# Supplementary material for: Design of high-temperature f-block molecular nanomagnets through the control of vibration-induced spin relaxation
Source: Chem Sci. 2019 Dec 2;11(6):1593–8. doi: 10.1039/c9sc03133b (PMC7025469; doi:10.1039/c9sc03133b)
Supplement: Supplementary file 3 [file SC-011-C9SC03133B-s003.zip]

Archive with 139 entries (130 files):
- SI/
- SI/Animations/
- SI/Animations/m16.mpg
- SI/Animations/m17.mpg
- SI/Animations/m18.mpg
- SI/Animations/m19.mpg
- SI/Animations/m20.mpg
- SI/Animations/m21.mpg
- SI/CFPs-vs-Dist-Coord/
- SI/CFPs-vs-Dist-Coord/igorm1
- SI/CFPs-vs-Dist-Coord/igorm10
- SI/CFPs-vs-Dist-Coord/igorm11
- SI/CFPs-vs-Dist-Coord/igorm12
- SI/CFPs-vs-Dist-Coord/igorm13
- SI/CFPs-vs-Dist-Coord/igorm14
- SI/CFPs-vs-Dist-Coord/igorm15
- SI/CFPs-vs-Dist-Coord/igorm16
- SI/CFPs-vs-Dist-Coord/igorm17
- SI/CFPs-vs-Dist-Coord/igorm18
- SI/CFPs-vs-Dist-Coord/igorm19
- SI/CFPs-vs-Dist-Coord/igorm2
- SI/CFPs-vs-Dist-Coord/igorm20
- SI/CFPs-vs-Dist-Coord/igorm21
- SI/CFPs-vs-Dist-Coord/igorm22
- SI/CFPs-vs-Dist-Coord/igorm23
- SI/CFPs-vs-Dist-Coord/igorm24
- SI/CFPs-vs-Dist-Coord/igorm25
- SI/CFPs-vs-Dist-Coord/igorm26
- SI/CFPs-vs-Dist-Coord/igorm27
- SI/CFPs-vs-Dist-Coord/igorm28
- SI/CFPs-vs-Dist-Coord/igorm29
- SI/CFPs-vs-Dist-Coord/igorm3
- SI/CFPs-vs-Dist-Coord/igorm30
- SI/CFPs-vs-Dist-Coord/igorm31
- SI/CFPs-vs-Dist-Coord/igorm32
- SI/CFPs-vs-Dist-Coord/igorm33
- SI/CFPs-vs-Dist-Coord/igorm34
- SI/CFPs-vs-Dist-Coord/igorm35
- SI/CFPs-vs-Dist-Coord/igorm36
- SI/CFPs-vs-Dist-Coord/igorm37
- SI/CFPs-vs-Dist-Coord/igorm38
- SI/CFPs-vs-Dist-Coord/igorm39
- SI/CFPs-vs-Dist-Coord/igorm4
- SI/CFPs-vs-Dist-Coord/igorm40
- SI/CFPs-vs-Dist-Coord/igorm41
- SI/CFPs-vs-Dist-Coord/igorm42
- SI/CFPs-vs-Dist-Coord/igorm43
- SI/CFPs-vs-Dist-Coord/igorm44
- SI/CFPs-vs-Dist-Coord/igorm45
- SI/CFPs-vs-Dist-Coord/igorm5
- SI/CFPs-vs-Dist-Coord/igorm6
- SI/CFPs-vs-Dist-Coord/igorm7
- SI/CFPs-vs-Dist-Coord/igorm8
- SI/CFPs-vs-Dist-Coord/igorm9
- SI/Ener-WFunc-Relax-Geom.txt
- SI/Home-Made-Codes/
- SI/Home-Made-Codes/cfppert-temp/
- SI/Home-Made-Codes/cfppert-temp/cfppert10K.out
- SI/Home-Made-Codes/cfppert-temp/cfppert11K.out
- SI/Home-Made-Codes/cfppert-temp/cfppert12K.out
- SI/Home-Made-Codes/cfppert-temp/cfppert13K.out
- SI/Home-Made-Codes/cfppert-temp/cfppert14K.out
- SI/Home-Made-Codes/cfppert-temp/cfppert15K.out
- SI/Home-Made-Codes/cfppert-temp/cfppert20K.out
- SI/Home-Made-Codes/cfppert-temp/cfppert25K.out
- SI/Home-Made-Codes/cfppert-temp/cfppert30K.out
- SI/Home-Made-Codes/cfppert-temp/cfppert40K.out
- SI/Home-Made-Codes/cfppert-temp/cfppert50K.out
- SI/Home-Made-Codes/cfppert-temp/cfppert6K.out
- SI/Home-Made-Codes/cfppert-temp/cfppert7K.out
- SI/Home-Made-Codes/cfppert-temp/cfppert8K.out
- SI/Home-Made-Codes/cfppert-temp/cfppert9K.out
- SI/Home-Made-Codes/cfppert.f
- SI/Home-Made-Codes/CFPs-vs-Temp.txt
- SI/Home-Made-Codes/cfptemp.f
- SI/Home-Made-Codes/cfptomat.f
- SI/Home-Made-Codes/frrmcfpd2.inp
- SI/Home-Made-Codes/geom_dist.f90
- SI/Home-Made-Codes/geom_dist_input
- SI/Home-Made-Codes/geom_dist_output
- SI/Home-Made-Codes/Number-Distorted-Geom.xlsx
- SI/Home-Made-Codes/Pert-Ham-Temp/
- SI/Home-Made-Codes/Pert-Ham-Temp/matrix10K.inp
- SI/Home-Made-Codes/Pert-Ham-Temp/matrix11K.inp
- SI/Home-Made-Codes/Pert-Ham-Temp/matrix12K.inp
- SI/Home-Made-Codes/Pert-Ham-Temp/matrix13K.inp
- SI/Home-Made-Codes/Pert-Ham-Temp/matrix14K.inp
- SI/Home-Made-Codes/Pert-Ham-Temp/matrix15K.inp
- SI/Home-Made-Codes/Pert-Ham-Temp/matrix20K.inp
- SI/Home-Made-Codes/Pert-Ham-Temp/matrix25K.inp
- SI/Home-Made-Codes/Pert-Ham-Temp/matrix30K.inp
- SI/Home-Made-Codes/Pert-Ham-Temp/matrix40K.inp
- SI/Home-Made-Codes/Pert-Ham-Temp/matrix50K.inp
- SI/Home-Made-Codes/Pert-Ham-Temp/matrix6K.inp
- SI/Home-Made-Codes/Pert-Ham-Temp/matrix7K.inp
- SI/Home-Made-Codes/Pert-Ham-Temp/matrix8K.inp
- SI/Home-Made-Codes/Pert-Ham-Temp/matrix9K.inp
- SI/Home-Made-Codes/prefactor-v2-input
- SI/Home-Made-Codes/prefactor-v2-output
- SI/Home-Made-Codes/prefactor-v2.f90
- SI/Home-Made-Codes/rates.f
- SI/Home-Made-Codes/rates.inp
- SI/Orbach-mag/
- SI/Orbach-mag/Orbach-tau-T.txt
- SI/Orbach-mag/rates.orbach10K.out
- SI/Orbach-mag/rates.orbach11K.out
- SI/Orbach-mag/rates.orbach12K.out
- SI/Orbach-mag/rates.orbach13K.out
- SI/Orbach-mag/rates.orbach14K.out
- SI/Orbach-mag/rates.orbach15K.out
- SI/Orbach-mag/rates.orbach20K.out
- SI/Orbach-mag/rates.orbach25K.out
- SI/Orbach-mag/rates.orbach30K.out
- SI/Orbach-mag/rates.orbach40K.out
- SI/Orbach-mag/rates.orbach50K.out
- SI/Orbach-mag/rates.orbach6K.out
- SI/Orbach-mag/rates.orbach7K.out
- SI/Orbach-mag/rates.orbach8K.out
- SI/Orbach-mag/rates.orbach9K.out
- SI/Orbach-rp-Raman/
- SI/Orbach-rp-Raman/rates10K.out
- SI/Orbach-rp-Raman/rates11K.out
- SI/Orbach-rp-Raman/rates12K.out
- SI/Orbach-rp-Raman/rates13K.out
- SI/Orbach-rp-Raman/rates14K.out
- SI/Orbach-rp-Raman/rates15K.out
- SI/Orbach-rp-Raman/rates20K.out
- SI/Orbach-rp-Raman/rates25K.out
- SI/Orbach-rp-Raman/rates30K.out
- SI/Orbach-rp-Raman/rates40K.out
- SI/Orbach-rp-Raman/rates50K.out
- SI/Orbach-rp-Raman/rates6K.out
- SI/Orbach-rp-Raman/rates7K.out
- SI/Orbach-rp-Raman/rates8K.out
- SI/Orbach-rp-Raman/rates9K.out
- SI/Relax-Geom-Vib-Spec-Calc/
- SI/Relax-Geom-Vib-Spec-Calc/uranocenium-r.log
- SI/Relax-Geom-Vib-Spec-Calc/uranocenium.inp
- SI/Relax-Geom-Vib-Spec-Calc/uranocenium.log
