# Supplementary material for: Design of high-temperature f-block molecular nanomagnets through the control of vibration-induced spin relaxation
Source: Chem Sci. 2019 Dec 2;11(6):1593–8. doi: 10.1039/c9sc03133b (PMC7025469; doi:10.1039/c9sc03133b)
Supplement: Supplementary file 3 [file SC-011-C9SC03133B-s003.zip › SI/CFPs-vs-Dist-Coord/igorm1]

    dist_coord(A)                     a20(cm1)                   a21(cm1)               a2_1(cm1)                  a22(cm1)                a2_2(cm1)                   a40(cm1)                  a41(cm1)                 a4_1(cm1)                  a42(cm1)                 a4_2(cm1)                  a43(cm1)                 a4_3(cm1)                  a44(cm1)                  a4_4(cm1)                  a60(cm1)                 a61(cm1)                 a6_1(cm1)                  a62(cm1)                 a6_2(cm1)                  a63(cm1)                 a6_3(cm1)                 a64(cm1)                  a6_4(cm1)                  a65(cm1)                  a6_5(cm1)                a66(cm1)                  a6_6(cm1)   
 -0.63000000000000000           999.08196908000002       -1145.4609778100000       -581.76648979000004       -43.215019710000000       -59.131353980000000        270.40300506000000       -665.66835665999997       -337.81093056999998       -42.436670569999997       -57.637531619999997       -32.462402959999999       -201.66945092000000       -29.534924830000001        93.032118530000005        72.858990009999999        776.28243014999998        395.73192512999998        348.30731322999998        477.31541353000000       -197.20946967000000       -1222.0382317200001       -184.33561613000001        579.53642322999997       -37.153546970000001        36.451123480000000       -46.460854390000002        15.753524369999999      
 -0.58499999999999996           998.99964637999994       -1143.5575752100001       -580.79974332999996       -43.493684469999998       -59.512912810000003        269.79978851999999       -662.66463556999997       -336.28592512000000       -43.132113320000002       -58.591209839999998       -32.756254390000002       -203.46180577999999       -29.587455940000002        93.197360040000007        72.470569810000001        779.71173680000004        397.46852559000001        350.20543959000003        479.90906769999998       -197.57556418999999       -1224.2876505900001       -184.40247937000001        579.74788206999995       -41.425439189999999        40.787898849999998       -46.751527209999999        15.850806260000001      
 -0.53999999999999992           998.91604508000000       -1141.6485289300001       -579.83015021999995       -43.772127689999998       -59.894139099999997        269.19674312000001       -659.65571847000001       -334.75799918000001       -43.828572200000004       -59.546236980000003       -33.053983670000001       -205.27842856000001       -29.639369490000000        93.360770340000002        72.082348679999996        783.12670985000000        399.19841609000002        352.09785428999999        482.49444751999999       -197.94273193000001       -1226.5432114499999       -184.46543063999999        579.94735781999998       -45.713114279999999        45.140108169999998       -47.042791070000000        15.948309419999999      
 -0.49499999999999994           998.83116133999999       -1139.7337588400001       -578.85762953999995       -44.050307019999998       -60.275050389999997        268.59386277999999       -656.64083000999995       -333.22732129000002       -44.525822560000002       -60.502673930000000       -33.355711999999997       -207.11936613000000       -29.690719359999999        93.522304530000000        71.694319469999996        786.52870490999999        400.92113977000002        353.98456087000000        485.07162922999999       -198.31079710000000       -1228.8051018000001       -184.52458991000000        580.13470811000002       -50.015859130000003        49.508213900000001       -47.334660220000004        16.045983280000002      
 -0.44999999999999996           998.74488525000004       -1137.8132660700001       -577.88215018999995       -44.328272609999999       -60.655659059999998        267.99106141999999       -653.62050921000002       -331.69360104999998       -45.224310160000002       -61.460628780000000       -33.661302720000002       -208.98359241000000       -29.741441660000000        93.681858879999993        71.306478909999996        789.91617699999995        402.63692089000000        355.86491623000001        487.64063722999998       -198.67988965000001       -1231.0722340800000       -184.57978190000000        580.30957206000005       -54.334134130000002        53.892111049999997       -47.627142620000001        16.143858720000001      
 -0.40499999999999997           998.65730993000000       -1135.8870984700000       -576.90385905000005       -44.606012020000001       -61.035935719999998        267.38843445999998       -650.59467540000003       -330.15738881999999       -45.923913859999999       -62.419827499999997       -33.970459849999997       -210.87147225999999       -29.791563040000000        93.839420230000002        70.918870190000007        793.28957190000006        404.34512143000001        357.73909040000001        490.20175253000002       -199.04949185000001       -1233.3450931600000       -184.63112663000001        580.47190364000005       -58.667518039999997        58.291787130000003       -47.920247959999998        16.241914879999999      
 -0.35999999999999999           998.56851915000004       -1133.9552374000000       -575.92258261999996       -44.883504340000002       -61.415891410000000        266.78610345999999       -647.56341026999996       -328.61847423000000       -46.624401349999999       -63.380461070000003       -34.283320119999999       -212.78382862999999       -29.841043930000001        93.995117690000001        70.531533240000002        796.64883806000000        406.04545273000002        359.60760496000000        492.75461381000002       -199.41969470999999       -1235.6241375000000       -184.67838388000001        580.62210102999995       -63.016660860000002        62.706502880000002       -48.213883230000000        16.340152780000000      
 -0.31500000000000000           998.47839393000004       -1132.0176382600000       -574.93852808999998       -45.160733250000000       -61.795497040000001        266.18386667999999       -644.52620589000003       -327.07633614999997       -47.325648510000001       -64.342218480000000       -34.601063400000001       -214.72001470999999       -29.889915299999998        94.148800969999996        70.144378300000000        799.99477696999998        407.74032040999998        361.47032254999999        495.29954640000000       -199.79219512000000       -1237.9092011400001       -184.72177019000000        580.75971569000001       -67.380251979999997        67.136983880000003       -48.508126050000001        16.438620870000001      
 -0.27000000000000002           998.38697939999997       -1130.0744023499999       -573.95136880999996       -45.437716500000001       -62.174754630000002        265.58191431000000       -641.48394162000000       -325.53127719999998       -48.027852330000002       -65.305167569999995       -34.921841639999997       -216.68035144000001       -29.938125540000001        94.300499200000004        69.757517789999994        803.32583927999997        409.42720050000003        363.32710200000002        497.83645487000001       -200.16461853999999       -1240.2000257200000       -184.76100192000001        580.88472037999998       -71.759493599999999        71.582275980000006       -48.802923980000003        16.537240919999999      
 -0.22500000000000003           998.29418368999995       -1128.1255552000000       -572.96165131999999       -45.714422290000002       -62.553651960000003        264.98001065000000       -638.43630575999998       -323.98411768000000       -48.730673549999999       -66.269212940000003       -35.247298100000002       -218.66448496999999       -29.985713700000002        94.450141279999997        69.370836819999994        806.64267284000005        411.10681856000002        365.17830723999998        500.36523011000003       -200.53882476000001       -1242.4967687700000       -184.79630964000000        580.99700499999994       -76.152975710000007        76.043129820000004       -49.098327710000000        16.636089410000000      
 -0.18000000000000005           998.20011066999996       -1126.1710245899999       -571.96892203000004       -45.990899059999997       -62.932211979999998        264.37833196999998       -635.38302460000000       -322.43389237999997       -49.434630650000003       -67.234444060000001       -35.576165230000001       -220.67211982000001       -30.032627130000002        94.597701150000006        68.984433749999994        809.94554074999996        412.77912624999999        367.02318078000002        502.88630998000002       -200.91347757000000       -1244.7990937899999       -184.82747472000000        581.09644843000001       -80.561732419999998        80.518982730000005       -49.394312460000002        16.735113559999999      
 -0.13500000000000006           998.10469803000001       -1124.2109726399999       -570.97333529000002       -46.267055620000001       -63.310341989999998        263.77688784999998       -632.32478655000000       -320.88088347000001       -50.138873179999997       -68.200202259999998       -35.909042919999997       -222.70414539999999       -30.078870479999999        94.743160140000001        68.598305719999999        813.23383732000002        414.44446044000000        368.86270165000002        505.39966814000002       -201.28926473000001       -1247.1075359800000       -184.85447299000000        581.18284800000004       -84.984810220000000        85.009358800000001       -49.690897479999997        16.834334599999998      
  -9.0000000000000066E-002      998.00801339999998       -1122.2452101300000       -569.97484523000003       -46.542982490000000       -63.688140220000001        263.17564934000001       -629.26086062000002       -319.32497525999997       -50.844251839999998       -69.167202529999997       -36.245773770000000       -224.75972594999999       -30.124453979999998        94.886530620000002        68.212450959999998        816.50802724000005        416.10261535000001        370.69589172000002        507.90529597000000       -201.66600776000001       -1249.4216236000000       -184.87740337000000        581.25641442999995       -89.422797029999998        89.514897009999999       -49.988029820000001        16.933735760000001      
  -4.5000000000000068E-002      997.90993596999999       -1120.2738781800001       -568.97358216999999       -46.818606619999997       -64.065550520000002        262.57446019000002       -626.19124663000002       -317.76645810999997       -51.549973319999999       -70.135122400000000       -36.586306899999997       -226.83926921000000       -30.169352960000001        95.027757789999995        67.826787060000001        819.76895959000001        417.75359521000001        372.52403132000001        510.40267669999997       -202.04351702000000       -1251.7419168199999       -184.89615481999999        581.31695880999996       -93.875121840000006        94.034998720000004       -50.285768419999997        17.033335600000001      
   4.4999999999999929E-002      997.70982460000005       -1116.3145860300001       -566.96241740999994       -47.368988920000000       -64.819148870000006        261.37283764000000       -620.03715355999998       -314.64137434999998       -52.963279120000003       -72.072953889999994       -37.278701239999997       -231.07012048000001       -30.257066630000001        95.303703260000006        67.056385559999995        826.24595890000001        421.03296207000000        376.16268496999999        515.37482173000001       -202.80107426000001       -1256.3996767100000       -184.92095381999999        581.39834805999999       -102.82293464999999        103.11851930000000       -50.882941289999998        17.233075480000000      
   8.9999999999999927E-002      997.60775048999994       -1114.3264648300001       -565.95273898000005       -47.643732450000002       -65.195342060000002        260.77231203999997       -616.95163591000005       -313.07492862999999       -53.670686770000003       -73.042903469999999       -37.631255350000004       -233.22062801000001       -30.299872300000001        95.438279550000004        66.671620709999999        829.46349891000000        422.66209243999998        377.97350696000001        517.84946380999997       -203.18187499999999       -1258.7368226799999       -184.92701696000000        581.41877609000005       -107.31761231000000        107.68222853000000       -51.182422289999998        17.333263150000001      
  0.13499999999999993           997.50431695999998       -1112.3329649299999       -564.94020565999995       -47.918164189999999       -65.571118139999996        260.17191097000000       -613.86154045000001       -311.50598685000000       -54.378433489999999       -74.013554740000004       -37.987341669999999       -235.39590082000001       -30.341989219999999        95.570748330000001        66.287085770000004        832.66605579999998        424.28338328000001        379.77908434000000        520.31609029000003       -203.56318157000001       -1261.0805289699999       -184.92886103999999        581.42626086999996       -111.82660220000000        112.25990602000000       -51.482420140000002        17.433604639999999      
  0.17999999999999994           997.39957918000005       -1110.3339347199999       -563.92488655000000       -48.192303649999999       -65.946460290000005        259.57174533000000       -610.76607793000005       -309.93434157000002       -55.086789580000001       -74.984584970000000       -38.347047109999998       -237.59475892000000       -30.383408559999999        95.700912610000003        65.902871599999997        835.85448665000001        425.89753704999998        381.57867905000001        522.77556408999999       -203.94516440999999       -1263.4299933899999       -184.92652122000001        581.42010230999995       -116.34921463000001        116.85190068999999       -51.783015409999997        17.534117819999999      
  0.22499999999999992           997.29348704999995       -1108.3294013899999       -562.90669456000001       -48.466110499999999       -66.321369899999993        258.97179484999998       -607.66571667999995       -308.35989210999998       -55.795345890000000       -75.956155469999999       -38.710996819999998       -239.81782446000000       -30.424088749999999        95.828857889999995        65.518955289999994        839.02800807000006        427.50449913000000        383.37296884000000        525.22729661000005       -204.32855867999999       -1265.7853889900000       -184.91975944999999        581.40054148000002       -120.88580761000000        121.45764253000000       -52.084128020000001        17.634825630000002      
  0.26999999999999991           997.18604521999998       -1106.3192143799999       -561.88565017999997       -48.739594580000002       -66.695845930000004        258.37202352000003       -604.55914190999999       -306.78250493000002       -56.504218000000002       -76.928149340000004       -39.078975560000003       -242.06444945000001       -30.463996479999999        95.954471290000001        65.135332199999993        842.18892210000001        429.10458292999999        385.16164765000002        527.67168233999996       -204.71306633000000       -1268.1466196100000       -184.90848632000001        581.36726681000005       -125.43621654000000        126.07699483000000       -52.385818569999998        17.735744749999999      
  0.31499999999999989           997.07723524000005       -1104.3037274900000       -560.86191672999996       -49.012777270000001       -67.069885769999999        257.77245958999998       -601.44864189999998       -305.20294912000003       -57.213551289999998       -77.900622010000006       -39.450274340000000       -244.33424961000000       -30.503203230000000        96.077680409999999        64.752050510000004        845.33301682000001        430.69661402999998        386.94482611000001        530.10838407000006       -205.09793374000000       -1270.5129700900000       -184.89303466999999        581.31998838000004       -129.99981489999999        130.71062068000001       -52.688103349999999        17.836811969999999      
  0.35999999999999988           996.96704848000002       -1102.2827470300001       -559.83546594999996       -49.285593689999999       -67.443439830000003        257.17302009000002       -598.33248039000000       -303.62099596000002       -57.922817799999997       -78.873154670000005       -39.825734799999999       -246.62889473999999       -30.541664069999999        96.198646359999998        64.369010650000007        848.46425482999996        432.28121235999998        388.72276212000003        532.53776664999998       -205.48388775000001       -1272.8861758400001       -184.87315251999999        581.25927605000004       -134.57680837999999        135.35741615000001       -52.990906289999998        17.938072960000000      
  0.40499999999999986           996.85552845999996       -1100.2562699499999       -558.80612326999994       -49.558084970000003       -67.816548440000005        256.57383712000001       -595.21116805999998       -302.03589731000000       -58.632368229999997       -79.846044129999996       -40.205086899999998       -248.94668852999999       -30.579351140000000        96.317175070000005        63.986331900000003        851.58079425000005        433.85919396000003        390.49522745000002        534.95975996000004       -205.87100921000001       -1275.2646207900000       -184.84877492999999        581.18445161000000       -139.16712507000000        140.01776588000001       -53.294282910000000        18.039523100000000      
  0.44999999999999984           996.74266706000003       -1098.2243067300001       -557.77406242999996       -49.830260770000002       -68.189186340000006        255.97493184000001       -592.08508459999996       -300.44836305000001       -59.342222720000002       -80.819158139999999       -40.588144489999998       -251.28797073999999       -30.616237320000000        96.433296679999998        63.604028640000003        854.68192136000005        435.42946367000002        392.26228236999998        537.37432388000002       -206.25895453000001       -1277.6484199199999       -184.81983109000001        581.09557410000002       -143.77097072999999        144.69126710000000       -53.598193530000003        18.141170180000000      
  0.49499999999999983           996.62832861000004       -1096.1869794700001       -556.73930249000000       -50.102060070000000       -68.561347870000006        255.37604840000000       -588.95385104000002       -298.85874245000002       -60.052017730000003       -81.792378319999997       -40.975099620000002       -253.65333780000000       -30.652400300000000        96.547021150000006        63.221952139999999        857.76914715999999        436.99168631999999        394.02391349999999        539.78149083000005       -206.64763127000001       -1280.0384041400000       -184.78654016999999        580.99277118999998       -148.38739547000000        149.37816706999999       -53.902657140000002        18.242974390000001      
  0.53999999999999981           996.51275149000003       -1094.1444664000001       -555.70173447000002       -50.373474129999998       -68.933016539999997        254.77751592000001       -585.81838961000005       -297.26644051000000       -60.761638640000001       -82.765505739999995       -41.366200630000002       -256.04269190999997       -30.687821039999999        96.658313030000002        62.840275630000001        860.84095590000004        438.54678959000000        395.78035416000000        542.18171256999995       -207.03765657000000       -1282.4343563699999       -184.74884478000001        580.87587230999998       -153.01632522000000        154.07833395000000       -54.207669340000002        18.344937410000000      
  0.58499999999999985           996.39566708999996       -1092.0963306900001       -554.66145476999998       -50.644580359999999       -69.304189730000004        254.17902511000000       -582.67718910999997       -295.67121226000000       -61.471586070000001       -83.738713779999998       -41.760840979999998       -258.45520193999999       -30.722379260000000        96.767101920000002        62.458869530000001        863.89905964000002        440.09518014999998        397.53135004000001        544.57440125000005       -207.42843733000001       -1284.8356435100000       -184.70641205999999        580.74464917000000       -157.65862718000000        158.79093128000000       -54.513231869999998        18.447126990000001      
  0.62999999999999989           996.27731848999997       -1090.0428882000001       -553.61835967000002       -50.915294430000003       -69.674866120000004        253.58091937000000       -579.53143095999997       -294.07371506999999       -62.181462969999998       -84.711726909999996       -42.159367340000003       -260.89174393000002       -30.756254450000000        96.873408560000001        62.077889939999999        866.94188938000002        441.63559054000001        399.27667011000000        546.96045001000005       -207.82000352000000       -1287.2427560599999       -184.65976474999999        580.59910237999998       -162.31272032999999        163.51715286000001       -54.819317849999997        18.549416269999998      
0.0 997.81054755 -1118.29700696 -567.96949338 -47.09395614 -64.44256698 261.97356149 -623.11716673 -316.20563844 -52.25648291 -71.10381156 -36.93076481 -228.94273335 -30.21357518 95.16684686 67.44145355 823.01376133 419.39637692 374.34600320 512.89253954 -202.42198252 -1254.06769613 -184.91073309 581.36434965 -98.34191193 98.56980813 -50.58403938 17.13311132
