# Supplementary material for: Design of high-temperature f-block molecular nanomagnets through the control of vibration-induced spin relaxation
Source: Chem Sci. 2019 Dec 2;11(6):1593–8. doi: 10.1039/c9sc03133b (PMC7025469; doi:10.1039/c9sc03133b)
Supplement: Supplementary file 3 [file SC-011-C9SC03133B-s003.zip › SI/CFPs-vs-Dist-Coord/igorm10]

    dist_coord(A)                     a20(cm1)                   a21(cm1)               a2_1(cm1)                  a22(cm1)                a2_2(cm1)                   a40(cm1)                  a41(cm1)                 a4_1(cm1)                  a42(cm1)                 a4_2(cm1)                  a43(cm1)                 a4_3(cm1)                  a44(cm1)                  a4_4(cm1)                  a60(cm1)                 a61(cm1)                 a6_1(cm1)                  a62(cm1)                 a6_2(cm1)                  a63(cm1)                 a6_3(cm1)                 a64(cm1)                  a6_4(cm1)                  a65(cm1)                  a6_5(cm1)                a66(cm1)                  a6_6(cm1)   
 -0.32200000000000001          997.84410337999998       -1127.2796670200000       -549.54838767000001       -48.844402420000002       -63.245392279999997        261.58587702000000       -620.47942697999997       -320.25331575000001       -57.875002320000000       -68.224306600000006        3.3429259199999999       -234.63383959000001       -31.984651379999999        94.354959059999999        66.913984729999996        891.59038835000001        286.14842527000002        340.34347971000000        537.30815808000000       -184.09550967000001       -1256.7378636300000       -176.11268301999999        583.83058559000006       -54.409080320000001        146.01863578999999       -55.250361069999997        4.4997059400000001      
 -0.27600000000000002          997.83567884000001       -1126.0324346600000       -552.20015678000004       -48.589515069999997       -63.409639339999998        261.68976273999999       -620.90546023000002       -319.71167991999999       -57.002791760000001       -68.536434520000000       -2.4253835600000002       -233.92769118000001       -31.740697659999999        94.499040260000001        67.054744790000001        881.70954801000005        305.14217482999999        345.22023085000001        533.85513717000003       -186.72952728999999       -1256.3914109100001       -177.38296428999999        583.51696058000005       -60.452790749999998        138.94629649000001       -54.535822220000000        6.2889027000000004      
 -0.23000000000000004          997.82834517000003       -1124.7730860199999       -554.84512629999995       -48.336251290000000       -63.576169120000003        261.77734792000001       -621.31528319999995       -319.15688691000003       -56.153721150000003       -68.882045840000004       -8.1891960400000006       -233.18570002000001       -31.493725110000000        94.633755820000005        67.173637830000004        871.85682720000000        324.14968646000000        350.09094389000001        530.38965995000001       -189.35706497000001       -1256.0332395800001       -178.64872636000001        583.19036205999998       -66.570104349999994        131.97595903000001       -53.837262850000002        8.0832505700000006      
 -0.18400000000000005          997.82236589000001       -1123.5020381100001       -557.48324504000004       -48.084536770000000       -63.744904980000001        261.84893011000003       -621.70925724999995       -318.58915095999998       -55.327246070000001       -69.260271149999994       -13.948075370000000       -232.40828965000000       -31.243699339999999        94.759049700000006        67.270804470000002        862.03268965999996        343.17154362999997        354.95594992999997        526.91290823999998       -191.97882566000001       -1255.6639472700001       -179.90983158000000        582.85066031999997       -72.763142410000000        125.10445132000000       -53.154761659999998        9.8827845599999993      
 -0.13800000000000007          997.81753445000004       -1122.2189828800001       -560.11456608000003       -47.834488600000000       -63.915981830000000        261.90422826999998       -622.08716271000003       -318.00951345999999       -54.524538260000000       -69.672233590000005       -19.701661739999999       -231.59470794999999       -30.990653500000001        94.875022040000005        67.346125619999995        852.23529589999998        362.20649746999999        359.81392491000003        523.42411540000001       -194.59519564999999       -1255.2823408300001       -181.16648388999999        582.49832844000002       -79.035112249999997        118.33057255999999       -52.488182320000000        11.687492260000001      
  -9.2000000000000068E-002     997.81399351000005       -1120.9238267500000       -562.73925915999996       -47.586021150000001       -64.089251660000002        261.94351975000001       -622.44789819000005       -317.41843053000002       -53.744931090000001       -70.116578230000002       -25.449777829999999       -230.74624446000001       -30.734628279999999        94.981633029999998        67.399711629999999        842.46677537999994        381.25579907999997        364.66526802999999        519.92453583999998       -197.20696889000001       -1254.8894537500000       -182.41885410000000        582.13304727000002       -85.387148940000003        111.65150714000001       -51.837560230000001        13.497406850000001      
  -4.6000000000000069E-002     997.81163903000004       -1119.6164566200000       -565.35764585000004       -47.339165860000001       -64.264794929999994        261.96658066999998       -622.79103511000005       -316.81708140000001       -52.988799280000002       -70.593895979999999       -31.193700150000002       -229.86187164000000       -30.475571120000001        95.078887649999999        67.431466610000001        832.72665072999996        400.31919425000001        369.50933397000000        516.41393918000006       -199.81657127000000       -1254.4843740900001       -183.66680509000000        581.75501741999994       -91.821929240000003        105.06536352000001       -51.202855010000000        15.312656759999999      
   4.5999999999999930E-002     997.81065874000001       -1116.9651672699999       -570.57513281000001       -46.850385400000000       -64.622540490000006        261.96438590999998       -623.42430865999995       -315.58457561000000       -51.547918850000002       -71.645998719999994       -42.661798529999999       -227.98745345000000       -29.948521580000001        95.245314050000005        67.429662640000004        813.33061271999998        438.48875353000000        379.17511273999997        509.36080079999999       -205.02530540999999       -1253.6385429400000       -186.15029537999999        580.96039070999996       -104.94919434000001        92.162155189999993       -49.981209380000003        18.958946820000001      
   9.1999999999999929E-002     997.81191459000001       -1115.6210068500000       -573.17472123000005       -46.608460870000002       -64.804811819999998        261.93894927000002       -623.71358873999998       -314.95551943999999       -50.863446549999999       -72.221178570000006       -48.387692029999997       -226.99652469000000       -29.680536270000001        95.314469230000000        67.396029350000006        803.67405450000001        457.59478344000001        383.99594489999998        505.81832257999997       -207.62827953999999       -1253.1966620300000       -187.38590359000000        580.54380154000000       -111.64587213000000        85.841426400000003       -49.394215310000000        20.790145769999999      
  0.13799999999999993          997.81453080000006       -1114.2646369199999       -575.76832205999995       -46.368141250000001       -64.989267960000006        261.89750432000000       -623.98419682999997       -314.31894793999999       -50.202795620000003       -72.828249959999994       -54.107249289999999       -225.97093523000001       -29.409613690000000        95.374278720000007        67.340654520000001        794.04622581000001        476.71482823999997        388.80851729000000        502.26636409000002       -210.23045519999999       -1252.7431739199999       -188.61757635000001        580.11438192000003       -118.43387016000000        79.604496400000002       -48.823132670000000        22.626713720000001      
  0.18399999999999994          997.81831724000006       -1112.8956465799999       -578.35609824000005       -46.129518179999998       -65.175951940000004        261.83986492999998       -624.23549283000000       -313.67516260000002       -49.566674079999999       -73.467701360000007       -59.820241350000003       -224.90985769000000       -29.135746350000002        95.424720140000005        67.263467809999995        784.44607280000002        495.84984097000000        393.61245914000000        498.70418766000000       -212.83284997000001       -1252.2768929399999       -189.84540848000000        579.67198894000001       -125.31590452000000        73.449566079999997       -48.267901610000003        24.468715970000002      
  0.22999999999999993          997.82332203999999       -1111.5141402700001       -580.93829987000004       -45.892539010000000       -65.364856630000006        261.76607794000000       -624.46739973000001       -313.02536832999999       -48.954791290000003       -74.139339919999998       -65.527696939999998       -223.81294857000000       -28.858874170000000        95.465735390000006        67.164502040000002        774.87347196999997        514.99941256000000        398.40759155000001        495.13223837999999       -215.43755006999999       -1251.7974817899999       -191.06914258000000        579.21641553999996       -132.29408726000000        67.374123519999998       -47.728560889999997        26.316264289999999      
  0.27599999999999991          997.82951205999996       -1110.1200734199999       -583.51479202999997       -45.657243190000003       -65.555971889999995        261.67607795999999       -624.67933261999997       -312.37012744999998       -48.367715859999997       -74.842936300000005       -71.227371180000006       -222.68105960000000       -28.579140429999999        95.497369899999995        67.043700880000003        765.32913869000004        534.16294547999996        403.19302441000002        491.55097250000000       -218.04273903999999       -1251.3056040700001       -192.28934910999999        578.74774291000006       -139.37029609999999        61.376410180000001       -47.205103909999998        28.169226880000000      
  0.32199999999999990          997.83701169999995       -1108.7133654300001       -586.08584273999998       -45.423634640000003       -65.749292370000006        261.57003476000000       -624.87142414000004       -311.70978011000000       -47.805382090000002       -75.578523630000007       -76.920865210000002       -221.51388582999999       -28.296401249999999        95.519650029999994        66.901157810000001        755.81179907000001        553.34179931000006        407.96898069000002        487.96031814999998       -220.65166303000001       -1250.8006183900000       -193.50552157999999        578.26596983000002       -146.54769947000000        55.453381610000001       -46.697477460000002        30.027809850000001      
0.0 997.81054755 -1118.29700696 -567.96949338 -47.09395614 -64.44256698 261.97356149 -623.11716673 -316.20563844 -52.25648291 -71.10381156 -36.93076481 -228.94273335 -30.21357518 95.16684686 67.44145355 823.01376133 419.39637692 374.34600320 512.89253954 -202.42198252 -1254.06769613 -184.91073309 581.36434965 -98.34191193 98.56980813 -50.58403938 17.13311132
