# Supplementary material for: Design of high-temperature f-block molecular nanomagnets through the control of vibration-induced spin relaxation
Source: Chem Sci. 2019 Dec 2;11(6):1593–8. doi: 10.1039/c9sc03133b (PMC7025469; doi:10.1039/c9sc03133b)
Supplement: Supplementary file 3 [file SC-011-C9SC03133B-s003.zip › SI/CFPs-vs-Dist-Coord/igorm11]

    dist_coord(A)                     a20(cm1)                   a21(cm1)               a2_1(cm1)                  a22(cm1)                a2_2(cm1)                   a40(cm1)                  a41(cm1)                 a4_1(cm1)                  a42(cm1)                 a4_2(cm1)                  a43(cm1)                 a4_3(cm1)                  a44(cm1)                  a4_4(cm1)                  a60(cm1)                 a61(cm1)                 a6_1(cm1)                  a62(cm1)                 a6_2(cm1)                  a63(cm1)                 a6_3(cm1)                 a64(cm1)                  a6_4(cm1)                  a65(cm1)                  a6_5(cm1)                a66(cm1)                  a6_6(cm1)   
 -0.34399999999999997          1006.1958697600001       -1113.1545836000000       -565.36238420999996       -47.287132520000000       -64.706131279999994        261.89173131000001       -626.22519493000004       -317.79430359000003       -41.506442669999998       -56.364873179999996       -33.596928490000003       -208.59540834000001       -28.360979130000000        89.362089359999999        64.746424450000006        834.05863068999997        424.99337609000003        402.18523198999998        551.08559679999996       -202.10361029000001       -1252.4118354600000       -180.35121728999999        567.12830493000001       -100.78751406000001        100.94118831000000       -61.550150870000003        20.811012059999999      
 -0.30099999999999999          1005.1493385500000       -1113.7920942500000       -565.68555923999998       -47.262031319999998       -64.671871479999993        261.91210254999999       -625.75168055999995       -317.55243833999998       -42.847952849999999       -58.204127249999999       -34.045064340000003       -211.33297654000000       -28.593962070000000        90.092070829999997        65.092289969999996        832.77000983999994        424.34058747000000        398.69461815000000        546.29679180000005       -202.17195631999999       -1252.7960159500001       -180.93032346999999        568.93630198999995       -100.67426173000000        100.84008057000000       -60.151099019999997        20.341808660000002      
 -0.25800000000000001          1004.1023818400000       -1114.4310459300000       -566.00946550000003       -47.237216719999999       -64.638004530000003        261.92964345000001       -625.30206515999998       -317.32273321999998       -44.190263850000001       -60.044471129999998       -34.484034729999998       -214.01415363999999       -28.826540529999999        90.820796549999997        65.435639150000000        831.45591035999996        423.67480663999999        395.20693342999999        541.51202620000004       -202.23199614999999       -1253.1288728899999       -181.50678117000001        570.73607482000000       -100.50511001000000        100.68217452000000       -58.760153619999997        19.875317989999999      
 -0.21500000000000002          1003.0549120700000       -1115.0717506399999       -566.33433957000000       -47.212664080000003       -64.604509719999996        261.94417927000001       -624.87803444999997       -317.10594895000003       -45.533150210000002       -61.885777320000003       -34.914570249999997       -216.64042215000001       -29.058778539999999        91.548407639999994        65.776353349999994        830.11383014000000        422.99544874999998        391.72236007999999        536.73111456000004       -202.28451738000001       -1253.4114745100001       -182.08084392000001        572.52818557000001       -100.28019252000000        100.46820861000000       -57.377242170000002        19.411529930000000      
 -0.17200000000000004          1002.0069962500000       -1115.7138791499999       -566.65991558999997       -47.188384710000001       -64.571365049999997        261.95589998999998       -624.47751711000001       -316.90149327000000       -46.876722409999999       -63.727675800000000       -35.335440460000001       -219.21065945000001       -29.290557780000000        92.274647930000000        66.114560969999999        828.74686517999999        422.30228090999998        388.24056258000002        531.95490629000005       -202.32800628999999       -1253.6431090500000       -182.65207631000001        574.31170801999997       -100.00044305999999        100.19796971000000       -56.002483970000000        18.950452869999999      
 -0.12900000000000006          1000.9585843100000       -1116.3574437300001       -566.98612524999999       -47.164389430000000       -64.538623610000002        261.96466769000000       -624.10132276000002       -316.70885944999998       -48.220961369999998       -65.570737919999999       -35.747506670000000       -221.72599639000001       -29.521950080000000        92.999696290000003        66.450154370000007        827.35310374000005        421.59637212000001        384.76209804000001        527.18248169000003       -202.36361774000000       -1253.8244511500000       -183.22075057000001        576.08734835999996       -99.666429640000004        99.872652639999998       -54.635744639999999        18.492056309999999      
  -8.6000000000000063E-002     999.90974375999997       -1117.0023746500001       -567.31318200999999       -47.140645700000000       -64.506272339999995        261.97059218999999       -623.74879035000004       -316.52899153999999       -49.565660209999997       -67.414681599999994       -36.151026739999999       -224.18610197999999       -29.752965159999999        93.723408629999994        66.783202270000004        825.93342503999997        420.87645772000002        381.28685679000000        522.41446746999998       -202.39129245000001       -1253.9553702999999       -183.78689668999999        577.85463012000002       -99.277927629999994        99.493114669999997       -53.277088910000003        18.036356200000000      
  -4.3000000000000066E-002     998.86036410999998       -1117.6489201300001       -567.64093401000002       -47.117180670000003       -64.474262629999998        261.97349032000000       -623.42076973999997       -316.36108732000002       -50.910940580000002       -69.259143150000000       -36.545425999999999       -226.59154009000000       -29.983475299999998        94.445818689999996        67.113604190000004        824.48707960000002        420.14326750999999        377.81469113999998        517.65104825000003       -202.41081256999999       -1254.0363813800000       -184.35011157000000        579.61374712999998       -98.836656070000004        99.058394129999996       -51.926513940000000        17.583389950000001      
   4.2999999999999927E-002     996.76020028000005       -1118.9463167199999       -568.29868190000002       -47.070980290000001       -64.411209779999993        261.97066446000002       -622.83604253999999       -316.06163922000002       -53.602298800000000       -72.948832929999995       -37.307149440000003       -231.23894873000000       -30.443187770000002        95.886361320000006        67.766689979999995        821.51633450999998        418.63719662000000        370.88083438000001        508.13889200000000       -202.42503821000000       -1254.0490685100001       -185.46850065000001        583.10608329000002       -97.794444940000005        98.027669560000007       -49.249717259999997        16.685558019999998      
   8.5999999999999924E-002     995.70940427000005       -1119.5972929100001       -568.62889070999995       -47.048230730000000       -64.380178180000001        261.96481098999999       -622.57934322000006       -315.93050205999998       -54.948123160000002       -74.794075469999996       -37.675107980000000       -233.48089432000000       -30.672343200000000        96.604409730000000        68.089308259999996        819.99197168000001        417.86407603999999        367.41959743000001        503.39015157000000       -202.42043082999999       -1253.9810933300000       -186.02356551000000        584.83923574999994       -97.194408069999994        97.432687869999995       -47.923535739999998        16.240743230000000      
  0.12899999999999992          994.65811551000002       -1120.2495762599999       -568.95952154999998       -47.025709599999999       -64.349477600000000        261.95607280000002       -622.34587095999996       -315.81073284000001       -56.294138410000002       -76.639514259999999       -38.034112960000002       -235.66940980000001       -30.901059579999998        97.321038160000001        68.409322529999997        818.44201241999997        417.07800837000002        363.96172530000001        498.64662965999997       -202.40760492000001       -1253.8640444900000       -186.57590125999999        586.56383374999996       -96.542660909999995        96.785202589999997       -46.605414349999997        15.798583450000001      
  0.17199999999999993          993.60632876000000       -1120.9032482800001       -569.29095758000005       -47.003449820000000       -64.319069729999995        261.94442128999998       -622.13599634000002       -315.70271372000002       -57.640287059999999       -78.484909579999993       -38.384066259999997       -237.80346585000001       -31.129193879999999        98.036059159999994        68.726752039999994        816.86560454999994        416.27914090000002        360.50792308000001        493.90819467000000       -202.38673104000000       -1253.6973171000000       -187.12513600000000        588.27932921000001       -95.840163110000006        96.085018450000007       -45.295447590000002        15.359200950000000      
  0.21499999999999991          992.55398405000005       -1121.5582439400000       -569.62313641000003       -46.981391530000003       -64.288987719999994        261.92971989000000       -621.94893245000003       -315.60668579999998       -58.986307019999998       -80.330346509999998       -38.726084880000002       -239.88391143000001       -31.356845880000002        98.749531700000006        69.041496559999999        815.26418537999996        415.46714924999998        357.05779909000000        489.17517248000001       -202.35867321999999       -1253.4817284200001       -187.67155073000001        589.98601248000000       -95.086449930000001        95.333475109999995       -43.993596519999997        14.922550429999999      
  0.25799999999999990          991.50118630999998       -1122.2148420999999       -569.95584486999996       -46.959532650000000       -64.259184959999999        261.91215337000000       -621.78563674999998       -315.52242765000000       -60.332115479999999       -82.175396199999994       -39.058415549999999       -241.91106038999999       -31.584003599999999        99.461360639999995        69.353656360000002        813.63656638999998        414.64131151999999        353.61168142000002        484.44789847999999       -202.32147921999999       -1253.2174958999999       -188.21510329000000        591.68353648000004       -94.282218110000002        94.530564620000007       -42.699924469999999        14.488551879999999      
  0.30099999999999988          990.44790426999998       -1122.8725058000000       -570.28946384000005       -46.937916889999997       -64.229701430000006        261.89163601000001       -621.64459767000005       -315.45013609000000       -61.677886970000003       -84.020483639999995       -39.382769349999997       -243.88482848000001       -31.810646389999999        100.17159162999999        69.663175830000000        811.98380380000003        413.80275555999998        350.16981874999999        479.72589776000001       -202.27715314000000       -1252.9045381900000       -188.75582850000001        593.37211753999998       -93.427968280000002        93.677338620000000       -41.414333739999996        14.057316009999999      
  0.34399999999999986          989.39405479000004       -1123.5315620700001       -570.62349532999997       -46.916488610000002       -64.200482249999993        261.86817310999999       -621.52657457999999       -315.38880993999999       -63.023361690000002       -85.864941189999996       -39.698247680000001       -245.80518992000000       -32.036737649999999        100.88005244000000        69.970073769999999        810.30535764000001        412.95167399000002        346.73170173000000        475.01009524000000       -202.22482554999999       -1252.5427409500001       -189.29350291000000        595.05111794000004       -92.524008289999998        92.773640130000004       -40.136937029999999        13.628779280000000      
0.0 997.81054755 -1118.29700696 -567.96949338 -47.09395614 -64.44256698 261.97356149 -623.11716673 -316.20563844 -52.25648291 -71.10381156 -36.93076481 -228.94273335 -30.21357518 95.16684686 67.44145355 823.01376133 419.39637692 374.34600320 512.89253954 -202.42198252 -1254.06769613 -184.91073309 581.36434965 -98.34191193 98.56980813 -50.58403938 17.13311132
