# Supplementary material for: Design of high-temperature f-block molecular nanomagnets through the control of vibration-induced spin relaxation
Source: Chem Sci. 2019 Dec 2;11(6):1593–8. doi: 10.1039/c9sc03133b (PMC7025469; doi:10.1039/c9sc03133b)
Supplement: Supplementary file 3 [file SC-011-C9SC03133B-s003.zip › SI/CFPs-vs-Dist-Coord/igorm12]

    dist_coord(A)                     a20(cm1)                   a21(cm1)               a2_1(cm1)                  a22(cm1)                a2_2(cm1)                   a40(cm1)                  a41(cm1)                 a4_1(cm1)                  a42(cm1)                 a4_2(cm1)                  a43(cm1)                 a4_3(cm1)                  a44(cm1)                  a4_4(cm1)                  a60(cm1)                 a61(cm1)                 a6_1(cm1)                  a62(cm1)                 a6_2(cm1)                  a63(cm1)                 a6_3(cm1)                 a64(cm1)                  a6_4(cm1)                  a65(cm1)                  a6_5(cm1)                a66(cm1)                  a6_6(cm1)   
 -0.32200000000000001          1007.6602891700001       -1111.3892297100001       -564.45985217999998       -50.778878579999997       -69.483786269999996        285.63948341999998       -594.70807147999994       -301.73210685999999       -62.205413890000003       -84.736526370000007       -41.285252300000003       -255.93798522000000       -33.451971630000003        105.32984730000000        84.865623069999998        793.63655716999995        404.62046020000002        399.41640088999998        547.14954090000003       -211.15322024000000       -1308.3761265400001       -190.92986715999999        600.17697397999996       -128.06962590000001        128.88814471000001       -33.417351619999998        11.378125620000000      
 -0.27600000000000002          1006.2242987000000       -1112.3545618900000       -564.95030866000002       -50.247163450000002       -68.756347989999995        282.19772447000003       -598.58817474000000       -303.70940551000001       -60.802382569999999       -82.813541659999999       -40.639112359999999       -251.93363203999999       -32.986400869999997        103.86878643999999        82.374397099999996        798.04707756000005        406.83884680000000        395.72619623999998        542.10802420000005       -209.77339370000001       -1299.8046213299999       -190.11284133000001        597.62419871999998       -124.06530777000000        124.80286814999999       -35.909471340000003        12.213645890000000      
 -0.23000000000000004          1004.7980332700000       -1113.3271046499999       -565.44470133000004       -49.717213590000000       -68.031307029999994        278.77626042999998       -602.52769411999998       -305.71731291999998       -59.393314760000003       -80.882603689999996       -40.001585949999999       -247.98227900000001       -32.521773179999997        102.41064315000000        79.883341650000006        802.38594581999996        409.02107720999999        392.07092690000002        537.11270236999997       -208.43985943000001       -1291.5176596100000       -189.28132671000000        595.02556847999995       -119.97795576000000        120.63374838000000       -38.388746810000001        13.044859120000000      
 -0.18400000000000005          1003.3813160300000       -1114.3071499800001       -565.94241854999996       -49.189002369999997       -67.308713170000004        275.37491252000001       -606.52749654000002       -307.75504831000001       -57.978256010000003       -78.943710409999994       -39.372054439999999       -244.08202299000001       -32.058123660000000        100.95557682000000        77.392673840000000        806.65275643999996        411.16683167999997        388.45056763999997        532.16567221000003       -207.15102711000000       -1283.5072668400001       -188.43537312999999        592.38197095999999       -115.80928985000000        116.38164380000001       -40.854921009999998        13.871602700000000      
 -0.13800000000000007          1001.9742468200000       -1115.2941297200000       -566.44381607000003       -48.662589429999997       -66.588527279999994        271.99402635000001       -610.58674051000003       -309.82277601999999       -56.557340009999997       -76.996463719999994       -38.750555490000004       -240.23010730999999       -31.595477379999998        99.503583460000002        74.902890400000004        810.84747777999996        413.27718962000000        384.86652291000001        527.26869690000001       -205.90618311000000       -1275.7646273400001       -187.57527526000001        589.69341894000002       -111.56003232000000        112.04823213000000       -43.307736339999998        14.693868810000000      
  -9.2000000000000068E-002     1000.5767702099999       -1116.2881393299999       -566.94887272000005       -48.137957780000001       -65.870768949999999        268.63344126999999       -614.70475392000003       -311.92049578000001       -55.130173139999997       -75.040861579999998       -38.136646570000003       -236.42428971000001       -31.133767960000000        98.054760830000006        72.414199850000003        814.97256062999998        415.35213905000001        381.32052392000003        522.42299992999995       -204.70385929000000       -1268.2824097900000       -186.70086759000000        586.96069939999995       -107.23204373000000        107.63385336000000       -45.747008659999999        15.511625479999999      
  -4.6000000000000069E-002     999.18890128999999       -1117.2892118899999       -567.45758265999996       -47.615034389999998       -65.155432439999998        265.29327531000001       -618.88152394999997       -314.04867197999999       -53.696245859999998       -73.076505530000006       -37.530509520000003       -232.66273955000000       -30.673164409999998        96.609137149999995        69.926947740000003        819.02843155999994        417.39138236999997        377.81356707999998        517.63061961000005       -203.54305328999999       -1261.0530411400000       -185.81274518000001        584.18412779000005       -102.82489132000001        103.14087105999999       -48.172551120000001        16.324728170000000      
   4.5999999999999930E-002     996.44177707999995       -1119.3115378200000       -568.48489431999997       -46.574637770000002       -63.732104280000001        258.67439368999999       -627.41021781999996       -318.39198433000001       -50.809952060000001       -69.121934400000001       -36.337029059999999       -225.26160585000000       -29.755029239999999        93.727731809999995        64.958053930000005        826.93230882000000        421.36739016000001        370.91989733999998        508.21070630999998       -201.33901345999999       -1247.3191028100000       -183.99502716999999        578.50113112999998       -93.782811699999996        93.921955350000005       -52.981455680000003        17.936734290000000      
   9.1999999999999929E-002     995.08254042999999       -1120.3328420099999       -569.00369713999999       -46.057082440000002       -63.024073020000003        255.39578361000000       -631.76197566999997       -320.60799815000001       -49.356681780000002       -67.131055160000003       -35.749773570000002       -221.61864469000000       -29.297567189999999        92.292128719999994        62.476989959999997        830.78187556000000        423.30366266999999        367.53589539000001        503.58623325999997       -200.29379628999999       -1240.8001671000000       -183.06578152000000        575.59584719999998       -89.149584840000003        89.198434199999994       -55.364412100000003        18.735517030000000      
  0.13799999999999993          993.73280737000005       -1121.3605507000000       -569.52589002000002       -45.541359040000003       -62.318523069999998        252.13773954000001       -636.17119892000005       -322.85332491999998       -47.897199489999998       -65.131360090000001       -35.168388450000002       -218.01052902000001       -28.841259170000001        90.859971700000003        59.998555500000002        834.56371056000000        425.20609460999998        364.19427075999999        499.02056618000000       -199.28488730999999       -1234.5025106999999       -182.12342403000000        572.64857676999998       -84.443147449999998        84.401619409999995       -57.732742049999999        19.529370889999999      
  0.18399999999999994          992.39257299999997       -1122.3946553599999       -570.05119679999996       -45.027385189999997       -61.615418579999996        248.90039787000001       -640.63760737999996       -325.12757012999998       -46.430551659999999       -63.122582860000001       -34.592464049999997       -214.43598962999999       -28.385999460000001        89.431382690000007        57.523064810000001        838.27920587000006        427.07449650000001        360.89737539999999        494.51449186000002       -198.31081008999999       -1228.4192106600001       -181.16748483999999        569.65991495000003       -79.665581770000003        79.531258519999994       -60.086230260000001        20.318262590000000      
  0.22999999999999993          991.06191127000000       -1123.4353932900001       -570.57966998999996       -44.515240149999997       -60.914776850000003        245.68370838999999       -645.16162463000001       -327.43032638000000       -44.957437360000000       -61.104509250000000       -34.020965429999997       -210.89204878999999       -27.931880350000000        88.006310569999997        55.050751499999997        841.92829461999997        428.91013751999998        357.64489644999998        490.07011612000002       -197.37000047999999       -1222.5427924500000       -180.19856777000001        566.63017289000004       -74.817715939999999        74.589510579999995       -62.424787799999997        21.102092270000000      
  0.27599999999999991          989.74064524999994       -1124.4820699700001       -571.11139179999998       -44.004882500000001       -60.216593400000001        242.48772689000000       -649.74162107999996       -329.76215404999999       -43.477365589999998       -59.077210680000000       -33.454256409999999       -207.37720501000001       -27.478959860000000        86.584850680000002        52.581890119999997        845.51233807999995        430.71249669999997        354.43847692000003        485.68783166999998       -196.46153863000001       -1216.8656841800000       -179.21687746000001        563.55967267999995       -69.900334470000004        69.578192500000000       -64.748121330000004        21.880793770000000      
  0.32199999999999990          988.42892028999995       -1125.5351322100000       -571.64627454000004       -43.496323300000000       -59.520861920000002        239.31254422999999       -654.37884933999999       -332.12266355000003       -41.990467029999998       -57.040341740000002       -32.892274569999998       -203.88929426000001       -27.027181790000000        85.167068020000002        50.116756770000002        849.03058238000006        432.48207903999997        351.27819925000000        481.36969961000000       -195.58494425999999       -1211.3809110300001       -178.22231299000001        560.44908525000005       -64.915404879999997        64.497937960000002       -67.056090240000003        22.654350290000000      
0.0 997.81054755 -1118.29700696 -567.96949338 -47.09395614 -64.44256698 261.97356149 -623.11716673 -316.20563844 -52.25648291 -71.10381156 -36.93076481 -228.94273335 -30.21357518 95.16684686 67.44145355 823.01376133 419.39637692 374.34600320 512.89253954 -202.42198252 -1254.06769613 -184.91073309 581.36434965 -98.34191193 98.56980813 -50.58403938 17.13311132
