# Supplementary material for: Design of high-temperature f-block molecular nanomagnets through the control of vibration-induced spin relaxation
Source: Chem Sci. 2019 Dec 2;11(6):1593–8. doi: 10.1039/c9sc03133b (PMC7025469; doi:10.1039/c9sc03133b)
Supplement: Supplementary file 3 [file SC-011-C9SC03133B-s003.zip › SI/CFPs-vs-Dist-Coord/igorm13]

    dist_coord(A)                     a20(cm1)                   a21(cm1)               a2_1(cm1)                  a22(cm1)                a2_2(cm1)                   a40(cm1)                  a41(cm1)                 a4_1(cm1)                  a42(cm1)                 a4_2(cm1)                  a43(cm1)                 a4_3(cm1)                  a44(cm1)                  a4_4(cm1)                  a60(cm1)                 a61(cm1)                 a6_1(cm1)                  a62(cm1)                 a6_2(cm1)                  a63(cm1)                 a6_3(cm1)                 a64(cm1)                  a6_4(cm1)                  a65(cm1)                  a6_5(cm1)                a66(cm1)                  a6_6(cm1)   
 -0.30800000000000000         998.00673145999997       -1123.3943552200001       -558.08111617999998       -47.263190039999998       -64.285684810000006        262.32894706000002       -632.50522335000005       -298.65342843000002       -86.744418139999993       -45.483438249999999       -44.935772800000002       -228.54281569000000       -26.464746999999999        96.201427530000004        67.463452829999994        789.60888363000004        483.68613684000002        273.82401778000002        587.35994311000002       -233.34197939000001       -1252.3378726599999       -179.39098057999999        581.86141248000001       -177.38286663000000        20.101267520000000       -48.662460400000001        22.760739850000000     
  -0.26400000000000001         997.95485824000002       -1122.6582208899999       -559.49213542999996       -47.240760180000002       -64.310756740000002        262.23505778999998       -631.11295281000002       -301.15314789000001       -81.836452600000001       -49.177132170000000       -43.775914829999998       -228.49042112000001       -27.006092960000000        96.070848960000006        67.457828140000004        794.47286309000003        474.51467552000003        288.14657980999999        576.63934815000005       -228.86700994000000       -1252.1877822500001       -180.22651474000000        581.92893074000006       -166.14278019000000        31.345453719999998       -48.940864439999999        21.958583690000001     
  -0.22000000000000003         997.91090882000003       -1121.9249242300000       -560.90351195000005       -47.217781400000000       -64.334913299999997        262.15548921999999       -629.73895127000003       -303.65378234999997       -76.922670990000000       -52.859252990000002       -42.620470330000003       -228.47481716999999       -27.545480919999999        95.934552010000004        67.452989889999998        799.30418782000004        465.34210192000000        302.48031044999999        565.94713888000001       -224.40956349000001       -1252.1706540099999       -181.04613628999999        581.95042415000000       -154.88444275000001        42.579188369999997       -49.218001049999998        21.155752509999999     
  -0.17600000000000005         997.87488406000000       -1121.1941628500001       -562.31523727000001       -47.194244470000001       -64.358201699999995        262.09026623000000       -628.38194172999999       -306.15603277999998       -72.003066419999996       -56.530174570000000       -41.470919100000003       -228.49598107000000       -28.082915040000000        95.792597360000002        67.448949990000003        804.10457812000004        456.16677847000000        316.82513884999997        555.28314479000005       -219.97167171999999       -1252.2861073900001       -181.84991529999999        581.92604945000005       -143.60885902000001        53.801961779999999       -49.493781810000002        20.352313519999999     
  -0.13200000000000006         997.84688529000005       -1120.4661372200001       -563.72750001999998       -47.170035310000003       -64.380609359999994        262.03956524000000       -627.04182896999998       -308.66112307999998       -67.076427640000006       -60.189828249999998       -40.328103259999999       -228.55289128000001       -28.618401250000002        95.644765289999995        67.445834750000003        808.87480010000002        446.98691632999999        331.18329483999997        544.64667702999998       -215.55464375000000       -1252.5333086099999       -182.63789273000000        581.85499847999995       -132.31557142000000        65.013186070000003       -49.768337230000000        19.548335179999999     
   -8.8000000000000064E-002    997.82677634000004       -1119.7406212300000       -565.14051389999997       -47.145325489999998       -64.402126730000006        262.00312372000002       -625.71786619000000       -311.17026952999998       -62.143837069999996       -63.838471179999999       -39.189029800000000       -228.64606756000001       -29.151975069999999        95.491170969999999        67.443510250000003        813.61598307999998        437.79965987000003        345.55495098000000        534.03668586000003       -211.15553872999999       -1252.9126426299999       -183.41059039999999        581.73766215000001       -121.00670094000000        76.211804560000004       -50.041598159999999        18.743757880000000     
   -4.4000000000000067E-002    997.81466984999997       -1119.0175963500001       -566.55458012999998       -47.119929849999998       -64.422751550000001        261.98116764000002       -624.40991548000000       -313.68506482999999       -57.203620440000002       -67.476208679999999       -38.057068119999997       -228.77637598999999       -29.683721819999999        95.331871980000003        67.442064110000004        818.32849727999997        428.60345080000002        359.94247261999999        523.45225832999995       -206.77829704999999       -1253.4243373100001       -184.16821714000000        581.57409389999998       -109.68133172000000        87.397740029999994       -50.313498799999998        17.938679000000000     
    4.3999999999999928E-002    997.81430083999999       -1117.5785759900000       -569.38552907999997       -47.067333779999998       -64.461481280000001        261.98035033999997       -621.83806213000003       -318.73314343999999       -47.301582089999997       -74.720688260000003       -35.809952590000002       -229.14459740999999       -30.741561170000001        94.995846630000003        67.441729760000001        827.67431414999999        410.17701564999999        388.76719682999999        502.35702689999999       -198.08666044000000       -1254.8421648700000       -185.63836843000001        581.10732845999996       -86.987732449999996        109.72734463000000       -50.853344360000001        16.327094740000000     
    8.7999999999999926E-002    997.82616070999995       -1116.8625391400001       -570.80305423000004       -47.040104190000001       -64.479576080000001        262.00156688999999       -620.57358101000000       -321.26961082000003       -42.338950769999997       -78.327762570000004       -34.695286420000002       -229.38348651000001       -31.267722790000001        94.819236939999996        67.442849390000006        832.30914698000004        400.94193969000003        403.20737912999999        491.84432680999998       -193.77338807000001       -1255.7490578200000       -186.35142648999999        580.80448279999996       -75.620808589999996        120.86958447000001       -51.121213720000000        15.520668410000001     
   0.13199999999999992         997.84577997999997       -1116.1486193900000       -572.22196366000003       -47.012180850000000       -64.496822420000001        262.03703003999999       -619.32255688999999       -323.81555780000002       -37.367982550000001       -81.924809100000004       -33.587137249999998       -229.65851506999999       -31.792185270000001        94.636748269999998        67.444762670000003        836.91956852999999        391.69005384000002        417.66703437000001        481.35399914999999       -189.48289292000001       -1256.7871440500001       -187.05040557000001        580.45461215000000       -64.239825670000002        131.99693944000001       -51.387752290000002        14.713796930000001     
   0.17599999999999993         997.87349277999999       -1115.4367562600000       -573.64257966000002       -46.983635069999998       -64.513204810000005        262.08702751999999       -618.08400141000004       -326.37227965000000       -32.388671570000000       -85.511983229999998       -32.484267950000003       -229.96977561000000       -32.314787260000003        94.448445320000005        67.447595469999996        841.50795729000004        382.41869133000000        432.14801538000000        470.88518723999999       -185.21428721000001       -1257.9570345300001       -187.73496123000001        580.05800175000002       -52.847559259999997        143.10693746000001       -51.652937919999999        13.906598420000000     
   0.21999999999999992         997.90914754000005       -1114.7269579100000       -575.06479606000005       -46.954416610000003       -64.528788000000006        262.15133720000000       -616.85779237999998       -328.94018387000000       -27.400640769999999       -89.089895549999994       -31.387835989999999       -230.31759728000000       -32.835697189999998        94.254380650000002        67.451218359999999        846.07449974999997        373.12702231999998        446.65107024999998        460.43679407000002       -180.96935198000000       -1259.2588532800000       -188.40574387999999        579.61485207999999       -41.443642730000001        154.20021441000000       -51.916727459999997        13.099029420000001     
   0.26399999999999990         997.95274198000004       -1114.0191231100000       -576.48900218000006       -46.924529270000001       -64.543535869999999        262.23007200000001       -615.64375743000005       -331.52130763999997       -22.403609929999998       -92.658476820000004       -30.297699489999999       -230.70142439000000       -33.354804020000003        94.054466360000006        67.455708319999999        850.61923869999998        363.81144121000000        461.17738371000002        450.00808454999998       -176.74824129000001       -1260.6919064599999       -189.06250433000000        579.12471104999997       -30.029507209999998        165.27512898000001       -52.179130899999997        12.291203910000000     
   0.30799999999999988         998.00428949000002       -1113.3131021600000       -577.91523947999997       -46.893953740000001       -64.557491470000002        262.32320372999999       -614.44090862999997       -334.11626546000002       -17.397351319999999       -96.218143850000004       -29.214241840000000       -231.12139316000000       -33.872288810000001        93.848696520000004        67.461030420000000        855.14371125000002        354.47107670000003        475.72787448000003        439.59822322999997       -172.55176872000001       -1262.2564641500001       -189.70602672000001        578.58754826999996       -18.604632190000000        176.33239080999999       -52.440140419999999        11.483072679999999     
0.0 997.81054755 -1118.29700696 -567.96949338 -47.09395614 -64.44256698 261.97356149 -623.11716673 -316.20563844 -52.25648291 -71.10381156 -36.93076481 -228.94273335 -30.21357518 95.16684686 67.44145355 823.01376133 419.39637692 374.34600320 512.89253954 -202.42198252 -1254.06769613 -184.91073309 581.36434965 -98.34191193 98.56980813 -50.58403938 17.13311132
