# Supplementary material for: Design of high-temperature f-block molecular nanomagnets through the control of vibration-induced spin relaxation
Source: Chem Sci. 2019 Dec 2;11(6):1593–8. doi: 10.1039/c9sc03133b (PMC7025469; doi:10.1039/c9sc03133b)
Supplement: Supplementary file 3 [file SC-011-C9SC03133B-s003.zip › SI/CFPs-vs-Dist-Coord/igorm14]

    dist_coord(A)                     a20(cm1)                   a21(cm1)               a2_1(cm1)                  a22(cm1)                a2_2(cm1)                   a40(cm1)                  a41(cm1)                 a4_1(cm1)                  a42(cm1)                 a4_2(cm1)                  a43(cm1)                 a4_3(cm1)                  a44(cm1)                  a4_4(cm1)                  a60(cm1)                 a61(cm1)                 a6_1(cm1)                  a62(cm1)                 a6_2(cm1)                  a63(cm1)                 a6_3(cm1)                 a64(cm1)                  a6_4(cm1)                  a65(cm1)                  a6_5(cm1)                a66(cm1)                  a6_6(cm1)   
 -0.32800000000000001          997.89829986999996       -1115.8361777000000       -573.24516668000001       -46.601235340000002       -64.774468830000004        262.10772214000002       -603.63757096999996       -356.52851948000000       -49.814961650000001       -72.577859989999993       -86.906719019999997       -221.10469277000001       -25.286658689999999        96.747199679999994        67.558284130000004        853.57494337000003        356.56183274000000        361.70708867000002        522.42515437999998       -264.65690088000002       -1244.3443817299999       -164.35405817000000        588.04503492000003       -126.91844143000000        70.606076900000005       -48.896753769999997        21.987659789999999      
 -0.28700000000000003          997.87762186999998       -1116.1253712400000       -572.57640358000003       -46.664307559999997       -64.734926200000004        262.07570731999999       -605.98780978000002       -351.44393903000002       -50.136546869999997       -72.415280139999993       -80.652461509999995       -222.05138484000000       -25.902353890000001        96.548209389999997        67.530236639999998        849.86627309000005        364.47826495999999        363.27368134000000        521.21366496999997       -256.86735911000000       -1245.5129737300001       -166.92054815000000        587.19460714000002       -123.33656397999999        74.096505019999995       -49.113408600000000        21.382579509999999      
 -0.24600000000000002          997.85973825999997       -1116.4198084699999       -571.91031390000001       -46.726973960000002       -64.694820980000003        262.04806215999997       -608.36216286000001       -346.37232610000001       -50.453534810000001       -72.246506740000001       -74.399954769999994       -223.00791525000000       -26.518041119999999        96.349708800000002        67.506029179999999        846.12618899999995        372.37579903000000        364.84398331000000        520.00789368999995       -249.08036200999999       -1246.6952442100001       -169.48765123999999        586.34885127999996       -119.75837380999999        77.587629179999993       -49.328380109999998        20.777019220000000      
 -0.20500000000000002          997.84464095999999       -1116.7193602499999       -571.24687103999997       -46.789222250000002       -64.654202110000000        262.02476478000000       -610.75997627000004       -341.31315241999999       -50.765935769999999       -72.071823559999999       -68.149918970000002       -223.97318665000000       -27.133820010000001        96.151547940000000        67.485671210000007        842.35509134999995        380.25603847000002        366.41788219000000        518.80779340000004       -241.29673169000000       -1247.8904627200000       -172.05578613000000        585.50728264999998       -116.18245134000000        81.080999829999996       -49.541741899999998        20.170952509999999      
 -0.16400000000000001          997.83226668999998       -1117.0243320400000       -570.58607699000004       -46.850983220000003       -64.612965849999995        262.00583998000002       -613.18270102999998       -336.26658056000002       -51.073106340000002       -71.890468619999993       -61.902419520000002       -224.94844899000000       -27.749616580000001        95.953802330000002        67.469154930000002        838.55146247000005        388.11874650999999        367.99601183999999        517.61352552000005       -233.51658932000001       -1249.0992782999999       -174.62461913000001        584.66999837000003       -112.60910078000001        84.575175790000003       -49.753470470000003        19.564417070000001      
 -0.12300000000000000          997.82267051999997       -1117.3347099299999       -569.92805954999994       -46.912357000000000       -64.571210850000000        261.99116011000001       -615.62990829000000       -331.23291496000002       -51.375908780000003       -71.703166139999993       -55.656797400000002       -225.93253637999999       -28.365467590000002        95.756437129999995        67.456437330000000        834.71561649000000        395.96353111000002        369.57763283999998        516.42489890000002       -225.73912773000001       -1250.3213025200000       -177.19446115000000        583.83713536000005       -109.03859490000001        88.071146540000001       -49.963597219999997        18.957388640000001      
  -8.1999999999999990E-002     997.81586119999997       -1117.6500924500001       -569.27252110999996       -46.973313419999997       -64.528909270000000        261.98096630999999       -618.10097170999995       -326.21126428000002       -51.674080429999997       -71.509793849999994       -49.413115249999997       -226.92608874000001       -28.981401410000000        95.559479019999998        67.447624719999993        830.84754038999995        403.79154318000002        371.16326379999998        515.24168763000000       -217.96439013000000       -1251.5563310299999       -179.76533941000000        583.00847185999999       -105.47071344000000        91.568985870000006       -50.172040850000002        18.349828700000000      
  -4.0999999999999988E-002     997.81182387000001       -1117.9709923999999       -568.61982294999996       -47.033829449999999       -64.486005860000006        261.97505633999998       -620.59689013000002       -321.20260052999998       -51.967453919999997       -71.309798959999995       -43.171257130000001       -227.92958948000000       -29.597432280000000        95.362938900000003        67.442606179999999        826.94716667000000        411.60215402000000        372.75277089999997        514.06443767999997       -210.19213457999999       -1252.8054247400000       -182.33742129999999        582.18422720000001       -101.90493658000000        95.068405029999994       -50.378887409999997        17.741755359999999      
   4.1000000000000016E-002     997.81196627999998       -1118.6282252300000       -567.32203261999996       -47.153656499999997       -64.398551970000000        261.97630927000000       -625.66102235999995       -311.22139218000001       -52.540782340000000       -70.891419740000003       -30.691982509999999       -229.96442918000000       -30.829803569999999        94.970983680000003        67.444108700000001        819.04921988000001        427.17411737999998        375.94335454999998        511.72623651999999       -194.65409984999999       -1255.3429933800001       -187.48529872000000        580.54820414999995       -94.780510690000000        102.07338701000000       -50.787671349999997        16.523972870000001      
   8.2000000000000017E-002     997.81631493999998       -1118.9648493899999       -566.67724723000003       -47.212960440000003       -64.353939900000000        261.98357062999997       -628.22985591999998       -306.24936632999999       -52.820526909999998       -70.672515849999996       -24.453997350000002       -230.99642206999999       -31.446178170000000        94.775583119999993        67.450662769999994        815.05153196000003        434.93571114999997        377.54510359000000        510.56556173000001       -186.88759980000000       -1256.6324923899999       -190.06137408999999        579.73652102999995       -91.221366279999998        105.57884206000000       -50.989657970000003        15.914260670000001      
  0.12300000000000003          997.82329655000001       -1119.3066414699999       -566.03509937000001       -47.271809060000002       -64.308781449999998        261.99507154999998       -630.82257693999998       -301.28979401999999       -53.095513140000001       -70.447393129999995       -18.218116230000000       -232.03729435000000       -32.062721300000000        94.580455599999993        67.461016400000005        811.02168596000001        442.68101310999998        379.15067248000003        509.41039728999999       -179.12362125000001       -1257.9348906299999       -192.63896491000000        578.92862695999997       -87.663293990000000        109.08721221000000       -51.190074799999998        15.303989720000001      
  0.16400000000000003          997.83308602000000       -1119.6536749600000       -565.39560414000005       -47.330287460000001       -64.263065019999999        262.01091976999999       -633.43995852000000       -296.34207792000001       -53.366228820000003       -70.216092040000007       -11.983482790000000       -233.08821269000001       -32.679435359999999        94.385809679999994        67.475188549999999        806.95850446999998        450.41122404999999        380.76030157000002        508.26053794000001       -171.36159609000001       -1259.2512139000000       -195.21823925000001        578.12527694000005       -84.107407300000006        112.59801155000000       -51.388811459999999        14.693150980000000      
  0.20500000000000004          997.84565538000004       -1120.0060328300001       -564.75890322999999       -47.388370360000003       -64.216749519999993        262.03115693000001       -636.08239447999995       -291.40687009999999       -53.632459249999997       -69.978288669999998       -5.7498505599999996       -234.14893862000000       -33.296305330000003        94.191557860000003        67.493218740000003        802.86134607999998        458.12544924000002        382.37418708000001        507.11609293999999       -163.60101447000000       -1260.5811301799999       -197.79916137000001        577.32607528000005       -80.553296450000005        116.11112185000000       -51.585921780000000        14.081750570000001      
  0.24600000000000005          997.86095688000000       -1120.3635901200000       -564.12482832000001       -47.446017740000002       -64.169855110000000        262.05570648000003       -638.74825447000001       -286.48396281999999       -53.893928039999999       -69.734026679999999       0.48340743000000003       -235.21882116000000       -33.913347350000002        93.997549419999999        67.515079779999994        798.73326884999994        465.82371509000001        383.99262326000002        505.97703294000002       -155.84079414000001       -1261.9246403600000       -200.38176360000000        576.53056690000005       -77.000371340000001        119.62683773000001       -51.781513760000003        13.469747509999999      
  0.28700000000000003          997.87902352000003       -1120.7263280300001       -563.49336225000002       -47.503281350000002       -64.122430150000000        262.08466154000001       -641.43903793000004       -281.57305000999997       -54.151225130000000       -69.483694880000002        6.7151680000000002       -236.29791225000000       -34.530648700000000        93.803894479999997        67.540821390000005        794.57037961000003        473.50695488999997        385.61469470999998        504.84337283000002       -148.08256549000001       -1263.2810571000000       -202.96642546000001        575.73904383000001       -73.448457739999995        123.14630302000000       -51.975461580000001        12.857122179999999      
  0.32800000000000001          997.89990410999997       -1121.0944715500000       -562.86482580999996       -47.560147870000002       -64.074369050000001        262.11795526999998       -644.15468800999997       -276.67442468000002       -54.403862130000000       -69.226598820000007        12.946403510000000       -237.38719546999999       -35.148122080000000        93.610632580000001        67.570384050000001        790.37431858000002        481.17558731999998        387.24179450999998        503.71495077999998       -140.32524303000000       -1264.6518476700001       -205.55296163000000        574.95170204999999       -69.897989039999999        126.66800642000000       -52.167823110000000        12.243939320000001      
0.0 997.81054755 -1118.29700696 -567.96949338 -47.09395614 -64.44256698 261.97356149 -623.11716673 -316.20563844 -52.25648291 -71.10381156 -36.93076481 -228.94273335 -30.21357518 95.16684686 67.44145355 823.01376133 419.39637692 374.34600320 512.89253954 -202.42198252 -1254.06769613 -184.91073309 581.36434965 -98.34191193 98.56980813 -50.58403938 17.13311132
