# Supplementary material for: Design of high-temperature f-block molecular nanomagnets through the control of vibration-induced spin relaxation
Source: Chem Sci. 2019 Dec 2;11(6):1593–8. doi: 10.1039/c9sc03133b (PMC7025469; doi:10.1039/c9sc03133b)
Supplement: Supplementary file 3 [file SC-011-C9SC03133B-s003.zip › SI/CFPs-vs-Dist-Coord/igorm15]

    dist_coord(A)                     a20(cm1)                   a21(cm1)               a2_1(cm1)                  a22(cm1)                a2_2(cm1)                   a40(cm1)                  a41(cm1)                 a4_1(cm1)                  a42(cm1)                 a4_2(cm1)                  a43(cm1)                 a4_3(cm1)                  a44(cm1)                  a4_4(cm1)                  a60(cm1)                 a61(cm1)                 a6_1(cm1)                  a62(cm1)                 a6_2(cm1)                  a63(cm1)                 a6_3(cm1)                 a64(cm1)                  a6_4(cm1)                  a65(cm1)                  a6_5(cm1)                a66(cm1)                  a6_6(cm1)   
 -0.30800000000000000          1004.5188082000000       -1141.5598574600001       -579.78278610999996       -44.321175189999998       -60.649430570000000        268.05020456000000       -637.17102186000000       -323.33765353000001       -48.998463770000001       -66.651656290000005       -38.284681710000001       -237.38952355999999       -31.131349470000000        98.043214440000000        69.984448250000000        848.30315036000002        432.29813438999997        362.96034005000001        497.25929836000000       -200.71764790000000       -1243.9506369500000       -190.63991680000001        599.30181557000003       -78.286922360000005        78.229149520000007       -49.455688410000000        16.758882849999999      
 -0.26400000000000001          1003.5652452700000       -1138.2286658800001       -578.09115223000003       -44.719299550000002       -61.194060219999997        267.17887131999998       -635.13934358999995       -322.30649294000000       -49.461622009999999       -67.284478190000002       -38.096285729999998       -236.21365191999999       -30.999719460000001        97.630553520000007        69.615930599999999        844.68504136000001        430.45274439999997        364.61768261999998        499.53514741999999       -200.98912938999999       -1245.5679429300001       -189.82819046000000        596.76002291999998       -81.219274929999997        81.203898940000002       -49.612328439999999        16.810801840000000      
 -0.22000000000000003          1002.6100486399999       -1134.9001716299999       -576.40088547000005       -45.116740200000002       -61.737741700000001        266.30860443000000       -633.11571406999997       -321.27968879999997       -49.925319100000003       -67.918103630000005       -37.905918360000001       -235.02688932000001       -30.868122490000001        97.218364170000001        69.249187399999997        841.06900593000000        428.60735355999998        366.26504614999999        501.79698291000000       -201.25087490000001       -1247.1272748599999       -189.01364017000000        594.21076397000002       -84.129991399999994        84.154691330000006       -49.770572559999998        16.863314469999999      
 -0.17600000000000005          1001.6533553100001       -1131.5741661300001       -574.71187778000001       -45.513527670000002       -62.280542220000001        265.43946735999998       -631.09970079000004       -320.25647275000000       -50.390007539999999       -68.553032540000004       -37.714185909999998       -233.83050612000000       -30.736863249999999        96.806854279999996        68.884186700000001        837.45500609999999        426.76405382000002        367.90192390999999        504.04468616000003       -201.50369157000000       -1248.6297284299999       -188.19745334000001        591.65488269000002       -87.017414259999995        87.083934139999997       -49.930278219999998        16.916255410000002      
 -0.13200000000000006          1000.6949585000000       -1128.2508301800001       -573.02429762999998       -45.909636890000002       -62.822430890000000        264.57131576000000       -629.09204127999999       -319.23798504000001       -50.855412729999998       -69.189122600000005       -37.520848219999998       -232.62351948000000       -30.605746350000000        96.395897059999996        68.520896260000001        833.84195968999995        424.92031954999999        369.52846362999998        506.27797407999998       -201.74708741000001       -1250.0744075600001       -187.37889609999999        589.09200180000005       -89.882481760000005        89.990080820000003       -50.091501590000000        16.969727089999999      
  -8.8000000000000064E-002     999.73506053000006       -1124.9301723799999       -571.33792083000003       -46.305097930000002       -63.363386110000000        263.70431853999997       -627.09213666999995       -318.22269949999998       -51.321711010000001       -69.826174159999994       -37.325390919999997       -231.40627086000001       -30.474769819999999        95.985531480000006        68.159375040000000        830.23134287000005        423.07862140999998        371.14473050999999        508.49718767000002       -201.98097960000001       -1251.4621234300000       -186.55806145000000        586.52240969000002       -92.725414099999995        92.872660100000004       -50.254241819999997        17.023715060000001      
  -4.4000000000000067E-002     998.77358204999996       -1121.6122575600000       -569.65298409000002       -46.699858380000002       -63.903429680000002        262.83841200000001       -625.10076326000001       -317.21193219000003       -51.788652229999997       -70.464373080000001       -37.128927859999997       -230.17933854000000       -30.344058300000000        95.575836629999998        67.799571250000000        826.62146655000004        421.23738202999999        372.75059659999999        510.70208224999999       -202.20621668000001       -1252.7930716999999       -185.73536189000001        583.94642863000001       -95.545040520000001        95.732753149999994       -50.418425380000002        17.078174749999999      
   4.3999999999999928E-002     996.84598188999996       -1114.9843658499999       -566.28734883000004       -47.487387069999997       -64.980743959999998        261.10984953000002       -621.14080503000002       -315.20274986999999       -52.725133540000002       -71.744039090000001       -36.730892689999997       -227.69603548000001       -30.083251440000002        94.758456820000006        67.085069880000006        819.40920716999995        417.55753212000002        375.93092167999998        515.06898421000005       -202.62868598000000       -1255.2858805700000       -184.08399620000000        578.77584504000004       -101.11599099999999        101.38317816000000       -50.751136219999999        17.188567060000000      
   8.7999999999999926E-002     995.87984968000001       -1111.6746817999999       -564.60645994000004       -47.880117009999999       -65.518032379999994        260.24725630000000       -619.17343072999995       -314.20427265000001       -53.194450130000000       -72.385656839999996       -36.528948200000002       -226.43941319000001       -29.953215929999999        94.350719170000005        66.730413029999994        815.80479934000005        415.71835594999999        377.50557822000002        517.23066405999998       -202.82547785000000       -1256.4475212299999       -183.25554081000001        576.18121930999996       -103.86663944000000        104.17387395999999       -50.919675280000000        17.244414480000000      
  0.13199999999999992          994.91221244999997       -1108.3675301300000       -562.92701738999995       -48.272184899999999       -66.054369249999993        259.38581044000000       -617.21319261999997       -313.20924414000001       -53.664607730000000       -73.028247050000004       -36.326214600000000       -225.17323682000000       -29.823307809999999        93.943728510000000        66.377456769999995        812.20345874999998        413.88155553000001        379.06975580000000        519.37805221999997       -203.01435609000001       -1257.5532986200001       -182.42490720000001        573.58087971999998       -106.59488564000000        106.94037414000000       -51.089580310000002        17.300830380000001      
  0.17599999999999993          993.94304836000003       -1105.0630631100000       -561.24901193000005       -48.663575070000000       -66.589785230000004        258.52546790000002       -615.26058677000003       -312.21869688999999       -54.135668019999997       -73.672013280000002       -36.121530649999997       -223.89824501999999       -29.693752329999999        93.537526610000000        66.026162670000005        808.60445456000002        412.04503046999997        380.62324950999999        521.51093670000000       -203.19340546000001       -1258.6039274800000       -181.59292486999999        570.97508153000001       -109.29935740000001        109.68422907000000       -51.260835270000001        17.357627720000000      
  0.21999999999999992          992.97237249000000       -1101.7613902999999       -559.57241655999997       -49.054294509999998       -67.124254179999994        257.66631778999999       -613.31609507999997       -311.23195335999998       -54.607587809999998       -74.316771050000000       -35.915410379999997       -222.61313104000001       -29.564341290000002        93.131985630000003        65.676610120000007        805.00688247000005        410.20975988999999        382.16609493999999        523.62947041999996       -203.36375175000001       -1259.5983664800001       -180.75887252999999        568.36345774999995       -111.98103184999999        112.40397541999999       -51.433492190000003        17.414937110000000      
  0.26399999999999990          992.00020469000003       -1098.4627415400000       -557.89723617000004       -49.444300190000000       -67.657754940000004        256.80825614000003       -611.37981199000001       -310.24920035000002       -55.079975740000002       -74.962404809999995       -35.707432760000003       -221.31950458000000       -29.435174300000000        92.727263539999996        65.328691010000000        801.41180667000003        408.37555613000001        383.69892619000001        525.73339636000003       -203.52471034999999       -1260.5384627000001       -179.92311950999999        565.74674602000005       -114.63942871000000        115.09961079000000       -51.607509530000002        17.472684030000000      
  0.30799999999999988          991.02660264999997       -1095.1667064100000       -556.22335255999997       -49.833624120000003       -68.190405159999997        255.95142276999999       -609.45089406000000       -309.27035935999999       -55.553331729999996       -75.609791639999997       -35.498581340000001       -220.01637725000001       -29.306352140000001        92.323342269999998        64.982489139999998        797.81873344999997        406.54233754000001        385.22092201999999        527.82249631000002       -203.67727241000000       -1261.4231143400000       -179.08601297000001        563.12493988000006       -117.27399674000000        117.77280795999999       -51.782809680000000        17.530828050000000      
0.0 997.81054755 -1118.29700696 -567.96949338 -47.09395614 -64.44256698 261.97356149 -623.11716673 -316.20563844 -52.25648291 -71.10381156 -36.93076481 -228.94273335 -30.21357518 95.16684686 67.44145355 823.01376133 419.39637692 374.34600320 512.89253954 -202.42198252 -1254.06769613 -184.91073309 581.36434965 -98.34191193 98.56980813 -50.58403938 17.13311132
