# Supplementary material for: Design of high-temperature f-block molecular nanomagnets through the control of vibration-induced spin relaxation
Source: Chem Sci. 2019 Dec 2;11(6):1593–8. doi: 10.1039/c9sc03133b (PMC7025469; doi:10.1039/c9sc03133b)
Supplement: Supplementary file 3 [file SC-011-C9SC03133B-s003.zip › SI/CFPs-vs-Dist-Coord/igorm16]

    dist_coord(A)                     a20(cm1)                   a21(cm1)               a2_1(cm1)                  a22(cm1)                a2_2(cm1)                   a40(cm1)                  a41(cm1)                 a4_1(cm1)                  a42(cm1)                 a4_2(cm1)                  a43(cm1)                 a4_3(cm1)                  a44(cm1)                  a4_4(cm1)                  a60(cm1)                 a61(cm1)                 a6_1(cm1)                  a62(cm1)                 a6_2(cm1)                  a63(cm1)                 a6_3(cm1)                 a64(cm1)                  a6_4(cm1)                  a65(cm1)                  a6_5(cm1)                a66(cm1)                  a6_6(cm1)   
 -0.27000000000000002           997.51335888999995       -1104.5406713100001       -594.98144557000001       -44.677458039999998       -66.105343759999997        262.17333112000000       -631.10162901000001       -306.18171374999997       -84.620625059999995       -47.834012070000000        22.805776200000000       -235.60332292000001       -31.704016520000000        94.472849800000006        67.785309130000002        761.18079616000000        536.41650216999994        270.92892823000000        587.96164866000004        18.672829090000000       -1282.5448697200000       -215.88072299000001        568.78343143999996       -168.37463617000000        21.529575030000000       -49.050951779999998        23.556756539999999      
 -0.22500000000000003           997.60250926000003       -1106.8369316700000       -590.48483598999997       -45.087178530000003       -65.837419330000003        262.11209923000001       -629.45998718999999       -307.69114232999999       -79.211934339999999       -51.666297219999997        12.814648170000000       -234.90975957000001       -31.464528940000001        94.615368590000003        67.681118920000003        771.74160371999994        517.05767641000000        288.15699524000001        575.53985678000004       -18.253887580000001       -1278.8283157999999       -210.84216448999999        571.21229916000004       -157.32518350000001        34.871225430000003       -49.227455790000000        22.470301540000001      
 -0.18000000000000005           997.67581964999999       -1109.1320110700001       -585.98556523000002       -45.494089060000000       -65.565826400000006        262.06205095000001       -627.94225804999996       -309.26516214999998       -73.807333389999997       -55.518213690000003        2.8333904900000002       -234.04877780999999       -31.221405610000001        94.747118400000005        67.595725729999998        782.20111529999997        497.63920495999997        305.39503718999998        563.07707231999996       -55.161712680000001       -1274.6983809000001       -205.75210527999999        573.50923444000000       -146.01802860000001        48.021979909999999       -49.435919669999997        21.388754530000000      
 -0.13500000000000006           997.73326681000003       -1111.4255940500000       -581.48404488000006       -45.898198039999997       -65.290540390000004        262.02316036000002       -626.54842169999995       -310.90384406999999       -68.408096360000002       -59.388795490000000       -7.1352912000000002       -233.02195707000001       -30.974700439999999        94.868260359999994        67.529051120000005        792.55938423999999        478.16235999999998        322.63801201000001        550.57711821999999       -92.041877270000001       -1270.1567896500001       -200.61220789999999        575.67395881000004       -134.45982108999999        60.974123720000001       -49.676010769999998        20.313212600000000      
  -9.0000000000000066E-002      997.77490730000000       -1113.7177901600000       -576.98077349000005       -46.299511520000003       -65.011586339999994        261.99546293999998       -625.27970574999995       -312.60715613000002       -63.015467460000004       -63.277273309999998       -17.088489809999999       -231.82827372000000       -30.724521360000001        94.978580080000000        67.481134220000001        802.81418126999995        458.62909636000001        339.88111902000003        538.04378254000005       -128.88568377000001       -1265.2036742400001       -195.42442682000001        577.70512914000005       -122.65587391000000        73.721627080000005       -49.947602400000001        19.244726119999999      
  -4.5000000000000068E-002      997.80061333000003       -1116.0081804800000       -572.47583714999996       -46.698113350000000       -64.728915299999997        261.97892100000001       -624.13552388000005       -314.37445041000001       -57.631245200000002       -67.182525450000000       -27.020959779999998       -230.46792421999999       -30.470749179999999        95.078045759999995        67.451949880000001        812.96611216999997        439.03998098000000        357.11890656000003        525.48086995000006       -165.68167722000001       -1259.8397555600000       -190.18988167000001        579.60185160000003       -110.61458355000001        86.255557179999997       -50.250402630000004        18.184363479999998      
   4.4999999999999929E-002      997.80459555000004       -1120.5837257200001       -563.46215116999997       -47.487082059999999       -64.152469199999999        261.97938710000000       -622.22299509000004       -318.09995457999997       -46.892386199999997       -75.039812060000003       -46.813239209999999       -227.25129432000000       -29.952890750000002        95.244629959999997        67.449704030000007        832.95890755000005        399.70058933000001        391.55819754999999        500.28224779999999       -239.09594292000000       -1247.8875637799999       -179.58825931000001        582.99074689999998       -85.844932560000004        110.65662534000001       -50.948353640000001        16.092083790000000      
   8.9999999999999927E-002      997.78281416000004       -1122.8683366900000       -558.95408626000005       -47.877498490000001       -63.858647089999998        261.99646904999997       -621.45442983999999       -320.05793842000003       -41.540491979999999       -78.989764249999993       -56.665812789999997       -225.39530013000001       -29.688785520000000        95.311603770000005        67.476712259999999        842.79868869999996        379.95192430999998        408.74933433000001        487.65412146000000       -275.69485178999997       -1241.3013913400000       -174.22427123000000        584.48127624999995       -73.131157860000002        122.50930536000000       -51.342840610000003        15.062283580000001      
  0.13499999999999993           997.74508703000004       -1125.1506578200001       -554.44563964999998       -48.265237530000000       -63.561090239999999        262.02462142000002       -620.81137706000004       -322.07905966999999       -36.202105740000000       -82.952833159999997       -66.484507769999993       -223.37520855000000       -29.421313460000000        95.367724379999999        67.522399410000006        852.53271224000002        360.15223236000003        425.91478350000000        475.01122134000002       -312.20878012999998       -1234.3109348200001       -168.82064355000000        585.83540885000002       -60.207679069999998        134.12128516999999       -51.767147500000000        14.044707799999999      
  0.17999999999999994           997.69158516000005       -1127.4305517200000       -549.93690930000002       -48.650263080000002       -63.259785239999999        262.06404564000002       -620.29367359000003       -324.16233987999999       -30.878140890000001       -86.927948509999993       -76.266595409999994       -221.19241521999999       -29.150540260000000        95.413058370000002        67.586852190000002        862.16102118000003        340.30361648000002        443.04974278999998        462.35750438999997       -348.62916812999998       -1226.9186965199999       -163.37914372000000        587.05298219999997       -47.081634160000000        145.48591687000001       -52.220828519999998        13.040350300000000      
  0.22499999999999992           997.62223177999999       -1129.7078045900000       -545.42828085999997       -49.032656840000001       -62.954715520000001        262.11467518000001       -619.90099282999995       -326.30798171999999       -25.570561290000001       -90.913983119999997       -86.007266979999997       -218.84622585000000       -28.876472450000001        95.447394399999993        67.670114580000003        871.68299374000003        320.40581331999999        460.14788439000000        449.69714339000001       -384.94499324999998       -1219.1256542300000       -157.90153208000001        588.13299293000000       -33.760711559999997        156.59679853000000       -52.703554160000003        12.050203079999999      
  0.26999999999999991           997.53708563999999       -1131.9823538700000       -540.92035571999998       -49.412406160000003       -62.645841369999999        262.17647768000000       -619.63444955000000       -328.51600454999999       -20.280220100000001       -94.909995910000006       -95.704680199999999       -216.33995861000000       -28.599184980000000        95.471112239999997        67.772119520000004        881.09632282999996        300.46064281999998        477.20511979000003        437.03297645999999       -421.14878134999998       -1210.9357979700001       -152.38973788000001        589.07650962000002       -20.252746949999999        167.44732758999999       -53.214651500000002        11.075270480000000      
0.0 997.81054755 -1118.29700696 -567.96949338 -47.09395614 -64.44256698 261.97356149 -623.11716673 -316.20563844 -52.25648291 -71.10381156 -36.93076481 -228.94273335 -30.21357518 95.16684686 67.44145355 823.01376133 419.39637692 374.34600320 512.89253954 -202.42198252 -1254.06769613 -184.91073309 581.36434965 -98.34191193 98.56980813 -50.58403938 17.13311132
