# Supplementary material for: Design of high-temperature f-block molecular nanomagnets through the control of vibration-induced spin relaxation
Source: Chem Sci. 2019 Dec 2;11(6):1593–8. doi: 10.1039/c9sc03133b (PMC7025469; doi:10.1039/c9sc03133b)
Supplement: Supplementary file 3 [file SC-011-C9SC03133B-s003.zip › SI/CFPs-vs-Dist-Coord/igorm17]

    dist_coord(A)                     a20(cm1)                   a21(cm1)               a2_1(cm1)                  a22(cm1)                a2_2(cm1)                   a40(cm1)                  a41(cm1)                 a4_1(cm1)                  a42(cm1)                 a4_2(cm1)                  a43(cm1)                 a4_3(cm1)                  a44(cm1)                  a4_4(cm1)                  a60(cm1)                 a61(cm1)                 a6_1(cm1)                  a62(cm1)                 a6_2(cm1)                  a63(cm1)                 a6_3(cm1)                 a64(cm1)                  a6_4(cm1)                  a65(cm1)                  a6_5(cm1)                a66(cm1)                  a6_6(cm1)   
 -0.30099999999999999          1002.5661398800000       -1117.3529210300001       -567.48964825999997       -50.028707890000000       -68.455954570000003        260.33303115000001       -656.96211042000004       -333.38564057999997       -47.257176899999997       -64.223989119999999       -37.267735350000002       -230.99206796999999       -29.477741040000002        92.873846709999995        68.749066830000004        763.61272108000003        389.21821127999999        408.54582758999999        559.82593109000004       -211.56383420000000       -1310.3896565900000       -183.36667392000001        576.58955728000001       -122.84322849000000        123.34851172000000       -55.947891120000001        18.933726340000000      
 -0.25800000000000001          1001.8880137899999       -1117.4925741899999       -567.56051485000000       -49.605631410000001       -67.877398499999998        260.54834169999998       -652.04990791000000       -330.89173547000001       -47.976419569999997       -65.213910369999994       -37.241511729999999       -230.83461663000000       -29.588124430000001        93.217935979999993        68.522102899999993        772.20589625000002        393.58452097999998        403.61929514000002        553.06494332000000       -210.27477757000000       -1302.4488137900000       -183.61854405000000        577.36989483000002       -119.35210161000001        119.81776494000000       -55.158605440000002        18.668797880000000      
 -0.21500000000000002          1001.2095221100000       -1117.6305726900000       -567.63068632000000       -49.183869139999999       -67.300577050000001        260.77011243999999       -647.16286219999995       -328.41095847999998       -48.694282960000002       -66.201470529999995       -37.207328699999998       -230.63068432000000       -29.696722269999999        93.556442379999993        68.308647320000006        780.76480891000006        397.93298392000003        398.70607996000001        546.32269264000001       -208.97933764999999       -1294.4713639900001       -183.85986020999999        578.11697431000005       -115.85737148000000        116.28316225000000       -54.377068039999997        18.406459309999999      
 -0.17200000000000004          1000.5304820200000       -1117.7669412000000       -567.70000040000002       -48.763335339999998       -66.725506030000005        260.99814602999999       -642.30141999000000       -325.94309238000000       -49.410139370000003       -67.186803990000001       -37.166625850000003       -230.38114669000001       -29.803571200000000        93.889404330000005        68.108560220000001        789.28828241999997        402.26379451999998        393.80662502000001        539.59881168000004       -207.67914576999999       -1286.4580419599999       -184.09065633000000        578.83104753999999       -112.35891404000000        112.74543662000001       -53.603221419999997        18.146708000000000      
 -0.12900000000000006          999.85110639000004       -1117.9016754899999       -567.76853328000004       -48.344085059999998       -66.152181339999998        261.23256312000001       -637.46567436999999       -323.48858075999999       -50.124419590000002       -68.169825590000002       -37.118774930000001       -230.08769683000000       -29.908709439999999        94.217019850000000        67.921834720000007        797.77604015999998        406.57586564000002        388.92062321999998        532.89381065999999       -206.37336471000000       -1278.4107582400000       -184.31119046000001        579.51299438000001       -108.85778055999999        109.20496826000000       -52.836956059999999        17.889489500000000      
  -8.6000000000000063E-002     999.17137215000002       -1118.0349469900000       -567.83627624999997       -47.926123529999998       -65.580605550000001        261.47333493000002       -632.65629712999998       -321.04764650999999       -50.837048490000001       -69.150533409999994       -37.062915279999999       -229.74969125000001       -30.012102500000001        94.539125850000005        67.748466649999997        806.22657500000003        410.86826245999998        384.04852376999997        526.20756130999996       -205.06111005000000       -1270.3294003999999       -184.52140446999999        580.16243184999996       -105.35442222000000        105.66207670000000       -52.078354359999999        17.634790559999999      
  -4.3000000000000066E-002     998.49118156999998       -1118.1666620599999       -567.90337089000002       -47.509416940000001       -65.010707130000000        261.72035308000000       -627.87321147000000       -318.62000078000000       -51.547745589999998       -70.128324780000000       -37.000354289999997       -229.36789605000001       -30.113720460000000        94.855714329999998        67.588359539999999        814.63964535000002        415.14225510000000        379.19023963000001        519.54061992000004       -203.74415368999999       -1262.2148337300000       -184.72125693000001        580.77939490999995       -101.84880668000000        102.11680843000001       -51.327398740000000        17.382691619999999      
   4.2999999999999927E-002     997.12945678000006       -1118.4257626700000       -568.03498314000001       -46.679728150000003       -63.876111309999999        262.23292006999998       -618.38700560999996       -313.80491330000001       -52.963103349999997       -72.076309350000002       -36.854570660000000       -228.47440725999999       -30.311668109999999        95.472407619999998        67.307700690000004        831.35045563000006        423.63111535000002        369.51579156999998        506.26408474999999       -201.09506415999999       -1245.8888034199999       -185.08997582000001        581.91699666000000       -94.833265600000004        95.021535990000004       -49.848331430000002        16.886104540000002      
   8.5999999999999924E-002     996.44804047000002       -1118.5531252300000       -568.09973764999995       -46.266781960000003       -63.311366020000001        262.49855976999999       -613.68433776999996       -311.41805921999998       -53.667829509999997       -73.046132189999994       -36.770671829999998       -227.96376875000001       -30.407996820000001        95.772507379999993        67.187133410000001        839.64649680000002        427.84499840000001        364.70013939000000        499.65479541000002       -199.76226837999999       -1237.6788976000000       -185.25903776000001        582.43786638999995       -91.324295140000004        91.472176500000003       -49.120184770000002        16.641610600000000      
  0.12899999999999992          995.76616253999998       -1118.6790232500000       -568.16367274000004       -45.855088490000000       -62.748353620000003        262.77017633000003       -609.00837573000001       -309.04478999000003       -54.370697229999998       -74.013278209999996       -36.680201250000003       -227.41163154000000       -30.502637109999998        96.067205459999997        67.079536869999998        847.90314449000005        432.03860756000000        359.89815383000001        493.06521090000001       -198.42481341999999       -1229.4392513800001       -185.41820505000001        582.92741569999998       -87.814712029999995        87.922749030000006       -48.399565729999999        16.399608260000001      
  0.17199999999999993          995.08381078000002       -1118.8035573600000       -568.22696368000004       -45.444612509999999       -62.187037330000003        263.04785571999997       -604.36006025999995       -306.68548205000002       -55.071194550000001       -74.977502130000005       -36.583638399999998       -226.81728290000001       -30.595474719999999        96.356318340000001        66.984968499999994        856.11807381000006        436.21148748000002        355.11082708999999        486.49518921999999       -197.08343083000000       -1221.1693591799999       -185.56710369000001        583.38506992999999       -84.304927590000005        84.373179879999995       -47.686533730000001        16.160181179999999      
  0.21499999999999991          994.40114316999995       -1118.9267906000000       -568.28968646999999       -45.035374269999998       -61.627360789999997        263.33168339000002       -599.73944924000000       -304.34032389999999       -55.769431689999998       -75.938311029999994       -36.480150490000000       -226.18248790000001       -30.686567969999999        96.639970860000005        66.903400700000006        864.29149934999998        440.36328939999999        350.33816976000003        479.94533863999999       -195.73718142999999       -1212.8712344600001       -185.70605764000001        583.81140115999995       -80.795353539999994        80.823632959999998       -46.981037510000000        15.923274270000000      
  0.25799999999999990          993.71798161000004       -1119.0486589200000       -568.35159081999996       -44.627371420000003       -61.069402510000003        263.62141269000000       -595.14639360000001       -302.00949420000001       -56.465589459999997       -76.896235270000005       -36.369910920000002       -225.50716346999999       -30.775906660000000        96.918174609999994        66.834682029999996        872.42298290999997        444.49242057999999        345.57952218999998        473.41554010999999       -194.38599318000001       -1204.5450029100000       -185.83497394000000        584.20665754000004       -77.286830039999998        77.274686810000006       -46.283028539999997        15.688854760000000      
0.0 997.81054755 -1118.29700696 -567.96949338 -47.09395614 -64.44256698 261.97356149 -623.11716673 -316.20563844 -52.25648291 -71.10381156 -36.93076481 -228.94273335 -30.21357518 95.16684686 67.44145355 823.01376133 419.39637692 374.34600320 512.89253954 -202.42198252 -1254.06769613 -184.91073309 581.36434965 -98.34191193 98.56980813 -50.58403938 17.13311132
0.301  993.03445345 -1119.16918707 -568.41298587  -44.22062638  -60.51314635  263.91713978 -590.58141550 -299.69293241  -57.15950841  -77.85127253  -36.25318920 -224.79102309  -30.86348621   97.19083119   66.77884657  880.51083719  448.60002993  340.83610339  466.90535055 -193.03059246 -1196.19088350 -185.95401479  584.57067453  -73.77935461   73.72717999  -45.59253392   15.45696201
