# Supplementary material for: Design of high-temperature f-block molecular nanomagnets through the control of vibration-induced spin relaxation
Source: Chem Sci. 2019 Dec 2;11(6):1593–8. doi: 10.1039/c9sc03133b (PMC7025469; doi:10.1039/c9sc03133b)
Supplement: Supplementary file 3 [file SC-011-C9SC03133B-s003.zip › SI/CFPs-vs-Dist-Coord/igorm18]

    dist_coord(A)                     a20(cm1)                   a21(cm1)               a2_1(cm1)                  a22(cm1)                a2_2(cm1)                   a40(cm1)                  a41(cm1)                 a4_1(cm1)                  a42(cm1)                 a4_2(cm1)                  a43(cm1)                 a4_3(cm1)                  a44(cm1)                  a4_4(cm1)                  a60(cm1)                 a61(cm1)                 a6_1(cm1)                  a62(cm1)                 a6_2(cm1)                  a63(cm1)                 a6_3(cm1)                 a64(cm1)                  a6_4(cm1)                  a65(cm1)                  a6_5(cm1)                a66(cm1)                  a6_6(cm1)   
 -0.26400000000000001           974.54026727999997       -1040.1455353399999       -528.28120823999996       -47.233663770000000       -64.638124439999999        274.04711846999999       -570.67338199000005       -289.60082175999997       -58.472726590000001       -79.680487159999998       -39.694677720000001       -245.61072278000000       -30.552485000000001        96.203218190000001        71.317288829999995        712.90814688000000        363.35662603999998        349.19932588000000        478.42271147000002       -182.80265661999999       -1132.5325552700001       -167.11731535999999        525.40302460999999       -109.27658871000000        109.94862211000000       -31.705162189999999        10.777599540000001      
 -0.22000000000000003           978.38439093000000       -1052.7609970700000       -534.68790937000006       -47.220205479999997       -64.619053989999998        272.23789300999999       -579.35548577999998       -294.00594031999998       -57.532628899999999       -78.383238390000002       -39.296604979999998       -243.21057558000001       -30.531907910000001        96.143024350000005        70.718758179999995        729.86213640000005        371.98555119000002        353.27933073999998        484.01528459000002       -185.85722540000000       -1151.4560087600000       -169.97325402999999        534.38480715000003       -107.76389219000001        108.37112788000000       -34.514717640000001        11.723588769999999      
 -0.17600000000000005           982.24229696999998       -1065.5372972800001       -541.17605614000001       -47.202951280000001       -64.594737670000001        270.35005509000001       -588.06509233999998       -298.42400349000002       -56.555679249999997       -77.034924849999996       -38.874622320000000       -240.66779704999999       -30.497880280000000        96.040644009999994        70.101202110000003        747.35187543999996        380.88808139000002        357.40303788000000        489.66838883000003       -188.99435502000000       -1170.8910151000000       -172.87259796999999        543.50304203999997       -106.13229455000000        106.67114770000001       -37.451869039999998        12.712445580000001      
 -0.13200000000000006           986.11395398000002       -1078.4765072499999       -547.74704027999996       -47.181799720000001       -64.565071079999996        268.38173628999999       -596.79855731999999       -302.85458904000001       -55.540711389999998       -75.634362359999997       -38.428055950000001       -237.97645967000000       -30.449748780000000        95.894072760000000        69.464653700000000        765.39507590999995        390.07129615000002        361.57116515000001        495.38220704999998       -192.21651396999999       -1190.8534019199999       -175.81570115000000        552.75909734000004       -104.37812997000000        104.84499726000000       -40.521792429999998        13.745944580000000      
  -8.8000000000000064E-002      989.99927164999997       -1091.5811592200000       -554.40212434000000       -47.156654730000000       -64.529932919999993        266.33087761000002       -605.55361276999997       -307.29595172000001       -54.486646729999997       -74.180205700000002       -37.956426329999999       -235.12991968000000       -30.386841329999999        95.701155349999993        68.809108530000003        784.00793131000000        399.54488633000000        365.78414382000000        501.15701292000000       -195.52723710999999       -1211.3592299100001       -178.80301251000000        562.15418181999996       -102.49741597000001        102.88908274000001       -43.729936660000000        14.825933420000000      
  -4.4000000000000067E-002      993.89815425999996       -1104.8539509200000       -561.14253986999995       -47.127390409999997       -64.489140770000006        264.19548837999997       -614.32787784000004       -311.74705294000000       -53.392125520000000       -72.670519949999999       -37.457596789999997       -232.12113127999999       -30.308370459999999        95.459528719999994        68.134668629999993        803.20780652999997        409.31643227000001        370.04254021000003        506.99353471000001       -198.92792181999999       -1232.4250386799999       -181.83458365999999        571.68895100999998       -100.48655321000000        100.79863611000000       -47.082063720000001        15.954317899999999      
   4.3999999999999928E-002      1001.7362543700000       -1131.9131739800000       -574.88432817000000       -47.056170010000002       -64.390020660000005        259.66278879999999       -631.91841634000002       -320.66992180000000       -51.077835710000002       -69.478078580000002       -36.374822129999998       -225.58721306999999       -30.101661000000000        94.820532819999997        66.729496580000003        843.44532441000001        429.79497348000001        378.69568686000002        518.85438280000005       -206.01246315000000       -1276.3053137899999       -188.03167916000001        591.18093051999995       -96.058783009999999        96.198306320000000       -54.242143900000002        18.364398410000000      
   8.7999999999999926E-002      1005.6753610800000       -1145.7049330800000       -581.88834852000002       -47.013997199999999       -64.331463189999994        257.26119580000000       -640.72859056000004       -325.13892188000000       -49.855719280000002       -67.792466110000007       -35.788233400000003       -222.04658395999999       -29.971909010000001        94.418103880000004        65.999046960000001        864.51998879999996        440.52014738000003        383.09113789000003        524.87941486000000       -209.70175047000001       -1299.1557534799999       -191.19803635000000        601.13981654999998       -93.633509459999999        93.681410799999995       -58.062686829999997        19.650249310000000      
  0.13199999999999992           1009.6276983600000       -1159.6749330299999       -588.98286787999996       -46.967222000000000       -64.266619129999995        254.76658798000000       -649.54378611000004       -329.61029495999998       -48.587842049999999       -66.044368739999996       -35.170298600000002       -218.31391421999999       -29.823365679999998        93.956893429999994        65.250278260000002        886.25906705000000        451.58323723000001        387.53390444000001        530.96815930000002       -213.49372210999999       -1322.6388106500001       -194.40956217999999        611.24156949999997       -91.061993529999995        91.013378259999996       -62.052361949999998        20.992990540000001      
  0.17599999999999993           1013.5930300200000       -1173.8257647000000       -596.16941076000001       -46.915840930000002       -64.195413139999999        252.17637246999999       -658.35987250000005       -334.08213044000001       -47.273905769999999       -64.232639890000002       -34.519737390000003       -214.37924035000000       -29.655098779999999        93.434034420000003        64.483276770000003        908.68293855000002        462.99494815000003        392.02300173999998        537.12095269999998       -217.39195337000001       -1346.7731564600001       -197.66645159000001        621.48677101999999       -88.340937740000001        88.190618330000007       -66.218144760000001        22.395017110000001      
  0.21999999999999992           1017.5713912700000       -1188.1604229300001       -603.44907217000002       -46.859649740000002       -64.117615240000006        249.48852894999999       -667.17397138000001       -338.55216304999999       -45.911857540000000       -62.354873079999997       -33.834024370000002       -210.23550155000001       -29.466333670000001        92.846660040000003        63.698421809999999        931.81166343999996        474.76582490999999        396.55974990999999        543.33834406999995       -221.39825526999999       -1371.5801037000001       -200.96930691000000        631.87585120999995       -85.465032859999994        85.209312940000004       -70.567276399999997        23.858586500000001      
  0.26399999999999990           1021.5626049200000       -1202.6815702700001       -610.82360401999995       -46.798597030000003       -64.033098910000007        246.70046110000001       -675.98076174000005       -343.01885692000002       -44.500847000000000       -60.409428400000003       -33.112102700000001       -205.87156537999999       -29.255891429999998        92.191570459999994        62.895939800000001        955.66885533000004        486.90639085999999        401.14371960000000        549.62098207999998       -225.51665087000001       -1397.0796054400000       -204.31757510000000        642.40886756999998       -82.431673579999995        82.064410030000005       -75.107384769999996        25.386422670000002      
0.0 997.81054755 -1118.29700696 -567.96949338 -47.09395614 -64.44256698 261.97356149 -623.11716673 -316.20563844 -52.25648291 -71.10381156 -36.93076481 -228.94273335 -30.21357518 95.16684686 67.44145355 823.01376133 419.39637692 374.34600320 512.89253954 -202.42198252 -1254.06769613 -184.91073309 581.36434965 -98.34191193 98.56980813 -50.58403938 17.13311132
