# Supplementary material for: Design of high-temperature f-block molecular nanomagnets through the control of vibration-induced spin relaxation
Source: Chem Sci. 2019 Dec 2;11(6):1593–8. doi: 10.1039/c9sc03133b (PMC7025469; doi:10.1039/c9sc03133b)
Supplement: Supplementary file 3 [file SC-011-C9SC03133B-s003.zip › SI/CFPs-vs-Dist-Coord/igorm19]

    dist_coord(A)                     a20(cm1)                   a21(cm1)               a2_1(cm1)                  a22(cm1)                a2_2(cm1)                   a40(cm1)                  a41(cm1)                 a4_1(cm1)                  a42(cm1)                 a4_2(cm1)                  a43(cm1)                 a4_3(cm1)                  a44(cm1)                  a4_4(cm1)                  a60(cm1)                 a61(cm1)                 a6_1(cm1)                  a62(cm1)                 a6_2(cm1)                  a63(cm1)                 a6_3(cm1)                 a64(cm1)                  a6_4(cm1)                  a65(cm1)                  a6_5(cm1)                a66(cm1)                  a6_6(cm1)   
 -0.30099999999999999          997.84482501000002       -1106.1788991500000       -591.80199519999996       -47.341506230000000       -64.298034310000006        261.75407333999999       -613.22163954999996       -336.16198004000000       -56.599688579999999       -68.204116880000001       -46.486750610000001       -226.99569627000000       -29.509772099999999        95.341151929999995        67.178029179999996        788.13146411000002        488.81467480999999        394.19982643999998        499.20937872000002       -184.14548327000000       -1257.2366005599999       -193.48856126999999        578.65686462999997       -115.10085493000000        83.455520579999998       -48.287548469999997        24.498574560000002      
 -0.25800000000000001          997.83536895999998       -1107.9123494800001       -588.39766697000005       -47.304067060000001       -64.315844029999994        261.81135659000000       -614.61754323000002       -333.29921846000002       -55.961883389999997       -68.596360180000005       -45.127209819999997       -227.31970196000000       -29.612095960000001        95.321420770000003        67.247102389999995        793.07598060999999        478.87295929999999        391.31907610000002        501.10030641999998       -186.74879829000000       -1256.7645535600000       -192.26309319000001        579.03955669000004       -112.61726124000000        85.538197400000001       -48.597000190000003        23.439454550000001      
 -0.21500000000000002          997.82738216999996       -1109.6448583199999       -584.99320984999997       -47.267335359999997       -64.334596950000005        261.85999098000002       -616.01898704999996       -330.44037185000002       -55.330214650000002       -68.995811470000007       -43.766057859999997       -227.62833737000000       -29.713821230000001        95.299965270000001        67.305692769999993        798.03310576000001        468.94034436999999        388.45233543000001        503.01289645999998       -189.35528726999999       -1256.2985952100000       -191.03754255000001        579.42355846999999       -110.16439592000000        87.645629110000002       -48.912615879999997        22.382702850000001      
 -0.17200000000000004          997.82100856000000       -1111.3766452200000       -581.58870133000005       -47.231277100000000       -64.354308930000002        261.90009615999998       -617.42630140000006       -327.58564818999997       -54.704097070000003       -69.402682350000006       -42.403207969999997       -227.92115534999999       -29.814899210000000        95.276728530000000        67.353873899999996        803.00306304000003        459.01611498000000        385.60104945000000        504.94656909999998       -191.96462493000001       -1255.8387379799999       -189.81175340999999        579.80876149999995       -107.74185710000000        89.777989140000003       -49.234465470000004        21.328316439999998      
 -0.12900000000000006          997.81611105000002       -1113.1078017899999       -578.18434642000000       -47.195909280000002       -64.374916389999996        261.93143200999998       -618.83971067000004       -324.73553225000001       -54.083654850000002       -69.816530029999996       -41.038013860000000       -228.19930811000000       -29.915400179999999        95.251800180000004        67.391496099999998        807.98641021000003        449.09948894000001        382.76480213000002        506.90158356000001       -194.57575241000001       -1255.3861300900001       -188.58613693999999        580.19546895999997       -105.34874531000000        91.935752899999997       -49.562549130000001        20.276223370000000      
  -8.6000000000000063E-002     997.81275425000001       -1114.8382535500000       -574.77956379000000       -47.161250979999998       -64.396530670000004        261.95412332000001       -620.25946413999998       -321.88826258000000       -53.469129379999998       -70.238237600000005       -39.671075209999998       -228.46197420999999       -30.015368850000002        95.225174010000003        67.418638680000001        812.98196460999998        439.19182920999998        379.94330056000001        508.87751985000000       -197.18961489000000       -1254.9397876900000       -187.36082035000001        580.58367878000001       -102.98471163000001        94.120381989999998       -49.896823990000001        19.226333430000000      
  -4.3000000000000066E-002     997.81088149000004       -1116.5678811099999       -571.37462198000003       -47.127263050000003       -64.419090969999999        261.96815164999998       -621.68481985999995       -319.04506437999999       -52.860027510000002       -70.667434689999993       -38.302042110000002       -228.70970267000001       -30.114743980000000        95.196854070000001        67.435283760000004        817.99162879999994        429.29074826999999        377.13721645999999        510.87431262000001       -199.80504038999999       -1254.5002382400000       -186.13559135000000        580.97329849000005       -100.64938327000000        96.331527640000004       -50.237311120000001        18.178649159999999      
   4.2999999999999927E-002     997.81170688999998       -1120.0253111899999       -564.56400124000004       -47.061366970000002       -64.466978889999993        261.97025101999998       -624.55456189999995       -313.36856131000002       -51.658539339999997       -71.547648830000000       -35.556586070000002       -229.15994187999999       -30.311818519999999        95.135002319999998        67.437114949999994        828.05158910000000        409.51058073000002        371.57029829999999        514.93165299999998       -205.03979661000000       -1253.6417732800001       -183.68621284000000        581.75637237000001       -96.061895149999998        100.83575960000000       -50.937106690000000        16.089698779999999      
   8.5999999999999924E-002     997.81439017000002       -1121.7532521099999       -561.15808903000004       -47.029419259999997       -64.492358730000007        261.95834063000001       -625.99956710000004       -310.53506105999998       -51.065760189999999       -71.999165340000005       -34.180334879999997       -229.36207678000000       -30.409553379999998        95.101434569999995        67.422324770000003        833.10126077999996        399.63014662000000        368.80997882000003        516.99164800000005       -207.65880243999999       -1253.2224132500000       -182.46218295000000        582.14967663000004       -93.808430459999997        103.13040402000000       -51.296446189999998        15.048316110000000      
  0.12899999999999992          997.81858482999996       -1123.4804217500000       -557.75186907000000       -46.998230139999997       -64.518677740000001        261.93772639000002       -627.45071006000001       -307.70451241000001       -50.478871540000000       -72.458326709999994       -32.800917320000003       -229.54968203000001       -30.506755660000000        95.066248000000002        67.397001500000002        838.16513899999995        389.75601766000000        366.06477060999998        519.07239018999996       -210.27782217999999       -1252.8103757700001       -181.23880302000001        582.54462678000004       -91.581950129999996        105.45375285999999       -51.662008680000000        14.008946900000000      
  0.17199999999999993          997.82426661000000       -1125.2071935500001       -554.34500828000000       -46.967688490000000       -64.545917970000005        261.90843631000001       -628.90857377999998       -304.87623817999997       -49.896967660000001       -72.924901140000003       -31.418393510000001       -229.72232245999999       -30.603430150000001        95.029276920000001        67.361183990000001        843.24350315000004        379.88823006000001        363.33541473000002        521.17397868000000       -212.89674973999999       -1252.4054679100000       -180.01599146000001        582.94062829999996       -89.381039319999999        107.80624512999999       -52.033940780000002        12.971521650000000      
  0.21499999999999991          997.83157586000004       -1126.9335382100001       -550.93775787000004       -46.937840819999998       -64.574128479999999        261.87059878999997       -630.37365351999995       -302.05082271999999       -49.320323830000000       -73.399344319999997       -30.033510700000001       -229.87936822000000       -30.699561589999998        94.990541109999995        67.314944350000005        848.33506047000003        370.02579788999998        360.62181242000003        523.29625433000001       -215.51628880000001       -1252.0070945499999       -178.79379227999999        583.33778350000000       -87.205493379999993        110.18881663000001       -52.412212330000003        11.936061900000000      
  0.25799999999999990          997.84023691000004       -1128.6591436399999       -547.52996673999996       -46.908713839999997       -64.603288019999994        261.82393350000001       -631.84472169000003       -299.22781058999999       -48.749096969999997       -73.881643510000004       -28.645221180000000       -230.02100766000001       -30.795136480000000        94.950030060000003        67.258139589999999        853.44188794000002        360.16849330000002        357.92379276999998        525.43881077000003       -218.13494399000001       -1251.6153972200000       -177.57223696000000        583.73597173999997       -85.055105710000007        112.60160084000000       -52.796833370000002        10.902507760000001      
0.0 997.81054755 -1118.29700696 -567.96949338 -47.09395614 -64.44256698 261.97356149 -623.11716673 -316.20563844 -52.25648291 -71.10381156 -36.93076481 -228.94273335 -30.21357518 95.16684686 67.44145355 823.01376133 419.39637692 374.34600320 512.89253954 -202.42198252 -1254.06769613 -184.91073309 581.36434965 -98.34191193 98.56980813 -50.58403938 17.13311132
0.301  997.85052859 -1130.38427081 -544.12154069  -46.88026565  -64.63337951  261.76875078 -633.32294205 -296.40676323  -48.18301035  -74.37157577  -27.25402468 -230.14855786  -30.89034957   94.90785872   67.19088806  858.56268093  350.31706006  355.24153463  527.60217873 -220.75320912 -1251.23133463 -176.35204254  584.13550574  -82.92798927  115.04632533  -53.18777099    9.87071478
