# Supplementary material for: Design of high-temperature f-block molecular nanomagnets through the control of vibration-induced spin relaxation
Source: Chem Sci. 2019 Dec 2;11(6):1593–8. doi: 10.1039/c9sc03133b (PMC7025469; doi:10.1039/c9sc03133b)
Supplement: Supplementary file 3 [file SC-011-C9SC03133B-s003.zip › SI/CFPs-vs-Dist-Coord/igorm2]

    dist_coord(A)                     a20(cm1)                   a21(cm1)               a2_1(cm1)                  a22(cm1)                a2_2(cm1)                   a40(cm1)                  a41(cm1)                 a4_1(cm1)                  a42(cm1)                 a4_2(cm1)                  a43(cm1)                 a4_3(cm1)                  a44(cm1)                  a4_4(cm1)                  a60(cm1)                 a61(cm1)                 a6_1(cm1)                  a62(cm1)                 a6_2(cm1)                  a63(cm1)                 a6_3(cm1)                 a64(cm1)                  a6_4(cm1)                  a65(cm1)                  a6_5(cm1)                a66(cm1)                  a6_6(cm1)   
 -0.63000000000000000              997.80124469999998       -1125.3737406000000       -554.02715365999995       -45.085230549999999       -65.911832000000004        261.94534447000001       -631.11958930000003       -302.24206079999999       -60.153131879999997       -64.725643190000000        13.381123380000000       -237.69106363000000       -31.226179920000000        94.941027289999994        67.269449219999998        800.59023590000004        463.06637461000003        352.94225146999997        530.07314841000004       -125.68439318000000       -1268.7910956999999       -195.49681982000001        578.70468215000005       -119.68796947000000        75.819838899999993       -50.950621920000003        15.962780450000000      
 -0.58799999999999997              997.80245757000000       -1124.9016364600000       -554.95653044999995       -45.219153689999999       -65.813844520000004        261.94901685999997       -630.54176958000005       -303.15081108999999       -59.645007690000000       -65.174232889999999        10.035670170000000       -237.07509704000000       -31.157020360000001        94.950357890000006        67.291359009999994        802.09634552000000        460.16243379000002        354.32434095999997        528.86848287999999       -130.77214029000001       -1267.6794234100000       -194.78006680999999        578.84125026000004       -118.31746913000001        77.393363120000004       -50.927691850000002        16.041004250000000      
 -0.54599999999999993              997.80353214000002       -1124.4294172000000       -555.88598248000005       -45.353098529999997       -65.715857940000006        261.95235902000002       -629.97005511999998       -304.06255312000002       -59.134431489999997       -65.619547440000005        6.6883679899999997       -236.46427972999999       -31.088103459999999        94.960600830000004        67.311720850000000        803.60093613000004        457.25801443000000        355.71259473999999        527.67217246999996       -135.86489619000000       -1266.5865440900000       -194.06487607000000        578.98396215000002       -116.93967951000000        78.958729329999997       -50.904473699999997        16.119229080000000      
 -0.50399999999999989              997.80457991000003       -1123.9573053300001       -556.81539633000000       -45.487022240000002       -65.617890279999997        261.95551864999999       -629.40467197999999       -304.97745501000003       -58.621072720000001       -66.061572139999996        3.3396569500000002       -235.85781152999999       -31.019434210000000        94.971610429999998        67.330636659999996        805.10406430000000        454.35232890999998        357.10738987000002        526.48443768000004       -140.96193498000000       -1265.5120383399999       -193.35120879999999        579.13234923000005       -115.55415791999999        80.516154409999999       -50.881069300000000        16.197424250000001      
 -0.46199999999999991              997.80553996000003       -1123.4854658400000       -557.74481189000005       -45.620964389999997       -65.519951610000007        261.95835652000000       -628.84625819999997       -305.89568513000000       -58.105234930000002       -66.500451089999999       -9.8274999999999994E-003  -235.25550766000001       -30.950969189999999        94.983403879999997        67.348045139999996        806.60488593000002        451.44487336999998        358.50852737999998        525.30502466999997       -146.06258518999999       -1264.4558454300000       -192.63897863000000        579.28656224999997       -114.16158679999999        82.065260769999995       -50.857485320000002        16.275592240000002      
 -0.41999999999999993              997.80636834999996       -1123.0135937200000       -558.67417510999996       -45.754846590000000       -65.421955060000002        261.96097344999998       -628.29381989000001       -306.81686832999998       -57.586290839999997       -66.935509190000005       -3.3609670000000000       -234.65871179000001       -30.882714549999999        94.996048669999993        67.363960599999999        808.10503675999996        448.53668862000001        359.91637650000001        524.13431320999996       -151.16769385000001       -1263.4187287300001       -191.92813276999999        579.44657884000003       -112.76132998999999        83.605604749999998       -50.833667699999999        16.353750840000000      
 -0.37799999999999995              997.80714927999998       -1122.5417602000000       -559.60362191000002       -45.888771769999998       -65.324019149999998        261.96331513000001       -627.74770636000005       -307.74155609000002       -57.065040150000002       -67.367695639999994       -6.7128814999999999       -234.06592892000000       -30.814716520000001        95.009482480000003        67.378386980000002        809.60326726000005        445.62679761999999        361.33065489000001        522.97168906000002       -156.27623420000000       -1262.3997987099999       -191.21898013000001        579.61241770000004       -111.35371707000000        85.138358199999999       -50.809645379999999        16.431860319999998      
 -0.33599999999999997              997.80784294000000       -1122.0698600799999       -560.53306966000002       -46.022692130000003       -65.226044029999997        261.96547364999998       -627.20791083999995       -308.66879039999998       -56.541141390000000       -67.796194389999997       -10.066516470000000       -233.47808477000001       -30.746947540000001        95.023734469999994        67.391353580000001        811.09961168999996        442.71731722999999        362.75123352999998        521.81782895000003       -161.38959808000001       -1261.3994424699999       -190.51140472000000        579.78395779000004       -109.93841660000000        86.662832260000002       -50.785388390000001        16.509970769999999      
 -0.29399999999999998              997.80848442000001       -1121.5980609300000       -561.46261260000006       -46.156604190000003       -65.128106590000002        261.96737732000003       -626.67424194000000       -309.60027513000000       -56.014580289999998       -68.221590280000001       -13.420631230000000       -232.89484103000001       -30.679430700000001        95.038803619999996        67.402833459999997        812.59494042999995        439.80453659000000        364.17842185000001        520.67222446999995       -166.50552230000000       -1260.4178136999999       -189.80544985000000        579.96137936000002       -108.51564101000000        88.179333670000005       -50.760934270000000        16.588005920000001      
 -0.25200000000000000              997.80896550000000       -1121.1263234099999       -562.39212551000003       -46.290524429999998       -65.030142810000001        261.96895368000003       -626.14713764999999       -310.53391495000000       -55.485477619999998       -68.643366340000000       -16.776383710000001       -232.31582349999999       -30.612117820000002        95.054611570000006        67.412797209999994        814.08812884999998        436.89295356999997        365.61178072000001        519.53533021999999       -171.62635155999999       -1259.4543938500001       -189.10105779000000        580.14430546000006       -107.08514589000001        89.687595580000007       -50.736309040000002        16.666055470000000      
 -0.20999999999999999              997.80949702999999       -1120.6546776099999       -563.32172806000005       -46.424418480000000       -64.932212840000005        261.97038190000001       -625.62643100000003       -311.47154533999998       -54.953606860000001       -69.062011290000001       -20.133509199999999       -231.74243837000000       -30.545098020000001        95.071383170000004        67.421293300000002        815.57984117000001        433.97896089000000        367.05181388000000        518.40678818000004       -176.75077766999999       -1258.5104056200000       -188.39843983000000        580.33358107000004       -105.64710527000000        91.188040060000006       -50.711395469999999        16.744032000000001      
 -0.16799999999999998              997.80985740000006       -1120.1830861300000       -564.25120643000002       -46.558331189999997       -64.834280260000000        261.97148332000000       -625.11183496000001       -312.41185693000000       -54.419345829999997       -69.477168349999999       -23.490845440000001       -231.17281154000000       -30.478292620000001        95.088814749999997        67.428291229999999        817.07024952999996        431.06439454000002        368.49787954999999        517.28692312999999       -181.87801014999999       -1257.5844189800000       -187.69742869000001        580.52811638000003       -104.20141479999999        92.680359269999997       -50.686364740000002        16.821949570000001      
 -0.12599999999999997              997.81018462999998       -1119.7114557400000       -565.18073114000003       -46.692252259999997       -64.736326169999998        261.97243586000002       -624.60355142000003       -313.35536328000001       -53.882541150000002       -69.888774690000005       -26.849096939999999       -230.60836054000001       -30.411719349999998        95.107115969999995        67.433841670000007        818.55887616999996        428.14891219999998        369.95037817999997        516.17567025000005       -187.00865589000000       -1256.6773071699999       -186.99808343999999        580.72853405000001       -102.74831785000001        94.164352969999996       -50.661084870000003        16.899825979999999      
  -8.3999999999999964E-002         997.81037936999996       -1119.2399487200000       -566.11031656000000       -46.826163889999997       -64.638413040000003        261.97302372000001       -624.10192014999996       -314.30214697000002       -53.343143380000001       -70.297289989999996       -30.208823180000000       -230.04836250000000       -30.345447419999999        95.126217600000004        67.437848270000003        820.04517160000000        425.23267540000001        371.40925159000000        515.07263390000003       -192.14331773000001       -1255.7887070400000       -186.30066027999999        580.93475799999999       -101.28707532999999        95.641079099999999       -50.635605280000000        16.977638580000001      
  -4.1999999999999961E-002         997.81053150000002       -1118.7684096099999       -567.03981105000003       -46.960045399999998       -64.540486319999999        261.97346381000000       -623.60595120000005       -315.25207561000002       -52.800926050000001       -70.702243879999997       -33.569366010000003       -229.49311322000000       -30.279335410000002        95.146115010000003        67.440418089999994        821.53117967000003        422.31505873999998        372.87471163999999        513.97829804000003       -197.28101566999999       -1254.9188467100000       -185.60458689999999        581.14662966000003       -99.818664240000004        97.108989050000005       -50.609931130000000        17.055424750000000      
   4.2000000000000044E-002         997.81048668999995       -1117.8256041300001       -568.89910734000000       -47.227857790000002       -64.344635530000005        261.97341877999997       -622.63383112999998       -317.16207121000002       -51.709363959999997       -71.501814659999994       -40.292316839999998       -228.39649477000000       -30.148012820000002        95.188267719999999        67.441019659999995        824.49642673000005        416.47707687000002        375.82391992999999        511.81540002999998       -207.56529739000001       -1253.2350958400000       -184.21847686000001        581.58740857999999       -96.857492170000000        100.02229905000000       -50.558031049999997        17.210739879999998      
   8.4000000000000047E-002         997.81038235999995       -1117.3542798399999       -569.82887873000004       -47.361765570000003       -64.246690189999995        261.97304009999999       -622.15729890000000       -318.12181649000001       -51.159772480000001       -71.896288260000006       -43.655386980000003       -227.85574195000001       -30.082702619999999        95.210623380000001        67.439080890000000        825.97663212999998        413.55729004000000        377.30798584000001        510.74696254000003       -212.71261043000001       -1252.4217422700001       -183.52806486000000        581.81663146000005       -95.365521939999994        101.46667866999999       -50.531749750000003        17.288339789999998      
  0.12600000000000006              997.81019677999996       -1116.8829249400001       -570.75854235999998       -47.495672870000000       -64.148772140000005        261.97243724999998       -621.68674500999998       -319.08438418999998       -50.607690259999998       -72.287487510000005       -47.018983540000001       -227.31921564000001       -30.017695600000000        95.233706299999994        67.435679300000004        827.45535211000004        410.63715194999997        378.79839283000001        509.68699870000000       -217.86264639999999       -1251.6267151100001       -182.83965839999999        582.05128219999995       -93.865284040000006        102.90380870000000       -50.505305679999999        17.365826240000001      
  0.16800000000000007              997.80982971000003       -1116.4115494800001       -571.68817073000002       -47.629592760000001       -64.050829649999997        261.97156294000001       -621.22266967999997       -320.05028928000002       -50.053215160000001       -72.675086609999994       -50.382864359999999       -226.78749952999999       -29.952871210000001        95.257601309999998        67.430787010000003        828.93186681999998        407.71541589999998        380.29480892999999        508.63564752000002       -223.01503862999999       -1250.8501781699999       -182.15282271999999        582.29156837000005       -92.357928819999998        104.33231118000000       -50.478642250000000        17.443257079999999      
  0.21000000000000008              997.80947854999999       -1115.9403324600000       -572.61783926999999       -47.763519889999998       -63.952917319999997        261.97044777000002       -620.76499717000002       -321.01950944999999       -49.496356419999998       -73.059383690000004       -53.747274959999999       -226.26084639999999       -29.888393529999998        95.282353520000001        67.424395129999994        830.40682033999997        404.79290672000002        381.79738090000001        507.59298547999998       -228.16999160000000       -1250.0929562900001       -181.46822562000000        582.53783626999996       -90.842337349999994        105.75365205000000       -50.451778210000001        17.520556469999999      
  0.25200000000000006              997.80906392999998       -1115.4693128199999       -573.54768898999998       -47.897393440000002       -63.854996020000002        261.96910458999997       -620.31393323999998       -321.99250602000001       -48.936566659999997       -73.440082500000003       -57.112959859999997       -225.73873345999999       -29.824181719999999        95.307847100000004        67.416534769999998        831.87988915999995        401.86920308999998        383.30659745000003        506.55900330999998       -233.32824449000000       -1249.3544560099999       -180.78551938000001        582.78960158999996       -89.318242319999996        107.16731992000000       -50.424771589999999        17.597799840000000      
  0.29400000000000004              997.80857781999998       -1114.9980664200000       -574.47742648999997       -48.031341019999999       -63.757064790000001        261.96753018999999       -619.86833274000003       -322.96788144999999       -48.374846869999999       -73.817284160000000       -60.478315799999997       -225.22151310999999       -29.760201299999999        95.334180950000004        67.407185900000002        833.35219073999997        398.94579641000001        384.82167229999999        505.53370634999999       -238.48830831000001       -1248.6348668099999       -180.10472490999999        583.04713845000003       -87.787040239999996        108.57281285000001       -50.397535679999997        17.674950400000000      
  0.33600000000000002              997.80792856000005       -1114.5268911799999       -575.40728153999999       -48.165270300000003       -63.659117819999999        261.96564996000001       -619.42941613999994       -323.94658984000000       -47.810491620000001       -74.190902969999996       -63.844619799999997       -224.70893451000001       -29.696496270000001        95.361278880000000        67.396329170000001        834.82193486000006        396.02195288000001        386.34313666999998        504.51692372999997       -243.65140679999999       -1247.9338236100000       -179.42593786000000        583.31016588000000       -86.247491879999998        109.97071823000000       -50.370121079999997        17.752026510000000      
  0.37800000000000000              997.80722671000001       -1114.0558464000001       -576.33716764999997       -48.299207189999997       -63.561197849999999        261.96351489000000       -618.99681779000002       -324.92915799000002       -47.243827279999998       -74.561169789999994       -67.210843749999995       -224.20106620000001       -29.633081690000001        95.389181199999996        67.383986129999997        836.29011565999997        393.09589987999999        387.87049199000000        503.50888897999999       -248.81596974999999       -1247.2517080299999       -178.74920365000000        583.57893164999996       -84.700053319999995        111.36106375000000       -50.342531979999997        17.828968329999999      
  0.41999999999999998              997.80645643000003       -1113.5849429499999       -577.26698789000000       -48.433142029999999       -63.463273610000002        261.96116358000000       -618.57114328000000       -325.91446364000001       -46.674678010000001       -74.927916170000003       -70.577641799999995       -223.69801692999999       -29.569945460000000        95.417884650000005        67.370171670000005        837.75544901000001        390.16998828999999        389.40417407000001        502.50945709000001       -253.98324070999999       -1246.5883474300001       -178.07451553999999        583.85334195999997       -83.144590500000007        112.74375386000000       -50.314750060000001        17.905806259999999      
  0.46199999999999997              997.80553487999998       -1113.1138031800001       -578.19699156000001       -48.567076770000000       -63.365346969999997        261.95847771000001       -618.15071484999999       -326.90308496000000       -46.103135440000003       -75.291127349999996       -73.945615419999996       -223.19980631000001       -29.507124810000001        95.447388230000001        67.354819489999997        839.22028415000000        387.24412474000002        390.94378796000001        501.51877719999999       -259.15355216000000       -1245.9439091500001       -177.40205875999999        584.13337258000001       -81.580537899999996        114.11931405000000       -50.286762170000003        17.982564629999999      
  0.50400000000000000              997.80466889000002       -1112.6428935700001       -579.12695411000004       -48.701039940000001       -63.267399419999997        261.95572346000000       -617.73725632000003       -327.89492332999998       -45.529302090000002       -75.650636989999995       -77.312880260000000       -222.70623678000001       -29.444505130000000        95.477668530000003        67.338082069999999        840.68255729999998        384.31696302000000        392.48965914000001        500.53701770999999       -264.32488307000000       -1245.3182647399999       -176.73142376000001        584.41895296999996       -80.009256379999997        115.48640628000000       -50.258617250000000        18.059216840000001      
  0.54600000000000004              997.80358310999998       -1112.1720831900000       -580.05683283999997       -48.834963739999999       -63.169447130000002        261.95252928999997       -617.33016930999997       -328.88971442000002       -44.952789240000001       -76.006625420000006       -80.680926330000005       -222.21820661999999       -29.382194429999998        95.508823410000005        67.319737759999995        842.14327682999999        381.38968745000000        394.04177991000000        499.56372241999998       -269.49878331999997       -1244.7120841500000       -176.06293624000000        584.71044711000002       -78.429691489999996        116.84586930000000       -50.230259070000002        18.135743359999999      
  0.58800000000000008              997.80255611999996       -1111.7011707199999       -580.98692591999998       -48.968923840000002       -63.071528940000000        261.94924379999998       -616.92886559999999       -329.88825804999999       -44.374130770000001       -76.359306799999999       -84.049153899999993       -221.73416305999999       -29.320190889999999        95.540695270000001        67.300004490000006        843.60238991000006        378.46133872000001        395.59999485999998        498.59917575999998       -274.67439282999999       -1244.1242589300000       -175.39673146999999        585.00730337000005       -76.841759699999997        118.19849721999999       -50.201742860000003        18.212152440000001      
  0.63000000000000012              997.80128012000000       -1111.2303608600000       -581.91698050000002       -49.102899119999996       -62.973564279999998        261.94556044000001       -616.53440434000004       -330.88985212000000       -43.793215940000003       -76.708145500000001       -87.417089590000003       -221.25531874999999       -29.258432010000000        95.573388609999995        67.278709140000004        845.05886450000003        375.53244588000001        397.16396233000000        497.64340356000002       -279.85142646999998       -1243.5554156100000       -174.73255649999999        585.30978732999995       -75.246143189999998        119.54286910000000       -50.173033519999997        18.288446619999998      
0.0 997.81054755 -1118.29700696 -567.96949338 -47.09395614 -64.44256698 261.97356149 -623.11716673 -316.20563844 -52.25648291 -71.10381156 -36.93076481 -228.94273335 -30.21357518 95.16684686 67.44145355 823.01376133 419.39637692 374.34600320 512.89253954 -202.42198252 -1254.06769613 -184.91073309 581.36434965 -98.34191193 98.56980813 -50.58403938 17.13311132
