# Supplementary material for: Design of high-temperature f-block molecular nanomagnets through the control of vibration-induced spin relaxation
Source: Chem Sci. 2019 Dec 2;11(6):1593–8. doi: 10.1039/c9sc03133b (PMC7025469; doi:10.1039/c9sc03133b)
Supplement: Supplementary file 3 [file SC-011-C9SC03133B-s003.zip › SI/CFPs-vs-Dist-Coord/igorm20]

    dist_coord(A)                     a20(cm1)                   a21(cm1)               a2_1(cm1)                  a22(cm1)                a2_2(cm1)                   a40(cm1)                  a41(cm1)                 a4_1(cm1)                  a42(cm1)                 a4_2(cm1)                  a43(cm1)                 a4_3(cm1)                  a44(cm1)                  a4_4(cm1)                  a60(cm1)                 a61(cm1)                 a6_1(cm1)                  a62(cm1)                 a6_2(cm1)                  a63(cm1)                 a6_3(cm1)                 a64(cm1)                  a6_4(cm1)                  a65(cm1)                  a6_5(cm1)                a66(cm1)                  a6_6(cm1)   
 -0.30800000000000000         987.36772807000000       -1112.2214121600000       -564.87678865999999       -47.003783329999997       -64.320868590000003        264.14928157000003       -634.44051363999995       -321.94657791999998       -49.170454820000003       -66.910446370000003       -43.157964919999998       -267.02961357999999       -31.133473160000001        98.050109559999996        72.566975429999999        755.05582344000004        384.86276092000003        371.63629866999997        509.13701649000001       -205.80104858999999       -1274.5143902000000       -183.03410353000001        575.41169574000003       -104.14004069000001        104.54638038000000       -42.603395859999999        14.451747129999999      
 -0.26400000000000001         988.85766494999996       -1113.0828836999999       -565.31541257000003       -47.014988199999998       -64.335971079999993        263.86169525000003       -632.82806858000004       -321.12940176000001       -49.588058519999997       -67.477773260000006       -42.298796820000000       -261.77417706000000       -31.008601809999998        97.658701449999995        71.864193959999994        764.63672352000003        389.73110435000001        372.04871743000001        509.70817908999999       -205.34380461000001       -1271.7493940899999       -183.31825049000000        576.31207128999995       -103.27222501999999        103.65315540000000       -43.724560779999997        14.828454570000000      
 -0.22000000000000003         990.34830656999998       -1113.9466041999999       -565.75491656999998       -47.026756800000001       -64.351791100000000        263.56654032000000       -631.21427417999996       -320.31067515000001       -50.013348309999998       -68.055279010000007       -41.428871979999997       -256.45817291999998       -30.881539640000000        97.260619899999995        71.151729239999995        774.25955847000000        394.62131083000003        372.45287824000002        510.26812830000000       -204.87756492000000       -1268.9336004199999       -183.59707158000001        577.19649363999997       -102.41769297000000        102.77172000000000       -44.851997590000003        15.207255770000000      
 -0.17600000000000005         991.83948806000001       -1114.8123402199999       -566.19559430000004       -47.039057460000002       -64.368403580000006        263.26354506000001       -629.59812391000003       -319.49106546000002       -50.446206289999999       -68.643546279999995       -40.550039699999999       -251.07987868000001       -30.752326579999998        96.855678810000001        70.429434970000003        783.92534649000004        399.53361292000000        372.84859892999998        510.81641443000001       -204.40415952000001       -1266.0656114300000       -183.87065840000000        578.06428146999997       -101.57542769000000        101.90385368000000       -45.985760020000001        15.588211830000001      
 -0.13200000000000006         993.33130430999995       -1115.6801279599999       -566.63732216000005       -47.051939400000002       -64.385789160000002        262.95278020000001       -627.97967174999997       -318.67071469000001       -50.887023710000001       -69.242510319999994       -39.660304369999999       -245.63971866000000       -30.620949830000001        96.443901380000000        69.697300650000003        793.63455728999998        404.46691847000000        373.23574769999999        511.35305065000000       -203.92120130000001       -1263.1456900500000       -184.13896312000000        578.91535190000002       -100.74655373000000        101.04937294000000       -47.125830590000000        15.971242250000000      
  -8.8000000000000064E-002    994.82381550000002       -1116.5502165700000       -567.08029648000002       -47.065377429999998       -64.403947860000002        262.63425597000003       -626.36025315999996       -317.84978244000001       -51.335567589999997       -69.852217280000005       -38.760911419999999       -240.13729671999999       -30.487405240000001        96.025250819999997        68.955300859999994        803.38525419999996        409.42195579999998        373.61462526000003        511.87793271999999       -203.43032986000000       -1260.1732658400001       -184.40192235000001        579.74945435999996       -99.930950190000004        100.20885672999999       -48.272207880000003        16.356405769999999      
  -4.4000000000000067E-002    996.31680957000003       -1117.4224865500000       -567.52421067000000       -47.079386190000001       -64.422870300000000        262.30779604999998       -624.73936246000005       -317.02769016000002       -51.792102100000001       -70.472612049999995       -37.850812329999997       -234.57152798999999       -30.351594899999998        95.599548319999997        68.203345549999995        813.17826818000003        414.39870003999999        373.98455487000001        512.39109093000002       -202.93040456000000       -1257.1471382200000       -184.65911670000000        580.56575152999994       -99.129462680000003        99.382022930000005       -49.424957460000002        16.743686799999999      
   4.3999999999999928E-002    999.30484872000000       -1119.1738329499999       -568.41580375000001       -47.109094769999999       -64.462993729999994        261.63131924999999       -621.49333912999998       -315.38207344000000       -52.728760080000001       -71.745524739999993       -35.999850320000000       -223.25010144000001       -30.073221060000002        94.726982899999996        66.669491910000005        832.89305980999995        424.41708281000001        374.69885691000002        513.38227760999996       -201.90453095000001       -1250.9342946300001       -185.15629827000001        582.14452753000000       -97.569205499999995        97.771428360000002       -51.749549510000001        17.524698170000001      
   8.7999999999999926E-002    1000.7998362200000       -1120.0528940600000       -568.86338200000000       -47.124781300000002       -64.484261579999995        261.28121865000003       -619.86838445000001       -314.55893035000003       -53.208946410000003       -72.398637030000003       -35.058919709999998       -217.49291321000001       -29.930663249999998        94.279929220000000        65.887511099999998        842.81439331000001        429.45780301999997        375.04308881999998        513.85977547000005       -201.37823510999999       -1247.7457919900000       -185.39613310999999        582.90603345000000       -96.810718339999994        96.989151059999998       -52.921423930000003        17.918386139999999      
  0.13199999999999992         1002.2954606500000       -1120.9344143799999       -569.31208611000000       -47.141083879999996       -64.506279570000004        260.92307815999999       -618.24300430000005       -313.73460953000000       -53.697479059999999       -73.062554320000004       -34.107014589999999       -211.67160433000001       -29.785744139999998        93.825724640000004        65.095369190000000        852.77782909999996        434.52125095999997        375.37830437999997        514.32537846000002       -200.84291095000000       -1244.5026075599999       -185.62977058999999        583.64887770999997       -96.068344780000004        96.221377120000000       -54.099666700000000        18.314244190000000      
  0.17599999999999993         1003.7917372800000       -1121.8181803400000       -569.76198631000000       -47.157959210000001       -64.529122630000003        260.55697423999999       -616.61686087999999       -312.91008262999998       -54.194182130000002       -73.737860229999995       -33.145096469999999       -205.78525908000000       -29.638563619999999        93.364260520000002        64.293084250000007        862.78308488000005        439.60604553000002        375.70452232000002        514.77870828000005       -200.29905726999999       -1241.2034683600000       -185.85741400000001        584.37245110000003       -95.341173209999994        95.470119290000000       -55.284259419999998        18.712222040000000      
  0.21999999999999992         1005.2886822000000       -1122.7045888000000       -570.21321000000000       -47.175385439999999       -64.552729610000000        260.18282815999999       -614.99034473999995       -312.08575220000000       -54.698710050000003       -74.424110949999999       -32.171802759999999       -199.83294494000000       -29.488983420000000        92.895323110000007        63.480612080000000        872.83115600999997        444.71150117000002        376.02246407000001        515.21979279000004       -199.74514647000001       -1237.8480277799999       -186.07853724000000        585.07594900000004       -94.629952630000005        94.734407910000002       -56.475372139999998        19.112369260000001      
  0.26399999999999990         1006.7862605900000       -1123.5934564300001       -570.66563650000001       -47.193380640000001       -64.577085909999994        259.80059689000001       -613.36361089000002       -311.26104083000001       -55.211499740000001       -75.121178060000005       -31.188033619999999       -193.81571117999999       -29.337073870000001        92.419060099999996        62.657848819999998        882.92155343000002        449.83888017999999        376.33084685000000        515.64919053999995       -199.18234967999999       -1234.4364967500001       -186.29335312000001        585.75959204000003       -93.934865270000003        94.014986859999993       -57.672861810000001        19.514655959999999      
  0.30799999999999988         1008.2844759000000       -1124.4846040200000       -571.11939900000004       -47.211977939999997       -64.602282799999998        259.41018797999999       -611.73560800999996       -310.43616378000002       -55.732657300000000       -75.829905890000006       -30.193662390000000       -187.73115877999999       -29.182769420000000        91.935223859999994        61.824764840000000        893.05550952999999        454.98816563999998        376.63035808000001        516.06591668999999       -198.61046945000001       -1230.9671113100001       -186.50160968000000        586.42250023999998       -93.256341570000004        93.312844029999994       -58.876826819999998        19.919130070000001      
0.0 997.81054755 -1118.29700696 -567.96949338 -47.09395614 -64.44256698 261.97356149 -623.11716673 -316.20563844 -52.25648291 -71.10381156 -36.93076481 -228.94273335 -30.21357518 95.16684686 67.44145355 823.01376133 419.39637692 374.34600320 512.89253954 -202.42198252 -1254.06769613 -184.91073309 581.36434965 -98.34191193 98.56980813 -50.58403938 17.13311132
