# Supplementary material for: Design of high-temperature f-block molecular nanomagnets through the control of vibration-induced spin relaxation
Source: Chem Sci. 2019 Dec 2;11(6):1593–8. doi: 10.1039/c9sc03133b (PMC7025469; doi:10.1039/c9sc03133b)
Supplement: Supplementary file 3 [file SC-011-C9SC03133B-s003.zip › SI/CFPs-vs-Dist-Coord/igorm21]

    dist_coord(A)                     a20(cm1)                   a21(cm1)               a2_1(cm1)                  a22(cm1)                a2_2(cm1)                   a40(cm1)                  a41(cm1)                 a4_1(cm1)                  a42(cm1)                 a4_2(cm1)                  a43(cm1)                 a4_3(cm1)                  a44(cm1)                  a4_4(cm1)                  a60(cm1)                 a61(cm1)                 a6_1(cm1)                  a62(cm1)                 a6_2(cm1)                  a63(cm1)                 a6_3(cm1)                 a64(cm1)                  a6_4(cm1)                  a65(cm1)                  a6_5(cm1)                a66(cm1)                  a6_6(cm1)   
 -0.28700000000000003          996.53061687000002       -1170.3620312200001       -466.05873710999998       -31.229981720000001       -76.710102149999997        258.77786814000001       -624.55893691000006       -291.53832570999998       -4.4653848299999996       -107.39314064000000       -35.148846939999999       -227.96841196000000       -29.836697860000001        95.296478280000002        66.820674550000007        946.91970937999997        225.39355004999999        289.42299137999998        579.48466870000004       -167.67843891999999       -1280.0546303000001       -132.30500185000000        605.18231852999997       -116.02884589999999        76.225363830000006       -59.625538319999997       0.10546997000000000      
 -0.24600000000000002          996.71304198999997       -1162.5773412399999       -480.45808077999999       -33.469382430000003       -74.912336210000007        259.48071797000000       -624.43528275000006       -295.03534028000001       -11.248604600000000       -102.13714982000000       -35.569737080000003       -228.92306676000001       -29.906600310000002        95.389533349999994        66.901875259999997        928.05216455000004        252.60780032000000        301.23183162999999        569.40323490000003       -172.37318759999999       -1274.5943520799999       -139.72107783000001        601.32153153000002       -113.58473170000001        79.278080990000007       -57.939216649999999        2.4325655199999998      
 -0.20500000000000002          996.89556023000000       -1154.9098669200000       -494.90739819999999       -35.716667340000001       -73.130431439999995        260.10141071999999       -624.27890707999995       -298.55065194000002       -18.042251090000001       -96.907432340000000       -35.940497250000000       -229.60597743000000       -29.973815750000000        95.444599030000006        66.985798520000003        909.58559276000005        279.96699289999998        313.13537022999998        559.52256858999999       -177.15826921999999       -1269.7229166300001       -147.16843141000001        597.61589607999997       -111.07841261999999        82.405758219999996       -56.387702769999997        4.7898057500000002      
 -0.16400000000000001          997.07814483000004       -1147.3584745300000       -509.40863185000001       -37.972517170000003       -71.363993789999995        260.63985521000001       -624.09238661999996       -302.07847879000002       -24.849172329999998       -91.703182229999996       -36.258705839999998       -230.01590331000000       -30.036718579999999        95.462114819999996        67.072220759999993        891.51308732999996        307.48484896999997        325.14103557999999        549.83535491999999       -182.03410728000000       -1265.4350713900001       -154.64803050000000        594.06375226000000       -108.53097339000000        85.591901739999997       -54.968857440000001        7.1801723400000004      
 -0.12300000000000000          997.26093682999999       -1139.9223278400000       -523.96365574000004       -40.237507729999997       -69.612431670000007        261.09634925000000       -623.87952521000000       -305.61382873000002       -31.671253010000001       -86.522097239999994       -36.520202040000001       -230.15520985000001       -30.093706730000001        95.442735970000001        67.161094590000005        873.82732613999997        335.17302928999999        337.25758596999998        540.33503184999995       -186.99870336999999       -1261.7286809699999       -162.16081513000000        590.66401326000005       -105.96342980999999        88.818092859999993       -53.680656589999998        9.6066171300000001      
  -8.1999999999999990E-002     997.44394394999995       -1132.6006618399999       -538.57415232999995       -42.512322470000001       -67.875328319999994        261.47081832999999       -623.64403430000004       -309.15047914000002       -38.511581620000001       -81.362935289999996       -36.721424229999997       -230.02303989999999       -30.143270099999999        95.386826279999994        67.252294090000007        856.52010820999999        363.04542523999999        349.49179734000001        531.01538916000004       -192.05157166999999       -1258.6002096300001       -169.70821107000000        587.41514942000003       -103.39586932000000        92.068227960000002       -52.521418300000001        12.072124669999999      
  -4.0999999999999988E-002     997.62706754999999       -1125.3924442400000       -553.24221861000001       -44.797590390000003       -66.152214819999998        261.76310773000000       -623.38866350000001       -312.68305150999998       -45.372493040000002       -76.224213649999996       -36.860049289999999       -229.61893379000000       -30.183762280000000        95.294770990000004        67.345688510000002        839.58476637000001        391.11567377000000        361.85186788999999        521.86974236000003       -197.19349313000001       -1256.0470950599999       -177.29115080000000        584.31581294000000       -100.84858195000000        95.324793130000003       -51.489624820000003        14.579915639999999      
   4.1000000000000016E-002     997.99419880999994       -1111.3134205700001       -582.75793094000005       -49.402055460000000       -62.745893819999999        262.10181711000001       -622.83141118000003       -319.71175628999998       -59.165850890000002       -65.999916099999993       -36.930385729999998       -227.99293259999999       -30.230995849999999        95.003195629999993        67.539463409999996        806.80268125999999        447.90304390000000        386.98267566999999        504.07761554000001       -207.73748246000000       -1252.6606703699999       -192.56779865999999        578.55907766999997       -95.895853040000006        101.78500517000001       -49.803704269999997        19.735096039999998      
   8.2000000000000017E-002     998.17809881999995       -1104.4406885500000       -597.60959505999995       -51.722604259999997       -61.061767230000001        262.14794124999997       -622.53462004999994       -323.19674662000000       -66.103662000000000       -60.911177430000002       -36.854858739999997       -226.76848039000001       -30.234367240000001        94.804100149999996        67.639855839999996        790.94350955000004        476.64703051999999        399.76964450000003        495.41908108000001       -213.13901356000000       -1251.8249545500000       -200.26342192999999        575.89886688000001       -93.531223580000002        104.95251625000000       -49.147694229999999        22.389255280000000      
  0.12300000000000003          998.36227865000001       -1097.6784038900000       -612.52607956999998       -54.056240780000003       -59.389755119999997        262.11175377000001       -622.23047595000003       -326.65326973999998       -73.072243950000001       -55.836084180000000       -36.700567520000000       -225.26740013000000       -30.221979269999999        94.569643470000003        67.742703860000006        775.42930249000005        505.64424760000003        412.71577237999998        486.91106309999998       -218.62714740000001       -1251.5602269599999       -207.99850364000000        573.38231235000001       -91.268300280000005        108.05383075000000       -48.615471720000002        25.099088859999998      
  0.16400000000000003          998.54664144000003       -1091.0255397500000       -627.50956227999995       -56.403618209999998       -57.729304169999999        261.99315331999998       -621.92102385999999       -330.07603768000001       -80.074082099999998       -50.772086520000002       -36.463236940000002       -223.48811320999999       -30.192139999999998        94.299797819999995        67.848168990000005        760.25480008000000        534.90820139000004        425.82928354000001        478.54875780999998       -224.20111524000001       -1251.8668503900001       -215.77417835000000        571.00748648000001       -89.126418930000000        111.07014577000000       -48.206703930000003        27.868199409999999      
  0.20500000000000004          998.73120326000003       -1084.4813893500000       -642.56196946000000       -58.765404119999999       -56.080019950000001        261.79191831999998       -621.60885870000004       -333.45886748999999       -87.111532609999998       -45.718048650000000       -36.139260380000003       -221.42806723000001       -30.143045340000000        93.994589189999999        67.956404620000001        745.41419628000006        564.45315396000001        439.11983850000001        470.32587453000002       -229.86138807000000       -1252.7455448500000       -223.59116098000001        568.77319804000001       -87.126534969999994        113.98220393000000       -47.921224320000000        30.700342819999999      
  0.24600000000000005          998.91603608000003       -1078.0453386600000       -657.68517316999998       -61.142279930000001       -54.441380350000003        261.50806459000000       -621.29680223000003       -336.79558141000001       -94.187164350000003       -40.671520420000000       -35.723318259999999       -219.08439224000000       -30.072800050000001        93.653834149999994        68.067761169999997        730.90180698999995        594.29270783000004        452.59617213000001        462.23796069000002       -235.60669615000000       -1254.1974064999999       -231.44996307000000        566.67748970000002       -85.289704589999999        116.76914870000000       -47.759196150000001        33.599367729999997      
0.0 997.81054755 -1118.29700696 -567.96949338 -47.09395614 -64.44256698 261.97356149 -623.11716673 -316.20563844 -52.25648291 -71.10381156 -36.93076481 -228.94273335 -30.21357518 95.16684686 67.44145355 823.01376133 419.39637692 374.34600320 512.89253954 -202.42198252 -1254.06769613 -184.91073309 581.36434965 -98.34191193 98.56980813 -50.58403938 17.13311132
0.287  999.10099421 -1071.71652382 -672.88143177  -63.53495452  -52.81295191  261.14107759 -620.98672597 -340.08005260 -101.30363172  -35.63096598  -35.21174974 -216.45455962  -29.97964500   93.27747404   68.18232875  716.71296094  624.44245116  466.26775834  454.27924017 -241.43788027 -1256.22497114 -239.35182328  564.71928449  -83.63620739  119.41161029  -47.72089093   36.56925625
