# Supplementary material for: Design of high-temperature f-block molecular nanomagnets through the control of vibration-induced spin relaxation
Source: Chem Sci. 2019 Dec 2;11(6):1593–8. doi: 10.1039/c9sc03133b (PMC7025469; doi:10.1039/c9sc03133b)
Supplement: Supplementary file 3 [file SC-011-C9SC03133B-s003.zip › SI/CFPs-vs-Dist-Coord/igorm22]

    dist_coord(A)                     a20(cm1)                   a21(cm1)               a2_1(cm1)                  a22(cm1)                a2_2(cm1)                   a40(cm1)                  a41(cm1)                 a4_1(cm1)                  a42(cm1)                 a4_2(cm1)                  a43(cm1)                 a4_3(cm1)                  a44(cm1)                  a4_4(cm1)                  a60(cm1)                 a61(cm1)                 a6_1(cm1)                  a62(cm1)                 a6_2(cm1)                  a63(cm1)                 a6_3(cm1)                 a64(cm1)                  a6_4(cm1)                  a65(cm1)                  a6_5(cm1)                a66(cm1)                  a6_6(cm1)   
 -0.34399999999999997           982.91715535000003       -1096.4125464599999       -559.45789450999996       -51.270407470000002       -70.310071019999995        237.87965541000000       -543.52963596999996       -283.09960251000001       -90.036712190000003       -124.58041403999999       -31.295510620000002       -153.08338179000000       -28.867071280000001        90.034854330000002        55.503512340000000        912.66600398000003        466.96705537000003        342.58087404999998        467.44353498999999       -206.34339362000000       -1203.4813840899999       -186.15116347000000        579.82786952000004       -142.33616419000001        149.86770347000001       -52.674347400000002        18.050056099999999      
 -0.30099999999999999           984.73026118999996       -1099.0912447500000       -560.48758655999995       -50.749928640000000       -69.578100460000002        240.81962157000001       -553.13330867000002       -287.03365846000003       -85.317435290000006       -117.88948895000000       -31.970146750000001       -162.47729426000001       -29.035999839999999        90.682904250000007        56.947959820000001        902.19866457000001        461.39480483000000        346.54417131000002        473.12973907000003       -205.78528159000001       -1209.6934099499999       -185.98939848000001        580.03683918000002       -136.75743614999999        143.36011679000001       -52.409197700000000        17.932893730000000      
 -0.25800000000000001           986.55699084000003       -1101.7858144400000       -561.52729083999998       -50.229007019999997       -68.845711480000006        243.77942576000001       -562.83265294000000       -291.02557429000001       -80.597354499999994       -111.20062342000000       -32.654052880000002       -171.89626569000001       -29.204758040000002        91.329052980000000        58.405405399999999        891.52744211000004        455.71919765000001        350.50911628000000        478.81354836000003       -205.24768313999999       -1215.9377452599999       -185.82971701000000        580.24101288999998       -131.20121795000000        136.88025422000001       -52.145199359999999        17.816537289999999      
 -0.21500000000000002           988.39759217000005       -1104.4966247000000       -562.57641852999996       -49.707627260000002       -68.112887569999998        246.75958607999999       -572.62958030000004       -295.07446358999999       -75.876360419999997       -104.51353019000000       -33.345875589999999       -181.34095762000001       -29.373319240000001        91.973352779999999        59.876255139999998        880.64851819000000        449.93896138999997        354.47594506000002        484.49570797000001       -204.72910740000000       -1222.2144851999999       -185.67187917000001        580.44045731999995       -125.66822886999999        130.42719986000000       -51.882322330000001        17.700879910000001      
 -0.17200000000000004           990.25198490000002       -1107.2236431700001       -563.63530304999995       -49.185820000000000       -67.379718359999998        249.76005513000001       -582.52454089000003       -299.18171240999999       -71.154673360000004       -97.828830379999999       -34.045992890000001       -190.81018430000000       -29.541763759999998        92.615732039999997        61.360670859999999        869.55899625999996        444.05175290000000        358.44472811999998        490.17592860000002       -204.22959997000001       -1228.5226844599999       -185.51619421000001        580.63505555999996       -120.15764316000001        124.00229318000000       -51.620580490000002        17.585908700000001      
 -0.12900000000000006           992.12043719999997       -1109.9671096800000       -564.70404522000001       -48.663557050000001       -66.646047350000003        252.78147501999999       -592.51959850000003       -303.34775430000002       -66.431903779999999       -91.145178360000003       -34.754382479999997       -200.30536036999999       -29.709935630000000        93.256290260000000        62.859114920000003        858.25468748000003        438.05597633000002        362.41581976999998        495.85574021000002       -203.74925243999999       -1234.8627748800000       -185.36203434999999        580.82482798000001       -114.67038896000000        117.60322379999999       -51.359902509999998        17.471705979999999      
  -8.6000000000000063E-002      994.00291726000000       -1112.7270557700001       -565.78267143999994       -48.140824000000002       -65.911969529999993        255.82398924000000       -602.61587793000001       -307.57365329999999       -61.707984609999997       -84.463234319999998       -35.471141709999998       -209.82558968999999       -29.877985249999998        93.894943569999995        64.371849960000006        846.73131559000001        431.94896060999997        366.38958508000002        501.53473080999999       -203.28764505000001       -1241.2336156100000       -185.20986300999999        581.00948194000000       -109.20507247000000        111.23182737000000       -51.100290340000001        17.358160439999999      
  -4.3000000000000066E-002      995.89958726999998       -1115.5036692399999       -566.87091379000003       -47.617605339999997       -65.177491050000000        258.88791225000000       -612.81444299999998       -311.85879162999998       -56.982751790000002       -77.782904060000007       -36.196789449999997       -219.37137849999999       -30.045836500000000        94.531801959999996        65.899182789999998        834.98613610999996        425.73029546999999        370.36624732000001        507.21352329000001       -202.84559100999999       -1247.6354101200000       -185.05927965000001        581.18939060000002       -103.76254822999999        104.88710655000000       -50.841677990000001        17.245302599999999      
   4.2999999999999927E-002      999.73583145999999       -1121.1072039700000       -569.07795479000004       -46.569830000000003       -63.707173560000001        265.08121375000002       -633.52453581999998       -320.61315567999998       -47.528820140000001       -64.425567240000007       -37.672878810000000       -238.53926146000001       -30.381099979999998        95.799980930000004        68.998992580000007        810.81235057000004        412.94695204999999        378.32904101999998        518.57258196999999       -202.01675813000000       -1260.5299583999999       -184.76370842000000        581.53393605999997       -92.943470599999998        92.278862020000005       -50.327428230000002        17.021588260000001      
   8.5999999999999924E-002      1001.6755855200000       -1123.9344455299999       -570.19641035999996       -46.045233629999998       -62.971363199999999        268.21125854000002       -644.03909370999997       -325.08280207000001       -42.799683209999998       -57.748641919999997       -38.423372069999999       -248.16150196999999       -30.548429030000001        96.431368780000000        70.572163509999996        798.37542824000002        406.37829768000000        382.31612084000000        524.25326298000004       -201.62983807000001       -1267.0217821100000       -184.61815609999999        581.69862469999998       -87.567741580000003        86.014353490000005       -50.071694989999997        16.910708180000000      
  0.12899999999999992           1003.6299329700000       -1126.7788512200000       -571.32508647999998       -45.520164479999998       -62.235071460000000        271.36396781000002       -654.66132000000005       -329.61502154999999       -38.069094069999998       -51.072215090000000       -39.182201550000002       -257.80938172999998       -30.715615220000000        97.060915109999996        72.161287110000004        785.70105377000004        399.68971575000000        386.30685273000000        529.93609146999995       -201.26112492999999       -1273.5432928000000       -184.47433443000000        581.85805085000004       -82.213573190000005        79.776536739999997       -49.816912709999997        16.800461389999999      
  0.17199999999999993           1005.5989611700001       -1129.6406312399999       -572.46384164999995       -44.994605350000000       -61.498369789999998        274.53970958000002       -665.39360214999999       -334.21071137000001       -33.336797009999998       -44.396909590000000       -39.949469409999999       -267.48268178000001       -30.882619410000000        97.688681959999997        73.766745740000005        772.78295319999995        392.87766586999999        390.30218600000001        535.62047384000005       -200.91043511000001       -1280.0934219500000       -184.33191349000001        582.01233620999994       -76.881644410000007        73.565277240000000       -49.562987730000003        16.690818019999998      
  0.21499999999999991           1007.5827304500000       -1132.5197227700000       -573.61297943000000       -44.468581139999998       -60.761182949999998        277.73875600999997       -676.23650238000005       -338.87059876000001       -28.602921490000000       -37.721991109999998       -40.725124049999998       -277.18173753000002       -31.049427359999999        98.314668729999994        75.388860859999994        759.61843064000004        385.94080272999997        394.30190397000001        541.30750703000001       -200.57763384000000       -1286.6722088500001       -184.19090781000000        582.16133547000004       -71.571739730000004        67.380137020000006       -49.309904369999998        16.581816750000002      
  0.25799999999999990           1009.5813131000000       -1135.4164024700001       -574.77228910999997       -43.942082300000003       -60.023533420000000        280.96138342000000       -687.19219008000005       -343.59471148000000       -23.867376029999999       -31.047557560000001       -41.509104209999997       -286.90702618000000       -31.216076930000000        98.938963509999994        77.027951849999994        746.20216359999995        378.87750103000002        398.30633108000001        546.99736080000002       -200.26265599000001       -1293.2794905999999       -184.05135790000000        582.30528982999999       -66.283866450000005        61.221208599999997       -49.057594070000000        16.473387670000001      
  0.30099999999999988           1011.5950181500000       -1138.3307168399999       -575.94206080000004       -43.415093669999997       -59.285401479999997        284.20820524999999       -698.26141328000006       -348.38440161000000       -19.129952450000001       -24.373225240000000       -42.301510049999997       -296.65778184999999       -31.382545969999999        99.561434190000000        78.684548440000000        732.53086106000001        371.68492431999999        402.31589618999999        552.69106672999999       -199.96527223999999       -1299.9144756300000       -183.91314170999999        582.44363812999995       -61.017533030000003        55.088507370000002       -48.806105209999998        16.365561599999999      
  0.34399999999999986           1013.6237251400000       -1141.2627133799999       -577.12236643999995       -42.887640290000000       -58.546789879999999        287.47931864999998       -709.44597290000002       -353.24028720000001       -14.390662810000000       -17.699116610000001       -43.101991110000000       -306.43409602000003       -31.548840100000000        100.18211821000000        80.358905590000006        718.59908545999997        364.36098976000000        406.33123254999998        558.38820719000000       -199.68500657000001       -1306.5765260400001       -183.77626913000000        582.57638325999994       -55.772841100000001        48.982044979999998       -48.555375620000000        16.258313489999999      
0.0 997.81054755 -1118.29700696 -567.96949338 -47.09395614 -64.44256698 261.97356149 -623.11716673 -316.20563844 -52.25648291 -71.10381156 -36.93076481 -228.94273335 -30.21357518 95.16684686 67.44145355 823.01376133 419.39637692 374.34600320 512.89253954 -202.42198252 -1254.06769613 -184.91073309 581.36434965 -98.34191193 98.56980813 -50.58403938 17.13311132
