# Supplementary material for: Design of high-temperature f-block molecular nanomagnets through the control of vibration-induced spin relaxation
Source: Chem Sci. 2019 Dec 2;11(6):1593–8. doi: 10.1039/c9sc03133b (PMC7025469; doi:10.1039/c9sc03133b)
Supplement: Supplementary file 3 [file SC-011-C9SC03133B-s003.zip › SI/CFPs-vs-Dist-Coord/igorm23]

    dist_coord(A)                     a20(cm1)                   a21(cm1)               a2_1(cm1)                  a22(cm1)                a2_2(cm1)                   a40(cm1)                  a41(cm1)                 a4_1(cm1)                  a42(cm1)                 a4_2(cm1)                  a43(cm1)                 a4_3(cm1)                  a44(cm1)                  a4_4(cm1)                  a60(cm1)                 a61(cm1)                 a6_1(cm1)                  a62(cm1)                 a6_2(cm1)                  a63(cm1)                 a6_3(cm1)                 a64(cm1)                  a6_4(cm1)                  a65(cm1)                  a6_5(cm1)                a66(cm1)                  a6_6(cm1)   
 -0.33600000000000002       998.20593575999999       -1118.0738826199999       -568.92541650999999       -43.844029030000002       -66.635836299999994        263.06800908000002       -583.49481487000003       -405.66366796000000       -59.002483429999998       -62.677706280000002       -145.00088635000000       -221.82896388000000       -23.869273110000002        98.709160460000007        68.073151670000001        892.98620192999999        261.78432817999999        269.67419181999998        591.57495395000001       -315.24410468000002       -1245.7050467399999       -149.16873749999999        598.14140570999996       -146.50414573000000        38.154004649999997       -48.767895459999998        23.242608690000001      
 -0.29400000000000004       998.09075640000003       -1117.9550258400000       -568.72453454000004       -44.265105579999997       -66.383693539999996        262.84786875999998       -587.89461940000001       -394.15451294000002       -58.316929369999997       -63.967730209999999       -131.39638407000001       -222.19208911999999       -24.652064459999998        98.217183520000006        67.932211319999993        884.86009654999998        281.93235525000000        282.70249517000002        581.57091691000005       -301.02742062999999       -1246.1523330699999       -153.59203557000001        595.79975368999999       -140.80189042000001        46.182985940000002       -48.958811279999999        22.456460910000001      
 -0.25200000000000006       997.99439260999998       -1117.8780698300000       -568.54740142000003       -44.681905069999999       -66.125271990000002        262.65156502000002       -592.45057481000003       -382.74394646000002       -57.586616999999997       -65.189690510000005       -117.82186769000000       -222.70538565999999       -25.437379510000000        97.739429830000006        67.809050060000004        876.56285108999998        301.93843514999998        295.74134069000002        571.61891123999999       -286.84536621000001       -1246.7704873099999       -158.02534570000000        593.52911590999997       -135.01364359999999        54.069956230000003       -49.159876930000003        21.677380599999999      
 -0.21000000000000005       997.91688789000000       -1117.8429292400001       -568.39368043000002       -45.094476190000002       -65.860542080000002        262.47920873999999       -597.16384460999996       -371.42871817000002       -56.811624569999999       -66.343636279999998       -104.27623745000000       -223.36925535000000       -26.225374779999999        97.275879450000005        67.703673469999998        868.09065779000002        321.81077102000000        308.79314754000001        561.71731188000001       -272.69747613999999       -1247.5594541800001       -162.46986296000000        591.32902910999996       -129.13765359000001        61.817329549999997       -49.371101140000000        20.905073219999998      
 -0.16800000000000004       997.85812844999998       -1117.8495637500000       -568.26289907000000       -45.502804210000001       -65.589536649999999        262.33065771000003       -602.03417697999998       -360.20583209000000       -55.991550330000003       -67.430027409999994       -90.757416399999997       -224.18273522000001       -27.016297229999999        96.826261160000001        67.616011290000003        859.44258134999995        341.55673664000000        321.86099462999999        551.86383980000005       -258.58164280000000       -1248.5187960300000       -166.92705226999999        589.19834069000001       -123.17063919000000        69.428615059999998       -49.592696869999997        20.139144510000001      
 -0.12600000000000003       997.81807645000004       -1117.8982734900001       -568.15544422000005       -45.906918249999997       -65.312233460000002        262.20574620000002       -607.06422929999997       -349.07479559000001       -55.126319649999999       -68.449032779999996       -77.265285379999995       -225.14720661999999       -27.810350650000000        96.390734890000004        67.545923999999999        850.61303354999995        361.18124584999998        334.94728408999998        542.05652774999999       -244.49793353000001       -1249.6494453000000       -171.39831584999999        587.13741875000005       -117.11054572000000        76.906433750000005       -49.824625630000000        19.379345829999998      
  -8.4000000000000019E-002  997.79678318000003       -1117.9890133399999       -568.07083997999996       -46.306798010000001       -65.028659480000002        262.10455926999998       -612.25373611999999       -338.03261215999999       -54.215467250000003       -69.401011380000000       -63.797800789999997       -226.26171962000001       -28.607779610000001        95.969021380000001        67.493461040000000        841.60104107999996        380.69157068999999        348.05520378000000        532.29335160000005       -230.44424394999999       -1250.9509970399999       -175.88510267999999        585.14508000000001       -110.95400092000000        84.254219879999994       -50.067106269999996        18.625287879999998      
  -4.2000000000000016E-002  997.79430761000003       -1118.1219816400001       -568.00883371999998       -46.702464190000001       -64.738761569999994        262.02723121999998       -617.60454353000000       -327.07683044999999       -53.258869570000002       -70.285741229999999       -50.353157340000003       -227.52667561999999       -29.408764880000000        95.561040410000004        67.458680389999998        832.40224879000004        400.09435377000000        361.18718710000002        522.57288223000000       -216.41906954999999       -1252.4235677100000       -180.38869180000000        583.22071985000002       -104.69872211000001        91.474219910000002       -50.320238830000001        17.876644920000000      
   4.1999999999999989E-002  997.84555297999998       -1118.5142963500000       -567.95252751999999       -47.481237980000003       -64.140037520000007        261.94366334000000       -628.79218931000003       -305.41647719999997       -51.207690300000003       -71.854998260000002       -23.528669340000000       -230.50870870000000       -31.022365950000001        94.786087379999998        67.441878040000006        813.43370100000004        438.60444536000000        387.53466343000002        503.25084457999998       -188.45111677000000       -1255.8828264300000       -189.45237732000001        579.57454683000003       -91.880305250000006        105.54344678000000       -50.858801640000003        16.394373620000000      
   8.3999999999999991E-002  997.89924813000005       -1118.7740842799999       -567.95772652000005       -47.864327789999997       -63.831204040000003        261.93735170000002       -634.63164482000002       -294.70782606000000       -50.112421189999999       -72.539861830000007       -10.145139220000001       -232.22659421000000       -31.835498210000001        94.418959790000002        67.459818740000003        803.65752973999997        457.72359659000000        400.75569445000002        493.64528660000002       -174.50450332000000       -1257.8704623399999       -194.01553888000001        577.85185180999997       -85.311129320000006        112.39848481999999       -51.144505520000003        15.659992280000001      
  0.12600000000000000       997.97166404999996       -1119.0763122500000       -567.98491922000005       -48.243233879999998       -63.516054769999997        261.95480257999998       -640.63668867000001       -284.07676931999998       -48.970427180000001       -73.158482530000001        3.2199073600000001       -234.09514220000000       -32.653091269999997        94.065225940000005        67.495416270000007        793.68083115000002        476.76195051000002        414.01159500000000        484.07419984000001       -160.58284850000001       -1260.0292829499999       -198.60126600000001        576.19515079999996       -78.631579189999997        119.13745414000000       -51.441311149999997        14.929756990000000      
  0.16800000000000001       998.06291051999995       -1119.4208908999999       -568.03412259000004       -48.617978479999998       -63.194561849999999        261.99610983000002       -646.80739552000000       -273.52212961999999       -47.781415729999999       -73.710965819999998        16.568889250000002       -236.11563724000001       -33.475385279999998        93.724923680000003        67.548699520000000        783.50230310999996        495.72427246000001        427.30565009999998        474.53536150000002       -146.68321348000001       -1262.3606501500001       -203.21108551000000        574.60439244999998       -71.839094689999996        125.76275219000000       -51.749296790000002        14.203311060000001      
  0.21000000000000002       998.17291278000005       -1119.8084617899999       -568.10504372000003       -48.988586060000003       -62.866745119999997        262.06105235000001       -653.14658175000000       -263.04115744000001       -46.545362279999999       -74.197563470000006        29.903551220000001       -238.28770369000000       -34.302640240000002        93.397922190000003        67.619606110000007        773.11654080000005        514.61786199999995        440.64004835999998        465.02685338999999       -132.80435957000000       -1264.8646812600000       -207.84664845000000        573.07916922000004       -64.930487159999998        132.27734330999999       -52.068687290000000        13.480294470000000      
  0.25200000000000000       998.30162043999997       -1120.2386952100001       -568.19759543999999       -49.354993770000000       -62.532587130000003        262.14974768000002       -659.65418056999999       -252.63242753000000       -45.261583790000003       -74.618338539999996        43.223677649999999       -240.61193879000001       -35.135071179999997        93.084173629999995        67.708206399999995        762.52131565000002        533.44812351999997        454.01733650000000        455.54685667000001       -118.94637453000000       -1267.5413936099999       -212.50921011000000        571.61895808999998       -57.902408049999998        138.68395874999999       -52.399537909999999        12.760434020000000      
  0.29399999999999998       998.44917491000001       -1120.7116397800000       -568.31147837000003       -49.717264149999998       -62.192090620000002        262.26237634000000       -666.33132877000003       -242.29297921000000       -43.930085280000000       -74.973596319999999        56.531831500000003       -243.08839441000001       -35.972937500000000        92.783586529999994        67.814634839999997        751.71282050000002        552.22263277000002        467.44070152000000        446.09298722000000       -105.10693607000000       -1270.3909980300000       -217.20044822000000        570.22329250999996       -50.751924230000000        144.98545827000001       -52.742003070000003        12.043351650000000      
  0.33599999999999997       998.61551076000001       -1121.2277313000000       -568.44680008000000       -50.075392800000003       -61.845200220000002        262.39873936999999       -673.17994104000002       -232.02129137000000       -42.550464169999998       -75.263091630000005        69.829270600000001       -245.71793514000001       -36.816432349999999        92.496146859999996        67.938813589999995        740.68746763000001        570.94739068000001        480.91278175000002        436.66341564999999       -91.284965540000002       -1273.4147112300000       -221.92178208000001        568.89212685999996       -43.476097889999998        151.18370281000000       -53.096258960000000        11.328778450000000      
0.0 997.81054755 -1118.29700696 -567.96949338 -47.09395614 -64.44256698 261.97356149 -623.11716673 -316.20563844 -52.25648291 -71.10381156 -36.93076481 -228.94273335 -30.21357518 95.16684686 67.44145355 823.01376133 419.39637692 374.34600320 512.89253954 -202.42198252 -1254.06769613 -184.91073309 581.36434965 -98.34191193 98.56980813 -50.58403938 17.13311132
