# Supplementary material for: Design of high-temperature f-block molecular nanomagnets through the control of vibration-induced spin relaxation
Source: Chem Sci. 2019 Dec 2;11(6):1593–8. doi: 10.1039/c9sc03133b (PMC7025469; doi:10.1039/c9sc03133b)
Supplement: Supplementary file 3 [file SC-011-C9SC03133B-s003.zip › SI/CFPs-vs-Dist-Coord/igorm24]

    dist_coord(A)                     a20(cm1)                   a21(cm1)               a2_1(cm1)                  a22(cm1)                a2_2(cm1)                   a40(cm1)                  a41(cm1)                 a4_1(cm1)                  a42(cm1)                 a4_2(cm1)                  a43(cm1)                 a4_3(cm1)                  a44(cm1)                  a4_4(cm1)                  a60(cm1)                 a61(cm1)                 a6_1(cm1)                  a62(cm1)                 a6_2(cm1)                  a63(cm1)                 a6_3(cm1)                 a64(cm1)                  a6_4(cm1)                  a65(cm1)                  a6_5(cm1)                a66(cm1)                  a6_6(cm1)   
 -0.28700000000000003         987.24861252000005       -1075.8322448100000       -546.41838997000002       -55.244494990000000       -75.590637970000003        246.11896268999999       -491.50384516999998       -249.37558081000000       -113.48508346000000       -154.88621244000001       -24.071919999999999       -149.92763703000000       -30.078338440000000        94.716139949999999        61.366529489999998        931.37414840999998        474.39308715999999        340.17577904000001        466.02228243000002       -196.91612997999999       -1219.6049995599999       -189.73503782000000        596.53079502000003       -183.45036268999999        185.04287196000001       -42.792847539999997        14.525329149999999      
 -0.24600000000000002         988.72256910999999       -1081.7810422499999       -549.43741012999999       -54.080347840000002       -73.998337090000007        248.38300594000000       -509.88674182000000       -258.71017767000001       -104.73765926000000       -142.91682621000001       -25.848963829999999       -160.84866464000001       -30.073956679999998        94.706187650000004        62.235262970000001        916.39711533000002        466.79089075000002        345.00389022000002        472.64414862000001       -197.65296551000000       -1224.2187355700000       -188.93628587000001        594.02088549999996       -171.12056668000000        172.51474278000001       -43.962260980000003        14.916707250000000      
 -0.16400000000000001         991.70510706000005       -1093.7949819999999       -555.53443478999998       -51.752005640000000       -70.813735309999998        252.91138846000001       -547.06486472999995       -277.58843553000003       -87.245474119999997       -118.98168644000000       -29.463232880000000       -183.05633906000000       -30.089146830000001        94.761243010000001        63.971728429999999        885.95084050000003        451.33772332000001        354.71285724000001        485.96134050000001       -199.17722135000000       -1233.7580198100000       -187.44977627000000        589.34832706999998       -146.63621119000001        147.63825942000000       -46.243703609999997        15.680260190000000      
 -0.12300000000000000         993.21380656999997       -1099.8607638999999       -558.61289235000004       -50.587727399999999       -69.221291339999993        255.17599776000000       -565.86336060999997       -287.13402021000002       -78.499572490000006       -107.01434879000000       -31.300300029999999       -194.34334300000000       -30.108576419999999        94.825902909999996        64.839509949999993        870.47637773999998        443.48379796000000        359.59418403000001        492.65677331000001       -199.96415114999999       -1238.6823284400000       -186.76125709999999        587.18357227000001       -134.47971081000000        135.28734790999999       -47.356263280000000        16.052640910000001      
  -8.1999999999999990E-002    994.73425800999996       -1105.9662155100000       -561.71155747000000       -49.423322450000001       -67.628632980000006        257.44113611000000       -584.80401093000000       -296.75169891000002       -69.753079670000005       -95.045926829999999       -33.157245590000002       -205.75355912000001       -30.135814060000001        94.915190319999994        65.707034480000004        854.83045918000005        435.54319992000001        364.49354996000000        499.37708198000001       -200.76739090000001       -1243.7094642200000       -186.10877418000001        585.13209108000001       -122.37925751000000        122.99277391000000       -48.450337730000001        16.418873070000000      
  -4.0999999999999988E-002    996.26639350999994       -1112.1115057899999       -564.83039267000004       -48.258755160000000       -66.035740360000005        259.70682368000001       -603.88797390000002       -306.44179161000000       -61.005644199999999       -83.075961140000004       -35.034181810000000       -217.28639523999999       -30.170815850000000        95.028864200000001        66.574286079999993        839.01060762999998        427.51497979999999        369.41058634000001        506.12229306000000       -201.58695786999999       -1248.8380053700000       -185.49201579999999        583.19260459999998       -110.33364929000000        110.75390965000000       -49.526198809999997        16.779021459999999      
   4.1000000000000016E-002    999.36655215999997       -1124.5229584900001       -571.12915200999998       -45.928864169999997       -62.848942049999998        264.24117841999998       -642.49209707000000       -326.04313532999998       -43.504858589999998       -59.127853889999997       -38.847344620000001       -240.72255498000001       -30.263947460000001        95.328842899999998        68.308405919999998        806.83981455000003        411.18868411000000        379.29973193000001        519.68851518999998       -203.27314934000000       -1259.3981476599999       -184.36439458000001        579.64588714000001       -86.402672620000004        86.438464289999999       -51.624217559999998        17.481327109999999      
   8.2000000000000017E-002    1000.9346733100000       -1130.7898329800000       -574.30971148000003       -44.763429199999997       -61.254883870000000        266.51007085999998       -662.01613362000001       -335.95676230999999       -34.750262350000000       -47.147992889999998       -40.784366550000001       -252.62680917000000       -30.322054900000001        95.514867740000000        69.175281060000003        790.48241747999998        402.88780286999997        384.27209505000002        526.50990923999996       -204.14029310000001       -1264.8287004300000       -183.85324455000000        578.03680492000001       -74.514326890000007        74.360391280000002       -52.646839470000003        17.823647470000001      
  0.12300000000000003         1002.5148558600000       -1137.0976209400001       -577.51108457999999       -43.597608299999997       -59.660288780000002        268.78024971000002       -681.68922020000002       -345.94594099000000       -25.992006849999999       -35.163284980000000       -42.741754960000002       -264.65595211999999       -30.387699810000001        95.724778900000004        70.042016140000001        773.94186136999997        394.49431354000001        389.26358843000003        533.35666762000005       -205.02347893000001       -1270.3590064800001       -183.37643019999999        576.53615891000004       -62.676964990000002        62.333091199999998       -53.652128820000001        18.160227070000001      
  0.16400000000000003         1004.1072963800000       -1143.4468874300001       -580.73345849999998       -42.431375050000000       -58.065100289999997        271.05207259000002       -701.51438697000003       -356.01197516000002       -17.229930780000000       -23.172793330000001       -44.719449300000001       -276.80959399000000       -30.460882529999999        95.958350620000004        70.908775349999999        757.21280462000004        386.00580743000000        394.27322830999998        540.22990331999995       -205.92248584999999       -1275.9875909000000       -182.93384807999999        575.14270810000005       -50.889177910000001        50.356131290000000       -54.640343850000001        18.491107370000002      
  0.20500000000000004         1005.7119666500000       -1149.8380034700001       -583.97688699000003       -41.264612569999997       -56.469213740000001        273.32553428000000       -721.49278302000005       -366.15556562000000       -8.4628725599999992       -11.175490659999999       -46.717258469999997       -289.08915330999997       -30.541590070000002        96.215496950000002        71.775467410000005        740.29428096000004        377.42106224000003        399.30188214999998        547.12952289999998       -206.83671916000000       -1281.7148834000000       -182.52524328999999        573.85573173000000       -39.149520250000002        38.428162690000001       -55.611715810000000        18.816321590000001      
  0.24600000000000005         1007.3290410100000       -1156.2710792099999       -587.24190337000005       -40.097344919999998       -54.872623930000003        275.60089262000002       -741.62602814000002       -376.37840491999998       0.30937271999999999       0.82879331999999994       -48.735557129999997       -301.49381158000000       -30.629727540000001        96.496046300000003        72.642196740000003        723.18232685999999        368.73785491000001        404.35005928999999        554.05508828999996       -207.76639922999999       -1287.5391737899999       -182.15025355000000        572.67425169000001       -27.457560659999999        26.548552350000001       -56.566429999999997        19.136015440000001      
0.0 997.81054755 -1118.29700696 -567.96949338 -47.09395614 -64.44256698 261.97356149 -623.11716673 -316.20563844 -52.25648291 -71.10381156 -36.93076481 -228.94273335 -30.21357518 95.16684686 67.44145355 823.01376133 419.39637692 374.34600320 512.89253954 -202.42198252 -1254.06769613 -184.91073309 581.36434965 -98.34191193 98.56980813 -50.58403938 17.13311132
-0.205  990.20806779 -1087.76845170 -552.47612855  -52.91617712  -72.40603824  250.64713562 -528.40610378 -268.11443784  -95.99114449 -130.94870593  -27.64636655 -171.89166263  -30.07759611   94.72126638   63.10366513  901.25769313  459.10617108  349.84957593  479.29070736 -198.40692871 -1228.93681782 -188.17470271  591.62700509 -158.84909821  160.04703552  -45.11247051   15.30165947
0.287  1008.95852786 -1162.74656381 -590.52818727  -38.92950208  -53.27523550  277.87821940 -761.91601214 -386.68007409    9.08724161   12.84123814  -50.77396281 -314.02515396  -30.72536025   96.79995348   73.50891082  705.87445981  359.95605967  409.41686311  561.00757334 -208.71109381 -1293.46071840 -181.80893319  571.59765375  -15.81182751   14.71648902  -57.50467245   19.45014295
