# Supplementary material for: Design of high-temperature f-block molecular nanomagnets through the control of vibration-induced spin relaxation
Source: Chem Sci. 2019 Dec 2;11(6):1593–8. doi: 10.1039/c9sc03133b (PMC7025469; doi:10.1039/c9sc03133b)
Supplement: Supplementary file 3 [file SC-011-C9SC03133B-s003.zip › SI/CFPs-vs-Dist-Coord/igorm25]

    dist_coord(A)                     a20(cm1)                   a21(cm1)               a2_1(cm1)                  a22(cm1)                a2_2(cm1)                   a40(cm1)                  a41(cm1)                 a4_1(cm1)                  a42(cm1)                 a4_2(cm1)                  a43(cm1)                 a4_3(cm1)                  a44(cm1)                  a4_4(cm1)                  a60(cm1)                 a61(cm1)                 a6_1(cm1)                  a62(cm1)                 a6_2(cm1)                  a63(cm1)                 a6_3(cm1)                 a64(cm1)                  a6_4(cm1)                  a65(cm1)                  a6_5(cm1)                a66(cm1)                  a6_6(cm1)   
 -0.29400000000000004          998.26714294999999       -1143.8702378800001       -521.59726798999998       -48.241212650000001       -63.565842680000003        262.04369042000002       -697.06450047999999       -184.84664652999999       -54.244374039999997       -68.670689990000000        171.38966219000000       -267.79145362999998       -36.424976219999998        94.639898239999994        67.425290029999999        749.99543484000003        550.79434130000004        431.81782550999998        472.54585616000003       -28.022882410000001       -1286.8382556300000       -216.23535232000000        577.31214198999999       -114.15901123000000        76.722787850000003       -55.682521860000001       0.34711102999999999      
 -0.25200000000000006          998.14705877999995       -1140.0147713599999       -528.12593635999997       -48.079962569999999       -63.693987129999996        262.02732580999998       -685.77357367000002       -203.28675568000000       -54.028476640000001       -69.089479850000004        141.67381168000000       -261.64968699999997       -35.479975430000003        94.555532510000006        67.431180749999996        761.08885429999998        532.26031034000005        423.44516904000000        478.21651308999998       -52.889280139999997       -1281.6421296700000       -211.51821502999999        577.24599625999997       -112.29289000999999        80.208700429999993       -55.011193110000001        2.7711969500000002      
 -0.21000000000000005          998.04516197999999       -1136.2272393000001       -534.68599611000002       -47.917755849999999       -63.821244299999996        262.01286234000003       -674.72817020000002       -221.83135913000001       -53.788326460000000       -69.485875080000000        111.94871087000000       -255.70655556000000       -34.555089899999999        94.524240570000003        67.435753779999999        771.95505233999995        513.65705173000003        415.13461228000000        483.91189795000003       -77.768344920000004       -1276.6182706300001       -206.88644513000000        577.39412728000002       -110.29227243000000        83.575441900000001       -54.321092700000001        5.1857569999999997      
 -0.16800000000000004          997.96167857000000       -1132.5070486400000       -541.27762988999996       -47.754701210000000       -63.947495449999998        262.00071026000001       -663.92499663000001       -240.48222250000001       -53.525240859999997       -69.858497850000006        82.212986349999994       -249.96127677000001       -33.649629599999997        94.546067449999995        67.439228790000001        782.60039992999998        494.97870026999999        406.88119539000002        489.63654472000002       -102.65996478000000       -1271.7664416499999       -202.33676315000000        577.75670811999998       -108.16068441000000        86.819886210000007       -53.612101129999999        7.5913097199999999      
 -0.12600000000000003          997.89649779000001       -1128.8542191100000       -547.90153334000001       -47.590742059999997       -64.072757429999996        261.99073091999998       -653.36419250999995       -259.24276028999998       -53.239485070000001       -70.207046340000005        52.460624570000000       -244.41328618000000       -32.763312530000000        94.621123979999993        67.441539219999996        793.02504120000003        476.21960382999998        398.68058478000000        495.39346201000001       -127.56901130000000       -1267.0860815500000       -197.86724699999999        578.33434524999996       -105.89745583000000        89.943212849999995       -52.884057769999998        9.9883156799999995      
  -8.4000000000000019E-002     997.84954601000004       -1125.2683933999999       -554.55785939999998       -47.425946029999999       -64.197042580000002        261.98287936999998       -643.04371838999998       -278.11512914000002       -52.932210400000002       -70.531246780000004        22.688356240000001       -239.06096550000001       -31.895492019999999        94.749483200000000        67.442691580000002        803.23285143999999        457.37329355000003        390.52770056999998        501.18597755000002       -152.49746087000000       -1262.5759814300000       -193.47467888000000        579.12754178000000       -103.50572907000000        92.943331689999994       -52.136808129999999        12.377307950000001      
  -4.2000000000000016E-002     997.82090105999998       -1121.7493679600000       -561.24700491999999       -47.260350129999999       -64.320303319999994        261.97714626999999       -632.96148155000003       -297.10178782000003       -52.604363630000002       -70.830213330000007       -7.1069081000000001       -233.90456985000000       -31.045763040000001        94.931345780000001        67.442649619999997        813.22888253999997        438.43422104000001        382.41759888000001        507.01803121000000       -177.44688665999999       -1258.2369841100001       -189.15680376000000        580.13730311999996       -100.98665637000001        95.819248310000006       -51.370200390000001        14.758711730000000      
   4.1999999999999989E-002     997.81841600999996       -1114.9109592600000       -574.72567151999999       -46.926766180000001       -64.563720160000003        261.97210010999999       -613.50810916000000       -335.42889287999998       -51.889222830000001       -71.350618600000004       -66.785975850000000       -224.17505864000000       -29.398488770000000        95.456004699999994        67.439086540000005        832.59325879999994        400.25461711999998        366.30806833999998        518.81366505000005       -227.42394114999999       -1250.0681832200000       -180.73408742999999        582.80891611000004       -95.571899369999997        101.19363777000000       -49.778265720000000        19.500938619999999      
   8.3999999999999991E-002     997.84470940999995       -1111.5910361100000       -581.51584022999998       -46.758895420000002       -64.683864569999997        261.97292130000000       -604.13374729999998       -354.77444997999999       -51.504143259999999       -71.571035580000000       -96.676057839999999       -219.60085681999999       -28.600067180000000        95.799139920000002        67.435621630000000        841.96835054999997        381.00167479999999        358.29863940000001        524.78438860000006       -252.45488460999999       -1246.2377746499999       -176.62447272000000        584.47251775999996       -92.679031920000000        103.69006723000000       -48.952584960000003        21.862626129999999      
  0.12600000000000000          997.88916279000000       -1108.3371590800000       -588.34076854000000       -46.590274119999997       -64.802897950000002        261.97574686000002       -594.99291263999999       -374.24586592000003       -51.101267960000001       -71.763808400000002       -126.60625181000000       -215.21947858999999       -27.817769290000001        96.196317600000000        67.430928069999993        851.14242553999998        361.63123170000000        350.31328490999999        530.80832764000002       -277.51875010999998       -1242.5760438499999       -172.57907123000001        586.35565712000005       -89.663684119999999        106.05706385000001       -48.106915760000000        24.218767969999998      
  0.16800000000000001          997.95197464000000       -1105.1490364300000       -595.20055823999996       -46.420978800000000       -64.920798379999994        261.98085642000001       -586.08442258000002       -393.84442603000002       -50.681787319999998       -71.928285399999993       -156.58004016000001       -211.03059969000000       -27.051131920000000        96.647768929999998        67.425131829999998        860.11789045000000        342.13905922999999        342.34697519999997        536.88930890999995       -302.61812035000003       -1239.0825388300000       -168.59541726000000        588.45937347999995       -86.527503769999996        108.29307202000000       -47.241031450000001        26.569814330000000      
  0.21000000000000002          998.03300365999996       -1102.0264088900001       -602.09553065000000       -46.251005710000001       -65.037598050000000        261.98800918000001       -577.40618887000005       -413.57331102000001       -50.246341960000002       -72.064293449999994       -186.60103219999999       -207.03393077000001       -26.299742269999999        97.153717420000007        67.418093850000005        868.89932371999998        322.51781595000000        334.39511089000001        543.03018082999995       -327.75469473999999       -1235.7572292100001       -164.67112764000001        590.78486863000001       -83.271337630000005        110.39696698000000       -46.354758359999998        28.916187409999999      
  0.25200000000000000          998.13239095999995       -1098.9695042700000       -609.02649183000005       -46.080391200000001       -65.153239940000006        261.99733586000002       -568.95856561999994       -433.43606088000001       -49.795733769999998       -72.170813359999997       -216.67316195999999       -203.22788853000000       -25.563103280000000        97.714197389999995        67.409913509999996        877.48734316000002        302.76090319999997        326.45287525999998        549.23498241000004       -352.93130821000000       -1232.5989993400001       -160.80369489000000        593.33269244999997       -79.895812019999994        112.36713091999999       -45.448033580000001        31.258429790000001      
  0.29399999999999998          998.25007131999996       -1095.9775971199999       -615.99342994999995       -45.909177880000001       -65.267727649999998        262.00884911999998       -560.73886887000003       -453.43420880000002       -49.330941940000002       -72.247537390000005       -246.80021603000000       -199.61307026000000       -24.840791800000002        98.329580399999998        67.400549089999998        885.88637056000005        282.86334873999999        318.51540309000001        555.50670518000004       -378.15030579000000       -1229.6078208800000       -156.99070456000001        596.10434196000006       -76.402310290000003        114.20195963000000       -44.520532510000002        33.596955410000000      
0.0 997.81054755 -1118.29700696 -567.96949338 -47.09395614 -64.44256698 261.97356149 -623.11716673 -316.20563844 -52.25648291 -71.10381156 -36.93076481 -228.94273335 -30.21357518 95.16684686 67.44145355 823.01376133 419.39637692 374.34600320 512.89253954 -202.42198252 -1254.06769613 -184.91073309 581.36434965 -98.34191193 98.56980813 -50.58403938 17.13311132
