# Supplementary material for: Design of high-temperature f-block molecular nanomagnets through the control of vibration-induced spin relaxation
Source: Chem Sci. 2019 Dec 2;11(6):1593–8. doi: 10.1039/c9sc03133b (PMC7025469; doi:10.1039/c9sc03133b)
Supplement: Supplementary file 3 [file SC-011-C9SC03133B-s003.zip › SI/CFPs-vs-Dist-Coord/igorm26]

    dist_coord(A)                     a20(cm1)                   a21(cm1)               a2_1(cm1)                  a22(cm1)                a2_2(cm1)                   a40(cm1)                  a41(cm1)                 a4_1(cm1)                  a42(cm1)                 a4_2(cm1)                  a43(cm1)                 a4_3(cm1)                  a44(cm1)                  a4_4(cm1)                  a60(cm1)                 a61(cm1)                 a6_1(cm1)                  a62(cm1)                 a6_2(cm1)                  a63(cm1)                 a6_3(cm1)                 a64(cm1)                  a6_4(cm1)                  a65(cm1)                  a6_5(cm1)                a66(cm1)                  a6_6(cm1)   
 -0.35099999999999998         974.42380318999994       -1141.3280521900001       -579.65371216000005       -43.613824620000003       -59.681016419999999        243.19061650000000       -696.29207102999999       -353.38052497000001       -28.649064389999999       -38.804816870000003       -33.114455159999999       -205.22551691999999       -26.040931069999999        82.070851430000005        62.641555420000003        738.59940097000003        376.42123228999998        359.30866615999997        492.31403574000001       -202.97811017999999       -1256.5940717200001       -170.70729234999999        536.76482111999997       -49.379950420000000        48.784625370000001       -59.636882090000000        20.162460350000000      
 -0.31200000000000000         976.98048245999996       -1138.8397098299999       -578.39121946000000       -43.994678219999997       -60.202114750000000        245.23909753999999       -688.57419875000005       -349.45948005000002       -31.238530080000000       -42.347750359999999       -33.532665790000003       -207.82577714000001       -26.490097930000001        83.480552869999997        63.170885519999999        747.25929353000004        380.83026294000001        360.81174743000003        494.37073371999998       -202.93250426000000       -1256.4108071799999       -172.21604757000000        541.50233594999997       -54.590190679999999        54.082406360000000       -58.668128940000003        19.838250210000002      
 -0.27300000000000002         979.54758411000000       -1136.3338854900001       -577.11996832000000       -44.376987300000003       -60.725195929999998        247.29717747999999       -680.75526857000000       -345.48728450999999       -33.836575760000002       -45.902211200000004       -33.952682740000000       -210.43481889000000       -26.942815759999998        84.901343290000000        63.701311509999996        756.09378021999999        385.32821855999998        362.35461004000001        496.48262993999998       -202.88353269000001       -1256.2049079200001       -173.74172490999999        546.29273467999997       -59.856140279999998        59.437301060000003       -57.690312830000003        19.511027070000001      
 -0.23400000000000001         982.12492717999999       -1133.8106282100000       -575.83992336999995       -44.760733790000003       -61.250239409999999        249.36462297000000       -672.83496793999996       -341.46356843000001       -36.442828929999997       -49.468157280000000       -34.374280450000001       -213.05313004999999       -27.399051060000001        86.333398000000003        64.232663689999995        765.10459180999999        389.91590323000003        363.93876869000002        498.65000815000002       -202.83082981999999       -1255.9759634400000       -175.28426961000000        551.13692105999996       -65.179052249999998        64.849079860000003       -56.703324410000000        19.180785589999999      
 -0.19500000000000001         984.71279513000002       -1131.2698521200000       -574.55086959000005       -45.145941360000002       -61.777270209999998        251.44178815999999       -664.81211586999996       -337.38733652000002       -39.057639219999999       -53.045423069999998       -34.796912429999999       -215.67970303000001       -27.858959389999999        87.776659350000003        64.765096459999995        774.29399463000004        394.59514116999998        365.56416811999998        500.87493942999998       -202.77376192000000       -1255.7226179800000       -176.84437288999999        556.03498693999995       -70.558462120000002        70.319767940000006       -55.707158180000000        18.847404539999999      
 -0.15600000000000000         987.31112034000000       -1128.7112713100000       -573.25294956000005       -45.532602320000002       -62.306295030000001        253.52860781000001       -656.68540407000000       -333.25906092000002       -41.680680119999998       -56.634232369999999       -35.221136170000001       -218.31507805000001       -28.322415169999999        89.231386639999997        65.298509440000004        783.66473627000005        399.36535078000003        367.23237596000001        503.15766020000001       -202.71252604000000       -1255.4443382400000       -178.42159821000001        560.98810875000004       -75.996595900000003        75.848661239999998       -54.701610690000003        18.510958870000000      
 -0.11699999999999999         989.91997843000001       -1126.1349197200000       -571.94591762000005       -45.920714730000000       -62.837320880000000        255.62507947000000       -648.45362829999999       -329.07721555000001       -44.312050339999999       -60.234349000000002       -35.646604480000001       -220.95888737000001       -28.789594950000001        90.697587089999999        65.832852389999999        793.21994087999997        404.22965244000000        368.94365921999997        505.49989235999999       -202.64685854000001       -1255.1405186899999       -180.01672823000001        565.99669965999999       -81.492762729999995        81.437578149999993       -53.686685740000001        18.171330909999998      
  -7.7999999999999986E-002    992.53945524999995       -1123.5404889700001       -570.62959507000005       -46.310298019999998       -63.370370139999999        257.73136399999999       -640.11569804999999       -324.84129156000000       -46.951720580000000       -63.846060450000003       -36.073100080000003       -223.61198307000001       -29.260496759999999        92.175547960000003        66.368131739999995        802.96165095000003        409.18855135000001        370.69939118000002        507.90210510999998       -202.57622859000000       -1254.8106645600001       -181.62979390999999        571.06196453999996       -87.048724199999995        87.086742540000003       -52.662149870000000        17.828473549999998      
  -3.8999999999999986E-002    995.16965951999998       -1120.9279009200000       -569.30420178999998       -46.701394219999997       -63.905450039999998        259.84752441000001       -631.67064877999996       -320.55086445000001       -49.599962140000002       -67.469241859999997       -36.501227759999999       -226.27307981000001       -29.735124330000001        93.665249779999996        66.904354580000003        812.89190200999997        414.24404750999997        372.49991204999998        510.36592856999999       -202.50152586999999       -1254.4532295199999       -183.26101779999999        576.18425361000004       -92.665017079999998        92.797182669999998       -51.627974029999997        17.482435989999999      
   3.9000000000000014E-002    1000.4621695900000       -1115.6475734600001       -566.62528262000001       -47.488015650000001       -64.981695880000004        264.10951309000001       -614.45319260999997       -311.80386061000002       -54.921249179999997       -74.749567389999996       -37.361006760000002       -231.62024557999999       -30.695764919999998        96.680353640000007        67.979408789999994        833.33160893000002        424.64867247000001        376.23907635000000        515.48297818000003       -202.33706357000000       -1253.6530383200000       -186.57880251000000        586.60265723999998       -104.08089360000000        104.40441807000001       -49.530315670000000        16.780520920000001      
   7.8000000000000014E-002    1003.1246472500000       -1112.9795996700000       -565.27188976000002       -47.883551179999998       -65.522889460000002        266.25538060000002       -605.67845371999999       -307.34646751000002       -57.594235930000004       -78.406752510000004       -37.793643770000003       -234.30689043000001       -31.181929109999999        98.206120020000000        68.518115780000002        843.84661590999997        430.00104449000003        378.17951502000000        518.13859722999996       -202.24815778000001       -1253.2094353699999       -188.26617339000001        591.90081849000001       -109.88154288000000        110.30337900000001       -48.466570300000001        16.424592069999999      
  0.11700000000000002         1005.7980290100001       -1110.2927698100000       -563.90892884000004       -48.280616969999997       -66.066143389999993        268.41143036000000       -596.79132317999995       -302.83209369000002       -60.275592109999998       -82.075329130000000       -38.226742700000003       -237.00055379000000       -31.671892280000002        99.743988419999994        69.057727920000005        854.56146866999995        435.45445446000002        380.16867969999998        520.86034606999999       -202.15313272000000       -1252.7340625600000       -189.97229973000000        597.25848388999998       -115.74608224000001        116.26615637000000       -47.392811719999997        16.065322210000001      
  0.15600000000000003         1008.4823287500000       -1107.5873760500001       -562.53624970999999       -48.679164870000001       -66.611456390000001        270.57747685999999       -587.79178954999998       -298.25990727999999       -62.965064849999997       -85.755126020000006       -38.661043780000000       -239.70325628000001       -32.165847429999999        101.29433819000000        69.598025739999997        865.47835452000004        441.01110362999998        382.20715773000001        523.64969265000002       -202.05276201999999       -1252.2279530799999       -191.69795228999999        602.67745136999997       -121.67457564000000        122.29395502000000       -46.308856259999999        15.702602740000000      
  0.19500000000000003         1011.1776635600000       -1104.8627349700000       -561.15393230999996       -49.079237419999998       -67.158862380000002        272.75370289000000       -578.67671088999998       -293.62923583999998       -65.662829320000000       -89.446337360000001       -39.097035890000001       -242.41392531000000       -32.663804540000001        102.85719860000000        70.139058809999995        876.60205941000004        446.67309290999998        384.29596626000000        526.50784257999999       -201.94741479000001       -1251.6894167000000       -193.44332666000000        608.15813493999997       -127.66776000999999        128.38807494000000       -45.214592379999999        15.336455450000001      
  0.23400000000000004         1013.8840197100000       -1102.1187746799999       -559.76180979000003       -49.480829579999998       -67.708314000000001        274.94017042000002       -569.44516381000005       -288.93949473999999       -68.368677169999998       -93.148558550000004       -39.533642630000003       -245.13272782999999       -33.165725070000001        104.43267021000000        70.680804219999999        887.93528922999997        452.44103330000002        386.43639266000002        529.43604542000003       -201.83564473000001       -1251.1175708900000       -195.20835658999999        613.70114444000001       -133.72702249000000        134.54822901000000       -44.109935260000000        14.966841069999999      
  0.27300000000000002         1016.6014494600000       -1099.3555509400001       -558.35996327999999       -49.883955120000003       -68.259891100000004        277.13680757999998       -560.09666169000002       -284.19054936999999       -71.082891770000003       -96.862175840000006       -39.971999920000002       -247.85887808999999       -33.671746939999998        106.02085975000000        71.223176469999999        899.47939369000005        458.31623893000000        388.62846343000001        532.43583340999999       -201.71866600999999       -1250.5109999800000       -196.99369748999999        619.30739124000002       -139.85239107000001        140.77670079999999       -42.994785499999999        14.593712010000001      
  0.31200000000000000         1019.3301748200000       -1096.5727991900001       -556.94825936999996       -50.288607120000002       -68.813536080000006        279.34393834999997       -550.62948669000002       -279.38130776000003       -73.805108750000002       -100.58671338000001       -40.411757549999997       -250.59327436999999       -34.181823899999998        107.62198798999999        71.766249740000006        911.23842764000005        464.30077297000003        390.87405973000000        535.50866826000004       -201.59599510000001       -1249.8694574399999       -198.79925560999999        624.97787618999996       -146.04550146000000        147.07302430999999       -41.868977659999999        14.217068360000001      
  0.35099999999999998         1022.0700408000000       -1093.7704800399999       -555.52655556000002       -50.694788789999997       -69.369309509999994        281.56132415000002       -541.04261127999996       -274.51109025000000       -76.535322960000002       -104.32258374000000       -40.852310160000002       -253.33486762000001       -34.696108389999999        109.23603557000000        72.309871689999994        923.21470133000003        470.39613520000000        393.17432681999998        538.65513140999997       -201.46671626000000       -1249.1913188100000       -200.62573205000001        630.71302971000000       -152.30612920999999        153.43943389000000       -40.732491209999999        13.836783980000000      
0.0 997.81054755 -1118.29700696 -567.96949338 -47.09395614 -64.44256698 261.97356149 -623.11716673 -316.20563844 -52.25648291 -71.10381156 -36.93076481 -228.94273335 -30.21357518 95.16684686 67.44145355 823.01376133 419.39637692 374.34600320 512.89253954 -202.42198252 -1254.06769613 -184.91073309 581.36434965 -98.34191193 98.56980813 -50.58403938 17.13311132
