# Supplementary material for: Design of high-temperature f-block molecular nanomagnets through the control of vibration-induced spin relaxation
Source: Chem Sci. 2019 Dec 2;11(6):1593–8. doi: 10.1039/c9sc03133b (PMC7025469; doi:10.1039/c9sc03133b)
Supplement: Supplementary file 3 [file SC-011-C9SC03133B-s003.zip › SI/CFPs-vs-Dist-Coord/igorm27]

    dist_coord(A)                     a20(cm1)                   a21(cm1)               a2_1(cm1)                  a22(cm1)                a2_2(cm1)                   a40(cm1)                  a41(cm1)                 a4_1(cm1)                  a42(cm1)                 a4_2(cm1)                  a43(cm1)                 a4_3(cm1)                  a44(cm1)                  a4_4(cm1)                  a60(cm1)                 a61(cm1)                 a6_1(cm1)                  a62(cm1)                 a6_2(cm1)                  a63(cm1)                 a6_3(cm1)                 a64(cm1)                  a6_4(cm1)                  a65(cm1)                  a6_5(cm1)                a66(cm1)                  a6_6(cm1)   
 -0.32000000000000001          998.59134338000001       -1134.0807992499999       -535.00812725000003       -50.898443880000002       -61.734010890000000        263.06407333999999       -635.91083922999997       -280.38043012000003       -114.08190670000000       -25.306096669999999        58.399652650000000       -245.33798372000001       -25.082739929999999        97.323148320000001        67.900695999999996        857.40506120999999        368.69696291000002        206.85185899000001        643.13579749999997       -136.94531610000001       -1264.6228134600001       -167.89357075999999        588.76138061999995       -192.47056964999999        10.169355710000000       -52.048484930000001        11.358587690000000      
 -0.28000000000000003          998.40895841999998       -1132.1916352999999       -539.17312469000001       -50.418204770000003       -62.067729530000001        262.80987150999999       -634.78319076000002       -285.10413851999999       -106.36359951000000       -31.086807420000000        46.491890460000000       -243.19529094000001       -25.707872720000001        97.001125810000005        67.793999229999997        852.35645237000006        374.65753408000000        227.47084526000000        626.23928563000004       -145.09973674000000       -1263.3212219200000       -169.95362326000000        587.64059540999995       -180.43415687999999        21.012057830000000       -51.911162760000003        12.098595570000001      
 -0.24000000000000002          998.25081264000005       -1130.2784416600000       -543.32508256000006       -49.939385690000002       -62.402792650000002        262.58938997000001       -633.52013721000003       -289.75696051000000       -98.644747179999996       -36.849873860000002        34.582270229999999       -241.07931103000001       -26.337662460000001        96.694141680000001        67.701374340000001        847.52382445000001        380.72596737999999        248.17126754000000        609.52671101999999       -153.26656134000001       -1262.0134731200001       -172.03359986999999        586.57579897999995       -168.47848174999999        31.911020149999999       -51.760828859999997        12.833060059999999      
 -0.20000000000000001          998.11688532000005       -1128.3414153599999       -547.46404488999997       -49.461941009999997       -62.739220009999997        262.40260812000002       -632.12263048000000       -294.33900496000001       -90.924134740000000       -42.596129410000003        22.670429720000001       -238.98951008000000       -26.972003539999999        96.402123329999995        67.622847010000001        842.90541545999997        386.90226145000003        268.95789794000001        592.99396755999999       -161.44419938999999       -1260.6997161800000       -174.13275626999999        585.56686758000001       -156.60239616000001        42.867021219999998       -51.597488300000002        13.562207430000001      
 -0.16000000000000000          998.00719235999998       -1126.3805728200000       -551.59037582999997       -48.985844190000002       -63.076976090000002        262.24948654999997       -630.59082504000003       -298.85130270000002       -83.200777489999993       -48.325940090000003        10.756553940000000       -236.92696612000000       -27.610977660000000        96.125133629999993        67.558383610000007        838.50096593000001        393.18586826000001        289.83506891000002        576.63754903999995       -169.63002126000001       -1259.3815400200001       -176.25114170000001        584.61408581000001       -144.80354098000001        53.881829400000001       -51.421092379999997        14.286167839999999      
 -0.12000000000000000          997.92174803000000       -1124.3957795700001       -555.70377924000002       -48.511028289999999       -63.416187790000002        262.13006605999999       -628.92435919000002       -303.29350260000001       -75.473374660000005       -54.040982090000000       -1.1599744400000001       -234.89114463000001       -28.254590499999999        95.863158369999994        67.508024960000000        834.31017397999995        399.57684168999998        310.80794623999998        560.45277293000004       -177.82233436000001       -1258.0588880500000       -178.38828913000000        583.71753067999998       -133.08035995000000        64.957550850000004       -51.231573779999998        15.005060380000000      
  -7.9999999999999988E-002     997.86049396999999       -1122.3868100499999       -559.80489355999998       -48.037489510000000       -63.756828300000002        262.04430359000003       -627.12316607000002       -307.66684057999998       -67.741094390000001       -59.741694989999999       -13.080022270000001       -232.88177171000001       -28.902902260000001        95.616118270000001        67.471765009999999        830.33193031999997        406.07537368999999        331.88072755000002        544.43622498000002       -186.01991258000001       -1256.7318872100000       -180.54424191999999        582.87693876000003       -121.43005912000000        76.096592790000003       -51.028903190000001        15.719093539999999      
  -3.9999999999999987E-002     997.82340325999996       -1120.3539498299999       -563.89335854000001       -47.565127820000001       -64.098908699999996        261.99209709000002       -625.18723545000000       -311.97022791000001       -60.002334290000000       -65.428719880000003       -25.003509840000000       -230.89909566000000       -29.555851780000001        95.383995409999997        67.449551220000004        826.56742171999997        412.68283945000002        353.05859287999999        528.58423976999995       -194.22061429999999       -1255.4016279900000       -182.71834139000001        582.09244765999995       -109.85123724000000        87.299525050000000       -50.813109630000000        16.428417199999998      
   4.0000000000000015E-002     997.82188077000001       -1116.2159476400000       -572.03344058000005       -46.623889869999999       -64.787694639999998        261.98862738000003       -620.91165487000001       -320.37202754999998       -44.501831410000001       -76.766698829999996       -48.861840729999997       -227.01256089000000       -30.876001880000000        94.964490679999997        67.447441440000006        819.67397528000004        426.21938673000000        395.74857872000001        497.35808254000000       -210.62228891000001       -1252.7310098500000       -187.12093680000001        580.69208261000006       -86.899630479999999        109.90807085000000       -50.341807639999999        17.833404309999999      
   8.0000000000000016E-002     997.85737449999999       -1114.1106535500001       -576.08513396000001       -46.154910489999999       -65.134436359999995        262.03726889000001       -618.57155350000005       -324.47034495999998       -36.737734719999999       -82.419138320000002       -60.797985679999996       -225.10957632000000       -31.543264829999998        94.777214380000004        67.467467869999993        816.54536393000001        433.15002162000002        417.27014630000002        481.97694991999998       -218.82026612000001       -1251.3919822900000       -189.34896895000000        580.07674831999998       -75.523014130000007        121.31717775000000       -50.086136709999998        18.529367700000002      
  0.12000000000000002          997.91710100000000       -1111.9810551400001       -580.12486881999996       -45.686995029999999       -65.482783729999994        262.11957365000001       -616.09604475000003       -328.50064857000001       -28.962831380000001       -88.061696569999995       -72.738538410000004       -223.23221246000000       -32.215301810000000        94.604752430000005        67.501615990000005        813.62910022999995        440.18944844999999        438.91684285000002        466.74544338999999       -227.01309799000001       -1250.0501400999999       -191.59439649000001        579.51756047000003       -64.210048240000006        132.79864176000001       -49.817141419999999        19.221206490000000      
  0.16000000000000003          998.00105743999995       -1109.8272889299999       -584.15265221000004       -45.220007660000000       -65.832709089999994        262.23559036000000       -613.48525434999999       -332.46326232000001       -21.175458350000000       -93.694557000000003       -84.684764770000001       -221.38136975000000       -32.892160550000000        94.447146979999999        67.549882710000006        810.92559868000001        447.33778558000000        460.69319628000000        451.66108370000001       -235.19971133999999       -1248.7063639700000       -193.85692904000001        579.01469875999999       -52.958192099999998        144.35404946000000       -49.534764320000001        19.909063419999999      
  0.20000000000000004          998.10914504000004       -1107.6490137900000       -588.16860802999997       -44.754011970000001       -66.184366990000001        262.38512603999999       -610.73856487000000       -336.35856342000000       -13.375167149999999       -99.319714439999998       -96.636484170000003       -219.55619210000000       -33.573888940000003        94.304461399999994        67.612172999999999        808.43434589000003        454.59482523999998        482.60433789000001        436.71920800999999       -243.37756286000001       -1247.3601116499999       -196.13649541999999        578.56862512999999       -41.766426920000001        155.98618766000001       -49.238863180000003        20.593058370000001      
  0.24000000000000005          998.24152005999997       -1105.4464084799999       -592.17279297000005       -44.288943250000003       -66.537687950000006        262.56835160000003       -607.85622104000004       -340.18610733000003       -5.5605288100000001       -104.93711587000000       -108.59362016999999       -217.75784564000000       -34.260520679999999        94.176759349999998        67.688530510000007        806.15588845000002        461.96233291999999        504.65563470000001        421.91730123999997       -251.54451710000001       -1246.0127430600000       -198.43292686999999        578.17962451000005       -30.632724140000001        167.69623743000000       -48.929390570000002        21.273325480000000      
  0.28000000000000003          998.39813242000002       -1103.2191757900000       -596.16533110000000       -43.824702899999998       -66.892731699999999        262.78535538000000       -604.83723818999999       -343.94654349000001        2.2699252699999999       -110.54767664000001       -120.55785403000000       -215.98517557000000       -34.952080740000000        94.063903949999997        67.779016420000005        804.09080129999995        469.44005536999998        526.85201398000004        407.25235515000003       -259.69980951000002       -1244.6631311000001       -200.74585995999999        577.84724423000000       -19.554507699999998        179.48679061999999       -48.606307970000003        21.950049100000001      
  0.32000000000000001          998.57890701999997       -1100.9673367500000       -600.14647261000005       -43.361286190000001       -67.249511749999996        263.03597827999999       -601.68160337999996       -347.64036077999998        10.117310850000001       -116.15220784000000       -132.52861202000000       -214.23860318000001       -35.648573270000000        93.965985829999994        67.883522720000002        802.23940901000003        477.02811434000000        549.19929062999995        392.72064589000001       -267.84046455999999       -1243.3119073900000       -203.07505653999999        577.57197995000001       -8.5305259299999996        191.35928559000001       -48.269527730000000        22.623371980000002      
0.0 997.81054755 -1118.29700696 -567.96949338 -47.09395614 -64.44256698 261.97356149 -623.11716673 -316.20563844 -52.25648291 -71.10381156 -36.93076481 -228.94273335 -30.21357518 95.16684686 67.44145355 823.01376133 419.39637692 374.34600320 512.89253954 -202.42198252 -1254.06769613 -184.91073309 581.36434965 -98.34191193 98.56980813 -50.58403938 17.13311132
