# Supplementary material for: Design of high-temperature f-block molecular nanomagnets through the control of vibration-induced spin relaxation
Source: Chem Sci. 2019 Dec 2;11(6):1593–8. doi: 10.1039/c9sc03133b (PMC7025469; doi:10.1039/c9sc03133b)
Supplement: Supplementary file 3 [file SC-011-C9SC03133B-s003.zip › SI/CFPs-vs-Dist-Coord/igorm28]

    dist_coord(A)                     a20(cm1)                   a21(cm1)               a2_1(cm1)                  a22(cm1)                a2_2(cm1)                   a40(cm1)                  a41(cm1)                 a4_1(cm1)                  a42(cm1)                 a4_2(cm1)                  a43(cm1)                 a4_3(cm1)                  a44(cm1)                  a4_4(cm1)                  a60(cm1)                 a61(cm1)                 a6_1(cm1)                  a62(cm1)                 a6_2(cm1)                  a63(cm1)                 a6_3(cm1)                 a64(cm1)                  a6_4(cm1)                  a65(cm1)                  a6_5(cm1)                a66(cm1)                  a6_6(cm1)   
 -0.31200000000000000        988.09003225000004       -1168.1100673500000       -593.24913988000003       -39.327540560000003       -53.816380559999999        257.63851836999999       -796.84374244000003       -404.42642046999998        4.9781788200000001        7.2438879299999996       -42.748617979999999       -264.50819861000002       -27.125523449999999        85.493277500000005        67.516303809999997        629.96267179999995        321.31907987000000        383.32963280000001        525.35063624999998       -208.01555798999999       -1288.2016827899999       -172.55984955000000        542.58424310999999       -8.0481835600000000        6.7742899200000002       -61.681070290000001        20.848992490000001      
 -0.27300000000000002        989.24083505999999       -1161.9223046600000       -590.10881256000005       -40.288939159999998       -55.131762580000000        258.13286327999998       -775.55085464000001       -393.61304272000001       -2.1032603200000000       -2.4496694699999999       -41.939696120000001       -259.56053122999998       -27.475516710000001        86.589467959999993        67.469706900000006        653.04296669999997        333.04566296000002        382.05525454000002        523.58638553000003       -207.22578731999999       -1283.3724719400000       -173.92186419999999        546.86091174000001       -18.996481410000001        17.904237150000000       -60.357634169999997        20.405805250000000      
 -0.23400000000000001        990.40978576999998       -1155.7239318300001       -586.96321237999996       -41.252906699999997       -56.450693970000003        258.64058146999997       -754.14081353999995       -382.74103136999997       -9.2042391400000003       -12.170190740000001       -41.153667710000001       -254.75528947999999       -27.835649979999999        87.717307880000007        67.433546759999999        676.41547161000005        344.91928858000000        380.82284625000000        521.87922725999999       -206.46120187000000       -1278.7036209800001       -175.33473896999999        551.29667040000004       -30.035681029999999        29.127610919999999       -59.016671610000003        19.956713290000000      
 -0.19500000000000001        991.59700518000000       -1149.5147930799999       -583.81218101000002       -42.219529059999999       -57.773215319999998        259.16173019000001       -732.61183759999994       -371.80839430999998       -16.325537520000001       -21.918222340000000       -40.390807649999999       -250.09253433000001       -28.205912349999998        88.877064630000007        67.407904590000001        700.08447618000002        356.94399652999999        379.63288474000001        520.23047434000000       -205.72265917999999       -1274.1952332700000       -176.79877665000001        555.89338621000002       -41.169130289999998        40.446161640000000       -57.657897849999998        19.501698680000001      
 -0.15600000000000000        992.80263748000004       -1143.2944939300000       -580.65529204999996       -43.188831929999999       -59.099459959999997        259.69653495000000       -710.96230331000004       -360.81399821999997       -23.467699790000001       -31.695127840000001       -39.651950480000004       -245.57397248999999       -28.586502729999999        90.069261620000006        67.392909090000003        724.05296311999996        369.12146997999997        378.48603551000002        518.64065944000004       -205.01083277000001       -1269.8478297600000       -178.31481378000001        560.65365721000001       -52.399491470000001        51.863288660000002       -56.280818940000003        19.040571580000002      
 -0.11699999999999999        994.02664231999995       -1137.0628262700000       -577.49291681000000       -44.160875679999997       -60.429400970000003        260.24494533000001       -689.18969379999999       -349.75801790000003       -30.631182710000001       -41.500962479999998       -38.935641240000002       -241.19876869999999       -28.977450149999999        91.293897400000006        67.388639729999994        748.32662077999998        381.45282205000001        377.38343852999998        517.11099807000005       -204.32380391000001       -1265.6610715300001       -179.88340295000000        565.57840724000005       -63.728809339999998        63.381272840000001       -54.885323380000003        18.573268010000000      
  -7.7999999999999986E-002   995.26923971999997       -1130.8195459700000       -574.32460272000003       -45.135682189999997       -61.763192949999997        260.80716641999999       -667.29248709000001       -338.63862840000002       -37.816563570000000       -51.337157619999999       -38.244046699999998       -236.96819690000001       -29.378878060000002        92.551507360000002        67.395216689999998        772.90875374999996        393.94123049000001        376.32538763999997        515.64248716999998       -203.66415230999999       -1261.6354441000001       -181.50511667999999        570.67047194999998       -75.160250340000005        75.003210949999996       -53.470920030000002        18.099690760000001      
  -3.8999999999999986E-002   996.53050826000003       -1124.5642249499999       -571.15008447000002       -46.113388499999999       -63.100900500000002        261.38335710000001       -645.26858870000001       -327.45447209999998       -45.025034259999998       -61.204580139999997       -37.575565650000001       -232.88242491000000       -29.790848170000000        93.842380950000006        67.412798260000002        797.80331909999995        406.58864285999999        375.31239769000001        514.23601707000000       -203.03013351000001       -1257.7706472400000       -183.18054584999999        575.93172727000001       -86.697480949999999        86.731541669999999       -52.037258309999999        17.619691140000000      
   3.9000000000000014E-002   999.10944483000003       -1112.0172211199999       -564.78272881999999       -48.077478339999999       -65.788248400000001        262.57789852000002       -600.83437872000002       -304.89031662999997       -59.511764599999999       -81.035570030000002       -36.310008660000001       -225.14861060000001       -30.647044810000001        96.525110089999998        67.481323919999994        848.54705345000002        432.36837932999998        373.42675542000001        511.61340514000000       -201.84036241999999       -1250.5261772700001       -186.69600108000000        586.97004704000005       -110.09690458999999        110.52036652000000       -49.110954599999999        16.639936960000000      
   7.8000000000000014E-002   1000.4273762600000       -1105.7246579299999       -561.58938841999998       -49.064020390000003       -67.138080930000001        263.19667148000002       -578.41951827000003       -293.50830502999997       -66.791874919999998       -91.001186669999996       -35.712830609999997       -221.50171924000000       -31.091463930000000        97.917712159999994        67.532607990000002        874.40494095999998        445.50399411000001        372.55468797999998        510.39966491000001       -201.28416709999999       -1247.1464303499999       -188.53727022000001        592.75161347000005       -121.96587497000000        122.58676781000000       -47.617481570000002        16.139910839999999      
  0.11700000000000002        1001.7644194600000       -1099.4193685400001       -558.38954837999995       -50.053619500000003       -68.492093589999996        263.82980235999997       -555.87087944999996       -282.05781881000001       -74.096973160000005       -101.00126026000000       -35.139866769999998       -218.00198796000001       -31.546820889999999        99.344885340000005        67.595344510000004        900.59261043000004        458.80802305999998        371.73176975000001        509.25212200999999       -200.75467931000000       -1243.9289122099999       -190.43493394999999        598.71110909000004       -133.95193506999999        134.77110547000001       -46.103378880000001        15.633044330000001      
  0.15600000000000003        1003.1206633400000       -1093.1007540500000       -555.18277506000004       -51.046356719999999       -69.850401579999996        264.47745836000001       -533.18536983000001       -270.53769740000001       -81.428244489999997       -111.03686152000000       -34.590492949999998       -214.65049083000000       -32.013365010000001        100.80703422000001        67.669673430000003        927.11569954000004        472.28207375000000        370.95762127000000        508.17234165999997       -200.25075541000001       -1240.8740110599999       -192.39017120000000        604.85093875999996       -146.05774233000000        147.07754453000001       -44.568202800000002        15.119073550000000      
  0.19500000000000003        1004.4962490500000       -1086.7684879100000       -551.96943740999995       -52.042263939999998       -71.213068820000004        265.13984965999998       -510.36145904000000       -258.94795782000000       -88.785812449999995       -121.10902553000000       -34.066285260000001       -211.44749211000001       -32.491117369999998        102.30449923000000        67.755787440000006        953.97738934999995        485.92812012000002        370.23448572000001        507.16064595000000       -199.77409822000001       -1237.9814811599999       -194.40342360000000        611.17335006999997       -158.28645842000000        159.50900750000000       -43.011547270000001        14.598010170000000      
  0.23400000000000004        1005.8912264900000       -1080.4226181800000       -548.74897240999996       -53.041378190000003       -72.580116309999994        265.81698381000001       -487.39729795000000       -247.28658286999999       -96.170537280000005       -131.21790873000000       -33.566020760000001       -208.39441029000000       -32.980273590000003        103.83762638000000        67.853746950000001        981.18351502999997        499.74922907000001        369.56186516000002        506.21957479000002       -199.32337362000001       -1235.2525728999999       -196.47572371999999        617.68070602000000       -170.64078430000001        172.06850277999999       -41.433094900000000        14.069600460000000      
  0.27300000000000002        1007.3058284900000       -1074.0625278000000       -545.52150609000000       -54.043823690000004       -73.951714429999996        266.50913230999998       -464.29024613000001       -235.55289325999999       -103.58331129000000       -141.36539210999999       -33.090413959999999       -205.49049038000001       -33.480873449999997        105.40674351000000        67.963796239999994        1008.7382744499999        513.74770222999996        368.94163915000001        505.34912197000000       -198.89934718000001       -1232.6863882099999       -198.60763417999999        624.37538744000005       -183.12472156000001        184.75971996999999       -39.832404869999998        13.533807650000000      
0.0 997.81054755 -1118.29700696 -567.96949338 -47.09395614 -64.44256698 261.97356149 -623.11716673 -316.20563844 -52.25648291 -71.10381156 -36.93076481 -228.94273335 -30.21357518 95.16684686 67.44145355 823.01376133 419.39637692 374.34600320 512.89253954 -202.42198252 -1254.06769613 -184.91073309 581.36434965 -98.34191193 98.56980813 -50.58403938 17.13311132
0.312  1008.74006353 -1067.68820777 -542.28651697  -55.04957710  -75.32787157  267.21629753 -441.03855919 -223.74561730 -111.02443095 -151.55175216  -32.63897313 -202.73884387  -33.99308065  107.01243767   68.08595517 1036.64761661  527.92515405  368.37418128  504.55120773 -198.50106188 -1230.28517763 -200.79995803  631.26055962 -195.74165831  197.58500555  -38.20901035   12.99039175
