# Supplementary material for: Design of high-temperature f-block molecular nanomagnets through the control of vibration-induced spin relaxation
Source: Chem Sci. 2019 Dec 2;11(6):1593–8. doi: 10.1039/c9sc03133b (PMC7025469; doi:10.1039/c9sc03133b)
Supplement: Supplementary file 3 [file SC-011-C9SC03133B-s003.zip › SI/CFPs-vs-Dist-Coord/igorm29]

    dist_coord(A)                     a20(cm1)                   a21(cm1)               a2_1(cm1)                  a22(cm1)                a2_2(cm1)                   a40(cm1)                  a41(cm1)                 a4_1(cm1)                  a42(cm1)                 a4_2(cm1)                  a43(cm1)                 a4_3(cm1)                  a44(cm1)                  a4_4(cm1)                  a60(cm1)                 a61(cm1)                 a6_1(cm1)                  a62(cm1)                 a6_2(cm1)                  a63(cm1)                 a6_3(cm1)                 a64(cm1)                  a6_4(cm1)                  a65(cm1)                  a6_5(cm1)                a66(cm1)                  a6_6(cm1)   
 -0.31200000000000000          998.38804342000003       -1093.1747131899999       -615.75494952999998       -43.257536899999998       -67.059429410000007        262.89851510000000       -552.79612218000000       -440.23111439000002        1.4266638300000001       -109.67662502000000       -241.86294502000001       -204.45956638000001       -29.781955480000001        96.316640149999998        67.946391090000006        892.19200579999995        317.42986738000002        476.92406213999999        442.65969661999998       -390.82029067000002       -1232.9345865600001       -174.81907985999999        590.79062466000005       -46.092667440000000        161.10559505000001       -44.833116609999998        30.220867980000001      
 -0.27300000000000002          998.23593201999995       -1096.3702201599999       -609.80387843000005       -43.727290459999999       -66.717541830000002        262.70071066000003       -562.18235216999994       -424.99967261000000       -5.2528489499999997       -104.78572296999999       -216.12295745000000       -207.10485134999999       -29.797452209999999        96.058223380000001        67.832258150000001        881.91833212999995        329.39355475000002        463.79638275000002        451.12357513000001       -367.11342092000001       -1234.9341813399999       -175.89797177000000        589.04475299000001       -52.484590760000003        153.01855406000001       -45.627836209999998        28.606099730000000      
 -0.23400000000000001          998.10666678999996       -1099.5496742900000       -603.84682897000005       -44.199765900000003       -66.379925900000003        262.52651723000002       -571.39673662999996       -409.69256660999997       -11.939699790000001       -99.915599610000001       -190.42436271000000       -209.86744332000001       -29.824115440000000        95.832510270000000        67.732835940000001        872.11236341999995        341.57810561000002        450.76184219999999        459.67408281000002       -343.45737661999999       -1237.1158681899999       -177.02937435000001        587.46104551999997       -58.909364040000000        145.01581296000001       -46.400678310000004        26.985702350000000      
 -0.19500000000000001          998.00021665999998       -1102.7132015699999       -597.88398974999996       -44.675049399999999       -66.046528760000001        262.37572762999997       -580.44003326999996       -394.30954793000001       -18.634784740000001       -95.065722859999994       -164.76377663000000       -212.74870479000001       -29.861791719999999        95.639661210000000        67.647958819999999        862.77285709000000        353.98419947000002        437.81784662000001        468.31247958000000       -319.84879002999998       -1239.4811454700000       -178.21298819000000        586.03999728999997       -65.371283879999993        137.09295660999999       -47.151704680000002        25.359526010000000      
 -0.15600000000000000          997.91672672000004       -1105.8609124400000       -591.91489905000003       -45.153127210000001       -65.717347889999999        262.24851405999999       -589.31255260000000       -378.84911142999999       -25.338651819999999       -90.235543519999993       -139.13851331000001       -215.74907130000000       -29.910475380000001        95.479629979999999        67.577675330000005        853.89896604000000        366.61351429000001        424.96110732000000        477.04115841999999       -296.28500374999999       -1242.0305008900000       -179.44883063000000        584.78128520999996       -71.872896490000002        129.24725228000000       -47.881049990000001        23.727289249999998      
 -0.11699999999999999          997.85591646000000       -1108.9928146600000       -585.93897562999996       -45.634080079999997       -65.392404170000006        262.14464805000000       -598.01535782999997       -363.30905619999999       -32.052440449999999       -85.425013399999997       -113.54497243000000       -218.86732283000001       -29.970001580000002        95.352255119999995        67.521904030000002        845.48748646000001        379.46820737000002        412.18822605999998        485.86128898999999       -272.76283015000001       -1244.7624884300001       -180.73643573000001        583.68415428000003       -78.418184330000003        121.47516125000000       -48.588864420000000        22.088772120000002      
  -7.7999999999999986E-002     997.81798519999995       -1112.1095771299999       -579.95651507000002       -46.117822760000003       -65.071605430000005        262.06419628999998       -606.55049205000000       -347.68989551999999       -38.775915060000003       -80.632951349999999       -87.981442860000001       -222.10587523000001       -30.040419990000000        95.257692890000001        67.480604099999994        837.53663734999998        392.54880064999998        399.49707136000001        494.77533521999999       -249.28044485000001       -1247.6796376299999       -182.07609816999999        582.74914324999997       -85.008926549999998        113.77362845000000       -49.275249899999999        20.443748299999999      
  -3.8999999999999986E-002     997.80286751000006       -1115.2109300699999       -573.96665830999996       -46.604435879999997       -64.754982130000002        262.00719964000001       -614.91739783000003       -331.98875294999999       -45.510336430000002       -75.859226129999996       -62.444095959999999       -225.46416411000001       -30.121610600000000        95.195860620000005        67.453806700000001        830.04615934000003        405.85804338999998        386.88394511000001        503.78524965999998       -225.83423762999999       -1250.7812154700000       -183.46747454000001        581.97576548999996       -91.649187979999994        106.13929102000000       -49.940296789999998        18.791937829999998      
   3.9000000000000014E-002     997.84101467999994       -1121.3681057700001       -561.96455214000002       -47.586368419999999       -64.134244210000006        261.96328180000000       -631.15023260999999       -300.33782839000003       -59.014619830000001       -66.365377150000000       -11.438208100000001       -232.54206818000000       -30.316166119999998        95.170555309999997        67.443542699999995        816.43991971000003        433.16813439999999        361.88072597000001        522.09986401000003       -179.04102717000001       -1257.5398755599999       -186.40550721000000        580.91446901999996       -105.09026242000000        91.060759669999996       -51.206675169999997        15.467070160000000      
   7.8000000000000014E-002     997.89429246999998       -1124.4244187400000       -555.95151094000005       -48.081705540000002       -63.830058110000003        261.97645806000003       -639.01809766999997       -284.38499940000003       -65.785563949999997       -61.643946800000002        14.036959990000000       -236.26248681999999       -30.429354029999999        95.207039240000000        67.460142120000000        810.32173721000004        447.17267228999998        349.48526372999999        531.40887191000002       -155.68761620000001       -1261.1976675500000       -187.95175288999999        580.62625217000004       -111.89781392000000        83.609436239999994       -51.808230279999997        13.793507590000001      
  0.11700000000000002          997.97043923000001       -1127.4658456499999       -549.93018117999998       -48.579993180000002       -63.529998079999999        262.01301344000001       -646.71982443000002       -268.34531910999999       -72.570075340000002       -56.938999680000002        39.496624179999998       -240.10531433000000       -30.553158260000000        95.276447599999997        67.491172849999998        804.66129361000003        461.41392324999998        337.15646884000000        540.82208515000002       -132.36021524000000       -1265.0427268200001       -189.54976141000000        580.50029744999995       -118.76732000000000        76.213154639999999       -52.388727709999998        12.112192780000001      
  0.15600000000000003          998.06938375000004       -1130.4929512300000       -543.90028866000000       -49.081273160000002       -63.234014360000003        262.07296437000002       -654.25810065999997       -252.21787531000001       -79.368893920000005       -52.249831970000002        64.944997549999997       -244.07018743000000       -30.687446370000000        95.378671470000000        67.536709160000001        799.45468168000002        475.89251951000000        324.89170575000003        550.34157216999995       -109.05467473000000       -1269.0745447700001       -191.19923073000001        580.53620518000002       -125.70255632999999        68.868181600000000       -52.948317140000000        10.422865249999999      
  0.19500000000000003          998.19111577000001       -1133.5055330099999       -537.86135004000005       -49.585518980000003       -62.942143320000000        262.15636633000003       -661.63229722000005       -236.00035538000000       -86.182278330000003       -47.576410539999998        90.383149119999999       -248.15742216000001       -30.832144670000002        95.513773720000003        67.596791260000003        794.70268175000001        490.61239117999997        312.68873843000000        559.96910659000002       -85.770451660000006       -1273.2932377400000       -192.89993497000000        580.73416615999997       -132.70674124999999        61.571608630000000       -53.486996410000003        8.7253353199999992      
  0.23400000000000004          998.33572972000002       -1136.5038012200000       -531.81321989000003       -50.092796100000001       -62.654315939999996        262.26324192999999       -668.84259945999997       -219.69189233000000       -93.011432670000005       -42.917613830000001        115.81537880000000       -252.36859985999999       -30.987340360000001        95.681854169999994        67.671421330000001        790.40637104999996        505.57519809000001        300.54374203999998        569.70816265999997       -62.502917420000003       -1277.7006883199999       -194.65249521000001        581.09462274999998       -139.78249647000001        54.320860189999998       -54.004837770000002        7.0192370000000004      
  0.27300000000000002          998.50315192999994       -1139.4879245899999       -525.75548660000004       -50.603125839999997       -62.370545759999999        262.39363023999999       -675.89026738999996       -203.29086050999999       -99.856724760000006       -38.273464240000003        141.24436692000000       -256.70334193999997       -31.152753199999999        95.882939759999999        67.760688029999997        786.56379406999997        520.78269829999999        288.45519925000002        579.55986001999997       -39.249781669999997       -1282.2961902800000       -196.45597262000001        581.61769628000002       -146.93505977000001        47.111284070000004       -54.501856189999998        5.3044293600000003      
  0.31200000000000000          998.69348200000002       -1142.4580781300001       -519.68809229999999       -51.116481260000000       -62.090828950000002        262.54757573000001       -682.77535679000005       -186.79653306000000       -106.71874382999999       -33.643232279999999        166.67218263999999       -261.16285836999998       -31.328662210000001        96.117071659999993        67.864619450000006        783.17586527000003        536.23769761999995        276.41973523000001        589.52753757999994       -16.008822590000001       -1287.0812261700000       -198.31159689000000        582.30366447999995       -154.16481278000001        39.942520739999999       -54.978126469999999        3.5805150399999999      
0.0 997.81054755 -1118.29700696 -567.96949338 -47.09395614 -64.44256698 261.97356149 -623.11716673 -316.20563844 -52.25648291 -71.10381156 -36.93076481 -228.94273335 -30.21357518 95.16684686 67.44145355 823.01376133 419.39637692 374.34600320 512.89253954 -202.42198252 -1254.06769613 -184.91073309 581.36434965 -98.34191193 98.56980813 -50.58403938 17.13311132
