# Supplementary material for: Design of high-temperature f-block molecular nanomagnets through the control of vibration-induced spin relaxation
Source: Chem Sci. 2019 Dec 2;11(6):1593–8. doi: 10.1039/c9sc03133b (PMC7025469; doi:10.1039/c9sc03133b)
Supplement: Supplementary file 3 [file SC-011-C9SC03133B-s003.zip › SI/CFPs-vs-Dist-Coord/igorm3]

    dist_coord(A)                     a20(cm1)                   a21(cm1)               a2_1(cm1)                  a22(cm1)                a2_2(cm1)                   a40(cm1)                  a41(cm1)                 a4_1(cm1)                  a42(cm1)                 a4_2(cm1)                  a43(cm1)                 a4_3(cm1)                  a44(cm1)                  a4_4(cm1)                  a60(cm1)                 a61(cm1)                 a6_1(cm1)                  a62(cm1)                 a6_2(cm1)                  a63(cm1)                 a6_3(cm1)                 a64(cm1)                  a6_4(cm1)                  a65(cm1)                  a6_5(cm1)                a66(cm1)                  a6_6(cm1)   
 -0.54600000000000004             1000.6207361600000       -1108.3355608500001       -562.91344724999999       -46.787435039999998       -64.025408970000001        267.05118474000000       -575.82322727999997       -292.20273150999998       -57.215609309999998       -77.921179640000005       -33.811030860000002       -209.90779169999999       -29.531603459999999        93.014397700000004        68.712390040000003        893.58673142999999        455.22672519000002        370.55496169000003        507.59760258000000       -196.13703756999999       -1215.6997154799999       -183.57469484000001        577.12289107000004       -106.19999648000000        106.58394196000000       -53.695299689999999        18.173966279999998         
 -0.50400000000000000             1000.4062854600000       -1109.1027730400001       -563.30289014000004       -46.811931469999998       -64.058725569999993        266.65271622000000       -579.47130389999995       -294.05436907000001       -56.846645590000001       -77.413592449999996       -34.047154749999997       -211.35092836999999       -29.584792360000002        93.182265749999999        68.601050720000003        888.10477786000001        452.44328462999999        370.83573008000002        507.99055493999998       -196.61347239000000       -1218.6117490600000       -183.68141363999999        577.46148456000003       -105.60673705000001        105.97872316999999       -53.457461940000002        18.094391970000000         
 -0.46200000000000002             1000.1916348700000       -1109.8698680600000       -563.69231975000002       -46.836256679999998       -64.091838609999996        266.25564967000003       -583.11818053000002       -295.90529056999998       -56.475416279999997       -76.903247010000001       -34.284729190000000       -212.79837909000000       -29.637879309999999        93.349864170000004        68.492000379999993        882.63080645000002        449.66446366999998        371.11856130000001        508.38575501999998       -197.09204577000000       -1221.5309576300001       -183.78750761000001        577.79835303000004       -105.01152829000000        105.37161814000000       -53.219298799999997        18.014748099999998         
 -0.42000000000000004             999.97659621000003       -1110.6368806500000       -564.08156391000000       -46.860405720000003       -64.124748749999995        265.85977899000000       -586.76312053000004       -297.75532492999997       -56.101932060000003       -76.390079770000000       -34.522388829999997       -214.24873639000000       -29.690820710000001        93.516957559999994        68.385180840000004        877.16642465999996        446.88970575000002        371.40329788999998        508.78319723999999       -197.57103260000000       -1224.4565041300000       -183.89281052999999        578.13274725999997       -104.41421055000001        104.76241603000000       -52.980971019999998        17.935006720000001         
 -0.37800000000000006             999.76129920999995       -1111.4035543400000       -564.47075757000005       -46.884454499999997       -64.157457530000002        265.46528411999998       -590.40632471000004       -299.60417159999997       -55.726824360000002       -75.874134609999999       -34.760819660000003       -215.70251182999999       -29.743665279999998        93.683682219999994        68.280658990000006        871.71019717000001        444.12029783000003        371.68924325000000        509.18321689999999       -198.05158858999999       -1227.3883760900001       -183.99762034000000        578.46506455999997       -103.81501913000000        104.15169315999999       -52.742349859999997        17.855184290000000         
 -0.33600000000000008             999.54565542000000       -1112.1701548599999       -564.85981303999995       -46.908347569999997       -64.189970049999999        265.07195049000001       -594.04767991999995       -301.45212358999999       -55.349578129999998       -75.355494059999998       -34.999612079999999       -217.16006469000001       -29.796349180000000        93.850071529999994        68.178314740000005        866.26370623000003        441.35512179000000        371.97713612000001        509.58535652000000       -198.53291698999999       -1230.3272996500000       -184.10161407000001        578.79557863000002       -103.21443968000000        103.53858253999999       -52.503482220000002        17.775285419999999         
 -0.29400000000000009             999.32978794999997       -1112.9366699300001       -565.24905254999999       -46.932079530000003       -64.222249550000001        264.68006419000000       -597.68790405000004       -303.30005757999999       -54.970133269999998       -74.833795249999994       -35.238795310000000       -218.62070317999999       -29.848960859999998        94.015967200000006        68.078319879999995        860.82494084999996        438.59368097999999        372.26711453000001        509.99004231999999       -199.01498445999999       -1233.2723396399999       -184.20517269999999        579.12358939000001       -102.61114879000000        102.92414058000000       -52.264424210000001        17.695291829999999         
 -0.25200000000000011             999.11360046000004       -1113.7030208700000       -565.63785815999995       -46.955649240000000       -64.254347760000002        264.28943407999998       -601.32612228999994       -305.14616688000001       -54.588669310000000       -74.309407070000006       -35.478894050000001       -220.08507743999999       -29.901424200000001        94.181543779999998        67.980544589999994        855.39590382999995        435.83760874000001        372.55840989000001        510.39735070000000       -199.49867628000001       -1236.2240754500001       -184.30790567000000        579.44981023000003       -102.00652693000001        102.30749812000001       -52.025088470000000        17.615211729999999         
 -0.21000000000000010             998.89712400999997       -1114.4691749799999       -566.02668663999998       -46.979074500000003       -64.286219660000000        263.90014582999999       -604.96271765999995       -306.99172940000000       -54.205099250000004       -73.782118330000003       -35.719400399999998       -221.55304269999999       -29.953733730000000        94.346748460000001        67.885042159999998        849.97562692999998        433.08563494999999        372.85178127000000        510.80695961999999       -199.98320558000000       -1239.1822704100000       -184.40989347999999        579.77399933000004       -101.40035248000000        101.68869503000001       -51.785496369999997        17.535068290000002         
 -0.16800000000000009             998.68036662999998       -1115.2350453600000       -566.41540249000002       -47.002356270000000       -64.317933109999998        263.51216363999998       -608.59705123000003       -308.83611801000001       -53.819545710000000       -73.252349830000000       -35.960722380000000       -223.02366316999999       -30.005978370000001        94.511483080000005        67.791809490000006        844.56476151000004        430.33897789999997        373.14700956000001        511.21882319999997       -200.46910005000001       -1242.1463503600000       -184.51146070999999        580.09591939999996       -100.79177142000000        101.06904211000000       -51.545699149999997        17.454823699999999         
 -0.12600000000000008             998.46333703000005       -1116.0008767400000       -566.80404305000002       -47.025487949999999       -64.349397949999997        263.12551094999998       -612.22980452000002       -310.68010594999998       -53.431888780000001       -72.719439489999999       -36.201746679999999       -224.49828980999999       -30.058017110000002        94.675891699999994        67.700830780000004        839.16348477999998        427.59549473999999        373.44406087999999        511.63341831000002       -200.95491530999999       -1245.1173386099999       -184.61206612000001        580.41601897999999       -100.18235055000000        100.44636754000000       -51.305658059999999        17.374513489999998         
  -8.4000000000000075E-002        998.24602030999995       -1116.7663679899999       -567.19260922000001       -47.048453619999997       -64.380638410000003        262.74022436000001       -615.86057613000003       -312.52264893000000       -53.042100910000002       -72.183548680000001       -36.444473549999998       -225.97667802000001       -30.109983270000001        94.839949169999997        67.612117339999998        833.77123033999999        424.85830518000000        373.74278353000000        512.05075055999998       -201.44328795000001       -1248.0946958600000       -184.71221820000000        580.73414251999998       -99.570549439999994        99.822402969999999       -51.065336000000002        17.294141000000000      
  -4.2000000000000072E-002        998.02842967000004       -1117.5317338800000       -567.58098963999998       -47.071280610000002       -64.411713140000003        262.35625815999998       -619.48951058000000       -314.36439247999999       -52.650355070000003       -71.645122880000002       -36.687012350000003       -227.45779622000001       -30.161852270000001        95.003546700000001        67.525678740000004        828.38822432999996        422.12503892000001        374.04341017000002        512.47040517999994       -201.93172093000001       -1251.0779088800000       -184.81181895000000        581.05007179999996       -98.956976870000005        99.197107869999996       -50.824824749999998        17.213640030000001      
   4.1999999999999933E-002        997.59241782000004       -1119.0619516600000       -568.35770983999998       -47.116462609999999       -64.473180139999997        261.59227730999999       -626.74179602000004       -318.04518503000003       -51.860359559999999       -70.559349089999998       -37.174586900000001       -230.43087575000001       -30.265132000000001        95.329681679999993        67.359527150000005        817.65090310999994        416.67335602000003        374.65068195999999        513.31756626000004       -202.91277310999999       -1257.0637548600000       -185.00883693000000        581.67632785000001       -97.725204160000004        97.940293190000006       -50.343079039999999        17.052505340000000      
   8.3999999999999936E-002        997.37397770999996       -1119.8266703899999       -568.74595901999999       -47.138839470000001       -64.503608380000003        261.21229018000002       -630.36476613000002       -319.88410905000001       -51.462354879999999       -70.012250159999994       -37.419079379999999       -231.92190313000000       -30.316608930000001        95.492097549999997        67.279850819999993        812.29659116000005        413.95489462000000        374.95709851999999        513.74500948000002       -203.40470927999999       -1260.0654844100000       -185.10651498999999        581.98623699999996       -97.106518780000002        97.309750969999996       -50.101889620000001        16.971816619999998      
  0.12599999999999995             997.15530554999998       -1120.5913525900000       -569.13396696999996       -47.161004609999999       -64.533792939999998        260.83372979000001       -633.98595305000003       -321.72191593999997       -51.061823949999997       -69.461946540000000       -37.664113360000002       -233.41663878000000       -30.367941800000001        95.654115469999994        67.202468019999998        806.95230409999999        411.24111769000001        375.26569518999997        514.17542495999999       -203.89757360999999       -1263.0736834600000       -185.20340297999999        582.29411014000004       -96.486063360000003        96.677013119999998       -49.860507720000001        16.891045089999999         
  0.16799999999999995             996.93636492999997       -1121.3559532800000       -569.52203168999995       -47.183048429999999       -64.563757730000006        260.45643626999998       -637.60578141999997       -323.55908522999999       -50.659411239999997       -68.908760580000006       -37.909421010000003       -234.91540583000000       -30.419190059999998        95.815863719999996        67.127283869999999        801.61692552000000        408.53198495999999        375.57616034000000        514.60841786000003       -204.39119256999999       -1266.0886060000000       -185.29988487000000        582.60049327000002       -95.864159760000007        96.042644690000003       -49.618853240000000        16.810182709999999         
  0.20999999999999996             996.71717048999994       -1122.1199751500001       -569.90980418000004       -47.204951860000001       -64.593530250000001        260.08058000000000       -641.22210187999997       -325.39448320000002       -50.255003080000002       -68.352841150000003       -38.155165320000002       -236.41676507000000       -30.470285010000001        95.977134509999999        67.054407370000007        796.29308384000001        405.82868159999998        375.88857762999999        515.04407583000000       -204.88571300000001       -1269.1089915800001       -185.39562380999999        582.90456183000003       -95.240734360000005        95.406745670000006       -49.376994539999998        16.729250669999999         
  0.25199999999999995             996.49770225999998       -1122.8839619900000       -570.29765452000004       -47.226686129999997       -64.623094760000001        259.70600179000002       -644.83698448999996       -327.22929420999998       -49.848360220000004       -67.794066400000006       -38.402161939999999       -237.92148965999999       -30.521255310000001        96.138055829999999        66.983745929999998        790.97838472000001        403.13016197000002        376.20305827999999        515.48240687999998       -205.38205773000001       -1272.1355421700000       -185.49075031000001        583.20690592999995       -94.615619460000005        94.769222220000003       -49.134912499999999        16.648285110000000         
  0.29399999999999993             996.27794273999996       -1123.6477717299999       -570.68519397000000       -47.248249190000003       -64.652428590000000        259.33284923999997       -648.45003302999999       -329.06277377999999       -49.439589920000003       -67.232191099999994       -38.649170009999999       -239.42930127000000       -30.572126569999998        96.298509730000006        66.915389329999996        785.67310207000003        400.43652014000003        376.51925828999998        515.92376759000001       -205.87878154000001       -1275.1676918999999       -185.58531518999999        583.50696152000000       -93.988583289999994        94.130239979999999       -48.892654640000003        16.567192550000001         
  0.33599999999999991             996.05799436999996       -1124.4113894000000       -571.07283814000004       -47.269630790000001       -64.681555759999995        258.96108450999998       -652.06079453999996       -330.89578076999999       -49.028377319999997       -66.667508060000003       -38.897272450000003       -240.94051908000000       -30.622868720000000        96.458607060000006        66.849288410000000        780.37838566000005        397.74752770999999        376.83813070999997        516.36765614000001       -206.37695966000001       -1278.2061135599999       -185.67923618000000        583.80527525000002       -93.359883789999998        93.489677560000004       -48.650174919999998        16.486065580000002         
  0.37799999999999989             995.83773067000004       -1125.1747403700001       -571.46019136999996       -47.290861669999998       -64.710412930000004        258.59066976000003       -655.66913394000005       -332.72684318000000       -48.615110749999999       -66.099448659999993       -39.145520890000000       -242.45516132000000       -30.673431069999999        96.618294059999997        66.785429039999997        775.09446251999998        395.06475143000000        377.15869943000001        516.81479420999995       -206.87595200999999       -1281.2505489900000       -185.77236214000001        584.10152891999996       -92.729978160000002        92.846744930000000       -48.407504690000003        16.404883730000002         
  0.41999999999999987             995.61722752000003       -1125.9378059300000       -571.84747494999999       -47.311968720000003       -64.739094980000004        258.22161367000001       -659.27523715999996       -334.55709086000002       -48.199961450000004       -65.528843199999997       -39.393950199999999       -243.97280470999999       -30.723905810000002        96.777608439999995        66.723822479999995        769.82042634000004        392.38656328000002        377.48133614000000        517.26438336000001       -207.37540802999999       -1284.3006589399999       -185.86505199999999        584.39598632000002       -92.098629860000003        92.202760240000003       -48.164603290000002        16.323601629999999         
  0.46199999999999986             995.39649813999995       -1126.7007312300000       -572.23476559999995       -47.332875649999998       -64.767572990000005        257.85392049000001       -662.87937211999997       -336.38675855999998       -47.782340980000001       -64.955399439999994       -39.643727079999998       -245.49413095000000       -30.774295599999999        96.936600569999996        66.664444450000005        764.55651585999999        389.71311356000001        377.80638727000002        517.71668985999997       -207.87656713999999       -1287.3570338800000       -185.95722893000001        584.68883309000000       -91.465349309999993        91.557540729999999       -47.921470909999996        16.242253550000001         
  0.50399999999999989             995.17546437999999       -1127.4633958600000       -572.62184260000004       -47.353651419999998       -64.795769800000002        257.48757238000002       -666.48100166999996       -338.21443304000002       -47.362751729999999       -64.378519249999997       -39.893450389999998       -247.01849254000001       -30.824464140000000        97.095146679999999        66.607306809999997        759.30365876999997        387.04613734999998        378.13321688000002        518.17229551000003       -208.37842265000000       -1290.4191331899999       -186.04851761000000        584.97955881999997       -90.831212829999998        90.909715779999999       -47.678174720000001        16.160887180000000         
  0.54599999999999993             994.95429085000001       -1128.2258623200000       -573.00880313000005       -47.374231660000000       -64.823777449999994        257.12279752000001       -670.08047613999997       -340.04161930999999       -46.940738469999999       -63.798868740000003       -40.143476389999996       -248.54555760000000       -30.874573630000000        97.253206730000002        66.552535570000003        754.06075249000003        384.38310559000001        378.46261363000002        518.63067109999997       -208.88061335000000       -1293.4865266400000       -186.13938311999999        585.26804916000003       -90.194844459999999        90.261241339999998       -47.434721560000000        16.079390239999999         
0.0 997.81054755 -1118.29700696 -567.96949338 -47.09395614 -64.44256698 261.97356149 -623.11716673 -316.20563844 -52.25648291 -71.10381156 -36.93076481 -228.94273335 -30.21357518 95.16684686 67.44145355 823.01376133 419.39637692 374.34600320 512.89253954 -202.42198252 -1254.06769613 -184.91073309 581.36434965 -98.34191193 98.56980813 -50.58403938 17.13311132
