# Supplementary material for: Design of high-temperature f-block molecular nanomagnets through the control of vibration-induced spin relaxation
Source: Chem Sci. 2019 Dec 2;11(6):1593–8. doi: 10.1039/c9sc03133b (PMC7025469; doi:10.1039/c9sc03133b)
Supplement: Supplementary file 3 [file SC-011-C9SC03133B-s003.zip › SI/CFPs-vs-Dist-Coord/igorm30]

    dist_coord(A)                     a20(cm1)                   a21(cm1)               a2_1(cm1)                  a22(cm1)                a2_2(cm1)                   a40(cm1)                  a41(cm1)                 a4_1(cm1)                  a42(cm1)                 a4_2(cm1)                  a43(cm1)                 a4_3(cm1)                  a44(cm1)                  a4_4(cm1)                  a60(cm1)                 a61(cm1)                 a6_1(cm1)                  a62(cm1)                 a6_2(cm1)                  a63(cm1)                 a6_3(cm1)                 a64(cm1)                  a6_4(cm1)                  a65(cm1)                  a6_5(cm1)                a66(cm1)                  a6_6(cm1)   
 -0.29400000000000004          997.96864828000002       -1105.5741779400000       -592.70644007999999       -46.530188160000002       -64.878917070000000        262.18890622999999       -617.29918438000004       -326.20577541000000       -28.918203009999999       -87.879252230000006       -25.511267610000001       -232.50525948999999       -34.349483909999996        93.946189709999999        67.513500269999994        800.95099242000003        464.41014831000001        471.10734224999999        442.21103224000001       -124.78394883000000       -1270.2374675700000       -202.94915159999999        575.50475053000002       -37.638959989999996        156.71487852000001       -50.003861420000000        18.546764899999999      
 -0.25200000000000006          997.92628362999994       -1107.4071351800001       -589.18013057999997       -46.609579570000001       -64.814659669999998        262.13093796999999       -618.20161671000005       -324.81359512000000       -32.272462099999998       -85.503428990000003       -27.119389380000001       -231.79323798999999       -33.755059039999999        94.109833649999999        67.493933650000002        804.03038537999998        457.92897671999998        457.26839871999999        452.31144344000001       -135.83441582000000       -1267.5116661400000       -200.37426431000000        576.35518569999999       -46.408439080000001        148.51134757000000       -50.098133259999997        18.349145390000000      
 -0.21000000000000005          997.89048436999997       -1109.2349302900000       -585.65136337000001       -46.689302509999997       -64.751064229999997        262.08196817999999       -619.07996792999995       -323.40956330000000       -35.619368280000003       -83.121066339999999       -28.734215270000000       -231.14966613999999       -33.161902370000000        94.277087609999995        67.477401839999999        807.13400093999996        451.46568877999999        443.43637805999998        462.40957698000000       -146.89507416999999       -1264.9257408399999       -197.79911734999999        577.20121950999999       -55.145116410000000        140.27356535999999       -50.188619809999999        18.149993859999999      
 -0.16800000000000004          997.86121126000000       -1111.0575549600001       -582.12010437000004       -46.769443449999997       -64.688095959999998        262.04204232000001       -619.93481811000004       -321.99325733000001       -38.959594469999999       -80.731892680000001       -30.355598069999999       -230.57332224999999       -32.569843050000003        94.447858089999997        67.463973789999997        810.26074199000004        445.01971191000001        429.61028859999999        472.50601968000001       -157.96736985000001       -1262.4780875100000       -195.22307893000001        578.04251976000000       -63.850198010000000        132.00059601999999       -50.275339209999999        17.949417990000001      
 -0.12600000000000003          997.83862804000000       -1112.8752141099999       -578.58621410000001       -46.849940810000000       -64.625774919999998        262.01126521999998       -620.76617639000006       -320.56461718000003       -42.293116159999997       -78.335647150000000       -31.985370549999999       -230.06466291000001       -31.979045639999999        94.622195020000007        67.453672839999996        813.41171131999999        438.59066258000001        415.78870985999998        482.60233661000001       -169.05434876999999       -1260.1690276899999       -192.64653450000000        578.87938612999994       -72.522023200000007        123.69397189000000       -50.358280149999999        17.747370380000000      
  -8.4000000000000019E-002     997.82264227999997       -1114.6876258499999       -575.05004741000005       -46.930855500000000       -64.564086050000000        261.98955475999998       -621.57375107999997       -319.12386908000002       -45.620134139999998       -75.932460460000001       -33.624759740000002       -229.62310567000000       -31.389363329999998        94.800124479999994        67.446473299999994        816.58687387999998        432.17833321000001        401.97197640000002        492.69796946000002       -180.15882855000001       -1257.9976211000001       -190.06894173000001        579.71192830999996       -81.161428340000001        115.35307850000000       -50.437381809999998        17.544026519999999      
  -4.2000000000000016E-002     997.81327321000003       -1116.4948081499999       -571.51110029999995       -47.012206569999996       -64.503026140000003        261.97699050000000       -622.35700967000002       -317.67095711000002       -48.941352000000002       -73.521923340000001       -35.272300520000002       -229.24897075000001       -30.800905170000000        94.981631070000006        67.442408450000002        819.78795735000006        425.78007528000001        388.15781274000000        502.79456453000000       -191.27978956000001       -1255.9638592900001       -187.49051383000000        580.54007434000005       -89.767953879999993        106.97857697000001       -50.512662300000002        17.339217390000002      
   4.1999999999999989E-002     997.81435638000005       -1120.0940525399999       -564.42529820000004       -47.176141330000000       -64.382685499999994        261.97914236999998       -623.85270545000003       -314.72785148000003       -55.565942610000000       -68.677739270000004       -38.599720959999999       -228.70252561999999       -29.627355269999999        95.355472770000006        67.443594559999994        826.26706403000003        413.02679977999998        360.53551406999998        522.99275481999996       -213.58604116000001       -1252.3079005100001       -182.32953560999999        582.18380051999998       -106.88236060000000        90.127346599999996       -50.651688960000001        16.925731920000000      
   8.3999999999999991E-002     997.82486666000000       -1121.8860528299999       -560.87875948999999       -47.258792960000001       -64.323393289999999        261.99387941999998       -624.56494869999995       -313.23866258999999       -58.870070020000000       -66.243801129999994       -40.280675530000003       -228.52975982000001       -29.042279019999999        95.547802460000000        67.448861080000000        829.54592587000002        406.66916143999998        346.72563301999998        533.09557859999995       -224.77469105000000       -1250.6850700099999       -179.74692218999999        582.99948039000003       -115.38970793999999        81.651388949999998       -50.715420520000002        16.717124530000000      
  0.12600000000000000          997.84191451000004       -1123.6729300899999       -557.32950741000002       -47.341908279999998       -64.264714110000000        262.01765976000002       -625.25351851999994       -311.73751347000001       -62.169200349999997       -63.802011630000003       -41.974075790000001       -228.42365876000000       -28.458347379999999        95.743737659999994        67.457217229999998        832.85099744000001        400.32264264999998        332.91488413000002        543.20163132000005       -235.98957322999999       -1249.1981476599999       -177.16269886000001        583.81104229000005       -123.86360574000000        73.142443639999996       -50.775258649999998        16.507266319999999      
  0.16800000000000001          997.86561042999995       -1125.4546218200001       -553.77737620000005       -47.425513410000001       -64.206601770000006        262.05064392000003       -625.91772777000006       -310.22355202000000       -65.463636039999997       -61.351832850000001       -43.680116560000002       -228.38380923000000       -27.875476910000000        95.943206020000005        67.468750189999994        836.18406470000002        393.98749414999997        319.10231758999998        553.31209507999995       -247.23233205000000       -1247.8468028899999       -174.57647037000001        584.61822554000003       -132.30430561000000        64.599924200000004       -50.831240059999999        16.296220060000000      
  0.21000000000000002          997.89587573999995       -1127.2313636800000       -550.22274411000001       -47.509599280000003       -64.149054780000000        262.09261957000001       -626.55835411999999       -308.69825613000000       -68.753362289999998       -58.893234990000003       -45.399862300000002       -228.41071758999999       -27.293692889999999        96.146301870000002        67.483337070000005        839.54476765000004        387.66129081000003        305.28758242999999        563.42700893000006       -258.50502692999999       -1246.6314916500000       -171.98823118000001        585.42151080999997       -140.71136096999999        56.024124780000001       -50.883338469999998        16.084031820000000      
  0.25200000000000000          997.93282447000001       -1129.0029745600000       -546.66534092999996       -47.594182740000001       -64.092033529999995        262.14377500000001       -627.17481966000003       -307.16048104999999       -72.038796680000004       -56.425713580000000       -47.134361820000002       -228.50509184000001       -26.713011890000001        96.353104700000003        67.501040279999998        842.93430054999999        381.34494631000001        291.46912818999999        573.54776358000004       -269.81031996000002       -1245.5524590600000       -169.39790442000000        586.22107158999995       -149.08460567000000        47.415113640000001       -50.931478269999999        15.870718650000001      
0.0 997.81054755 -1118.29700696 -567.96949338 -47.09395614 -64.44256698 261.97356149 -623.11716673 -316.20563844 -52.25648291 -71.10381156 -36.93076481 -228.94273335 -30.21357518 95.16684686 67.44145355 823.01376133 419.39637692 374.34600320 512.89253954 -202.42198252 -1254.06769613 -184.91073309 581.36434965 -98.34191193 98.56980813 -50.58403938 17.13311132
0.294  997.97636216 -1130.76948957 -543.10561006  -47.67929835  -64.03559917  262.20397916 -627.76739850 -305.61189727  -75.32028911  -53.94968659  -48.88462399 -228.66460649  -26.13338051   96.56338623   67.52186109  846.35173360  375.03547047  277.64625310  583.67426283 -281.15022696 -1244.60780257 -166.80524045  587.01628279 -157.42355215   38.77379597  -50.97575907   15.65638237
