# Supplementary material for: Design of high-temperature f-block molecular nanomagnets through the control of vibration-induced spin relaxation
Source: Chem Sci. 2019 Dec 2;11(6):1593–8. doi: 10.1039/c9sc03133b (PMC7025469; doi:10.1039/c9sc03133b)
Supplement: Supplementary file 3 [file SC-011-C9SC03133B-s003.zip › SI/CFPs-vs-Dist-Coord/igorm31]

    dist_coord(A)                     a20(cm1)                   a21(cm1)               a2_1(cm1)                  a22(cm1)                a2_2(cm1)                   a40(cm1)                  a41(cm1)                 a4_1(cm1)                  a42(cm1)                 a4_2(cm1)                  a43(cm1)                 a4_3(cm1)                  a44(cm1)                  a4_4(cm1)                  a60(cm1)                 a61(cm1)                 a6_1(cm1)                  a62(cm1)                 a6_2(cm1)                  a63(cm1)                 a6_3(cm1)                 a64(cm1)                  a6_4(cm1)                  a65(cm1)                  a6_5(cm1)                a66(cm1)                  a6_6(cm1)   
 -0.27300000000000002         1011.9126307200000       -1111.6326146700001       -564.58954500000004       -48.925612839999999       -66.946486480000004        274.63870211000000       -621.84192666000001       -315.54582604000001       -53.095990899999997       -72.218345810000002       -42.187763850000003       -261.32608420999998       -32.040746069999997        100.91644413000000        72.016305209999999        819.32531545999996        417.58358859999998        388.58871957999997        532.52120271000001       -209.19179523000000       -1296.1138889900001       -189.75451573999999        596.62612618000003       -103.60931059000001        103.89052232000000       -47.148936050000003        15.984615930000000      
 -0.23400000000000001         1009.8874594400000       -1112.6175101599999       -565.08897418000004       -48.661423450000001       -66.585329029999997        272.80688619000000       -622.09566885000004       -315.67625691000001       -52.958858319999997       -72.035737740000002       -41.426206749999999       -256.63780465000002       -31.779071530000000        100.09300210000001        71.349802199999999        819.88001859999997        417.85653676999999        386.59920629999999        529.77789977999998       -208.20789987000001       -1290.0072735300000       -189.06907899000001        594.46618383999999       -102.87536598000000        103.14915268999999       -47.647061460000003        16.151144570000000      
 -0.19500000000000001         1007.8658533500000       -1113.5913889399999       -565.58296103999999       -48.398069470000003       -66.225328869999998        270.98261127000001       -622.32517470000005       -315.79479076000001       -52.827502459999998       -71.861047270000000       -40.668768919999998       -251.97076000999999       -31.517604299999999        99.270259300000006        70.687654589999994        820.42571340999996        418.12465501000003        384.59404009999997        527.01373365999996       -207.23027572000001       -1283.9350022100000       -188.38138624999999        592.29940849000002       -102.13497035000000        102.40132183999999       -48.142684170000003        16.316875329999998      
 -0.15600000000000000         1005.8477300800000       -1114.5543190200001       -566.07124353999995       -48.135565780000000       -65.866472920000007        269.16574635000001       -622.53044853999995       -315.90062282999997       -52.701963839999998       -71.694174730000000       -39.914150030000002       -247.32497556999999       -31.256371880000000        98.448225399999998        70.029773919999997        820.96298676000004        418.38879041000001        382.57370832999999        524.22885875999998       -206.25755742000001       -1277.8969133099999       -187.69159124000001        590.12591407000002       -101.38837368999999        101.64703054000000       -48.635843770000001        16.481738220000000      
 -0.11699999999999999         1003.8331317400000       -1115.5062571799999       -566.55412030000002       -47.873902630000003       -65.508784520000006        267.35645785000003       -622.71239251999998       -315.99464883000002       -52.582174119999998       -71.535194290000007       -39.163999709999999       -242.69906850000001       -30.995345029999999        97.626824830000004        69.376269980000004        821.48938429999998        418.64826939000000        380.53823792999998        521.42388528000004       -205.29157799999999       -1271.8910174499999       -186.99957393000000        587.94541288000005       -100.63542689000001        100.88693542000000       -49.126535040000000        16.645832840000001      
  -7.7999999999999986E-002    1001.8220862600000       -1116.4473602999999       -567.03133025000000       -47.613075000000002       -65.152215880000000        265.55468401000002       -622.87042614999996       -316.07652229000001       -52.467951829999997       -71.383675319999995       -38.415993020000002       -238.09387889999999       -30.734528610000002        96.806120980000003        68.727060550000004        822.00760935000005        418.90275739999998        378.48845012999999        518.59928886000000       -204.32950005000001       -1265.9182760500000       -186.30537919000000        585.75824418000002       -99.876707659999994        100.12025217000000       -49.614814389999999        16.809057989999999      
  -3.8999999999999986E-002    999.81457923999994       -1117.3774718200000       -567.50310677000004       -47.353100959999999       -64.796828970000007        263.76042864999999       -623.00488906999999       -316.14682160000001       -52.359489179999997       -71.240040449999995       -37.671852289999997       -233.50831606000000       -30.473922630000001        95.986125720000004        68.082150530000007        822.51609651000001        419.15206354999998        376.42413521999998        515.75538125000003       -203.37324020000000       -1259.9771212999999       -185.60902002000000        583.56451601000003       -99.112320639999993        99.347885969999993       -50.100626200000001        16.971498860000001      
   3.9000000000000014E-002    995.81005542000003       -1119.2055806300000       -568.43036920999998       -46.835649859999997       -64.089439830000003        260.19417987000003       -623.20542896999996       -316.25254108000001       -52.159000290000002       -70.974932310000000       -36.192798000000003       -224.39667875999999       -29.953450579999998        94.348280650000007        66.804995379999994        823.50354164999999        419.63626691000002        372.25409386000001        510.01154484000000       -201.47565915000001       -1248.1894785600000       -184.21038139999999        579.15775578000000       -97.565902280000003        97.786001569999996       -51.065048980000000        17.293916240000001      
   7.8000000000000014E-002    993.81312016000004       -1120.1037396800000       -568.88578567000002       -46.578155119999998       -63.737443820000003        258.42226656999998       -623.27220745000000       -316.28770523999998       -52.066717439999998       -70.853358569999997       -35.458413669999999       -219.87000864000001       -29.693532449999999        93.530474209999994        66.172760299999993        823.98200537000002        419.87169155999999        370.14915291000000        507.11255148999999       -200.53506786000000       -1242.3418729600000       -183.50790713000001        576.94501378999996       -96.784597649999995        96.996326519999997       -51.543663920000000        17.453943440000000      
  0.11700000000000002         991.81970076000005       -1120.9911765300001       -569.33583620000002       -46.321509050000003       -63.386601839999997        256.65774174000001       -623.31604503999995       -316.31209638000001       -51.979930299999999       -70.739225970000007       -34.726490009999999       -215.36254043000000       -29.433842410000000        92.713454799999994        65.544684579999995        824.45156563000000        420.10069120999998        368.03114085999999        504.19587188000003       -199.59829525000001       -1236.5246594499999       -182.80342352000000        574.72630681999999       -95.998382370000002        96.201099270000000       -52.019879080000003        17.613148840000001      
  0.15600000000000003         989.82984985999997       -1121.8679560000000       -569.78055595000001       -46.065691700000002       -63.036865839999997        254.90074011999999       -623.33763108000005       -316.32494279999997       -51.898424060000004       -70.632025429999999       -33.997650980000003       -210.87369312000001       -29.174451460000000        91.897120560000005        64.920837370000001        824.91094894000003        420.32568080999999        365.90046364000000        501.26235928000000       -198.66653023000001       -1230.7368912600000       -182.09726334000001        572.50122783999996       -95.206153160000000        95.401133520000002       -52.493757260000002        17.771539140000002      
  0.19500000000000003         987.84356914000000       -1122.7343327599999       -570.21989363000000       -45.810722589999997       -62.688309369999999        253.15113588000000       -623.33805051000002       -316.32669437999999       -51.822353800000002       -70.532313810000005       -33.272406519999997       -206.40342502999999       -28.915271130000001        91.081655620000006        64.301125490000004        825.35896806000005        420.54527069000000        363.75712169000002        498.31205262999998       -197.74027233999999       -1224.9782586199999       -181.38905861000001        570.27064871000005       -94.409606900000000        94.595868229999994       -52.965210810000002        17.929164449999998      
  0.23400000000000004         985.86082027999998       -1123.5903212999999       -570.65406110000004       -45.556551849999998       -62.340861250000003        251.40886313999999       -623.31667680999999       -316.31791167000000       -51.751151710000002       -70.439512699999995       -32.550116529999997       -201.95205619000001       -28.656346419999998        90.267015819999997        63.685490340000001        825.79763998999999        420.75929752000002        361.60223474999998        495.34530920999998       -196.81845795999999       -1219.2491030799999       -180.67901671000001        568.03445309000006       -93.607946490000003        93.785383069999995       -53.434325469999997        18.086004870000000      
0.0 997.81054755 -1118.29700696 -567.96949338 -47.09395614 -64.44256698 261.97356149 -623.11716673 -316.20563844 -52.25648291 -71.10381156 -36.93076481 -228.94273335 -30.21357518 95.16684686 67.44145355 823.01376133 419.39637692 374.34600320 512.89253954 -202.42198252 -1254.06769613 -184.91073309 581.36434965 -98.34191193 98.56980813 -50.58403938 17.13311132
0.273  983.88163960 -1124.43572644 -571.08288027  -45.30323532  -61.99454646  249.67406284 -623.27346712 -316.29808569  -51.68537654  -70.35365149  -31.83047968 -197.51847752  -28.39769328   89.45313210   63.07401425  826.22617100  420.96824054  359.43509345  492.36302064 -195.90092792 -1213.54790723 -179.96724266  565.79236683  -92.80140207   92.97030508  -53.90110278   18.24203818
