# Supplementary material for: Design of high-temperature f-block molecular nanomagnets through the control of vibration-induced spin relaxation
Source: Chem Sci. 2019 Dec 2;11(6):1593–8. doi: 10.1039/c9sc03133b (PMC7025469; doi:10.1039/c9sc03133b)
Supplement: Supplementary file 3 [file SC-011-C9SC03133B-s003.zip › SI/CFPs-vs-Dist-Coord/igorm32]

    dist_coord(A)                     a20(cm1)                   a21(cm1)               a2_1(cm1)                  a22(cm1)                a2_2(cm1)                   a40(cm1)                  a41(cm1)                 a4_1(cm1)                  a42(cm1)                 a4_2(cm1)                  a43(cm1)                 a4_3(cm1)                  a44(cm1)                  a4_4(cm1)                  a60(cm1)                 a61(cm1)                 a6_1(cm1)                  a62(cm1)                 a6_2(cm1)                  a63(cm1)                 a6_3(cm1)                 a64(cm1)                  a6_4(cm1)                  a65(cm1)                  a6_5(cm1)                a66(cm1)                  a6_6(cm1)   
 -0.28700000000000003          998.23750714000005       -1123.6082236800000       -555.86019845999999       -49.775648769999997       -62.342283270000003        262.69439606999998       -622.48325966000004       -307.72416362000001       -85.728897720000006       -44.825942449999999       -2.9446159700000001       -233.27469733000001       -25.416663660000001        96.898238759999998        67.932278420000003        843.29561364000006        397.58162110000001        299.76499675999997        572.43484483999998       -209.01922933000000       -1249.8247239100001       -162.45332830000001        589.33695385999999       -159.69348146999999        39.825914169999997       -50.871941470000003        15.992868169999999      
 -0.24600000000000002          998.16167889999997       -1122.8883744499999       -557.60679636999998       -49.391949869999998       -62.640824279999997        262.57635878999997       -622.77745691999996       -309.03042171999999       -80.956251629999997       -48.587804820000002       -7.7854230299999996       -232.57231594000001       -26.097829569999998        96.637996229999999        67.863219500000000        840.05069472000002        400.52248906000000        310.35458230000000        563.83591303000003       -208.05823425000000       -1250.3971700200000       -165.64724813000001        588.15988407999998       -150.83836271000001        48.136324670000000       -50.840762779999999        16.159797670000000      
 -0.20500000000000002          998.09090819000005       -1122.1555145899999       -559.34794010999997       -49.008457739999997       -62.939842220000003        262.46344819000001       -623.00354216000005       -310.30489590000002       -76.180788210000003       -52.346634960000003       -12.632095319999999       -231.89798571000000       -26.780406870000000        96.382104819999995        67.793845959999999        836.92208573000005        403.52322698000000        320.96480117999999        555.26927750000004       -207.10598053999999       -1250.9806800100000       -168.84622286999999        586.99569124000004       -142.01311120000000        56.474209170000002       -50.806269770000000        16.325320800000000      
 -0.16400000000000001          998.02502646999994       -1121.4096810900000       -561.08332182000004       -48.625197389999997       -63.239401110000003        262.35554374999998       -623.16197896999995       -311.54804001999997       -71.402545140000001       -56.103217669999999       -17.482523780000001       -231.25113037000000       -27.464294800000001        96.130528029999994        67.724133749999993        833.90868745000000        406.58081936999997        331.59647967000001        546.73329423999996       -206.15897676000000       -1251.5747258500000       -172.04973011999999        585.84425181999995       -133.21916668000000        64.838851140000003       -50.768446959999999        16.489429600000001      
 -0.12300000000000000          997.96401214000002       -1120.6509615800001       -562.81319560999998       -48.242099920000001       -63.539378849999999        262.25255515999999       -623.25232166000001       -312.75893582999998       -66.620884340000003       -59.856517709999999       -22.338110189999998       -230.63218964999999       -28.149510549999999        95.883164989999997        67.654013669999998        831.01215374000003        409.69890511000000        342.25005527000002        538.22858658999996       -205.21872238000000       -1252.1804255600000       -175.25787510999999        584.70520977000001       -124.45492172000000        73.230067550000001       -50.727383300000000        16.652276579999999      
  -8.1999999999999990E-002     997.90798171999995       -1119.8793271800000       -564.53753762999997       -47.859189420000000       -63.839914729999997        262.15463353000001       -623.27504472999999       -313.93911936000001       -61.836000679999998       -63.607747650000000       -27.198227889999998       -230.04063459000000       -28.836097169999999        95.640058440000004        67.583577559999995        828.23072377999995        412.87360959000000        352.92594193999997        529.75390356000003       -204.28309497000001       -1252.7972758000001       -178.47064800000001        583.57877223000003       -115.72082043000000        81.648897660000003       -50.682992050000003        16.813823570000000      
  -4.0999999999999988E-002     997.85679917000004       -1119.0945088000001       -566.25620877999995       -47.476485439999998       -64.140973389999999        262.06165143999999       -623.22963504999996       -315.08772607999998       -57.048021239999997       -67.356803729999996       -32.062427509999999       -229.47778091000001       -29.524147780000000        95.401324399999993        67.512724890000001        825.56483816000002        416.10646686000001        363.62424361000001        521.30873296000004       -203.35106203000001       -1253.4263334200000       -181.68838575999999        582.46521125000004       -107.01647085000000        90.095621530000003       -50.635176160000000        16.974061180000000      
   4.1000000000000016E-002     997.76920239000003       -1117.4862715400000       -569.67731948000005       -46.711613329999999       -64.744665540000000        261.89048869999999       -622.93578907999995       -317.29242305000002       -47.461300610000002       -74.848689859999993       -41.802259100000001       -228.43534154000000       -30.904395659999999        94.936513379999994        67.369830320000005        820.57953697000005        422.74391707000001        385.09200098000002        504.50476477000001       -201.49392187000001       -1254.7213035800000       -188.13771473000000        580.27559241999995       -89.696693679999996        107.07170686000001       -50.529583989999999        17.290992700000000      
   8.2000000000000017E-002     997.73270373000003       -1116.6627693099999       -571.37955393000004       -46.329381630000000       -65.047268220000007        261.81232445000001       -622.68743910000001       -318.34806094999999       -42.662007430000003       -78.591412410000004       -46.677852430000002       -227.95675059000001       -31.596674400000001        94.710452119999999        67.297770299999996        818.25973842999997        426.14903485000002        395.86234999999999        496.14521094000003       -200.56735175000000       -1255.3880887700000       -191.36940376000001        579.19940693000001       -81.080274309999993        115.60142078000000       -50.471749240000001        17.447725450000000      
  0.12300000000000003          997.70121833999997       -1115.8261325100000       -573.07646150999994       -45.947343340000003       -65.350437779999993        261.73921474000002       -622.37046932999999       -319.37352607999998       -37.859052490000003       -82.332572029999994       -51.556147780000003       -227.50582050000000       -32.290423410000002        94.488548589999994        67.225366330000000        816.05621399999995        429.61003283999997        406.65757704999999        487.81318813000001       -199.63954326999999       -1256.0677781700001       -194.60590031999999        578.13547947999996       -72.492735049999993        124.15976184000000       -50.410559739999997        17.603335760000000      
  0.16400000000000003          997.67454341999996       -1114.9765662100001       -574.76790002999996       -45.565458759999999       -65.654155939999995        261.67093488000000       -621.98652119999997       -320.36842704999998       -33.052105619999999       -86.072254380000004       -56.437692880000000       -227.08423435000000       -32.985700530000003        94.271006470000003        67.152463330000003        813.96639098000003        433.12755824999999        417.47818094000002        479.50775520000002       -198.71067470000000       -1256.7613828900000       -197.84729472000001        577.08443368999997       -63.934022659999997        132.74661795000000       -50.345877889999997        17.757843690000001      
  0.20500000000000004          997.65282576000004       -1114.1139748700000       -576.45395527999995       -45.183698069999998       -65.958415700000003        261.60766450000000       -621.53416374999995       -321.33273780000002       -28.240636880000000       -89.810400880000003       -61.321879060000001       -226.69051775000000       -33.682428530000003        94.057553290000001        67.079183580000006        811.99283700000001        436.70176974999998        428.32559702999998        471.22856927999999       -197.77921058999999       -1257.4685673700001       -201.09326719000001        576.04537572000004       -55.403617250000003        141.36186795000000       -50.277863570000001        17.911340240000001      
  0.24600000000000005          997.63590591000002       -1113.2384002599999       -578.13464009999996       -44.802098280000003       -66.263263670000001        261.54918866999998       -621.01444903000004       -322.26704871999999       -23.425087649999998       -93.547489700000000       -66.208859110000006       -226.32526123000000       -34.380650230000001        93.848341039999994        67.005398020000001        810.13328611999998        440.33131073999999        439.19911317999998        462.97508476000002       -196.84458397000000       -1258.1895783400000       -204.34391642000000        575.01884682000002       -46.901959050000002        150.00587401999999       -50.206381729999997        18.063851329999999      
0.0 997.81054755 -1118.29700696 -567.96949338 -47.09395614 -64.44256698 261.97356149 -623.11716673 -316.20563844 -52.25648291 -71.10381156 -36.93076481 -228.94273335 -30.21357518 95.16684686 67.44145355 823.01376133 419.39637692 374.34600320 512.89253954 -202.42198252 -1254.06769613 -184.91073309 581.36434965 -98.34191193 98.56980813 -50.58403938 17.13311132
0.287  997.62400464 -1112.34986663 -579.81006261  -44.42063860  -66.56863735  261.49574215 -620.42664223 -323.17134984  -18.60494775  -97.28311328  -71.09727452 -225.98895542  -35.08037879   93.64331310   66.93120801  808.38974922  444.01648730  450.10039326  454.74700553 -195.90441413 -1258.92556139 -207.59928304  574.00462593  -38.42854212  158.67832551  -50.13149408   18.21539376
