# Supplementary material for: Design of high-temperature f-block molecular nanomagnets through the control of vibration-induced spin relaxation
Source: Chem Sci. 2019 Dec 2;11(6):1593–8. doi: 10.1039/c9sc03133b (PMC7025469; doi:10.1039/c9sc03133b)
Supplement: Supplementary file 3 [file SC-011-C9SC03133B-s003.zip › SI/CFPs-vs-Dist-Coord/igorm33]

    dist_coord(A)                     a20(cm1)                   a21(cm1)               a2_1(cm1)                  a22(cm1)                a2_2(cm1)                   a40(cm1)                  a41(cm1)                 a4_1(cm1)                  a42(cm1)                 a4_2(cm1)                  a43(cm1)                 a4_3(cm1)                  a44(cm1)                  a4_4(cm1)                  a60(cm1)                 a61(cm1)                 a6_1(cm1)                  a62(cm1)                 a6_2(cm1)                  a63(cm1)                 a6_3(cm1)                 a64(cm1)                  a6_4(cm1)                  a65(cm1)                  a6_5(cm1)                a66(cm1)                  a6_6(cm1)   
 -0.28700000000000003          995.64275534000001       -1116.6877541100000       -567.15350202000002       -46.915355249999998       -64.198494920000002        261.39206908000000       -623.68691668999998       -316.50051536000001       -53.293532509999999       -72.523884690000003       -36.469594379999997       -226.04870018000000       -29.823889309999998        93.940877420000007        68.223138840000004        810.82547880000004        413.19533223000002        370.95081243999999        508.24693192000001       -202.24076410999999       -1252.7201413499999       -182.55859172000001        573.98288734000005       -101.23512009000000        101.51504116000000       -48.458743699999999        16.419786519999999      
 -0.24600000000000002          995.95450240000002       -1116.9181625399999       -567.27036099999998       -46.940890369999998       -64.233381580000000        261.47900590000000       -623.61023905000002       -316.46080921999999       -53.145137560000002       -72.320561339999998       -36.533823419999997       -226.45137898999999       -29.879406679999999        94.115559110000007        68.115393290000000        812.54656437999995        414.07102682999999        371.44319586000000        508.92101306000001       -202.26807618000001       -1252.9204281899999       -182.89610483999999        575.04214931000001       -100.80834178000001        101.08054404000001       -48.764499469999997        16.522419070000002      
 -0.20500000000000002          996.26551570000004       -1117.1484591200001       -567.38694275000000       -46.966412460000001       -64.268272359999997        261.56465958000001       -623.53230475999999       -316.42006796999999       -52.996816809999999       -72.117450190000000       -36.598050690000001       -226.85723052000000       -29.934995650000001        94.290320039999997        68.006362670000001        814.27369225999996        414.94991965999998        371.93312938999998        509.59154096999998       -202.29428902999999       -1253.1176544099999       -183.23317148999999        576.09955310999999       -100.38580995000000        100.65083515000001       -49.069587949999999        16.624760970000001      
 -0.16400000000000001          996.57588769999995       -1117.3785542799999       -567.50369086000001       -46.991942399999999       -64.303161070000002        261.64900084999999       -623.45265488999996       -316.37911652000003       -52.848621489999999       -71.914558690000007       -36.663354099999999       -227.26695712000000       -29.990612840000001        94.465321220000007        67.895997600000001        816.00784539000006        415.83182146000001        372.42069765000002        510.25855204999999       -202.32054160999999       -1253.3126947000001       -183.56969842999999        577.15574131999995       -99.968035819999997        100.22548947999999       -49.373924170000002        16.726916310000000      
 -0.12300000000000000          996.88557189999995       -1117.6084460600000       -567.62030975000005       -47.017420010000002       -64.337993929999996        261.73209889999998       -623.37103378999996       -316.33712940999999       -52.700136510000000       -71.711404659999999       -36.729542920000000       -227.68064577999999       -30.046241779999999        94.640460009999998        67.784336080000003        817.74972627000000        416.71760597000002        372.90602722000000        510.92239540000003       -202.34670862999999       -1253.5054574799999       -183.90553886999999        578.21021659999997       -99.554658259999997        99.804173719999994       -49.677560790000001        16.828859449999999      
  -8.1999999999999990E-002     997.19461741999999       -1117.8382073400001       -567.73681108999995       -47.042944040000002       -64.372857260000004        261.81386208999999       -623.28797479000002       -316.29394662999999       -52.552182060000000       -71.508676949999995       -36.795922410000003       -228.09778446000001       -30.101993159999999        94.815775450000004        67.671340520000001        819.49799214999996        417.60758464000003        373.38856178999998        511.58269092000000       -202.37218726000000       -1253.6957199700000       -184.24123030000001        579.26327707999997       -99.145663940000006        99.388183240000004       -49.980469440000000        16.930512380000000      
  -4.0999999999999988E-002     997.50290695000001       -1118.0677256800000       -567.85321382999996       -47.068443670000001       -64.407693820000006        261.89436712999998       -623.20339134000005       -316.25020895000000       -52.404228920000001       -71.305950679999995       -36.863016539999997       -228.51821122000001       -30.157742120000002        94.991176039999999        67.557069100000007        821.25255331000005        418.50029094000001        373.86842030999998        512.23961717999998       -202.39728782000000       -1253.8828083999999       -184.57617417000000        580.31439233000003       -98.741341750000004        98.976518720000001       -50.282660499999999        17.031947240000001      
   4.1000000000000016E-002     998.11744983000006       -1118.5260004700001       -568.08567817000005       -47.119448509999998       -64.477402769999998        262.05143421000002       -623.02839689999996       -316.16004772000002       -52.108742970000002       -70.901530489999999       -36.998933719999997       -229.37024824000000       -30.269411609999999        95.342527630000006        67.324531019999995        824.78340334999996        420.29630994000001        374.82095246000000        513.54227581999999       -202.44604269999999       -1254.2496749699999       -185.24461853000000        582.41216612000005       -97.946863339999993        98.167565359999998       -50.884760829999998        17.234051409999999      
   8.2000000000000017E-002     998.42371121999997       -1118.7550783900001       -568.20180225000001       -47.144921539999999       -64.512211820000005        262.12796689999999       -622.93852048999997       -316.11334398999998       -51.960975900000001       -70.699198989999999       -37.067832359999997       -229.80148983999999       -30.325295100000002        95.518346690000001        67.206263550000003        826.55979992000005        421.20055000999997        375.29346249000002        514.18872288000000       -202.47006870000001       -1254.4294971800000       -185.57801617999999        583.45839645000001       -97.556283250000007        97.769849940000000       -51.184782550000001        17.334760119999999      
  0.12300000000000003          998.72925681000004       -1118.9837786700000       -568.31773653000005       -47.170402590000002       -64.547031489999995        262.20329337999999       -622.84726617000001       -316.06594159999997       -51.813498950000003       -70.497263309999994       -37.137367110000000       -230.23664980999999       -30.381243959999999        95.694374879999998        67.086725450000003        828.34161732999996        422.10754670000000        375.76319665000000        514.83136557000000       -202.49358803000001       -1254.6063162099999       -185.91090659000000        584.50302956999997       -97.170654420000005        97.377170800000002       -51.483956520000000        17.435182959999999      
  0.16400000000000003          999.03410448000000       -1119.2123164300001       -568.43375887000002       -47.195886170000001       -64.581832280000000        262.27723775999999       -622.75390731000005       -316.01830916000000       -51.666227769999999       -70.295350830000004       -37.207047310000000       -230.67533846000001       -30.437260450000000        95.870502560000006        66.965831309999999        830.13142376999997        423.01732233000001        376.23015121999998        515.47067246999995       -202.51596541999999       -1254.7808241000000       -186.24339365000000        585.54590300999996       -96.789431390000004        96.989418450000002       -51.782423219999998        17.535344389999999      
  0.20500000000000004          999.33827866000001       -1119.4406697300001       -568.54953757999999       -47.221349869999997       -64.616651730000001        262.34986420000001       -622.65857330999995       -315.96905134000002       -51.518859519999999       -70.093852510000005       -37.277829740000001       -231.11709274000000       -30.493238420000001        96.046728569999999        66.843616109999999        831.92873499999996        423.93172333000001        376.69502105999999        516.10608146000004       -202.53873759999999       -1254.9524494499999       -186.57500594000001        586.58700245000000       -96.413404850000006        96.606057280000002       -52.080150310000001        17.635305660000000      
  0.24600000000000005          999.64181270999995       -1119.6688557499999       -568.66522935000000       -47.246824689999997       -64.651447869999998        262.42126580000001       -622.56192530999999       -315.91893883000000       -51.371816770000002       -69.892376709999994       -37.348807450000002       -231.56274210999999       -30.549329749999998        96.223093789999993        66.720118479999996        833.73218053000005        424.84974736999999        377.15696932999998        516.73815869999999       -202.56067284000000       -1255.1215525299999       -186.90637208999999        587.62632990999998       -96.041760650000001        96.228016229999994       -52.377101330000002        17.734958660000000      
  0.28700000000000003          999.94454617999997       -1119.8969868500001       -568.78072278000002       -47.272257410000002       -64.686222849999993        262.49120280000000       -622.46350428999995       -315.86796865000002       -51.224704690000003       -69.690909849999997       -37.420255109999999       -232.01209636999999       -30.605439520000001        96.399563700000002        66.595221190000004        835.54339838999999        425.77090580999999        377.61610954000002        517.36680935000004       -202.58191557999999       -1255.2882858500000       -187.23703674000001        588.66386393000005       -95.674901680000005        95.854467769999999       -52.673321610000002        17.834347999999999      
0.0 997.81054755 -1118.29700696 -567.96949338 -47.09395614 -64.44256698 261.97356149 -623.11716673 -316.20563844 -52.25648291 -71.10381156 -36.93076481 -228.94273335 -30.21357518 95.16684686 67.44145355 823.01376133 419.39637692 374.34600320 512.89253954 -202.42198252 -1254.06769613 -184.91073309 581.36434965 -98.34191193 98.56980813 -50.58403938 17.13311132
