# Supplementary material for: Design of high-temperature f-block molecular nanomagnets through the control of vibration-induced spin relaxation
Source: Chem Sci. 2019 Dec 2;11(6):1593–8. doi: 10.1039/c9sc03133b (PMC7025469; doi:10.1039/c9sc03133b)
Supplement: Supplementary file 3 [file SC-011-C9SC03133B-s003.zip › SI/CFPs-vs-Dist-Coord/igorm34]

    dist_coord(A)                     a20(cm1)                   a21(cm1)               a2_1(cm1)                  a22(cm1)                a2_2(cm1)                   a40(cm1)                  a41(cm1)                 a4_1(cm1)                  a42(cm1)                 a4_2(cm1)                  a43(cm1)                 a4_3(cm1)                  a44(cm1)                  a4_4(cm1)                  a60(cm1)                 a61(cm1)                 a6_1(cm1)                  a62(cm1)                 a6_2(cm1)                  a63(cm1)                 a6_3(cm1)                 a64(cm1)                  a6_4(cm1)                  a65(cm1)                  a6_5(cm1)                a66(cm1)                  a6_6(cm1)   
 -0.35099999999999998          999.94817716000000       -1128.0203759500000       -572.90579216000003       -47.519169540000000       -65.022542450000003        262.61620576000001       -647.82710472999997       -328.74589064000003       -51.204158870000001       -69.639745619999999       -37.922994830000000       -235.07282888000000       -30.572373030000001        96.299844050000004        69.667083649999995        794.98154154999997        405.17806419999999        376.66677661000000        516.12278875000004       -205.11609634999999       -1270.7947604999999       -186.42994583999999        586.14602678000006       -95.707169260000001        95.861703270000007       -51.690459320000002        17.506385439999999      
 -0.31200000000000000          999.70927203999997       -1126.9374525400001       -572.35599414000001       -47.472098570000000       -64.958331220000005        262.54091153000002       -645.07437908999998       -327.34896500999997       -51.324154950000000       -69.806642420000003       -37.811981279999998       -234.39011858999999       -30.532420689999999        96.173672850000003        69.414517090000004        798.11006296999994        406.76451259999999        376.41037334999999        515.76546868000003       -204.81579521000000       -1268.9340863800001       -186.26066684000000        585.61318019999999       -96.007224969999996        96.169860220000004       -51.565891729999997        17.464340409999998      
 -0.27300000000000002          999.47071169000003       -1125.8551673100001       -571.80663985000001       -47.424978459999998       -64.894043389999993        262.46659249999999       -642.32336471999997       -325.95306927000001       -51.443395520000003       -69.972268420000006       -37.701483400000001       -233.70758092000000       -30.492494080000000        96.047522270000002        69.163282219999999        801.23526794999998        408.34948709999998        376.15329356000001        515.40809215000002       -204.51610746000000       -1267.0738220400001       -186.09155160000000        585.08054603000005       -96.305055479999993        96.476310620000007       -51.441766569999999        17.422461880000000      
 -0.23400000000000001          999.23248953999996       -1124.7735024599999       -571.25740418999999       -47.377802469999999       -64.829729389999997        262.39325761999999       -639.57418882000002       -324.55754508000001       -51.561828849999998       -70.137072669999995       -37.591517500000002       -233.02538093999999       -30.452596320000001        95.921459010000007        68.913373930000006        804.35673696000003        409.93327070999999        375.89579792000001        515.05017789999999       -204.21714739999999       -1265.2138934699999       -185.92252099000001        584.54835678999996       -96.601122720000006        96.781105710000006       -51.318027149999999        17.380710270000002      
 -0.19500000000000001          998.99466565000000       -1123.6924805199999       -570.70869146999996       -47.330617510000003       -64.765337220000006        262.32092877999997       -636.82693537000000       -323.16327118999999       -51.679596320000002       -70.300761829999999       -37.481302440000000       -232.34357803000000       -30.412655290000000        95.795482519999993        68.664802899999998        807.47458187999996        411.51502624000000        375.63829360000000        514.69167526000001       -203.91797835000000       -1263.3545845599999       -185.75344655999999        584.01662795000004       -96.896004410000003        97.083507460000007       -51.194691190000000        17.339143889999999      
 -0.15600000000000000          998.75713861999998       -1122.6121144300000       -570.16016595999997       -47.283356400000002       -64.700881839999994        262.24952545999997       -634.08116190999999       -321.76982843000002       -51.796353439999997       -70.463353540000000       -37.370821520000000       -231.66247279000001       -30.372751300000001        95.669576579999998        68.417520659999994        810.58989813000005        413.09472947000000        375.38068156999998        514.33265252000001       -203.61831230000001       -1261.4960956299999       -185.58448507000000        583.48526500000003       -97.188925069999996        97.383961229999997       -51.071778670000000        17.297679309999999      
 -0.11699999999999999          998.52000394000004       -1121.5323207300000       -569.61195629999997       -47.236067790000000       -64.636406649999998        262.17913798000001       -631.33728121000001       -320.37731286000002       -51.912577890000001       -70.625142789999998       -37.260783680000003       -230.98181310999999       -30.332966429999999        95.543773619999996        68.171569439999999        813.70107800000005        414.67288000999997        375.12235217000000        513.97327554000003       -203.31915949000000       -1259.6380597400000       -185.41600958000001        582.95440633999999       -97.479517250000001        97.683614680000005       -50.949234320000002        17.256305139999998      
  -7.7999999999999986E-002     998.28314255999999       -1120.4533026500001       -569.06414065000001       -47.188748760000003       -64.571824789999994        262.10958492999998       -628.59544104999998       -318.98561590000003       -52.028000650000003       -70.785556970000002       -37.150411460000001       -230.30178383000001       -30.293090840000001        95.418061780000002        67.926859969999995        816.80914214999996        416.24944556999998        374.86387060999999        513.61351607999995       -203.01981160000000       -1257.7809356299999       -185.24728858000000        582.42403372000001       -97.769197340000005        97.980164230000000       -50.827116969999999        17.215133020000000      
  -3.8999999999999986E-002     998.04664337999998       -1119.3748371500001       -568.51673073999996       -47.141365739999998       -64.507190769999994        262.04108013000001       -625.85529935000000       -317.59527992000000       -52.142506320000003       -70.944961430000006       -37.040312800000002       -229.62198053000000       -30.253303800000001        95.292367139999996        67.683505569999994        819.91346999999996        417.82379527000001        374.60527291000000        513.25327551999999       -202.72058150999999       -1255.9240315000000       -185.07890673000000        581.89379201999998       -98.056292170000006        98.275659930000003       -50.705414019999999        17.174066950000000      
   3.9000000000000014E-002     997.57477846999996       -1117.2197756099999       -567.42263586000001       -47.046503559999998       -64.377843900000002        261.90699539000002       -620.38025285000003       -314.81663592000001       -52.369585379999997       -71.261267470000007       -36.821048580000003       -228.26332094000000       -30.173794740000002        95.041278090000006        67.200714230000003        826.11180778999994        420.96792710000000        374.08663926999998        512.53164433999996       -202.12335922000000       -1252.2116685700000       -184.74245414999999        580.83486309000000       -98.625800850000005        98.861592930000000       -50.463148539999999        17.092341380000001      
   7.8000000000000014E-002     997.33924558000001       -1116.1431004799999       -566.87596456000006       -46.999013650000002       -64.313047729999994        261.84132406999998       -617.64507004999996       -313.42836619000002       -52.482007160000002       -71.417592610000000       -36.710769689999999       -227.58466784999999       -30.134058069999998        94.915795939999995        66.961236830000004        829.20641443000000        422.53755975000001        373.82682033999998        512.17028661999996       -201.82402081000001       -1250.3562385900000       -184.57435742999999        580.30572383000003       -98.907961740000005        99.151521529999997       -50.342640230000001        17.051661209999999      
  0.11700000000000002          997.10413141000004       -1115.0671670500001       -566.32981560999997       -46.951471509999998       -64.248213160000006        261.77659834000002       -614.91189244999998       -312.04153794000001       -52.593516280000003       -71.573027379999999       -36.601218520000003       -226.90667801000001       -30.094348499999999        94.790455150000000        66.723031620000000        832.29756229999998        424.10516568000003        373.56706779000001        511.80841071999998       -201.52545760000001       -1248.5017707400000       -184.40640271999999        579.77730154999995       -99.188370140000004        99.439756919999994       -50.222508099999999        17.011146170000000      
  0.15600000000000003          996.86939333999999       -1113.9918807600000       -565.78397070999995       -46.903913930000002       -64.183332350000001        261.71287324999997       -612.18071418000000       -310.65549577000002       -52.704507309999997       -71.727452130000003       -36.491495120000003       -226.22873862000000       -30.054684739999999        94.665148070000001        66.486149970000000        835.38471689000005        425.67121177000001        373.30673969999998        511.44634021000002       -201.22680806000000       -1246.6475329100001       -184.23868825000000        579.24912907999999       -99.466924010000000        99.726541319999995       -50.102787849999999        16.970747840000001      
  0.19500000000000003          996.63490554999998       -1112.9173192999999       -565.23830091000002       -46.856289019999998       -64.118386709999996        261.64999824000000       -609.45142630999999       -309.27023694000002       -52.814596320000000       -71.880744500000006       -36.381550949999998       -225.55143874000001       -30.015055449999998        94.539909789999996        66.250500090000003        838.46870109999998        427.23530439000001        373.04607734000001        511.08393681000001       -200.92782829999999       -1244.7940166999999       -184.07109161000000        578.72131363000005       -99.743609820000003        100.01144642000000       -49.983481349999998        16.930445729999999      
  0.23400000000000004          996.40073538000001       -1111.8432026400001       -564.69312443000001       -46.808625190000001       -64.053375660000000        261.58809977999999       -606.72351906999995       -307.88634750000000       -52.923879059999997       -72.032981550000002       -36.272088029999999       -224.87436511999999       -29.975398830000000        94.414733069999997        66.016152939999998        841.54950956000005        428.79721941000003        372.78528482000002        510.72108942000000       -200.62929556000000       -1242.9407347300000       -183.90342638000001        578.19377339000005       -100.01876301000000        100.29432649000000       -49.864550549999997        16.890336019999999      
  0.27300000000000002          996.16701984999997       -1110.7698125800000       -564.14812000999996       -46.760949629999999       -63.988347529999999        261.52718601999999       -603.99775979000003       -306.50249272999997       -53.032639179999997       -72.184456339999997       -36.162957110000001       -224.19784379000001       -29.935791600000002        94.289708289999993        65.783087670000000        844.62639977000003        430.35887558000002        372.52413237000002        510.35789621999999       -200.33151601000000       -1241.0882489700000       -183.73600984000001        577.66698094000003       -100.29245358999999        100.57571762000001       -49.745975639999997        16.850345480000001      
  0.31200000000000000          995.93353929000000       -1109.6969708900001       -563.60366409000005       -46.713224410000002       -63.923214590000001        261.46713696000000       -601.27341412999999       -305.12041877000001       -53.140500549999999       -72.334557469999993       -36.053554269999999       -223.52184319000000       -29.896161110000001        94.164726400000006        65.551263370000001        847.70065159000001        431.91757482000003        372.26287574000003        509.99439884999998       -200.03314205999999       -1239.2363784500001       -183.56855873999999        577.14038983000000       -100.56446851000000        100.85480635000000       -49.627813959999997        16.810518840000000      
  0.35099999999999998          995.70044469000004       -1108.6249105899999       -563.05921707000005       -46.665457969999999       -63.858083639999997        261.40805497999997       -598.55133378000005       -303.73857414000003       -53.247691250000003       -72.484008720000006       -35.943894530000001       -222.84603748999999       -29.856631380000000        94.039806409999997        65.320726960000002        850.77075096999999        433.47503267000002        372.00131868000000        509.63041121999998       -199.73459758999999       -1237.3848994800001       -183.40146894000000        576.61420353000005       -100.83449512999999        101.13292555000000       -49.510054259999997        16.770736979999999      
0.0 997.81054755 -1118.29700696 -567.96949338 -47.09395614 -64.44256698 261.97356149 -623.11716673 -316.20563844 -52.25648291 -71.10381156 -36.93076481 -228.94273335 -30.21357518 95.16684686 67.44145355 823.01376133 419.39637692 374.34600320 512.89253954 -202.42198252 -1254.06769613 -184.91073309 581.36434965 -98.34191193 98.56980813 -50.58403938 17.13311132
