# Supplementary material for: Design of high-temperature f-block molecular nanomagnets through the control of vibration-induced spin relaxation
Source: Chem Sci. 2019 Dec 2;11(6):1593–8. doi: 10.1039/c9sc03133b (PMC7025469; doi:10.1039/c9sc03133b)
Supplement: Supplementary file 3 [file SC-011-C9SC03133B-s003.zip › SI/CFPs-vs-Dist-Coord/igorm35]

    dist_coord(A)                     a20(cm1)                   a21(cm1)               a2_1(cm1)                  a22(cm1)                a2_2(cm1)                   a40(cm1)                  a41(cm1)                 a4_1(cm1)                  a42(cm1)                 a4_2(cm1)                  a43(cm1)                 a4_3(cm1)                  a44(cm1)                  a4_4(cm1)                  a60(cm1)                 a61(cm1)                 a6_1(cm1)                  a62(cm1)                 a6_2(cm1)                  a63(cm1)                 a6_3(cm1)                 a64(cm1)                  a6_4(cm1)                  a65(cm1)                  a6_5(cm1)                a66(cm1)                  a6_6(cm1)   
 -0.37400000000000000         997.83127395999998       -1120.3967390800001       -563.95241668000006       -47.246702470000002       -64.322388380000007        261.99585264000001       -634.57010374000004       -294.11699391000002       -50.855369529999997       -72.082637710000000       -8.4816670199999997       -233.75150694000001       -32.243759810000000        94.536138230000006        67.449834030000005        811.11621421999996        442.23746389000001        388.48071060000001        502.50556942999998       -170.79363380000001       -1259.4014099900000       -191.44302895999999        579.38216058000000       -88.730485439999995        107.90745907000000       -51.347411710000003        14.873971870000000      
 -0.33999999999999997         997.82775934999995       -1120.2018725500000       -564.31553532999999       -47.233177529999999       -64.333784809999997        261.99226749000002       -633.51307942000005       -296.11709510999998       -50.984754219999999       -71.996073749999994       -11.065392259999999       -233.30062952000000       -32.058814620000000        94.592289410000006        67.448691969999999        812.21891101000006        440.17117046999999        387.19674872000002        503.45223736999998       -173.66643336000001       -1258.9032693700001       -190.84690035000000        579.55524433000005       -89.608618419999999        107.06256452000000       -51.277622760000000        15.079218870000000      
 -0.30599999999999994         997.82465205000005       -1120.0077684200000       -564.67918204000000       -47.219559109999999       -64.345105829999994        261.98908165000000       -632.45929350999995       -298.11877787999998       -51.113505760000002       -71.909193349999995       -13.650961240000001       -232.85237875000001       -31.873928119999999        94.648703740000002        67.447665819999997        813.31699398000001        438.10350708999999        385.91296175000002        504.39828849000003       -176.54136091000001       -1258.4076244400001       -190.25113662000001        579.72985144999996       -90.485764979999999        106.21703341000000       -51.207881360000002        15.284552700000001      
 -0.27199999999999991         997.82179072999998       -1119.8145172500001       -565.04321021999999       -47.205890940000003       -64.356325830000003        261.98607496000000       -631.40858564999996       -300.12248683000001       -51.242034810000000       -71.821817339999996       -16.235452009999999       -232.40726687000000       -31.689155769999999        94.705374359999993        67.446644829999997        814.41144161000000        436.03248257000001        384.62894045000002        505.34364373000000       -179.41468320999999       -1257.9151287699999       -189.65599936999999        579.90598331000001       -91.362175410000006        105.37063963000000       -51.138236880000001        15.489832229999999      
 -0.23799999999999991         997.81925421000005       -1119.6220136600000       -565.40748900999995       -47.192141180000000       -64.367429900000005        261.98346642000001       -630.36095277000004       -302.12711929000000       -51.370153879999997       -71.733705569999998       -18.820683500000001       -231.96443004000000       -31.504407550000000        94.762198049999995        67.445756950000003        815.50163904999999        433.96027333000001        383.34437231999999        506.28898570000001       -182.28900099000001       -1257.4247344600001       -189.06109881000000        580.08316375000004       -92.237791380000004        104.52311089000000       -51.068700069999998        15.695166020000000      
 -0.20399999999999990         997.81705789000000       -1119.4302602099999       -565.77231820999998       -47.178330219999999       -64.378466990000007        261.98112849000000       -629.31638438000004       -304.13370025000000       -51.497935419999997       -71.645365729999995       -21.406752399999998       -231.52451536999999       -31.319775809999999        94.819322000000000        67.444916259999999        816.58763312999997        431.88583585999999        382.05970217999999        507.23357469000001       -185.16408074000000       -1256.9372058500001       -188.46682140999999        580.26203982000004       -93.112407750000003        103.67521456999999       -50.999203989999998        15.900524330000000      
 -0.16999999999999990         997.81514908999998       -1119.2394647900001       -566.13743450000004       -47.164440360000000       -64.389370659999997        261.97902640000001       -628.27524741000002       -306.14131445999999       -51.625277439999998       -71.556202790000000       -23.992739920000002       -231.08777064000000       -31.135238370000000        94.876680120000003        67.444102459999996        817.66965742000002        429.81017753999998        380.77475684000001        508.17792072999998       -188.03917784999999       -1256.4528340600000       -187.87309134000000        580.44234023000001       -93.986013119999996        102.82626684000000       -50.929821459999999        16.105875090000001      
 -0.13599999999999990         997.81356457000004       -1119.0492817300001       -566.50308132999999       -47.150487079999998       -64.400197759999998        261.97732445000003       -627.23704940000005       -308.15109391999999       -51.752295189999998       -71.466703109999997       -26.579389180000000       -230.65308164000001       -30.950772910000001        94.934201990000005        67.443433479999996        818.74699916999998        427.73157745999998        379.48954147000001        509.12170632999999       -190.91475622999999       -1255.9702963600000       -187.27979103000001        580.62373389000004       -94.858588409999996        101.97688709000001       -50.860518399999997        16.311265469999999      
 -0.10199999999999990         997.81234699000004       -1118.8598912900000       -566.86907552000002       -47.136451680000000       -64.410942039999995        261.97596475000000       -626.20183789999999       -310.16228350000000       -51.878823609999998       -71.376805090000005       -29.166980590000001       -230.22121139999999       -30.766330300000000        94.992001200000004        67.442848850000004        819.82058370000004        425.65105983000001        378.20417920000000        510.06503426000000       -193.79137313999999       -1255.4905157100000       -186.68671208000001        580.80671860999996       -95.730780190000004        101.12627648000000       -50.791272220000003        16.516718300000001      
  -6.7999999999999894E-002    997.81144341000004       -1118.6714864300000       -567.23544988000003       -47.122349819999997       -64.421566819999995        261.97492022000000       -625.17059485000004       -312.17509842999999       -52.004988439999998       -71.286223399999997       -31.754142410000000       -229.79218668999999       -30.582003950000001        95.050003000000004        67.442351259999995        820.88888668000004        423.56822175999997        376.91864874999999        511.00792429000001       -196.66745370000001       -1255.0134291899999       -186.09426381000000        580.99098239000000       -96.601870379999994        100.27493405000000       -50.722139650000003        16.722144249999999      
  -3.3999999999999891E-002    997.81085316999997       -1118.4839058900000       -567.60233556000003       -47.108183339999997       -64.432106099999999        261.97406891000003       -624.14242407999996       -314.18959015000002       -52.130893759999999       -71.195176860000004       -34.342521890000000       -229.36635147000001       -30.397772190000001        95.108337649999996        67.441846299999995        821.95343116000004        421.48368070999999        375.63241771000003        511.95058638000000       -199.54489468000000       -1254.5395433300000       -185.50236192000000        581.17708991999996       -97.472117969999999        99.422871900000004       -50.653044479999998        16.927620699999999      
   3.4000000000000113E-002    997.81054038000002       -1118.1108669900000       -568.33699131000003       -47.079631560000003       -64.452901109999999        261.97338080999998       -622.09471011999995       -318.22285746000000       -52.381432670000002       -71.011695840000002       -39.519475790000001       -228.52177968999999       -30.029433099999999        95.225530620000001        67.441150160000007        824.07064339999999        417.30776006999997        373.05961506000000        513.83413617999997       -205.29961236000000       -1253.5984554900001       -184.31946583000001        581.55275877999998       -99.210638090000003        97.715655799999993       -50.515152319999999        17.338640999999999      
   6.8000000000000116E-002    997.81092838999996       -1117.9256218400001       -568.70508953000001       -47.065254560000000       -64.463136899999995        261.97350698000002       -621.07580935999999       -320.24210047000003       -52.506223409999997       -70.918987150000007       -42.108926480000001       -228.10405627000000       -29.845443280000001        95.284524469999994        67.440901220000001        825.12285353000004        415.21700308999999        371.77249021000000        514.77568711000004       -208.17801850999999       -1253.1324079599999       -183.72899527999999        581.74290256999996       -100.07810347000000        96.861211839999996       -50.446316600000003        17.544180480000001      
  0.10200000000000012         997.81161549000001       -1117.7411620600001       -569.07348798999999       -47.050798729999997       -64.473284719999995        261.97396147000001       -620.05998599999998       -322.26296860000002       -52.630541500000000       -70.825868990000004       -44.698535319999998       -227.68882038999999       -29.661464429999999        95.343728240000004        67.440749389999993        826.17101591999995        413.12347456999998        370.48527590999998        515.71661755000002       -211.05641846000000       -1252.6687124600001       -183.13869477000000        581.93435158000000       -100.94526863999999        96.005418010000000       -50.377567749999997        17.749760389999999      
  0.13600000000000012         997.81260053000005       -1117.5573001499999       -569.44229352000002       -47.036274300000002       -64.483337730000002        261.97473804999998       -619.04671231999998       -324.28510679999999       -52.754470290000000       -70.732270279999995       -47.288782179999998       -227.27601956000001       -29.477593980000002        95.403109850000007        67.440684489999995        827.21549476999996        411.02872509999997        369.19789931000003        516.65702739000005       -213.93553080000001       -1252.2073635300001       -182.54898415000000        582.12696487999995       -101.81111073000000        95.149253349999995       -50.308908240000001        17.955365000000000      
  0.17000000000000012         997.81391295000003       -1117.3743695200001       -569.81156926000006       -47.021672199999998       -64.493306669999996        261.97580823999999       -618.03715165000006       -326.30933976000000       -52.878001630000000       -70.638254300000000       -49.879937720000001       -226.86597541000000       -29.293743389999999        95.462772560000005        67.440688219999998        828.25506081000003        408.93089861999999        367.91005332999998        517.59705918999998       -216.81553833999999       -1251.7486161700001       -181.95948867000001        582.32119662000002       -102.67663382000001        94.291831509999994       -50.240304309999999        18.161037860000000      
  0.20400000000000013         997.81549745999996       -1117.1922523900000       -570.18119053999999       -47.007016540000002       -64.503147889999994        261.97713225000001       -617.03060582000001       -328.33503805999999       -53.001392010000004       -70.543404769999995       -52.470648969999999       -226.45884126999999       -29.110006980000001        95.522640379999999        67.440739840000006        829.29093966999994        406.83097679000002        366.62134171999998        518.53713006999999       -219.69494546999999       -1251.2927403900001       -181.37063129000001        582.51671237999994       -103.54110254000000        93.433588340000000       -50.171811380000001        18.366690899999998      
  0.23800000000000013         997.81750323999995       -1117.0109121600001       -570.55128159000003       -46.992299600000003       -64.512918819999996        261.97883331000003       -616.02726572999995       -330.36233444999999       -53.124443050000004       -70.448268010000007       -55.062341000000004       -226.05461274999999       -28.926376000000001        95.582804539999998        67.440887660000001        830.32237669999995        404.72934226000001        365.33249100000000        519.47666163999997       -222.57547209000001       -1250.8396911800000       -180.78235604000000        582.71389623000005       -104.40467223000000        92.574893450000005       -50.103356750000003        18.572376580000000      
  0.27200000000000013         997.81975335000004       -1116.8302881100001       -570.92171457999996       -46.977483929999998       -64.522589150000002        261.98082517000000       -615.02677697000001       -332.39107295999997       -53.246825059999999       -70.352644119999994       -57.654655900000002       -225.65268741000000       -28.742760489999998        95.643131170000004        67.441117329999997        831.35000033999995        402.62564278999997        364.04377761000001        520.41548885999998       -225.45659828999999       -1250.3888109200000       -180.19425906999999        582.91219102000002       -105.26753729000001        91.714970690000001       -50.035007360000002        18.778127690000002      
  0.30600000000000016         997.82233025999994       -1116.6506716100000       -571.29246917000000       -46.962612350000001       -64.532161279999997        261.98311108000001       -614.03010362999999       -334.42172586999999       -53.368999459999998       -70.256463670000002       -60.246527229999998       -225.25372386999999       -28.559189539999998        95.703731460000000        67.441416959999998        832.37287154000001        400.51851841000001        362.75443575999998        521.35407362000001       -228.33704426000000       -1249.9407744700000       -179.60649081000000        583.11206406999997       -106.13023187000000        90.853653620000003       -49.966734520000003        18.983878300000001      
  0.34000000000000019         997.82523346999994       -1116.4716905700000       -571.66374999000004       -46.947664080000003       -64.541648719999998        261.98568082000003       -613.03603310000005       -336.45386332999999       -53.490719009999999       -70.159887350000005       -62.839801010000002       -224.85752072000000       -28.375729270000001        95.764582579999995        67.441767209999995        833.39214476999996        398.41029140000001        361.46494723000001        522.29212419999999       -231.21908303999999       -1249.4954710300001       -179.01932649000000        583.31342314000005       -106.99162425999999        89.991996599999993       -49.898518590000002        19.189688420000000      
0.0 997.81054755 -1118.29700696 -567.96949338 -47.09395614 -64.44256698 261.97356149 -623.11716673 -316.20563844 -52.25648291 -71.10381156 -36.93076481 -228.94273335 -30.21357518 95.16684686 67.44145355 823.01376133 419.39637692 374.34600320 512.89253954 -202.42198252 -1254.06769613 -184.91073309 581.36434965 -98.34191193 98.56980813 -50.58403938 17.13311132
0.374  997.82851722 -1116.29352858 -572.03549747  -46.93262171  -64.55100258  261.98869043 -612.04507008 -338.48790488  -53.61189983  -70.06243317  -65.43347967 -224.46394733  -28.19231915   95.82560461   67.44226684  834.40748697  396.29945523  360.17510030  523.23024729 -234.10139747 -1249.05269914 -178.43250454  583.51590633 -107.85202849   89.12918267  -49.83041873   19.39554774
