# Supplementary material for: Design of high-temperature f-block molecular nanomagnets through the control of vibration-induced spin relaxation
Source: Chem Sci. 2019 Dec 2;11(6):1593–8. doi: 10.1039/c9sc03133b (PMC7025469; doi:10.1039/c9sc03133b)
Supplement: Supplementary file 3 [file SC-011-C9SC03133B-s003.zip › SI/CFPs-vs-Dist-Coord/igorm36]

    dist_coord(A)                     a20(cm1)                   a21(cm1)               a2_1(cm1)                  a22(cm1)                a2_2(cm1)                   a40(cm1)                  a41(cm1)                 a4_1(cm1)                  a42(cm1)                 a4_2(cm1)                  a43(cm1)                 a4_3(cm1)                  a44(cm1)                  a4_4(cm1)                  a60(cm1)                 a61(cm1)                 a6_1(cm1)                  a62(cm1)                 a6_2(cm1)                  a63(cm1)                 a6_3(cm1)                 a64(cm1)                  a6_4(cm1)                  a65(cm1)                  a6_5(cm1)                a66(cm1)                  a6_6(cm1)   
 -0.32000000000000001         997.79829059999997       -1124.8624746600001       -555.00895570000000       -46.726839650000002       -64.734531669999996        261.92669849999999       -628.69125251000003       -305.10537203000001       -58.186693470000002       -67.004478520000006       -8.4723117800000001       -233.70397492999999       -28.799634120000000        95.709325840000005        67.420947510000005        834.06781590000003        397.48678316000002        356.78865450000001        525.73218181000004       -174.43052037000001       -1258.7562478899999       -180.52345806000000        583.18117329999995       -121.85359391999999        75.836757879999993       -52.234561739999997        11.787554040000000      
 -0.28000000000000003         997.80130869000004       -1124.0426274199999       -556.62953628000002       -46.771494339999997       -64.696347349999996        261.93808682999997       -627.99908739000000       -306.49510780999998       -57.433339349999997       -67.500150750000003       -12.028897830000000       -233.09540117000000       -28.973514380000001        95.632475139999997        67.425821580000004        832.69224800999996        400.22977184000001        358.98217032999997        524.12659416999998       -177.92824540000001       -1258.1548369499999       -181.05871128000001        582.91282374000002       -118.88633595000000        78.655104159999993       -52.042380989999998        12.460365700000001      
 -0.24000000000000002         997.80396640000004       -1123.2226000999999       -558.24987418000001       -46.816514759999997       -64.658640410000004        261.94794818999998       -627.30549043999997       -307.88374014999999       -56.683424950000003       -68.000582760000000       -15.585190500000000       -232.49029315000001       -29.148129099999998        95.558168499999994        67.430069489999994        831.31544217999999        402.97194469999999        361.17630043999998        522.52118183000005       -181.42601101000000       -1257.5577148400000       -181.59744379000000        582.65616782999996       -115.92807462000000        81.479121419999998       -51.846193849999999        13.131902820000001      
 -0.20000000000000001         997.80616983000004       -1122.4021486300001       -559.87017386000002       -46.861877890000002       -64.621405019999997        261.95622257999997       -626.61011256999996       -309.27205622999998       -55.936895829999997       -68.505749589999994       -19.141845860000000       -231.88964448999999       -29.323641909999999        95.486497490000005        67.433636899999996        829.93733201999999        405.71284708000002        363.37085524000003        520.91584616000000       -184.92410993999999       -1256.9653447400001       -182.14023649999999        582.41139661000000       -112.97742260000000        84.310210020000000       -51.645921970000003        13.802098160000000      
 -0.16000000000000000         997.80791738000005       -1121.5817462000000       -561.49032956999997       -46.907563510000003       -64.584655049999995        261.96288869000000       -625.91439973000001       -310.65996891999998       -55.193668230000000       -69.015613970000004       -22.699036639999999       -231.29210850000001       -29.499954530000000        95.417302280000001        67.436557199999996        828.55609815000003        408.45207579999999        365.56550499000002        519.31096534000005       -188.42299431999999       -1256.3767650200000       -182.68668793000001        582.17808291999995       -110.03456529000000        87.148008730000001       -51.441683030000000        14.470991690000000      
 -0.12000000000000000         997.80921178000006       -1120.7608734099999       -563.11028275000001       -46.953614670000000       -64.548412679999998        261.96796735999999       -625.21684485000003       -312.04726518000001       -54.454014399999998       -69.530533030000001       -26.256529029999999       -230.69885171999999       -29.677120570000000        95.350780650000004        67.438799340000003        827.17346380000004        411.18987870000001        367.76044626999999        517.70594066000001       -191.92212330999999       -1255.7927273099999       -183.23700030000001        581.95681836000006       -107.09974873000000        89.992889489999996       -51.233332990000001        15.138528870000000      
  -7.9999999999999988E-002    997.81005162999998       -1119.9398822100000       -564.73023505000003       -47.000043040000001       -64.512649670000002        261.97131908000000       -624.51815333000002       -313.43402292000002       -53.717969289999999       -70.050224279999995       -29.814263539999999       -230.10938143999999       -29.855086270000001        95.286856319999998        67.440302320000001        825.78916507999998        413.92674778000003        369.95559192000002        516.10108337999998       -195.42171887999999       -1255.2133549000000       -183.79107141000000        581.74751276999996       -104.17296747000000        92.844528010000005       -51.020966150000000        15.804762869999999      
  -3.9999999999999987E-002    997.81054376999998       -1119.1185364500000       -566.34987604000003       -47.046827319999998       -64.477367340000001        261.97326485999997       -623.81804979000003       -314.81992253999999       -52.985438780000003       -70.574671390000006       -33.372059399999998       -229.52409456000001       -30.033874399999998        95.225559619999999        67.441225309999993        824.40291105999995        416.66226663999998        372.15097937000002        514.49655761999998       -198.92137844999999       -1254.6383753900000       -184.34885488000000        581.55004412999995       -101.25411674999999        95.703127570000007       -50.804521489999999        16.469625690000001      
   4.0000000000000015E-002    997.81009379000000       -1117.4751496700001       -569.58894495000004       -47.141434719999999       -64.408229640000002        261.97223817999998       -622.41428765000001       -317.59004546000000       -51.530856350000001       -71.637594530000001       -40.490158110000003       -228.36460640000001       -30.394003590000001        95.110634250000004        67.441013839999997        821.62401197999998        422.13070379999999        376.54159262000002        511.28872474999997       -205.92362395999999       -1253.5011169500001       -185.47603792999999        581.19017578000000       -95.437361749999994        101.44323950000000       -50.359583139999998        17.795313860000000      
   8.0000000000000016E-002    997.80925981999997       -1116.6531379200001       -571.20825214000001       -47.189271589999997       -64.374417199999996        261.96933160999998       -621.71051563000003       -318.97436945999999       -50.808770019999997       -72.176514749999996       -44.049655700000002       -227.79078942999999       -30.575330109999999        95.057101459999998        67.439895160000006        820.23181230000000        424.86271092999999        378.73758837000003        509.68475114000000       -209.42502976000000       -1252.9393227300000       -186.04533971999999        581.02818817000002       -92.539975049999995        104.32474624000000       -50.131054010000000        18.456081709999999      
  0.12000000000000002         997.80796168999996       -1115.8308248799999       -572.82765225000003       -47.237460759999998       -64.341050920000001        261.96484502999999       -621.00576349999994       -320.35819762000000       -50.090211340000003       -72.719877539999999       -47.611007800000003       -227.22064931000000       -30.757448920000002        95.006143399999999        67.438120240000003        818.83678969000005        427.59436978999997        380.93328308000002        508.08152142000000       -212.92872285999999       -1252.3815421899999       -186.61830967000000        580.87789525000005       -89.649445380000003        107.21383170999999       -49.898483810000002        19.115568719999999      
  0.16000000000000003         997.80626117999998       -1115.0083511700000       -574.44666848999998       -47.286011209999998       -64.308219780000002        261.95877750000000       -620.29971523999995       -321.74097180000001       -49.375187109999999       -73.268416959999996       -51.172346630000000       -226.65371150999999       -30.940368270000000        94.957728279999998        67.435700199999999        817.43997947000003        430.32479508000000        383.12939849000003        506.47817838999998       -216.43230887000001       -1251.8277703199999       -187.19489433000001        580.73934431999999       -86.766285249999996        110.11072228000000       -49.661920479999999        19.773647870000001      
  0.20000000000000004         997.80410686000005       -1114.1854731200001       -576.06559069000002       -47.334914580000003       -64.275852869999994        261.95112129000000       -619.59216587000003       -323.12285766999997       -48.663721420000002       -73.821565090000007       -54.734992929999997       -226.09109004000001       -31.124177379999999        94.911952549999995        67.432596259999997        816.04121741999995        433.05521736999998        385.32540195000001        504.87531151000002       -219.93734749999999       -1251.2785882900000       -187.77547249000000        580.61270662000004       -83.889333440000001        113.01605594999999       -49.421290350000000        20.430335289999999      
  0.24000000000000005         997.80154785000002       -1113.3624700099999       -577.68446254000003       -47.384201570000002       -64.243943419999994        261.94190829000001       -618.88401560000000       -324.50412238000001       -47.955867730000001       -74.379352260000005       -58.298222610000003       -225.53208699999999       -31.308685879999999        94.868775830000004        67.428853950000004        814.63953642000001        435.78452191999997        387.52165752000002        503.27270510000000       -223.44314863000000       -1250.7335685000000       -188.35937537999999        580.49793265999995       -81.020084089999997        115.92842933000000       -49.176637069999998        21.085706530000000      
  0.28000000000000003         997.79849829000000       -1112.5390787399999       -579.30319330999998       -47.433787789999997       -64.212548880000000        261.93103542000000       -618.17377180000005       -325.88499442000000       -47.251264190000001       -74.942045800000002       -61.863016500000001       -224.97700422000000       -31.494159620000001        94.828172379999998        67.424399890000004        813.23705642000004        438.51285825000002        389.71792973999999        501.67042049000003       -226.95019779000000       -1250.1930466100000       -188.94744392999999        580.39492475999998       -78.155890740000004        118.85034546000000       -48.927970530000003        21.739621090000000      
0.0 997.81054755 -1118.29700696 -567.96949338 -47.09395614 -64.44256698 261.97356149 -623.11716673 -316.20563844 -52.25648291 -71.10381156 -36.93076481 -228.94273335 -30.21357518 95.16684686 67.44145355 823.01376133 419.39637692 374.34600320 512.89253954 -202.42198252 -1254.06769613 -184.91073309 581.36434965 -98.34191193 98.56980813 -50.58403938 17.13311132
0.32  997.79505718 -1111.71553699 -580.92189759  -47.48376189  -64.18163848  261.91858192 -617.46307225 -327.26494147  -46.55023947  -75.50964756  -65.42910356 -224.42554844  -31.68036172   94.79020767   67.41928631  811.83112876  441.24105705  391.91477726  500.06802731 -230.45894115 -1249.65668013 -189.53894123  580.30395998  -75.29896468  121.78000487  -48.67525218   22.39221654
