# Supplementary material for: Design of high-temperature f-block molecular nanomagnets through the control of vibration-induced spin relaxation
Source: Chem Sci. 2019 Dec 2;11(6):1593–8. doi: 10.1039/c9sc03133b (PMC7025469; doi:10.1039/c9sc03133b)
Supplement: Supplementary file 3 [file SC-011-C9SC03133B-s003.zip › SI/CFPs-vs-Dist-Coord/igorm37]

    dist_coord(A)                     a20(cm1)                   a21(cm1)               a2_1(cm1)                  a22(cm1)                a2_2(cm1)                   a40(cm1)                  a41(cm1)                 a4_1(cm1)                  a42(cm1)                 a4_2(cm1)                  a43(cm1)                 a4_3(cm1)                  a44(cm1)                  a4_4(cm1)                  a60(cm1)                 a61(cm1)                 a6_1(cm1)                  a62(cm1)                 a6_2(cm1)                  a63(cm1)                 a6_3(cm1)                 a64(cm1)                  a6_4(cm1)                  a65(cm1)                  a6_5(cm1)                a66(cm1)                  a6_6(cm1)   
 -0.33299999999999996         1001.1058928700000       -1109.1696532100000       -563.34020427999997       -49.480497100000001       -67.706276840000001        264.24592713999999       -594.18198209000002       -301.51371226999998       -69.984067589999995       -95.348960419999997       -34.451437009999999       -213.76739182000000       -31.214360820000000        98.303995420000007        69.245163270000006        844.55908017000002        430.35164335000002        368.33506935999998        504.67171933999998       -200.07776018000001       -1239.7696842500000       -189.19591076000000        594.82149563999997       -127.60014916000000        128.30911972000001       -44.942288920000003        15.244222150000001      
 -0.29599999999999999         1000.7390332400000       -1110.1838004500000       -563.85472949999996       -49.214174370000002       -67.342042530000001        263.99637225999999       -597.41307035000000       -303.15481211000002       -68.006007589999996       -92.643492300000005       -34.724305919999999       -215.43822176000000       -31.099213610000000        97.943000530000006        69.045347169999999        842.12206962000005        429.11195261000000        368.99565600000000        505.57531631000001       -200.33509556000001       -1241.3403625999999       -188.70430379999999        593.27748000999998       -124.34925444000000        125.00482440000000       -45.580044239999999        15.457752310000000      
 -0.25900000000000001         1000.3723554900000       -1111.1978872000000       -564.36902630999998       -48.948102110000001       -66.978202980000006        263.74617907999999       -600.63999663000004       -304.79321751999998       -66.029783550000005       -89.940823300000005       -34.998279889999999       -217.11282266000001       -30.985053390000001        97.585099420000006        68.845434370000007        839.69593384999996        427.87851714999999        369.65817319000001        506.48158283999999       -200.59378020000000       -1242.9152594899999       -188.21648694999999        591.74553823999997       -121.09808687000000        121.70043755000000       -46.215050159999997        15.670359149999999      
 -0.22200000000000000         1000.0058938900000       -1112.2118578000000       -564.88336692999997       -48.682355569999999       -66.614774179999998        263.49527334999999       -603.86246453000001       -306.42941196999999       -64.055805140000004       -87.241218889999999       -35.272432160000001       -218.79088772000000       -30.871872700000001        97.230289089999999        68.645391509999996        837.28101475999995        426.65093426999999        370.32288261000002        507.38999138000003       -200.85276071000001       -1244.4944937800001       -187.73258705000001        590.22577733000003       -117.84708655999999        118.39606279000000       -46.847328030000000        15.882054920000000      
 -0.18500000000000000         999.63956510000003       -1113.2259761800001       -565.39765175000002       -48.416903560000002       -66.251722040000004        263.24357228000002       -607.08136838999997       -308.06358261000003       -62.084033710000000       -84.544271120000005       -35.546806289999999       -220.47293497000001       -30.759667100000001        96.878589250000005        68.445169960000001        834.87653678000004        425.42844674000003        370.98896406000000        508.30120555000002       -201.11204040000001       -1246.0783713000001       -187.25252169999999        588.71823928000003       -114.59625521000000        115.09132794999999       -47.476895190000000        16.092827239999998      
 -0.14799999999999999         999.27345448000005       -1114.2403176900000       -565.91213187000005       -48.151718180000003       -65.889106220000002        262.99105696999999       -610.29683193999995       -309.69643829000000       -60.114179989999997       -81.850480540000007       -35.822585420000003       -222.15895814999999       -30.648485850000000        96.530050869999997        68.244747700000005        832.48228487999995        424.21077111000000        371.65707445999999        509.21465215000001       -201.37277553999999       -1247.6671232199999       -186.77645247999999        587.22323625000001       -111.34514507000000        111.78703615000001       -48.103736089999998        16.302702220000000      
 -0.11099999999999999         998.90748484000005       -1115.2544172600001       -566.42638222999994       -47.886856430000002       -65.526877209999995        262.73784871999999       -613.50768105999998       -311.32649049999998       -58.146690249999999       -79.159523949999993       -36.098485300000000       -223.84881446000000       -30.538237150000000        96.184607940000006        68.044194309999995        830.09931406999999        422.99916518999999        372.32667079999999        510.13057366999999       -201.63384069000000       -1249.2601545699999       -186.30406210000001        585.74028018000001       -108.09470416000001        108.48228211000000       -48.727842340000002        16.511668680000000      
  -7.3999999999999982E-002    998.54161705000001       -1116.2685587300000       -566.94078523999997       -47.622239159999999       -65.165022649999997        262.48379311000002       -616.71455934999994       -312.95502515999999       -56.180975040000000       -76.471264360000006       -36.375392329999997       -225.54329661000000       -30.429068430000001        95.842290629999994        67.843413780000006        827.72730414000000        421.79282266000001        372.99823505000001        511.04883706999999       -201.89582303000000       -1250.8583948099999       -185.83586973000001        584.26956350000000       -104.84328443000000        105.17813133000000       -49.349252600000000        16.719701659999998      
  -3.6999999999999984E-002    998.17601006999996       -1117.2826925700001       -567.45501019999995       -47.357964060000000       -64.803617650000007        262.22906919000002       -619.91734649000000       -314.58102047000000       -54.217798260000002       -73.786241340000004       -36.652417120000003       -227.24074761000000       -30.320845960000000        95.502996319999994        67.642529890000006        825.36587756999995        420.59208157000000        373.67116621999998        511.96950244999999       -202.15812722000001       -1252.4605698299999       -185.37142514000001        582.81081700000004       -101.59254333000000        101.87415104999999       -49.967997259999997        16.926825730000001      
   3.7000000000000012E-002    997.44525017000001       -1119.3112087500001       -568.48377941000001       -46.830249250000001       -64.081911129999995        261.71729633000001       -626.31194187999995       -317.82730829000002       -50.297300450000002       -68.424220989999995       -37.208985319999996       -230.64793717000001       -30.107252190000001        94.833636159999998        67.240223599999993        820.67417767999996        418.20729541999998        375.02270886000002        513.81788703999996       -202.68586239999999       -1255.6791699000000       -184.45379650000001        579.92949646000000       -95.091375249999999        95.265468429999999       -51.197501230000000        17.338490969999999      
   7.4000000000000010E-002    997.08013333999997       -1120.3254638500000       -568.99833421000005       -46.566790079999997       -63.721610290000001        261.46031866999999       -629.50315058000001       -319.44808968000001       -48.339905479999999       -65.747164600000005       -37.488539029999998       -232.35808929999999       -30.001922170000000        94.503582679999994        67.038821499999997        818.34485276999999        417.02229432000001        375.70114262999999        514.74579672000004       -202.95095391000001       -1257.2959316800000       -184.00070560000000        578.50691470000004       -91.840658430000005        91.961074969999999       -51.808259820000004        17.543007690000000      
  0.11100000000000002         996.71516655999994       -1121.3398614099999       -569.51269520000005       -46.303640170000001       -63.361746510000003        261.20251839000002       -632.69083602000001       -321.06642897000000       -46.384854230000002       -63.073268450000000       -37.768241379999999       -234.07194580999999       -29.897607879999999        94.176569569999998        66.837220360000003        816.02548377999994        415.84291736000000        376.38093662000000        515.67583677000005       -203.21634821999999       -1258.9171935200000       -183.55159477000001        577.09634591999998       -88.590078599999998        88.657311730000004       -52.416390679999999        17.746577660000000      
  0.14800000000000002         996.35035833999996       -1122.3540474199999       -570.02709379999999       -46.040758099999998       -63.002281340000003        260.94400209000003       -635.87374721000003       -322.68273362000002       -44.431668209999998       -60.402295299999999       -38.049187730000000       -235.78953754000000       -29.794233599999998        93.852565459999994        66.635468729999999        813.71773723000001        414.66919182999999        377.06271749000001        516.60795699000005       -203.48308582999999       -1260.5428786299999       -183.10614602000001        575.69754240999998       -85.339532629999994        85.353691119999993       -53.021890970000001        17.949308400000000      
  0.18500000000000003         995.98571933000005       -1123.3682206100000       -570.54153695000002       -45.778197020000000       -62.643193089999997        260.68477609000001       -639.05325173999995       -324.29708232000002       -42.480848809999998       -57.734077280000001       -38.330539520000002       -237.51142080000000       -29.691840339999999        93.531640350000004        66.433564160000003        811.41933471000004        413.50080780000002        377.74580737000002        517.54240413000002       -203.75038910000001       -1262.1732097700001       -182.66458627000000        574.31071944999997       -82.089326130000003        82.050296820000000       -53.624728789999999        18.151148249999999      
  0.22200000000000003         995.62134336999998       -1124.3826448200000       -571.05610745000001       -45.515895499999999       -62.284477359999997        260.42478783000001       -642.22886335999999       -325.90946403999999       -40.531760380000001       -55.068519400000000       -38.612547079999999       -239.23746611999999       -29.590404610000000        93.213726949999995        66.231468620000001        809.13248051999994        412.33829489999999        378.43117126999999        518.47908646999997       -204.01852503000001       -1263.8089263300001       -182.22680904000001        572.93583978000004       -78.839044130000005        78.746842740000005       -54.225023190000002        18.352135619999999      
  0.25900000000000001         995.25708309000004       -1125.3971251400001       -571.57048309000004       -45.253857459999999       -61.926150409999998        260.16405760999999       -645.40082959999995       -327.51975297000001       -38.584708149999997       -52.405712670000000       -38.895198149999999       -240.96771056000000       -29.489918020000001        92.898841399999995        66.029206009999996        806.85579990999997        411.18057901999998        379.11769541000001        519.41822268999999       -204.28731601000001       -1265.4492345700000       -181.79267138000000        571.57275413000002       -75.589118369999994        75.443356039999998       -54.822706789999998        18.552236160000000      
  0.29599999999999999         994.89292780999995       -1126.4113707399999       -572.08486487000005       -44.992107630000000       -61.568224129999997        259.90258446000001       -648.56827468999995       -329.12793194000000       -36.639758440000001       -49.745838159999998       -39.178856500000002       -242.70145148000000       -29.390383640000000        92.586894409999999        65.826786560000002        804.58990494000000        410.02854908000000        379.80573973999998        520.35939646999998       -204.55725455999999       -1267.0936226700001       -181.36225937000000        570.22114420000003       -72.339183390000002        72.140429900000001       -55.417807070000002        18.751485100000000      
  0.33299999999999996         994.52899202000003       -1127.4258746300000       -572.59940340000003       -44.730668559999998       -61.210673530000001        259.64032064999998       -651.73248361000003       -330.73460982000000       -34.696974429999997       -47.088709029999997       -39.462368730000001       -244.43965168000000       -29.291801939999999        92.278004269999997        65.624160500000002        802.33411959000000        408.88117376000002        380.49556527999999        521.30263626999999       -204.82704128000000       -1268.7433735200000       -180.93565310000000        568.88157712999998       -69.089813059999997        68.837399419999997       -56.010343800000001        18.949859740000001      
0.0 997.81054755 -1118.29700696 -567.96949338 -47.09395614 -64.44256698 261.97356149 -623.11716673 -316.20563844 -52.25648291 -71.10381156 -36.93076481 -228.94273335 -30.21357518 95.16684686 67.44145355 823.01376133 419.39637692 374.34600320 512.89253954 -202.42198252 -1254.06769613 -184.91073309 581.36434965 -98.34191193 98.56980813 -50.58403938 17.13311132
