# Supplementary material for: Design of high-temperature f-block molecular nanomagnets through the control of vibration-induced spin relaxation
Source: Chem Sci. 2019 Dec 2;11(6):1593–8. doi: 10.1039/c9sc03133b (PMC7025469; doi:10.1039/c9sc03133b)
Supplement: Supplementary file 3 [file SC-011-C9SC03133B-s003.zip › SI/CFPs-vs-Dist-Coord/igorm38]

    dist_coord(A)                     a20(cm1)                   a21(cm1)               a2_1(cm1)                  a22(cm1)                a2_2(cm1)                   a40(cm1)                  a41(cm1)                 a4_1(cm1)                  a42(cm1)                 a4_2(cm1)                  a43(cm1)                 a4_3(cm1)                  a44(cm1)                  a4_4(cm1)                  a60(cm1)                 a61(cm1)                 a6_1(cm1)                  a62(cm1)                 a6_2(cm1)                  a63(cm1)                 a6_3(cm1)                 a64(cm1)                  a6_4(cm1)                  a65(cm1)                  a6_5(cm1)                a66(cm1)                  a6_6(cm1)   
 -0.30399999999999999          999.81993179000006       -1117.9551803100001       -567.79377847000001       -48.456661519999997       -66.307531960000006        264.94365624000000       -625.59304984000005       -317.45727725000000       -59.044659060000001       -80.401730970000003       -40.107893279999999       -248.39983097999999       -31.061289940000002        97.827019030000002        70.130264170000004        822.64532639000004        419.20864539000002        374.06979966000000        512.48428293999996       -206.44529430000000       -1278.8048683400000       -187.02958937000000        588.00813241000003       -111.84745387000000        112.29349658000000       -49.703789170000000        16.837779340000001      
 -0.26600000000000001          999.56952351999996       -1117.9966240300000       -567.81512577000001       -48.286302839999998       -66.074359509999994        264.57249211999999       -625.27384097000004       -317.29563816000001       -58.194139989999996       -79.236618780000001       -39.707659739999997       -245.94839744000001       -30.955054980000000        97.493630730000007        69.792345350000005        822.70327564000002        419.23888513000003        374.11079483999998        512.54421862000004       -205.93982790999999       -1275.6958649600001       -186.76353598000000        587.17370097000003       -110.13738490000000        110.55594809000000       -49.814742920000000        16.875012229999999      
 -0.22800000000000001          999.31897205999996       -1118.0385745200001       -567.83656082000005       -48.115910620000001       -65.841195339999999        264.20133025000001       -624.95744815000000       -317.13548050000003       -57.343876870000003       -78.072257019999995       -39.308336400000002       -243.50344860999999       -30.848916119999998        97.160594880000005        69.454932889999995        822.75856950000002        419.26695587000000        374.15029383000001        512.60163899999998       -205.43496916000001       -1272.5926305500000       -186.49782239999999        586.34080803999996       -108.43365249999999        108.82445370000001       -49.925407329999999        16.912130130000001      
 -0.19000000000000000          999.06803987000001       -1118.0807131399999       -567.85835683000005       -47.945566460000002       -65.608043170000002        263.83003184000000       -624.64374513999996       -316.97717582000001       -56.494508789999998       -76.908734159999995       -38.909728680000001       -241.06270827000000       -30.742820689999999        96.827645410000002        69.118026659999998        822.80961195999998        419.29279308999998        374.18755698000001        512.65640352000003       -204.93071728000001       -1269.4929106899999       -186.23241418000001        585.50842631000000       -106.73600207000000        107.09951928000000       -50.035864850000003        16.949194790000000      
 -0.15200000000000000          998.81696566999995       -1118.1232419500000       -567.88022966000005       -47.775226699999997       -65.374924179999994        263.45873604000002       -624.33282091000001       -316.82000778999998       -55.645797889999997       -75.746126520000004       -38.512323000000002       -238.62822138999999       -30.636875719999999        96.495053720000001        68.781628789999999        822.85743718000003        419.31730838999999        374.22269977000002        512.70879845000002       -204.42758961999999       -1266.3986727199999       -185.96760154000000        584.67759778000004       -105.04443637999999        105.38135369000000       -50.146001320000003        16.986128910000001      
 -0.11399999999999999          998.56574277000004       -1118.1662066700001       -567.90225078000003       -47.604886929999999       -65.141795230000000        263.08754411000001       -624.02479324000001       -316.66409890000000       -54.797430700000000       -74.584189539999997       -38.115392110000002       -236.19864543000000       -30.530892970000000        96.162619129999996        68.445837429999997        822.90186213000004        419.33996428000000        374.25666324000002        512.75855812999998       -203.92486839000000       -1263.3088141200001       -185.70270632000000        583.84755552000001       -103.35970253000001        103.66855270000001       -50.255930630000002        17.023023640000002      
  -7.5999999999999984E-002     998.31421408999995       -1118.2093832099999       -567.92442481000000       -47.434564920000000       -64.908716110000000        262.71624656000000       -623.71939349000002       -316.50969022999999       -53.949893740000000       -73.423315320000000       -37.719937960000003       -233.77448920000000       -30.425051839999998        95.830455049999998        68.110525129999999        822.94245933000002        419.36076052999999        374.28810393999998        512.80579642999999       -203.42350182000001       -1260.2234683800000       -185.43837450000001        583.01869858999999       -101.68082741000001        101.96283961000000       -50.365549180000002        17.059808499999999      
  -3.7999999999999985E-002     998.06249943000000       -1118.2530644500000       -567.94705507000003       -47.264247130000001       -64.675610359999993        262.34489198000000       -623.41687449000005       -316.35734200000002       -53.102737599999998       -72.262984630000005       -37.324890740000001       -231.35601012999999       -30.319277280000001        95.498519070000000        67.775713370000005        822.98013460000004        419.37934726999998        374.31831423000000        512.85041507999995       -202.92228469000000       -1257.1434661200001       -185.17442521000001        582.19095602000004       -100.00801435000000        100.26311328000000       -50.474952549999998        17.096520120000001      
   3.8000000000000013E-002     997.55834075999996       -1118.3411986700000       -567.99230737000005       -46.923662340000000       -64.209498210000007        261.60215206999999       -622.81940256999997       -316.05538747000003       -51.410593329999998       -69.945176340000003       -36.537737370000002       -226.53466392999999       -30.107908089999999        94.835344980000002        67.107691570000000        823.04552659000001        419.41235277999999        374.37226625000000        512.93213706999995       -201.92273409000001       -1250.9968048700000       -184.64728452000000        580.53859700999999       -96.681741430000002        96.882495059999997       -50.692914889999997        17.169669899999999      
   7.6000000000000012E-002     997.30593041999998       -1118.3859288599999       -568.01519633999999       -46.753401670000002       -63.976451060000002        261.23072201999997       -622.52526705000002       -315.90630334999997       -50.565503860000000       -68.787414870000006       -36.145036750000003       -224.13210502000001       -30.002341540000000        94.504105749999994        66.774454320000004        823.07259509000005        419.42663315999999        374.39651450000002        512.96918112000003       -201.42379681000000       -1247.9307260400001       -184.38429475999999        579.71404169000004       -95.027934520000002        95.201532240000006       -50.801520269999997        17.206098630000000      
  0.11400000000000002          997.05335126000000       -1118.4308306200001       -568.03832158000000       -46.583117919999999       -63.743418960000000        260.85945111000001       -622.23346210000000       -315.75911762999999       -49.720794050000002       -67.630443510000006       -35.753625409999998       -221.73476886000000       -29.896884759999999        94.173049430000006        66.441840850000006        823.09637408000003        419.43845458999999        374.41903024999999        513.00380106000000       -200.92580576000000       -1244.8690094399999       -184.12170881000000        578.89025527000001       -93.379698649999995        93.527340499999994       -50.909855919999998        17.242430360000000      
  0.15200000000000002          996.80046631000005       -1118.4760777500001       -568.06161767000003       -46.412891950000002       -63.510434070000002        260.48795603999997       -621.94431325999994       -315.61297384000000       -48.877053670000002       -66.474593459999994       -35.363253239999999       -219.34263605000001       -29.791457300000001        93.842288510000003        66.109643379999994        823.11696956000003        419.44916776000002        374.43931164000003        513.03566708999995       -200.42902512000001       -1241.8120961499999       -183.85935015999999        578.06787354999994       -91.738382500000000        91.859154160000003       -51.017894960000000        17.278710040000000      
  0.19000000000000003          996.54738711000005       -1118.5217458600000       -568.08501339999998       -46.242635100000001       -63.277448139999997        260.11655178000001       -621.65815509000004       -315.46848003000002       -48.033534099999997       -65.319479580000007       -34.973170369999998       -216.95619945999999       -29.686142230000002        93.511742339999998        65.778028829999997        823.13394683000001        419.45732127999997        374.45840800000002        513.06476239000006       -199.93207659999999       -1238.7600733600000       -183.59740137000000        577.24640521000003       -90.102834439999995        90.197322119999995       -51.125685689999997        17.314841080000001      
  0.22800000000000004          996.29412388000003       -1118.5677164900001       -568.10875040999997       -46.072416480000001       -63.044466909999997        259.74509043000000       -621.37427833000004       -315.32531643999999       -47.190824620000001       -64.165058560000006       -34.584301029999999       -214.57516145000000       -29.580896820000000        93.181452710000002        65.446909050000002        823.14849045000005        419.46455842000000        374.47533082000001        513.09166710000000       -199.43646135000000       -1235.7131707100000       -183.33585325000001        576.42615209999997       -88.473457949999997        88.541702930000000       -51.233209590000001        17.350924780000000      
  0.26600000000000001          996.04061535999995       -1118.6141605200000       -568.13245970000003       -45.902198190000000       -62.811524609999999        259.37357314000002       -621.09364758000004       -315.18331838000000       -46.348758340000003       -63.011621740000002       -34.196384549999998       -212.19993554999999       -29.475737880000001        92.851486179999995        65.116282510000005        823.15907740000000        419.46983626000002        374.49007630000000        513.11604863000002       -198.94169779000001       -1232.6712787700001       -183.07462124000000        575.60728767000001       -86.850551530000004        86.892247909999995       -51.340417719999998        17.386885549999999      
0.0 997.81054755 -1118.29700696 -567.96949338 -47.09395614 -64.44256698 261.97356149 -623.11716673 -316.20563844 -52.25648291 -71.10381156 -36.93076481 -228.94273335 -30.21357518 95.16684686 67.44145355 823.01376133 419.39637692 374.34600320 512.89253954 -202.42198252 -1254.06769613 -184.91073309 581.36434965 -98.34191193 98.56980813 -50.58403938 17.13311132
0.304  995.78690719 -1118.66077393 -568.15649768  -45.73200004  -62.57858620  259.00213034 -620.81516034 -315.04284929  -45.50724167  -61.85897011  -33.80945579 -209.82927810  -29.37060171   92.52164363   64.78625080  823.16678300  419.47354912  374.50331921  513.13780297 -198.44787514 -1229.63351453 -182.81356933  574.78905447  -85.23376400   85.24896412  -51.44739604   17.42281075
