# Supplementary material for: Design of high-temperature f-block molecular nanomagnets through the control of vibration-induced spin relaxation
Source: Chem Sci. 2019 Dec 2;11(6):1593–8. doi: 10.1039/c9sc03133b (PMC7025469; doi:10.1039/c9sc03133b)
Supplement: Supplementary file 3 [file SC-011-C9SC03133B-s003.zip › SI/CFPs-vs-Dist-Coord/igorm39]

    dist_coord(A)                     a20(cm1)                   a21(cm1)               a2_1(cm1)                  a22(cm1)                a2_2(cm1)                   a40(cm1)                  a41(cm1)                 a4_1(cm1)                  a42(cm1)                 a4_2(cm1)                  a43(cm1)                 a4_3(cm1)                  a44(cm1)                  a4_4(cm1)                  a60(cm1)                 a61(cm1)                 a6_1(cm1)                  a62(cm1)                 a6_2(cm1)                  a63(cm1)                 a6_3(cm1)                 a64(cm1)                  a6_4(cm1)                  a65(cm1)                  a6_5(cm1)                a66(cm1)                  a6_6(cm1)   
 -0.34199999999999997         997.82978321999997       -1113.0136121999999       -578.31278278000002       -46.071316060000001       -65.200300949999999        262.01664302000000       -607.89887327999998       -345.70352466999998       -45.982904650000002       -75.782808110000005       -63.865775399999997       -224.68183947000000       -32.861612020000003        94.336565140000005        67.478255020000006        834.40728417000003        397.94445490999999        389.14218571999999        502.03329077000001       -212.00861304000000       -1252.7476833600001       -191.56906124000000        579.32430976000001       -66.220330300000001        130.51902435000000       -50.924883330000000        16.044894050000000      
 -0.30399999999999999         997.82565489000001       -1113.6028743100001       -577.16458662000002       -46.184461849999998       -65.115469529999999        262.00728561000000       -609.60819833000005       -342.43492098000002       -46.675534800000001       -75.256799150000006       -60.871371259999997       -225.14444928000000       -32.567146559999998        94.428018570000006        67.470077390000000        833.10107061999997        400.30873585000001        387.50003271000003        503.24341327000002       -210.94002583000000       -1252.8716807599999       -190.82714136000001        579.54438500000003       -69.773209859999994        126.95293459000000       -50.889087699999997        16.166478290000001      
 -0.26600000000000001         997.82199653999999       -1114.1915651400000       -576.01611792000006       -46.297748460000001       -65.030798880000006        261.99906242999998       -611.31286855999997       -339.16417525999998       -47.369342039999999       -74.732380829999997       -57.876738279999998       -225.60924990999999       -32.272674060000000        94.519615689999995        67.462935680000001        831.80495881000002        402.67725844000000        385.85763393000002        504.45241312000002       -209.87154878999999       -1253.0009365300000       -190.08552576000000        579.76590896000005       -73.330674840000000        123.39042181000001       -50.852800430000002        16.287912550000001      
 -0.22800000000000001         997.81881567000005       -1114.7796938900001       -574.86747682999999       -46.411153990000003       -64.946271460000006        261.99196811000002       -613.01308832999996       -335.89122902000003       -48.064300600000003       -74.209327329999994       -54.882852780000000       -226.07678558999999       -31.978314480000002        94.611391940000004        67.456810059999995        830.51848559999996        405.05104318000002        384.21452676000001        505.66074807000001       -208.80438222000001       -1253.1358250000001       -189.34466452999999        579.98897997999995       -76.891545160000007        119.83244002000001       -50.816003459999997        16.409173800000001      
 -0.19000000000000000         997.81616588999998       -1115.3672406100000       -573.71845584000005       -46.524651200000001       -64.861923899999994        261.98605665000002       -614.70856418999995       -332.61593837999999       -48.760215590000001       -73.687942519999993       -51.889897159999997       -226.54752694000001       -31.684044320000002        94.703447389999994        67.451709309999998        829.24237674000005        407.42964559000001        382.57096445000002        506.86818337000000       -207.73855309999999       -1253.2766932600000       -188.60436736000000        580.21396356000002       -80.456394140000000        116.27867506000000       -50.778636179999999        16.530248490000002      
 -0.15200000000000000         997.81406801000003       -1115.9543055400000       -572.56927241999995       -46.638281599999999       -64.777720020000004        261.98127502000000       -616.39942879000000       -329.33838279999998       -49.457276960000002       -73.167964920000003       -48.897319680000003       -227.02113953000000       -31.389814200000000        94.795725689999998        67.447612730000003        827.97675300000003        409.81347131000001        380.92700975000002        508.07485166999999       -206.67366206000000       -1253.4236432800001       -187.86457307000001        580.44074806000003       -84.025454210000007        112.72868258000000       -50.740760049999999        16.651180790000002      
 -0.11399999999999999         997.81243798000003       -1116.5408645900000       -571.41969621999999       -46.752017750000000       -64.693701259999997        261.97762690000002       -618.08564736999995       -326.05863890000001       -50.155362910000001       -72.649690629999995       -45.904703300000001       -227.49692733000001       -31.095640750000001        94.888127659999995        67.444555140000006        826.72126887000002        412.20148218999998        379.28267290999997        509.28047726000000       -205.60899205000001       -1253.5758430000001       -187.12523820000001        580.66893690999996       -87.598538129999994        109.18282298000000       -50.702410080000000        16.771917160000001      
  -7.5999999999999984E-002    997.81128474000002       -1117.1268134600000       -570.26993633999996       -46.865870749999999       -64.609818809999993        261.97512662999998       -619.76749574999997       -322.77657815999999       -50.854534950000001       -72.132785139999996       -42.913253349999998       -227.97573839000000       -30.801499799999998        94.980779220000002        67.442511100000004        825.47524477000002        414.59490604000001        377.63770010000002        510.48538418999999       -204.54617966000001       -1253.7337571900000       -186.38632989999999        580.89888904999998       -91.175782690000005        105.64075877000001       -50.663497679999999        16.892532599999999      
  -3.7999999999999985E-002    997.81069241000000       -1117.7122955800000       -569.11987184999998       -46.979865640000000       -64.526093189999997        261.97375311000002       -621.44477424000002       -319.49213951000002       -51.555022270000002       -71.617364769999995       -39.921436759999999       -228.45803709000000       -30.507498640000001        95.073720469999998        67.441457349999993        824.23968565999996        416.99340461000003        375.99206822000002        511.68955326000003       -203.48333586999999       -1253.8982159400000       -185.64828595000000        581.13086237000005       -94.756956020000004        102.10300298000000       -50.624046819999997        17.012907139999999      
   3.8000000000000013E-002    997.81097003000002       -1118.8812975200001       -566.81885227999999       -47.208141779999998       -64.359161470000004        261.97457703999999       -624.78481094000006       -312.91646573000003       -52.958856969999999       -70.591349460000004       -33.940521859999997       -229.42970493000001       -29.919680610000000        95.260057630000006        67.442515810000003        821.79869007000002        421.80529388999997        372.69942435000002        514.09528192000005       -201.36172576000001       -1254.2428260900001       -184.17360031999999        581.59911934000002       -101.93055631999999        95.040368610000002       -50.543609930000002        17.253172750000001      
   7.6000000000000012E-002    997.81189633999998       -1119.4650062400001       -565.66793889999997       -47.322483920000003       -64.275919290000004        261.97670132000002       -626.44797231999996       -309.62512736999997       -53.662596729999997       -70.080540420000005       -30.949962209999999       -229.92020325999999       -29.625868720000000        95.353597350000001        67.444560929999994        820.59347989000003        424.21878168000001        371.05230261999998        515.29691656000000       -200.30144687999999       -1254.4242655200001       -183.43710411999999        581.83600134000005       -105.52377322000000        91.514848670000006       -50.502594850000001        17.373023470000000      
  0.11400000000000002         997.81330244000003       -1120.0481813300000       -564.51679648000004       -47.436929290000002       -64.192832089999996        261.97995651000002       -628.10678279000001       -306.33140867999998       -54.367372869999997       -69.571177289999994       -27.960589870000000       -230.41334484000001       -29.332109530000000        95.447336149999998        67.447621540000000        819.39777806999996        426.63780781999998        369.40443533000001        516.49792792000005       -199.24304778999999       -1254.6112168300001       -182.70107350999999        582.07451764999996       -109.12087068000000        87.993379489999995       -50.461055219999999        17.492737670000000      
  0.15200000000000002         997.81519059000004       -1120.6307992500001       -563.36534286000006       -47.551491870000000       -64.109950760000004        261.98432485000001       -629.76092328000004       -303.03554470000000       -55.073281369999997       -69.063685860000007       -24.971606349999998       -230.90869638000001       -29.038430330000001        95.541235439999994        67.451702499999996        818.21196424000004        429.06143185000002        367.75601863999998        517.69786438999995       -198.18537871999999       -1254.8034705000000       -181.96560165000000        582.31460895999999       -112.72188255000000        84.476423879999999       -50.419013319999998        17.612256599999998      
  0.19000000000000003         997.81764939000004       -1121.2128826500000       -562.21350805999998       -47.666170540000003       -64.027175610000000        261.98992802999999       -631.41040492000002       -299.73679241999997       -55.780279600000000       -68.557273510000002       -21.982681560000000       -231.40763473000001       -28.744788889999999        95.635406979999999        67.456827239999996        817.03673338999999        431.49097769999997        366.10693510999999        518.89747165000006       -197.12836232999999       -1255.0021314300000       -181.23055868000000        582.55654572000003       -116.32729146000000        80.962773209999995       -50.376431770000003        17.731600419999999      
  0.22800000000000004         997.82057616999998       -1121.7945965300000       -561.06147486999998       -47.780963530000001       -63.944555739999998        261.99657536000001       -633.05594597000004       -296.43595241000003       -56.488378509999997       -68.052342089999996       -18.994254489999999       -231.90973660000000       -28.451228770000000        95.729843770000002        67.462913779999994        815.87083962999998        433.92548889000000        364.45716207999999        520.09629625000002       -196.07233492000000       -1255.2069086500001       -180.49611329999999        582.80042051999999       -119.93670335000000        77.453134660000003       -50.333319779999997        17.850764009999999      
  0.26600000000000001         997.82399752000003       -1122.3755720199999       -559.90913118000003       -47.895877400000003       -63.862130700000002        262.00442370000002       -634.69641386000001       -293.13266978000001       -57.197689279999999       -67.549140780000002       -16.006391340000000       -232.41363208000001       -28.157777790000001        95.824356730000005        67.470074629999999        814.71486435999998        436.36544480999999        362.80658708999999        521.29435082999998       -195.01734232999999       -1255.4165036500001       -179.76234330000000        583.04548877000002       -123.54950211000001        73.948448350000007       -50.289728410000002        17.969730580000000      
  0.30399999999999999         997.82792208000001       -1122.9560527599999       -558.75659218999999       -48.010898099999999       -63.779853680000002        262.01338286999999       -636.33257516000003       -289.82726501000002       -57.907941950000001       -67.047454410000000       -13.019364749999999       -232.92102722999999       -27.864329070000000        95.919204250000007        67.478218519999999        813.56874361999996        438.81034398999998        361.15568987000000        522.49144077000005       -193.96371545000000       -1255.6323826900000       -179.02883801999999        583.29269833000001       -127.16702606000000        70.447032289999996       -50.245555690000003        18.088568700000000      
0.0 997.81054755 -1118.29700696 -567.96949338 -47.09395614 -64.44256698 261.97356149 -623.11716673 -316.20563844 -52.25648291 -71.10381156 -36.93076481 -228.94273335 -30.21357518 95.16684686 67.44145355 823.01376133 419.39637692 374.34600320 512.89253954 -202.42198252 -1254.06769613 -184.91073309 581.36434965 -98.34191193 98.56980813 -50.58403938 17.13311132
0.342  997.83240670 -1123.53581422 -557.60367114  -48.12607035  -63.69774405  262.02357650 -637.96369297 -286.51897730  -58.61965219  -66.54728069  -10.03229401 -233.43114301  -27.57100926   96.01424229   67.48742705  812.43286466  441.26134518  359.50373069  523.68805406 -192.91057187 -1255.85391787 -178.29612334  583.54149197 -130.78830929   66.95024498  -50.20085665   18.20717687
