# Supplementary material for: Design of high-temperature f-block molecular nanomagnets through the control of vibration-induced spin relaxation
Source: Chem Sci. 2019 Dec 2;11(6):1593–8. doi: 10.1039/c9sc03133b (PMC7025469; doi:10.1039/c9sc03133b)
Supplement: Supplementary file 3 [file SC-011-C9SC03133B-s003.zip › SI/CFPs-vs-Dist-Coord/igorm4]

    dist_coord(A)                     a20(cm1)                   a21(cm1)               a2_1(cm1)                  a22(cm1)                a2_2(cm1)                   a40(cm1)                  a41(cm1)                 a4_1(cm1)                  a42(cm1)                 a4_2(cm1)                  a43(cm1)                 a4_3(cm1)                  a44(cm1)                  a4_4(cm1)                  a60(cm1)                 a61(cm1)                 a6_1(cm1)                  a62(cm1)                 a6_2(cm1)                  a63(cm1)                 a6_3(cm1)                 a64(cm1)                  a6_4(cm1)                  a65(cm1)                  a6_5(cm1)                a66(cm1)                  a6_6(cm1)   
 -0.43999999999999995            981.72894186999997       -1102.3086279300001       -562.06154273000004       -55.062018000000002       -74.945051870000000        251.39680637000001       -569.46810096000002       -300.09815942000000       -84.780325219999995       -109.49556939999999       -30.943655790000001       -206.80966828000001       -31.545537710000001        99.191345479999995        73.815794760000003        807.15535323999995        393.43421579000000        369.27404913999999        523.44277852000005       -208.25580191000000       -1326.8501307100000       -188.99711006000001        592.94967744999997       -146.12426672999999        147.09515241000000       -38.935124690000002        13.236595550000001      
 -0.39599999999999996            983.37591253999994       -1103.9122356500000       -562.67163004999998       -54.257787850000000       -73.881474769999997        252.48884165999999       -574.74606365000000       -301.75246851000003       -81.539791460000004       -105.62089723000000       -31.545493850000000       -209.13170563000000       -31.403584450000000        98.762676119999995        73.220137460000004        808.84958724000001        395.94912872999998        369.80222249000002        522.56816418999995       -207.67021979000000       -1319.7980980800000       -188.59322440000000        591.81397402000005       -141.47871608000000        142.36654784000001       -40.131178409999997        13.636983080000000      
 -0.35199999999999998            985.01429432999998       -1105.5147064400001       -563.27752625999995       -53.455104640000002       -72.820813799999996        253.57337067000000       -580.04320726000003       -303.39757014999998       -78.295841289999998       -101.75362928000000       -32.148060229999999       -211.43025037000001       -31.263646280000000        98.339918010000005        72.615181309999997        810.52016753999999        398.48236979000001        370.32598569999999        521.65350737000006       -207.08652018000001       -1312.6956338299999       -188.18822585999999        590.67302844999995       -136.80241652000001        137.61053838999999       -41.320326160000000        14.035004420000000      
 -0.30800000000000000            986.64416853000000       -1107.1163920700001       -563.87921792999998       -52.654019669999997       -71.763012270000004        254.65054813000000       -585.36066283000002       -305.03353547000000       -75.048711460000007       -97.893331009999997       -32.749021530000000       -213.70429505999999       -31.125599609999998        97.922847970000007        72.001079129999994        812.16567299999997        401.03281615999998        370.84557914999999        520.69920691000004       -206.50230578000000       -1305.5422878200000       -187.78184383000001        589.52618362999999       -132.09624844000001        132.82601112000000       -42.502700939999997        14.430655610000001      
 -0.26400000000000001            988.26545439999995       -1108.7169836400001       -564.47659610000005       -51.854602010000001       -70.708118040000002        255.72012504000000       -590.69751744999996       -306.65938912000001       -71.799131959999997       -94.040457810000007       -33.349351720000001       -215.95532937999999       -30.989499890000001        97.511764790000001        71.377662409999999        813.78727670000001        403.60228749999999        371.35993342000000        519.70531944000004       -205.91887876000001       -1298.3393832800000       -187.37439975000001        588.37465798000005       -127.36091673999999        128.01332700000000       -43.678084720000001        14.823928680000000      
 -0.22000000000000003            989.87815797999997       -1110.3164427400000       -565.06954575999998       -51.056864699999998       -69.656217420000004        256.78211428999998       -596.05316044999995       -308.27519840000002       -68.547084280000007       -90.195749030000002       -33.948200800000002       -218.18142351000000       -30.855290539999999        97.106421990000001        70.745008990000002        815.38550509000004        406.18974924000003        371.86985685000002        518.67111580999995       -205.33508753999999       -1291.0858203099999       -186.96572545999999        587.21785268999997       -122.59668403000001        123.17289895000000       -44.846576740000003        15.214810490000000      
 -0.17600000000000005            991.48210315999995       -1111.9147948800000       -565.65828678000003       -50.260768509999998       -68.607323840000006        257.83631137999998       -601.42841040999997       -309.88154386000002       -65.292406009999993       -86.359373800000000       -34.547460219999998       -220.38328505999999       -30.723058630000001        96.706913490000005        70.103024210000001        816.95852894999996        408.79517370999997        372.37511511000002        517.59648267000000       -204.75295489000001       -1283.7818685899999       -186.55617788999999        586.05616712000005       -117.80266684000000        118.30571680000000       -46.008074280000002        15.603316530000001      
 -0.13200000000000006            993.07744819000004       -1113.5122137100000       -566.24269114000003       -49.466422240000000       -67.561474349999997        258.88262915000001       -606.82258809999996       -311.47782884999998       -62.035995040000003       -82.531538859999998       -35.145067040000001       -222.56097958000001       -30.592811569999999        96.313275360000006        69.451669789999997        818.50854920999996        411.41875524000000        372.87501458999998        516.48191854000004       -204.17031512000000       -1276.4287727300000       -186.14600582000000        584.89015506999999       -112.97992897000000        113.41156187999999       -47.162599129999997        15.989379260000000      
  -8.8000000000000064E-002       994.66393933999996       -1115.1083063500000       -566.82260756999995       -48.673842800000003       -66.518709799999996        259.92104662000003       -612.23545205999994       -313.06389163000000       -58.777837859999998       -78.712840330000006       -35.740791870000002       -224.71261494000001       -30.464401190000000        95.925267480000002        68.791027459999995        820.03400471999998        414.05970023999998        373.37023484999997        515.32630544999995       -203.58684058000000       -1269.0243143900000       -185.73468485999999        583.71890557999996       -108.12923270000000        108.49026028999999       -48.310163050000000        16.373050610000000      
  -4.4000000000000067E-002       996.24159708000002       -1116.7031744700000       -567.39822365999999       -47.882987649999997       -65.479070719999996        260.95128827000002       -617.66664873000002       -314.63973744999998       -55.517761440000001       -74.903563460000001       -36.336821850000000       -226.84033439999999       -30.338024630000000        95.543186789999993        68.120893519999996        821.53640428999995        416.71952189000001        373.86063969000003        514.12977749000004       -203.00493936000001       -1261.5709491000000       -185.32299508000000        582.54380318999995       -103.24945131000000        103.54320078000001       -49.450618519999999        16.754301609999999      
   4.3999999999999928E-002       999.37047894000000       -1119.8894311700001       -568.53625126999998       -46.306753370000003       -63.409263350000003        262.98744837999999       -628.58503570000005       -317.76072220999998       -48.994135710000002       -67.314163280000002       -37.523216890000000       -231.01883472000000       -30.091039700000000        94.796132450000002        66.752536870000000        824.46877084000005        422.09160381999999        374.82608119999998        511.61409992000000       -201.83863263999999       -1246.5141549699999       -184.49791096999999        580.18036876999997       -93.406428070000004        93.570718499999998       -51.710446699999999        17.509495990000001      
   8.7999999999999926E-002       1000.9215584000000       -1121.4807306900000       -569.09845396000003       -45.521367210000001       -62.379202569999997        263.99305500999998       -634.07169333000002       -319.30513685000000       -45.730649569999997       -63.535034629999998       -38.114638540000001       -233.07022122999999       -29.970531850000000        94.431271370000005        66.054173969999994        825.89936819000002        424.80484267000003        375.30131118999998        510.29419314000000       -201.25533937000000       -1238.9116725599999       -184.08497696000001        578.99284805000002       -88.442992189999998        88.546606139999994       -52.829699169999998        17.883384790000001      
  0.13199999999999992            1002.4635455700000       -1123.0707059199999       -569.65621082999996       -44.737863619999999       -61.352381780000002        264.99008264999998       -639.57613446000005       -320.83885213000002       -42.466593469999999       -59.766430630000002       -38.704670659999998       -235.09550404000001       -29.851905380000002        94.072085500000000        65.346278409999996        827.30682027000000        427.53593688000001        375.77083349999998        508.93309866999999       -200.67180365999999       -1231.2595141700001       -183.67157764999999        577.80137119000005       -83.452508960000003        83.496853160000001       -53.941859630000003        18.254870680000000      
  0.17599999999999993            1003.9966703800000       -1124.6594426400000       -570.20946062999997       -43.956251680000001       -60.328896039999997        265.97872719999998       -645.09863689999997       -322.36205702000001       -39.202015050000000       -56.009149059999999       -39.292973580000002       -237.09472611000001       -29.735307389999999        93.718598950000001        64.628968099999994        828.69035807000000        430.28427194000000        376.23537915999998        507.53026841000002       -200.08738209000001       -1223.5579998000001       -183.25830196000001        576.60625128000004       -78.434422889999993        78.423065449999996       -55.046888330000002        18.623841819999999      
  0.21999999999999992            1005.5205882499999       -1126.2467093299999       -570.75817571000005       -43.176591209999998       -59.308782760000000        266.95853942000002       -650.63858846000005       -323.87467432000000       -35.937548139999997       -52.263612830000000       -39.879575150000001       -239.06774996999999       -29.620686729999999        93.370839169999996        63.902043740000003        830.05039797999996        433.04954218000000        376.69393747999999        506.08542848000002       -199.50208533000000       -1215.8071237600000       -182.84509627000000        575.40778911999996       -73.389625629999998        73.325181250000000       -56.144720560000003        18.990322150000001      
  0.26399999999999990            1007.0354540400000       -1127.8326532100000       -571.30221373999996       -42.398869130000001       -58.292025440000003        267.92970693000001       -656.19625368000004       -325.37540272000001       -32.672860829999998       -48.529761850000000       -40.464730310000000       -241.01403268999999       -29.507949870000001        93.028694270000003        63.165641000000001        831.38679030000003        435.83390749000000        377.14758397999998        504.59857441000003       -198.91674535999999       -1208.0067936800001       -182.43170828000001        574.20575367000004       -68.318470419999997        68.202661019999994       -57.235404310000000        19.354376599999998      
  0.30799999999999988            1008.5411662000000       -1129.4170327899999       -571.84182680000004       -41.623136500000001       -57.278691369999997        268.89199472000001       -661.77052474000004       -326.86592408000001       -29.408579280000001       -44.808150560000001       -41.047638050000003       -242.93413262999999       -29.397233730000000        92.692247039999998        62.419647030000000        832.70097181000006        438.63436343000001        377.59549587999999        503.06958924999998       -198.32957218000001       -1200.1578896900000       -182.01875433999999        573.00068406000003       -63.220710470000000        63.056821290000002       -58.318871080000001        19.715907630000000      
  0.35199999999999987            1010.0376914800000       -1131.0001464200000       -572.37673199999995       -40.849392180000002       -56.268845120000002        269.84530065000001       -667.36251148999997       -328.34509014000002       -26.144765289999999       -41.099303790000000       -41.629103200000003       -244.82728502000001       -29.288494940000000        92.361442780000004        61.664054630000003        833.99115189999998        441.45231551000001        378.03761720000000        501.49827704000000       -197.74198584999999       -1192.2599875799999       -181.60613422000000        571.79266629999995       -58.096759190000000        57.887870759999998       -59.395127459999998        20.074937830000000      
  0.39599999999999985            1011.5249143300000       -1132.5817181100001       -572.90695315999994       -40.077658399999997       -55.262460529999998        270.78952443999998       -672.97108618000004       -329.81265203999999       -22.881533120000000       -37.403126980000003       -42.208405759999998       -246.69360988000000       -29.181752700000001        92.036214840000000        60.898847619999998        835.25885770000002        444.28818261999999        378.47417304999999        499.88458502999998       -197.15305986999999       -1184.3134445500000       -181.19406192000000        570.58154977000004       -52.946434979999999        52.696035350000002       -60.464180329999998        20.431446040000001      
  0.43999999999999984            1013.0029765400000       -1134.1617278500000       -573.43252199000005       -39.308015820000001       -54.259612449999999        271.72475700000001       -678.59641921000002       -331.26867872000003       -19.619569179999999       -33.720250989999997       -42.785507170000002       -248.53236987000000       -29.076952540000001        91.716562900000000        60.124104699999997        836.50318961000005        447.14140990999999        378.90466666999998        498.22852752000000       -196.56285213000001       -1176.3178831499999       -180.78248223000000        569.36760232999995       -47.770869730000001        47.481519200000001       -61.525980449999999        20.785464319999999      
0.0 997.81054755 -1118.29700696 -567.96949338 -47.09395614 -64.44256698 261.97356149 -623.11716673 -316.20563844 -52.25648291 -71.10381156 -36.93076481 -228.94273335 -30.21357518 95.16684686 67.44145355 823.01376133 419.39637692 374.34600320 512.89253954 -202.42198252 -1254.06769613 -184.91073309 581.36434965 -98.34191193 98.56980813 -50.58403938 17.13311132
