# Supplementary material for: Design of high-temperature f-block molecular nanomagnets through the control of vibration-induced spin relaxation
Source: Chem Sci. 2019 Dec 2;11(6):1593–8. doi: 10.1039/c9sc03133b (PMC7025469; doi:10.1039/c9sc03133b)
Supplement: Supplementary file 3 [file SC-011-C9SC03133B-s003.zip › SI/CFPs-vs-Dist-Coord/igorm40]

    dist_coord(A)                     a20(cm1)                   a21(cm1)               a2_1(cm1)                  a22(cm1)                a2_2(cm1)                   a40(cm1)                  a41(cm1)                 a4_1(cm1)                  a42(cm1)                 a4_2(cm1)                  a43(cm1)                 a4_3(cm1)                  a44(cm1)                  a4_4(cm1)                  a60(cm1)                 a61(cm1)                 a6_1(cm1)                  a62(cm1)                 a6_2(cm1)                  a63(cm1)                 a6_3(cm1)                 a64(cm1)                  a6_4(cm1)                  a65(cm1)                  a6_5(cm1)                a66(cm1)                  a6_6(cm1)   
 -0.32399999999999995           998.01637358000005       -1121.0408538400000       -569.36211628000001       -49.201520080000002       -67.324789379999999        256.97586292000000       -619.75720445000002       -314.48995615000001       -61.583110249999997       -83.851778730000007       -37.320636700000001       -231.32876206000000       -30.922163000000001        97.396150289999994        66.523362809999995        832.53248410000003        424.23588242000000        375.22103074000000        514.10073004000003       -206.65041031000001       -1280.1379356000000       -189.37333674999999        595.39215022999997       -113.20740725000000        113.63335281000001       -52.282913579999999        17.706164300000001      
 -0.28799999999999998           997.99461813000005       -1120.7384308900000       -569.20862112999998       -48.965679969999997       -67.002266570000003        257.53455444000002       -620.13686695000001       -314.68382063000001       -60.539212970000001       -82.424953020000004       -37.273934269999998       -231.04293910000001       -30.842344740000001        97.145008000000004        66.624329540000005        831.47660533999999        423.69905043000000        375.11649166000001        513.95648403999996       -206.17390777000000       -1277.2002050700000       -188.87240439999999        593.81741603000000       -111.52238323000000        111.92596231000000       -52.091229079999998        17.641505200000001      
 -0.25200000000000000           997.97259224000004       -1120.4355345300000       -569.05488518000004       -48.730232620000002       -66.680281059999999        258.09238386999999       -620.51516430000004       -314.87699276000001       -59.496998519999998       -81.000422020000002       -37.228128669999997       -230.76259125999999       -30.762797740000000        96.894722470000005        66.725551060000001        830.42047009999999        423.16208561000002        375.01396657999999        513.81500407999999       -205.69913553000001       -1274.2731473900001       -188.37274375000001        592.24669525000002       -109.84551445000000        110.22684584000000       -51.900312939999999        17.577103720000000      
 -0.21600000000000000           997.95025496000005       -1120.1319032800000       -568.90074905999995       -48.495203560000000       -66.358882670000000        258.64940611999998       -620.89166000000000       -315.06919954000000       -58.456695560000000       -79.578643549999995       -37.183303840000001       -230.48672270000000       -30.683466599999999        96.645222959999998        66.827078169999993        829.36371866000002        422.62476882999999        374.91326588999999        513.67591275999996       -205.22620755000000       -1271.3555965500000       -187.87411706000000        590.67969470000003       -108.17729814000000        108.53605370000000       -51.710144499999998        17.512977889999998      
 -0.17999999999999999           997.92766090999999       -1119.8276808700000       -568.74633802000005       -48.260612490000000       -66.038067269999999        259.20554360000000       -621.26658617999999       -315.26064971000000       -57.418473679999998       -78.159569540000007       -37.139097679999999       -230.21625666000000       -30.604456949999999        96.396625990000004        66.928839539999998        828.30655739999997        422.08727837999999        374.81428289000002        513.53928019000000       -204.75469011000001       -1268.4486339200000       -187.37698528000001        589.11692102999996       -106.51730800000000        106.85405055000000       -51.520694610000000        17.449070110000001      
 -0.14399999999999999           997.90478958000006       -1119.5227059700001       -568.59154522999995       -48.026453539999999       -65.717842270000006        259.76084787999997       -621.63981500000000       -315.45123529000000       -56.382324089999997       -76.743325029999994       -37.095823350000003       -229.95154572999999       -30.525756640000001        96.149000110000003        67.030849160000002        827.24874182999997        421.54945435000002        374.71696592000001        513.40493110000000       -204.28486735000001       -1265.5521494499999       -186.88124400999999        587.55851472999996       -104.86584489000001        105.18070054000000       -51.331883800000000        17.385376930000000      
 -0.10799999999999998           997.88165401000003       -1119.2172762400000       -568.43659309999998       -47.792706969999998       -65.398144720000005        260.31527764999998       -622.01167659999999       -315.64112218000002       -55.347955419999998       -75.329338649999997       -37.053249520000001       -229.69184154999999       -30.447279790000000        95.902185299999999        67.133107219999999        826.19072520999998        421.01165216999999        374.62165877000001        513.27327210999999       -203.81667383999999       -1262.6660471000000       -186.38665287000001        586.00400410999998       -103.22266105999999        103.51516270000000       -51.143857680000004        17.321970850000000      
  -7.1999999999999981E-002      997.85820969999997       -1118.9111537799999       -568.28116921000003       -47.559355709999998       -65.079046529999999        260.86890292999999       -622.38169946000005       -315.83011773999999       -54.315457629999997       -73.918126180000002       -37.011384010000000       -229.43657048000000       -30.369139250000000        95.656109740000005        67.235663310000007        825.13220422999996        420.47337722999998        374.52797282000000        513.14406143999997       -203.34982837000001       -1259.7894069199999       -185.89351237000000        584.45304722000003       -101.58694661000000        101.85881620000001       -50.956597670000001        17.258749470000001      
  -3.5999999999999983E-002      997.83452096999997       -1118.6044980500001       -568.12549481999997       -47.326420970000001       -64.760510949999997        261.42164610999998       -622.75036564000004       -316.01833044000000       -53.284803660000001       -72.509529079999993       -36.970855510000000       -229.18714359000001       -30.291214480000001        95.411032469999995        67.338428699999994        824.07335191000004        419.93498605000002        374.43622088000001        513.01722573999996       -202.88528833999999       -1256.9236174099999       -185.40143760000001        582.90665038999998       -99.960163320000007        100.21006514000000       -50.769989170000002        17.195818050000000      
   3.6000000000000011E-002      997.78631170000006       -1117.9891237300001       -567.81322164999995       -46.861866640000002       -64.125171710000004        262.52460506000000       -623.48259302999998       -316.39224676999999       -51.229775170000003       -69.700465559999998       -36.891590620000002       -228.70320520000001       -30.136216619999999        94.923442199999997        67.544720060000003        821.95411019000005        418.85761345999998        374.25769033000000        512.77052497000000       -201.96039551999999       -1251.2220130600001       -184.42132136000001        579.82585807999999       -96.731217430000001        96.937826889999997       -50.398876989999998        17.070641230000000      
   7.2000000000000008E-002      997.76177930999995       -1117.6805276699999       -567.65665667999997       -46.630201489999997       -63.808320739999999        263.07484656000003       -623.84636173000001       -316.57800451999998       -50.204998750000001       -68.299593079999994       -36.853107780000002       -228.46865041999999       -30.059089539999999        94.680872910000005        67.648259629999998        820.89390143000003        418.31868476000000        374.17117726999999        512.65090941999995       -201.50035025000000       -1248.3861720499999       -183.93305056000000        578.29122319999999       -95.128847219999997        95.313674919999997       -50.214413139999998        17.008433560000000      
  0.10800000000000001           997.73698473000002       -1117.3713420199999       -567.49972091999996       -46.398959720000001       -63.492085179999997        263.62421155999999       -624.20842507999998       -316.76289966000002       -49.182260720000002       -66.901679900000005       -36.815466049999998       -228.23857104999999       -29.982255460000001        94.439119210000001        67.752037880000003        819.83337064000000        417.77946505000000        374.08625197999999        512.53352687999995       -201.04193989000001       -1245.5600646099999       -183.44612423000001        576.76054583999996       -93.534426449999998        93.698176329999995       -50.030675119999998        16.946442680000001      
  0.14400000000000002           997.71190389000003       -1117.0614753200000       -567.34231738000005       -46.168136099999998       -63.176414139999999        264.17277152000003       -624.56888225000000       -316.94679232999999       -48.161497709999999       -65.506403000000006       -36.778268210000000       -228.01393354000001       -29.905693870000000        94.198274299999994        67.856068140000005        818.77235495000002        417.23979138999999        374.00296870000000        512.41843653000001       -200.58467055000000       -1242.7441095700001       -182.96043693999999        575.23399626000003       -91.948343890000004        92.090600530000003       -49.847588510000001        16.884656209999999      
  0.18000000000000002           997.68657440000004       -1116.7510912299999       -567.18477121000001       -45.937709540000000       -62.861294090000001        264.72046032999998       -624.92789400000004       -317.13012902999998       -47.142493219999999       -64.113590020000004       -36.742367729999998       -227.79448568000001       -29.829423009999999        93.958292240000006        67.960314159999996        817.71107811000002        416.70019350000001        373.92152414999998        512.30582855000000       -200.12958583000000       -1239.9385024500000       -182.47611626000000        573.71152204999999       -90.369820799999999        90.491236490000006       -49.665212349999997        16.823123780000000      
  0.21600000000000003           997.66096560999995       -1116.4400126900000       -567.02699429999996       -45.707701530000001       -62.546752560000002        265.26731183999999       -625.28514252000002       -317.31274320000000       -46.125439749999998       -62.723504460000001       -36.707636890000003       -227.57960260999999       -29.753427960000000        93.719117800000006        68.064811399999996        816.64931451999996        416.16055585999999        373.84175614999998        512.19547293000005       -199.67654855999999       -1237.1424999100000       -181.99310059000001        572.19289698000000       -88.799050530000002        88.900272240000007       -49.483534319999997        16.761842070000000      
  0.25200000000000000           997.63507775999994       -1116.1282687800001       -566.86882966999997       -45.478132709999997       -62.232767230000000        265.81334482000000       -625.64079283000001       -317.49436795999998       -45.110462579999997       -61.336019989999997       -36.673158020000002       -227.36974598000000       -29.677659540000001        93.480817630000004        68.169555119999998        815.58711382000001        415.62060362000000        373.76363980000002        512.08735891000003       -199.22455656000000       -1234.3563797500001       -181.51120510000001        570.67829777999998       -87.236776660000004        87.316803320000005       -49.302524609999999        16.700792710000002      
  0.28799999999999998           997.60894409000002       -1115.8160446700001       -566.71032258000002       -45.248965910000003       -61.919384510000000        266.35848915000003       -625.99491577000003       -317.67516229000000       -44.097352100000002       -59.951395920000003       -36.639810730000001       -227.16446927000001       -29.602155390000000        93.243350149999998        68.274512130000005        814.52476397999999        415.08042367000002        373.68718837000000        511.98148815000002       -198.77452000000000       -1231.5801401900001       -181.03053480000000        569.16775382000003       -85.682396019999999        85.741493530000000       -49.122222979999997        16.639981729999999      
  0.32399999999999995           997.58252886000002       -1115.5031832400000       -566.55151616000001       -45.020194220000000       -61.606526870000003        266.90283655000002       -626.34750472999997       -317.85522884000000       -43.086032520000003       -58.569084590000003       -36.607082370000001       -226.96466482000000       -29.526960890000002        93.006744170000005        68.379711529999994        813.46201056999996        414.54006501999999        373.61245337000003        511.87806633000002       -198.32584018000000       -1228.8141015300000       -180.55126733000000        567.66114812000001       -84.135453490000003        84.174158320000004       -48.942595900000001        16.579372880000001      
0.0 997.81054755 -1118.29700696 -567.96949338 -47.09395614 -64.44256698 261.97356149 -623.11716673 -316.20563844 -52.25648291 -71.10381156 -36.93076481 -228.94273335 -30.21357518 95.16684686 67.44145355 823.01376133 419.39637692 374.34600320 512.89253954 -202.42198252 -1254.06769613 -184.91073309 581.36434965 -98.34191193 98.56980813 -50.58403938 17.13311132
