# Supplementary material for: Design of high-temperature f-block molecular nanomagnets through the control of vibration-induced spin relaxation
Source: Chem Sci. 2019 Dec 2;11(6):1593–8. doi: 10.1039/c9sc03133b (PMC7025469; doi:10.1039/c9sc03133b)
Supplement: Supplementary file 3 [file SC-011-C9SC03133B-s003.zip › SI/CFPs-vs-Dist-Coord/igorm41]

    dist_coord(A)                     a20(cm1)                   a21(cm1)               a2_1(cm1)                  a22(cm1)                a2_2(cm1)                   a40(cm1)                  a41(cm1)                 a4_1(cm1)                  a42(cm1)                 a4_2(cm1)                  a43(cm1)                 a4_3(cm1)                  a44(cm1)                  a4_4(cm1)                  a60(cm1)                 a61(cm1)                 a6_1(cm1)                  a62(cm1)                 a6_2(cm1)                  a63(cm1)                 a6_3(cm1)                 a64(cm1)                  a6_4(cm1)                  a65(cm1)                  a6_5(cm1)                a66(cm1)                  a6_6(cm1)   
 -0.34000000000000002         997.80081835999999       -1120.7748314600001       -563.05466793000005       -45.854825200000001       -65.358237570000000        261.96094449999998       -622.27222788999995       -317.69193245000002       -45.416748470000002       -76.137419289999997       -49.775896650000000       -226.79312521000000       -31.332713420000001        94.844673139999998        67.447874139999996        824.69685405999996        416.43847047000003        374.16305404000002        513.02309665999996       -221.22141353000001       -1250.9666015600001       -181.62744835999999        582.45912040999997       -90.932652300000001        105.31636019000000       -49.888419360000000        19.217699369999998      
 -0.30600000000000005         997.80262760000005       -1120.5281806500000       -563.54677747999995       -45.978304670000000       -65.266108180000003        261.96330848999997       -622.36176661000002       -317.54592567999998       -46.099462469999999       -75.632393669999999       -48.492898220000001       -227.01353098999999       -31.219980260000000        94.874051919999999        67.446803930000002        824.51760459000002        416.72899632000002        374.18075893999998        513.00971970000001       -219.34273905000001       -1251.2806333599999       -181.95467368000001        582.34536994999996       -91.698586640000002        104.66930341000000       -49.957494869999998        19.008989369999998      
 -0.27200000000000002         997.80423070999996       -1120.2812741099999       -564.03881336999996       -46.101894649999998       -65.174099970000000        261.96544067000002       -622.45045180000000       -317.39986285999998       -46.782461380000001       -75.127815069999997       -47.208974720000001       -227.23275577999999       -31.107383110000001        94.904076829999994        67.445842679999998        824.34022310000000        417.01949545000002        374.19894053000002        512.99603789000003       -217.46296226000001       -1251.5936627700000       -182.28197963000000        582.23258498999996       -92.459562579999997        104.01566024000000       -50.026658030000000        18.800345239999999      
 -0.23800000000000002         997.80566626999996       -1120.0341083500000       -564.53037640000002       -46.225571570000000       -65.082227880000005        261.96738812000001       -622.53795017000004       -317.25222996999997       -47.465789219999998       -74.623602509999998       -45.924691060000001       -227.45076949000000       -30.994990600000001        94.934722339999993        67.445006079999999        824.16533244000004        417.31221307999999        374.21690359000002        512.98270945000002       -215.58307056999999       -1251.9057216500000       -182.60956393000001        582.12067883999998       -93.214926239999997        103.35598114000000       -50.095927300000000        18.591722160000000      
 -0.20400000000000001         997.80689067000003       -1119.7867247800000       -565.02207863000001       -46.349340970000000       -64.990458790000005        261.96897398999999       -622.62403019999999       -317.10434565000003       -48.149260939999998       -74.119616089999994       -44.640418640000000       -227.66741680000001       -30.882760430000001        94.965964979999995        67.444203209999998        823.99373506999996        417.60648541000000        374.23529803000002        512.96940429000006       -213.70333382000001       -1252.2171391800000       -182.93738916000001        582.00969096999995       -93.964490269999999        102.69007069000000       -50.165348659999999        18.383212380000000      
 -0.17000000000000001         997.80795940999997       -1119.5390214800000       -565.51357223000002       -46.473222300000003       -64.898827019999999        261.97037811000001       -622.70919941000000       -316.95573471000000       -48.833215539999998       -73.616099530000000       -43.356056860000002       -227.88324678999999       -30.770747149999998        94.997919499999995        67.443516380000005        823.82383543000003        417.90204352000001        374.25344483999999        512.95625686000005       -211.82363871999999       -1252.5277489499999       -183.26557880999999        581.89988858000004       -94.708549399999995        102.01828906999999       -50.234811649999997        18.174735660000000      
 -0.13600000000000001         997.80885262000004       -1119.2911103100000       -566.00518468999996       -46.597175890000003       -64.807305139999997        261.97149259000003       -622.79309763000003       -316.80721195000001       -49.517254819999998       -73.112790689999997       -42.071855419999999       -228.09802701999999       -30.658942249999999        95.030502519999999        67.442894390000006        823.65693203000001        418.19844597000002        374.27183822000001        512.94333908999999       -209.94405000000000       -1252.8378520700001       -183.59412839000001        581.79107124999996       -95.446486359999994        101.34060187999999       -50.304405379999999        17.966334320000001      
 -0.10200000000000001         997.80955787000005       -1119.0429453400000       -566.49633122000000       -46.721224589999998       -64.715925659999996        261.97242779999999       -622.87551822000000       -316.65737071000001       -50.201589579999997       -72.609917940000003       -40.786299100000001       -228.31058414000000       -30.547310540000002        95.063548420000004        67.442434090000006        823.49297238999998        418.49625811999999        374.29040332000000        512.93051052999999       -208.06306688000001       -1253.1463164500001       -183.92285059000000        581.68260688999999       -96.178733609999995        100.65690834000000       -50.374203289999997        17.757931620000001      
  -6.8000000000000005E-002    997.81007233000003       -1118.7945853500000       -566.98756982999998       -46.845377520000000       -64.624681719999998        261.97299748000000       -622.95709767000005       -316.50746307999998       -50.886270220000000       -72.107543000000007       -39.501422900000001       -228.52260063000000       -30.435843800000001        95.097379720000006        67.441979210000000        823.33123587000000        418.79501333000002        374.30890848000001        512.91769738999994       -206.18295954999999       -1253.4545488000001       -184.25177239000001        581.57572949999997       -96.905815810000007        99.966901410000006       -50.444032819999997        17.549639490000001      
  -3.4000000000000002E-002    997.81039200999999       -1118.5458954900000       -567.47854421000000       -46.969619209999998       -64.533568119999998        261.97342537999998       -623.03762766000000       -316.35679420999998       -51.571294060000000       -71.605501189999998       -38.216210199999999       -228.73292216999999       -30.324612170000002        95.131751350000002        67.441693259999994        823.17120677000003        419.09497756000002        374.32717437000002        512.90520641000001       -204.30254239999999       -1253.7611972300001       -184.58109569999999        581.46937905000004       -97.626624570000004        99.271477910000002       -50.513997400000001        17.341347679999998      
   3.4000000000000002E-002    997.81049259999998       -1118.0478140299999       -568.46029005000003       -47.218387600000000       -64.351693749999995        261.97342780000002       -623.19487963999995       -316.05356017000003       -52.941918919999999       -70.602450520000005       -35.644936649999998       -229.15014386999999       -30.102680220000000        95.202397779999998        67.441328139999996        822.85987940999996        419.69958220000001        374.36497207999997        512.88007424000000       -200.54116671000000       -1254.3726180799999       -185.24048576000001        581.25970409000001       -99.051286579999996        97.862148439999999       -50.654298449999999        16.924945080000001      
   6.8000000000000005E-002    997.81026789999999       -1117.7984109600000       -568.95097763000001       -47.342909700000000       -64.260927280000004        261.97301663000002       -623.27160096000000       -315.90097469000000       -53.627698729999999       -70.101265789999999       -34.359091220000003       -229.35739348999999       -29.992032129999998        95.238705650000000        67.441248209999998        822.70856707999997        420.00408199999998        374.38362887000000        512.86806371000000       -198.66039832000001       -1254.6775508000001       -185.57071428000000        581.15645353000002       -99.754784250000000        97.148572470000005       -50.724616220000001        16.716794210000000      
  0.10200000000000001         997.80990575999999       -1117.5488106299999       -569.44149125000001       -47.467486100000002       -64.170291710000001        261.97250468999999       -623.34762163000005       -315.74802762000002       -54.313413160000003       -69.600480140000002       -33.073125189999999       -229.56319164999999       -29.881600899999999        95.275583979999993        67.441348800000000        822.55881343999999        420.30926040000003        374.40286973000002        512.85601454000005       -196.77943608999999       -1254.9811830500000       -185.90122986000000        581.05386713999997       -100.45204142000000        96.429350529999994       -50.795068170000000        16.508657530000001      
  0.13600000000000001         997.80931558999998       -1117.2987452200000       -569.93188724000004       -47.592200300000002       -64.079801360000005        261.97164131000000       -623.42140333999998       -315.59420292999999       -54.999742959999999       -69.100227050000001       -31.786725680000000       -229.76723128000000       -29.771326129999998        95.313051590000001        67.441496160000000        822.41309558000000        420.61617677999999        374.42188887999998        512.84401848000005       -194.89811902000000       -1255.2837881500000       -186.23195619000001        580.95217299000001       -101.14387690000000        95.704165779999997       -50.865655099999998        16.300580960000001      
  0.17000000000000001         997.80857785000001       -1117.0486862200000       -570.42214074000003       -47.717010330000001       -63.989427390000003        261.97056786000002       -623.49506638000003       -315.43991019999999       -55.686320469999998       -68.600257769999999       -30.499487660000000       -229.97000302000001       -29.661262740000002        95.351122020000005        67.441766009999995        822.26849701000003        420.92392452000001        374.44118440000000        512.83212055000001       -193.01599779000000       -1255.5854818099999       -186.56303481000000        580.85134610000000       -101.82981090000000        94.973086510000002       -50.936395070000003        16.092499759999999      
  0.20400000000000001         997.80756532999999       -1116.7982769700000       -570.91223554999999       -47.841884469999997       -63.899186399999998        261.96912717999999       -623.56702617999997       -315.28487246999998       -56.373084409999997       -68.100636230000006       -29.212921059999999       -230.17172710000000       -29.551434430000000        95.389833969999998        67.442057300000002        822.12729594999996        421.23346013000003        374.46013995999999        512.82055370000000       -191.13466364999999       -1255.8864752500001       -186.89449847000000        580.75152685000000       -102.50940878000000        94.236510749999994       -51.007239460000001        15.884452840000000      
  0.23800000000000002         997.80649533999997       -1116.5476540600000       -571.40221622000001       -47.966859870000000       -63.809071520000003        261.96757678000000       -623.63821409000002       -315.12912659000000       -57.060082430000001       -67.601436750000005       -27.926412429999999       -230.37257319000000       -29.441771899999999        95.429250609999997        67.442498380000004        821.98796994999998        421.54447583000001        374.47952865000002        512.80900794000001       -189.25360907999999       -1256.1868216700000       -187.22613283999999        580.65291562000004       -103.18362239000000        93.493732339999994       -51.078158070000001        15.676459619999999      
  0.27200000000000002         997.80520849000004       -1116.2966892699999       -571.89216823000004       -48.091933439999998       -63.719065770000000        261.96579538999998       -623.70789549000006       -314.97322552999998       -57.747396510000002       -67.102445250000002       -26.639046140000001       -230.57177027000000       -29.332348889999999        95.469184870000007        67.443061180000001        821.85146413999996        421.85612850000001        374.49896991999998        512.79766347999998       -187.37146539000000       -1256.4859662800000       -187.55824301000001        580.55481851000002       -103.85133789000000        92.745546610000005       -51.149255029999999        15.468454280000000      
  0.30600000000000005         997.80371030000003       -1116.0456680000000       -572.38194389000000       -48.217084229999998       -63.629229219999999        261.96365293999997       -623.77687932000003       -314.81664776000002       -58.434867519999997       -66.604139640000000       -25.351858579999998       -230.76933553000001       -29.223129759999999        95.509725239999995        67.443665010000004        821.71701113999995        422.16912287999997        374.51863997999999        512.78615234999995       -185.48964375000000       -1256.7840955700001       -187.89063313000000        580.45772061000002       -104.51307359000000        91.991812920000001       -51.220501409999997        15.260471969999999      
0.0 997.81054755 -1118.29700696 -567.96949338 -47.09395614 -64.44256698 261.97356149 -623.11716673 -316.20563844 -52.25648291 -71.10381156 -36.93076481 -228.94273335 -30.21357518 95.16684686 67.44145355 823.01376133 419.39637692 374.34600320 512.89253954 -202.42198252 -1254.06769613 -184.91073309 581.36434965 -98.34191193 98.56980813 -50.58403938 17.13311132
0.34  997.80201400 -1115.79421281 -572.87158927  -48.34230189  -63.53951118  261.96126842 -623.84411948 -314.65930147  -59.12241472  -66.10615662  -24.06529790 -230.96624933  -29.11413074   95.55095685   67.44434420  821.58585702  422.48398388  374.53850161  512.77476130 -183.60855917 -1257.08173153 -188.22335202  580.36173686 -105.16865037   91.23237846  -51.29182073   15.05252311
