# Supplementary material for: Design of high-temperature f-block molecular nanomagnets through the control of vibration-induced spin relaxation
Source: Chem Sci. 2019 Dec 2;11(6):1593–8. doi: 10.1039/c9sc03133b (PMC7025469; doi:10.1039/c9sc03133b)
Supplement: Supplementary file 3 [file SC-011-C9SC03133B-s003.zip › SI/CFPs-vs-Dist-Coord/igorm42]

    dist_coord(A)                     a20(cm1)                   a21(cm1)               a2_1(cm1)                  a22(cm1)                a2_2(cm1)                   a40(cm1)                  a41(cm1)                 a4_1(cm1)                  a42(cm1)                 a4_2(cm1)                  a43(cm1)                 a4_3(cm1)                  a44(cm1)                  a4_4(cm1)                  a60(cm1)                 a61(cm1)                 a6_1(cm1)                  a62(cm1)                 a6_2(cm1)                  a63(cm1)                 a6_3(cm1)                 a64(cm1)                  a6_4(cm1)                  a65(cm1)                  a6_5(cm1)                a66(cm1)                  a6_6(cm1)   
 -0.33000000000000002          997.29302172999996       -1124.0989727500000       -570.91745873000002       -48.600260710000001       -66.501751999999996        256.81030501999999       -614.52386720000004       -311.83596993999998       -63.073508609999998       -85.889672730000001       -35.637052980000000       -221.00949577000000       -31.271176910000001        98.489680370000002        67.019685109999998        835.94900491999999        425.97892132999999        369.91717742999998        506.83311087999999       -204.20194473000001       -1265.0643097800000       -191.71218902000001        602.72745134000002       -107.74636481000000        108.10975026000000       -49.670971680000001        16.832077150000000      
 -0.29700000000000004          997.34573938999995       -1123.5184165500000       -570.62243550999995       -48.448186700000001       -66.293905499999994        257.32974272000001       -615.39150787999995       -312.27720828000002       -61.979448009999999       -84.394441299999997       -35.769173379999998       -221.81728265000001       -31.163629360000002        98.151729369999998        67.060926499999994        834.65648131000000        425.32109288999999        370.35974434000002        507.43862892999999       -204.02423014999999       -1263.9639916900001       -191.02092404999999        600.55617474999997       -106.79435819000000        107.14445051000000       -49.768094329999997        16.864118500000000      
 -0.26400000000000001          997.39819187000001       -1122.9377304400000       -570.32751667000002       -48.296459720000001       -66.086442469999994        257.84856294000002       -616.25710018999996       -312.71742107000000       -60.888248900000001       -82.902639280000002       -35.900238350000002       -222.62154403000000       -31.056427580000001        97.814980280000000        67.102436040000001        833.36340698000004        424.66328191000002        370.80244712000001        508.04429510000000       -203.84603329999999       -1262.8632366600000       -190.33199863999999        598.39233343000001       -105.84513819000000        106.18122583000000       -49.863912110000001        16.895752670000000      
 -0.23100000000000001          997.45047283999997       -1122.3574225699999       -570.03252061000001       -48.145019970000000       -65.879439689999998        258.36661905000000       -617.12113682999995       -313.15668319000002       -59.799637169999997       -81.414666900000000       -36.030586479999997       -223.42278518000001       -30.949684890000000        97.479519449999998        67.144107109999993        832.07057241999996        424.00511061999998        371.24520008000002        508.65019235000000       -203.66755273999999       -1261.7631887000000       -189.64572645999999        596.23653643000000       -104.89812719000000        105.22085345000001       -49.958458770000000        16.926892939999998      
 -0.19800000000000001          997.50256352999997       -1121.7771801700001       -569.73772989999998       -47.993912379999998       -65.672877779999993        258.88394606999998       -617.98334161000002       -313.59514306000000       -58.713815169999997       -79.930530550000000       -36.161023800000002       -224.22095221000001       -30.843320940000002        97.145391029999999        67.185956520000005        830.77746303000004        423.34712288999998        371.68808502000002        509.25606621999998       -203.48987851000001       -1260.6634947400000       -188.96188298000001        594.08883444000003       -103.95391786000000        104.26288717000000       -50.051670999999999        16.957654139999999      
 -0.16500000000000001          997.55440453000006       -1121.1969084100001       -569.44282606000002       -47.843132210000000       -65.466738870000000        259.40063858000002       -618.84355432999996       -314.03244963999998       -57.630822119999998       -78.450064359999999       -36.290204740000000       -225.01576448000000       -30.737356210000002        96.812476860000004        67.228053349999996        829.48399211000003        422.68876619999998        372.13092926000002        509.86201627999998       -203.31135853000001       -1259.5635717099999       -188.28049512999999        591.94864098000005       -103.01233331000000        103.30745357000001       -50.143595329999997        16.987944450000001      
 -0.13200000000000001          997.60605569999996       -1120.6167036899999       -569.14812529999995       -47.692682900000001       -65.261038619999994        259.91660404999999       -619.70193668000002       -314.46895855000002       -56.550605760000003       -76.973417299999994       -36.419473320000002       -225.80753354999999       -30.631765099999999        96.480884779999997        67.270327129999998        828.19025949000002        422.03058848000001        372.57389376999998        510.46792821000003       -203.13364679000000       -1258.4640127499999       -187.60151164000001        589.81647999999996       -102.07359140000000        102.35443795000000       -50.234197950000002        17.017861759999999      
  -9.9000000000000005E-002     997.65749056000004       -1120.0367198599999       -568.85336973000005       -47.542523959999997       -65.055748670000000        260.43188685000001       -620.55863069999998       -314.90446966000002       -55.472947540000000       -75.500244280000004       -36.547653420000003       -226.59618090000001       -30.526603850000001        96.150490489999996        67.312811749999995        826.89653911000005        421.37211705999999        373.01693055999999        511.07413795999997       -202.95523514000001       -1257.3647821600000       -186.92508108000001        587.69184696000002       -101.13694494000001        101.40404525000000       -50.323578400000002        17.047302850000001      
  -6.6000000000000003E-002     997.70872267000004       -1119.4567614900000       -568.55867711999997       -47.392676739999999       -64.850930959999999        260.94646283999998       -621.41332755999997       -315.33914706000002       -54.398046540000003       -74.031086079999994       -36.675881420000003       -227.38150422999999       -30.421893059999999        95.821355980000007        67.355488960000002        825.60252871000000        420.71359145000002        373.45989093999998        511.68026272999998       -202.77740521000001       -1256.2655890999999       -186.25128429000000        585.57498972999997       -100.20244604000000        100.45696995000000       -50.411670770000001        17.076305120000001      
  -3.3000000000000002E-002     997.75973790000000       -1118.8768277400000       -568.26406944999997       -47.243167479999997       -64.646538519999993        261.46035410000002       -622.26611156000001       -315.77286103000000       -53.325983970000003       -72.565628790000005       -36.803419310000002       -228.16348275999999       -30.317544730000002        95.493453329999994        67.398376089999999        824.30823124999995        420.05504253999999        373.90288449000002        512.28637342000002       -202.59950384999999       -1255.1663963599999       -185.57983571000000        583.46575393000001       -99.270832949999999        99.512236079999994       -50.498496560000000        17.104910510000000      
   3.3000000000000002E-002     997.86114483999995       -1117.7174212400000       -567.67494065000005       -46.945053379999997       -64.238994629999993        262.48607256999998       -623.96652451000000       -316.63742316999998       -51.189622770000000       -69.645403340000001       -37.056864800000000       -229.71858914000001       -30.109984850000000        94.841389390000003        67.484739939999997        821.71935351000002        418.73756474999999        374.78919716000001        513.49895259000004       -202.24369128999999       -1252.9691786200001       -184.24402977000000        579.27028106000000       -97.415404539999997        97.629728790000001       -50.668410680000001        17.160878610000001      
   6.6000000000000003E-002     997.91152299999999       -1117.1377093900001       -567.38042098000005       -46.796478200000003       -64.035893840000000        262.99791661000000       -624.81376256999999       -317.06826173000002       -50.125597589999998       -68.191073739999993       -37.183131690000003       -230.49116468000000       -30.006785610000001        94.517205160000003        67.528232709999997        820.42443248999996        418.07867513999997        375.23228719000002        514.10507889999997       -202.06616900000000       -1251.8704869000001       -183.57971802000000        577.18393184000001       -96.491664909999997        96.692569280000001       -50.751474670000000        17.188250929999999      
   9.9000000000000005E-002     997.96170342999994       -1116.5581749000000       -567.08601654999995       -46.648220889999997       -63.833211499999997        263.50904654999999       -625.65922660000001       -317.49824171000000       -49.064284760000000       -66.740320199999999       -37.308589130000001       -231.26042226999999       -29.903995840000000        94.194198110000002        67.571915270000005        819.12947715999996        417.41980132999998        375.67539375000001        514.71132033000004       -201.88838589000000       -1250.7720514900000       -182.91792778000001        575.10502572999997       -95.570202559999998        95.758148989999995       -50.833352069999997        17.215204210000000      
  0.13200000000000001          998.01169303999995       -1115.9787933499999       -566.79154251000000       -46.500275209999998       -63.630963170000001        264.01947684999999       -626.50301547000004       -317.92714525000002       -48.005658619999998       -65.293314370000004       -37.433455090000002       -232.02717117000000       -29.801574850000002        93.872514559999999        67.615767869999999        817.83443984999997        416.76064329000002        376.11850066000000        515.31749357000001       -201.71052337000000       -1249.6743355100000       -182.25843132000000        573.03404024999998       -94.651837799999996        94.825907389999998       -50.913957779999997        17.241738699999999      
  0.16500000000000001          998.06145690999995       -1115.3994466300001       -566.49726083999997       -46.352647089999998       -63.429126099999998        264.52923308999999       -627.34480040999995       -318.35529484000000       -46.949755300000000       -63.849817680000001       -37.557658289999999       -232.79015951000000       -29.699582679999999        93.551914269999997        67.659844210000003        816.53916344000004        416.10165148999999        376.56156915999998        515.92379093000000       -201.53251521000001       -1248.5763613900001       -181.60154122000000        570.97008158999995       -93.735247139999998        93.896888640000000       -50.993413189999998        17.267858929999999      
  0.19800000000000001          998.11100413999998       -1114.8201341300000       -566.20294407999995       -46.205316289999999       -63.227725810000003        265.03833026000001       -628.18472440999994       -318.78241401999998       -45.896416559999999       -62.410101249999997       -37.681852110000001       -233.55012192000001       -29.597924599999999        93.232564990000000        67.704123039999999        815.24363452000000        415.44245876000002        377.00469261000001        516.52994491000004       -201.35511647000001       -1247.4784812700000       -180.94677842999999        568.91371283000001       -92.821677460000004        92.970068130000001       -51.071617719999999        17.293608160000002      
  0.23100000000000001          998.16037486000005       -1114.2410559499999       -565.90862543000003       -46.058291210000000       -63.026735279999997        265.54671352000003       -629.02311086999998       -319.20856053000000       -44.845709939999999       -60.973924480000001       -37.805277969999999       -234.30795911999999       -29.496666879999999        92.914539770000005        67.748552590000003        813.94814657999996        414.78308478000002        377.44782701999998        517.13614722000000       -201.17741530999999       -1246.3817505500001       -180.29444828999999        566.86524340999995       -91.910896730000005        92.045543940000002       -51.148583600000002        17.318928159999999      
  0.26400000000000001          998.20952153999997       -1113.6618748300000       -565.61452327999996       -45.911595669999997       -62.826195859999999        266.05442412000002       -629.85928381999997       -319.63398721999999       -43.797828670000001       -59.541598380000003       -37.928657299999998       -235.06176846000000       -29.395829679999999        92.597605130000005        67.793203199999994        812.65221962999999        414.12394122000001        377.89082838000002        517.74219440000002       -201.00029296000000       -1245.2844217200000       -179.64466761000000        564.82381088000000       -91.002076990000006        91.124521920000007       -51.224380349999997        17.343866960000000      
  0.29700000000000004          998.25848250000001       -1113.0830566300001       -565.32029202000001       -45.765181089999999       -62.626062720000000        266.56142719000002       -630.69399840000005       -320.05831406999999       -42.752422969999998       -58.112708339999998       -38.050877870000001       -235.81302832000000       -29.295378469999999        92.281895480000003        67.838020790000002        811.35656432999997        413.46440376999999        378.33385578999997        518.34841039000003       -200.82239593000000       -1244.1879962600001       -178.99721700000001        562.78992751999999       -90.095874830000000        90.205684509999998       -51.299019770000001        17.368361430000000      
  0.33000000000000007          998.30721235999999       -1112.5041147200000       -565.02611529000001       -45.619114519999997       -62.426346760000001        267.06779204999998       -631.52668488999996       -320.48156764999999       -41.709885110000002       -56.687529519999998       -38.172588140000002       -236.56109559000001       -29.195213949999999        91.967403939999997        67.883056710000005        810.06043781000005        412.80483341000001        378.77684818000000        518.95435107000003       -200.64465772000000       -1243.0914066500000       -178.35179940000000        560.76342408999994       -89.193191150000004        89.288815290000002       -51.372424539999997        17.392516380000000      
0.0 997.81054755 -1118.29700696 -567.96949338 -47.09395614 -64.44256698 261.97356149 -623.11716673 -316.20563844 -52.25648291 -71.10381156 -36.93076481 -228.94273335 -30.21357518 95.16684686 67.44145355 823.01376133 419.39637692 374.34600320 512.89253954 -202.42198252 -1254.06769613 -184.91073309 581.36434965 -98.34191193 98.56980813 -50.58403938 17.13311132
