# Supplementary material for: Design of high-temperature f-block molecular nanomagnets through the control of vibration-induced spin relaxation
Source: Chem Sci. 2019 Dec 2;11(6):1593–8. doi: 10.1039/c9sc03133b (PMC7025469; doi:10.1039/c9sc03133b)
Supplement: Supplementary file 3 [file SC-011-C9SC03133B-s003.zip › SI/CFPs-vs-Dist-Coord/igorm43]

    dist_coord(A)                     a20(cm1)                   a21(cm1)               a2_1(cm1)                  a22(cm1)                a2_2(cm1)                   a40(cm1)                  a41(cm1)                 a4_1(cm1)                  a42(cm1)                 a4_2(cm1)                  a43(cm1)                 a4_3(cm1)                  a44(cm1)                  a4_4(cm1)                  a60(cm1)                 a61(cm1)                 a6_1(cm1)                  a62(cm1)                 a6_2(cm1)                  a63(cm1)                 a6_3(cm1)                 a64(cm1)                  a6_4(cm1)                  a65(cm1)                  a6_5(cm1)                a66(cm1)                  a6_6(cm1)   
 -0.28700000000000003         997.80623565999997       -1129.3509705100000       -546.32836085999998       -47.107386570000003       -64.461147170000004        261.87418659000002       -638.01069288999997       -287.06908931999999       -54.968054979999998       -69.268508479999994        45.282548319999997       -243.39184871000000       -31.033093550000000        95.149988660000005        67.386310949999995        824.11280827999997        418.05643547000000        382.94024258000002        506.70765468000002       -128.13105435000000       -1267.2514102600001       -186.03687002999999        582.03992792999998       -114.31248751000000        82.692899400000002       -52.426450500000001        11.512148150000000      
 -0.24600000000000002         997.80774749000000       -1127.7653027500000       -549.41678960000002       -47.103775550000002       -64.456188729999994        261.90081357999998       -635.87556983000002       -291.22690105999999       -54.571507850000003       -69.518176440000005        33.555958250000003       -241.20322196000001       -30.907627710000000        95.125025350000001        67.400584339999995        823.91258530000005        418.22901123000003        381.70694744999997        507.58405155000003       -138.72591998999999       -1265.2447788400000       -185.84080116000001        581.82907351999995       -112.03369833000001        84.971562359999993       -52.167813969999997        12.317006650000000      
 -0.20500000000000002         997.80891631999998       -1126.1815556100000       -552.50611758000002       -47.100763319999999       -64.452031829999996        261.92324692000000       -633.74189722999995       -295.38577054000001       -54.178328759999999       -69.772286309999998        21.823868319999999       -239.05575168999999       -30.784946829999999        95.109174049999993        67.412704199999993        823.72803697999996        418.40821002000001        380.47526543999999        508.46266159999999       -149.32628083000000       -1263.2790027399999       -185.65643587000000        581.65630193000004       -109.75449420000000        87.246653460000005       -51.907663720000002        13.121174590000001      
 -0.16400000000000001         997.80987573000004       -1124.6002026399999       -555.59664602999999       -47.098272659999999       -64.448591350000001        261.94166876999998       -631.61147545999995       -299.54669021000001       -53.787741080000004       -70.030198790000000        10.085434370000000       -236.95022474999999       -30.664960539999999        95.102482449999997        67.422754870000006        823.55728848000001        418.59293558000002        379.24606166000001        509.34378387999999       -159.93303222000000       -1261.3546133899999       -185.48338659000001        581.52172977999999       -107.47499833000001        89.517033029999993       -51.645993990000001        13.924774310000000      
 -0.12300000000000000         997.81047063000005       -1123.0210491900000       -558.68824982000001       -47.096365630000001       -64.445949080000005        261.95581493999998       -629.48343192000004       -303.70933867000002       -53.400491830000000       -70.292449849999997       -1.6586203900000001       -234.88571923999999       -30.547859870000000        95.104846490000000        67.430617429999998        823.40103611999996        418.78362823999998        378.01820312000001        510.22732982000002       -170.54518572000001       -1259.4711282799999       -185.32243231999999        581.42512031000001       -105.19389796999999        91.784860100000003       -51.382847290000001        14.727703880000000      
  -8.1999999999999990E-002    997.81081123000001       -1121.4441188700000       -561.78092734999996       -47.094995140000002       -64.444059769999996        261.96590629000002       -627.35849743999995       -307.87329689000001       -53.016086790000003       -70.558752769999998       -13.409848100000000       -232.86320671999999       -30.433596090000002        95.116398020000005        67.436378610000006        823.25805694999997        418.98144308000002        376.79228932000001        511.11339106000003       -181.16474382999999       -1257.6288628200000       -185.17331743000000        581.36676798999997       -102.91133213000001        94.049525540000005       -51.118117450000000        15.530064290000000      
  -4.0999999999999988E-002    997.81081078000000       -1119.8694486200000       -564.87459340999999       -47.094193519999997       -64.442939809999999        261.97181775000001       -625.23645720000002       -312.03862158999999       -52.634799389999998       -70.829254419999998       -25.167027449999999       -230.88186801000001       -30.322151210000001        95.137021750000002        67.440001800000005        823.12877957000001        419.18555064999998        375.56808690000003        512.00179480999998       -191.79015082999999       -1255.8273758700000       -185.03601101000001        581.34635666999998       -100.62746219000000        96.311103900000006       -50.851869800000003        16.331852880000000      
   4.1000000000000016E-002    997.80997248000006       -1116.7266675000001       -571.06543861000000       -47.094260230000003       -64.442961269999998        261.97117807000001       -620.99978371999998       -320.37389175999999       -51.881117969999998       -71.382435700000002       -48.701183260000001       -227.04422485000001       -30.107881460000002        95.205628890000000        67.440802619999999        822.91389185000003        419.61432788000002        373.12555192999997        513.78599869000004       -213.06031666999999       -1252.3485285300001       -184.79748212000001        581.41986431999999       -96.053734320000004        100.82640949000000       -50.314732409999998        17.933852880000000      
   8.2000000000000017E-002    997.80906711000000       -1115.1586243199999       -574.16268218000005       -47.095136910000001       -64.444094609999993        261.96461827000002       -618.88614245999997       -324.54365933999998       -51.508855140000001       -71.665037319999996       -60.478750069999997       -225.18730282999999       -30.005132230000001        95.253517860000002        67.438002510000004        822.82597336000003        419.83982822000002        371.90683058000002        514.68192264000004       -223.70592214000001       -1250.6703252100001       -184.69657160000000        581.51339017999999       -93.762786860000006        103.08118186999999       -50.043848120000000        18.734118039999998      
  0.12300000000000003         997.80791052999996       -1113.5927897500001       -577.26085922000004       -47.096540140000002       -64.445992640000000        261.95398159000001       -616.77504504000001       -328.71439516999999       -51.139405719999999       -71.951733300000001       -72.263377280000000       -223.37210458000001       -29.905309559999999        95.310515190000004        67.433092279999997        822.75245799000004        420.07271858000001        370.68997517000003        515.58045317000006       -234.35837670000001       -1249.0334069900000       -184.60779860000000        581.64494884999999       -91.469137820000000        105.33398815000000       -49.771389310000004        19.533894400000001      
  0.16400000000000003         997.80647108000005       -1112.0290639600000       -580.36027567999997       -47.098538679999997       -64.448678240000007        261.93918103999999       -614.66646847000004       -332.88652344000002       -50.773160779999998       -72.242812099999995       -84.054951169999995       -221.59768566000000       -29.808401910000001        95.376554479999996        67.426050770000003        822.69274326000004        420.31298774999999        369.47505594000000        516.48115966000000       -245.01763140000000       -1247.4371258599999       -184.53125634000000        581.81438492999996       -89.172843259999993        107.58527547000000       -49.497364609999998        20.333258290000000      
  0.20500000000000004         997.80467066000006       -1110.4675091900001       -583.46078739999996       -47.101067399999998       -64.452126230000005        261.92023399999999       -612.56084899999996       -337.05995954999997       -50.409784250000001       -72.537984449999996       -95.854008669999999       -219.86442878000000       -29.714493070000000        95.451611229999997        67.416886500000004        822.64609365000001        420.56065949999999        368.26184180000001        517.38437564000003       -255.68409890000001       -1245.8814281699999       -184.46714514000001        582.02148322000005       -86.872763640000002        109.83566940999999       -49.221769999999999        21.132181050000000      
  0.24600000000000005         997.80269421000003       -1108.9083505500000       -586.56254738999996       -47.104154559999998       -64.456330059999999        261.89722010999998       -610.45882826000002       -341.23470637000003       -50.049441559999998       -72.837162079999999       -107.66073987999999       -218.17279112000000       -29.623604210000000        95.535774700000005        67.405619740000006        822.61205483000003        420.81629478000002        367.05026702999999        518.29043293999996       -266.35818053999998       -1244.3670508600001       -184.41562593000000        582.26667822000002       -84.568954570000002        112.08521517000000       -48.944578659999998        21.930711360000000      
  0.28700000000000003         997.80030116000000       -1107.3512017300000       -589.66557164999995       -47.107794100000000       -64.461280919999993        261.86992648000000       -608.35932059000004       -345.41066296000002       -49.692114340000003       -73.140385580000000       -119.47547467000000       -216.52307515999999       -29.535811339999999        95.629051399999994        67.392132910000001        822.59167089000005        421.08046722000000        365.84029699000001        519.19891288999997       -277.04004357999997       -1242.8939764700001       -184.37697108000000        582.54988487000003       -82.260599209999995        114.33466804000000       -48.665743069999998        22.728850150000000      
0.0 997.81054755 -1118.29700696 -567.96949338 -47.09395614 -64.44256698 261.97356149 -623.11716673 -316.20563844 -52.25648291 -71.10381156 -36.93076481 -228.94273335 -30.21357518 95.16684686 67.44145355 823.01376133 419.39637692 374.34600320 512.89253954 -202.42198252 -1254.06769613 -184.91073309 581.36434965 -98.34191193 98.56980813 -50.58403938 17.13311132
