# Supplementary material for: Design of high-temperature f-block molecular nanomagnets through the control of vibration-induced spin relaxation
Source: Chem Sci. 2019 Dec 2;11(6):1593–8. doi: 10.1039/c9sc03133b (PMC7025469; doi:10.1039/c9sc03133b)
Supplement: Supplementary file 3 [file SC-011-C9SC03133B-s003.zip › SI/CFPs-vs-Dist-Coord/igorm44]

    dist_coord(A)                     a20(cm1)                   a21(cm1)               a2_1(cm1)                  a22(cm1)                a2_2(cm1)                   a40(cm1)                  a41(cm1)                 a4_1(cm1)                  a42(cm1)                 a4_2(cm1)                  a43(cm1)                 a4_3(cm1)                  a44(cm1)                  a4_4(cm1)                  a60(cm1)                 a61(cm1)                 a6_1(cm1)                  a62(cm1)                 a6_2(cm1)                  a63(cm1)                 a6_3(cm1)                 a64(cm1)                  a6_4(cm1)                  a65(cm1)                  a6_5(cm1)                a66(cm1)                  a6_6(cm1)   
 -0.29400000000000004         1002.4916866999999       -1140.1006045500001       -579.03806052000004       -42.873857379999997       -58.671313550000001        261.66150714999998       -633.61115482000002       -321.53970729999998       -20.110306179999998       -27.132147280000002       -41.920336380000002       -259.60827490999998       -30.139116699999999        94.954456339999993        65.397771000000006        891.25932898999997        454.06660525000001        394.15916511000000        540.00704761999998       -209.00129942999999       -1294.7446521300001       -185.39085793999999        582.90717485000005       -41.201858899999998        40.472005780000003       -58.567425110000002        19.811618910000000      
 -0.25200000000000006         1001.8216314000000       -1136.9553144399999       -577.44146157000000       -43.481163619999997       -59.501871620000003        261.72436678999998       -632.11213400999998       -320.77796423000001       -24.748466199999999       -33.476874979999998       -41.169389279999997       -254.99014048999999       -30.139119470000001        94.951394570000005        65.699147809999999        881.28683398999999        449.00044387999998        391.29975816000001        536.09324699000001       -208.01948561000000       -1288.6719727000000       -185.27630990000000        582.54259210999999       -49.510745210000003        48.920157670000002       -57.416484279999999        19.425485590000001      
 -0.21000000000000005         1001.1520106200001       -1133.8203859099999       -575.84999775000006       -44.086978520000002       -60.330343239999998        261.78105596000000       -630.61316671999998       -320.01588399000002       -29.371200909999999       -39.799999579999998       -40.430622749999998       -250.45210456999999       -30.142736140000000        94.959533170000000        65.997360279999995        871.38984916000004        443.97292891000001        388.44982871000002        532.19316125000000       -207.05116014000001       -1282.6879607100000       -185.17744456000000        582.22651974999997       -57.769402229999997        57.317651040000001       -56.269204420000001        19.040519770000000      
 -0.16800000000000004         1000.4828113800000       -1130.6955618800000       -574.26356275000001       -44.691302640000004       -61.156775809999999        261.83161996000001       -629.11342076999995       -319.25343779999997       -33.978528939999997       -46.101987700000002       -39.704540880000003       -245.99317368000001       -30.149837340000001        94.978800280000002        66.292424969999999        861.56894461000002        438.98335757000001        385.60950896999998        528.30658721999998       -206.09673984000000       -1276.7914762400001       -185.09367123999999        581.95858562000001       -65.979375619999999        65.664670389999998       -55.125484640000003        18.656762440000001      
 -0.12600000000000003         999.81413416999999       -1127.5809372100000       -572.68235396000000       -45.294152959999998       -61.981223860000000        261.87620470000002       -627.61462817999995       -318.49135251000001       -38.570581599999997       -52.383416760000003       -38.992101589999997       -241.61339942000001       -30.160490780000000        95.009288369999993        66.584398359999994        851.82006716000001        434.03096518000001        382.77910917999998        524.43303990000004       -205.15735056000000       -1270.9817987599999       -185.02519319999999        581.73895716000004       -74.141134940000001        73.962770870000000       -53.985132829999998        18.274181980000002      
  -8.4000000000000019E-002    999.14584077999996       -1124.4762322700001       -571.10645056999999       -45.895528599999999       -62.803635030000002        261.91468481999999       -626.11524087999999       -317.72976392999999       -43.147436259999999       -58.643875039999998       -38.292351979999999       -237.31251269000001       -30.174744530000002        95.050842059999994        66.873202829999997        842.14554937000003        429.11574165000002        379.95844896000000        520.57292627000004       -204.23161352000000       -1265.2587799200001       -184.97222158000000        581.56691421000005       -82.254311920000006        82.212940450000005       -52.848155769999998        17.892705520000000      
  -4.2000000000000016E-002    998.47795312999995       -1121.3815410600000       -569.53540740999995       -46.495456779999998       -63.624079539999997        261.94715249000001       -624.61579243000006       -316.96760290999998       -47.709346210000000       -64.883942590000004       -37.605264560000002       -233.08848610999999       -30.192380610000001        95.103298519999996        67.158917049999999        832.54392806999999        424.23768111999999        377.14732626000000        516.72617563999995       -203.31991400000001       -1259.6203960900000       -184.93383714999999        581.44184174999998       -90.321292099999994        90.414715270000002       -51.714514780000002        17.512386780000000      
   4.1999999999999989E-002    997.14354569000000       -1115.2222647999999       -566.40862605999996       -47.691025250000003       -65.259073259999994        261.99401476000003       -621.61778938999998       -315.44359729000001       -56.788876330000001       -77.303237370000005       -36.268350159999997       -224.87296770000000       -30.238208830000001        95.241112380000004        67.720912389999995        813.55661610000004        414.59174725999998        371.55428426999998        509.07256267999998       -201.53719090999999       -1248.5985887300001       -184.90242666000000        581.33289104000005       -106.31653398000000        106.67859421000000       -49.456807890000000        16.754904750000001      
   8.3999999999999991E-002    996.47701254000003       -1112.1573741000000       -564.85280568999997       -48.286688759999997       -66.073653440000001        262.00858111000002       -620.11862729999996       -314.68163399999997       -61.306615030000003       -83.482870239999997       -35.618410349999998       -220.87904667000001       -30.266208830000000        95.326182599999996        67.997310929999998        804.17024919000005        409.82314251999998        368.77276719999998        505.26551368999998       -200.66608205000000       -1243.2124945999999       -184.90859262000001        581.34770656000001       -114.24686007000000        114.74133031000000       -48.332651030000001        16.377783319999999      
  0.12600000000000000         995.81090257000005       -1109.1023007300000       -563.30174789000000       -48.880914369999999       -66.886349179999996        262.01724521000000       -618.61955940999997       -313.91939628000000       -65.809778179999995       -89.642908669999997       -34.981370140000003       -216.96071635999999       -30.297662190000000        95.422007399999998        68.270622160000002        794.85443506000001        405.09051410000001        366.00069078000001        501.47186347000002       -199.80896455000001       -1237.9088641100000       -184.92942429999999        581.40848917000005       -122.13267635000000        122.75955842000000       -47.211495919999997        16.001648910000000      
  0.16800000000000001         995.14522513999998       -1106.0572055200000       -561.75597006999999       -49.473758439999997       -67.697059719999999        262.02001833000003       -617.12124802000005       -313.15783811000000       -70.298575200000002       -95.782674360000001       -34.355994459999998       -213.11715505999999       -30.332446449999999        95.528413650000005        68.540868939999996        785.60822310000003        400.39307847999999        363.23837986000001        497.69197796999998       -198.96460486000001       -1232.6871177800001       -184.96463620000000        581.51452647999997       -129.97493653000001        130.73279457000001       -46.093379339999998        15.626566029999999      
  0.21000000000000002         994.48002348000000       -1103.0216376100000       -560.21488613999998       -50.065229660000000       -68.505966830000006        262.01697471000000       -615.62247337999997       -312.39605594000000       -74.773366960000004       -101.90363698000000       -33.742984839999998       -209.34805578999999       -30.370693060000001        95.645496870000002        68.808056320000006        776.43192353999996        395.73088731000001        360.48550676000002        493.92512650999998       -198.13352703999999       -1227.5464323100000       -185.01450507999999        581.66607490000001       -137.77418076999999        138.66346123000000       -44.978082469999997        15.252383030000001      
  0.25200000000000000         993.81528848999994       -1099.9957602699999       -558.67891829999996       -50.655323039999999       -69.312976629999994        262.00816064000003       -614.12408098000003       -311.63465166999998       -79.233851490000006       -108.00520114000000       -33.142324969999997       -205.65266231999999       -30.412260660000001        95.773089270000000        69.072222289999999        767.32417092000003        391.10384943999998        357.74293152000001        490.17141595999999       -197.31591053000000       -1222.4860664600001       -185.07858655000001        581.86238817000003       -145.53106681000000        146.55105495000001       -43.865628399999999        14.879201910000001      
  0.29399999999999998         993.15091528000005       -1096.9794296400000       -557.14766673999998       -51.244081090000002       -70.118138579999993        261.99350900000002       -612.62543058999995       -310.87291556000002       -83.680629940000003       -114.08768064000000       -32.553041309999998       -202.02962597000001       -30.457104540000000        95.911039869999996        69.333348760000007        758.28537613000003        386.51160678999997        355.00956131999999        486.43119481999997       -196.51066703999999       -1217.5046873300000       -185.15665994000000        582.10286326999994       -153.24670245999999        154.39615352999999       -42.755992399999997        14.506954640000000      
0.0 997.81054755 -1118.29700696 -567.96949338 -47.09395614 -64.44256698 261.97356149 -623.11716673 -316.20563844 -52.25648291 -71.10381156 -36.93076481 -228.94273335 -30.21357518 95.16684686 67.44145355 823.01376133 419.39637692 374.34600320 512.89253954 -202.42198252 -1254.06769613 -184.91073309 581.36434965 -98.34191193 98.56980813 -50.58403938 17.13311132
