# Supplementary material for: Design of high-temperature f-block molecular nanomagnets through the control of vibration-induced spin relaxation
Source: Chem Sci. 2019 Dec 2;11(6):1593–8. doi: 10.1039/c9sc03133b (PMC7025469; doi:10.1039/c9sc03133b)
Supplement: Supplementary file 3 [file SC-011-C9SC03133B-s003.zip › SI/CFPs-vs-Dist-Coord/igorm45]

    dist_coord(A)                     a20(cm1)                   a21(cm1)               a2_1(cm1)                  a22(cm1)                a2_2(cm1)                   a40(cm1)                  a41(cm1)                 a4_1(cm1)                  a42(cm1)                 a4_2(cm1)                  a43(cm1)                 a4_3(cm1)                  a44(cm1)                  a4_4(cm1)                  a60(cm1)                 a61(cm1)                 a6_1(cm1)                  a62(cm1)                 a6_2(cm1)                  a63(cm1)                 a6_3(cm1)                 a64(cm1)                  a6_4(cm1)                  a65(cm1)                  a6_5(cm1)                a66(cm1)                  a6_6(cm1)   
 -0.32399999999999995          997.80643472999998       -1123.9148228900001       -557.08892484000000       -45.396430310000000       -65.642745860000005        261.93735371000002       -623.08403138000006       -315.77840620000001       -55.355848709999997       -68.519971839999997       -51.933226320000003       -227.35942370999999       -27.369956660000000        96.186975529999998        67.447053900000000        832.57196910000005        402.13139583999998        339.54583248000000        538.40831501000002       -211.17992609999999       -1253.4975742399999       -168.21509406000001        587.13428548000002       -131.91458072000000        64.422877310000004       -49.964221920000000        19.176898090000002      
 -0.28799999999999998          997.80724389000000       -1123.2829153099999       -558.29408673000000       -45.586955099999997       -65.511989760000006        261.94516318000001       -623.10538260999999       -315.83507952000002       -55.026714329999997       -68.828116890000004       -50.252015110000002       -227.45175619000000       -27.682859109999999        96.063211629999998        67.446163679999998        831.44930981000005        404.01865684000001        343.40905570000001        535.56700687000000       -210.19274844000000       -1253.4748177600000       -170.05776700000001        586.45107779000000       -128.23575260000001        68.275149170000006       -50.027248239999999        18.947413319999999      
 -0.25200000000000000          997.80786038999997       -1122.6529560399999       -559.49979370000005       -45.776997739999999       -65.380616020000005        261.95191638000000       -623.12233592999996       -315.88861207999997       -54.693843240000000       -69.131246750000003       -48.574110269999998       -227.56512197999999       -27.996485499999999        95.942101690000001        67.445283329999995        830.34188094000001        405.91396691000000        347.27285391999999        532.72706657000003       -209.20880349999999       -1253.4735687899999       -171.90330474000001        585.77858443000002       -124.54490290000000        72.112311960000000       -50.091697949999997        18.718526789999999      
 -0.21600000000000000          997.80845291000003       -1122.0246245799999       -560.70699088000003       -45.966590529999998       -65.248549629999999        261.95782432999999       -623.13417125000001       -315.94072796000000       -54.357254570000002       -69.428819140000002       -46.900294029999998       -227.69916522000000       -28.310900230000001        95.823544639999994        67.444523110000006        829.24997869000003        407.81727731000001        351.13766476000001        529.88885570000002       -208.22886434000000       -1253.4936885000000       -173.75216696999999        585.11635680999996       -120.84052233000000        75.935344880000002       -50.157605969999999        18.490321399999999      
 -0.17999999999999999          997.80900745999998       -1121.3986247099999       -561.91490391000002       -46.155667450000003       -65.115847279999997        261.96279582000000       -623.14261868999995       -315.99047228000001       -54.016684820000002       -69.721107210000000       -45.229831820000001       -227.85441159999999       -28.626083959999999        95.707625300000004        67.443832380000003        828.17251227999998        409.72764781000001        355.00314623000003        527.05250217000003       -207.25213274999999       -1253.5356944800001       -175.60406026000001        584.46485349000000       -117.12343434000000        79.743603559999997       -50.224993130000001        18.262671510000001      
 -0.14399999999999999          997.80949585999997       -1120.7743081799999       -563.12383985999998       -46.344304119999997       -64.982498660000005        261.96685681999998       -623.14589771999999       -316.03784702000002       -53.672440899999998       -70.008273689999996       -43.562841450000001       -228.03028162999999       -28.941942330000000        95.594316590000005        67.443225420000005        827.11102457000004        411.64592663000002        358.86980996000000        524.21738285000004       -206.27890235999999       -1253.5990176500000       -177.45876962000000        583.82388995999997       -113.39428814999999        83.536760340000001       -50.293815709999997        18.035674669999999      
 -0.10799999999999998          997.80985152999995       -1120.1521641800000       -564.33383045000005       -46.532409760000000       -64.848500189999996        261.96989466999997       -623.14557278999996       -316.08335486999999       -53.324021580000000       -70.290118829999997       -41.899904110000001       -228.22710237000001       -29.258687569999999        95.483564279999996        67.442652150000001        826.06366061999995        413.57183214999998        362.73757033999999        521.38377013000002       -205.30968555999999       -1253.6839409700001       -179.31700515000000        583.19331389000001       -109.65076754000000        87.316488509999999       -50.364155300000000        17.809210400000001      
  -7.1999999999999981E-002     997.81012696000005       -1119.5317805699999       -565.54471525999998       -46.720090509999999       -64.713816570000006        261.97204491000002       -623.14034362999996       -316.12598797999999       -52.972122919999997       -70.566461770000004       -40.239569600000003       -228.44457409000000       -29.576157779999999        95.375360810000004        67.442184800000007        825.03200967999999        415.50623486000001        366.60607426000001        518.55186618000005       -204.34320803000000       -1253.7901598900000       -181.17828911999999        582.57299917000000       -105.89465756000000        91.081412830000005       -50.435986069999998        17.583312889999998      
  -3.5999999999999983E-002     997.81035085999997       -1118.9134043800000       -566.75646583000002       -46.907251309999999       -64.578521699999996        261.97327274000003       -623.13068555999996       -316.16654007000000       -52.616180239999998       -70.837759250000005       -38.583388540000001       -228.68282937999999       -29.894434090000001        95.269752920000002        67.441794110000004        824.01576351000006        417.44771924999998        370.47542520000002        515.72156101999997       -203.38081423000000       -1253.9178625300001       -183.04273605000000        581.96323526000003       -102.12508348999999        94.832440210000001       -50.509297640000000        17.357953770000002      
   3.6000000000000011E-002     997.81063155000004       -1117.6825443000000       -569.18340723999995       -47.280170929999997       -64.305940320000005        261.97287684000003       -623.09869506999996       -316.24169024999998       -51.892800240000000       -71.364384889999997       -35.281512640000003       -229.22263624999999       -30.533485360000000        95.066359340000005        67.441189769999994        822.02805724999996        421.35419611999998        378.21774522999999        510.06517733999999       -201.46687247000000       -1254.2386071599999       -186.78189302999999        580.77537075999999       -94.544903050000002        102.29312797000000       -50.660383039999999        16.908806370000001      
   7.2000000000000008E-002     997.81060151999998       -1117.0700152700001       -570.39827705000005       -47.465896839999999       -64.168638650000005        261.97126958000001       -623.07603557000004       -316.27596017000002       -51.525182330000000       -71.619546450000001       -33.635182759999999       -229.52411139000000       -30.854225180000000        94.968513099999996        67.440994820000000        821.05729209000003        423.31852127000002        382.09060367000001        507.23925321000002       -200.51448053999999       -1254.4313714699999       -188.65636977000000        580.19695111999999       -90.734344390000004        106.00238998000000       -50.738194210000003        16.684957310000001      
  0.10800000000000001          997.81054586000005       -1116.4592435699999       -571.61415800999998       -47.651182149999997       -64.030741090000006        261.96881109999998       -623.04890272000000       -316.30811254999998       -51.154015360000002       -71.869936929999994       -31.992547410000000       -229.84592880000000       -31.175824110000001        94.873239190000007        67.440927029999997        820.10083341999996        425.29033982999999        385.96440362999999        504.41445802999999       -199.56595937000000       -1254.6449803300000       -190.53432950000001        579.62893783000004       -86.910058960000001        109.69873276000000       -50.817467989999997        16.461581070000001      
  0.14400000000000002          997.81041465999999       -1115.8506113300000       -572.83083654999996       -47.835951379999997       -63.892163949999997        261.96533854000000       -623.01717257999996       -316.33722485999999       -50.778696979999999       -72.114755259999995       -30.353026480000000       -230.18891185000001       -31.498280820000002        94.780505190000000        67.440880820000004        819.16097462000005        427.27111393000001        389.83948092000003        501.59139503000000       -198.62085578000000       -1254.8807888300000       -192.41574233000000        579.07130333999999       -83.071450679999998        113.38132091000000       -50.898329840000002        16.238636719999999      
  0.18000000000000002          997.81023302999995       -1115.2439117300000       -574.04878759999997       -48.020287949999997       -63.752912899999998        261.96094945999999       -622.98133331999998       -316.36501492999997       -50.399778580000003       -72.354222039999996       -28.716381129999998       -230.55284283000000       -31.821539080000001        94.690369120000000        67.440921250000002        818.23573722000003        429.25826495000001        393.71560714999998        498.76973822999997       -197.67864610000001       -1255.1381478900000       -194.30049991999999        578.52416568000001       -79.219374419999994        117.05005917000000       -50.980694210000003        16.016167620000001      
  0.21600000000000003          997.80994143999999       -1114.6390938100001       -575.26764979999996       -48.204110479999997       -63.613011810000003        261.95561898000000       -622.94102862000000       -316.39018099999998       -50.016673380000000       -72.588486070000002       -27.083628160000000       -230.93786424999999       -32.145717890000000        94.602796020000000        67.441024889999994        817.32560217000002        431.25404438999999        397.59334078000001        495.94920724999997       -196.74068776999999       -1255.4170527000001       -196.18891570000000        577.98735622000004       -75.352402049999995        120.70604246000001       -51.064576729999999        15.794102640000000      
  0.25200000000000000          997.80957131000002       -1114.0363173500000       -576.48742181000000       -48.387488300000001       -63.472476780000001        261.94929280999997       -622.89673999000001       -316.41309374000002       -49.630032999999997       -72.817622119999996       -25.453696160000000       -231.34400545000000       -32.470781490000000        94.517847810000006        67.441166069999994        816.43016695999995        433.25708809999998        401.47174510000002        493.13013117999998       -195.80575307000001       -1255.7176858800001       -198.08092468000001        577.46119019000002       -71.471523649999995        124.34885438000001       -51.149967259999997        15.572411330000000      
  0.28799999999999998          997.80914702999996       -1113.4353686600000       -577.70809927000005       -48.570363530000002       -63.331282450000003        261.94215598000000       -622.84768678000000       -316.43353421000000       -49.239197169999997       -73.041505439999995       -23.827047149999999       -231.77053106000000       -32.796669850000001        94.435365460000000        67.441462189999996        815.55023697000001        435.26795559999999        405.35201235000000        490.31217968999999       -194.87438166999999       -1256.0392718200001       -199.97623399000000        576.94498017000001       -67.576287330000000        127.97834927000000       -51.236927970000004        15.351134790000000      
  0.32399999999999995          997.80863162000003       -1112.8364598200001       -578.92996152000001       -48.752758300000004       -63.189398339999997        261.93404751000003       -622.79465641000002       -316.45212674999999       -48.844506750000001       -73.259797770000006       -22.203755730000001       -232.21815692000001       -33.123504400000002        94.355420310000000        67.441813289999999        814.68499190000000        437.28653362000000        409.23319480999999        487.49595119999998       -193.94668363000000       -1256.3825838099999       -201.87540647000000        576.43904277000001       -63.665745479999998        131.59528025000000       -51.325461640000000        15.130221900000000      
0.0 997.81054755 -1118.29700696 -567.96949338 -47.09395614 -64.44256698 261.97356149 -623.11716673 -316.20563844 -52.25648291 -71.10381156 -36.93076481 -228.94273335 -30.21357518 95.16684686 67.44145355 823.01376133 419.39637692 374.34600320 512.89253954 -202.42198252 -1254.06769613 -184.91073309 581.36434965 -98.34191193 98.56980813 -50.58403938 17.13311132
