# Supplementary material for: Design of high-temperature f-block molecular nanomagnets through the control of vibration-induced spin relaxation
Source: Chem Sci. 2019 Dec 2;11(6):1593–8. doi: 10.1039/c9sc03133b (PMC7025469; doi:10.1039/c9sc03133b)
Supplement: Supplementary file 3 [file SC-011-C9SC03133B-s003.zip › SI/CFPs-vs-Dist-Coord/igorm5]

    dist_coord(A)                     a20(cm1)                   a21(cm1)               a2_1(cm1)                  a22(cm1)                a2_2(cm1)                   a40(cm1)                  a41(cm1)                 a4_1(cm1)                  a42(cm1)                 a4_2(cm1)                  a43(cm1)                 a4_3(cm1)                  a44(cm1)                  a4_4(cm1)                  a60(cm1)                 a61(cm1)                 a6_1(cm1)                  a62(cm1)                 a6_2(cm1)                  a63(cm1)                 a6_3(cm1)                 a64(cm1)                  a6_4(cm1)                  a65(cm1)                  a6_5(cm1)                a66(cm1)                  a6_6(cm1)   
 -0.48399999999999999              997.46915805000003       -1125.2106762100000       -553.73988196000005       -48.641038680000001       -62.666380230000001        262.20530315000002       -627.25595840000005       -307.43552863999997       -50.678960109999998       -70.058828199999994       -64.979181639999993       -231.69227056000000       -30.969685640000002        94.671523140000005        67.530862319999997        820.37461592000000        419.53928456000000        398.25971163000003        493.84351121999998       -328.59150590000002       -1237.0339827700000       -179.92942242000001        583.36165845999994       -94.996105970000002        112.41446997000000       -49.223631210000001        18.245911950000000      
 -0.44000000000000000              997.51053328000000       -1124.5764106300001       -555.03167738000002       -48.502951179999997       -62.829536439999998        262.19092203999998       -626.83304763000001       -308.20891133999999       -50.820675289999997       -70.142118890000006       -62.419007479999998       -231.47306000000000       -30.900552019999999        94.718565190000007        67.523178790000003        820.69389122999996        419.57015138000003        396.14043160000000        495.64648613000003       -317.14329799000001       -1238.7418820500000       -180.39180902000001        583.21118033000005       -95.356206520000001        111.16702285000000       -49.349621280000001        18.149424060000001      
 -0.39600000000000002              997.54984494999997       -1123.9431053799999       -556.32385456999998       -48.364366730000000       -62.992363779999998        262.17525300000000       -626.41904873999999       -308.98717281000000       -50.962892930000002       -70.227820609999995       -59.860682920000002       -231.24767001000001       -30.831478189999999        94.765226220000002        67.515430519999995        820.99749224000004        419.59203573999997        394.00991663999997        497.43530515999998       -305.68993290999998       -1240.4178074300000       -180.85222863000001        583.05448919000003       -95.705383760000004        109.91710353000001       -49.475133149999998        18.051998800000000      
 -0.35200000000000004              997.58709065999994       -1123.3111741800001       -557.61648522999997       -48.225268630000002       -63.154860110000001        262.15815812000000       -626.01469591000000       -309.77036699000001       -51.105498509999997       -70.315764650000006       -57.304364409999998       -231.01557352000000       -30.762474080000000        94.811413360000003        67.507559450000002        821.28524402999994        419.60518022999997        391.86807047000002        499.21030929000000       -294.23190792000003       -1242.0618601100000       -181.31074364000000        582.89145619999999       -96.043140330000000        108.66487736000001       -49.600271470000003        17.953654199999999      
 -0.30800000000000005              997.62225596999997       -1122.6802567300001       -558.90931913999998       -48.085630569999999       -63.317023470000002        262.13981686000000       -625.61938051000004       -310.55828683999999       -51.248143110000001       -70.406169840000004       -54.749660560000002       -230.77758929000001       -30.693543559999998        94.857212989999994        67.499646389999995        821.55736790000003        419.60905171000002        389.71592978000001        500.97061358000002       -282.76862533000002       -1243.6739974600000       -181.76724729000000        582.72213326999997       -96.369811179999999        107.41019677000000       -49.724926490000001        17.854334739999999      
 -0.26400000000000007              997.65543860000002       -1122.0505451800000       -560.20260174999999       -47.945493300000003       -63.478837720000001        262.12018654000002       -625.23382387000004       -311.35081315000002       -51.391265709999999       -70.498795439999995       -52.197683550000001       -230.53405241999999       -30.624724740000001        94.902705740000002        67.491644160000007        821.81295502000000        419.60504099000002        387.55253841000001        502.71699418999998       -271.30198421000000       -1245.2547284499999       -182.22200537000001        582.54694001999997       -96.685205359999998        106.15344724000001       -49.849067589999997        17.754094089999999      
 -0.22000000000000008              997.68641462000005       -1121.4219918599999       -561.49628003999999       -47.804849050000001       -63.640297169999997        262.09911545000000       -624.85768923000001       -312.14811007999998       -51.534697340000001       -70.593650269999998       -49.647597060000003       -230.28337225999999       -30.555920539999999        94.947643830000004        67.483539129999997        822.05232736000005        419.59222991000001        385.37827576000001        504.44899690000000       -259.83105881000000       -1246.8026894200000       -182.67464115000001        582.36497815999996       -96.989436949999998        104.89422098000000       -49.972817820000003        17.652964399999998      
 -0.17600000000000010              997.71538248000002       -1120.7945369199999       -562.79022578000001       -47.663679260000002       -63.801456440000003        262.07667893000001       -624.49024498999995       -312.95007285999998       -51.678380679999997       -70.691146399999994       -47.099946199999998       -230.02737257000001       -30.487287729999998        94.992303000000007        67.475294309999995        822.27722283000003        419.57081839000000        383.19332790999999        506.16646327000001       -248.35633849000001       -1248.3196231400000       -183.12565592999999        582.17731562999995       -97.282169440000004        103.63347100000000       -50.096035100000002        17.550846310000001      
 -0.13200000000000012              997.74224532999995       -1120.1683880600001       -564.08452603000001       -47.522006599999997       -63.962236730000001        262.05290862999999       -624.13297765000004       -313.75700273000001       -51.822414029999997       -70.790725460000004       -44.553787560000004       -229.76547049000001       -30.418731560000001        95.036544190000001        67.466969919999997        822.48503530999994        419.54000150000002        380.99758555000000        507.86960532000001       -236.87713477000000       -1249.8046009100001       -183.57476765999999        581.98333070000001       -97.563846560000002        102.37037174000000       -50.218782310000002        17.447778450000001      
  -8.8000000000000120E-002         997.76707627999997       -1119.5433933100001       -565.37924208000004       -47.379844759999997       -64.122703560000005        262.02777902999998       -623.78499425999996       -314.56844797000002       -51.966815179999998       -70.892906449999998       -42.010487699999999       -229.49700301999999       -30.350228680000001        95.080375290000006        67.458551380000003        822.67695314000002        419.50116980000001        378.79133515000001        509.55808339999999       -225.39537462000001       -1251.2573988400000       -184.02190103000001        581.78320372999997       -97.834588440000005        101.10533138000000       -50.341036570000000        17.343839190000001      
  -4.4000000000000122E-002         997.78981819000001       -1118.9196222800001       -566.67418194000004       -47.237137030000000       -64.282797459999998        262.00129535000002       -623.44603903999996       -315.38471806000001       -52.111369040000000       -70.997083050000001       -39.469214850000000       -229.22294837000001       -30.281848390000000        95.123793469999995        67.450023599999994        822.85422086000005        419.45300872000001        376.57405431000001        511.23262027999999       -213.90980723000001       -1252.6787451099999       -184.46721350000001        581.57682541999998       -98.093762830000003        99.838306709999998       -50.462818960000000        17.238931149999999      
   4.3999999999999873E-002         997.82909825000002       -1117.6755499300000       -569.26515186999995       -46.950254610000002       -64.601935150000003        261.94434575000002       -622.79694804999997       -317.03081467999999       -52.401716299999997       -71.212435049999996       -34.394565829999998       -228.65611956999999       -30.145341380000001        95.209374510000004        67.432731349999997        823.15917176999994        419.33202324000001        372.10747821000001        514.53814398999998       -190.93134716000000       -1255.4246779299999       -185.35222313000000        581.14527067999995       -98.578685590000006        97.299002799999997       -50.704840539999999        17.026415369999999      
   8.7999999999999870E-002         997.84567663999997       -1117.0553985500001       -570.56100239000000       -46.806048850000003       -64.760999010000006        261.91393843999998       -622.48690640999996       -317.86108897999998       -52.547304359999998       -71.323726080000000       -31.860462510000001       -228.36346718999999       -30.077243769999999        95.251521490000002        67.424000969999994        823.28721185999996        419.25739700000003        369.85845032999998        516.16900779000002       -179.43752860000001       -1256.7493912200000       -185.79192806000000        580.92007289000003       -98.804422200000005        96.026884460000005       -50.825093099999997        16.918739410000001      
  0.13199999999999987              997.86011431999998       -1116.4362687400001       -571.85730258000001       -46.661375720000002       -64.919697520000000        261.88200308000000       -622.18543800999998       -318.69570119999997       -52.693393059999998       -71.437311300000005       -29.329133310000000       -228.06508506000000       -30.009229070000000        95.293314150000000        67.415062219999996        823.40085853000005        419.17526534000001        367.59886424000001        517.78515355000002       -167.94187654999999       -1258.0425900200000       -186.22981665000000        580.68893290000005       -99.019203480000002        94.752963109999996       -50.944796709999999        16.810193080000001      
  0.17599999999999988              997.87250919999997       -1115.8184122000000       -573.15392923000002       -46.516181760000002       -65.077984959999995        261.84888394000001       -621.89411135000000       -319.53529077000002       -52.839729360000000       -71.552674300000007       -26.800168010000000       -227.76099528000000       -29.941355659999999        95.334650400000001        67.406121690000006        823.49735838000004        419.08378880999999        365.32845014999998        519.38732073999995       -156.44386218000000       -1259.3036110099999       -186.66598382000001        580.45127133000005       -99.222280740000002        93.477580450000005       -51.063980460000003        16.700705620000001      
  0.21999999999999986              997.88283691000004       -1115.2018398200000       -574.45071187999997       -46.370489849999998       -65.235966980000001        261.81433392999998       -621.61189844000000       -320.37907346999998       -52.986236239999997       -71.670803179999993       -24.273477679999999       -227.45019203000001       -29.873527660000001        95.375519980000007        67.397054900000001        823.57887859000004        418.98380600000002        363.04834758999999        520.97416201999999       -144.94365601999999       -1260.5323678100001       -187.10008146000001        580.20737109000004       -99.414690680000007        92.200444739999995       -51.182679260000000        16.590316470000001      
  0.26399999999999985              997.89101696000000       -1114.5864454099999       -575.74774815000001       -46.224339110000003       -65.393583829999997        261.77839131000002       -621.33956325999998       -321.22732805999999       -53.133474610000000       -71.791164870000003       -21.749378239999999       -227.13326063000000       -29.805790250000001        95.415973330000000        67.387879859999998        823.64339034000000        418.87507321999999        360.75701872000002        522.54660572000000       -133.44191799999999       -1261.7286226799999       -187.53232875000000        579.95721050999998       -99.596290490000001        90.921820249999996       -51.300808670000002        16.479026850000000      
  0.30799999999999983              997.89723574000004       -1113.9722779399999       -577.04523911000001       -46.077646360000003       -65.550780419999995        261.74125558999998       -621.07663588000003       -322.08059179000003       -53.280618439999998       -71.913309200000000       -19.228235540000000       -226.81138383000001       -29.738239320000002        95.456049980000003        67.378661480000005        823.69247370999994        418.75766700999998        358.45579961999999        524.10471926000002       -121.93889115000000       -1262.8936265699999       -187.96302531000001        579.70088143999999       -99.765816920000006        89.642095569999995       -51.418379119999997        16.366809180000001      
  0.35199999999999981              997.90134317000002       -1113.3592755800000       -578.34290810000005       -45.930510380000001       -65.707674830000002        261.70265389000002       -620.82304204000002       -322.93792298000000       -53.428495890000001       -72.038236440000006       -16.710151549999999       -226.48286752000001       -29.670724350000000        95.495724120000006        67.369297500000002        823.72561096000004        418.63200181000002        356.14383694000003        525.64784957999996       -110.43528660000000       -1264.0260528399999       -188.39165532999999        579.43853007999996       -99.925211669999996        88.360814750000003       -51.535368560000002        16.253742760000002      
  0.39599999999999980              997.90333227999997       -1112.7474063100001       -579.64089389000003       -45.782852620000000       -65.864172010000004        261.66271239000002       -620.57829354000000       -323.80002769999999       -53.576386550000002       -72.165192559999994       -14.194399940000000       -226.14807637000001       -29.603323069999998        95.534852500000000        67.359854780000006        823.74392624999996        418.49732404000002        353.82209891999997        527.17617458999996       -98.930019659999999       -1265.1261340100000       -188.81847106000001        579.16945773999998       -100.07291350000000        87.078359680000005       -51.651868000000000        16.139760720000002      
  0.43999999999999978              997.90322600000002       -1112.1368643799999       -580.93908205000002       -45.634715079999999       -66.020284210000000        261.62143908000002       -620.34396074000006       -324.66657652999999       -53.724818679999998       -72.294222509999997       -11.681412140000001       -225.80783468000001       -29.536101410000001        95.573598540000006        67.350320289999999        823.74470954000003        418.35398903999999        351.48950697999999        528.69008590999999       -87.424053680000000       -1266.1941417999999       -189.24373094000001        578.89423911999995       -100.20924493000000        85.795112750000001       -51.767761110000002        16.024836080000000      
  0.48399999999999976              997.90119880999998       -1111.5277656700000       -582.23757432000002       -45.486089909999997       -66.176015809999996        261.57888320000001       -620.11922003999996       -325.53768750000000       -53.873461689999999       -72.425403689999996       -9.1709053399999991       -225.46192363000000       -29.468937480000001        95.611955609999995        67.340706549999993        823.73042011999996        418.20179643000000        349.14714729999997        530.18931508000003       -75.917144640000004       -1267.2306651599999       -189.66700048000001        578.61304826000003       -100.33507292000000        84.509980900000002       -51.883105039999997        15.909045180000000      
0.0 997.81054755 -1118.29700696 -567.96949338 -47.09395614 -64.44256698 261.97356149 -623.11716673 -316.20563844 -52.25648291 -71.10381156 -36.93076481 -228.94273335 -30.21357518 95.16684686 67.44145355 823.01376133 419.39637692 374.34600320 512.89253954 -202.42198252 -1254.06769613 -184.91073309 581.36434965 -98.34191193 98.56980813 -50.58403938 17.13311132
