# Supplementary material for: Design of high-temperature f-block molecular nanomagnets through the control of vibration-induced spin relaxation
Source: Chem Sci. 2019 Dec 2;11(6):1593–8. doi: 10.1039/c9sc03133b (PMC7025469; doi:10.1039/c9sc03133b)
Supplement: Supplementary file 3 [file SC-011-C9SC03133B-s003.zip › SI/CFPs-vs-Dist-Coord/igorm6]

    dist_coord(A)                     a20(cm1)                   a21(cm1)               a2_1(cm1)                  a22(cm1)                a2_2(cm1)                   a40(cm1)                  a41(cm1)                 a4_1(cm1)                  a42(cm1)                 a4_2(cm1)                  a43(cm1)                 a4_3(cm1)                  a44(cm1)                  a4_4(cm1)                  a60(cm1)                 a61(cm1)                 a6_1(cm1)                  a62(cm1)                 a6_2(cm1)                  a63(cm1)                 a6_3(cm1)                 a64(cm1)                  a6_4(cm1)                  a65(cm1)                  a6_5(cm1)                a66(cm1)                  a6_6(cm1)   
 -0.44999999999999996           997.61876654000002       -1118.7567398599999       -567.19879581999999       -42.062541130000000       -67.996540969999998        261.73908373000000       -627.19041010000001       -314.71742553000001       -63.484297509999998       -62.794195639999998       -65.834184460000003       -225.86158298000001       -27.475179900000001        95.890192630000001        66.979623910000001        764.07275083000002        520.46657546999995        305.61628941999999        563.20378073999996       -171.28862235000000       -1261.8165946500001       -183.30862178000001        581.13287911999998       -177.02284259999999        23.645504530000000       -46.940888299999997        28.182636590000001      
 -0.40499999999999997           997.65455856999995       -1118.7055022100001       -567.27367981999998       -42.571164529999997       -67.648265409999993        261.78286300000002       -626.55065135999996       -314.74657439999999       -62.371634909999997       -63.625227070000001       -62.926755890000003       -226.02538852999999       -27.752124400000000        95.829884530000001        67.066738270000002        770.50183521999998        510.64186943999999        312.46596345000000        558.19113570000002       -174.36743372000001       -1260.8070027000001       -183.48291775999999        581.21641551000005       -169.05102589000001        31.018692710000000       -47.299410530000003        27.078679070000000      
 -0.35999999999999999           997.68668807999995       -1118.6555257800001       -567.34884054999998       -43.078542800000001       -67.298434959999994        261.82222310999998       -625.96278362999999       -314.80228648999997       -61.256152899999996       -64.456695310000001       -60.022411190000000       -226.22093204000001       -28.028451270000001        95.766829779999995        67.144827179999993        776.81193474999998        500.75336979999997        319.32264450999998        553.17305495000005       -177.45337680000000       -1259.8490763699999       -183.65451339000001        581.28619541000000       -161.10133060000001        38.419091170000002       -47.659322439999997        25.974222340000001      
 -0.31500000000000000           997.71512746999997       -1118.6066702400001       -567.42446025000004       -43.584702329999999       -66.947042260000003        261.85696489999998       -625.42582275999996       -314.88453371999998       -60.137989930000003       -65.288619120000007       -57.121162409999997       -226.44914241999999       -28.304120950000001        95.701189729999996        67.213745500000002        783.00504837999995        490.80189438000002        326.18641633999999        548.14938391999999       -180.54631766000000       -1258.9440388999999       -183.82324575000001        581.34291384999995       -153.17465945999999        45.845999640000002       -48.020537679999997        24.869389170000002      
 -0.27000000000000002           997.73982784999998       -1118.5589670300001       -567.50084742000001       -44.089645630000000       -66.594027159999996        261.88718367000001       -624.94088404000001       -314.99384543000002       -59.017565730000001       -66.120215759999994       -54.224288180000002       -226.70909712000000       -28.579143599999998        95.632786940000003        67.273578770000000        789.07831894000003        480.78782596999997        333.05525533999997        543.12181626999995       -183.64779998000000       -1258.0907621800000       -183.98913845000001        581.38581449000003       -145.27005516000000        53.300035180000002       -48.383094470000003        23.764314049999999      
 -0.22500000000000003           997.76086443999998       -1118.5123737800000       -567.57762419999995       -44.593378260000001       -66.239463459999996        261.91285799000002       -624.50721920000001       -315.12941180000001       -57.894860190000003       -66.952171449999994       -51.331163879999998       -227.00130589000000       -28.853427079999999        95.561793280000003        67.324288980000006        795.03335429000003        470.71129422000001        339.92973365000000        538.08960577000005       -186.75685150000001       -1257.2898924199999       -184.15166871000000        581.41564761999996       -137.38934588999999        60.780137519999997       -48.746886330000002        22.659060690000000      
 -0.18000000000000005           997.77823587000000       -1118.4670140400001       -567.65490509999995       -45.095879250000003       -65.883276240000001        261.93413486999998       -624.12580607999996       -315.29164945000002       -56.770118889999999       -67.783533349999999       -48.442122189999999       -227.32565639000001       -29.127034129999998        95.488090099999994        67.365971400000006        800.86822637000000        460.57223042999999        346.80807306000003        533.05456973000003       -189.87373825000000       -1256.5410631400000       -184.31098953000000        581.43184751000001       -129.53143062999999        68.286757820000005       -49.111946490000001        21.553678460000000      
 -0.13500000000000006           997.79185488999997       -1118.4228125899999       -567.73265088999995       -45.597209149999998       -65.525496410000002        261.95076618000002       -623.79573215999994       -315.48036769999999       -55.643856810000003       -68.614563279999999       -45.556551980000002       -227.68182526000001       -29.399786899999999        95.411737040000006        67.398494720000002        806.58478877000005        450.37041771999998        353.68961631000002        528.01668800000004       -192.99764757000000       -1255.8444654000000       -184.46641273000000        581.43482333999998       -121.69841108999999        75.818399979999995       -49.478236529999997        20.448318910000001      
  -9.0000000000000066E-002      997.80175494000002       -1118.3796219900000       -567.81104941000001       -46.097318620000003       -65.166142149999999        261.96284336999997       -623.51727475999996       -315.69566972000001       -54.515902140000001       -69.445299579999997       -42.676385510000003       -228.07023742000001       -29.671877270000000        95.332764049999994        67.421888890000005        812.18146283999999        440.10739988000000        360.57403900000003        522.97620185000005       -196.13061769000001       -1255.2001324900000       -184.61853955000001        581.42461189000005       -113.88842341000000        83.376964779999994       -49.845678700000001        19.343024629999999      
  -4.5000000000000068E-002      997.80799465999996       -1118.3375954700000       -567.88994475000004       -46.596225040000000       -64.805150620000006        261.97050245000003       -623.29071432000001       -315.93711579000001       -53.386678220000000       -70.274916989999994       -39.801295199999998       -228.49030597999999       -29.943128380000001        95.251079270000005        67.436244880000004        817.65829528999996        429.78320582999999        367.45959154000002        517.93494576000001       -199.27238381000001       -1254.6076356799999       -184.76661890000000        581.40086879000000       -106.10271719000001        90.960751909999999       -50.214306710000002        18.237946220000001      
   4.4999999999999929E-002      997.80940098999997       -1118.2572903000000       -568.04958285999999       -47.590515900000000       -64.078328799999994        261.97211986999997       -622.99401377000004       -316.49978047000002       -51.125471019999999       -71.931297920000006       -34.064999780000001       -229.42662716000001       -30.483151360000001        95.079866920000001        67.437578540000004        828.25153569999998        408.94996467999999        381.23247119000001        507.85013421000002       -205.57977514000001       -1253.5798131700001       -185.05060621000001        581.31424689999994       -90.605668370000004        106.20374836000001       -50.954937489999999        16.028657559999999      
   8.9999999999999927E-002      997.80449727999996       -1118.2188833499999       -568.13014188000000       -48.085881770000000       -63.712501549999999        261.96607783000002       -622.92381317000002       -316.82014649000001       -49.993813869999997       -72.757772189999997       -31.205184209999999       -229.94260498000000       -30.751895460000000        94.990323529999998        67.424559360000003        833.36733791999995        398.44271852000003        388.11789418000001        502.80789468000000       -208.74693391000000       -1253.1439652300000       -185.18617596999999        581.25128341000004       -82.894396369999995        113.86284725000000       -51.326863019999998        14.924634460000000      
  0.13499999999999993           997.79593003000002       -1118.1813927700000       -568.21144590999995       -48.580071900000000       -63.345067239999999        261.95561151999999       -622.90491212999996       -317.16737798999998       -48.861699530000003       -73.582985660000006       -28.351181029999999       -230.48992353000000       -31.019765820000000        94.898101569999994        67.402501930000000        838.36318348999998        387.87423216000002        395.00187815999999        497.76642862000000       -211.92283334000001       -1252.7597200600001       -185.31725632999999        581.17502378999995       -75.208031539999993        121.54697587000000       -51.699830200000001        13.821166390000000      
  0.17999999999999994           997.78366287999995       -1118.1451225599999       -568.29333019000001       -49.073099079999999       -62.976002180000002        261.94055761999999       -622.93817687000001       -317.54056895000002       -47.729494719999998       -74.406557860000007       -25.503158469999999       -231.06932807999999       -31.286754890000001        94.803308920000006        67.371297279999993        843.23853485999996        377.24613441999998        401.88309002000000        492.72670534999997       -215.10792542999999       -1252.4278924400001       -185.44377441000000        581.08596741999997       -67.546984989999999        129.25558724000001       -52.073800519999999        12.718318829999999      
  0.22499999999999992           997.76771642000006       -1118.1099213099999       -568.37587199999996       -49.565002000000000       -62.605292149999997        261.92100706000002       -623.02357037000002       -317.93994944999997       -46.597695240000000       -75.228270649999999       -22.660890290000001       -231.68086172000000       -31.552851480000001        94.705968740000003        67.330998390000005        847.99279539999998        366.55821693000001        408.76044330000002        487.68940068000001       -218.30178609000001       -1252.1482747299999       -185.56564155000001        580.98414474000003       -59.911642229999998        136.98844378999999       -52.448707159999998        11.616171140000001      
  0.26999999999999991           997.74804529999994       -1118.0759438900000       -568.45888476000005       -50.055721179999999       -62.232969599999997        261.89688768000002       -623.16087117999996       -318.36534167000002       -45.465964470000003       -76.048225040000005       -19.824686430000000       -232.32367292000001       -31.817974000000000        94.605969079999994        67.281586730000001        852.62687025000002        355.81033619999999        415.63383346000001        482.65471040000000       -221.50447991999999       -1251.9204380700000       -185.68236555999999        580.86928737999995       -52.302208700000001        144.74505625000000       -52.824611220000001        10.514823099999999      
  0.31499999999999989           997.72463017999996       -1118.0428909200000       -568.54261045999999       -50.545331230000002       -61.858995000000000        261.86823554000000       -623.34996518000003       -318.81646945000000       -44.335007359999999       -76.866056889999996       -16.995155449999999       -232.99768463000001       -32.082085610000000        94.503344810000002        67.223084439999994        857.13981462000004        345.00410277999998        422.50198563999999        477.62341194999999       -224.71694837999999       -1251.7439888500001       -185.79386608999999        580.74144431000002       -44.719046130000002        152.52513719000001       -53.201420329999998        9.4144277400000007      
  0.35999999999999988           997.69761038000001       -1118.0111793500000       -568.62688281999999       -51.033746739999998       -61.483385040000002        261.83508655999998       -623.59133973999997       -319.29338915000000       -43.204443230000003       -77.681602720000001       -14.172430980000000       -233.70392914999999       -32.345336650000000        94.398169440000004        67.155474420000004        861.53223002000004        334.13950008000000        429.36458490000001        472.59624274999999       -227.93891511000001       -1251.6202063500000       -185.90049721000000        580.60102549999999       -37.161029929999998        160.32936472000000       -53.579138700000001        8.3149402400000003      
  0.40499999999999986           997.66681295000001       -1117.9803033600001       -568.71171016999995       -51.521042229999999       -61.106118979999998        261.79745276000000       -623.88420646999998       -319.79604996000000       -42.075055360000000       -78.494650949999993       -11.356648340000000       -234.44123758999999       -32.607511100000004        94.290368380000004        67.078803550000003        865.80381680999994        323.21619479999998        436.21990046000002        467.57392628000002       -231.17045730999999       -1251.5474558999999       -186.00142717000000        580.44760670999995       -29.629830399999999        168.15624872999999       -53.957695829999999        7.2165665199999998      
0.0 997.81054755 -1118.29700696 -567.96949338 -47.09395614 -64.44256698 261.97356149 -623.11716673 -316.20563844 -52.25648291 -71.10381156 -36.93076481 -228.94273335 -30.21357518 95.16684686 67.44145355 823.01376133 419.39637692 374.34600320 512.89253954 -202.42198252 -1254.06769613 -184.91073309 581.36434965 -98.34191193 98.56980813 -50.58403938 17.13311132
0.45  997.63234122  -1117.95054374  -568.79748857  -52.00723589  -60.72718138  261.75519248 -624.22902784 -320.32487599  -40.94695390  -79.30505101   -8.54796741 -235.21085042  -32.86869102   94.18011536   66.99295674  869.95489189  312.23513678  443.06796581  462.55660534 -234.41167539 -1251.52746216 -186.09700058  580.28205411  -22.12510953  176.00596868  -54.33704026   6.11937012
