# Supplementary material for: Design of high-temperature f-block molecular nanomagnets through the control of vibration-induced spin relaxation
Source: Chem Sci. 2019 Dec 2;11(6):1593–8. doi: 10.1039/c9sc03133b (PMC7025469; doi:10.1039/c9sc03133b)
Supplement: Supplementary file 3 [file SC-011-C9SC03133B-s003.zip › SI/CFPs-vs-Dist-Coord/igorm7]

    dist_coord(A)                     a20(cm1)                   a21(cm1)               a2_1(cm1)                  a22(cm1)                a2_2(cm1)                   a40(cm1)                  a41(cm1)                 a4_1(cm1)                  a42(cm1)                 a4_2(cm1)                  a43(cm1)                 a4_3(cm1)                  a44(cm1)                  a4_4(cm1)                  a60(cm1)                 a61(cm1)                 a6_1(cm1)                  a62(cm1)                 a6_2(cm1)                  a63(cm1)                 a6_3(cm1)                 a64(cm1)                  a6_4(cm1)                  a65(cm1)                  a6_5(cm1)                a66(cm1)                  a6_6(cm1)   
 -0.42999999999999994           994.09539371999995       -1101.2332664099999       -559.29640687000006       -51.933684419999999       -71.063467750000001        261.27532525999999       -657.58097521000002       -333.67999700000001       -45.409477830000000       -61.723104620000001       -41.363150650000001       -256.00686215000002       -30.423468270000001        95.843720239999996        71.456238110000001        701.78046714000004        357.80526580999998        422.83004776000001        579.34633006000001       -216.25163978000000       -1338.8873335999999       -180.93519151000001        568.93366877000005       -131.72849681000000        132.43809167000001       -49.573792900000001        16.790626180000000      
 -0.38699999999999996           994.48435095000002       -1102.9563795600000       -560.17235000999995       -51.448926610000001       -70.400257330000002        261.32690051999998       -654.10070857999995       -331.91523691999998       -46.092239090000000       -62.658170290000001       -40.934513729999999       -253.39166134999999       -30.408568150000001        95.795167239999998        71.021470620000002        713.99014757999998        364.00902560999998        418.04813839000002        572.79229582000005       -214.92600709999999       -1330.7604682900001       -181.38814962999999        570.35054906000005       -128.24724767999999        128.90632224999999       -49.696089950000001        16.832041929999999      
 -0.34399999999999997           994.86939347999999       -1104.6758233099999       -561.04637653999998       -50.964297830000000       -69.737284799999998        261.38244507000002       -650.62738825999998       -330.15425898000001       -46.775452219999998       -63.594324479999997       -40.502843970000001       -250.75579224000001       -30.392319560000001        95.742373999999998        70.593964520000000        726.18275848999997        370.20342871999998        413.25071293000002        566.21650418000002       -213.58749098000001       -1322.5528305400001       -181.82878618000001        571.72896897999999       -124.79720140000001        125.40642029999999       -49.813672990000001        16.871872150000002      
 -0.30099999999999999           995.25060753000002       -1106.3917437900000       -561.91843272000006       -50.479828060000003       -69.074513010000004        261.44202503000002       -647.16111873000000       -328.39644175000001       -47.459167299999997       -64.530955430000006       -40.067377200000003       -248.09881315000001       -30.374663989999998        95.685212079999999        70.173798820000002        738.35842431000003        376.38933607000001        408.43791139000001        559.62014098999998       -212.23572235000000       -1314.2651096899999       -182.25697413000000        573.06849407000004       -121.37859046000000        121.93791768000000       -49.926648780000001        16.910133770000002      
 -0.25800000000000001           995.62791916000003       -1108.1037074700000       -562.78862844000002       -49.995553909999998       -68.412017599999999        261.50568475000000       -643.70227030000001       -326.64265257000000       -48.143557629999997       -65.468735330000001       -39.628814660000003       -245.42169240999999       -30.355729350000001        95.623869220000003        69.761019059999995        750.51423768999996        382.56532084999998        403.61021915999999        553.00256457000000       -210.87119157999999       -1305.8977263800000       -182.67313648000001        574.36956910000004       -117.99141112000000        118.50235910000001       -50.034809979999999        16.946769289999999      
 -0.21500000000000002           996.00143240000000       -1109.8120186900001       -563.65693173000000       -49.511466859999999       -67.749774919999993        261.57345744999998       -640.25094380999997       -324.89264631999998       -48.828448940000001       -66.407048950000004       -39.187175770000003       -242.72380848000000       -30.335389200000002        95.558216410000000        69.355688349999994        762.65097342000001        388.73147194000001        398.76757763000001        546.36528580000004       -209.49427460999999       -1297.4514681700000       -183.07681990000000        575.63186801999996       -114.63617481999999        115.09881097000000       -50.138285349999997        16.981850189999999      
 -0.17200000000000004           996.37102549999997       -1111.5165468200000       -564.52318736999996       -49.027564300000002       -67.087778389999997        261.64531399999998       -636.80732331000002       -323.14642277000002       -49.513684300000001       -67.345773780000002       -38.741853820000003       -240.00589567000000       -30.313671889999998        95.488291469999993        68.957820540000000        774.76763892999998        394.88710133000001        393.91055770999998        539.70835051999995       -208.10423316000001       -1288.9270994900000       -183.46806466000001        576.85535164999999       -111.31303622000000        111.72735015000001       -50.237029219999997        17.015319689999998      
 -0.12900000000000006           996.73670763999996       -1113.2173792500000       -565.38773251999999       -48.543846719999998       -66.426051290000004        261.72113645000002       -633.37198854999997       -321.40486385000003       -50.199084419999998       -68.284965459999995       -38.293828660000003       -237.26898025000000       -30.290658820000001        95.414237900000003        68.567361219999995        786.86316652000005        401.03168626000001        389.03972976000000        533.03196692999995       -206.70212717000001       -1280.3262363100000       -183.84720659000001        578.04059653000002       -108.02170571000001        108.38876440000000       -50.330969060000001        17.047191860000002      
  -8.6000000000000063E-002      997.09854325000003       -1114.9142716500000       -566.25031378999995       -48.060367980000002       -65.764611020000004        261.80115118999998       -629.94463035000001       -319.66733719000001       -50.884992259999997       -69.224516480000005       -37.842715230000003       -234.51206454000001       -30.266229939999999        95.335938420000005        68.184489569999997        798.93681646000005        407.16512729999999        384.15482056000002        526.33701979000000       -205.28787295000001       -1271.6483757399999       -184.21379107999999        579.18706000999998       -104.76323255000000        105.08253145000000       -50.420125310000003        17.077501529999999      
  -4.3000000000000066E-002      997.45647078000002       -1116.6076079500001       -567.11077352999996       -47.577041070000000       -65.103429270000007        261.88524202999997       -626.52624461000005       -317.93377892000001       -51.570621140000000       -70.163973380000002       -37.388010389999998       -231.73671798999999       -30.240576749999999        95.253431930000005        67.809146549999994        810.98790418999999        413.28749792999997        379.25693367000002        519.62385320999999       -203.86078107000000       -1262.8956023200001       -184.56844351999999        580.29486270999996       -101.53606605000000        101.80963486000000       -50.504535789999998        17.106099539999999      
   4.2999999999999927E-002      998.16065806999995       -1119.9826596200000       -568.82625741000004       -46.611058290000003       -63.781948610000001        262.06589961999998       -619.71659508000005       -314.48158054999999       -52.942038519999997       -72.043065110000001       -36.470553420000002       -226.13012370000001       -30.185221200000001        95.076003009999994        67.081334040000002        835.01700072999995        425.49409839999998        369.42239355999999        506.14433961999998       -200.97143589999999       -1245.1660860200000       -185.24066329999999        582.39496235000001       -95.179912060000007        95.362672820000000       -50.658820200000001        17.158532130000001      
   8.5999999999999924E-002      998.50688428000001       -1121.6645735899999       -569.68104274999996       -46.128401080000003       -63.121661990000000        262.16239030000003       -616.32595734999995       -312.76268318000001       -53.627570810000002       -72.982391809999996       -36.006948919999999       -223.29964002000000       -30.155551639999999        94.981090960000003        66.728876260000007        846.99406173000000        431.57776737000000        364.48653309999997        499.37892969000001       -199.50840557000001       -1236.1914397400001       -185.55832232000000        583.38731955000003       -92.051118549999998        92.188719090000006       -50.728726549999998        17.182296220000001      
  0.12899999999999992           998.84922975999996       -1123.3424821399999       -570.53395782999996       -45.646000350000001       -62.461671250000002        262.26302952999998       -612.94457961000001       -311.04846870000000       -54.313107060000000       -73.921315640000003       -35.540765190000002       -220.45228327999999       -30.124632129999998        94.882190929999993        66.384075129999999        858.94545830000004        437.64910182000000        359.53842364000002        492.59722472999999       -198.03414283000001       -1227.1452099099999       -185.86401330000001        584.34161476999998       -88.954995060000002        89.048370660000003       -50.793710910000001        17.204421830000001      
  0.17199999999999993           999.18761669000003       -1125.0167505400000       -571.38492450000001       -45.163772420000001       -61.801986890000002        262.36780560000000       -609.57362222999996       -309.33953291000000       -54.997786759999997       -74.859687980000004       -35.072066380000003       -217.58718997000000       -30.092382160000000        94.779116169999995        66.046998959999996        870.86955139999998        443.70631192000002        354.57925779999999        485.79943896999998       -196.54859796000000       -1218.0273085300000       -186.15730199000001        585.25719762000006       -85.891446130000006        85.941283760000005       -50.853899120000001        17.224930229999998      
  0.21499999999999991           999.52214260999995       -1126.6871107200000       -572.23377391999998       -44.681812999999998       -61.142643769999999        262.47680014000002       -606.21259509000004       -307.63547746000000       -55.682385869999997       -75.797590299999996       -34.600216099999997       -214.70530325999999       -30.058844529999998        94.672037230000001        65.717686229999998        882.76629542000001        449.74930555999998        349.60826752000003        478.98639503999999       -195.05122219000000       -1208.8390596500001       -186.43839950000000        586.13464942999997       -82.861378549999998        82.867668420000001       -50.909178089999997        17.243772459999999      
  0.25799999999999990           999.85272282000005       -1128.3537191400001       -573.08093441999995       -44.200063970000002       -60.483597979999999        262.58991712000000       -602.86231385999997       -305.93762483000000       -56.366208870000001       -76.734522020000000       -34.126079290000000       -211.80714122000001       -30.024041000000000        94.560935150000006        65.396111899999994        894.63437714999998        455.77697433999998        344.62649331000000        472.15847918999998       -193.54285259000000       -1199.5815463700001       -186.70738779000001        586.97386495000001       -79.863883270000002        79.827707119999999       -50.959587290000002        17.260989530000000      
  0.30099999999999988           1000.1793401400000       -1130.0164142199999       -573.92583448000005       -43.718585830000002       -59.824952279999998        262.70715428000000       -599.52253844999996       -304.24446742999999       -57.049636409999998       -77.671174859999994       -33.648751259999997       -208.89217939000000       -29.987998099999999        94.445791770000000        65.082318470000004        906.47310197000002        461.79019234999998        339.63415971000001        465.31548165999999       -192.02283864000000       -1190.2548592200001       -186.96433424000000        587.77482125999995       -76.899687279999995        76.822045900000006       -51.005104570000000        17.276494809999999      
  0.34399999999999986           1000.5020371700000       -1131.6752884699999       -574.76887994000003       -43.237340709999998       -59.166599890000001        262.82859224999999       -596.19406646000004       -302.55689215000001       -57.732271660000002       -78.606438620000006       -33.169860249999999       -205.96193219000000       -29.950636979999999        94.326739320000001        64.776339120000003        918.28141834999997        467.78857476000002        334.63121216000002        458.45901190000001       -190.49317259000000       -1180.8607310899999       -187.20895322000001        588.53785546999995       -73.968938829999999        73.849505379999997       -51.045683279999999        17.290427080000001      
  0.38699999999999984           1000.8208015700000       -1133.3301530900001       -575.61015674999999       -42.756394159999999       -58.508596150000002        262.95421512000001       -592.87638516000004       -300.87572117000002       -58.414368770000003       -79.540694090000002       -32.687593530000001       -203.01579236000001       -29.912027770000002        94.203677159999998        64.478216309999993        930.05917010999997        473.77019653999997        329.61845187000000        451.58873653000001       -188.95153506000000       -1171.3994588600001       -187.44157741000001        589.26265622999995       -71.071534970000002        70.911095489999994       -51.081371720000000        17.302691750000001      
0.0 997.81054755 -1118.29700696 -567.96949338 -47.09395614 -64.44256698 261.97356149 -623.11716673 -316.20563844 -52.25648291 -71.10381156 -36.93076481 -228.94273335 -30.21357518 95.16684686 67.44145355 823.01376133 419.39637692 374.34600320 512.89253954 -202.42198252 -1254.06769613 -184.91073309 581.36434965 -98.34191193 98.56980813 -50.58403938 17.13311132
0.43  1001.13565198 -1134.98134704 -576.44932043  -42.27564275  -57.85097178  263.08400673 -589.57054182 -299.20024177  -59.09513472  -80.47389101  -32.20371369 -200.05482400  -29.87218331   94.07673387   64.18793682  941.80523995  479.73574058  324.59642001  444.70526875 -187.40010953 -1161.87251080 -187.66206662  589.94971869  -68.20725231   68.00667765  -51.11214091   17.31329309
