# Supplementary material for: Design of high-temperature f-block molecular nanomagnets through the control of vibration-induced spin relaxation
Source: Chem Sci. 2019 Dec 2;11(6):1593–8. doi: 10.1039/c9sc03133b (PMC7025469; doi:10.1039/c9sc03133b)
Supplement: Supplementary file 3 [file SC-011-C9SC03133B-s003.zip › SI/CFPs-vs-Dist-Coord/igorm8]

    dist_coord(A)                     a20(cm1)                   a21(cm1)               a2_1(cm1)                  a22(cm1)                a2_2(cm1)                   a40(cm1)                  a41(cm1)                 a4_1(cm1)                  a42(cm1)                 a4_2(cm1)                  a43(cm1)                 a4_3(cm1)                  a44(cm1)                  a4_4(cm1)                  a60(cm1)                 a61(cm1)                 a6_1(cm1)                  a62(cm1)                 a6_2(cm1)                  a63(cm1)                 a6_3(cm1)                 a64(cm1)                  a6_4(cm1)                  a65(cm1)                  a6_5(cm1)                a66(cm1)                  a6_6(cm1)   
 -0.35199999999999998           988.80731602000003       -1104.8472133000000       -561.12671555999998       -54.445164100000000       -74.498877949999994        262.22621849000001       -653.61549778000006       -331.64527270999997       -51.007455010000001       -69.383895499999994       -41.377328349999999       -256.11852020999999       -30.309340180000000        95.486688979999997        80.150509209999996        656.94685278999998        335.06820020999999        428.34245807000002        586.86699601999999       -224.42753336000001       -1389.1374267199999       -179.26572583999999        563.64456738000001       -144.42598846000001        145.34637265000001       -47.270284760000003        16.018044039999999      
 -0.30800000000000000           990.00297347000003       -1106.6068818700001       -562.02202686999999       -53.514073109999998       -73.225152949999995        262.19412732000001       -649.80437803999996       -329.71598985000003       -51.138189810000000       -69.563962079999996       -40.841882259999998       -252.85072757000000       -30.310439020000000        95.487802180000003        78.543621150000007        677.95921301999999        345.73863413999999        421.78275521000000        577.88004990000002       -221.75578758000000       -1372.7485862200001       -180.09491489999999        566.24768088999997       -138.23539037000000        139.06214933000001       -47.759970000000003        16.182806360000001      
 -0.26400000000000001           991.17864148000001       -1108.3442954499999       -562.90602526999999       -52.586337659999998       -71.956045130000007        262.16189100999998       -645.99100057999999       -327.78538673999998       -51.276594060000001       -69.754743529999999       -40.301025420000002       -249.54288743000001       -30.307682150000002        95.476941600000004        76.941045200000005        698.90816912000003        356.37722732999998        415.16505197999999        568.81384673000002       -219.06096769000001       -1356.2081129200001       -180.88848236999999        568.73953926000002       -132.16677078000001        132.90153142000000       -48.228359519999998        16.340469760000001      
 -0.22000000000000003           992.33434328999999       -1110.0593724299999       -563.77839594000000       -51.662075809999997       -70.691696969999995        262.12967470000001       -642.17652198999997       -325.85362334000001       -51.422974449999998       -69.956390330000005       -39.753527589999997       -246.19707312000000       -30.301248840000000        95.454338280000002        75.343237360000003        719.78851251000003        366.98132126000002        408.49091920000001        559.67061262000004       -216.34217457000000       -1339.5214760599999       -181.64701586000001        571.12073987999997       -126.22084319000000        126.86612092000000       -48.675239089999998        16.490828420000000      
 -0.17600000000000005           993.46989464000001       -1111.7519840099999       -564.63951627999995       -50.741277089999997       -69.432079209999998        262.09751194000000       -638.36132803999999       -323.92239635999999       -51.576408229999998       -70.167782639999999       -39.199732720000000       -242.81507343000001       -30.291123769999999        95.420022759999995        73.750585549999997        740.59723912000004        377.54753819000001        401.76283540999998        550.45295725000005       -213.59991113999999       -1322.6940478800000       -182.37040282999999        573.39106647000006       -120.39748801000000        120.95574524000000       -49.100533100000000        16.633896170000000      
 -0.13200000000000006           994.58536025000001       -1113.4219709900001       -565.48935879999999       -49.824062130000002       -68.177292379999997        262.06570280000000       -634.54656239999997       -321.99152922000002       -51.737098809999999       -70.388699430000003       -38.640582199999997       -239.39680873000000       -30.277194690000002        95.374010350000006        72.163657520000001        761.32861957000000        388.07466463999998        394.98213464000003        541.16380697000000       -210.83637105000000       -1305.7295681900000       -183.05824007000001        575.55039739999995       -114.69815548000000        115.17030727000000       -49.504142160000001        16.769756489999999      
  -8.8000000000000064E-002      995.68065950000005       -1115.0695473599999       -566.32748618999995       -48.910392080000001       -66.927424770000002        262.03436042999999       -630.73377902000004       -320.06128000000001       -51.904184430000001       -70.618810620000005       -38.075784259999999       -235.94463074999999       -30.259646140000001        95.316445720000004        70.582866780000003        781.97795660999998        398.55986345999997        388.15115130999999        531.80549575999999       -208.05146934999999       -1288.6337328699999       -183.71095094000000        577.59904186999995       -109.12221121000000        109.51093342000000       -49.885963089999997        16.898217570000000      
  -4.4000000000000067E-002      996.75571427000000       -1116.6947007399999       -567.15432599999997       -48.000304610000001       -65.682461790000005        262.00354962000000       -626.92366792999997       -318.13261340000003       -52.077117520000002       -70.857015529999998       -37.506083300000000       -232.45936010000000       -30.238429199999999        95.247289760000001        69.008631449999996        802.54164924999998        409.00153956999998        381.27197875000002        522.38109653000004       -205.24677596000001       -1271.4115538900001       -184.32843620000000        579.53674562000003       -103.66947205000000        103.97731915000000       -50.246020530000003        17.019368170000000      
   4.3999999999999928E-002      998.84509936999996       -1119.8766025800001       -568.77313335999997       -46.191288980000003       -63.207688519999998        261.94452952000000       -619.31442860000004       -314.28067018000002       -52.441066059999997       -71.357640770000003       -36.350210449999999       -225.39530458999999       -30.185095919999998        95.074901729999993        65.881791759999999        843.39245328000004        429.74355603999999        367.37573581999999        503.34337704000001       -199.57817173999999       -1236.6072389100000       -185.45786726000000        583.08099235999998       -93.137895610000001        93.288283480000004       -50.900206560000001        17.239474789999999      
   8.7999999999999926E-002      999.85925697000005       -1121.4334050099999       -569.56522385999995       -45.292379920000002       -61.978031530000003        261.91636586999999       -615.51689138999996       -312.35873645999999       -52.630867029999997       -71.619305490000002       -35.765960860000000       -221.81872688000001       -30.153052750000001        94.971792390000005        64.329937990000005        863.67188697999995        440.03966948999999        360.36286797000002        493.73517047000001       -196.71748066000001       -1219.0353507299999       -185.96997030000000        584.68796652000003       -88.058343649999998        88.133537799999999       -51.194306599999997        17.338448580000001      
  0.13199999999999992           1000.8531585800000       -1122.9674260300001       -570.34567319999996       -44.397286549999997       -60.753507429999999        261.88964837999998       -611.72623534000002       -310.43997432999998       -52.825606790000002       -71.887083689999997       -35.176316049999997       -218.21479084000001       -30.117470250000000        94.857502749999995        62.786554410000001        883.84657082000001        450.28275444000002        353.30922683000000        484.07175983000002       -193.83875913000000       -1201.3570606799999       -186.44717428999999        586.18482615000005       -83.103031770000001        83.104793240000006       -51.466367740000003        17.429967840000000      
  0.17599999999999993           1001.8266011400000       -1124.4786599800000       -571.11450449999995       -43.506026230000003       -59.534237750000003        261.86414588000002       -607.94256003999999       -308.52475611000000       -53.024715970000003       -72.160999579999995       -34.582581130000001       -214.58399807999999       -30.078319369999999        94.732083739999993        61.251884930000003        903.91407604999995        460.47111864999999        346.21694979000000        474.35529673000002       -190.94409456000000       -1183.5774062400001       -186.88933625000001        587.57197814999995       -78.272019360000002        78.201956390000007       -51.716423089999999        17.514104320000001      
  0.21999999999999992           1002.7796127900000       -1125.9668926100001       -571.87168297000005       -42.618638930000003       -58.320308160000003        261.84013868000000       -604.16699256000004       -306.61389174999999       -53.227951580000003       -72.440827130000002       -33.985432799999998       -210.92842429999999       -30.035745890000001        94.595750710000004        59.726393860000002        923.86892659000000        470.60209780000002        339.08780132999999        464.58832534999999       -188.03462078000001       -1165.7016104600000       -187.29694322000000        588.85004456000001       -73.564641769999994        73.425891940000000       -51.944361559999997        17.590784830000000      
  0.26399999999999990           1003.7121758300000       -1127.4322310900000       -572.61721209999996       -41.735197419999999       -57.111720290000001        261.81781676999998       -600.40071408999995       -304.70786623999999       -53.435076309999999       -72.725633139999999       -33.383734590000003       -207.24855464999999       -29.989639629999999        94.448450460000004        58.210557469999998        943.70695097999999        480.67296176000002        331.92375122999999        454.77390515000002       -185.10980167000000       -1147.7342966300000       -187.66964669000001        590.01885545000005       -68.981665059999997        68.775127879999999       -52.150285150000002        17.660067009999999      
  0.30799999999999988           1004.6242138500000       -1128.8746056400000       -573.35103613000001       -40.855704369999998       -55.908596390000000        261.79712927999998       -596.64424483000005       -302.80673716000001       -53.645514100000000       -73.015486690000003       -32.779266659999998       -203.54607139999999       -29.940127640000000        94.290380679999998        56.704659849999999        963.42458250000004        490.68292738000002        324.72698535000001        444.91418393999999       -182.17225055000000       -1129.6810964599999       -188.00788277000001        591.07927746999997       -64.522043920000002        64.250477509999996       -52.334170399999998        17.721941500000000      
  0.35199999999999987           1005.5158022900000       -1130.2938032699999       -574.07300948000000       -39.980239330000003       -54.710915489999998        261.77850498999999       -592.89832346000003       -300.91061552999997       -53.859111020000000       -73.309351919999997       -32.170461140000000       -199.82265996999999       -29.887223970000001        94.121613749999995        55.209261089999998        983.01765169999999        500.62979825000002        317.49959074999998        435.01222476999999       -179.22082287000001       -1111.5470879699999       -188.31176400999999        592.03139381999995       -60.185874290000001        59.850984580000002       -52.496039160000002        17.776372720000001      
0.0 997.81054755 -1118.29700696 -567.96949338 -47.09395614 -64.44256698 261.97356149 -623.11716673 -316.20563844 -52.25648291 -71.10381156 -36.93076481 -228.94273335 -30.21357518 95.16684686 67.44145355 823.01376133 419.39637692 374.34600320 512.89253954 -202.42198252 -1254.06769613 -184.91073309 581.36434965 -98.34191193 98.56980813 -50.58403938 17.13311132
