# Supplementary material for: Design of high-temperature f-block molecular nanomagnets through the control of vibration-induced spin relaxation
Source: Chem Sci. 2019 Dec 2;11(6):1593–8. doi: 10.1039/c9sc03133b (PMC7025469; doi:10.1039/c9sc03133b)
Supplement: Supplementary file 3 [file SC-011-C9SC03133B-s003.zip › SI/CFPs-vs-Dist-Coord/igorm9]

    dist_coord(A)                     a20(cm1)                   a21(cm1)               a2_1(cm1)                  a22(cm1)                a2_2(cm1)                   a40(cm1)                  a41(cm1)                 a4_1(cm1)                  a42(cm1)                 a4_2(cm1)                  a43(cm1)                 a4_3(cm1)                  a44(cm1)                  a4_4(cm1)                  a60(cm1)                 a61(cm1)                 a6_1(cm1)                  a62(cm1)                 a6_2(cm1)                  a63(cm1)                 a6_3(cm1)                 a64(cm1)                  a6_4(cm1)                  a65(cm1)                  a6_5(cm1)                a66(cm1)                  a6_6(cm1)   
 -0.31500000000000000          996.24734387000001       -1117.5277991099999       -572.65988005999998       -38.151325329999999       -70.809906909999995        260.89651071999998       -651.27469599999995       -282.68874134999999       -27.424396160000001       -91.221474490000006        17.219786339999999       -234.31986076999999       -36.161501360000003        92.835679970000001        67.867450860000005        745.81130026000005        526.36500880000006        366.73743954999998        509.88591302999998        34.671199840000000       -1282.6460466300000       -217.39207483000001        569.48347564999995       -108.42860120000000        87.770556369999994       -50.836452520000002        16.522876480000001      
 -0.27000000000000002          996.52443488999995       -1117.7213185600001       -572.03265263000003       -39.442715700000001       -69.924033510000001        261.02182949000002       -647.33849314999998       -287.48563700000000       -30.923277120000002       -88.327264839999998        9.5099089699999997       -233.87902075000000       -35.332887350000000        93.227716549999997        67.705156669999994        757.29172847999996        511.45628072000000        368.12770246000002        510.64758805000002       0.84337138000000000       -1279.5527834800000       -212.83448272999999        571.42964608000000       -107.10299282000000        89.405651779999999       -50.796858080000000        16.610685029999999      
 -0.22500000000000003          996.78363523999997       -1117.8869423500000       -571.39108743999998       -40.729556760000001       -69.030147110000001        261.15669315999997       -643.37154910000004       -292.28082282999998       -34.438619140000000       -85.438977280000003        1.7869134900000001       -233.32855136000001       -34.496758640000003        93.600171059999994        67.576534379999998        768.62829624000005        496.41850185999999        369.41631169999999        511.30042195999999       -33.012919859999997       -1276.1286660999999       -208.24734508000000        573.29323585999998       -105.73642355000000        91.012563850000006       -50.758582089999997        16.698016800000001      
 -0.18000000000000005          997.02487279000002       -1118.0246249500001       -570.73541393000005       -42.011853109999997       -68.128310369999994        261.30096916000002       -639.37536958999999       -297.07414963999997       -37.970795969999998       -82.557163169999995       -5.9471098500000004       -232.66953258000001       -33.653403910000002        93.953174480000001        67.481595720000001        779.81626446999996        481.25385406999999        370.60247611000000        511.84353202000000       -66.889793510000004       -1272.3746980799999       -203.63190786000001        575.07466731000000       -104.33108129000000        92.589422780000007       -50.721425760000002        16.785083660000002      
 -0.13500000000000006          997.24826028999996       -1118.1343303700000       -570.06538165999996       -43.289510679999999       -67.218620759999993        261.45488190999998       -635.35023850000005       -301.86414900000000       -41.518987389999999       -79.682655679999996       -13.688642130000000       -231.90041954000000       -32.803055399999998        94.286375469999996        67.420598609999999        790.85289193999995        465.96577933999998        371.68824960000001        512.27506128000005       -100.77772883000000       -1268.2902819700000       -198.98908180000001        576.77268790000005       -102.88805800000000        94.134936749999994       -50.685471190000001        16.872004619999998      
  -9.0000000000000066E-002     997.45365058000004       -1118.2163980900000       -569.38111561000005       -44.562461499999998       -66.301035119999995        261.61821854999999       -631.29861426000002       -306.65007986000001       -45.082957479999997       -76.815094610000003       -21.434938890000002       -231.02340175000000       -31.946088320000001        94.599867840000002        67.393479749999997        801.73332058999995        450.55794451000003        372.67343025999998        512.59460229000001       -134.66824627000000       -1263.8776367600001       -194.32044712000001        578.38752246000001       -101.40826695000000        95.647312569999997       -50.650600060000002        16.958901760000000      
  -4.5000000000000068E-002     997.64108156999998       -1118.2704477899999       -568.68240457000002       -45.830626299999999       -65.375679969999993        261.79118091999999       -627.21995351999999       -311.43064349999997       -48.662258399999999       -73.955395940000002       -29.183368450000000       -230.03665090999999       -31.082819030000000        94.893279899999996        67.400465780000005        812.45527268000001        435.03391427999998        373.55895292000002        512.80089491000001       -168.55270084000000       -1259.1357669700001       -189.62719139000001        579.91777345000003       -99.892216460000000        97.126353339999994       -50.616846099999997        17.045894050000001      
   4.4999999999999929E-002     997.96199779999995       -1118.2959117600001       -567.24213640999994       -48.352346220000001       -63.501722790000002        262.16545148000000       -618.98977349999996       -320.97309095999998       -55.864937859999998       -68.260359429999994       -44.674075119999998       -227.73992957999999       -29.338587470000000        95.420106660000002        67.516600839999995        833.40772418999995        403.65029993000002        375.03545551000002        512.86911520000001       -236.26727600999999       -1248.6729657500000       -180.17200249999999        582.72551339999995       -96.757916629999997        99.976321720000001       -50.552314910000000        17.220718489999999      
   8.9999999999999927E-002     998.09541148999995       -1118.2673548900000       -566.50020902000006       -49.605761000000001       -62.553241139999997        262.36674993999998       -614.83988204000002       -325.73210362999998       -59.487471440000000       -65.425849159999999       -52.410219130000002       -226.42966228000000       -28.458221949999999        95.653180180000007        67.625860169999996        843.63229807000005        387.79867146999999        375.62808659000001        512.72920196999996       -270.07954980000000       -1242.9534255500000       -175.41245746000001        584.00170519000005       -95.142108429999993        101.34471854000000       -50.521494890000000        17.308792530000002      
  0.13499999999999993          998.21075843000006       -1118.2113725600000       -565.74405335999995       -50.854115219999997       -61.597155680000000        262.57744957000000       -610.66890169999999       -330.48245390000000       -63.123565309999996       -62.600420290000002       -60.137616170000001       -225.01195236000001       -27.572830730000000        95.865921240000006        67.769268810000000        853.68328430999998        371.84522079999999        376.12454909000002        512.47231623000005       -303.85147183999999       -1236.9098523000000       -170.63354175000001        585.19232152999996       -93.494801719999998        102.67443120000000       -50.491524980000001        17.397511659999999      
  0.17999999999999994          998.30810493000001       -1118.1280979000001       -564.97312981000005       -52.097327479999997       -60.633523730000000        262.79759547999998       -606.47700753000004       -335.22201393000000       -66.772614759999996       -59.784421230000000       -67.851733830000001       -223.48725472000001       -26.682676590000000        96.058199439999996        67.946856980000007        863.56010474000004        355.79392290999999        376.52628301999999        512.09762924999995       -337.57235523000003       -1230.5440896900000       -165.83626783000000        586.29693516999998       -91.818015990000006        103.96338229000000       -50.462409880000003        17.486933820000001      
  0.22499999999999992          998.38737153000000       -1118.0175483200001       -564.18794740999999       -53.335333749999997       -59.662365479999998        263.02705293000002       -602.26539636999996       -339.95136665000001       -70.434131210000004       -56.978013570000002       -75.550060259999995       -221.85662012000000       -25.788131390000000        96.229996689999993        68.158554670000001        873.25952118999999        339.64723608999998        376.83435975999998        511.60427195000000       -371.23347882000002       -1223.8580838600001       -161.02218622000001        587.31543551000004       -90.112463169999998        105.21071207999999       -50.434048720000000        17.577209280000002      
  0.26999999999999991          998.44851980999999       -1117.8799616599999       -563.38783559000001       -54.568056339999998       -58.683750760000002        263.26579020999998       -598.03593063000005       -344.66742291999998       -74.107646740000007       -54.181606649999999       -83.229739480000006       -220.12065991000000       -24.889485239999999        96.381259400000005        68.404319999999998        882.77752190000001        323.41129059999997        377.04968600000001        510.99163815000003       -404.82671567000000       -1216.8532467099999       -156.19239539000000        588.24756502000002       -88.380051460000004        106.41492151999999       -50.406353709999998        17.668413529999999      
  0.31499999999999989          998.49165968000000       -1117.7154651799999       -562.57348915000000       -55.795454380000002       -57.697738549999997        263.51378763999998       -593.78961345000005       -349.37087019000001       -77.792773530000005       -51.395548640000001       -90.888486040000004       -218.27906991000000       -23.987086200000000        96.511838949999998        68.684141159999996        892.11140805000002        307.08898921000002        377.17353651000002        510.25912196000002       -438.34379444000001       -1209.5310736599999       -151.34842669000000        589.09293992999994       -86.621356649999996        107.57552506000000       -50.379306800000002        17.760747980000001      
0.0 997.81054755 -1118.29700696 -567.96949338 -47.09395614 -64.44256698 261.97356149 -623.11716673 -316.20563844 -52.25648291 -71.10381156 -36.93076481 -228.94273335 -30.21357518 95.16684686 67.44145355 823.01376133 419.39637692 374.34600320 512.89253954 -202.42198252 -1254.06769613 -184.91073309 581.36434965 -98.34191193 98.56980813 -50.58403938 17.13311132
