# Supplementary material for: Design of high-temperature f-block molecular nanomagnets through the control of vibration-induced spin relaxation
Source: Chem Sci. 2019 Dec 2;11(6):1593–8. doi: 10.1039/c9sc03133b (PMC7025469; doi:10.1039/c9sc03133b)
Supplement: Supplementary file 3 [file SC-011-C9SC03133B-s003.zip › SI/Ener-WFunc-Relax-Geom.txt]

Energies (cm-1) and composition of the lowest 2J+1 = 10 equilibrium eigenstates of uranocenium after being truncated to the m_J components of the ground electron spin 
quantum number J = 9/2 of U^3+ and then renormalized. We point out that the contribution of the excited J multiplets to the ground multiplet J = 9/2 is rather 
negligible.

                     -4.50     -3.50     -2.50     -1.50     -0.50      0.50      1.50      2.50      3.50      4.50

        0.000000  0.435539 -0.000024  0.160042  0.239069  0.114122  0.000811 -0.001229  0.007699 -0.014199 -0.001985
                 -0.833006 -0.000294 -0.023895  0.080077  0.114559  0.002354  0.008960 -0.010204  0.007144  0.000000

        0.000000  0.000920 -0.012910 -0.012610 -0.008510  0.001711 -0.048643 -0.039807  0.095329 -0.000250  0.939996
                 -0.001759  0.009273  0.002095 -0.003063  0.001809 -0.154213  0.248961 -0.130755 -0.000158  0.000000

      159.300000  0.007229  0.293500  0.601983 -0.381549 -0.028527 -0.131173  0.054885 -0.082460  0.000350  0.061467
                 -0.014409 -0.213765 -0.096242 -0.123050 -0.028125 -0.397684 -0.362804  0.115559  0.000005  0.000000

      159.300000 -0.027565  0.000153  0.140266  0.348890 -0.296628  0.012345  0.061123  0.355982 -0.322685  0.016121
                  0.054940 -0.000315 -0.021881  0.113643 -0.295585  0.038111 -0.396214 -0.494897  0.166469  0.000000

      331.000000 -0.017894  0.409019  0.378173  0.018945 -0.159056  0.148601 -0.080864  0.076450  0.104130 -0.069387
                  0.034717 -0.297037 -0.059942  0.006479 -0.158660  0.450720  0.527142 -0.106902 -0.053740  0.000000

      331.000000 -0.031790 -0.095475  0.130048  0.505610 -0.332550 -0.068155  0.002921 -0.226543  0.451422  0.039057
                  0.061676  0.067937 -0.018976  0.169636 -0.338587 -0.214071 -0.019808  0.308684 -0.227476 -0.000000

      499.100000  0.123192  0.310780 -0.552244 -0.307901 -0.311798  0.046052  0.045722 -0.008190  0.208925  0.101392
                 -0.235811 -0.221849  0.082863 -0.102257 -0.315107  0.144180 -0.281991  0.010846 -0.105710  0.000000

      499.100000  0.046949 -0.190435 -0.013406 -0.271110 -0.106468 -0.134915 -0.051937  0.329156  0.340536 -0.266051
                 -0.089867  0.136230  0.002237 -0.090048 -0.107579 -0.422266  0.320253 -0.451105 -0.172731  0.000000

      638.300000 -0.055419  0.513165 -0.291353  0.386158  0.244213 -0.129472 -0.010030  0.081792  0.026232 -0.103507
                  0.105719 -0.365818  0.043615  0.128264  0.247181 -0.405289  0.060280 -0.111663 -0.013285  0.000000

      638.300000  0.048057  0.023945 -0.136874 -0.058046 -0.298847 -0.105540 -0.065686 -0.173901 -0.562255 -0.119364
                 -0.091674 -0.017066  0.020598 -0.019103 -0.302841 -0.331059  0.401566  0.237797  0.284659  0.000000
