# Supplementary material for: Design of high-temperature f-block molecular nanomagnets through the control of vibration-induced spin relaxation
Source: Chem Sci. 2019 Dec 2;11(6):1593–8. doi: 10.1039/c9sc03133b (PMC7025469; doi:10.1039/c9sc03133b)
Supplement: Supplementary file 3 [file SC-011-C9SC03133B-s003.zip › SI/Home-Made-Codes/cfppert-temp/cfppert10K.out]

 Mode           1
    -0.06075194     0.00000000
     0.25300982     0.12858061
     0.01335753     0.01830378
     0.00854549     0.00000000
     0.24000711     0.12211945
    -0.02447654    -0.03296785
    -0.17650351    -1.08516920
     0.03156071    -0.09934498
     0.01252792     0.00000000
    -0.65084305    -0.33096179
    -0.25717242    -0.35032401
    -0.04312669    -0.26589025
     0.19173320    -0.60173695
    -0.64598426     0.65654725
    -0.02599747     0.00852796
 Mode           2
    -0.00452501     0.00000000
    -0.00245849    -0.00125337
    -0.00005197    -0.00007333
    -0.01371972     0.00000000
    -0.34706130    -0.17619512
     0.13848421     0.18906833
    -0.04274148    -0.25935324
    -0.01405891     0.04418618
    -0.08180894     0.00000000
    -0.09270423    -0.04751131
     0.34563653     0.47204829
    -0.16918940    -1.02924848
    -0.09974193     0.31431168
     0.42771755    -0.43416521
     0.01087030    -0.00367189
 Mode           3
    -0.01122971     0.00000000
     0.00792885     0.00405982
     0.00638725     0.00874606
     0.05524032     0.00000000
     0.08034097     0.04054004
     0.08679310     0.11867761
    -0.02277599    -0.13842131
     0.00509745    -0.01606581
     0.09304007     0.00000000
     0.39417752     0.19883125
     0.07917821     0.10791534
    -0.04243304    -0.25596502
     0.02611844    -0.08215177
     0.07034257    -0.07161221
     0.00929215    -0.00313625
 Mode           4
    -0.19642693     0.00000000
     0.02730046     0.09827392
    -0.04023818    -0.07059491
    -0.18237866     0.00000000
    -0.40448300     0.23064487
     0.02496683    -0.22276101
     0.02919181     0.56177002
    -0.04315663     0.12689277
    -0.20833831     0.00000000
    -0.52360394     0.39375314
    -0.11338805    -0.90887377
     0.00553177     1.09735578
     0.00925821    -0.09078285
     0.61601258    -0.56627591
     0.15621072    -0.05394308
 Mode           5
    -0.06017867     0.00000000
    -0.03466281    -0.00922957
     0.01458669     0.01024765
    -0.03910945     0.00000000
    -0.27392971    -0.13492583
    -0.00949901    -0.06648914
    -0.06933674     0.17540136
    -0.00276724    -0.01202302
    -0.00272512     0.00000000
    -0.46168970    -0.25252562
    -0.30846748    -0.42067837
     0.08041550     0.92901913
     0.05397175    -0.18086829
     0.32465334    -0.05152794
     0.01474413    -0.02671482
 Mode           6
    -0.07717079     0.00000000
    -0.02366047    -0.01195636
     0.02464240     0.03365898
    -0.09445004     0.00000000
    -1.08176681    -0.54892277
     0.01704086     0.02253537
    -0.10868677    -0.66475776
     0.01736804    -0.05492526
    -0.18987126     0.00000000
    -2.50346980    -1.27079939
    -0.00164198    -0.00519311
    -0.17869581    -1.08638895
     0.08674549    -0.27399685
    -0.51407546     0.52404431
    -0.02290261     0.00746280
 Mode           7
    -0.08586851     0.00000000
     0.08355514     0.04256180
    -0.00472305    -0.00646149
     0.09078593     0.00000000
    -0.20203167    -0.10329588
     0.00177089     0.00226316
     0.06492122     0.40155153
     0.02894539    -0.09097578
     0.16763440     0.00000000
    -0.53793721    -0.27575568
    -0.27868988    -0.38172764
     0.26257098     1.62404654
     0.26952245    -0.84665018
    -0.71611171     0.72788297
     0.10618189    -0.03574734
 Mode           8
    -0.25451013     0.00000000
     0.28487555     0.14493496
    -0.04656908    -0.06366314
     0.01129037     0.00000000
    -0.05499903    -0.02848827
    -0.06935430    -0.09524882
     0.06146056     0.38114680
     0.04521182    -0.14221805
     0.09351054     0.00000000
    -1.18920674    -0.60706413
    -0.55886982    -0.76587699
     0.23439322     1.46096444
     0.44001358    -1.38289490
    -1.55472980     1.58012297
     0.27489802    -0.09252239
 Mode           9
    -0.21060548     0.00000000
     0.32252344     0.16846965
     0.05756786     0.09012166
     0.11059816     0.00000000
     0.27928122     0.08385808
    -0.16820347    -0.09782243
     0.04598683     1.26215856
     0.06650388    -0.23543780
     0.39843288     0.00000000
    -1.93545060    -1.27497845
    -1.14166400    -1.34670799
     0.27964916     3.81031396
     0.25807355    -0.99133511
     0.39007517    -0.42820112
    -0.01136935     0.00415344
 Mode          10
     0.01470907     0.00000000
     0.14715029     0.07462845
    -0.01961672    -0.02683232
    -0.19374655     0.00000000
     0.21621474     0.10963703
    -0.28587210    -0.39066928
     0.06934633     0.42538278
     0.03575971    -0.11239586
    -0.26148050     0.00000000
     0.33642333     0.17059881
    -0.09297832    -0.12648060
     0.02363910     0.14607807
     0.04971972    -0.15468881
    -1.04633565     1.06106393
    -0.19093439     0.06397632
 Mode          11
    -0.00685396     0.00000000
    -0.02030012    -0.01031797
    -0.00345987    -0.00473116
    -0.04119351     0.00000000
    -0.33412012    -0.16992364
    -0.00373449    -0.00493350
     0.12461480     0.76668673
     0.00647584    -0.02011574
    -0.03661869     0.00000000
    -0.36642355    -0.18675272
     0.04947260     0.06829523
     0.11344268     0.69986517
     0.03889399    -0.12076062
     0.74191832    -0.75362334
    -0.11418653     0.03818992
 Mode          12
     0.08858700     0.00000000
    -0.06251337    -0.03162496
    -0.01652211    -0.02262593
     0.19017857     0.00000000
    -0.53994829    -0.27322692
     0.05998837     0.08146995
    -0.05989743    -0.36755788
    -0.00984533     0.03091839
     0.01882963     0.00000000
    -0.63616003    -0.31998553
     0.37899287     0.51747615
    -0.35856687    -2.19936656
     0.12666231    -0.39784270
     0.69996236    -0.71037603
     0.13148797    -0.04424042
 Mode          13
     0.08232759     0.00000000
    -0.02397535    -0.01212605
     0.00649571     0.00885503
     0.14883676     0.00000000
    -0.15038509    -0.07574780
     0.07835996     0.10681048
    -0.06096274    -0.37563959
     0.01901702    -0.05983690
     0.00877585     0.00000000
    -0.26928786    -0.13428339
     0.18152118     0.24765241
    -0.22166096    -1.36359232
     0.15291529    -0.48116438
     0.14697206    -0.14901488
     0.01383567    -0.00473304
 Mode          14
     0.04160637     0.00000000
    -0.07909258    -0.04012407
     0.00623203     0.00852185
     0.06544326     0.00000000
    -0.36615270    -0.18590161
     0.06907258     0.09466978
    -0.02326181    -0.14262882
    -0.00179979     0.00570182
     0.05773022     0.00000000
    -0.48853216    -0.24791896
     0.06027054     0.08339206
    -0.03253491    -0.20227074
    -0.02010886     0.06306185
    -0.03122499     0.03159317
     0.02433480    -0.00814155
 Mode          15
    -0.01869390     0.00000000
    -0.03273609    -0.01660039
     0.00817495     0.01118355
     0.01345096     0.00000000
    -0.09582812    -0.04867482
    -0.00960197    -0.01331186
     0.01927705     0.11831540
    -0.00261147     0.00813295
     0.02074238     0.00000000
     0.02305207     0.01164945
    -0.12613114    -0.17368994
     0.11083837     0.68186680
     0.02356707    -0.07449425
     0.27725917    -0.28087644
    -0.01737515     0.00579774
 Mode          16
    -0.12068434     0.00000000
     0.01499560     0.00787123
     0.02073540     0.02832091
     0.08515650     0.00000000
    -0.95219474    -0.48359684
    -0.08205345    -0.11348700
     0.20349962     1.25660752
     0.02620292    -0.08240385
     0.14264170     0.00000000
    -0.79339306    -0.40522117
    -0.11806031    -0.16716495
     0.50072148     3.09924272
     0.32798832    -1.02961523
     1.70384104    -1.72623560
    -0.23210512     0.07735969
 Mode          17
    -0.00468937     0.00000000
     0.01644103     0.00834779
    -0.01407046    -0.01923508
     0.06941942     0.00000000
    -0.30005936    -0.15283862
     0.02203448     0.03029856
     0.07803624     0.48139983
     0.01967558    -0.06159404
     0.14774187     0.00000000
    -0.43638478    -0.22327935
     0.15800602     0.21672138
     0.05716922     0.35604917
     0.11469011    -0.35917609
     0.01395202    -0.01464968
    -0.08527500     0.02850275
 Mode          18
     0.09977586     0.00000000
    -1.29065768    -0.65555025
     0.03222801     0.04428717
    -0.66249420     0.00000000
    -0.08705117    -0.04327956
     0.31873411     0.43843549
     0.21831815     1.32568279
     0.12811043    -0.40142191
    -0.13867870     0.00000000
     4.66892501     2.37487003
     0.34189665     0.46764500
    -0.71964563    -4.44698312
    -0.33411863     1.05269631
     1.03023407    -1.06150975
    -1.16867740     0.39294055
 Mode          19
     0.01603596     0.00000000
     0.00661968     0.00333124
    -0.00730812    -0.00999723
    -0.09162291     0.00000000
    -0.06721230    -0.03415237
    -0.05822691    -0.07951391
     0.02603361     0.15991089
     0.00583473    -0.01826002
    -0.11099248     0.00000000
     0.14363330     0.07287798
     0.16181434     0.22161729
    -0.01182079    -0.07188575
    -0.00412674     0.01384508
    -0.29051106     0.29412402
    -0.06632959     0.02225265
 Mode          20
     0.00665351     0.00000000
    -0.02394181    -0.01224066
    -0.00595312    -0.00813134
    -0.08282249     0.00000000
     0.01226705     0.00594841
    -0.08339734    -0.11389995
     0.10891227     0.66764573
     0.02368601    -0.07442282
    -0.10494656     0.00000000
     0.44487409     0.22585193
    -0.09092009    -0.12443991
     0.09239297     0.56710934
     0.06101546    -0.19108381
    -0.15223202     0.15389226
    -0.06668601     0.02235577
 Mode          21
     0.00194513     0.00000000
    -1.00690294    -0.55097202
    -0.10593423    -0.11712345
    -0.73950043     0.00000000
     0.12617746     0.14543603
    -0.23064216    -0.15001072
     0.64254822     2.47116813
     0.11209853    -0.32297586
     0.02200155     0.00000000
     3.23160770     2.02713885
     1.28465997     1.46463438
    -0.78435221    -5.16634970
    -0.33702085     1.31696593
    -0.54736775    -0.27539367
    -1.13399405     0.44205437
 Mode          22
     0.21290391     0.00000000
    -0.25029847    -0.14841372
     0.00691608     0.00653562
     0.32678281     0.00000000
    -1.56044463    -0.90936628
     0.01982074    -0.01670979
    -0.12412369    -0.37784119
     0.00259542    -0.02699560
     0.22670118     0.00000000
    -3.41692890    -1.72788505
     0.05092284     0.01075490
    -0.27419666    -0.44506493
    -0.02453434    -0.07500827
    -0.32991102     0.39586213
    -0.01425713     0.00975008
 Mode          23
     0.28684708     0.00000000
    -0.64705265    -0.34249535
     0.06415878     0.09656142
     0.36313241     0.00000000
    -2.49511765    -1.26029220
     0.70732255     1.01958336
    -0.31315994    -2.30890339
    -0.06178739     0.20831650
     0.26978413     0.00000000
    -2.95243173    -1.44847415
     0.45282420     0.58626444
    -0.40279612    -2.62496964
    -0.30325098     1.02879324
     1.60176046    -1.86434323
    -0.16631283     0.07292230
 Mode          24
     0.14572012     0.00000000
    -0.49348719    -0.25052898
     0.00345619     0.00478211
     0.01246558     0.00000000
    -1.78670295    -0.90622722
     0.02859700     0.04037108
    -0.24477071    -1.50858356
    -0.09362043     0.29400027
    -0.00184627     0.00000000
    -2.18303861    -1.10506757
     0.22392960     0.30941804
    -0.19475546    -1.22583433
    -0.42825533     1.34260189
    -0.64116406     0.65134410
     0.21645996    -0.07228825
 Mode          25
     0.20556802     0.00000000
    -0.74641485    -0.37890136
     0.00860331     0.01182270
     0.02418641     0.00000000
    -2.65396122    -1.34650021
     0.21505264     0.29572375
    -0.35540744    -2.18359109
    -0.19236439     0.60463708
    -0.01308645     0.00000000
    -2.32757319    -1.17807322
     0.37645545     0.52013884
    -0.30500733    -1.90640704
    -0.78094878     2.45170836
     1.40424784    -1.42558288
     0.22137989    -0.07389401
 Mode          26
     0.17372515     0.00000000
     0.29763733     0.15102372
    -0.02402580    -0.03288637
     0.16020578     0.00000000
     1.77117764     0.89948097
    -0.13367387    -0.18313293
    -0.02093648    -0.13446269
    -0.06168745     0.19372267
     0.01364777     0.00000000
     3.14171712     1.59689879
     0.75443854     1.03171830
     0.07947559     0.46759963
    -0.30086759     0.94530145
    -0.99564510     1.01199890
     0.15898387    -0.05314657
 Mode          27
     0.32537551     0.00000000
     0.32466669     0.16475438
    -0.01508703    -0.02067298
     0.45218189     0.00000000
     1.81487076     0.92204219
     0.11511422     0.15728681
    -0.05619913    -0.35523027
    -0.06388236     0.20068099
     0.18931080     0.00000000
     2.85950994     1.45569783
     1.54543150     2.11506722
     0.01218222     0.04203063
    -0.24092524     0.75711980
    -0.90681673     0.92181713
     0.17854338    -0.05970356
 Mode          28
     0.28269259     0.00000000
     0.18604470     0.09432908
    -0.04424265    -0.06059393
     0.21223675     0.00000000
     1.95269576     0.99124155
    -0.35853370    -0.49112540
    -0.35687758    -2.18894017
    -0.16167511     0.50787047
     0.16819118     0.00000000
     4.81220999     2.44367885
     0.70413523     0.96247415
    -0.39118573    -2.42034186
    -0.82730355     2.59912182
    -1.66146132     1.68798369
     0.29881820    -0.09980008
 Mode          29
     0.33148688     0.00000000
     0.21816912     0.11256196
    -0.04224684    -0.06018411
     0.34021564     0.00000000
     2.42006950     1.22182886
    -0.17688568    -0.25251916
    -0.30166609    -1.75611908
    -0.15512686     0.47665761
     0.21063145     0.00000000
     6.65900822     3.37581091
     1.05572345     1.45294370
    -0.45051409    -2.69657885
    -0.75108089     2.35270975
    -0.81118294     0.88708762
     0.30796053    -0.10550343
 Mode          30
     0.06262978     0.00000000
     0.04839962     0.02457589
    -0.00417319    -0.00568511
     0.08619435     0.00000000
     0.22564452     0.11479259
     0.05302723     0.07315780
    -0.10329423    -0.63503001
    -0.01077554     0.03402735
     0.02948007     0.00000000
     0.24629831     0.12615321
     0.01188075     0.01936312
    -0.21074002    -1.29709110
     0.01295585    -0.04005647
     0.31331663    -0.31912658
     0.03645140    -0.01220145
 Mode          31
     0.03584755     0.00000000
     0.10879057     0.05517163
    -0.00847504    -0.01157395
     0.07569218     0.00000000
     0.23145889     0.11737269
    -0.05556559    -0.07545579
    -0.03240458    -0.19848511
    -0.00233681     0.00742640
     0.04293883     0.00000000
    -0.09884065    -0.05002851
    -0.13828957    -0.18651839
    -0.05144560    -0.31588220
     0.02064019    -0.06421622
     0.05650524    -0.05768931
     0.02443467    -0.00819221
 Mode          32
     0.04686892     0.00000000
     0.12397116     0.05241220
    -0.00163139    -0.00503563
     0.04736953     0.00000000
     0.64805823     0.29551518
     0.03490672     0.01916390
    -0.03527431    -0.26879150
    -0.01363753     0.04054663
    -0.00379510     0.00000000
     1.10291973     0.54689608
     0.22869471     0.27232970
    -0.01564830    -0.11991220
    -0.04509392     0.11957020
    -0.28041608     0.26616035
     0.03211396    -0.01130669
 Mode          33
    -0.00656974     0.00000000
     0.00181332     0.00091976
     0.00005239     0.00007491
    -0.01242051     0.00000000
     0.01623139     0.00828932
    -0.00107207    -0.00145961
    -0.00555022    -0.03421175
    -0.00043101     0.00133539
    -0.01256447     0.00000000
     0.06618383     0.03370631
    -0.02436495    -0.03341911
     0.00410296     0.02471488
     0.00500345    -0.01588402
    -0.04409694     0.04482623
     0.00702936    -0.00235636
 Mode          34
     0.00657520     0.00000000
    -0.01226327    -0.00624027
     0.00078474     0.00107167
     0.01841544     0.00000000
    -0.03457185    -0.01765133
     0.01458623     0.01998209
    -0.00132234    -0.00814635
    -0.00045956     0.00145142
     0.02504441     0.00000000
    -0.06599709    -0.03361228
    -0.00572114    -0.00766279
    -0.00160180    -0.01067311
    -0.00243298     0.00763319
     0.03397986    -0.03452117
    -0.00772884     0.00259466
 Mode          35
     0.00804954     0.00000000
    -0.02004833    -0.01018414
     0.00177881     0.00243519
     0.00777456     0.00000000
    -0.07939866    -0.04035905
     0.00942445     0.01295023
    -0.01114256    -0.06866035
    -0.00186122     0.00585049
     0.00190741     0.00000000
    -0.10513305    -0.05340584
    -0.00765089    -0.01026710
    -0.01061027    -0.06629172
    -0.01126685     0.03530440
     0.02099586    -0.02137618
    -0.00201961     0.00068253
 Mode          36
    -0.00549505     0.00000000
     0.00316715     0.00162051
    -0.00450035    -0.00615371
    -0.02017272     0.00000000
     0.01573844     0.00804053
    -0.04444754    -0.06075594
    -0.00785359    -0.04846204
    -0.01048549     0.03287895
    -0.00845422     0.00000000
    -0.02572526    -0.01306816
     0.00212508     0.00303397
    -0.00892602    -0.05502026
    -0.04778995     0.14994144
    -0.09288315     0.09463820
     0.05118794    -0.01714252
 Mode          37
     0.00311563     0.00000000
    -0.00035109    -0.00016512
    -0.00525537    -0.00719641
    -0.01376377     0.00000000
     0.07212376     0.03669176
    -0.03801041    -0.05203938
    -0.01197828    -0.07280929
    -0.01787060     0.05613993
    -0.00307786     0.00000000
     0.19529649     0.09928491
     0.03124455     0.04275168
    -0.01390725    -0.08540436
    -0.07012813     0.22028705
    -0.00135274     0.00169540
     0.04870465    -0.01630535
 Mode          38
    -0.00315512     0.00000000
    -0.00488185    -0.00248576
    -0.00016807    -0.00022609
    -0.00028782     0.00000000
    -0.03869775    -0.01975258
    -0.00866623    -0.01183157
    -0.01234582    -0.07625429
    -0.00106172     0.00333307
     0.00745672     0.00000000
    -0.04803968    -0.02469571
    -0.02640684    -0.03617693
    -0.01084963    -0.06718867
    -0.00484121     0.01523593
    -0.08814936     0.08942206
     0.00375663    -0.00125955
 Mode          39
     0.00853292     0.00000000
     0.00925589     0.00469395
    -0.00197026    -0.00268935
     0.01933503     0.00000000
     0.07718269     0.03919593
    -0.01864043    -0.02551505
    -0.00761272    -0.04744930
    -0.00114284     0.00358605
     0.01719488     0.00000000
     0.16878319     0.08572461
    -0.00960304    -0.01331877
    -0.01563190    -0.09701381
    -0.00910230     0.02860687
    -0.06760169     0.06853940
     0.00881848    -0.00294739
 Mode          40
    -0.00538525     0.00000000
     0.01217226     0.00616329
    -0.00821057    -0.01121568
    -0.01660227     0.00000000
     0.03150459     0.01605509
    -0.03796708    -0.05183263
    -0.01609086    -0.09905271
    -0.00533695     0.01681462
     0.00489203     0.00000000
    -0.00808327    -0.00409193
     0.03428614     0.04693624
    -0.03212862    -0.19816399
    -0.02504588     0.07884102
    -0.16001304     0.16213525
    -0.01391645     0.00468391
 Mode          41
    -0.00391550     0.00000000
     0.00534987     0.00273148
    -0.00198290    -0.00271337
    -0.00534136     0.00000000
     0.02520731     0.01280530
    -0.00567529    -0.00774423
     0.00438239     0.02700818
    -0.00424052     0.01332243
     0.00200384     0.00000000
     0.05455938     0.02766474
     0.00195875     0.00277167
     0.00304389     0.01868064
    -0.00633488     0.01985314
     0.12513372    -0.12688191
    -0.00260162     0.00085210
 Mode          42
    -0.00441495     0.00000000
    -0.00189835    -0.00098730
    -0.00666160    -0.00910833
    -0.01462114     0.00000000
     0.03895578     0.01980686
    -0.05727416    -0.07834067
     0.01078349     0.06664565
    -0.00832723     0.02614492
     0.00419606     0.00000000
    -0.00386926    -0.00187680
     0.00040492     0.00046796
    -0.00076999    -0.00432155
    -0.05141840     0.16146597
    -0.05404848     0.05503210
     0.02641677    -0.00881788
 Mode          43
    -0.00331821     0.00000000
    -0.02473663    -0.01253889
    -0.00622962    -0.00852066
    -0.04636189     0.00000000
    -0.03119208    -0.01564607
    -0.03362305    -0.04600541
    -0.07568521    -0.46361051
    -0.03237220     0.10173631
    -0.02385843     0.00000000
     0.15430359     0.07851984
     0.02026159     0.02769018
    -0.07472558    -0.45911485
    -0.13527778     0.42514721
     0.02516813    -0.02566135
     0.01734286    -0.00576102
 Mode          44
     0.00423815     0.00000000
    -0.09567847    -0.04857413
     0.01377532     0.01882706
    -0.05749204     0.00000000
    -0.00060699    -0.00034097
     0.14212891     0.19436945
    -0.12058990    -0.73871085
    -0.03328318     0.10470054
    -0.02987912     0.00000000
     0.69197639     0.35131876
     0.09384615     0.12850812
    -0.13165011    -0.80978648
    -0.14291551     0.44912248
     0.43991739    -0.44703397
    -0.03055476     0.01030398
 Mode          45
    -0.00131611     0.00000000
    -0.03468600    -0.01761769
     0.00853389     0.01167511
    -0.01669054     0.00000000
     0.07831913     0.03975338
     0.06888613     0.09426453
    -0.06071731    -0.37317266
    -0.01462577     0.04603852
     0.00131136     0.00000000
     0.27091286     0.13761919
     0.01916388     0.02624139
    -0.06226888    -0.38475184
    -0.05933339     0.18631606
     0.24320160    -0.24721149
    -0.02679412     0.00901053
