# Supplementary material for: Design of high-temperature f-block molecular nanomagnets through the control of vibration-induced spin relaxation
Source: Chem Sci. 2019 Dec 2;11(6):1593–8. doi: 10.1039/c9sc03133b (PMC7025469; doi:10.1039/c9sc03133b)
Supplement: Supplementary file 3 [file SC-011-C9SC03133B-s003.zip › SI/Home-Made-Codes/cfppert-temp/cfppert13K.out]

 Mode           1
    -0.06360921     0.00000000
     0.26490931     0.13462798
     0.01398576     0.01916464
     0.00894739     0.00000000
     0.25129506     0.12786294
    -0.02562771    -0.03451838
    -0.18480477    -1.13620657
     0.03304507    -0.10401735
     0.01311713     0.00000000
    -0.68145332    -0.34652750
    -0.26926768    -0.36680035
    -0.04515501    -0.27839553
     0.20075074    -0.63003767
    -0.67636601     0.68742579
    -0.02722018     0.00892905
 Mode           2
    -0.00469455     0.00000000
    -0.00255060    -0.00130033
    -0.00005391    -0.00007608
    -0.01423378     0.00000000
    -0.36006521    -0.18279690
     0.14367302     0.19615246
    -0.04434295    -0.26907085
    -0.01458568     0.04584177
    -0.08487421     0.00000000
    -0.09617773    -0.04929149
     0.35858706     0.48973529
    -0.17552869    -1.06781300
    -0.10347912     0.32608851
     0.44374354    -0.45043278
     0.01127759    -0.00380947
 Mode           3
    -0.01144570     0.00000000
     0.00808136     0.00413791
     0.00651011     0.00891429
     0.05630283     0.00000000
     0.08188627     0.04131980
     0.08846250     0.12096029
    -0.02321407    -0.14108374
     0.00519550    -0.01637482
     0.09482963     0.00000000
     0.40175924     0.20265563
     0.08070115     0.10999101
    -0.04324920    -0.26088833
     0.02662081    -0.08373190
     0.07169556    -0.07298962
     0.00947088    -0.00319657
 Mode           4
    -0.19774947     0.00000000
     0.02748428     0.09893560
    -0.04050910    -0.07107022
    -0.18360662     0.00000000
    -0.40720637     0.23219780
     0.02513493    -0.22426086
     0.02938836     0.56555241
    -0.04344720     0.12774713
    -0.20974105     0.00000000
    -0.52712936     0.39640427
    -0.11415149    -0.91499320
     0.00556902     1.10474426
     0.00932055    -0.09139409
     0.62016019    -0.57008863
     0.15726248    -0.05430628
 Mode           5
    -0.06055587     0.00000000
    -0.03488008    -0.00928742
     0.01467812     0.01031188
    -0.03935459     0.00000000
    -0.27564673    -0.13577156
    -0.00955855    -0.06690590
    -0.06977135     0.17650080
    -0.00278459    -0.01209838
    -0.00274221     0.00000000
    -0.46458362    -0.25410848
    -0.31040098    -0.42331522
     0.08091956     0.93484232
     0.05431005    -0.18200200
     0.32668830    -0.05185092
     0.01483655    -0.02688227
 Mode           6
    -0.07742524     0.00000000
    -0.02373848    -0.01199578
     0.02472365     0.03376996
    -0.09476146     0.00000000
    -1.08533361    -0.55073267
     0.01709705     0.02260967
    -0.10904513    -0.66694960
     0.01742531    -0.05510636
    -0.19049730     0.00000000
    -2.51172423    -1.27498947
    -0.00164739    -0.00521023
    -0.17928500    -1.08997099
     0.08703151    -0.27490027
    -0.51577047     0.52577219
    -0.02297812     0.00748740
 Mode           7
    -0.08596507     0.00000000
     0.08364910     0.04260966
    -0.00472836    -0.00646876
     0.09088802     0.00000000
    -0.20225886    -0.10341204
     0.00177288     0.00226570
     0.06499423     0.40200309
     0.02897794    -0.09107809
     0.16782292     0.00000000
    -0.53854214    -0.27606578
    -0.27900328    -0.38215691
     0.26286625     1.62587286
     0.26982554    -0.84760228
    -0.71691701     0.72870150
     0.10630129    -0.03578754
 Mode           8
    -0.25463676     0.00000000
     0.28501728     0.14500707
    -0.04659225    -0.06369482
     0.01129598     0.00000000
    -0.05502639    -0.02850245
    -0.06938880    -0.09529621
     0.06149114     0.38133643
     0.04523432    -0.14228881
     0.09355706     0.00000000
    -1.18979840    -0.60736616
    -0.55914787    -0.76625803
     0.23450983     1.46169131
     0.44023250    -1.38358293
    -1.55550332     1.58090912
     0.27503479    -0.09256842
 Mode           9
    -0.21070198     0.00000000
     0.32267121     0.16854684
     0.05759424     0.09016295
     0.11064883     0.00000000
     0.27940918     0.08389650
    -0.16828053    -0.09786725
     0.04600790     1.26273684
     0.06653435    -0.23554567
     0.39861543     0.00000000
    -1.93633737    -1.27556261
    -1.14218707    -1.34732501
     0.27977729     3.81205973
     0.25819179    -0.99178931
     0.39025389    -0.42839731
    -0.01137456     0.00415535
 Mode          10
     0.01471148     0.00000000
     0.14717441     0.07464068
    -0.01961993    -0.02683672
    -0.19377831     0.00000000
     0.21625019     0.10965500
    -0.28591897    -0.39073333
     0.06935770     0.42545252
     0.03576557    -0.11241428
    -0.26152338     0.00000000
     0.33647849     0.17062678
    -0.09299356    -0.12650134
     0.02364298     0.14610202
     0.04972788    -0.15471417
    -1.04650720     1.06123790
    -0.19096570     0.06398681
 Mode          11
    -0.00685450     0.00000000
    -0.02030171    -0.01031878
    -0.00346014    -0.00473153
    -0.04119675     0.00000000
    -0.33414640    -0.16993701
    -0.00373479    -0.00493388
     0.12462460     0.76674704
     0.00647635    -0.02011732
    -0.03662157     0.00000000
    -0.36645238    -0.18676741
     0.04947649     0.06830060
     0.11345161     0.69992022
     0.03889705    -0.12077012
     0.74197669    -0.75368262
    -0.11419552     0.03819293
 Mode          12
     0.08858922     0.00000000
    -0.06251494    -0.03162575
    -0.01652253    -0.02262649
     0.19018333     0.00000000
    -0.53996180    -0.27323376
     0.05998987     0.08147198
    -0.05989893    -0.36756708
    -0.00984558     0.03091916
     0.01883010     0.00000000
    -0.63617595    -0.31999354
     0.37900235     0.51748910
    -0.35857584    -2.19942160
     0.12666548    -0.39785266
     0.69997987    -0.71039381
     0.13149126    -0.04424153
 Mode          13
     0.08232854     0.00000000
    -0.02397563    -0.01212619
     0.00649579     0.00885513
     0.14883848     0.00000000
    -0.15038683    -0.07574868
     0.07836086     0.10681172
    -0.06096345    -0.37564394
     0.01901725    -0.05983759
     0.00877596     0.00000000
    -0.26929098    -0.13428494
     0.18152329     0.24765528
    -0.22166353    -1.36360812
     0.15291707    -0.48116996
     0.14697377    -0.14901661
     0.01383583    -0.00473310
 Mode          14
     0.04160643     0.00000000
    -0.07909269    -0.04012413
     0.00623204     0.00852186
     0.06544336     0.00000000
    -0.36615322    -0.18590187
     0.06907268     0.09466991
    -0.02326184    -0.14262903
    -0.00179979     0.00570183
     0.05773030     0.00000000
    -0.48853285    -0.24791931
     0.06027063     0.08339218
    -0.03253495    -0.20227102
    -0.02010889     0.06306194
    -0.03122503     0.03159321
     0.02433484    -0.00814156
 Mode          15
    -0.01869392     0.00000000
    -0.03273611    -0.01660041
     0.00817496     0.01118356
     0.01345098     0.00000000
    -0.09582820    -0.04867486
    -0.00960198    -0.01331187
     0.01927706     0.11831550
    -0.00261148     0.00813296
     0.02074239     0.00000000
     0.02305209     0.01164946
    -0.12613125    -0.17369009
     0.11083847     0.68186738
     0.02356709    -0.07449431
     0.27725941    -0.28087668
    -0.01737517     0.00579775
 Mode          16
    -0.12068441     0.00000000
     0.01499561     0.00787124
     0.02073541     0.02832093
     0.08515655     0.00000000
    -0.95219535    -0.48359715
    -0.08205350    -0.11348707
     0.20349975     1.25660833
     0.02620293    -0.08240391
     0.14264179     0.00000000
    -0.79339357    -0.40522143
    -0.11806039    -0.16716506
     0.50072181     3.09924471
     0.32798853    -1.02961589
     1.70384213    -1.72623671
    -0.23210527     0.07735974
 Mode          17
    -0.00468937     0.00000000
     0.01644104     0.00834780
    -0.01407047    -0.01923509
     0.06941945     0.00000000
    -0.30005952    -0.15283870
     0.02203449     0.03029857
     0.07803628     0.48140008
     0.01967559    -0.06159407
     0.14774195     0.00000000
    -0.43638501    -0.22327947
     0.15800610     0.21672149
     0.05716925     0.35604936
     0.11469017    -0.35917628
     0.01395203    -0.01464968
    -0.08527504     0.02850277
 Mode          18
     0.09977586     0.00000000
    -1.29065769    -0.65555025
     0.03222801     0.04428717
    -0.66249421     0.00000000
    -0.08705117    -0.04327956
     0.31873411     0.43843549
     0.21831815     1.32568281
     0.12811044    -0.40142192
    -0.13867870     0.00000000
     4.66892507     2.37487006
     0.34189666     0.46764501
    -0.71964564    -4.44698318
    -0.33411864     1.05269632
     1.03023409    -1.06150977
    -1.16867742     0.39294056
 Mode          19
     0.01603596     0.00000000
     0.00661968     0.00333124
    -0.00730812    -0.00999723
    -0.09162292     0.00000000
    -0.06721230    -0.03415237
    -0.05822691    -0.07951391
     0.02603361     0.15991089
     0.00583473    -0.01826002
    -0.11099248     0.00000000
     0.14363330     0.07287798
     0.16181434     0.22161729
    -0.01182079    -0.07188575
    -0.00412674     0.01384508
    -0.29051106     0.29412402
    -0.06632959     0.02225265
 Mode          20
     0.00665351     0.00000000
    -0.02394181    -0.01224066
    -0.00595312    -0.00813134
    -0.08282249     0.00000000
     0.01226705     0.00594841
    -0.08339734    -0.11389995
     0.10891227     0.66764574
     0.02368601    -0.07442282
    -0.10494656     0.00000000
     0.44487409     0.22585193
    -0.09092010    -0.12443991
     0.09239297     0.56710934
     0.06101546    -0.19108381
    -0.15223202     0.15389226
    -0.06668601     0.02235577
 Mode          21
     0.00194513     0.00000000
    -1.00690295    -0.55097202
    -0.10593423    -0.11712345
    -0.73950044     0.00000000
     0.12617746     0.14543603
    -0.23064216    -0.15001072
     0.64254823     2.47116815
     0.11209853    -0.32297587
     0.02200155     0.00000000
     3.23160772     2.02713887
     1.28465998     1.46463439
    -0.78435221    -5.16634974
    -0.33702086     1.31696594
    -0.54736775    -0.27539367
    -1.13399406     0.44205437
 Mode          22
     0.21290391     0.00000000
    -0.25029847    -0.14841372
     0.00691608     0.00653562
     0.32678281     0.00000000
    -1.56044464    -0.90936629
     0.01982074    -0.01670979
    -0.12412369    -0.37784119
     0.00259542    -0.02699560
     0.22670118     0.00000000
    -3.41692890    -1.72788505
     0.05092284     0.01075490
    -0.27419666    -0.44506493
    -0.02453434    -0.07500827
    -0.32991102     0.39586213
    -0.01425713     0.00975008
 Mode          23
     0.28684708     0.00000000
    -0.64705265    -0.34249535
     0.06415878     0.09656142
     0.36313241     0.00000000
    -2.49511765    -1.26029220
     0.70732255     1.01958336
    -0.31315994    -2.30890339
    -0.06178739     0.20831650
     0.26978413     0.00000000
    -2.95243173    -1.44847415
     0.45282420     0.58626444
    -0.40279612    -2.62496964
    -0.30325098     1.02879324
     1.60176046    -1.86434323
    -0.16631283     0.07292230
 Mode          24
     0.14572012     0.00000000
    -0.49348719    -0.25052898
     0.00345619     0.00478211
     0.01246558     0.00000000
    -1.78670295    -0.90622722
     0.02859700     0.04037108
    -0.24477071    -1.50858356
    -0.09362043     0.29400027
    -0.00184627     0.00000000
    -2.18303861    -1.10506757
     0.22392960     0.30941804
    -0.19475546    -1.22583433
    -0.42825533     1.34260189
    -0.64116406     0.65134410
     0.21645996    -0.07228825
 Mode          25
     0.20556802     0.00000000
    -0.74641485    -0.37890136
     0.00860331     0.01182270
     0.02418641     0.00000000
    -2.65396122    -1.34650021
     0.21505264     0.29572375
    -0.35540744    -2.18359109
    -0.19236439     0.60463708
    -0.01308645     0.00000000
    -2.32757319    -1.17807322
     0.37645545     0.52013884
    -0.30500733    -1.90640704
    -0.78094878     2.45170836
     1.40424784    -1.42558288
     0.22137989    -0.07389401
 Mode          26
     0.17372515     0.00000000
     0.29763733     0.15102372
    -0.02402580    -0.03288637
     0.16020578     0.00000000
     1.77117764     0.89948097
    -0.13367387    -0.18313293
    -0.02093648    -0.13446269
    -0.06168745     0.19372267
     0.01364777     0.00000000
     3.14171712     1.59689879
     0.75443854     1.03171830
     0.07947559     0.46759963
    -0.30086759     0.94530145
    -0.99564510     1.01199890
     0.15898387    -0.05314657
 Mode          27
     0.32537551     0.00000000
     0.32466669     0.16475438
    -0.01508703    -0.02067298
     0.45218189     0.00000000
     1.81487076     0.92204219
     0.11511422     0.15728681
    -0.05619913    -0.35523027
    -0.06388236     0.20068099
     0.18931080     0.00000000
     2.85950994     1.45569783
     1.54543150     2.11506722
     0.01218222     0.04203063
    -0.24092524     0.75711980
    -0.90681673     0.92181713
     0.17854338    -0.05970356
 Mode          28
     0.28269259     0.00000000
     0.18604470     0.09432908
    -0.04424265    -0.06059393
     0.21223675     0.00000000
     1.95269576     0.99124155
    -0.35853370    -0.49112540
    -0.35687758    -2.18894017
    -0.16167511     0.50787047
     0.16819118     0.00000000
     4.81220999     2.44367885
     0.70413523     0.96247415
    -0.39118573    -2.42034186
    -0.82730355     2.59912182
    -1.66146132     1.68798369
     0.29881820    -0.09980008
 Mode          29
     0.33148688     0.00000000
     0.21816912     0.11256196
    -0.04224684    -0.06018411
     0.34021564     0.00000000
     2.42006950     1.22182886
    -0.17688568    -0.25251916
    -0.30166609    -1.75611908
    -0.15512686     0.47665761
     0.21063145     0.00000000
     6.65900822     3.37581091
     1.05572345     1.45294370
    -0.45051409    -2.69657885
    -0.75108089     2.35270975
    -0.81118294     0.88708762
     0.30796053    -0.10550343
 Mode          30
     0.06262978     0.00000000
     0.04839962     0.02457589
    -0.00417319    -0.00568511
     0.08619435     0.00000000
     0.22564452     0.11479259
     0.05302723     0.07315780
    -0.10329423    -0.63503001
    -0.01077554     0.03402735
     0.02948007     0.00000000
     0.24629831     0.12615321
     0.01188075     0.01936312
    -0.21074002    -1.29709110
     0.01295585    -0.04005647
     0.31331663    -0.31912658
     0.03645140    -0.01220145
 Mode          31
     0.03584755     0.00000000
     0.10879057     0.05517163
    -0.00847504    -0.01157395
     0.07569218     0.00000000
     0.23145889     0.11737269
    -0.05556559    -0.07545579
    -0.03240458    -0.19848511
    -0.00233681     0.00742640
     0.04293883     0.00000000
    -0.09884065    -0.05002851
    -0.13828957    -0.18651839
    -0.05144560    -0.31588220
     0.02064019    -0.06421622
     0.05650524    -0.05768931
     0.02443467    -0.00819221
 Mode          32
     0.04686892     0.00000000
     0.12397116     0.05241220
    -0.00163139    -0.00503563
     0.04736953     0.00000000
     0.64805823     0.29551518
     0.03490672     0.01916390
    -0.03527431    -0.26879150
    -0.01363753     0.04054663
    -0.00379510     0.00000000
     1.10291973     0.54689608
     0.22869471     0.27232970
    -0.01564830    -0.11991220
    -0.04509392     0.11957020
    -0.28041608     0.26616035
     0.03211396    -0.01130669
 Mode          33
    -0.00656974     0.00000000
     0.00181332     0.00091976
     0.00005239     0.00007491
    -0.01242051     0.00000000
     0.01623139     0.00828932
    -0.00107207    -0.00145961
    -0.00555022    -0.03421175
    -0.00043101     0.00133539
    -0.01256447     0.00000000
     0.06618383     0.03370631
    -0.02436495    -0.03341911
     0.00410296     0.02471488
     0.00500345    -0.01588402
    -0.04409694     0.04482623
     0.00702936    -0.00235636
 Mode          34
     0.00657520     0.00000000
    -0.01226327    -0.00624027
     0.00078474     0.00107167
     0.01841544     0.00000000
    -0.03457185    -0.01765133
     0.01458623     0.01998209
    -0.00132234    -0.00814635
    -0.00045956     0.00145142
     0.02504441     0.00000000
    -0.06599709    -0.03361228
    -0.00572114    -0.00766279
    -0.00160180    -0.01067311
    -0.00243298     0.00763319
     0.03397986    -0.03452117
    -0.00772884     0.00259466
 Mode          35
     0.00804954     0.00000000
    -0.02004833    -0.01018414
     0.00177881     0.00243519
     0.00777456     0.00000000
    -0.07939866    -0.04035905
     0.00942445     0.01295023
    -0.01114256    -0.06866035
    -0.00186122     0.00585049
     0.00190741     0.00000000
    -0.10513305    -0.05340584
    -0.00765089    -0.01026710
    -0.01061027    -0.06629172
    -0.01126685     0.03530440
     0.02099586    -0.02137618
    -0.00201961     0.00068253
 Mode          36
    -0.00549505     0.00000000
     0.00316715     0.00162051
    -0.00450035    -0.00615371
    -0.02017272     0.00000000
     0.01573844     0.00804053
    -0.04444754    -0.06075594
    -0.00785359    -0.04846204
    -0.01048549     0.03287895
    -0.00845422     0.00000000
    -0.02572526    -0.01306816
     0.00212508     0.00303397
    -0.00892602    -0.05502026
    -0.04778995     0.14994144
    -0.09288315     0.09463820
     0.05118794    -0.01714252
 Mode          37
     0.00311563     0.00000000
    -0.00035109    -0.00016512
    -0.00525537    -0.00719641
    -0.01376377     0.00000000
     0.07212376     0.03669176
    -0.03801041    -0.05203938
    -0.01197828    -0.07280929
    -0.01787060     0.05613993
    -0.00307786     0.00000000
     0.19529649     0.09928491
     0.03124455     0.04275168
    -0.01390725    -0.08540436
    -0.07012813     0.22028705
    -0.00135274     0.00169540
     0.04870465    -0.01630535
 Mode          38
    -0.00315512     0.00000000
    -0.00488185    -0.00248576
    -0.00016807    -0.00022609
    -0.00028782     0.00000000
    -0.03869775    -0.01975258
    -0.00866623    -0.01183157
    -0.01234582    -0.07625429
    -0.00106172     0.00333307
     0.00745672     0.00000000
    -0.04803968    -0.02469571
    -0.02640684    -0.03617693
    -0.01084963    -0.06718867
    -0.00484121     0.01523593
    -0.08814936     0.08942206
     0.00375663    -0.00125955
 Mode          39
     0.00853292     0.00000000
     0.00925589     0.00469395
    -0.00197026    -0.00268935
     0.01933503     0.00000000
     0.07718269     0.03919593
    -0.01864043    -0.02551505
    -0.00761272    -0.04744930
    -0.00114284     0.00358605
     0.01719488     0.00000000
     0.16878319     0.08572461
    -0.00960304    -0.01331877
    -0.01563190    -0.09701381
    -0.00910230     0.02860687
    -0.06760169     0.06853940
     0.00881848    -0.00294739
 Mode          40
    -0.00538525     0.00000000
     0.01217226     0.00616329
    -0.00821057    -0.01121568
    -0.01660227     0.00000000
     0.03150459     0.01605509
    -0.03796708    -0.05183263
    -0.01609086    -0.09905271
    -0.00533695     0.01681462
     0.00489203     0.00000000
    -0.00808327    -0.00409193
     0.03428614     0.04693624
    -0.03212862    -0.19816399
    -0.02504588     0.07884102
    -0.16001304     0.16213525
    -0.01391645     0.00468391
 Mode          41
    -0.00391550     0.00000000
     0.00534987     0.00273148
    -0.00198290    -0.00271337
    -0.00534136     0.00000000
     0.02520731     0.01280530
    -0.00567529    -0.00774423
     0.00438239     0.02700818
    -0.00424052     0.01332243
     0.00200384     0.00000000
     0.05455938     0.02766474
     0.00195875     0.00277167
     0.00304389     0.01868064
    -0.00633488     0.01985314
     0.12513372    -0.12688191
    -0.00260162     0.00085210
 Mode          42
    -0.00441495     0.00000000
    -0.00189835    -0.00098730
    -0.00666160    -0.00910833
    -0.01462114     0.00000000
     0.03895578     0.01980686
    -0.05727416    -0.07834067
     0.01078349     0.06664565
    -0.00832723     0.02614492
     0.00419606     0.00000000
    -0.00386926    -0.00187680
     0.00040492     0.00046796
    -0.00076999    -0.00432155
    -0.05141840     0.16146597
    -0.05404848     0.05503210
     0.02641677    -0.00881788
 Mode          43
    -0.00331821     0.00000000
    -0.02473663    -0.01253889
    -0.00622962    -0.00852066
    -0.04636189     0.00000000
    -0.03119208    -0.01564607
    -0.03362305    -0.04600541
    -0.07568521    -0.46361051
    -0.03237220     0.10173631
    -0.02385843     0.00000000
     0.15430359     0.07851984
     0.02026159     0.02769018
    -0.07472558    -0.45911485
    -0.13527778     0.42514721
     0.02516813    -0.02566135
     0.01734286    -0.00576102
 Mode          44
     0.00423815     0.00000000
    -0.09567847    -0.04857413
     0.01377532     0.01882706
    -0.05749204     0.00000000
    -0.00060699    -0.00034097
     0.14212891     0.19436945
    -0.12058990    -0.73871085
    -0.03328318     0.10470054
    -0.02987912     0.00000000
     0.69197639     0.35131876
     0.09384615     0.12850812
    -0.13165011    -0.80978648
    -0.14291551     0.44912248
     0.43991739    -0.44703397
    -0.03055476     0.01030398
 Mode          45
    -0.00131611     0.00000000
    -0.03468600    -0.01761769
     0.00853389     0.01167511
    -0.01669054     0.00000000
     0.07831913     0.03975338
     0.06888613     0.09426453
    -0.06071731    -0.37317266
    -0.01462577     0.04603852
     0.00131136     0.00000000
     0.27091286     0.13761919
     0.01916388     0.02624139
    -0.06226888    -0.38475184
    -0.05933339     0.18631606
     0.24320160    -0.24721149
    -0.02679412     0.00901053
