# Supplementary material for: Design of high-temperature f-block molecular nanomagnets through the control of vibration-induced spin relaxation
Source: Chem Sci. 2019 Dec 2;11(6):1593–8. doi: 10.1039/c9sc03133b (PMC7025469; doi:10.1039/c9sc03133b)
Supplement: Supplementary file 3 [file SC-011-C9SC03133B-s003.zip › SI/Home-Made-Codes/cfppert-temp/cfppert14K.out]

 Mode           1
    -0.06486151     0.00000000
     0.27012469     0.13727845
     0.01426111     0.01954194
     0.00912355     0.00000000
     0.25624241     0.13038023
    -0.02613226    -0.03519796
    -0.18844310    -1.15857555
     0.03369564    -0.10606518
     0.01337537     0.00000000
    -0.69486938    -0.35334973
    -0.27456886    -0.37402170
    -0.04604400    -0.28387642
     0.20470301    -0.64244148
    -0.68968191     0.70095943
    -0.02775607     0.00910484
 Mode           2
    -0.00477163     0.00000000
    -0.00259248    -0.00132168
    -0.00005480    -0.00007733
    -0.01446748     0.00000000
    -0.36597695    -0.18579816
     0.14603192     0.19937299
    -0.04507099    -0.27348859
    -0.01482516     0.04659443
    -0.08626771     0.00000000
    -0.09775683    -0.05010079
     0.36447453     0.49777602
    -0.17841061    -1.08534492
    -0.10517809     0.33144240
     0.45102915    -0.45782822
     0.01146275    -0.00387202
 Mode           3
    -0.01155502     0.00000000
     0.00815855     0.00417743
     0.00657229     0.00899943
     0.05684060     0.00000000
     0.08266841     0.04171447
     0.08930745     0.12211564
    -0.02343580    -0.14243130
     0.00524512    -0.01653123
     0.09573539     0.00000000
     0.40559663     0.20459129
     0.08147197     0.11104159
    -0.04366230    -0.26338019
     0.02687508    -0.08453166
     0.07238035    -0.07368678
     0.00956134    -0.00322710
 Mode           4
    -0.19853938     0.00000000
     0.02759406     0.09933080
    -0.04067091    -0.07135411
    -0.18434003     0.00000000
    -0.40883294     0.23312530
     0.02523533    -0.22515666
     0.02950575     0.56781149
    -0.04362075     0.12825742
    -0.21057886     0.00000000
    -0.52923496     0.39798770
    -0.11460746    -0.91864811
     0.00559126     1.10915712
     0.00935778    -0.09175916
     0.62263739    -0.57236583
     0.15789066    -0.05452320
 Mode           5
    -0.06078367     0.00000000
    -0.03501128    -0.00932236
     0.01473333     0.01035067
    -0.03950263     0.00000000
    -0.27668363    -0.13628229
    -0.00959451    -0.06715758
    -0.07003381     0.17716474
    -0.00279506    -0.01214389
    -0.00275252     0.00000000
    -0.46633124    -0.25506436
    -0.31156861    -0.42490761
     0.08122395     0.93835891
     0.05451435    -0.18268663
     0.32791720    -0.05204597
     0.01489236    -0.02698339
 Mode           6
    -0.07759464     0.00000000
    -0.02379042    -0.01202202
     0.02477774     0.03384385
    -0.09496880     0.00000000
    -1.08770826    -0.55193764
     0.01713445     0.02265914
    -0.10928372    -0.66840885
     0.01746344    -0.05522693
    -0.19091410     0.00000000
    -2.51721974    -1.27777908
    -0.00165099    -0.00522163
    -0.17967727    -1.09235579
     0.08722193    -0.27550174
    -0.51689895     0.52692255
    -0.02302840     0.00750378
 Mode           7
    -0.08604027     0.00000000
     0.08372227     0.04264693
    -0.00473249    -0.00647441
     0.09096752     0.00000000
    -0.20243578    -0.10350250
     0.00177444     0.00226768
     0.06505108     0.40235473
     0.02900328    -0.09115775
     0.16796971     0.00000000
    -0.53901321    -0.27630725
    -0.27924733    -0.38249119
     0.26309618     1.62729503
     0.27006156    -0.84834368
    -0.71754411     0.72933891
     0.10639428    -0.03581884
 Mode           8
    -0.25474721     0.00000000
     0.28514091     0.14506997
    -0.04661246    -0.06372245
     0.01130088     0.00000000
    -0.05505026    -0.02851481
    -0.06941890    -0.09533754
     0.06151781     0.38150184
     0.04525394    -0.14235053
     0.09359764     0.00000000
    -1.19031447    -0.60762961
    -0.55939040    -0.76659040
     0.23461155     1.46232532
     0.44042345    -1.38418306
    -1.55617802     1.58159484
     0.27515409    -0.09260858
 Mode           9
    -0.21078709     0.00000000
     0.32280156     0.16861493
     0.05761750     0.09019938
     0.11069353     0.00000000
     0.27952205     0.08393039
    -0.16834851    -0.09790678
     0.04602649     1.26324694
     0.06656123    -0.23564082
     0.39877645     0.00000000
    -1.93711958    -1.27607789
    -1.14264847    -1.34786928
     0.27989031     3.81359966
     0.25829609    -0.99218995
     0.39041154    -0.42857036
    -0.01137915     0.00415703
 Mode          10
     0.01471392     0.00000000
     0.14719880     0.07465305
    -0.01962319    -0.02684117
    -0.19381043     0.00000000
     0.21628603     0.10967318
    -0.28596636    -0.39079809
     0.06936919     0.42552303
     0.03577150    -0.11243291
    -0.26156672     0.00000000
     0.33653425     0.17065506
    -0.09300897    -0.12652231
     0.02364689     0.14612623
     0.04973612    -0.15473981
    -1.04668064     1.06141378
    -0.19099734     0.06399741
 Mode          11
    -0.00685510     0.00000000
    -0.02030349    -0.01031968
    -0.00346044    -0.00473195
    -0.04120035     0.00000000
    -0.33417559    -0.16995185
    -0.00373511    -0.00493432
     0.12463549     0.76681401
     0.00647692    -0.02011907
    -0.03662477     0.00000000
    -0.36648439    -0.18678373
     0.04948081     0.06830657
     0.11346151     0.69998136
     0.03890045    -0.12078067
     0.74204149    -0.75374845
    -0.11420549     0.03819626
 Mode          12
     0.08859205     0.00000000
    -0.06251694    -0.03162676
    -0.01652306    -0.02262721
     0.19018942     0.00000000
    -0.53997907    -0.27324249
     0.05999179     0.08147459
    -0.05990085    -0.36757883
    -0.00984590     0.03092015
     0.01883070     0.00000000
    -0.63619629    -0.32000377
     0.37901447     0.51750565
    -0.35858731    -2.19949194
     0.12666953    -0.39786538
     0.70000226    -0.71041653
     0.13149546    -0.04424294
 Mode          13
     0.08232988     0.00000000
    -0.02397601    -0.01212639
     0.00649590     0.00885528
     0.14884090     0.00000000
    -0.15038927    -0.07574991
     0.07836213     0.10681345
    -0.06096444    -0.37565003
     0.01901755    -0.05983856
     0.00877610     0.00000000
    -0.26929535    -0.13428712
     0.18152623     0.24765929
    -0.22166712    -1.36363024
     0.15291955    -0.48117776
     0.14697615    -0.14901902
     0.01383605    -0.00473317
 Mode          14
     0.04160653     0.00000000
    -0.07909289    -0.04012423
     0.00623205     0.00852188
     0.06544352     0.00000000
    -0.36615413    -0.18590234
     0.06907285     0.09467015
    -0.02326190    -0.14262938
    -0.00179979     0.00570184
     0.05773045     0.00000000
    -0.48853408    -0.24791994
     0.06027078     0.08339239
    -0.03253503    -0.20227153
    -0.02010894     0.06306210
    -0.03122511     0.03159329
     0.02433490    -0.00814158
 Mode          15
    -0.01869395     0.00000000
    -0.03273617    -0.01660043
     0.00817497     0.01118358
     0.01345100     0.00000000
    -0.09582835    -0.04867494
    -0.00960199    -0.01331189
     0.01927709     0.11831569
    -0.00261148     0.00813297
     0.02074243     0.00000000
     0.02305213     0.01164948
    -0.12613145    -0.17369037
     0.11083864     0.68186846
     0.02356713    -0.07449443
     0.27725985    -0.28087713
    -0.01737520     0.00579776
 Mode          16
    -0.12068456     0.00000000
     0.01499563     0.00787125
     0.02073544     0.02832096
     0.08515666     0.00000000
    -0.95219652    -0.48359775
    -0.08205360    -0.11348721
     0.20350000     1.25660988
     0.02620297    -0.08240401
     0.14264196     0.00000000
    -0.79339455    -0.40522193
    -0.11806054    -0.16716527
     0.50072242     3.09924854
     0.32798894    -1.02961716
     1.70384424    -1.72623884
    -0.23210556     0.07735984
 Mode          17
    -0.00468937     0.00000000
     0.01644106     0.00834781
    -0.01407049    -0.01923511
     0.06941952     0.00000000
    -0.30005983    -0.15283886
     0.02203451     0.03029860
     0.07803636     0.48140058
     0.01967561    -0.06159413
     0.14774210     0.00000000
    -0.43638546    -0.22327970
     0.15800626     0.21672172
     0.05716931     0.35604972
     0.11469029    -0.35917665
     0.01395204    -0.01464970
    -0.08527513     0.02850280
 Mode          18
     0.09977586     0.00000000
    -1.29065774    -0.65555028
     0.03222801     0.04428718
    -0.66249424     0.00000000
    -0.08705117    -0.04327957
     0.31873412     0.43843551
     0.21831816     1.32568286
     0.12811044    -0.40142193
    -0.13867871     0.00000000
     4.66892525     2.37487015
     0.34189667     0.46764503
    -0.71964567    -4.44698335
    -0.33411865     1.05269636
     1.03023413    -1.06150981
    -1.16867746     0.39294057
 Mode          19
     0.01603596     0.00000000
     0.00661968     0.00333124
    -0.00730812    -0.00999723
    -0.09162292     0.00000000
    -0.06721230    -0.03415237
    -0.05822691    -0.07951391
     0.02603361     0.15991090
     0.00583473    -0.01826003
    -0.11099249     0.00000000
     0.14363330     0.07287798
     0.16181435     0.22161730
    -0.01182079    -0.07188576
    -0.00412674     0.01384508
    -0.29051107     0.29412403
    -0.06632959     0.02225265
 Mode          20
     0.00665351     0.00000000
    -0.02394181    -0.01224066
    -0.00595312    -0.00813134
    -0.08282249     0.00000000
     0.01226705     0.00594841
    -0.08339734    -0.11389996
     0.10891227     0.66764575
     0.02368601    -0.07442282
    -0.10494657     0.00000000
     0.44487410     0.22585193
    -0.09092010    -0.12443991
     0.09239297     0.56710935
     0.06101547    -0.19108381
    -0.15223202     0.15389226
    -0.06668601     0.02235577
 Mode          21
     0.00194513     0.00000000
    -1.00690297    -0.55097203
    -0.10593424    -0.11712345
    -0.73950046     0.00000000
     0.12617746     0.14543603
    -0.23064217    -0.15001072
     0.64254824     2.47116820
     0.11209853    -0.32297587
     0.02200155     0.00000000
     3.23160779     2.02713891
     1.28466000     1.46463443
    -0.78435223    -5.16634985
    -0.33702086     1.31696597
    -0.54736776    -0.27539368
    -1.13399409     0.44205438
 Mode          22
     0.21290391     0.00000000
    -0.25029847    -0.14841372
     0.00691608     0.00653562
     0.32678281     0.00000000
    -1.56044464    -0.90936629
     0.01982074    -0.01670979
    -0.12412369    -0.37784119
     0.00259542    -0.02699560
     0.22670118     0.00000000
    -3.41692891    -1.72788506
     0.05092284     0.01075490
    -0.27419666    -0.44506493
    -0.02453434    -0.07500827
    -0.32991102     0.39586213
    -0.01425713     0.00975008
 Mode          23
     0.28684708     0.00000000
    -0.64705265    -0.34249535
     0.06415878     0.09656142
     0.36313241     0.00000000
    -2.49511765    -1.26029220
     0.70732255     1.01958336
    -0.31315994    -2.30890339
    -0.06178739     0.20831650
     0.26978413     0.00000000
    -2.95243174    -1.44847415
     0.45282420     0.58626444
    -0.40279612    -2.62496965
    -0.30325098     1.02879324
     1.60176047    -1.86434324
    -0.16631283     0.07292230
 Mode          24
     0.14572012     0.00000000
    -0.49348719    -0.25052898
     0.00345619     0.00478211
     0.01246558     0.00000000
    -1.78670295    -0.90622722
     0.02859700     0.04037108
    -0.24477071    -1.50858356
    -0.09362043     0.29400027
    -0.00184627     0.00000000
    -2.18303862    -1.10506757
     0.22392960     0.30941804
    -0.19475546    -1.22583433
    -0.42825533     1.34260189
    -0.64116406     0.65134411
     0.21645996    -0.07228825
 Mode          25
     0.20556802     0.00000000
    -0.74641485    -0.37890136
     0.00860331     0.01182270
     0.02418641     0.00000000
    -2.65396122    -1.34650021
     0.21505264     0.29572375
    -0.35540744    -2.18359109
    -0.19236439     0.60463708
    -0.01308645     0.00000000
    -2.32757320    -1.17807322
     0.37645545     0.52013885
    -0.30500733    -1.90640704
    -0.78094878     2.45170836
     1.40424784    -1.42558289
     0.22137990    -0.07389401
 Mode          26
     0.17372515     0.00000000
     0.29763733     0.15102372
    -0.02402580    -0.03288637
     0.16020578     0.00000000
     1.77117764     0.89948097
    -0.13367387    -0.18313293
    -0.02093648    -0.13446269
    -0.06168745     0.19372267
     0.01364777     0.00000000
     3.14171712     1.59689879
     0.75443854     1.03171830
     0.07947559     0.46759963
    -0.30086759     0.94530145
    -0.99564510     1.01199890
     0.15898387    -0.05314657
 Mode          27
     0.32537551     0.00000000
     0.32466669     0.16475438
    -0.01508703    -0.02067298
     0.45218189     0.00000000
     1.81487076     0.92204219
     0.11511422     0.15728681
    -0.05619913    -0.35523027
    -0.06388236     0.20068099
     0.18931080     0.00000000
     2.85950994     1.45569783
     1.54543150     2.11506722
     0.01218222     0.04203063
    -0.24092524     0.75711980
    -0.90681673     0.92181713
     0.17854338    -0.05970356
 Mode          28
     0.28269259     0.00000000
     0.18604470     0.09432908
    -0.04424265    -0.06059393
     0.21223675     0.00000000
     1.95269576     0.99124155
    -0.35853370    -0.49112540
    -0.35687758    -2.18894017
    -0.16167511     0.50787047
     0.16819118     0.00000000
     4.81220999     2.44367885
     0.70413523     0.96247415
    -0.39118573    -2.42034186
    -0.82730355     2.59912182
    -1.66146132     1.68798369
     0.29881820    -0.09980008
 Mode          29
     0.33148688     0.00000000
     0.21816912     0.11256196
    -0.04224684    -0.06018411
     0.34021564     0.00000000
     2.42006950     1.22182886
    -0.17688568    -0.25251916
    -0.30166609    -1.75611908
    -0.15512686     0.47665761
     0.21063145     0.00000000
     6.65900822     3.37581091
     1.05572345     1.45294370
    -0.45051409    -2.69657885
    -0.75108089     2.35270975
    -0.81118294     0.88708762
     0.30796053    -0.10550343
 Mode          30
     0.06262978     0.00000000
     0.04839962     0.02457589
    -0.00417319    -0.00568511
     0.08619435     0.00000000
     0.22564452     0.11479259
     0.05302723     0.07315780
    -0.10329423    -0.63503001
    -0.01077554     0.03402735
     0.02948007     0.00000000
     0.24629831     0.12615321
     0.01188075     0.01936312
    -0.21074002    -1.29709110
     0.01295585    -0.04005647
     0.31331663    -0.31912658
     0.03645140    -0.01220145
 Mode          31
     0.03584755     0.00000000
     0.10879057     0.05517163
    -0.00847504    -0.01157395
     0.07569218     0.00000000
     0.23145889     0.11737269
    -0.05556559    -0.07545579
    -0.03240458    -0.19848511
    -0.00233681     0.00742640
     0.04293883     0.00000000
    -0.09884065    -0.05002851
    -0.13828957    -0.18651839
    -0.05144560    -0.31588220
     0.02064019    -0.06421622
     0.05650524    -0.05768931
     0.02443467    -0.00819221
 Mode          32
     0.04686892     0.00000000
     0.12397116     0.05241220
    -0.00163139    -0.00503563
     0.04736953     0.00000000
     0.64805823     0.29551518
     0.03490672     0.01916390
    -0.03527431    -0.26879150
    -0.01363753     0.04054663
    -0.00379510     0.00000000
     1.10291973     0.54689608
     0.22869471     0.27232970
    -0.01564830    -0.11991220
    -0.04509392     0.11957020
    -0.28041608     0.26616035
     0.03211396    -0.01130669
 Mode          33
    -0.00656974     0.00000000
     0.00181332     0.00091976
     0.00005239     0.00007491
    -0.01242051     0.00000000
     0.01623139     0.00828932
    -0.00107207    -0.00145961
    -0.00555022    -0.03421175
    -0.00043101     0.00133539
    -0.01256447     0.00000000
     0.06618383     0.03370631
    -0.02436495    -0.03341911
     0.00410296     0.02471488
     0.00500345    -0.01588402
    -0.04409694     0.04482623
     0.00702936    -0.00235636
 Mode          34
     0.00657520     0.00000000
    -0.01226327    -0.00624027
     0.00078474     0.00107167
     0.01841544     0.00000000
    -0.03457185    -0.01765133
     0.01458623     0.01998209
    -0.00132234    -0.00814635
    -0.00045956     0.00145142
     0.02504441     0.00000000
    -0.06599709    -0.03361228
    -0.00572114    -0.00766279
    -0.00160180    -0.01067311
    -0.00243298     0.00763319
     0.03397986    -0.03452117
    -0.00772884     0.00259466
 Mode          35
     0.00804954     0.00000000
    -0.02004833    -0.01018414
     0.00177881     0.00243519
     0.00777456     0.00000000
    -0.07939866    -0.04035905
     0.00942445     0.01295023
    -0.01114256    -0.06866035
    -0.00186122     0.00585049
     0.00190741     0.00000000
    -0.10513305    -0.05340584
    -0.00765089    -0.01026710
    -0.01061027    -0.06629172
    -0.01126685     0.03530440
     0.02099586    -0.02137618
    -0.00201961     0.00068253
 Mode          36
    -0.00549505     0.00000000
     0.00316715     0.00162051
    -0.00450035    -0.00615371
    -0.02017272     0.00000000
     0.01573844     0.00804053
    -0.04444754    -0.06075594
    -0.00785359    -0.04846204
    -0.01048549     0.03287895
    -0.00845422     0.00000000
    -0.02572526    -0.01306816
     0.00212508     0.00303397
    -0.00892602    -0.05502026
    -0.04778995     0.14994144
    -0.09288315     0.09463820
     0.05118794    -0.01714252
 Mode          37
     0.00311563     0.00000000
    -0.00035109    -0.00016512
    -0.00525537    -0.00719641
    -0.01376377     0.00000000
     0.07212376     0.03669176
    -0.03801041    -0.05203938
    -0.01197828    -0.07280929
    -0.01787060     0.05613993
    -0.00307786     0.00000000
     0.19529649     0.09928491
     0.03124455     0.04275168
    -0.01390725    -0.08540436
    -0.07012813     0.22028705
    -0.00135274     0.00169540
     0.04870465    -0.01630535
 Mode          38
    -0.00315512     0.00000000
    -0.00488185    -0.00248576
    -0.00016807    -0.00022609
    -0.00028782     0.00000000
    -0.03869775    -0.01975258
    -0.00866623    -0.01183157
    -0.01234582    -0.07625429
    -0.00106172     0.00333307
     0.00745672     0.00000000
    -0.04803968    -0.02469571
    -0.02640684    -0.03617693
    -0.01084963    -0.06718867
    -0.00484121     0.01523593
    -0.08814936     0.08942206
     0.00375663    -0.00125955
 Mode          39
     0.00853292     0.00000000
     0.00925589     0.00469395
    -0.00197026    -0.00268935
     0.01933503     0.00000000
     0.07718269     0.03919593
    -0.01864043    -0.02551505
    -0.00761272    -0.04744930
    -0.00114284     0.00358605
     0.01719488     0.00000000
     0.16878319     0.08572461
    -0.00960304    -0.01331877
    -0.01563190    -0.09701381
    -0.00910230     0.02860687
    -0.06760169     0.06853940
     0.00881848    -0.00294739
 Mode          40
    -0.00538525     0.00000000
     0.01217226     0.00616329
    -0.00821057    -0.01121568
    -0.01660227     0.00000000
     0.03150459     0.01605509
    -0.03796708    -0.05183263
    -0.01609086    -0.09905271
    -0.00533695     0.01681462
     0.00489203     0.00000000
    -0.00808327    -0.00409193
     0.03428614     0.04693624
    -0.03212862    -0.19816399
    -0.02504588     0.07884102
    -0.16001304     0.16213525
    -0.01391645     0.00468391
 Mode          41
    -0.00391550     0.00000000
     0.00534987     0.00273148
    -0.00198290    -0.00271337
    -0.00534136     0.00000000
     0.02520731     0.01280530
    -0.00567529    -0.00774423
     0.00438239     0.02700818
    -0.00424052     0.01332243
     0.00200384     0.00000000
     0.05455938     0.02766474
     0.00195875     0.00277167
     0.00304389     0.01868064
    -0.00633488     0.01985314
     0.12513372    -0.12688191
    -0.00260162     0.00085210
 Mode          42
    -0.00441495     0.00000000
    -0.00189835    -0.00098730
    -0.00666160    -0.00910833
    -0.01462114     0.00000000
     0.03895578     0.01980686
    -0.05727416    -0.07834067
     0.01078349     0.06664565
    -0.00832723     0.02614492
     0.00419606     0.00000000
    -0.00386926    -0.00187680
     0.00040492     0.00046796
    -0.00076999    -0.00432155
    -0.05141840     0.16146597
    -0.05404848     0.05503210
     0.02641677    -0.00881788
 Mode          43
    -0.00331821     0.00000000
    -0.02473663    -0.01253889
    -0.00622962    -0.00852066
    -0.04636189     0.00000000
    -0.03119208    -0.01564607
    -0.03362305    -0.04600541
    -0.07568521    -0.46361051
    -0.03237220     0.10173631
    -0.02385843     0.00000000
     0.15430359     0.07851984
     0.02026159     0.02769018
    -0.07472558    -0.45911485
    -0.13527778     0.42514721
     0.02516813    -0.02566135
     0.01734286    -0.00576102
 Mode          44
     0.00423815     0.00000000
    -0.09567847    -0.04857413
     0.01377532     0.01882706
    -0.05749204     0.00000000
    -0.00060699    -0.00034097
     0.14212891     0.19436945
    -0.12058990    -0.73871085
    -0.03328318     0.10470054
    -0.02987912     0.00000000
     0.69197639     0.35131876
     0.09384615     0.12850812
    -0.13165011    -0.80978648
    -0.14291551     0.44912248
     0.43991739    -0.44703397
    -0.03055476     0.01030398
 Mode          45
    -0.00131611     0.00000000
    -0.03468600    -0.01761769
     0.00853389     0.01167511
    -0.01669054     0.00000000
     0.07831913     0.03975338
     0.06888613     0.09426453
    -0.06071731    -0.37317266
    -0.01462577     0.04603852
     0.00131136     0.00000000
     0.27091286     0.13761919
     0.01916388     0.02624139
    -0.06226888    -0.38475184
    -0.05933339     0.18631606
     0.24320160    -0.24721149
    -0.02679412     0.00901053
