# Supplementary material for: Design of high-temperature f-block molecular nanomagnets through the control of vibration-induced spin relaxation
Source: Chem Sci. 2019 Dec 2;11(6):1593–8. doi: 10.1039/c9sc03133b (PMC7025469; doi:10.1039/c9sc03133b)
Supplement: Supplementary file 3 [file SC-011-C9SC03133B-s003.zip › SI/Home-Made-Codes/cfppert-temp/cfppert15K.out]

 Mode           1
    -0.06624317     0.00000000
     0.27587880     0.14020272
     0.01456489     0.01995821
     0.00931789     0.00000000
     0.26170080     0.13315754
    -0.02668892    -0.03594773
    -0.19245726    -1.18325515
     0.03441341    -0.10832455
     0.01366029     0.00000000
    -0.70967126    -0.36087667
    -0.28041764    -0.38198899
    -0.04702482    -0.28992346
     0.20906353    -0.65612657
    -0.70437330     0.71589104
    -0.02834733     0.00929878
 Mode           2
    -0.00485788     0.00000000
    -0.00263934    -0.00134557
    -0.00005579    -0.00007873
    -0.01472899     0.00000000
    -0.37259243    -0.18915669
     0.14867162     0.20297690
    -0.04588571    -0.27843223
    -0.01509314     0.04743668
    -0.08782711     0.00000000
    -0.09952390    -0.05100642
     0.37106285     0.50677392
    -0.18163560    -1.10496384
    -0.10707931     0.33743363
     0.45918205    -0.46610402
     0.01166996    -0.00394201
 Mode           3
    -0.01168273     0.00000000
     0.00824871     0.00422360
     0.00664492     0.00909889
     0.05746879     0.00000000
     0.08358204     0.04217549
     0.09029446     0.12346524
    -0.02369480    -0.14400542
     0.00530309    -0.01671393
     0.09679344     0.00000000
     0.41007920     0.20685239
     0.08237238     0.11226880
    -0.04414485    -0.26629102
     0.02717210    -0.08546589
     0.07318029    -0.07450115
     0.00966701    -0.00326277
 Mode           4
    -0.19952892     0.00000000
     0.02773159     0.09982587
    -0.04087362    -0.07170975
    -0.18525880     0.00000000
    -0.41087062     0.23428723
     0.02536111    -0.22627887
     0.02965281     0.57064154
    -0.04383816     0.12889667
    -0.21162841     0.00000000
    -0.53187274     0.39997132
    -0.11517868    -0.92322678
     0.00561913     1.11468532
     0.00940442    -0.09221650
     0.62574071    -0.57521858
     0.15867761    -0.05479495
 Mode           5
    -0.06107041     0.00000000
    -0.03517645    -0.00936634
     0.01480284     0.01039950
    -0.03968898     0.00000000
    -0.27798887    -0.13692519
    -0.00963977    -0.06747440
    -0.07036419     0.17800051
    -0.00280825    -0.01220118
    -0.00276551     0.00000000
    -0.46853113    -0.25626761
    -0.31303843    -0.42691209
     0.08160712     0.94278558
     0.05477152    -0.18354845
     0.32946414    -0.05229149
     0.01496261    -0.02711069
 Mode           6
    -0.07781734     0.00000000
    -0.02385870    -0.01205653
     0.02484885     0.03394098
    -0.09524136     0.00000000
    -1.09083003    -0.55352173
     0.01718363     0.02272417
    -0.10959736    -0.67032721
     0.01751356    -0.05538543
    -0.19146203     0.00000000
    -2.52444427    -1.28144635
    -0.00165573    -0.00523662
    -0.18019295    -1.09549089
     0.08747226    -0.27629244
    -0.51838247     0.52843484
    -0.02309449     0.00752532
 Mode           7
    -0.08614658     0.00000000
     0.08382572     0.04269962
    -0.00473834    -0.00648241
     0.09107992     0.00000000
    -0.20268591    -0.10363039
     0.00177663     0.00227049
     0.06513145     0.40285188
     0.02903912    -0.09127039
     0.16817726     0.00000000
    -0.53967922    -0.27664866
    -0.27959237    -0.38296380
     0.26342127     1.62930572
     0.27039525    -0.84939190
    -0.71843071     0.73024008
     0.10652574    -0.03586310
 Mode           8
    -0.25491218     0.00000000
     0.28532557     0.14516392
    -0.04664265    -0.06376371
     0.01130820     0.00000000
    -0.05508591    -0.02853328
    -0.06946385    -0.09539928
     0.06155765     0.38174890
     0.04528324    -0.14244271
     0.09365825     0.00000000
    -1.19108533    -0.60802311
    -0.55975267    -0.76708684
     0.23476349     1.46327233
     0.44070867    -1.38507946
    -1.55718581     1.58261909
     0.27533228    -0.09266855
 Mode           9
    -0.21091493     0.00000000
     0.32299734     0.16871719
     0.05765245     0.09025408
     0.11076066     0.00000000
     0.27969158     0.08398130
    -0.16845061    -0.09796616
     0.04605440     1.26401309
     0.06660160    -0.23578374
     0.39901831     0.00000000
    -1.93829443    -1.27685182
    -1.14334148    -1.34868675
     0.28006006     3.81591259
     0.25845275    -0.99279171
     0.39064832    -0.42883029
    -0.01138605     0.00415955
 Mode          10
     0.01471784     0.00000000
     0.14723805     0.07467296
    -0.01962842    -0.02684832
    -0.19386210     0.00000000
     0.21634369     0.10970242
    -0.28604260    -0.39090228
     0.06938769     0.42563648
     0.03578104    -0.11246289
    -0.26163646     0.00000000
     0.33662398     0.17070056
    -0.09303377    -0.12655604
     0.02365320     0.14616519
     0.04974938    -0.15478107
    -1.04695971     1.06169678
    -0.19104827     0.06401448
 Mode          11
    -0.00685611     0.00000000
    -0.02030648    -0.01032120
    -0.00346096    -0.00473264
    -0.04120643     0.00000000
    -0.33422490    -0.16997693
    -0.00373567    -0.00493504
     0.12465388     0.76692717
     0.00647787    -0.02012204
    -0.03663018     0.00000000
    -0.36653847    -0.18681129
     0.04948811     0.06831665
     0.11347826     0.70008465
     0.03890619    -0.12079849
     0.74215100    -0.75385968
    -0.11422234     0.03820190
 Mode          12
     0.08859722     0.00000000
    -0.06252058    -0.03162861
    -0.01652402    -0.02262853
     0.19020050     0.00000000
    -0.54001055    -0.27325842
     0.05999529     0.08147934
    -0.05990434    -0.36760026
    -0.00984647     0.03092196
     0.01883180     0.00000000
    -0.63623338    -0.32002243
     0.37903657     0.51753582
    -0.35860821    -2.19962017
     0.12667692    -0.39788857
     0.70004307    -0.71045794
     0.13150313    -0.04424552
 Mode          13
     0.08233244     0.00000000
    -0.02397676    -0.01212676
     0.00649610     0.00885555
     0.14884553     0.00000000
    -0.15039395    -0.07575227
     0.07836457     0.10681677
    -0.06096634    -0.37566172
     0.01901815    -0.05984042
     0.00877637     0.00000000
    -0.26930372    -0.13429130
     0.18153188     0.24766700
    -0.22167402    -1.36367267
     0.15292430    -0.48119273
     0.14698072    -0.14902366
     0.01383648    -0.00473332
 Mode          14
     0.04160676     0.00000000
    -0.07909333    -0.04012445
     0.00623209     0.00852193
     0.06544388     0.00000000
    -0.36615616    -0.18590336
     0.06907323     0.09467067
    -0.02326203    -0.14263017
    -0.00179980     0.00570188
     0.05773076     0.00000000
    -0.48853678    -0.24792130
     0.06027111     0.08339285
    -0.03253521    -0.20227265
    -0.02010905     0.06306245
    -0.03122528     0.03159347
     0.02433503    -0.00814163
 Mode          15
    -0.01869402     0.00000000
    -0.03273628    -0.01660049
     0.00817500     0.01118362
     0.01345104     0.00000000
    -0.09582870    -0.04867511
    -0.00960203    -0.01331194
     0.01927716     0.11831611
    -0.00261149     0.00813300
     0.02074250     0.00000000
     0.02305221     0.01164953
    -0.12613191    -0.17369099
     0.11083904     0.68187093
     0.02356722    -0.07449470
     0.27726085    -0.28087814
    -0.01737526     0.00579778
 Mode          16
    -0.12068491     0.00000000
     0.01499567     0.00787127
     0.02073550     0.02832104
     0.08515690     0.00000000
    -0.95219925    -0.48359913
    -0.08205384    -0.11348754
     0.20350058     1.25661349
     0.02620304    -0.08240424
     0.14264237     0.00000000
    -0.79339683    -0.40522309
    -0.11806087    -0.16716575
     0.50072386     3.09925743
     0.32798988    -1.02962011
     1.70384912    -1.72624379
    -0.23210623     0.07736006
 Mode          17
    -0.00468938     0.00000000
     0.01644109     0.00834783
    -0.01407052    -0.01923515
     0.06941969     0.00000000
    -0.30006055    -0.15283923
     0.02203457     0.03029868
     0.07803655     0.48140174
     0.01967566    -0.06159428
     0.14774246     0.00000000
    -0.43638652    -0.22328024
     0.15800664     0.21672224
     0.05716944     0.35605058
     0.11469057    -0.35917752
     0.01395208    -0.01464973
    -0.08527534     0.02850287
 Mode          18
     0.09977587     0.00000000
    -1.29065789    -0.65555035
     0.03222802     0.04428718
    -0.66249431     0.00000000
    -0.08705118    -0.04327957
     0.31873416     0.43843556
     0.21831819     1.32568301
     0.12811046    -0.40142198
    -0.13867872     0.00000000
     4.66892578     2.37487042
     0.34189671     0.46764508
    -0.71964575    -4.44698385
    -0.33411869     1.05269648
     1.03023424    -1.06150993
    -1.16867759     0.39294062
 Mode          19
     0.01603597     0.00000000
     0.00661968     0.00333124
    -0.00730812    -0.00999723
    -0.09162293     0.00000000
    -0.06721231    -0.03415237
    -0.05822691    -0.07951392
     0.02603361     0.15991091
     0.00583473    -0.01826003
    -0.11099250     0.00000000
     0.14363332     0.07287799
     0.16181436     0.22161732
    -0.01182079    -0.07188576
    -0.00412674     0.01384508
    -0.29051110     0.29412406
    -0.06632960     0.02225265
 Mode          20
     0.00665351     0.00000000
    -0.02394181    -0.01224067
    -0.00595313    -0.00813135
    -0.08282250     0.00000000
     0.01226705     0.00594841
    -0.08339734    -0.11389997
     0.10891228     0.66764580
     0.02368601    -0.07442283
    -0.10494657     0.00000000
     0.44487413     0.22585195
    -0.09092010    -0.12443992
     0.09239298     0.56710939
     0.06101547    -0.19108383
    -0.15223203     0.15389227
    -0.06668602     0.02235578
 Mode          21
     0.00194513     0.00000000
    -1.00690304    -0.55097207
    -0.10593424    -0.11712346
    -0.73950050     0.00000000
     0.12617747     0.14543604
    -0.23064218    -0.15001073
     0.64254829     2.47116837
     0.11209854    -0.32297590
     0.02200156     0.00000000
     3.23160801     2.02713905
     1.28466009     1.46463452
    -0.78435228    -5.16635019
    -0.33702089     1.31696606
    -0.54736780    -0.27539370
    -1.13399416     0.44205441
 Mode          22
     0.21290391     0.00000000
    -0.25029847    -0.14841372
     0.00691608     0.00653562
     0.32678281     0.00000000
    -1.56044465    -0.90936629
     0.01982074    -0.01670979
    -0.12412369    -0.37784119
     0.00259542    -0.02699560
     0.22670118     0.00000000
    -3.41692893    -1.72788507
     0.05092284     0.01075490
    -0.27419666    -0.44506493
    -0.02453434    -0.07500827
    -0.32991102     0.39586213
    -0.01425713     0.00975008
 Mode          23
     0.28684709     0.00000000
    -0.64705265    -0.34249535
     0.06415878     0.09656142
     0.36313242     0.00000000
    -2.49511767    -1.26029221
     0.70732255     1.01958337
    -0.31315994    -2.30890341
    -0.06178739     0.20831650
     0.26978413     0.00000000
    -2.95243176    -1.44847416
     0.45282421     0.58626444
    -0.40279612    -2.62496966
    -0.30325098     1.02879324
     1.60176048    -1.86434325
    -0.16631283     0.07292230
 Mode          24
     0.14572013     0.00000000
    -0.49348719    -0.25052898
     0.00345619     0.00478211
     0.01246558     0.00000000
    -1.78670295    -0.90622722
     0.02859700     0.04037108
    -0.24477071    -1.50858357
    -0.09362043     0.29400027
    -0.00184627     0.00000000
    -2.18303862    -1.10506757
     0.22392960     0.30941804
    -0.19475546    -1.22583434
    -0.42825533     1.34260190
    -0.64116406     0.65134411
     0.21645996    -0.07228825
 Mode          25
     0.20556802     0.00000000
    -0.74641485    -0.37890136
     0.00860331     0.01182270
     0.02418641     0.00000000
    -2.65396123    -1.34650021
     0.21505264     0.29572375
    -0.35540744    -2.18359109
    -0.19236439     0.60463708
    -0.01308645     0.00000000
    -2.32757320    -1.17807322
     0.37645545     0.52013885
    -0.30500733    -1.90640705
    -0.78094878     2.45170836
     1.40424785    -1.42558289
     0.22137990    -0.07389401
 Mode          26
     0.17372515     0.00000000
     0.29763733     0.15102372
    -0.02402580    -0.03288637
     0.16020578     0.00000000
     1.77117764     0.89948097
    -0.13367387    -0.18313293
    -0.02093648    -0.13446269
    -0.06168745     0.19372267
     0.01364777     0.00000000
     3.14171712     1.59689879
     0.75443854     1.03171830
     0.07947559     0.46759963
    -0.30086759     0.94530145
    -0.99564511     1.01199890
     0.15898387    -0.05314658
 Mode          27
     0.32537551     0.00000000
     0.32466669     0.16475438
    -0.01508703    -0.02067298
     0.45218189     0.00000000
     1.81487076     0.92204219
     0.11511422     0.15728681
    -0.05619913    -0.35523027
    -0.06388236     0.20068100
     0.18931080     0.00000000
     2.85950994     1.45569783
     1.54543150     2.11506722
     0.01218222     0.04203063
    -0.24092524     0.75711980
    -0.90681673     0.92181713
     0.17854338    -0.05970356
 Mode          28
     0.28269259     0.00000000
     0.18604470     0.09432908
    -0.04424265    -0.06059393
     0.21223675     0.00000000
     1.95269577     0.99124156
    -0.35853370    -0.49112540
    -0.35687758    -2.18894017
    -0.16167511     0.50787047
     0.16819118     0.00000000
     4.81220999     2.44367885
     0.70413523     0.96247415
    -0.39118573    -2.42034187
    -0.82730355     2.59912183
    -1.66146132     1.68798369
     0.29881820    -0.09980008
 Mode          29
     0.33148688     0.00000000
     0.21816912     0.11256196
    -0.04224684    -0.06018411
     0.34021564     0.00000000
     2.42006950     1.22182886
    -0.17688568    -0.25251916
    -0.30166609    -1.75611908
    -0.15512686     0.47665761
     0.21063145     0.00000000
     6.65900822     3.37581091
     1.05572345     1.45294370
    -0.45051409    -2.69657885
    -0.75108089     2.35270975
    -0.81118294     0.88708762
     0.30796053    -0.10550343
 Mode          30
     0.06262978     0.00000000
     0.04839962     0.02457589
    -0.00417319    -0.00568511
     0.08619435     0.00000000
     0.22564452     0.11479259
     0.05302723     0.07315780
    -0.10329423    -0.63503001
    -0.01077554     0.03402735
     0.02948007     0.00000000
     0.24629831     0.12615321
     0.01188075     0.01936312
    -0.21074002    -1.29709110
     0.01295585    -0.04005647
     0.31331663    -0.31912658
     0.03645140    -0.01220145
 Mode          31
     0.03584755     0.00000000
     0.10879057     0.05517163
    -0.00847504    -0.01157395
     0.07569218     0.00000000
     0.23145889     0.11737269
    -0.05556559    -0.07545579
    -0.03240458    -0.19848511
    -0.00233681     0.00742640
     0.04293883     0.00000000
    -0.09884065    -0.05002851
    -0.13828957    -0.18651839
    -0.05144560    -0.31588220
     0.02064019    -0.06421622
     0.05650524    -0.05768931
     0.02443467    -0.00819221
 Mode          32
     0.04686892     0.00000000
     0.12397116     0.05241220
    -0.00163139    -0.00503563
     0.04736953     0.00000000
     0.64805823     0.29551518
     0.03490672     0.01916390
    -0.03527431    -0.26879150
    -0.01363753     0.04054663
    -0.00379510     0.00000000
     1.10291973     0.54689608
     0.22869471     0.27232970
    -0.01564830    -0.11991220
    -0.04509392     0.11957020
    -0.28041608     0.26616035
     0.03211396    -0.01130669
 Mode          33
    -0.00656974     0.00000000
     0.00181332     0.00091976
     0.00005239     0.00007491
    -0.01242051     0.00000000
     0.01623139     0.00828932
    -0.00107207    -0.00145961
    -0.00555022    -0.03421175
    -0.00043101     0.00133539
    -0.01256447     0.00000000
     0.06618383     0.03370631
    -0.02436495    -0.03341911
     0.00410296     0.02471488
     0.00500345    -0.01588402
    -0.04409694     0.04482623
     0.00702936    -0.00235636
 Mode          34
     0.00657520     0.00000000
    -0.01226327    -0.00624027
     0.00078474     0.00107167
     0.01841544     0.00000000
    -0.03457185    -0.01765133
     0.01458623     0.01998209
    -0.00132234    -0.00814635
    -0.00045956     0.00145142
     0.02504441     0.00000000
    -0.06599709    -0.03361228
    -0.00572114    -0.00766279
    -0.00160180    -0.01067311
    -0.00243298     0.00763319
     0.03397986    -0.03452117
    -0.00772884     0.00259466
 Mode          35
     0.00804954     0.00000000
    -0.02004833    -0.01018414
     0.00177881     0.00243519
     0.00777456     0.00000000
    -0.07939866    -0.04035905
     0.00942445     0.01295023
    -0.01114256    -0.06866035
    -0.00186122     0.00585049
     0.00190741     0.00000000
    -0.10513305    -0.05340584
    -0.00765089    -0.01026710
    -0.01061027    -0.06629172
    -0.01126685     0.03530440
     0.02099586    -0.02137618
    -0.00201961     0.00068253
 Mode          36
    -0.00549505     0.00000000
     0.00316715     0.00162051
    -0.00450035    -0.00615371
    -0.02017272     0.00000000
     0.01573844     0.00804053
    -0.04444754    -0.06075594
    -0.00785359    -0.04846204
    -0.01048549     0.03287895
    -0.00845422     0.00000000
    -0.02572526    -0.01306816
     0.00212508     0.00303397
    -0.00892602    -0.05502026
    -0.04778995     0.14994144
    -0.09288315     0.09463820
     0.05118794    -0.01714252
 Mode          37
     0.00311563     0.00000000
    -0.00035109    -0.00016512
    -0.00525537    -0.00719641
    -0.01376377     0.00000000
     0.07212376     0.03669176
    -0.03801041    -0.05203938
    -0.01197828    -0.07280929
    -0.01787060     0.05613993
    -0.00307786     0.00000000
     0.19529649     0.09928491
     0.03124455     0.04275168
    -0.01390725    -0.08540436
    -0.07012813     0.22028705
    -0.00135274     0.00169540
     0.04870465    -0.01630535
 Mode          38
    -0.00315512     0.00000000
    -0.00488185    -0.00248576
    -0.00016807    -0.00022609
    -0.00028782     0.00000000
    -0.03869775    -0.01975258
    -0.00866623    -0.01183157
    -0.01234582    -0.07625429
    -0.00106172     0.00333307
     0.00745672     0.00000000
    -0.04803968    -0.02469571
    -0.02640684    -0.03617693
    -0.01084963    -0.06718867
    -0.00484121     0.01523593
    -0.08814936     0.08942206
     0.00375663    -0.00125955
 Mode          39
     0.00853292     0.00000000
     0.00925589     0.00469395
    -0.00197026    -0.00268935
     0.01933503     0.00000000
     0.07718269     0.03919593
    -0.01864043    -0.02551505
    -0.00761272    -0.04744930
    -0.00114284     0.00358605
     0.01719488     0.00000000
     0.16878319     0.08572461
    -0.00960304    -0.01331877
    -0.01563190    -0.09701381
    -0.00910230     0.02860687
    -0.06760169     0.06853940
     0.00881848    -0.00294739
 Mode          40
    -0.00538525     0.00000000
     0.01217226     0.00616329
    -0.00821057    -0.01121568
    -0.01660227     0.00000000
     0.03150459     0.01605509
    -0.03796708    -0.05183263
    -0.01609086    -0.09905271
    -0.00533695     0.01681462
     0.00489203     0.00000000
    -0.00808327    -0.00409193
     0.03428614     0.04693624
    -0.03212862    -0.19816399
    -0.02504588     0.07884102
    -0.16001304     0.16213525
    -0.01391645     0.00468391
 Mode          41
    -0.00391550     0.00000000
     0.00534987     0.00273148
    -0.00198290    -0.00271337
    -0.00534136     0.00000000
     0.02520731     0.01280530
    -0.00567529    -0.00774423
     0.00438239     0.02700818
    -0.00424052     0.01332243
     0.00200384     0.00000000
     0.05455938     0.02766474
     0.00195875     0.00277167
     0.00304389     0.01868064
    -0.00633488     0.01985314
     0.12513372    -0.12688191
    -0.00260162     0.00085210
 Mode          42
    -0.00441495     0.00000000
    -0.00189835    -0.00098730
    -0.00666160    -0.00910833
    -0.01462114     0.00000000
     0.03895578     0.01980686
    -0.05727416    -0.07834067
     0.01078349     0.06664565
    -0.00832723     0.02614492
     0.00419606     0.00000000
    -0.00386926    -0.00187680
     0.00040492     0.00046796
    -0.00076999    -0.00432155
    -0.05141840     0.16146597
    -0.05404848     0.05503210
     0.02641677    -0.00881788
 Mode          43
    -0.00331821     0.00000000
    -0.02473663    -0.01253889
    -0.00622962    -0.00852066
    -0.04636189     0.00000000
    -0.03119208    -0.01564607
    -0.03362305    -0.04600541
    -0.07568521    -0.46361051
    -0.03237220     0.10173631
    -0.02385843     0.00000000
     0.15430359     0.07851984
     0.02026159     0.02769018
    -0.07472558    -0.45911485
    -0.13527778     0.42514721
     0.02516813    -0.02566135
     0.01734286    -0.00576102
 Mode          44
     0.00423815     0.00000000
    -0.09567847    -0.04857413
     0.01377532     0.01882706
    -0.05749204     0.00000000
    -0.00060699    -0.00034097
     0.14212891     0.19436945
    -0.12058990    -0.73871085
    -0.03328318     0.10470054
    -0.02987912     0.00000000
     0.69197639     0.35131876
     0.09384615     0.12850812
    -0.13165011    -0.80978648
    -0.14291551     0.44912248
     0.43991739    -0.44703397
    -0.03055476     0.01030398
 Mode          45
    -0.00131611     0.00000000
    -0.03468600    -0.01761769
     0.00853389     0.01167511
    -0.01669054     0.00000000
     0.07831913     0.03975338
     0.06888613     0.09426453
    -0.06071731    -0.37317266
    -0.01462577     0.04603852
     0.00131136     0.00000000
     0.27091286     0.13761919
     0.01916388     0.02624139
    -0.06226888    -0.38475184
    -0.05933339     0.18631606
     0.24320160    -0.24721149
    -0.02679412     0.00901053
