# Supplementary material for: Design of high-temperature f-block molecular nanomagnets through the control of vibration-induced spin relaxation
Source: Chem Sci. 2019 Dec 2;11(6):1593–8. doi: 10.1039/c9sc03133b (PMC7025469; doi:10.1039/c9sc03133b)
Supplement: Supplementary file 3 [file SC-011-C9SC03133B-s003.zip › SI/Home-Made-Codes/cfppert-temp/cfppert20K.out]

 Mode           1
    -0.07468420     0.00000000
     0.31103260     0.15806802
     0.01642082     0.02250139
     0.01050522     0.00000000
     0.29504797     0.15012512
    -0.03008975    -0.04052837
    -0.21698109    -1.33403120
     0.03879853    -0.12212778
     0.01540095     0.00000000
    -0.80010098    -0.40686131
    -0.31614980    -0.43066386
    -0.05301694    -0.32686690
     0.23570340    -0.73973336
    -0.79412792     0.80711331
    -0.03195948     0.01048368
 Mode           2
    -0.00540102     0.00000000
    -0.00293444    -0.00149602
    -0.00006203    -0.00008753
    -0.01637578     0.00000000
    -0.41425046    -0.21030552
     0.16529399     0.22567091
    -0.05101600    -0.30956260
    -0.01678064     0.05274038
    -0.09764670     0.00000000
    -0.11065126    -0.05670924
     0.41254986     0.56343423
    -0.20194353    -1.22850531
    -0.11905141     0.37516069
     0.51052131    -0.51821720
     0.01297473    -0.00438275
 Mode           3
    -0.01256586     0.00000000
     0.00887226     0.00454287
     0.00714723     0.00978670
     0.06181303     0.00000000
     0.08990025     0.04536365
     0.09712008     0.13279833
    -0.02548596    -0.15489121
     0.00570397    -0.01797738
     0.10411034     0.00000000
     0.44107829     0.22248897
     0.08859914     0.12075552
    -0.04748188    -0.28642073
     0.02922612    -0.09192650
     0.07871220    -0.08013291
     0.01039777    -0.00350941
 Mode           4
    -0.20754800     0.00000000
     0.02884613     0.10383788
    -0.04251633    -0.07459177
    -0.19270436     0.00000000
    -0.42738354     0.24370325
     0.02638037    -0.23537303
     0.03084456     0.59357566
    -0.04560002     0.13407703
    -0.22013377     0.00000000
    -0.55324873     0.41604619
    -0.11980772    -0.96033131
     0.00584496     1.15948458
     0.00978239    -0.09592269
     0.65088926    -0.59833665
     0.16505487    -0.05699717
 Mode           5
    -0.06342025     0.00000000
    -0.03652995    -0.00972673
     0.01537241     0.01079965
    -0.04121612     0.00000000
    -0.28868522    -0.14219375
    -0.01001068    -0.07007065
    -0.07307164     0.18484954
    -0.00291630    -0.01267065
    -0.00287192     0.00000000
    -0.48655908    -0.26612817
    -0.32508339    -0.44333864
     0.08474717     0.97906170
     0.05687899    -0.19061095
     0.34214113    -0.05430354
     0.01553834    -0.02815384
 Mode           6
    -0.07983839     0.00000000
    -0.02447835    -0.01236966
     0.02549422     0.03482248
    -0.09771494     0.00000000
    -1.11916076    -0.56789764
     0.01762992     0.02331436
    -0.11244380    -0.68773676
     0.01796841    -0.05682389
    -0.19643463     0.00000000
    -2.59000843    -1.31472772
    -0.00169873    -0.00537262
    -0.18487287    -1.12394268
     0.08974407    -0.28346823
    -0.53184575     0.54215920
    -0.02369430     0.00772077
 Mode           7
    -0.08729717     0.00000000
     0.08494531     0.04326993
    -0.00480163    -0.00656899
     0.09229640     0.00000000
    -0.20539303    -0.10501450
     0.00180036     0.00230081
     0.06600136     0.40823245
     0.02942697    -0.09248941
     0.17042347     0.00000000
    -0.54688729    -0.28034364
    -0.28332666    -0.38807874
     0.26693958     1.65106707
     0.27400671    -0.86073655
    -0.72802622     0.73999332
     0.10794852    -0.03634209
 Mode           8
    -0.25695945     0.00000000
     0.28761709     0.14632977
    -0.04701725    -0.06427582
     0.01139902     0.00000000
    -0.05552832    -0.02876244
    -0.07002174    -0.09616546
     0.06205204     0.38481483
     0.04564693    -0.14358671
     0.09441045     0.00000000
    -1.20065125    -0.61290630
    -0.56424819    -0.77324752
     0.23664894     1.47502426
     0.44424812    -1.39620340
    -1.56969198     1.59532952
     0.27754354    -0.09341279
 Mode           9
    -0.21252368     0.00000000
     0.32546100     0.17000408
     0.05809219     0.09094249
     0.11160549     0.00000000
     0.28182492     0.08462186
    -0.16973547    -0.09871340
     0.04640568     1.27365434
     0.06710960    -0.23758217
     0.40206182     0.00000000
    -1.95307876    -1.28659100
    -1.15206231    -1.35897385
     0.28219622     3.84501843
     0.26042409    -1.00036422
     0.39362799    -0.43210119
    -0.01147290     0.00419127
 Mode          10
     0.01477670     0.00000000
     0.14782685     0.07497157
    -0.01970691    -0.02695569
    -0.19463735     0.00000000
     0.21720885     0.11014111
    -0.28718648    -0.39246549
     0.06966516     0.42733859
     0.03592413    -0.11291263
    -0.26268273     0.00000000
     0.33797013     0.17138319
    -0.09340581    -0.12706213
     0.02374779     0.14674970
     0.04994832    -0.15540003
    -1.05114647     1.06594247
    -0.19181226     0.06427047
 Mode          11
    -0.00687335     0.00000000
    -0.02035755    -0.01034716
    -0.00346966    -0.00474454
    -0.04131005     0.00000000
    -0.33506534    -0.17040435
    -0.00374506    -0.00494745
     0.12496733     0.76885567
     0.00649416    -0.02017264
    -0.03672229     0.00000000
    -0.36746016    -0.18728104
     0.04961256     0.06848843
     0.11376361     0.70184507
     0.03900402    -0.12110225
     0.74401720    -0.75575532
    -0.11450957     0.03829796
 Mode          12
     0.08870490     0.00000000
    -0.06259657    -0.03166705
    -0.01654410    -0.02265604
     0.19043167     0.00000000
    -0.54066687    -0.27359054
     0.06006821     0.08157837
    -0.05997715    -0.36804704
    -0.00985844     0.03095954
     0.01885469     0.00000000
    -0.63700666    -0.32041138
     0.37949725     0.51816483
    -0.35904406    -2.20229357
     0.12683088    -0.39837217
     0.70089390    -0.71132143
     0.13166296    -0.04429930
 Mode          13
     0.08239370     0.00000000
    -0.02399460    -0.01213579
     0.00650093     0.00886214
     0.14895628     0.00000000
    -0.15050585    -0.07580863
     0.07842288     0.10689625
    -0.06101170    -0.37594123
     0.01903230    -0.05988495
     0.00878290     0.00000000
    -0.26950410    -0.13439122
     0.18166695     0.24785127
    -0.22183895    -1.36468730
     0.15303809    -0.48155076
     0.14709008    -0.14913454
     0.01384678    -0.00473684
 Mode          14
     0.04161481     0.00000000
    -0.07910863    -0.04013222
     0.00623329     0.00852358
     0.06545654     0.00000000
    -0.36622700    -0.18593933
     0.06908660     0.09468899
    -0.02326653    -0.14265777
    -0.00180015     0.00570298
     0.05774193     0.00000000
    -0.48863130    -0.24796927
     0.06028278     0.08340898
    -0.03254151    -0.20231178
    -0.02011294     0.06307465
    -0.03123132     0.03159958
     0.02433974    -0.00814320
 Mode          15
    -0.01869662     0.00000000
    -0.03274084    -0.01660280
     0.00817614     0.01118518
     0.01345292     0.00000000
    -0.09584203    -0.04868189
    -0.00960336    -0.01331379
     0.01927985     0.11833258
    -0.00261185     0.00813413
     0.02074539     0.00000000
     0.02305542     0.01165115
    -0.12614945    -0.17371516
     0.11085447     0.68196580
     0.02357049    -0.07450506
     0.27729942    -0.28091722
    -0.01737768     0.00579858
 Mode          16
    -0.12069894     0.00000000
     0.01499742     0.00787219
     0.02073791     0.02832434
     0.08516681     0.00000000
    -0.95230999    -0.48365537
    -0.08206338    -0.11350073
     0.20352425     1.25675962
     0.02620609    -0.08241383
     0.14265896     0.00000000
    -0.79348909    -0.40527021
    -0.11807460    -0.16718519
     0.50078209     3.09961784
     0.32802802    -1.02973985
     1.70404727    -1.72644454
    -0.23213322     0.07736906
 Mode          17
    -0.00468986     0.00000000
     0.01644277     0.00834868
    -0.01407195    -0.01923711
     0.06942677     0.00000000
    -0.30009114    -0.15285481
     0.02203681     0.03030176
     0.07804451     0.48145082
     0.01967766    -0.06160056
     0.14775752     0.00000000
    -0.43643101    -0.22330300
     0.15802275     0.21674434
     0.05717527     0.35608688
     0.11470226    -0.35921413
     0.01395350    -0.01465123
    -0.08528403     0.02850577
 Mode          18
     0.09977683     0.00000000
    -1.29067025    -0.65555663
     0.03222832     0.04428760
    -0.66250066     0.00000000
    -0.08705202    -0.04327999
     0.31873721     0.43843976
     0.21832028     1.32569571
     0.12811168    -0.40142582
    -0.13868005     0.00000000
     4.66897049     2.37489317
     0.34189998     0.46764956
    -0.71965264    -4.44702644
    -0.33412189     1.05270656
     1.03024411    -1.06152009
    -1.16868879     0.39294438
 Mode          19
     0.01603609     0.00000000
     0.00661973     0.00333126
    -0.00730818    -0.00999731
    -0.09162366     0.00000000
    -0.06721285    -0.03415264
    -0.05822738    -0.07951456
     0.02603382     0.15991219
     0.00583478    -0.01826017
    -0.11099339     0.00000000
     0.14363447     0.07287857
     0.16181566     0.22161909
    -0.01182089    -0.07188634
    -0.00412677     0.01384520
    -0.29051342     0.29412641
    -0.06633013     0.02225283
 Mode          20
     0.00665355     0.00000000
    -0.02394196    -0.01224075
    -0.00595316    -0.00813140
    -0.08282304     0.00000000
     0.01226713     0.00594845
    -0.08339789    -0.11390071
     0.10891299     0.66765014
     0.02368617    -0.07442331
    -0.10494726     0.00000000
     0.44487702     0.22585342
    -0.09092070    -0.12444073
     0.09239358     0.56711308
     0.06101587    -0.19108507
    -0.15223302     0.15389327
    -0.06668645     0.02235592
 Mode          21
     0.00194514     0.00000000
    -1.00690944    -0.55097557
    -0.10593492    -0.11712420
    -0.73950520     0.00000000
     0.12617827     0.14543696
    -0.23064365    -0.15001168
     0.64255237     2.47118407
     0.11209925    -0.32297795
     0.02200170     0.00000000
     3.23162854     2.02715193
     1.28466825     1.46464383
    -0.78435727    -5.16638302
    -0.33702303     1.31697443
    -0.54737128    -0.27539545
    -1.13400137     0.44205722
 Mode          22
     0.21290414     0.00000000
    -0.25029874    -0.14841388
     0.00691609     0.00653562
     0.32678317     0.00000000
    -1.56044633    -0.90936727
     0.01982076    -0.01670981
    -0.12412382    -0.37784160
     0.00259542    -0.02699563
     0.22670142     0.00000000
    -3.41693261    -1.72788693
     0.05092290     0.01075492
    -0.27419696    -0.44506541
    -0.02453436    -0.07500835
    -0.32991137     0.39586256
    -0.01425715     0.00975009
 Mode          23
     0.28684738     0.00000000
    -0.64705332    -0.34249570
     0.06415884     0.09656152
     0.36313279     0.00000000
    -2.49512023    -1.26029350
     0.70732328     1.01958442
    -0.31316026    -2.30890578
    -0.06178745     0.20831672
     0.26978441     0.00000000
    -2.95243479    -1.44847565
     0.45282467     0.58626505
    -0.40279653    -2.62497236
    -0.30325129     1.02879430
     1.60176212    -1.86434516
    -0.16631300     0.07292238
 Mode          24
     0.14572021     0.00000000
    -0.49348749    -0.25052913
     0.00345619     0.00478211
     0.01246558     0.00000000
    -1.78670402    -0.90622776
     0.02859702     0.04037111
    -0.24477085    -1.50858447
    -0.09362048     0.29400045
    -0.00184627     0.00000000
    -2.18303993    -1.10506824
     0.22392974     0.30941823
    -0.19475558    -1.22583507
    -0.42825559     1.34260270
    -0.64116445     0.65134450
     0.21646009    -0.07228829
 Mode          25
     0.20556813     0.00000000
    -0.74641525    -0.37890156
     0.00860332     0.01182271
     0.02418643     0.00000000
    -2.65396263    -1.34650093
     0.21505276     0.29572390
    -0.35540763    -2.18359225
    -0.19236449     0.60463741
    -0.01308646     0.00000000
    -2.32757444    -1.17807385
     0.37645565     0.52013912
    -0.30500750    -1.90640806
    -0.78094920     2.45170966
     1.40424859    -1.42558365
     0.22138001    -0.07389405
 Mode          26
     0.17372520     0.00000000
     0.29763741     0.15102376
    -0.02402580    -0.03288638
     0.16020583     0.00000000
     1.77117812     0.89948121
    -0.13367390    -0.18313298
    -0.02093648    -0.13446273
    -0.06168747     0.19372272
     0.01364777     0.00000000
     3.14171798     1.59689922
     0.75443875     1.03171858
     0.07947561     0.46759976
    -0.30086767     0.94530171
    -0.99564538     1.01199917
     0.15898392    -0.05314659
 Mode          27
     0.32537560     0.00000000
     0.32466678     0.16475442
    -0.01508703    -0.02067299
     0.45218202     0.00000000
     1.81487124     0.92204244
     0.11511425     0.15728685
    -0.05619915    -0.35523037
    -0.06388237     0.20068105
     0.18931085     0.00000000
     2.85951070     1.45569822
     1.54543191     2.11506778
     0.01218223     0.04203065
    -0.24092530     0.75712000
    -0.90681697     0.92181737
     0.17854343    -0.05970358
 Mode          28
     0.28269265     0.00000000
     0.18604474     0.09432910
    -0.04424266    -0.06059394
     0.21223680     0.00000000
     1.95269619     0.99124177
    -0.35853378    -0.49112551
    -0.35687766    -2.18894065
    -0.16167514     0.50787058
     0.16819121     0.00000000
     4.81221105     2.44367938
     0.70413539     0.96247436
    -0.39118581    -2.42034239
    -0.82730373     2.59912239
    -1.66146168     1.68798406
     0.29881826    -0.09980010
 Mode          29
     0.33148695     0.00000000
     0.21816917     0.11256198
    -0.04224685    -0.06018412
     0.34021571     0.00000000
     2.42007000     1.22182911
    -0.17688572    -0.25251921
    -0.30166615    -1.75611945
    -0.15512690     0.47665771
     0.21063149     0.00000000
     6.65900960     3.37581161
     1.05572367     1.45294400
    -0.45051419    -2.69657941
    -0.75108105     2.35271024
    -0.81118311     0.88708780
     0.30796060    -0.10550345
 Mode          30
     0.06262978     0.00000000
     0.04839962     0.02457589
    -0.00417319    -0.00568512
     0.08619435     0.00000000
     0.22564453     0.11479259
     0.05302723     0.07315780
    -0.10329423    -0.63503005
    -0.01077554     0.03402735
     0.02948007     0.00000000
     0.24629833     0.12615321
     0.01188075     0.01936312
    -0.21074004    -1.29709117
     0.01295585    -0.04005648
     0.31331665    -0.31912660
     0.03645140    -0.01220145
 Mode          31
     0.03584755     0.00000000
     0.10879057     0.05517164
    -0.00847504    -0.01157395
     0.07569219     0.00000000
     0.23145890     0.11737270
    -0.05556559    -0.07545580
    -0.03240458    -0.19848512
    -0.00233681     0.00742640
     0.04293883     0.00000000
    -0.09884066    -0.05002851
    -0.13828958    -0.18651840
    -0.05144561    -0.31588221
     0.02064019    -0.06421622
     0.05650525    -0.05768931
     0.02443467    -0.00819221
 Mode          32
     0.04686892     0.00000000
     0.12397117     0.05241221
    -0.00163139    -0.00503563
     0.04736953     0.00000000
     0.64805825     0.29551519
     0.03490672     0.01916390
    -0.03527431    -0.26879151
    -0.01363753     0.04054664
    -0.00379510     0.00000000
     1.10291978     0.54689610
     0.22869472     0.27232972
    -0.01564830    -0.11991221
    -0.04509392     0.11957021
    -0.28041610     0.26616036
     0.03211396    -0.01130669
 Mode          33
    -0.00656974     0.00000000
     0.00181332     0.00091976
     0.00005239     0.00007491
    -0.01242051     0.00000000
     0.01623139     0.00828932
    -0.00107207    -0.00145961
    -0.00555022    -0.03421175
    -0.00043101     0.00133539
    -0.01256447     0.00000000
     0.06618383     0.03370632
    -0.02436495    -0.03341911
     0.00410296     0.02471488
     0.00500345    -0.01588402
    -0.04409694     0.04482623
     0.00702936    -0.00235636
 Mode          34
     0.00657520     0.00000000
    -0.01226327    -0.00624027
     0.00078474     0.00107167
     0.01841544     0.00000000
    -0.03457185    -0.01765133
     0.01458624     0.01998209
    -0.00132234    -0.00814635
    -0.00045956     0.00145142
     0.02504441     0.00000000
    -0.06599710    -0.03361228
    -0.00572114    -0.00766279
    -0.00160180    -0.01067311
    -0.00243298     0.00763319
     0.03397986    -0.03452118
    -0.00772884     0.00259466
 Mode          35
     0.00804954     0.00000000
    -0.02004833    -0.01018414
     0.00177881     0.00243519
     0.00777456     0.00000000
    -0.07939866    -0.04035905
     0.00942445     0.01295023
    -0.01114256    -0.06866035
    -0.00186122     0.00585049
     0.00190741     0.00000000
    -0.10513305    -0.05340584
    -0.00765089    -0.01026710
    -0.01061027    -0.06629172
    -0.01126685     0.03530440
     0.02099586    -0.02137618
    -0.00201961     0.00068253
 Mode          36
    -0.00549505     0.00000000
     0.00316715     0.00162051
    -0.00450035    -0.00615371
    -0.02017272     0.00000000
     0.01573844     0.00804053
    -0.04444754    -0.06075594
    -0.00785359    -0.04846204
    -0.01048549     0.03287895
    -0.00845422     0.00000000
    -0.02572526    -0.01306816
     0.00212508     0.00303397
    -0.00892602    -0.05502026
    -0.04778995     0.14994144
    -0.09288315     0.09463820
     0.05118794    -0.01714252
 Mode          37
     0.00311563     0.00000000
    -0.00035109    -0.00016512
    -0.00525537    -0.00719641
    -0.01376377     0.00000000
     0.07212377     0.03669176
    -0.03801041    -0.05203938
    -0.01197828    -0.07280929
    -0.01787060     0.05613993
    -0.00307786     0.00000000
     0.19529649     0.09928491
     0.03124455     0.04275168
    -0.01390725    -0.08540436
    -0.07012813     0.22028706
    -0.00135274     0.00169540
     0.04870465    -0.01630535
 Mode          38
    -0.00315512     0.00000000
    -0.00488185    -0.00248576
    -0.00016807    -0.00022609
    -0.00028782     0.00000000
    -0.03869775    -0.01975258
    -0.00866623    -0.01183157
    -0.01234582    -0.07625429
    -0.00106172     0.00333307
     0.00745672     0.00000000
    -0.04803968    -0.02469571
    -0.02640685    -0.03617693
    -0.01084963    -0.06718867
    -0.00484121     0.01523593
    -0.08814936     0.08942206
     0.00375663    -0.00125955
 Mode          39
     0.00853292     0.00000000
     0.00925589     0.00469395
    -0.00197026    -0.00268935
     0.01933503     0.00000000
     0.07718269     0.03919593
    -0.01864043    -0.02551505
    -0.00761272    -0.04744930
    -0.00114284     0.00358605
     0.01719488     0.00000000
     0.16878320     0.08572461
    -0.00960304    -0.01331877
    -0.01563190    -0.09701381
    -0.00910230     0.02860687
    -0.06760169     0.06853940
     0.00881848    -0.00294739
 Mode          40
    -0.00538525     0.00000000
     0.01217226     0.00616329
    -0.00821057    -0.01121568
    -0.01660227     0.00000000
     0.03150459     0.01605509
    -0.03796708    -0.05183263
    -0.01609086    -0.09905271
    -0.00533695     0.01681462
     0.00489203     0.00000000
    -0.00808327    -0.00409193
     0.03428614     0.04693624
    -0.03212862    -0.19816399
    -0.02504588     0.07884102
    -0.16001304     0.16213525
    -0.01391645     0.00468391
 Mode          41
    -0.00391550     0.00000000
     0.00534987     0.00273148
    -0.00198290    -0.00271337
    -0.00534136     0.00000000
     0.02520731     0.01280530
    -0.00567529    -0.00774423
     0.00438239     0.02700818
    -0.00424052     0.01332243
     0.00200384     0.00000000
     0.05455938     0.02766474
     0.00195875     0.00277167
     0.00304389     0.01868064
    -0.00633488     0.01985314
     0.12513372    -0.12688191
    -0.00260162     0.00085210
 Mode          42
    -0.00441495     0.00000000
    -0.00189835    -0.00098730
    -0.00666160    -0.00910833
    -0.01462114     0.00000000
     0.03895578     0.01980686
    -0.05727416    -0.07834067
     0.01078349     0.06664565
    -0.00832723     0.02614492
     0.00419606     0.00000000
    -0.00386926    -0.00187680
     0.00040492     0.00046796
    -0.00076999    -0.00432155
    -0.05141840     0.16146597
    -0.05404848     0.05503210
     0.02641677    -0.00881788
 Mode          43
    -0.00331821     0.00000000
    -0.02473663    -0.01253889
    -0.00622962    -0.00852066
    -0.04636189     0.00000000
    -0.03119208    -0.01564607
    -0.03362305    -0.04600541
    -0.07568521    -0.46361051
    -0.03237220     0.10173631
    -0.02385843     0.00000000
     0.15430359     0.07851984
     0.02026159     0.02769018
    -0.07472558    -0.45911485
    -0.13527778     0.42514721
     0.02516813    -0.02566135
     0.01734286    -0.00576102
 Mode          44
     0.00423815     0.00000000
    -0.09567847    -0.04857413
     0.01377532     0.01882706
    -0.05749204     0.00000000
    -0.00060699    -0.00034097
     0.14212891     0.19436945
    -0.12058990    -0.73871085
    -0.03328318     0.10470054
    -0.02987912     0.00000000
     0.69197639     0.35131876
     0.09384615     0.12850812
    -0.13165011    -0.80978648
    -0.14291551     0.44912248
     0.43991739    -0.44703397
    -0.03055476     0.01030399
 Mode          45
    -0.00131611     0.00000000
    -0.03468600    -0.01761769
     0.00853389     0.01167511
    -0.01669054     0.00000000
     0.07831913     0.03975338
     0.06888613     0.09426453
    -0.06071731    -0.37317266
    -0.01462577     0.04603852
     0.00131136     0.00000000
     0.27091286     0.13761919
     0.01916388     0.02624139
    -0.06226888    -0.38475184
    -0.05933339     0.18631606
     0.24320160    -0.24721149
    -0.02679412     0.00901053
