# Supplementary material for: Design of high-temperature f-block molecular nanomagnets through the control of vibration-induced spin relaxation
Source: Chem Sci. 2019 Dec 2;11(6):1593–8. doi: 10.1039/c9sc03133b (PMC7025469; doi:10.1039/c9sc03133b)
Supplement: Supplementary file 3 [file SC-011-C9SC03133B-s003.zip › SI/Home-Made-Codes/cfppert-temp/cfppert25K.out]

 Mode           1
    -0.08487115     0.00000000
     0.35345758     0.17962857
     0.01866063     0.02557059
     0.01193814     0.00000000
     0.33529265     0.17060225
    -0.03419400    -0.04605645
    -0.24657740    -1.51599366
     0.04409067    -0.13878606
     0.01750165     0.00000000
    -0.90923512    -0.46235737
    -0.35927278    -0.48940661
    -0.06024848    -0.37145170
     0.26785346    -0.84063333
    -0.90244733     0.91720393
    -0.03631876     0.01191366
 Mode           2
    -0.00607545     0.00000000
    -0.00330086    -0.00168282
    -0.00006977    -0.00009846
    -0.01842062     0.00000000
    -0.46597776    -0.23656629
     0.18593419     0.25385036
    -0.05738635    -0.34821757
    -0.01887604     0.05932605
    -0.10983980     0.00000000
    -0.12446824    -0.06379050
     0.46406482     0.63379006
    -0.22716015    -1.38190833
    -0.13391732     0.42200688
     0.57426993    -0.58292680
     0.01459488    -0.00493002
 Mode           3
    -0.01376352     0.00000000
     0.00971788     0.00497585
     0.00782844     0.01071948
     0.06770445     0.00000000
     0.09846868     0.04968728
     0.10637663     0.14545540
    -0.02791504    -0.16965396
     0.00624761    -0.01969081
     0.11403314     0.00000000
     0.48311764     0.24369448
     0.09704357     0.13226478
    -0.05200740    -0.31371961
     0.03201167    -0.10068805
     0.08621429    -0.08777040
     0.01138878    -0.00384389
 Mode           4
    -0.22016627     0.00000000
     0.03059988     0.11015090
    -0.04510119    -0.07912672
    -0.20442019     0.00000000
    -0.45336712     0.25851965
     0.02798422    -0.24968298
     0.03271981     0.62966320
    -0.04837235     0.14222850
    -0.23351721     0.00000000
    -0.58688453     0.44134050
    -0.12709165    -1.01871646
     0.00620032     1.22997762
     0.01037712    -0.10175449
     0.69046129    -0.63471365
     0.17508969    -0.06046242
 Mode           5
    -0.06715660     0.00000000
    -0.03868208    -0.01029977
     0.01627807     0.01143590
    -0.04364433     0.00000000
    -0.30569286    -0.15057097
    -0.01060045    -0.07419880
    -0.07737659     0.19573979
    -0.00308812    -0.01341713
    -0.00304111     0.00000000
    -0.51522429    -0.28180689
    -0.34423540    -0.46945755
     0.08973997     1.03674227
     0.06022997    -0.20184063
     0.36229807    -0.05750279
     0.01645376    -0.02981250
 Mode           6
    -0.08337179     0.00000000
    -0.02556168    -0.01291710
     0.02662252     0.03636362
    -0.10203950     0.00000000
    -1.16869128    -0.59303099
     0.01841016     0.02434618
    -0.11742020    -0.71817382
     0.01876364    -0.05933873
    -0.20512821     0.00000000
    -2.70463402    -1.37291341
    -0.00177391    -0.00561040
    -0.19305476    -1.17368483
     0.09371586    -0.29601364
    -0.55538356     0.56615345
    -0.02474293     0.00806246
 Mode           7
    -0.08966202     0.00000000
     0.08724645     0.04444209
    -0.00493170    -0.00674695
     0.09479668     0.00000000
    -0.21095704    -0.10785930
     0.00184913     0.00236314
     0.06778931     0.41929131
     0.03022414    -0.09499492
     0.17504017     0.00000000
    -0.56170225    -0.28793804
    -0.29100187    -0.39859164
     0.27417086     1.69579383
     0.28142944    -0.88405357
    -0.74774816     0.76003945
     0.11087280    -0.03732659
 Mode           8
    -0.26172089     0.00000000
     0.29294662     0.14904125
    -0.04788847    -0.06546684
     0.01161024     0.00000000
    -0.05655726    -0.02929540
    -0.07131923    -0.09794740
     0.06320186     0.39194542
     0.04649276    -0.14624736
     0.09615987     0.00000000
    -1.22289923    -0.62426342
    -0.57470367    -0.78757574
     0.24103402     1.50235635
     0.45248000    -1.42207495
    -1.59877826     1.62489087
     0.28268640    -0.09514373
 Mode           9
    -0.21631230     0.00000000
     0.33126292     0.17303471
     0.05912779     0.09256371
     0.11359506     0.00000000
     0.28684896     0.08613040
    -0.17276131    -0.10047314
     0.04723295     1.29635952
     0.06830595    -0.24181750
     0.40922929     0.00000000
    -1.98789589    -1.30952679
    -1.17259989    -1.38320000
     0.28722687     3.91356279
     0.26506662    -1.01819751
     0.40064511    -0.43980417
    -0.01167743     0.00426599
 Mode          10
     0.01493864     0.00000000
     0.14944689     0.07579319
    -0.01992288    -0.02725110
    -0.19677040     0.00000000
     0.21958925     0.11134816
    -0.29033377    -0.39676654
     0.07042863     0.43202182
     0.03631782    -0.11415004
    -0.26556149     0.00000000
     0.34167396     0.17326139
    -0.09442945    -0.12845462
     0.02400804     0.14835794
     0.05049571    -0.15710307
    -1.06266605     1.07762421
    -0.19391435     0.06497481
 Mode          11
    -0.00692634     0.00000000
    -0.02051447    -0.01042692
    -0.00349640    -0.00478112
    -0.04162848     0.00000000
    -0.33764817    -0.17171791
    -0.00377393    -0.00498559
     0.12593064     0.77478235
     0.00654422    -0.02032814
    -0.03700536     0.00000000
    -0.37029271    -0.18872469
     0.04999499     0.06901637
     0.11464055     0.70725521
     0.03930468    -0.12203576
     0.74975241    -0.76158102
    -0.11539226     0.03859318
 Mode          12
     0.08909758     0.00000000
    -0.06287367    -0.03180723
    -0.01661734    -0.02275633
     0.19127468     0.00000000
    -0.54306031    -0.27480168
     0.06033412     0.08193950
    -0.06024265    -0.36967632
    -0.00990208     0.03109659
     0.01893816     0.00000000
    -0.63982657    -0.32182979
     0.38117721     0.52045865
    -0.36063349    -2.21204273
     0.12739234    -0.40013569
     0.70399663    -0.71447032
     0.13224580    -0.04449540
 Mode          13
     0.08264406     0.00000000
    -0.02406751    -0.01217266
     0.00652068     0.00888907
     0.14940888     0.00000000
    -0.15096317    -0.07603898
     0.07866117     0.10722106
    -0.06119708    -0.37708354
     0.01909013    -0.06006691
     0.00880959     0.00000000
    -0.27032299    -0.13479957
     0.18221895     0.24860438
    -0.22251302    -1.36883395
     0.15350310    -0.48301397
     0.14753702    -0.14958769
     0.01388885    -0.00475124
 Mode          14
     0.04165952     0.00000000
    -0.07919362    -0.04017533
     0.00623999     0.00853273
     0.06552687     0.00000000
    -0.36662045    -0.18613909
     0.06916082     0.09479072
    -0.02329152    -0.14281103
    -0.00180209     0.00570911
     0.05780397     0.00000000
    -0.48915624    -0.24823567
     0.06034754     0.08349859
    -0.03257647    -0.20252913
    -0.02013455     0.06314241
    -0.03126488     0.03163353
     0.02436589    -0.00815195
 Mode          15
    -0.01871217     0.00000000
    -0.03276807    -0.01661661
     0.00818294     0.01119448
     0.01346411     0.00000000
    -0.09592175    -0.04872238
    -0.00961135    -0.01332487
     0.01929588     0.11843100
    -0.00261403     0.00814090
     0.02076264     0.00000000
     0.02307459     0.01166084
    -0.12625438    -0.17385965
     0.11094667     0.68253304
     0.02359010    -0.07456703
     0.27753008    -0.28115088
    -0.01739213     0.00580341
 Mode          16
    -0.12078628     0.00000000
     0.01500827     0.00787788
     0.02075291     0.02834483
     0.08522843     0.00000000
    -0.95299908    -0.48400535
    -0.08212276    -0.11358286
     0.20367152     1.25766901
     0.02622505    -0.08247346
     0.14276219     0.00000000
    -0.79406326    -0.40556347
    -0.11816004    -0.16730616
     0.50114446     3.10186073
     0.32826538    -1.03048497
     1.70528032    -1.72769379
    -0.23230119     0.07742504
 Mode          17
    -0.00469293     0.00000000
     0.01645351     0.00835413
    -0.01408115    -0.01924968
     0.06947212     0.00000000
    -0.30028716    -0.15295466
     0.02205121     0.03032156
     0.07809549     0.48176530
     0.01969052    -0.06164080
     0.14785404     0.00000000
    -0.43671608    -0.22344887
     0.15812597     0.21688591
     0.05721262     0.35631948
     0.11477718    -0.35944877
     0.01396261    -0.01466080
    -0.08533974     0.02852439
 Mode          18
     0.09978708     0.00000000
    -1.29080287    -0.65562399
     0.03223164     0.04429216
    -0.66256873     0.00000000
    -0.08706096    -0.04328443
     0.31876996     0.43848481
     0.21834271     1.32583193
     0.12812485    -0.40146707
    -0.13869430     0.00000000
     4.66945025     2.37513720
     0.34193511     0.46769761
    -0.71972659    -4.44748340
    -0.33415622     1.05281474
     1.03034997    -1.06162917
    -1.16880887     0.39298476
 Mode          19
     0.01603752     0.00000000
     0.00662032     0.00333156
    -0.00730883    -0.00999821
    -0.09163183     0.00000000
    -0.06721884    -0.03415569
    -0.05823257    -0.07952165
     0.02603614     0.15992645
     0.00583530    -0.01826180
    -0.11100328     0.00000000
     0.14364727     0.07288507
     0.16183009     0.22163885
    -0.01182194    -0.07189275
    -0.00412714     0.01384643
    -0.29053933     0.29415264
    -0.06633604     0.02225482
 Mode          20
     0.00665406     0.00000000
    -0.02394378    -0.01224167
    -0.00595362    -0.00813201
    -0.08282932     0.00000000
     0.01226806     0.00594890
    -0.08340421    -0.11390934
     0.10892125     0.66770076
     0.02368796    -0.07442896
    -0.10495521     0.00000000
     0.44491076     0.22587054
    -0.09092759    -0.12445016
     0.09240059     0.56715608
     0.06102049    -0.19109956
    -0.15224456     0.15390494
    -0.06669151     0.02235762
 Mode          21
     0.00194529     0.00000000
    -1.00698438    -0.55101658
    -0.10594280    -0.11713292
    -0.73956024     0.00000000
     0.12618766     0.14544779
    -0.23066082    -0.15002285
     0.64260019     2.47136800
     0.11210760    -0.32300199
     0.02200333     0.00000000
     3.23186907     2.02730281
     1.28476387     1.46475284
    -0.78441564    -5.16676755
    -0.33704811     1.31707245
    -0.54741202    -0.27541594
    -1.13408577     0.44209012
 Mode          22
     0.21290805     0.00000000
    -0.25030334    -0.14841661
     0.00691622     0.00653574
     0.32678917     0.00000000
    -1.56047500    -0.90938398
     0.01982113    -0.01671012
    -0.12412610    -0.37784854
     0.00259547    -0.02699613
     0.22670559     0.00000000
    -3.41699539    -1.72791868
     0.05092383     0.01075511
    -0.27420200    -0.44507359
    -0.02453481    -0.07500973
    -0.32991744     0.39586983
    -0.01425741     0.00975027
 Mode          23
     0.28685245     0.00000000
    -0.64706476    -0.34250176
     0.06415998     0.09656323
     0.36313921     0.00000000
    -2.49516434    -1.26031579
     0.70733578     1.01960244
    -0.31316580    -2.30894660
    -0.06178855     0.20832040
     0.26978918     0.00000000
    -2.95248698    -1.44850126
     0.45283268     0.58627541
    -0.40280366    -2.62501877
    -0.30325665     1.02881249
     1.60179044    -1.86437812
    -0.16631594     0.07292367
 Mode          24
     0.14572190     0.00000000
    -0.49349319    -0.25053202
     0.00345623     0.00478217
     0.01246573     0.00000000
    -1.78672466    -0.90623823
     0.02859735     0.04037157
    -0.24477368    -1.50860189
    -0.09362156     0.29400384
    -0.00184629     0.00000000
    -2.18306514    -1.10508100
     0.22393232     0.30942180
    -0.19475782    -1.22584923
    -0.42826054     1.34261821
    -0.64117185     0.65135202
     0.21646259    -0.07228913
 Mode          25
     0.20557028     0.00000000
    -0.74642307    -0.37890553
     0.00860341     0.01182283
     0.02418668     0.00000000
    -2.65399046    -1.34651504
     0.21505501     0.29572700
    -0.35541136    -2.18361514
    -0.19236651     0.60464374
    -0.01308660     0.00000000
    -2.32759884    -1.17808620
     0.37645960     0.52014458
    -0.30501069    -1.90642804
    -0.78095738     2.45173537
     1.40426331    -1.42559859
     0.22138233    -0.07389482
 Mode          26
     0.17372627     0.00000000
     0.29763924     0.15102469
    -0.02402595    -0.03288658
     0.16020682     0.00000000
     1.77118905     0.89948676
    -0.13367473    -0.18313411
    -0.02093661    -0.13446356
    -0.06168785     0.19372391
     0.01364786     0.00000000
     3.14173735     1.59690907
     0.75444340     1.03172495
     0.07947610     0.46760264
    -0.30086953     0.94530754
    -0.99565152     1.01200541
     0.15898490    -0.05314692
 Mode          27
     0.32537757     0.00000000
     0.32466874     0.16475542
    -0.01508713    -0.02067311
     0.45218476     0.00000000
     1.81488225     0.92204803
     0.11511495     0.15728780
    -0.05619949    -0.35523252
    -0.06388276     0.20068227
     0.18931200     0.00000000
     2.85952805     1.45570705
     1.54544129     2.11508061
     0.01218230     0.04203090
    -0.24092676     0.75712460
    -0.90682247     0.92182296
     0.17854451    -0.05970394
 Mode          28
     0.28269412     0.00000000
     0.18604571     0.09432959
    -0.04424289    -0.06059426
     0.21223790     0.00000000
     1.95270633     0.99124692
    -0.35853564    -0.49112806
    -0.35687951    -2.18895201
    -0.16167598     0.50787322
     0.16819209     0.00000000
     4.81223602     2.44369207
     0.70413904     0.96247935
    -0.39118784    -2.42035496
    -0.82730803     2.59913589
    -1.66147031     1.68799282
     0.29881981    -0.09980062
 Mode          29
     0.33148860     0.00000000
     0.21817025     0.11256254
    -0.04224706    -0.06018442
     0.34021741     0.00000000
     2.42008205     1.22183519
    -0.17688660    -0.25252047
    -0.30166765    -1.75612819
    -0.15512767     0.47666008
     0.21063254     0.00000000
     6.65904275     3.37582842
     1.05572892     1.45295124
    -0.45051643    -2.69659284
    -0.75108479     2.35272195
    -0.81118715     0.88709222
     0.30796213    -0.10550397
 Mode          30
     0.06262990     0.00000000
     0.04839972     0.02457594
    -0.00417320    -0.00568513
     0.08619452     0.00000000
     0.22564495     0.11479281
     0.05302733     0.07315794
    -0.10329443    -0.63503124
    -0.01077556     0.03402741
     0.02948013     0.00000000
     0.24629879     0.12615345
     0.01188077     0.01936315
    -0.21074043    -1.29709362
     0.01295587    -0.04005655
     0.31331724    -0.31912720
     0.03645147    -0.01220147
 Mode          31
     0.03584761     0.00000000
     0.10879076     0.05517173
    -0.00847506    -0.01157397
     0.07569231     0.00000000
     0.23145929     0.11737289
    -0.05556569    -0.07545592
    -0.03240463    -0.19848546
    -0.00233681     0.00742641
     0.04293890     0.00000000
    -0.09884082    -0.05002860
    -0.13828981    -0.18651872
    -0.05144569    -0.31588274
     0.02064023    -0.06421633
     0.05650534    -0.05768941
     0.02443471    -0.00819222
 Mode          32
     0.04686899     0.00000000
     0.12397135     0.05241228
    -0.00163139    -0.00503564
     0.04736960     0.00000000
     0.64805919     0.29551562
     0.03490677     0.01916393
    -0.03527436    -0.26879190
    -0.01363755     0.04054670
    -0.00379511     0.00000000
     1.10292137     0.54689689
     0.22869505     0.27233011
    -0.01564832    -0.11991238
    -0.04509398     0.11957038
    -0.28041650     0.26616074
     0.03211400    -0.01130670
 Mode          33
    -0.00656974     0.00000000
     0.00181332     0.00091976
     0.00005239     0.00007491
    -0.01242052     0.00000000
     0.01623140     0.00828933
    -0.00107207    -0.00145961
    -0.00555022    -0.03421178
    -0.00043101     0.00133539
    -0.01256448     0.00000000
     0.06618389     0.03370634
    -0.02436497    -0.03341914
     0.00410297     0.02471490
     0.00500346    -0.01588404
    -0.04409698     0.04482626
     0.00702936    -0.00235636
 Mode          34
     0.00657520     0.00000000
    -0.01226328    -0.00624028
     0.00078474     0.00107167
     0.01841545     0.00000000
    -0.03457187    -0.01765134
     0.01458625     0.01998211
    -0.00132234    -0.00814635
    -0.00045956     0.00145142
     0.02504443     0.00000000
    -0.06599714    -0.03361230
    -0.00572114    -0.00766280
    -0.00160180    -0.01067312
    -0.00243298     0.00763320
     0.03397989    -0.03452120
    -0.00772885     0.00259466
 Mode          35
     0.00804954     0.00000000
    -0.02004834    -0.01018415
     0.00177881     0.00243520
     0.00777457     0.00000000
    -0.07939872    -0.04035907
     0.00942446     0.01295024
    -0.01114257    -0.06866039
    -0.00186122     0.00585050
     0.00190741     0.00000000
    -0.10513312    -0.05340588
    -0.00765090    -0.01026710
    -0.01061028    -0.06629177
    -0.01126686     0.03530442
     0.02099587    -0.02137619
    -0.00201961     0.00068253
 Mode          36
    -0.00549505     0.00000000
     0.00316715     0.00162051
    -0.00450035    -0.00615371
    -0.02017273     0.00000000
     0.01573845     0.00804053
    -0.04444757    -0.06075597
    -0.00785360    -0.04846206
    -0.01048550     0.03287896
    -0.00845422     0.00000000
    -0.02572528    -0.01306817
     0.00212508     0.00303398
    -0.00892602    -0.05502029
    -0.04778998     0.14994152
    -0.09288320     0.09463825
     0.05118797    -0.01714253
 Mode          37
     0.00311564     0.00000000
    -0.00035109    -0.00016512
    -0.00525538    -0.00719642
    -0.01376377     0.00000000
     0.07212380     0.03669178
    -0.03801043    -0.05203941
    -0.01197828    -0.07280933
    -0.01787061     0.05613996
    -0.00307786     0.00000000
     0.19529659     0.09928496
     0.03124456     0.04275170
    -0.01390726    -0.08540441
    -0.07012817     0.22028717
    -0.00135274     0.00169540
     0.04870468    -0.01630536
 Mode          38
    -0.00315512     0.00000000
    -0.00488185    -0.00248577
    -0.00016807    -0.00022609
    -0.00028782     0.00000000
    -0.03869777    -0.01975259
    -0.00866623    -0.01183158
    -0.01234582    -0.07625432
    -0.00106172     0.00333307
     0.00745673     0.00000000
    -0.04803970    -0.02469572
    -0.02640686    -0.03617695
    -0.01084964    -0.06718870
    -0.00484121     0.01523594
    -0.08814940     0.08942209
     0.00375663    -0.00125955
 Mode          39
     0.00853292     0.00000000
     0.00925589     0.00469396
    -0.00197026    -0.00268935
     0.01933504     0.00000000
     0.07718272     0.03919594
    -0.01864043    -0.02551506
    -0.00761273    -0.04744932
    -0.00114284     0.00358605
     0.01719489     0.00000000
     0.16878326     0.08572465
    -0.00960305    -0.01331877
    -0.01563191    -0.09701384
    -0.00910230     0.02860688
    -0.06760172     0.06853943
     0.00881848    -0.00294740
 Mode          40
    -0.00538525     0.00000000
     0.01217226     0.00616329
    -0.00821057    -0.01121568
    -0.01660227     0.00000000
     0.03150460     0.01605509
    -0.03796709    -0.05183264
    -0.01609086    -0.09905273
    -0.00533695     0.01681463
     0.00489203     0.00000000
    -0.00808328    -0.00409193
     0.03428615     0.04693625
    -0.03212862    -0.19816403
    -0.02504589     0.07884104
    -0.16001307     0.16213528
    -0.01391645     0.00468391
 Mode          41
    -0.00391550     0.00000000
     0.00534987     0.00273148
    -0.00198290    -0.00271337
    -0.00534136     0.00000000
     0.02520732     0.01280531
    -0.00567529    -0.00774423
     0.00438239     0.02700819
    -0.00424052     0.01332243
     0.00200384     0.00000000
     0.05455939     0.02766474
     0.00195875     0.00277167
     0.00304389     0.01868065
    -0.00633488     0.01985315
     0.12513374    -0.12688193
    -0.00260162     0.00085210
 Mode          42
    -0.00441495     0.00000000
    -0.00189835    -0.00098730
    -0.00666160    -0.00910834
    -0.01462114     0.00000000
     0.03895578     0.01980687
    -0.05727417    -0.07834068
     0.01078349     0.06664566
    -0.00832723     0.02614492
     0.00419606     0.00000000
    -0.00386926    -0.00187680
     0.00040492     0.00046796
    -0.00076999    -0.00432155
    -0.05141841     0.16146599
    -0.05404848     0.05503211
     0.02641677    -0.00881789
 Mode          43
    -0.00331821     0.00000000
    -0.02473664    -0.01253889
    -0.00622962    -0.00852066
    -0.04636189     0.00000000
    -0.03119208    -0.01564607
    -0.03362306    -0.04600541
    -0.07568522    -0.46361056
    -0.03237220     0.10173632
    -0.02385843     0.00000000
     0.15430361     0.07851985
     0.02026159     0.02769019
    -0.07472559    -0.45911491
    -0.13527779     0.42514726
     0.02516813    -0.02566135
     0.01734286    -0.00576102
 Mode          44
     0.00423816     0.00000000
    -0.09567848    -0.04857414
     0.01377532     0.01882706
    -0.05749204     0.00000000
    -0.00060699    -0.00034097
     0.14212892     0.19436947
    -0.12058991    -0.73871092
    -0.03328319     0.10470055
    -0.02987912     0.00000000
     0.69197646     0.35131879
     0.09384616     0.12850813
    -0.13165012    -0.80978656
    -0.14291552     0.44912252
     0.43991743    -0.44703401
    -0.03055476     0.01030399
 Mode          45
    -0.00131611     0.00000000
    -0.03468600    -0.01761769
     0.00853389     0.01167511
    -0.01669054     0.00000000
     0.07831913     0.03975339
     0.06888614     0.09426454
    -0.06071732    -0.37317269
    -0.01462578     0.04603852
     0.00131136     0.00000000
     0.27091289     0.13761920
     0.01916388     0.02624140
    -0.06226889    -0.38475187
    -0.05933339     0.18631607
     0.24320162    -0.24721151
    -0.02679413     0.00901053
