# Supplementary material for: Design of high-temperature f-block molecular nanomagnets through the control of vibration-induced spin relaxation
Source: Chem Sci. 2019 Dec 2;11(6):1593–8. doi: 10.1039/c9sc03133b (PMC7025469; doi:10.1039/c9sc03133b)
Supplement: Supplementary file 3 [file SC-011-C9SC03133B-s003.zip › SI/Home-Made-Codes/cfppert-temp/cfppert30K.out]

 Mode           1
    -0.09610062     0.00000000
     0.40022422     0.20339556
     0.02112965     0.02895388
     0.01351770     0.00000000
     0.37965585     0.19317496
    -0.03871827    -0.05215027
    -0.27920252    -1.71657762
     0.04992439    -0.15714911
     0.01981732     0.00000000
    -1.02953772    -0.52353274
    -0.40680883    -0.55416091
    -0.06822007    -0.42059917
     0.30329365    -0.95185910
    -1.02185183     1.03856091
    -0.04112417     0.01348998
 Mode           2
    -0.00683038     0.00000000
    -0.00371102    -0.00189193
    -0.00007844    -0.00011069
    -0.02070956     0.00000000
    -0.52388008    -0.26596198
     0.20903834     0.28539376
    -0.06451716    -0.39148702
    -0.02122157     0.06669790
    -0.12348848     0.00000000
    -0.13993464    -0.07171709
     0.52172943     0.71254471
    -0.25538703    -1.55362402
    -0.15055786     0.47444538
     0.64562860    -0.65536118
     0.01640843    -0.00554262
 Mode           3
    -0.01517059     0.00000000
     0.01071135     0.00548454
     0.00862875     0.01181535
     0.07462600     0.00000000
     0.10853531     0.05476690
     0.11725171     0.16032557
    -0.03076884    -0.18699799
     0.00688632    -0.02170384
     0.12569095     0.00000000
     0.53250763     0.26860781
     0.10696451     0.14578645
    -0.05732421    -0.34579173
     0.03528428    -0.11098158
     0.09502813    -0.09674333
     0.01255308    -0.00423686
 Mode           4
    -0.23629752     0.00000000
     0.03284189     0.11822149
    -0.04840569    -0.08492421
    -0.21939774     0.00000000
    -0.48658463     0.27746098
     0.03003458    -0.26797686
     0.03511714     0.67579766
    -0.05191652     0.15264936
    -0.25062666     0.00000000
    -0.62988465     0.47367684
    -0.13640346    -1.09335625
     0.00665461     1.32009619
     0.01113744    -0.10920988
     0.74105033    -0.68121814
     0.18791824    -0.06489240
 Mode           5
    -0.07196219     0.00000000
    -0.04145009    -0.01103680
     0.01744289     0.01225423
    -0.04676743     0.00000000
    -0.32756761    -0.16134552
    -0.01135900    -0.07950832
    -0.08291350     0.20974653
    -0.00330910    -0.01437724
    -0.00325873     0.00000000
    -0.55209269    -0.30197241
    -0.36886818    -0.50305098
     0.09616158     1.11092943
     0.06453990    -0.21628393
     0.38822339    -0.06161757
     0.01763116    -0.03194582
 Mode           6
    -0.08817705     0.00000000
    -0.02703497    -0.01366160
     0.02815695     0.03845949
    -0.10792070     0.00000000
    -1.23605063    -0.62721126
     0.01947126     0.02574941
    -0.12418790    -0.75956689
     0.01984511    -0.06275881
    -0.21695109     0.00000000
    -2.86051982    -1.45204342
    -0.00187616    -0.00593376
    -0.20418177    -1.24133199
     0.09911732    -0.31307484
    -0.58739396     0.59878459
    -0.02616903     0.00852716
 Mode           7
    -0.09320867     0.00000000
     0.09069755     0.04620004
    -0.00512678    -0.00701383
     0.09854644     0.00000000
    -0.21930162    -0.11212576
     0.00192227     0.00245662
     0.07047078     0.43587672
     0.03141968    -0.09875252
     0.18196403     0.00000000
    -0.58392084    -0.29932766
    -0.30251269    -0.41435826
     0.28501592     1.76287234
     0.29256161    -0.91902303
    -0.77732596     0.79010343
     0.11525847    -0.03880307
 Mode           8
    -0.26943156     0.00000000
     0.30157724     0.15343221
    -0.04929933    -0.06739559
     0.01195230     0.00000000
    -0.05822351    -0.03015849
    -0.07342040    -0.10083307
     0.06506387     0.40349268
     0.04786250    -0.15055601
     0.09899287     0.00000000
    -1.25892757    -0.64265510
    -0.59163525    -0.81077883
     0.24813523     1.54661789
     0.46581070    -1.46397129
    -1.64588052     1.67276244
     0.29101474    -0.09794680
 Mode           9
    -0.22249592     0.00000000
     0.34073258     0.17798117
     0.06081805     0.09520978
     0.11684234     0.00000000
     0.29504897     0.08859257
    -0.17769995    -0.10334532
     0.04858317     1.33341792
     0.07025858    -0.24873022
     0.42092773     0.00000000
    -2.04472291    -1.34696160
    -1.20612044    -1.42274087
     0.29543769     4.02543792
     0.27264395    -1.04730423
     0.41209816    -0.45237664
    -0.01201124     0.00438794
 Mode          10
     0.01523041     0.00000000
     0.15236586     0.07727357
    -0.02031201    -0.02778336
    -0.20061367     0.00000000
     0.22387822     0.11352299
    -0.29600451    -0.40451610
     0.07180423     0.44045998
     0.03702717    -0.11637960
    -0.27074838     0.00000000
     0.34834747     0.17664549
    -0.09627383    -0.13096356
     0.02447696     0.15125564
     0.05148198    -0.16017158
    -1.08342182     1.09867213
    -0.19770184     0.06624389
 Mode          11
    -0.00702887     0.00000000
    -0.02081816    -0.01058127
    -0.00354816    -0.00485190
    -0.04224474     0.00000000
    -0.34264662    -0.17425997
    -0.00382980    -0.00505940
     0.12779488     0.78625201
     0.00664110    -0.02062907
    -0.03755318     0.00000000
    -0.37577442    -0.19151852
     0.05073510     0.07003807
     0.11633766     0.71772522
     0.03988654    -0.12384234
     0.76085154    -0.77285525
    -0.11710049     0.03916450
 Mode          12
     0.08994770     0.00000000
    -0.06347358    -0.03211072
    -0.01677590    -0.02297346
     0.19309972     0.00000000
    -0.54824191    -0.27742369
     0.06090980     0.08272133
    -0.06081746    -0.37320358
    -0.00999656     0.03139330
     0.01911886     0.00000000
    -0.64593147    -0.32490052
     0.38481421     0.52542460
    -0.36407447    -2.23314890
     0.12860785    -0.40395358
     0.71071380    -0.72128743
     0.13350763    -0.04491995
 Mode          13
     0.08322860     0.00000000
    -0.02423774    -0.01225876
     0.00656681     0.00895194
     0.15046565     0.00000000
    -0.15203093    -0.07657680
     0.07921754     0.10797943
    -0.06162993    -0.37975065
     0.01922515    -0.06049176
     0.00887190     0.00000000
    -0.27223498    -0.13575300
     0.18350778     0.25036275
    -0.22408685    -1.37851568
     0.15458882    -0.48643032
     0.14858055    -0.15064572
     0.01398709    -0.00478484
 Mode          14
     0.04178779     0.00000000
    -0.07943745    -0.04029903
     0.00625920     0.00855900
     0.06572862     0.00000000
    -0.36774923    -0.18671219
     0.06937375     0.09508257
    -0.02336323    -0.14325073
    -0.00180764     0.00572668
     0.05798194     0.00000000
    -0.49066230    -0.24899996
     0.06053334     0.08375567
    -0.03267677    -0.20315269
    -0.02019654     0.06333682
    -0.03136114     0.03173092
     0.02444091    -0.00817705
 Mode          15
    -0.01875908     0.00000000
    -0.03285021    -0.01665827
     0.00820345     0.01122254
     0.01349786     0.00000000
    -0.09616220    -0.04884451
    -0.00963544    -0.01335827
     0.01934425     0.11872788
    -0.00262058     0.00816131
     0.02081469     0.00000000
     0.02313244     0.01169007
    -0.12657087    -0.17429548
     0.11122479     0.68424399
     0.02364923    -0.07475395
     0.27822578    -0.28185566
    -0.01743573     0.00581795
 Mode          16
    -0.12105696     0.00000000
     0.01504190     0.00789554
     0.02079942     0.02840835
     0.08541943     0.00000000
    -0.95513473    -0.48508999
    -0.08230680    -0.11383740
     0.20412794     1.26048742
     0.02628382    -0.08265828
     0.14308212     0.00000000
    -0.79584274    -0.40647233
    -0.11842484    -0.16768109
     0.50226751     3.10881193
     0.32900102    -1.03279426
     1.70910181    -1.73156552
    -0.23282177     0.07759855
 Mode          17
    -0.00470261     0.00000000
     0.01648747     0.00837137
    -0.01411021    -0.01928941
     0.06961549     0.00000000
    -0.30090688    -0.15327032
     0.02209671     0.03038413
     0.07825665     0.48275954
     0.01973115    -0.06176801
     0.14815917     0.00000000
    -0.43761735    -0.22391001
     0.15845230     0.21733351
     0.05733069     0.35705483
     0.11501405    -0.36019058
     0.01399143    -0.01469105
    -0.08551586     0.02858326
 Mode          18
     0.09983321     0.00000000
    -1.29139962    -0.65592710
     0.03224654     0.04431263
    -0.66287505     0.00000000
    -0.08710121    -0.04330444
     0.31891734     0.43868753
     0.21844365     1.32644487
     0.12818408    -0.40165267
    -0.13875842     0.00000000
     4.67160899     2.37623525
     0.34209319     0.46791383
    -0.72005932    -4.44953952
    -0.33431070     1.05330146
     1.03082631    -1.06211997
    -1.16934923     0.39316644
 Mode          19
     0.01604413     0.00000000
     0.00662305     0.00333293
    -0.00731184    -0.01000233
    -0.09166958     0.00000000
    -0.06724654    -0.03416976
    -0.05825657    -0.07955441
     0.02604687     0.15999234
     0.00583770    -0.01826933
    -0.11104902     0.00000000
     0.14370646     0.07291510
     0.16189676     0.22173017
    -0.01182681    -0.07192237
    -0.00412884     0.01385214
    -0.29065903     0.29427384
    -0.06636337     0.02226399
 Mode          20
     0.00665646     0.00000000
    -0.02395243    -0.01224609
    -0.00595577    -0.00813495
    -0.08285923     0.00000000
     0.01227249     0.00595105
    -0.08343433    -0.11395048
     0.10896058     0.66794189
     0.02369652    -0.07445584
    -0.10499312     0.00000000
     0.44507143     0.22595211
    -0.09096043    -0.12449511
     0.09243395     0.56736090
     0.06104253    -0.19116857
    -0.15229954     0.15396052
    -0.06671559     0.02236569
 Mode          21
     0.00194598     0.00000000
    -1.00734259    -0.55121259
    -0.10598049    -0.11717459
    -0.73982333     0.00000000
     0.12623255     0.14549953
    -0.23074287    -0.15007622
     0.64282878     2.47224713
     0.11214748    -0.32311689
     0.02201116     0.00000000
     3.23301873     2.02802397
     1.28522089     1.46527390
    -0.78469468    -5.16860551
    -0.33716801     1.31754097
    -0.54760675    -0.27551392
    -1.13448920     0.44224738
 Mode          22
     0.21293226     0.00000000
    -0.25033181    -0.14843349
     0.00691700     0.00653649
     0.32682634     0.00000000
    -1.56065248    -0.90948741
     0.01982338    -0.01671202
    -0.12414022    -0.37789151
     0.00259576    -0.02699920
     0.22673137     0.00000000
    -3.41738401    -1.72811520
     0.05092962     0.01075634
    -0.27423318    -0.44512421
    -0.02453760    -0.07501826
    -0.32995496     0.39591485
    -0.01425903     0.00975138
 Mode          23
     0.28688407     0.00000000
    -0.64713607    -0.34253950
     0.06416705     0.09657387
     0.36317923     0.00000000
    -2.49543933    -1.26045468
     0.70741374     1.01971481
    -0.31320031    -2.30920106
    -0.06179536     0.20834336
     0.26981891     0.00000000
    -2.95281237    -1.44866089
     0.45288258     0.58634002
    -0.40284805    -2.62530806
    -0.30329007     1.02892587
     1.60196697    -1.86458359
    -0.16633427     0.07293170
 Mode          24
     0.14573323     0.00000000
    -0.49353159    -0.25055152
     0.00345650     0.00478254
     0.01246670     0.00000000
    -1.78686369    -0.90630875
     0.02859957     0.04037472
    -0.24479273    -1.50871929
    -0.09362885     0.29402672
    -0.00184643     0.00000000
    -2.18323502    -1.10516699
     0.22394975     0.30944588
    -0.19477298    -1.22594462
    -0.42829386     1.34272268
    -0.64122175     0.65140271
     0.21647943    -0.07229475
 Mode          25
     0.20558506     0.00000000
    -0.74647673    -0.37893277
     0.00860402     0.01182368
     0.02418842     0.00000000
    -2.65418124    -1.34661184
     0.21507047     0.29574826
    -0.35543691    -2.18377212
    -0.19238034     0.60468721
    -0.01308754     0.00000000
    -2.32776616    -1.17817089
     0.37648666     0.52018197
    -0.30503262    -1.90656509
    -0.78101352     2.45191161
     1.40436426    -1.42570107
     0.22139825    -0.07390013
 Mode          26
     0.17373436     0.00000000
     0.29765310     0.15103173
    -0.02402707    -0.03288812
     0.16021427     0.00000000
     1.77127151     0.89952864
    -0.13368095    -0.18314264
    -0.02093759    -0.13446982
    -0.06169072     0.19373293
     0.01364849     0.00000000
     3.14188362     1.59698342
     0.75447852     1.03177298
     0.07947980     0.46762441
    -0.30088354     0.94535155
    -0.99569787     1.01205253
     0.15899230    -0.05314939
 Mode          27
     0.32539251     0.00000000
     0.32468366     0.16476299
    -0.01508782    -0.02067406
     0.45220553     0.00000000
     1.81496561     0.92209038
     0.11512024     0.15729503
    -0.05620207    -0.35524884
    -0.06388570     0.20069148
     0.18932069     0.00000000
     2.85965938     1.45577391
     1.54551227     2.11517775
     0.01218286     0.04203283
    -0.24093783     0.75715937
    -0.90686412     0.92186530
     0.17855271    -0.05970668
 Mode          28
     0.28270555     0.00000000
     0.18605323     0.09433341
    -0.04424468    -0.06059671
     0.21224648     0.00000000
     1.95278526     0.99128699
    -0.35855013    -0.49114791
    -0.35689394    -2.18904050
    -0.16168252     0.50789375
     0.16819889     0.00000000
     4.81243055     2.44379085
     0.70416750     0.96251826
    -0.39120366    -2.42045280
    -0.82734147     2.59924095
    -1.66153747     1.68806106
     0.29883189    -0.09980465
 Mode          29
     0.33150155     0.00000000
     0.21817877     0.11256694
    -0.04224871    -0.06018677
     0.34023070     0.00000000
     2.42017658     1.22188292
    -0.17689351    -0.25253034
    -0.30167944    -1.75619679
    -0.15513373     0.47667870
     0.21064077     0.00000000
     6.65930287     3.37596028
     1.05577016     1.45300799
    -0.45053403    -2.69669817
    -0.75111413     2.35281386
    -0.81121883     0.88712687
     0.30797416    -0.10550809
 Mode          30
     0.06263100     0.00000000
     0.04840057     0.02457637
    -0.00417327    -0.00568523
     0.08619603     0.00000000
     0.22564892     0.11479483
     0.05302826     0.07315923
    -0.10329625    -0.63504242
    -0.01077575     0.03402801
     0.02948064     0.00000000
     0.24630312     0.12615567
     0.01188098     0.01936349
    -0.21074414    -1.29711644
     0.01295610    -0.04005726
     0.31332275    -0.31913281
     0.03645211    -0.01220169
 Mode          31
     0.03584819     0.00000000
     0.10879250     0.05517262
    -0.00847519    -0.01157416
     0.07569353     0.00000000
     0.23146301     0.11737477
    -0.05556658    -0.07545713
    -0.03240515    -0.19848864
    -0.00233685     0.00742653
     0.04293959     0.00000000
    -0.09884241    -0.05002940
    -0.13829203    -0.18652171
    -0.05144652    -0.31588781
     0.02064056    -0.06421736
     0.05650625    -0.05769034
     0.02443510    -0.00819236
 Mode          32
     0.04686965     0.00000000
     0.12397310     0.05241302
    -0.00163141    -0.00503571
     0.04737027     0.00000000
     0.64806836     0.29551980
     0.03490727     0.01916420
    -0.03527486    -0.26879571
    -0.01363775     0.04054727
    -0.00379516     0.00000000
     1.10293698     0.54690463
     0.22869829     0.27233396
    -0.01564854    -0.11991408
    -0.04509462     0.11957207
    -0.28042047     0.26616451
     0.03211446    -0.01130686
 Mode          33
    -0.00656980     0.00000000
     0.00181333     0.00091977
     0.00005239     0.00007491
    -0.01242063     0.00000000
     0.01623154     0.00828941
    -0.00107208    -0.00145963
    -0.00555027    -0.03421208
    -0.00043102     0.00133540
    -0.01256459     0.00000000
     0.06618448     0.03370665
    -0.02436519    -0.03341944
     0.00410300     0.02471512
     0.00500350    -0.01588418
    -0.04409738     0.04482667
     0.00702943    -0.00235638
 Mode          34
     0.00657526     0.00000000
    -0.01226338    -0.00624033
     0.00078474     0.00107167
     0.01841560     0.00000000
    -0.03457215    -0.01765148
     0.01458636     0.01998226
    -0.00132235    -0.00814642
    -0.00045956     0.00145143
     0.02504463     0.00000000
    -0.06599767    -0.03361257
    -0.00572119    -0.00766286
    -0.00160181    -0.01067320
    -0.00243300     0.00763326
     0.03398016    -0.03452148
    -0.00772891     0.00259468
 Mode          35
     0.00804960     0.00000000
    -0.02004849    -0.01018423
     0.00177883     0.00243521
     0.00777463     0.00000000
    -0.07939931    -0.04035938
     0.00942453     0.01295034
    -0.01114265    -0.06866091
    -0.00186123     0.00585054
     0.00190742     0.00000000
    -0.10513391    -0.05340628
    -0.00765095    -0.01026718
    -0.01061036    -0.06629226
    -0.01126694     0.03530469
     0.02099603    -0.02137635
    -0.00201963     0.00068253
 Mode          36
    -0.00549509     0.00000000
     0.00316717     0.00162052
    -0.00450038    -0.00615375
    -0.02017286     0.00000000
     0.01573854     0.00804058
    -0.04444784    -0.06075634
    -0.00785364    -0.04846236
    -0.01048556     0.03287917
    -0.00845427     0.00000000
    -0.02572544    -0.01306825
     0.00212509     0.00303399
    -0.00892608    -0.05502062
    -0.04779027     0.14994244
    -0.09288376     0.09463883
     0.05118828    -0.01714263
 Mode          37
     0.00311566     0.00000000
    -0.00035110    -0.00016512
    -0.00525541    -0.00719646
    -0.01376386     0.00000000
     0.07212424     0.03669200
    -0.03801065    -0.05203972
    -0.01197835    -0.07280977
    -0.01787071     0.05614029
    -0.00307788     0.00000000
     0.19529776     0.09928556
     0.03124475     0.04275196
    -0.01390734    -0.08540492
    -0.07012859     0.22028849
    -0.00135275     0.00169541
     0.04870497    -0.01630546
 Mode          38
    -0.00315513     0.00000000
    -0.00488188    -0.00248578
    -0.00016807    -0.00022609
    -0.00028782     0.00000000
    -0.03869796    -0.01975269
    -0.00866627    -0.01183164
    -0.01234588    -0.07625470
    -0.00106173     0.00333308
     0.00745676     0.00000000
    -0.04803994    -0.02469584
    -0.02640699    -0.03617713
    -0.01084969    -0.06718903
    -0.00484123     0.01523602
    -0.08814983     0.08942254
     0.00375665    -0.00125956
 Mode          39
     0.00853296     0.00000000
     0.00925593     0.00469398
    -0.00197027    -0.00268936
     0.01933512     0.00000000
     0.07718307     0.03919612
    -0.01864052    -0.02551518
    -0.00761276    -0.04744953
    -0.00114284     0.00358607
     0.01719497     0.00000000
     0.16878403     0.08572504
    -0.00960309    -0.01331884
    -0.01563198    -0.09701429
    -0.00910235     0.02860701
    -0.06760203     0.06853974
     0.00881852    -0.00294741
 Mode          40
    -0.00538526     0.00000000
     0.01217230     0.00616330
    -0.00821060    -0.01121571
    -0.01660232     0.00000000
     0.03150469     0.01605514
    -0.03796720    -0.05183280
    -0.01609091    -0.09905302
    -0.00533696     0.01681468
     0.00489204     0.00000000
    -0.00808330    -0.00409195
     0.03428625     0.04693638
    -0.03212872    -0.19816461
    -0.02504596     0.07884127
    -0.16001354     0.16213576
    -0.01391649     0.00468392
 Mode          41
    -0.00391551     0.00000000
     0.00534989     0.00273149
    -0.00198291    -0.00271338
    -0.00534138     0.00000000
     0.02520739     0.01280534
    -0.00567530    -0.00774426
     0.00438240     0.02700826
    -0.00424053     0.01332246
     0.00200384     0.00000000
     0.05455954     0.02766482
     0.00195876     0.00277168
     0.00304390     0.01868070
    -0.00633490     0.01985320
     0.12513408    -0.12688228
    -0.00260163     0.00085210
 Mode          42
    -0.00441496     0.00000000
    -0.00189835    -0.00098731
    -0.00666161    -0.00910835
    -0.01462117     0.00000000
     0.03895586     0.01980690
    -0.05727428    -0.07834083
     0.01078351     0.06664578
    -0.00832725     0.02614497
     0.00419607     0.00000000
    -0.00386926    -0.00187680
     0.00040492     0.00046797
    -0.00077000    -0.00432156
    -0.05141851     0.16146630
    -0.05404859     0.05503221
     0.02641682    -0.00881790
 Mode          43
    -0.00331822     0.00000000
    -0.02473668    -0.01253891
    -0.00622963    -0.00852067
    -0.04636198     0.00000000
    -0.03119214    -0.01564610
    -0.03362312    -0.04600550
    -0.07568536    -0.46361140
    -0.03237226     0.10173650
    -0.02385848     0.00000000
     0.15430389     0.07851999
     0.02026163     0.02769024
    -0.07472572    -0.45911573
    -0.13527804     0.42514803
     0.02516818    -0.02566140
     0.01734289    -0.00576103
 Mode          44
     0.00423816     0.00000000
    -0.09567862    -0.04857421
     0.01377534     0.01882709
    -0.05749213     0.00000000
    -0.00060699    -0.00034097
     0.14212914     0.19436977
    -0.12059009    -0.73871204
    -0.03328324     0.10470071
    -0.02987916     0.00000000
     0.69197751     0.35131932
     0.09384630     0.12850833
    -0.13165032    -0.80978779
    -0.14291574     0.44912320
     0.43991810    -0.44703469
    -0.03055480     0.01030400
 Mode          45
    -0.00131611     0.00000000
    -0.03468605    -0.01761772
     0.00853390     0.01167513
    -0.01669056     0.00000000
     0.07831925     0.03975345
     0.06888624     0.09426467
    -0.06071741    -0.37317324
    -0.01462580     0.04603859
     0.00131137     0.00000000
     0.27091329     0.13761940
     0.01916391     0.02624143
    -0.06226898    -0.38475244
    -0.05933348     0.18631635
     0.24320198    -0.24721188
    -0.02679416     0.00901055
