# Supplementary material for: Design of high-temperature f-block molecular nanomagnets through the control of vibration-induced spin relaxation
Source: Chem Sci. 2019 Dec 2;11(6):1593–8. doi: 10.1039/c9sc03133b (PMC7025469; doi:10.1039/c9sc03133b)
Supplement: Supplementary file 3 [file SC-011-C9SC03133B-s003.zip › SI/Home-Made-Codes/cfppert-temp/cfppert40K.out]

 Mode           1
    -0.12030259     0.00000000
     0.50101667     0.25461869
     0.02645094     0.03624562
     0.01692199     0.00000000
     0.47526836     0.24182413
    -0.04846908    -0.06528379
    -0.34951687    -2.14888046
     0.06249735    -0.19672553
     0.02480812     0.00000000
    -1.28881645    -0.65537921
    -0.50925955    -0.69372077
    -0.08540061    -0.52652284
     0.37967511    -1.19157525
    -1.27919494     1.30011204
    -0.05148088     0.01688729
 Mode           2
    -0.00847719     0.00000000
    -0.00460575    -0.00234808
    -0.00009736    -0.00013738
    -0.02570263     0.00000000
    -0.65018746    -0.33008536
     0.25943744     0.35420214
    -0.08007224    -0.48587447
    -0.02633808     0.08277875
    -0.15326153     0.00000000
    -0.17367286    -0.08900807
     0.64751829     0.88433910
    -0.31696079    -1.92820247
    -0.18685733     0.58883407
     0.80128954    -0.81336864
     0.02036450    -0.00687895
 Mode           3
    -0.01836067     0.00000000
     0.01296375     0.00663784
     0.01044321     0.01429989
     0.09031843     0.00000000
     0.13135822     0.06628334
     0.14190751     0.19403898
    -0.03723895    -0.22632010
     0.00833438    -0.02626774
     0.15212136     0.00000000
     0.64448384     0.32509091
     0.12945710     0.17644256
    -0.06937840    -0.41850515
     0.04270389    -0.13431889
     0.11501074    -0.11708661
     0.01519275    -0.00512779
 Mode           4
    -0.27549144     0.00000000
     0.03828927     0.13783051
    -0.05643459    -0.09901032
    -0.25578855     0.00000000
    -0.56729289     0.32348256
     0.03501632    -0.31242534
     0.04094191     0.78789008
    -0.06052775     0.17796883
    -0.29219731     0.00000000
    -0.73436163     0.55224412
    -0.15902828    -1.27470780
     0.00775839     1.53905638
     0.01298477    -0.12732418
     0.86396601    -0.79420964
     0.21908765    -0.07565590
 Mode           5
    -0.08369744     0.00000000
    -0.04820958    -0.01283663
     0.02028740     0.01425259
    -0.05439404     0.00000000
    -0.38098576    -0.18765697
    -0.01321137    -0.09247415
    -0.09643463     0.24395098
    -0.00384873    -0.01672181
    -0.00379015     0.00000000
    -0.64212531    -0.35121662
    -0.42902143    -0.58508611
     0.11184315     1.29209446
     0.07506476    -0.25155448
     0.45153299    -0.07166587
     0.02050637    -0.03715539
 Mode           6
    -0.10047704     0.00000000
    -0.03080613    -0.01556728
     0.03208461     0.04382428
    -0.12297477     0.00000000
    -1.40846973    -0.71470218
     0.02218735     0.02934124
    -0.14151111    -0.86552034
     0.02261334    -0.07151316
    -0.24721402     0.00000000
    -3.25953929    -1.65459178
    -0.00213787    -0.00676147
    -0.23266349    -1.41448779
     0.11294338    -0.35674626
    -0.66933069     0.68231021
    -0.02981940     0.00971663
 Mode           7
    -0.10309072     0.00000000
     0.10031337     0.05109820
    -0.00567032    -0.00775744
     0.10899439     0.00000000
    -0.24255213    -0.12401341
     0.00212607     0.00271707
     0.07794213     0.48208866
     0.03475081    -0.10922233
     0.20125598     0.00000000
    -0.64582852    -0.33106258
    -0.33458528    -0.45828880
     0.31523350     1.94977324
     0.32357919    -1.01645847
    -0.85973857     0.87387072
     0.12747824    -0.04291700
 Mode           8
    -0.29243832     0.00000000
     0.32732892     0.16653379
    -0.05350900    -0.07315050
     0.01297290     0.00000000
    -0.06319522    -0.03273372
    -0.07968977    -0.10944320
     0.07061968     0.43794693
     0.05194948    -0.16341199
     0.10744587     0.00000000
    -1.36642740    -0.69753142
    -0.64215499    -0.88001124
     0.26932350     1.67868360
     0.50558628    -1.58897981
    -1.78642227     1.81559964
     0.31586450    -0.10631047
 Mode           9
    -0.24107761     0.00000000
     0.36918878     0.19284523
     0.06589725     0.10316120
     0.12660041     0.00000000
     0.31968992     0.09599136
    -0.19254052    -0.11197618
     0.05264059     1.44477801
     0.07612621    -0.26950287
     0.45608141     0.00000000
    -2.21548748    -1.45945279
    -1.30684931    -1.54156075
     0.32011110     4.36162144
     0.29541375    -1.13476960
     0.44651444    -0.49015677
    -0.01301436     0.00475440
 Mode          10
     0.01619044     0.00000000
     0.16197000     0.08214439
    -0.02159235    -0.02953464
    -0.21325904     0.00000000
     0.23799004     0.12067873
    -0.31466269    -0.43001414
     0.07633029     0.46822369
     0.03936112    -0.12371541
    -0.28781458     0.00000000
     0.37030501     0.18778006
    -0.10234230    -0.13921865
     0.02601983     0.16078980
     0.05472707    -0.17026774
    -1.15171362     1.16792522
    -0.21016367     0.07041947
 Mode          11
    -0.00738963     0.00000000
    -0.02188667    -0.01112436
    -0.00373028    -0.00510092
    -0.04441298     0.00000000
    -0.36023319    -0.18320398
    -0.00402636    -0.00531907
     0.13435404     0.82660694
     0.00698196    -0.02168788
    -0.03948062     0.00000000
    -0.39506130    -0.20134834
     0.05333912     0.07363282
     0.12230877     0.75456296
     0.04193374    -0.13019864
     0.79990277    -0.81252258
    -0.12311075     0.04117465
 Mode          12
     0.09327828     0.00000000
    -0.06582387    -0.03329971
    -0.01739707    -0.02382412
     0.20024980     0.00000000
    -0.56854216    -0.28769611
     0.06316516     0.08578432
    -0.06306940    -0.38702253
    -0.01036671     0.03255573
     0.01982679     0.00000000
    -0.66984896    -0.33693091
     0.39906307     0.54487998
    -0.37755538    -2.31583773
     0.13336993    -0.41891113
     0.73703004    -0.74799519
     0.13845113    -0.04658325
 Mode          13
     0.08569432     0.00000000
    -0.02495580    -0.01262194
     0.00676135     0.00921715
     0.15492334     0.00000000
    -0.15653499    -0.07884546
     0.08156443     0.11117842
    -0.06345578    -0.39100112
     0.01979471    -0.06228389
     0.00913474     0.00000000
    -0.28030021    -0.13977482
     0.18894437     0.25777999
    -0.23072564    -1.41935553
     0.15916866    -0.50084128
     0.15298239    -0.15510875
     0.01440147    -0.00492660
 Mode          14
     0.04245310     0.00000000
    -0.08070218    -0.04094063
     0.00635886     0.00869527
     0.06677509     0.00000000
    -0.37360420    -0.18968486
     0.07047826     0.09659639
    -0.02373520    -0.14553144
    -0.00183642     0.00581786
     0.05890508     0.00000000
    -0.49847419    -0.25296432
     0.06149710     0.08508916
    -0.03319702    -0.20638711
    -0.02051809     0.06434521
    -0.03186044     0.03223611
     0.02483004    -0.00830724
 Mode          15
    -0.01901518     0.00000000
    -0.03329869    -0.01688569
     0.00831545     0.01137575
     0.01368213     0.00000000
    -0.09747503    -0.04951135
    -0.00976699    -0.01354064
     0.01960835     0.12034879
    -0.00265636     0.00827273
     0.02109886     0.00000000
     0.02344825     0.01184966
    -0.12829885    -0.17667501
     0.11274326     0.69358549
     0.02397210    -0.07577452
     0.28202420    -0.28570364
    -0.01767377     0.00589738
 Mode          16
    -0.12257674     0.00000000
     0.01523074     0.00799466
     0.02106054     0.02876500
     0.08649180     0.00000000
    -0.96712572    -0.49117993
    -0.08334010    -0.11526654
     0.20669061     1.27631189
     0.02661379    -0.08369600
     0.14487840     0.00000000
    -0.80583394    -0.41157528
    -0.11991157    -0.16978620
     0.50857310     3.14784071
     0.33313137    -1.04576021
     1.73055829    -1.75330401
    -0.23574467     0.07857274
 Mode          17
    -0.00475812     0.00000000
     0.01668208     0.00847019
    -0.01427676    -0.01951709
     0.07043720     0.00000000
    -0.30445866    -0.15507946
     0.02235754     0.03074278
     0.07918036     0.48845784
     0.01996405    -0.06249709
     0.14990798     0.00000000
    -0.44278281    -0.22655295
     0.16032261     0.21989883
     0.05800740     0.36126936
     0.11637163    -0.36444213
     0.01415658    -0.01486446
    -0.08652525     0.02892064
 Mode          18
     0.10021725     0.00000000
    -1.29636729    -0.65845027
     0.03237058     0.04448309
    -0.66542495     0.00000000
    -0.08743627    -0.04347102
     0.32014412     0.44037504
     0.21928394     1.33154735
     0.12867717    -0.40319772
    -0.13929219     0.00000000
     4.68957939     2.38537598
     0.34340913     0.46971377
    -0.72282920    -4.46665568
    -0.33559670     1.05735323
     1.03479162    -1.06620566
    -1.17384739     0.39467884
 Mode          19
     0.01610074     0.00000000
     0.00664642     0.00334469
    -0.00733764    -0.01003762
    -0.09199302     0.00000000
    -0.06748380    -0.03429032
    -0.05846211    -0.07983510
     0.02613877     0.16055684
     0.00585830    -0.01833378
    -0.11144083     0.00000000
     0.14421350     0.07317236
     0.16246798     0.22251250
    -0.01186854    -0.07217613
    -0.00414341     0.01390101
    -0.29168456     0.29531212
    -0.06659752     0.02234254
 Mode          20
     0.00667773     0.00000000
    -0.02402898    -0.01228523
    -0.00597480    -0.00816095
    -0.08312404     0.00000000
     0.01231172     0.00597007
    -0.08370098    -0.11431466
     0.10930881     0.67007658
     0.02377225    -0.07469379
    -0.10532867     0.00000000
     0.44649384     0.22667424
    -0.09125113    -0.12489298
     0.09272937     0.56917415
     0.06123762    -0.19177953
    -0.15278628     0.15445257
    -0.06692881     0.02243717
 Mode          21
     0.00195213     0.00000000
    -1.01052574    -0.55295439
    -0.10631538    -0.11754485
    -0.74216113     0.00000000
     0.12663144     0.14595930
    -0.23147200    -0.15055045
     0.64486009     2.48005929
     0.11250186    -0.32413792
     0.02208071     0.00000000
     3.24323489     2.03443241
     1.28928212     1.46990408
    -0.78717427    -5.18493801
    -0.33823344     1.32170432
    -0.54933716    -0.27638453
    -1.13807412     0.44364486
 Mode          22
     0.21321803     0.00000000
    -0.25066777    -0.14863269
     0.00692629     0.00654526
     0.32726496     0.00000000
    -1.56274696    -0.91070799
     0.01984999    -0.01673444
    -0.12430682    -0.37839866
     0.00259925    -0.02703543
     0.22703566     0.00000000
    -3.42197033    -1.73043442
     0.05099797     0.01077077
    -0.27460122    -0.44572159
    -0.02457053    -0.07511894
    -0.33039778     0.39644619
    -0.01427817     0.00976447
 Mode          23
     0.28726008     0.00000000
    -0.64798427    -0.34298847
     0.06425115     0.09670045
     0.36365525     0.00000000
    -2.49871009    -1.26210675
     0.70834094     1.02105135
    -0.31361082    -2.31222772
    -0.06187635     0.20861643
     0.27017256     0.00000000
    -2.95668261    -1.45055965
     0.45347617     0.58710854
    -0.40337606    -2.62874904
    -0.30368759     1.03027448
     1.60406666    -1.86702749
    -0.16655228     0.07302730
 Mode          24
     0.14588029     0.00000000
    -0.49402960    -0.25080434
     0.00345998     0.00478737
     0.01247928     0.00000000
    -1.78866677    -0.90722328
     0.02862843     0.04041546
    -0.24503974    -1.51024170
    -0.09372333     0.29432342
    -0.00184830     0.00000000
    -2.18543807    -1.10628219
     0.22417573     0.30975813
    -0.19496952    -1.22718169
    -0.42872604     1.34407759
    -0.64186879     0.65206002
     0.21669788    -0.07236770
 Mode          25
     0.20578052     0.00000000
    -0.74718642    -0.37929303
     0.00861220     0.01183492
     0.02421141     0.00000000
    -2.65670465    -1.34789210
     0.21527494     0.29602944
    -0.35577483    -2.18584829
    -0.19256324     0.60526210
    -0.01309998     0.00000000
    -2.32997923    -1.17929101
     0.37684460     0.52067652
    -0.30532262    -1.90837771
    -0.78175606     2.45424271
     1.40569943    -1.42705652
     0.22160874    -0.07397039
 Mode          26
     0.17385352     0.00000000
     0.29785726     0.15113532
    -0.02404355    -0.03291067
     0.16032416     0.00000000
     1.77248639     0.90014561
    -0.13377264    -0.18326825
    -0.02095195    -0.13456205
    -0.06173304     0.19386581
     0.01365785     0.00000000
     3.14403859     1.59807876
     0.75499601     1.03248066
     0.07953431     0.46794515
    -0.30108991     0.94599995
    -0.99638080     1.01274668
     0.15910135    -0.05318585
 Mode          27
     0.32561343     0.00000000
     0.32490409     0.16487485
    -0.01509806    -0.02068810
     0.45251253     0.00000000
     1.81619780     0.92271639
     0.11519839     0.15740182
    -0.05624022    -0.35549002
    -0.06392907     0.20082773
     0.18944923     0.00000000
     2.86160083     1.45676225
     1.54656153     2.11661376
     0.01219113     0.04206137
    -0.24110140     0.75767341
    -0.90747979     0.92249116
     0.17867393    -0.05974722
 Mode          28
     0.28287992     0.00000000
     0.18616798     0.09439159
    -0.04427197    -0.06063408
     0.21237739     0.00000000
     1.95398973     0.99189841
    -0.35877128    -0.49145085
    -0.35711407    -2.19039068
    -0.16178224     0.50820701
     0.16830263     0.00000000
     4.81539882     2.44529816
     0.70460183     0.96311194
    -0.39144495    -2.42194571
    -0.82785177     2.60084414
    -1.66256230     1.68910224
     0.29901621    -0.09986621
 Mode          29
     0.33170082     0.00000000
     0.21830992     0.11263460
    -0.04227410    -0.06022295
     0.34043521     0.00000000
     2.42163137     1.22261740
    -0.17699984    -0.25268213
    -0.30186078    -1.75725245
    -0.15522698     0.47696524
     0.21076738     0.00000000
     6.66330583     3.37798960
     1.05640479     1.45388141
    -0.45080485    -2.69831918
    -0.75156563     2.35422815
    -0.81170646     0.88766013
     0.30815929    -0.10557152
 Mode          30
     0.06265167     0.00000000
     0.04841654     0.02458448
    -0.00417465    -0.00568710
     0.08622448     0.00000000
     0.22572339     0.11483271
     0.05304576     0.07318337
    -0.10333034    -0.63525199
    -0.01077930     0.03403924
     0.02949037     0.00000000
     0.24638441     0.12619730
     0.01188490     0.01936988
    -0.21081369    -1.29754452
     0.01296038    -0.04007048
     0.31342616    -0.31923813
     0.03646414    -0.01220571
 Mode          31
     0.03585922     0.00000000
     0.10882598     0.05518960
    -0.00847780    -0.01157772
     0.07571682     0.00000000
     0.23153424     0.11741090
    -0.05558368    -0.07548036
    -0.03241513    -0.19854973
    -0.00233757     0.00742882
     0.04295281     0.00000000
    -0.09887283    -0.05004480
    -0.13833459    -0.18657912
    -0.05146235    -0.31598503
     0.02064691    -0.06423712
     0.05652364    -0.05770809
     0.02444262    -0.00819488
 Mode          32
     0.04688278     0.00000000
     0.12400784     0.05242771
    -0.00163187    -0.00503712
     0.04738354     0.00000000
     0.64824996     0.29560261
     0.03491705     0.01916957
    -0.03528474    -0.26887102
    -0.01364157     0.04055863
    -0.00379623     0.00000000
     1.10324603     0.54705788
     0.22876237     0.27241027
    -0.01565293    -0.11994768
    -0.04510726     0.11960558
    -0.28049905     0.26623909
     0.03212346    -0.01131003
 Mode          33
    -0.00657111     0.00000000
     0.00181369     0.00091995
     0.00005240     0.00007493
    -0.01242310     0.00000000
     0.01623477     0.00829106
    -0.00107229    -0.00145992
    -0.00555138    -0.03421889
    -0.00043110     0.00133566
    -0.01256710     0.00000000
     0.06619765     0.03371335
    -0.02437004    -0.03342609
     0.00410382     0.02472004
     0.00500450    -0.01588734
    -0.04410615     0.04483559
     0.00703083    -0.00235685
 Mode          34
     0.00657645     0.00000000
    -0.01226561    -0.00624146
     0.00078489     0.00107187
     0.01841894     0.00000000
    -0.03457843    -0.01765469
     0.01458901     0.01998590
    -0.00132259    -0.00814790
    -0.00045965     0.00145169
     0.02504918     0.00000000
    -0.06600967    -0.03361868
    -0.00572223    -0.00766425
    -0.00160211    -0.01067514
    -0.00243344     0.00763465
     0.03398633    -0.03452775
    -0.00773032     0.00259515
 Mode          35
     0.00805100     0.00000000
    -0.02005197    -0.01018599
     0.00177914     0.00243564
     0.00777597     0.00000000
    -0.07941307    -0.04036637
     0.00942616     0.01295259
    -0.01114458    -0.06867281
    -0.00186156     0.00585155
     0.00190776     0.00000000
    -0.10515214    -0.05341553
    -0.00765228    -0.01026896
    -0.01061220    -0.06630376
    -0.01126889     0.03531081
     0.02099967    -0.02138006
    -0.00201998     0.00068265
 Mode          36
    -0.00549591     0.00000000
     0.00316764     0.00162076
    -0.00450105    -0.00615467
    -0.02017586     0.00000000
     0.01574089     0.00804178
    -0.04445446    -0.06076539
    -0.00785481    -0.04846958
    -0.01048713     0.03288406
    -0.00845553     0.00000000
    -0.02572927    -0.01307020
     0.00212541     0.00303445
    -0.00892741    -0.05502882
    -0.04779739     0.14996478
    -0.09289760     0.09465293
     0.05119591    -0.01714519
 Mode          37
     0.00311611     0.00000000
    -0.00035115    -0.00016515
    -0.00525618    -0.00719752
    -0.01376588     0.00000000
     0.07213483     0.03669739
    -0.03801624    -0.05204737
    -0.01198011    -0.07282046
    -0.01787334     0.05614854
    -0.00307833     0.00000000
     0.19532646     0.09930014
     0.03124934     0.04275824
    -0.01390939    -0.08541747
    -0.07013889     0.22032086
    -0.00135294     0.00169566
     0.04871213    -0.01630785
 Mode          38
    -0.00315554     0.00000000
    -0.00488250    -0.00248610
    -0.00016809    -0.00022612
    -0.00028786     0.00000000
    -0.03870290    -0.01975521
    -0.00866738    -0.01183315
    -0.01234746    -0.07626444
    -0.00106187     0.00333351
     0.00745772     0.00000000
    -0.04804607    -0.02469900
    -0.02641036    -0.03618175
    -0.01085108    -0.06719761
    -0.00484185     0.01523796
    -0.08816109     0.08943395
     0.00375713    -0.00125972
 Mode          39
     0.00853398     0.00000000
     0.00925704     0.00469454
    -0.00197051    -0.00268968
     0.01933744     0.00000000
     0.07719233     0.03920082
    -0.01864275    -0.02551824
    -0.00761367    -0.04745522
    -0.00114298     0.00358650
     0.01719703     0.00000000
     0.16880427     0.08573532
    -0.00960424    -0.01332043
    -0.01563386    -0.09702592
    -0.00910344     0.02861044
    -0.06761013     0.06854796
     0.00881958    -0.00294776
 Mode          40
    -0.00538573     0.00000000
     0.01217334     0.00616383
    -0.00821130    -0.01121667
    -0.01660375     0.00000000
     0.03150740     0.01605652
    -0.03797046    -0.05183725
    -0.01609229    -0.09906153
    -0.00533742     0.01681612
     0.00489246     0.00000000
    -0.00808399    -0.00409230
     0.03428920     0.04694041
    -0.03213148    -0.19818163
    -0.02504811     0.07884804
    -0.16002728     0.16214968
    -0.01391769     0.00468433
 Mode          41
    -0.00391583     0.00000000
     0.00535032     0.00273171
    -0.00198307    -0.00271360
    -0.00534181     0.00000000
     0.02520944     0.01280638
    -0.00567576    -0.00774488
     0.00438276     0.02701046
    -0.00424088     0.01332355
     0.00200401     0.00000000
     0.05456397     0.02766706
     0.00195892     0.00277190
     0.00304415     0.01868221
    -0.00633541     0.01985481
     0.12514425    -0.12689259
    -0.00260184     0.00085217
 Mode          42
    -0.00441523     0.00000000
    -0.00189847    -0.00098737
    -0.00666202    -0.00910891
    -0.01462207     0.00000000
     0.03895826     0.01980812
    -0.05727780    -0.07834566
     0.01078418     0.06664989
    -0.00832776     0.02614658
     0.00419632     0.00000000
    -0.00386950    -0.00187692
     0.00040495     0.00046799
    -0.00077004    -0.00432183
    -0.05142168     0.16147625
    -0.05405192     0.05503560
     0.02641845    -0.00881844
 Mode          43
    -0.00331842     0.00000000
    -0.02473815    -0.01253966
    -0.00623000    -0.00852118
    -0.04636473     0.00000000
    -0.03119400    -0.01564703
    -0.03362512    -0.04600823
    -0.07568986    -0.46363897
    -0.03237419     0.10174255
    -0.02385990     0.00000000
     0.15431307     0.07852466
     0.02026283     0.02769188
    -0.07473016    -0.45914304
    -0.13528608     0.42517331
     0.02516967    -0.02566292
     0.01734392    -0.00576137
 Mode          44
     0.00423838     0.00000000
    -0.09568362    -0.04857675
     0.01377606     0.01882807
    -0.05749514     0.00000000
    -0.00060702    -0.00034099
     0.14213657     0.19437993
    -0.12059640    -0.73875066
    -0.03328498     0.10470618
    -0.02988073     0.00000000
     0.69201369     0.35133769
     0.09385121     0.12851505
    -0.13165720    -0.80983013
    -0.14292321     0.44914669
     0.43994110    -0.44705807
    -0.03055640     0.01030454
 Mode          45
    -0.00131618     0.00000000
    -0.03468782    -0.01761861
     0.00853433     0.01167572
    -0.01669141     0.00000000
     0.07832323     0.03975547
     0.06888975     0.09426947
    -0.06072050    -0.37319223
    -0.01462654     0.04604093
     0.00131143     0.00000000
     0.27092707     0.13762640
     0.01916489     0.02624277
    -0.06227214    -0.38477201
    -0.05933650     0.18632583
     0.24321435    -0.24722446
    -0.02679553     0.00901100
