# Supplementary material for: Design of high-temperature f-block molecular nanomagnets through the control of vibration-induced spin relaxation
Source: Chem Sci. 2019 Dec 2;11(6):1593–8. doi: 10.1039/c9sc03133b (PMC7025469; doi:10.1039/c9sc03133b)
Supplement: Supplementary file 3 [file SC-011-C9SC03133B-s003.zip › SI/Home-Made-Codes/cfppert-temp/cfppert50K.out]

 Mode           1
    -0.14575154     0.00000000
     0.60700232     0.30848103
     0.03204640     0.04391306
     0.02050169     0.00000000
     0.57580719     0.29297989
    -0.05872229    -0.07909400
    -0.42345408    -2.60345716
     0.07571811    -0.23834108
     0.03005606     0.00000000
    -1.56145420    -0.79401890
    -0.61698892    -0.84047128
    -0.10346635    -0.63790410
     0.45999203    -1.44364248
    -1.54979735     1.57513927
    -0.06237120     0.02045965
 Mode           2
    -0.01022307     0.00000000
    -0.00555431    -0.00283167
    -0.00011741    -0.00016567
    -0.03099612     0.00000000
    -0.78409427    -0.39806680
     0.31286886     0.42715045
    -0.09656320    -0.58594083
    -0.03176244     0.09982712
    -0.18482590     0.00000000
    -0.20944097    -0.10733938
     0.78087538     1.06646968
    -0.38223920    -2.32531783
    -0.22534080     0.71010507
     0.96631597    -0.98088277
     0.02455860    -0.00829567
 Mode           3
    -0.02183280     0.00000000
     0.01541528     0.00789310
     0.01241810     0.01700410
     0.10739828     0.00000000
     0.15619900     0.07881799
     0.16874323     0.23073313
    -0.04428110    -0.26911885
     0.00991047    -0.03123516
     0.18088859     0.00000000
     0.76636032     0.38656792
     0.15393836     0.20980910
    -0.08249835    -0.49764745
     0.05077950    -0.15971954
     0.13676009    -0.13922852
     0.01806581    -0.00609750
 Mode           4
    -0.32023288     0.00000000
     0.04450767     0.16021500
    -0.06559990    -0.11509018
    -0.29733012     0.00000000
    -0.65942461     0.37601804
     0.04070317    -0.36316506
     0.04759112     0.91584809
    -0.07035782     0.20687202
    -0.33965188     0.00000000
    -0.85362630     0.64193183
    -0.18485541    -1.48172788
     0.00901839     1.78900824
     0.01509358    -0.14800238
     1.00427920    -0.92319399
     0.25466878    -0.08794287
 Mode           5
    -0.09714068     0.00000000
    -0.05595286    -0.01489841
     0.02354590     0.01654180
    -0.06313065     0.00000000
    -0.44217861    -0.21779789
    -0.01533334    -0.10732708
    -0.11192369     0.28313369
    -0.00446690    -0.01940762
    -0.00439891     0.00000000
    -0.74526164    -0.40762803
    -0.49792962    -0.67906097
     0.12980708     1.49962697
     0.08712145    -0.29195844
     0.52405692    -0.08317664
     0.02380004    -0.04312319
 Mode           6
    -0.11503627     0.00000000
    -0.03526997    -0.01782299
     0.03673371     0.05017447
    -0.14079395     0.00000000
    -1.61255858    -0.81826333
     0.02540232     0.03359282
    -0.16201623    -0.99093521
     0.02589004    -0.08187550
    -0.28303561     0.00000000
    -3.73185019    -1.89434399
    -0.00244764    -0.00774122
    -0.26637669    -1.61944866
     0.12930900    -0.40843920
    -0.76631746     0.78117773
    -0.03414026     0.01112457
 Mode           7
    -0.11550612     0.00000000
     0.11239428     0.05725204
    -0.00635321    -0.00869168
     0.12212078     0.00000000
    -0.27176311    -0.13894856
     0.00238212     0.00304429
     0.08732884     0.54014745
     0.03893592    -0.12237616
     0.22549359     0.00000000
    -0.72360679    -0.37093303
    -0.37487998    -0.51348133
     0.35319762     2.18458789
     0.36254840    -1.13887236
    -0.96327841     0.97911252
     0.14283068    -0.04808557
 Mode           8
    -0.32278165     0.00000000
     0.36129249     0.18381329
    -0.05906109    -0.08074058
     0.01431897     0.00000000
    -0.06975234    -0.03613016
    -0.08795836    -0.12079900
     0.07794716     0.48338819
     0.05733975    -0.18036758
     0.11859443     0.00000000
    -1.50820757    -0.76990710
    -0.70878483    -0.97132099
     0.29726843     1.85286339
     0.55804579    -1.75385195
    -1.97178100     2.00398580
     0.34863852    -0.11734122
 Mode           9
    -0.26570888     0.00000000
     0.40690936     0.21254851
     0.07263007     0.11370134
     0.13953536     0.00000000
     0.35235312     0.10579894
    -0.21221268    -0.12341696
     0.05801895     1.59239317
     0.08390414    -0.29703839
     0.50267994     0.00000000
    -2.44184720    -1.60856730
    -1.44037209    -1.69906435
     0.35281733     4.80725492
     0.32559662    -1.25071074
     0.49213550    -0.54023683
    -0.01434406     0.00524016
 Mode          10
     0.01754837     0.00000000
     0.17555485     0.08903405
    -0.02340335    -0.03201179
    -0.23114564     0.00000000
     0.25795089     0.13080037
    -0.34105428    -0.46608056
     0.08273232     0.50749484
     0.04266244    -0.13409174
    -0.31195435     0.00000000
     0.40136346     0.20352967
    -0.11092601    -0.15089528
     0.02820218     0.17427566
     0.05931717    -0.18454855
    -1.24831086     1.26588217
    -0.22779065     0.07632573
 Mode          11
    -0.00792518     0.00000000
    -0.02347286    -0.01193058
    -0.00400062    -0.00547060
    -0.04763172     0.00000000
    -0.38634034    -0.19648131
    -0.00431817    -0.00570456
     0.14409107     0.88651355
     0.00748796    -0.02325966
    -0.04234189     0.00000000
    -0.42369254    -0.21594064
     0.05720476     0.07896921
     0.13117284     0.80924833
     0.04497281    -0.13963451
     0.85787405    -0.87140846
    -0.13203295     0.04415869
 Mode          12
     0.09862309     0.00000000
    -0.06959556    -0.03520778
    -0.01839392    -0.02518923
     0.21172405     0.00000000
    -0.60111944    -0.30418100
     0.06678450     0.09069974
    -0.06668326    -0.40919879
    -0.01096072     0.03442116
     0.02096285     0.00000000
    -0.70823108    -0.35623693
     0.42192926     0.57610142
    -0.39918918    -2.44853447
     0.14101198    -0.44291460
     0.77926162    -0.79085507
     0.14638434    -0.04925245
 Mode          13
     0.08986986     0.00000000
    -0.02617180    -0.01323695
     0.00709081     0.00966627
     0.16247213     0.00000000
    -0.16416230    -0.08268728
     0.08553874     0.11659570
    -0.06654772    -0.41005302
     0.02075923    -0.06531873
     0.00957984     0.00000000
    -0.29395810    -0.14658548
     0.19815087     0.27034056
    -0.24196796    -1.48851498
     0.16692431    -0.52524525
     0.16043660    -0.16266657
     0.01510320    -0.00516665
 Mode          14
     0.04376326     0.00000000
    -0.08319277    -0.04220412
     0.00655510     0.00896362
     0.06883587     0.00000000
    -0.38513418    -0.19553881
     0.07265332     0.09957749
    -0.02446771    -0.15002275
    -0.00189309     0.00599741
     0.06072297     0.00000000
    -0.51385783    -0.26077116
     0.06339499     0.08771513
    -0.03422153    -0.21275652
    -0.02115131     0.06633100
    -0.03284370     0.03323097
     0.02559633    -0.00856361
 Mode          15
    -0.01953876     0.00000000
    -0.03421556    -0.01735063
     0.00854441     0.01168898
     0.01405887     0.00000000
    -0.10015898    -0.05087463
    -0.01003592    -0.01391348
     0.02014825     0.12366255
    -0.00272950     0.00850051
     0.02167981     0.00000000
     0.02409389     0.01217594
    -0.13183152    -0.18153970
     0.11584761     0.71268312
     0.02463216    -0.07786094
     0.28978964    -0.29357039
    -0.01816041     0.00605976
 Mode          16
    -0.12574783     0.00000000
     0.01562476     0.00820148
     0.02160538     0.02950915
     0.08872937     0.00000000
    -0.99214551    -0.50388688
    -0.08549613    -0.11824852
     0.21203775     1.30933039
     0.02730230    -0.08586123
     0.14862644     0.00000000
    -0.82668107    -0.42222284
    -0.12301371    -0.17417861
     0.52173001     3.22927614
     0.34174957    -1.07281429
     1.77532827    -1.79866243
    -0.24184345     0.08060543
 Mode          17
    -0.00487569     0.00000000
     0.01709428     0.00867948
    -0.01462953    -0.01999935
     0.07217767     0.00000000
    -0.31198166    -0.15891138
     0.02290998     0.03150241
     0.08113687     0.50052736
     0.02045735    -0.06404136
     0.15361212     0.00000000
    -0.45372372    -0.23215095
     0.16428409     0.22533240
     0.05944073     0.37019612
     0.11924711    -0.37344729
     0.01450638    -0.01523175
    -0.08866324     0.02963526
 Mode          18
     0.10128375     0.00000000
    -1.31016309    -0.66545742
     0.03271506     0.04495647
    -0.67250633     0.00000000
    -0.08836675    -0.04393364
     0.32355106     0.44506146
     0.22161754     1.34571753
     0.13004654    -0.40748851
    -0.14077452     0.00000000
     4.73948539     2.41076089
     0.34706366     0.47471241
    -0.73052147    -4.51418934
    -0.33916809     1.06860546
     1.04580376    -1.07755210
    -1.18633935     0.39887897
 Mode          19
     0.01626123     0.00000000
     0.00671267     0.00337803
    -0.00741078    -0.01013767
    -0.09291000     0.00000000
    -0.06815647    -0.03463212
    -0.05904485    -0.08063089
     0.02639932     0.16215725
     0.00591670    -0.01851653
    -0.11255166     0.00000000
     0.14565100     0.07390174
     0.16408744     0.22473048
    -0.01198685    -0.07289557
    -0.00418471     0.01403957
    -0.29459204     0.29825575
    -0.06726136     0.02256525
 Mode          20
     0.00673949     0.00000000
    -0.02425119    -0.01239884
    -0.00603005    -0.00823642
    -0.08389275     0.00000000
     0.01242557     0.00602528
    -0.08447502    -0.11537181
     0.11031967     0.67627328
     0.02399209    -0.07538454
    -0.10630272     0.00000000
     0.45062290     0.22877046
    -0.09209500    -0.12604796
     0.09358690     0.57443772
     0.06180393    -0.19355306
    -0.15419921     0.15588090
    -0.06754775     0.02264466
 Mode          21
     0.00197003     0.00000000
    -1.01979092    -0.55802425
    -0.10729015    -0.11862258
    -0.74896576     0.00000000
     0.12779248     0.14729755
    -0.23359429    -0.15193080
     0.65077260     2.50279814
     0.11353335    -0.32710983
     0.02228316     0.00000000
     3.27297105     2.05308546
     1.30110312     1.48338115
    -0.79439162    -5.23247701
    -0.34133459     1.33382260
    -0.55437385    -0.27891860
    -1.14850875     0.44771250
 Mode          22
     0.21423627     0.00000000
    -0.25186486    -0.14934250
     0.00695936     0.00657652
     0.32882784     0.00000000
    -1.57021002    -0.91505717
     0.01994478    -0.01681436
    -0.12490046    -0.38020575
     0.00261166    -0.02716454
     0.22811989     0.00000000
    -3.43831231    -1.73869829
     0.05124152     0.01082221
    -0.27591260    -0.44785018
    -0.02468787    -0.07547768
    -0.33197562     0.39833946
    -0.01434635     0.00981110
 Mode          23
     0.28860734     0.00000000
    -0.65102333    -0.34459709
     0.06455249     0.09715398
     0.36536080     0.00000000
    -2.51042910    -1.26802607
     0.71166308     1.02584010
    -0.31508166    -2.32307213
    -0.06216655     0.20959485
     0.27143968     0.00000000
    -2.97054953    -1.45736281
     0.45560299     0.58986209
    -0.40526790    -2.64107795
    -0.30511190     1.03510649
     1.61158977    -1.87578390
    -0.16733342     0.07336980
 Mode          24
     0.14644031     0.00000000
    -0.49592614    -0.25176716
     0.00347327     0.00480574
     0.01252718     0.00000000
    -1.79553334    -0.91070605
     0.02873834     0.04057061
    -0.24598043    -1.51603941
    -0.09408313     0.29545330
    -0.00185539     0.00000000
    -2.19382781    -1.11052913
     0.22503632     0.31094727
    -0.19571799    -1.23189275
    -0.43037189     1.34923741
    -0.64433288     0.65456323
     0.21752976    -0.07264552
 Mode          25
     0.20653523     0.00000000
    -0.74992678    -0.38068411
     0.00864379     0.01187833
     0.02430021     0.00000000
    -2.66644830    -1.35283559
     0.21606448     0.29711515
    -0.35707966    -2.19386504
    -0.19326948     0.60748194
    -0.01314802     0.00000000
    -2.33852459    -1.18361614
     0.37822670     0.52258614
    -0.30644242    -1.91537682
    -0.78462320     2.46324382
     1.41085493    -1.43229035
     0.22242150    -0.07424169
 Mode          26
     0.17434975     0.00000000
     0.29870742     0.15156670
    -0.02411218    -0.03300461
     0.16078177     0.00000000
     1.77754555     0.90271487
    -0.13415446    -0.18379135
    -0.02101175    -0.13494613
    -0.06190924     0.19441916
     0.01369684     0.00000000
     3.15301252     1.60264011
     0.75715097     1.03542763
     0.07976132     0.46928079
    -0.30194930     0.94870009
    -0.99922474     1.01563733
     0.15955547    -0.05333765
 Mode          27
     0.32653554     0.00000000
     0.32582419     0.16534176
    -0.01514082    -0.02074668
     0.45379401     0.00000000
     1.82134113     0.92532945
     0.11552463     0.15784757
    -0.05639949    -0.35649674
    -0.06411011     0.20139646
     0.18998573     0.00000000
     2.86970466     1.46088768
     1.55094127     2.12260785
     0.01222566     0.04218048
    -0.24178418     0.75981908
    -0.91004971     0.92510359
     0.17917992    -0.05991642
 Mode          28
     0.28362402     0.00000000
     0.18665769     0.09463988
    -0.04438842    -0.06079358
     0.21293604     0.00000000
     1.95912961     0.99450755
    -0.35971501    -0.49274359
    -0.35805344    -2.19615240
    -0.16220780     0.50954383
     0.16874534     0.00000000
     4.82806550     2.45173040
     0.70645525     0.96564536
    -0.39247463    -2.42831653
    -0.83002939     2.60768554
    -1.66693559     1.69354535
     0.29980276    -0.10012891
 Mode          29
     0.33255622     0.00000000
     0.21887291     0.11292507
    -0.04238312    -0.06037825
     0.34131314     0.00000000
     2.42787635     1.22577033
    -0.17745629    -0.25333376
    -0.30263923    -1.76178411
    -0.15562728     0.47819525
     0.21131092     0.00000000
     6.68048936     3.38670086
     1.05912908     1.45763072
    -0.45196740    -2.70527769
    -0.75350379     2.36029931
    -0.81379972     0.88994926
     0.30895398    -0.10584377
 Mode          30
     0.06275342     0.00000000
     0.04849517     0.02462441
    -0.00418143    -0.00569634
     0.08636451     0.00000000
     0.22608999     0.11501921
     0.05313191     0.07330223
    -0.10349815    -0.63628370
    -0.01079681     0.03409452
     0.02953827     0.00000000
     0.24678456     0.12640226
     0.01190420     0.01940134
    -0.21115607    -1.29965185
     0.01298142    -0.04013555
     0.31393519    -0.31975661
     0.03652336    -0.01222554
 Mode          31
     0.03591440     0.00000000
     0.10899345     0.05527452
    -0.00849085    -0.01159554
     0.07583334     0.00000000
     0.23189054     0.11759158
    -0.05566921    -0.07559651
    -0.03246501    -0.19885527
    -0.00234117     0.00744025
     0.04301891     0.00000000
    -0.09902498    -0.05012181
    -0.13854746    -0.18686623
    -0.05154154    -0.31647128
     0.02067868    -0.06433597
     0.05661062    -0.05779689
     0.02448024    -0.00820749
 Mode          32
     0.04694988     0.00000000
     0.12418531     0.05250274
    -0.00163420    -0.00504433
     0.04745135     0.00000000
     0.64917768     0.29602565
     0.03496702     0.01919701
    -0.03533524    -0.26925581
    -0.01366109     0.04061667
    -0.00380166     0.00000000
     1.10482491     0.54784078
     0.22908976     0.27280012
    -0.01567533    -0.12011934
    -0.04517181     0.11977675
    -0.28090047     0.26662011
     0.03216943    -0.01132622
 Mode          33
    -0.00657832     0.00000000
     0.00181569     0.00092096
     0.00005246     0.00007501
    -0.01243674     0.00000000
     0.01625260     0.00830016
    -0.00107347    -0.00146152
    -0.00555747    -0.03425646
    -0.00043158     0.00133713
    -0.01258089     0.00000000
     0.06627034     0.03375037
    -0.02439680    -0.03346279
     0.00410833     0.02474718
     0.00500999    -0.01590478
    -0.04415458     0.04488482
     0.00703855    -0.00235944
 Mode          34
     0.00658318     0.00000000
    -0.01227816    -0.00624785
     0.00078569     0.00107297
     0.01843780     0.00000000
    -0.03461383    -0.01767276
     0.01460395     0.02000636
    -0.00132394    -0.00815624
    -0.00046012     0.00145318
     0.02507482     0.00000000
    -0.06607724    -0.03365310
    -0.00572809    -0.00767210
    -0.00160375    -0.01068607
    -0.00243593     0.00764246
     0.03402112    -0.03456310
    -0.00773823     0.00259781
 Mode          35
     0.00805894     0.00000000
    -0.02007176    -0.01019604
     0.00178089     0.00243804
     0.00778365     0.00000000
    -0.07949143    -0.04040620
     0.00943546     0.01296537
    -0.01115558    -0.06874057
    -0.00186339     0.00585733
     0.00190964     0.00000000
    -0.10525589    -0.05346824
    -0.00765983    -0.01027909
    -0.01062267    -0.06636918
    -0.01128001     0.03534565
     0.02102039    -0.02140115
    -0.00202197     0.00068332
 Mode          36
    -0.00550073     0.00000000
     0.00317042     0.00162219
    -0.00450500    -0.00616007
    -0.02019356     0.00000000
     0.01575470     0.00804883
    -0.04449346    -0.06081870
    -0.00786171    -0.04851210
    -0.01049633     0.03291291
    -0.00846295     0.00000000
    -0.02575184    -0.01308166
     0.00212727     0.00303711
    -0.00893524    -0.05507710
    -0.04783932     0.15009634
    -0.09297910     0.09473597
     0.05124082    -0.01716023
 Mode          37
     0.00311882     0.00000000
    -0.00035145    -0.00016529
    -0.00526074    -0.00720376
    -0.01377782     0.00000000
     0.07219743     0.03672924
    -0.03804923    -0.05209253
    -0.01199051    -0.07288366
    -0.01788885     0.05619727
    -0.00308100     0.00000000
     0.19549596     0.09938631
     0.03127646     0.04279534
    -0.01392146    -0.08549159
    -0.07019976     0.22051205
    -0.00135412     0.00169713
     0.04875440    -0.01632201
 Mode          38
    -0.00315799     0.00000000
    -0.00488630    -0.00248803
    -0.00016822    -0.00022629
    -0.00028808     0.00000000
    -0.03873301    -0.01977058
    -0.00867412    -0.01184235
    -0.01235707    -0.07632378
    -0.00106269     0.00333610
     0.00746352     0.00000000
    -0.04808345    -0.02471821
    -0.02643091    -0.03620990
    -0.01085952    -0.06724989
    -0.00484562     0.01524982
    -0.08822968     0.08950354
     0.00376005    -0.00126070
 Mode          39
     0.00854031     0.00000000
     0.00926390     0.00469802
    -0.00197197    -0.00269168
     0.01935178     0.00000000
     0.07724955     0.03922988
    -0.01865657    -0.02553715
    -0.00761932    -0.04749040
    -0.00114383     0.00358916
     0.01720978     0.00000000
     0.16892939     0.08579887
    -0.00961136    -0.01333031
    -0.01564544    -0.09709784
    -0.00911019     0.02863165
    -0.06766025     0.06859877
     0.00882611    -0.00294995
 Mode          40
    -0.00538881     0.00000000
     0.01218030     0.00616736
    -0.00821599    -0.01122309
    -0.01661324     0.00000000
     0.03152541     0.01606570
    -0.03799216    -0.05186687
    -0.01610149    -0.09911815
    -0.00534047     0.01682573
     0.00489526     0.00000000
    -0.00808861    -0.00409464
     0.03430879     0.04696724
    -0.03214984    -0.19829490
    -0.02506243     0.07889311
    -0.16011875     0.16224236
    -0.01392564     0.00468700
 Mode          41
    -0.00391797     0.00000000
     0.00535325     0.00273321
    -0.00198416    -0.00271508
    -0.00534473     0.00000000
     0.02522324     0.01281339
    -0.00567887    -0.00774913
     0.00438516     0.02702524
    -0.00424320     0.01333084
     0.00200510     0.00000000
     0.05459384     0.02768221
     0.00195999     0.00277342
     0.00304581     0.01869244
    -0.00633888     0.01986568
     0.12521277    -0.12696206
    -0.00260326     0.00085264
 Mode          42
    -0.00441718     0.00000000
    -0.00189931    -0.00098780
    -0.00666496    -0.00911293
    -0.01462852     0.00000000
     0.03897545     0.01981687
    -0.05730308    -0.07838023
     0.01078894     0.06667930
    -0.00833144     0.02615812
     0.00419818     0.00000000
    -0.00387121    -0.00187775
     0.00040512     0.00046820
    -0.00077038    -0.00432373
    -0.05144436     0.16154750
    -0.05407577     0.05505989
     0.02643010    -0.00882234
 Mode          43
    -0.00331984     0.00000000
    -0.02474877    -0.01254504
    -0.00623268    -0.00852484
    -0.04638463     0.00000000
    -0.03120739    -0.01565374
    -0.03363955    -0.04602798
    -0.07572235    -0.46383799
    -0.03238808     0.10178623
    -0.02387014     0.00000000
     0.15437930     0.07855837
     0.02027153     0.02770377
    -0.07476224    -0.45934012
    -0.13534415     0.42535582
     0.02518048    -0.02567394
     0.01735137    -0.00576385
 Mode          44
     0.00424003     0.00000000
    -0.09572077    -0.04859561
     0.01378141     0.01883538
    -0.05751746     0.00000000
    -0.00060725    -0.00034112
     0.14219175     0.19445539
    -0.12064322    -0.73903745
    -0.03329790     0.10474683
    -0.02989233     0.00000000
     0.69228233     0.35147409
     0.09388765     0.12856494
    -0.13170831    -0.81014451
    -0.14297870     0.44932105
     0.44011189    -0.44723162
    -0.03056826     0.01030854
 Mode          45
    -0.00131668     0.00000000
    -0.03470100    -0.01762531
     0.00853758     0.01168016
    -0.01669776     0.00000000
     0.07835300     0.03977058
     0.06891593     0.09430530
    -0.06074357    -0.37333407
    -0.01463210     0.04605843
     0.00131193     0.00000000
     0.27103004     0.13767871
     0.01917217     0.02625274
    -0.06229581    -0.38491825
    -0.05935905     0.18639664
     0.24330679    -0.24731842
    -0.02680571     0.00901443
