# Supplementary material for: Design of high-temperature f-block molecular nanomagnets through the control of vibration-induced spin relaxation
Source: Chem Sci. 2019 Dec 2;11(6):1593–8. doi: 10.1039/c9sc03133b (PMC7025469; doi:10.1039/c9sc03133b)
Supplement: Supplementary file 3 [file SC-011-C9SC03133B-s003.zip › SI/Home-Made-Codes/cfppert.f]

      program cfppert
c
      implicit double precision (a-h,o-z)
c
      integer,parameter :: nmod = 45 ! number of vibrational modes
      real,parameter :: temp=50.0d0 ! temperature (K) 
      dimension fr(nmod),rm(nmod),d2(nmod,27),aux1(27),aux2(27)
c
      open (1,file='frrmcfpd2.inp',status='unknown')
      read(1,*) 
      do 1 i=1,nmod
        read(1,*) fr(i)
 1    continue
      read(1,*) 
      do 2 i=1,nmod
        read(1,*) rm(i)
 2    continue
      read(1,*) 
      do 3 i=1,nmod
        read(1,*) 
        do 4 j=1,27
          read(1,*) d2(i,j)
 4      continue
 3    continue
      close(1)
c
      open(2,file='cfppert.out',status='unknown') 
      do 5 i=1,nmod
        write(2,*) 'Mode',i
        do 6 j=1,27
          aux1(j)=16.8573580957*d2(i,j)*(1.0d0/fr(i))*(1.0d0/rm(i))*
     &(1.0d0/(dexp(fr(i)/(0.69503457*temp))-1.0d0)+0.5d0)
 6      continue
        icon=0
        do 7 j=1,30 
          if ((j.eq.2).or.(j.eq.8).or.(j.eq.18)) then
            aux2(j)=0.0d0
          else
            icon=icon+1
            aux2(j)=aux1(icon)
          endif
 7      continue
        do 8  j=1,29,2
          write(2,333) aux2(j),aux2(j+1)
 8      continue
 5    continue 
      close(2) 
c
 333  format (2f15.8)
      stop
      end program cfppert
