# Supplementary material for: Design of high-temperature f-block molecular nanomagnets through the control of vibration-induced spin relaxation
Source: Chem Sci. 2019 Dec 2;11(6):1593–8. doi: 10.1039/c9sc03133b (PMC7025469; doi:10.1039/c9sc03133b)
Supplement: Supplementary file 3 [file SC-011-C9SC03133B-s003.zip › SI/Home-Made-Codes/CFPs-vs-Temp.txt]

       Temp(K)                    a20(cm1)                 a21(cm1)                  a2_1(cm1)                  a22(cm1)                a2_2(cm1)                   a40(cm1)                  a41(cm1)                 a4_1(cm1)                  a42(cm1)                 a4_2(cm1)                  a43(cm1)                 a4_3(cm1)                  a44(cm1)                  a4_4(cm1)                  a60(cm1)                 a61(cm1)                 a6_1(cm1)                  a62(cm1)                 a6_2(cm1)                  a63(cm1)                 a6_3(cm1)                 a64(cm1)                  a6_4(cm1)                  a65(cm1)                  a6_5(cm1)                a66(cm1)                  a6_6(cm1)   
   0.0000000000000000        999.15887149349510       -1120.7326398802634       -569.19219371849829       -47.235167480489331       -64.620929506649361        262.62393300609881       -626.68024666488213       -317.69989158796750       -52.028075186760475       -70.831401621040328       -38.056843261335928       -235.34037721201005       -30.662620979043645        96.534287007434131        68.608695414903067        830.57889976061392        424.02252532217062        379.69565479335114        519.26214599984360       -205.77922522537318       -1270.3950479254415       -187.70813217078484        590.05697494725177       -99.260425181834805        98.836462535261802       -51.603660878972612        17.534001849045950     
   1.0000000000000000        999.15887149349510       -1120.7326398802634       -569.19219371849829       -47.235167480489331       -64.620929506649361        262.62393300609881       -626.68024666488213       -317.69989158796750       -52.028075186760475       -70.831401621040328       -38.056843261335928       -235.34037721201005       -30.662620979043645        96.534287007434131        68.608695414903067        830.57889976061392        424.02252532217062        379.69565479335114        519.26214599984360       -205.77922522537318       -1270.3950479254415       -187.70813217078484        590.05697494725177       -99.260425181834805        98.836462535261802       -51.603660878972612        17.534001849045950     
   2.0000000000000000        999.15887149344121       -1120.7326398800424       -569.19219371838597       -47.235167480477649       -64.620929506633345        262.62393300610421       -626.68024666472616       -317.69989158788809       -52.028075186760205       -70.831401621039575       -38.056843261497008       -235.34037721299984       -30.662620979018222        96.534287007354095        68.608695414901391        830.57889976003059        424.02252532187396        379.69565479318015        519.26214599961088       -205.77922522543733       -1270.3950479258349       -187.70813217063264        590.05697494677429       -99.260425182333137        98.836462535768362       -51.603660878993651        17.534001849052835     
   3.0000000000000000        999.15887142229610       -1120.7326395920986       -569.19219357204418       -47.235167465168367       -64.620929485658110        262.62393301162274       -626.68024651556129       -317.69989151180988       -52.028075163315215       -70.831401588544011       -38.056843478719905       -235.34037854717548       -30.662620948031059        96.534286909787411        68.608695400809978        830.57889898904307        424.02252492972303        379.69565462600838        519.26214577225642       -205.77922533653867       -1270.3950486055792       -187.70813198761346        590.05697437284039       -99.260425763468788        98.836463126627834       -51.603660904578369        17.534001857403975     
   4.0000000000000000        999.15886888133798       -1120.7326294706154       -569.19218842498231       -47.235166921538251       -64.620928741607813        262.62393319400860       -626.68024273429467       -317.69988956558348       -52.028073643829060       -70.831399506593783       -38.056851327886243       -235.34042671293415       -30.662619916405131        96.534283660392390        68.608694633283577        830.57887183560206        424.02251113661032        379.69565033100184        519.26213991501902       -205.77923002546908       -1270.3950772176356       -187.70812596127504        590.05695547882067       -99.260444224044051        98.836481908310716       -51.603661741660737        17.534002129325664     
   5.0000000000000000        999.15884849340785       -1120.7325502689853       -569.19214806019806       -47.235162616788102       -64.620922872637166        262.62393468790896       -626.68022251153820       -317.69987866980807       -52.028056882535843       -70.831376853548932       -38.056914223412953       -235.34081171577705       -30.662612212587938        96.534259366836892        68.608687269082338        830.57866035730922        424.02240430617587        379.69562683437533        519.26210716160222       -205.77927182618228       -1270.3953307830041       -187.70808117997501        590.05681504995243       -99.260575250043360        98.836615522731037       -51.603667718450204        17.534004044839218     
   6.0000000000000000        999.15877150051733       -1120.7322631587438       -569.19200099845443       -47.235146858627751       -64.620901579515987        262.62394009541538       -626.68017983851985       -317.69985121226892       -52.027980252813421       -70.831275491000071       -38.057147143162808       -235.34222997705413       -30.662585477910138        96.534174830102728        68.608657081395918        830.57789589880599        424.02202319169720        379.69557044952768        519.26202169132534       -205.77943872364105       -1270.3963316796508       -187.70792483409610        590.05632429129480       -99.261005849812733        98.837057234806778       -51.603686656860610        17.534009906585649     
   7.0000000000000000        999.15857923320880       -1120.7315877421292       -569.19165207909521       -47.235109591416268       -64.620851994269557        262.62395061619094       -626.68015233470260       -317.69980952612161       -52.027766802593682       -70.831001480509187       -38.057706048713769       -235.34560319552224       -30.662525269351733        96.533983502214809        68.608578465816905        830.57608325194008        424.02113974544250        379.69548720021669        519.26186384415644       -205.77986087292419       -1270.3988180322167       -187.70756540676584        590.05519384487525       -99.261921409834159        98.838007329291997       -51.603722775679117        17.534020184564771     
   8.0000000000000000        999.15820256896984       -1120.7303622508541       -569.19101139981080       -47.235041959568463       -64.620763996236050        262.62396042387007       -626.68024677467702       -317.69977114341981       -52.027326735366110       -70.830457163564546       -38.058739052604224       -235.35176036353258       -30.662420794824406        96.533649001041141        68.608420268144187        830.57271329572859        424.01954763538816        379.69539410837120        519.26159479231524       -205.78066951638431       -1270.4034640194830       -187.70691879478824        590.05315403945053       -99.263417332198472        98.839589110183212       -51.603769076600351        17.534030603815445     
   9.0000000000000000        999.15756889061618       -1120.7284755074461       -569.19001047075403       -47.234938318177235       -64.620632974775901        262.62395323266708       -626.68063956872254       -317.69976888069556       -52.026579568057159       -70.829571495735181       -38.060356062142063       -235.36124773785019       -30.662266972786842        96.533151488373505        68.608148973320922        830.56730239477997        424.01708219342657        379.69529449369355        519.26112262829702       -205.78196405087354       -1270.4106723705918       -187.70591789033949        590.04998429201692       -99.265486833535419        98.841837067387701       -51.603805029006089        17.534031343367673     
   10.000000000000000        999.15660625962676       -1120.7258681542712       -569.18860435588624       -47.234796388273736       -64.620459609722857        262.62390353398246       -626.68155678869914       -317.69984820075206       -52.025467521830834       -70.828312901954732       -38.062621600206867       -235.37429706852814       -30.662063206882536        96.532484188540977        68.607732112664678        830.55938558526987        424.01360542808624        379.69515925792609        519.26029000465610       -205.78379888556594       -1270.4205120969061       -187.70450936186705        590.04550360499832       -99.268060226256367        98.844731688466226       -51.603799204227961        17.534008262489454     
   11.000000000000000        999.15524640300760       -1120.7225192213641       -569.18676698772617       -47.234616477419415       -64.620248203995899        262.62378095464288       -626.68324518210409       -317.70006287541696       -52.023959524139286       -70.826687262958487       -38.065560401276336       -235.39087969400586       -30.661811002195037        96.531646484756621        68.607142038697077        830.54850767076778        424.00898583046131        379.69492159475476        519.25888505137220       -205.78618488641536       -1270.4327568114111       -187.70264692280705        590.03955073993484       -99.271053005085392        98.848240826835891       -51.603714092925429        17.533945017021107     
   12.000000000000000        999.15342718858119       -1120.7184307072255       -569.18448519613230       -47.234400537559402       -64.620004880890065        262.62355512582866       -626.68594473216774       -317.70046995420972       -52.022049191426028       -70.824728807409926       -38.069167002442022       -235.41078424423057       -30.661511912510207        96.530638026778220        68.606358963938249        830.53422757766225        424.00308739854756        379.69448234979603        519.25666413583917       -205.78909784574253       -1270.4469651280053       -187.70028632942282        590.03196993666597       -99.274399582080392        98.852347310578594       -51.603510903201034        17.533825116679981     
   13.000000000000000        999.15109458401491       -1120.7136157409666       -569.18175388331133       -47.234151404692149       -64.619736230644747        262.62319941652316       -626.68986870847141       -317.70112516861997       -52.019750015386762       -70.822489687008229       -38.073415047747147       -235.43368753050726       -30.661166340931036        96.529455367518324        68.605372420972358        830.51613237439005        423.99576887506709        379.69372080996618        519.25337604805213       -205.79248891246016       -1270.4625661009359       -187.69738333151034        590.02260569979535       -99.278068213837827        98.857059778732449       -51.603153289191951        17.533633469868199     
   14.000000000000000        999.14820395935828       -1120.7080913283428       -569.17857285243258       -47.233872287015878       -64.619448495133312        262.62269306158385       -626.69519261163896       -317.70207952870209       -52.017089826381266       -70.820031016406844       -38.078264888355321       -235.45920925273603       -30.660773133829284        96.528090919981906        68.604181105214764        830.49385321909165        423.98688910850296        379.69250670461429        519.24878197177350       -205.79629437273820       -1270.4789325994948       -187.69389389640719        590.01130441166492       -99.282061584168005        98.862411364947064       -51.602609768257913        17.533357327710895     
   15.000000000000000        999.14472068413829       -1120.7018747768846       -569.17494500441740       -47.233566456497400       -64.619147174575303        262.62202189633274       -626.70205067385996       -317.70337732889612       -52.014105631781796       -70.817416194395165       -38.083669317848816       -235.48695054976108       -30.660329702262281        96.526533430019470        68.602791579927910        830.46707789264792        423.97631435916531        379.69071088346146        519.24266939781023       -205.80044369011097       -1270.4954371647477       -187.68977560603253        589.99791931985499       -99.286409394599517        98.868452089963668       -51.601854984725207        17.532986718531795     
   16.000000000000000        999.14062008462497       -1120.6949824948933       -569.17087544035974       -47.233237077781048       -64.618836904181592        262.62117813174132       -626.71053758675464       -317.70505538991074       -52.010839306317706       -70.814706394516463       -38.089577698082941       -235.51651940126388       -30.659832405586812        96.524769175405581        68.601216434934599        830.43555785366505        423.96392489056177        379.68821352632381        519.23486022070165       -205.80486553230864       -1270.5114905436512       -187.68498934565361        589.98231617784700       -99.291158094778808        98.875239456521527       -51.600870113585685        17.532514518521563     
   17.000000000000000        999.13588689780875       -1120.6874300707070       -569.16637107495251       -47.232887120723205       -64.618521478431916        262.62015958108640       -626.72071320780151       -317.70714319398485       -52.007334261269854       -70.811957797999739       -38.095938810929063       -235.54754622467735       -30.659277006686736        96.522783331633718        68.599472368895988        830.39910996850085        423.94961966723838        379.68490965313714        519.22521412343099       -205.80949192072237       -1270.5265654555762       -187.67950076454554        589.96437796373618       -99.296360950752174        98.882829903606122       -51.599642697478544        17.531936296296092     
   18.000000000000000        999.13051438186403       -1120.6792328930098       -569.16144049241655       -47.232519320962290       -64.618203942664977        262.61896864293840       -626.73260852103215       -317.70966356095670       -52.003633038749598       -70.809220108117614       -38.102702743031081       -235.57969250896949       -30.658659088644324        96.520561187322912        68.597578479941973        830.35761409454221        423.93331895300378        379.68071220769679        519.21362854532310       -205.81426081619247       -1270.5402088534759       -187.67328128845580        589.94400804096608       -99.302070013723224        98.891272308545865       -51.598166154880488        17.531250037912674     
   19.000000000000000        999.12450323308030       -1120.6704068820857       -569.15609388751500       -47.232136167366470       -64.617886705933785        262.61761123713376       -626.74623171918620       -317.71263358061674       -51.999775696344244       -70.806535953037525       -38.109822057862758       -235.61265468575021       -30.657974383851414        96.518089074513568        68.595554890797814        830.31100792710163        423.91496509636426        379.67555320595835        519.20003640776690       -205.81911750242361       -1270.5520458482399       -187.66630865447334        589.92113171651761       -99.308330463745747        98.900603790265819       -51.596439129576900        17.530455824949243     
   20.000000000000000        999.11786043224890       -1120.6609691183085       -569.15034301184699       -47.231739904516530       -64.617571651891978        262.61609580709597       -626.76157376554659       -317.71606560486640       -51.995798822882186       -70.803940873815350       -38.117252457205879       -235.64616487085189       -30.657219005018700        96.515354992364891        68.593421729079395        830.25928035458253        423.89452196220435        379.66938348035291        519.18440253974006       -205.82401510594650       -1270.5617780137061       -187.65856703610285        589.89569644822450       -99.315177196612780        98.910847573244098       -51.594464791023377        17.529555509859346     
   21.000000000000000        999.11059811100836       -1120.6509382864106       -569.14420109276159       -47.231332543725323       -64.617260237848399        262.61443244570034       -626.77861314146071       -317.71996818156180       -51.991735031702433       -70.801463675685966       -38.124953088621069       -235.67998965674997       -30.656389587856285        96.512348961300177        68.591198426422210        830.20246426258552        423.87197346683195        379.66217149835160        519.16671949859347       -205.82891453690920       -1270.5691782214574       -187.65004686098507        589.86767105270405       -99.322633251115988        98.922012472779997       -51.592250149029908        17.528552412189924     
   22.000000000000000        999.10273249779345       -1120.6403349257532       -569.13768271760443       -47.230915878936315       -64.616953579164573        262.61263216688064       -626.79731970454020       -317.72434687043045       -51.987612797719912       -70.799126986281891       -38.132886617235386       -235.71392778805171       -30.655483363421034        96.509063167054251        68.588903277080107        830.14062942171097        423.84732159643630        379.65390164144526        519.14700326416869       -205.83378407121987       -1270.5740835983056       -187.64074442323545        589.83704425586450       -99.330709603365406        98.934093532758709       -51.589805414603916        17.527451045773333     
   23.000000000000000        999.09428297728073       -1120.6291815103120       -569.13080368780368       -47.230491505294580       -64.616652519445822        262.61070632456568       -626.81765770514426       -317.72920492015902       -51.983456529394154       -70.796947914020024       -38.141019148804894       -235.74780728965669       -30.654498179335235        96.505491955791371        68.586553193617107        830.07387584201422        423.82058419276268        379.64457223226964        519.12528911048503       -205.83859873456052       -1270.5763877181921       -187.63066137588805        589.80382286943791       -99.339405888308505        98.947073400598342       -51.587143419237016        17.526256879077813     
   24.000000000000000        999.08527127768707       -1120.6175023938558       -569.12358085151300       -47.230060838932737       -64.616357688227410        262.60866616906708       -626.83958806700252       -317.73454380871533       -51.979286791237840       -70.794938736226271       -38.149320065924528       -235.78148242246235       -30.653432486820819        96.501631733175557        68.584163604160366        830.00232779218766        423.79179270116401        379.63419350941558        519.10162782939346       -205.84333959847896       -1270.5760327564885       -187.61980416782467        589.76802980537161       -99.348711685401625        98.960924108070174       -51.584279094126501        17.524976126823880     
   25.000000000000000        999.07572078666078       -1120.6053236564449       -569.11603192395933       -47.229625136937138       -64.616069548122695        262.60652252519941       -626.86307005691981       -317.74036366088723       -51.975120614188754       -70.793107572518267       -38.157761819767508       -235.81483070014684       -30.652285306950510        96.497480808534306        68.581748446104299        829.92612855683615        423.76099000497101        379.62278567808369        519.07608238910302       -205.84799305976040       -1270.5730020473566       -187.60818346969771        589.72970207350545       -99.358608091663541        98.975609013004203       -51.581229005769387        17.523615569323525     
   26.000000000000000        999.06565598787597       -1120.5926728841446       -569.10817530347333       -47.229185516738795       -64.615788433250472        262.60428557400093       -626.88806246591685       -317.74666356189800       -51.970971849060184       -70.791459017085046       -38.166319705075921       -235.84775010072511       -30.651056185894760        96.493039213617379        68.579320221772974        829.84543592754528        423.72822841751992        379.61037711100994        519.04872504968330       -205.85255014584396       -1270.5673132812622       -187.59581361712961        589.68888885412991       -99.369069384423284        98.991084732546042       -51.578010942702115        17.522182395722300     
   27.000000000000000        999.05510200565800       -1120.5795789080730       -569.10002988953852       -47.228742974387835       -64.615514580477026        262.60196471960268       -626.91452441110937       -317.75344178671440       -51.966851532332853       -70.789994715848181       -38.174971635477299       -235.88015653845937       -30.649745145805422        96.488308515541831        68.576890090833047        829.76041837947650        423.69356786671574        379.59700273604500        519.01963491998129       -205.85700586941684       -1270.5590124431410       -187.58271208738083        589.64564969709113       -99.380064641428888        99.007302959267861       -51.574643548238591        17.520684067715543     
   28.000000000000000        999.04408424294434       -1120.5660715231822       -569.09161490760391       -47.228298401348177       -64.615248154724441        262.59956852372699       -626.94241585072075       -317.76069596325164       -51.962768244157957       -70.788713882660886       -38.183697928764573       -235.91198161725950       -30.648352635514723        96.483291635837986        68.574467981722350        829.67125186386045        423.65707428313078        379.58270262138518        518.98889591927230       -205.86135864246663       -1270.5481685054156       -187.56889901731066        589.60005287155172       -99.391559236484511        99.024212097126465       -51.571145994848514        17.519128200937768     
   29.000000000000000        999.03262809769581       -1120.5521812021602       -569.08294974404419       -47.227852599598684       -64.614989269353970        262.59710469195721       -626.97169788748351       -317.76842318529975       -51.958728446185646       -70.787613753913504       -38.192481106807499       -235.94317065943960       -30.646879483432624        96.477992681985739        68.572062710062767        829.57811713964134        423.61881818792926        379.56752075364085        518.95659509713141       -205.86560975215124       -1270.5348688395950       -187.55439676505259        589.55217387278481       -99.403516165843129        99.041758687001149       -51.567537696731904        17.517522461852504     
   30.000000000000000        999.02075874381035       -1120.5379388157155       -569.07405379355839       -47.227406294949489       -64.614738002442124        262.59458009794849       -627.00233292007454       -317.77662008835307       -51.954736792312595       -70.786689984068374       -38.201305711620030       -235.97368098846945       -30.645326853800409        96.472416794115745        68.569682096219637        829.48119756880772        423.57887346854733        379.55150399494971        518.92282126245880       -205.86976289632031       -1270.5192152840614       -187.53922951460822        589.50209408185174       -99.415897186553977        99.059888613907390       -51.563838057905116        17.515874478490673     
   31.000000000000000        999.00850096412262       -1120.5233753672146       -569.06494632044985       -47.226960148577646       -64.614494409621514        262.59200083390306       -627.03428468883544       -317.78528289897179       -51.950796409197970       -70.785936986406526       -38.210158137263583       -236.00348043725586       -30.643696206677809        96.466570007235362        68.567333077164477        829.38067730569628        423.53731632589864        379.53470120101957        518.88766387442092       -205.87382377422978       -1270.5013207951788       -187.52342292084947        589.44989956845063       -99.428663765309267        99.078548102456537       -51.560066253625543        17.514191763766672     
   32.000000000000000        998.99587902484666       -1120.5085217470596       -569.05564633456606       -47.226514766856923       -64.614258534047110        262.58937227774970       -627.06751825096103       -317.79440746603257       -51.946909145879310       -70.785348224104965       -38.219026476306077       -236.03254605158924       -30.641989261585863        96.460459128036391        68.565021809883760        829.27673981832345        423.49422437537305        379.51716248065418        518.85121215228071       -205.87779972708768       -1270.4813066079205       -187.50700379167881        589.39568002486919       -99.441777847252567        99.097684515847234       -51.556241043253792        17.512481650351390     
   33.000000000000000        998.98291658259870       -1120.4934085102043       -569.04617248217107       -47.226070709604507       -64.614030413962809        262.58669916943956       -627.10199991143395       -317.80398928027421       -51.943075793387415       -70.784916457011477       -38.227900379169448       -236.06086295960839       -30.640207964495989        96.454091624727894        68.562753764996231        829.16956668807620        423.44967588399447        379.49893857779261        518.81355436635124       -205.88169942297105       -1270.4592998365515       -187.48999980394083        589.33952781855169       -99.455202460510236        99.117246978330016       -51.552380612737132        17.510751236226866     
   34.000000000000000        998.96963661679456       -1120.4780656786620       -569.03654295162949       -47.225628496896796       -64.613810088274917        262.58398569053111       -627.13769712894191       -317.81402348693575       -51.939296276186738       -70.784633949373102       -38.236770924659226       -236.08842338102622       -30.638354457768255        96.447475528161021        68.560533810180829        829.05933664205418        423.40374912708575        379.48008035855537        518.77477727778410       -205.88553258098423       -1270.4354314528191       -187.47243924984264        589.28153715141877       -99.468902175295611        99.137186842980441       -51.548502444861377        17.509007340118458     
   35.000000000000000        998.95606138167454       -1120.4625225697012       -569.02677539347860       -47.225188614620720       -64.613597600482592        262.58123554276369       -627.17457841054613       -317.82450489497313       -51.935569817757774       -70.784492643459032       -38.245630500121308       -236.11522575345950       -30.636431052640525        96.440619342593394        68.558366283619222        828.94622477957580        423.35652184921287        379.46063838770459        518.73496570011457       -205.88930973004673       -1270.4098345868649       -187.45435081095025        589.22180331520224       -99.482843437375294        99.157458026703551       -51.544623215320037        17.507256466025513     
   36.000000000000000        998.94221237344902       -1120.4468076495348       -569.01688685423642       -47.224751518929978       -64.613393001268008        262.57845202259438       -627.21261320466408       -317.83542798530414       -51.931895082838025       -70.784484303600664       -38.254472689910607       -236.14127395692313       -30.634440203914480        96.433531964650285        68.556255058023510        828.83040196067918        423.30807081575858        379.44066258095620        518.69420216017261       -205.89304199826555       -1270.3826431037196       -187.43576335718001        589.16042203331085       -99.496994795248369        99.178017233359157       -51.540758712536416        17.505504776072875     
   37.000000000000000        998.92811030907990       -1120.4309484116638       -569.00689372312684       -47.224317639770199       -64.613196350006760        262.57563808971793       -627.25177179874811       -317.84678691971493       -51.928270298853178       -70.784600634714693       -38.263292171117492       -236.16657662102608       -30.632384486548066        96.426222609298563        68.554203596024308        828.71203432984032        423.25847144305169        379.42020192153251        518.65256664003243       -205.89674092938739       -1270.3539904152506       -187.41670576854062        589.09748888095601       -99.511327039124069        99.198824084222224       -51.536923779078450        17.503758070899217     
   38.000000000000000        998.91377511403198       -1120.4149712785731       -568.99681169078212       -47.223887383626661       -64.613007715422825        262.57279642841110       -627.29202522566675       -317.85857555144190       -51.924693358971233       -70.784833378918691       -38.272084615744234       -236.19114650247241       -30.630266573930189        96.418700741907116        68.552214997790870        828.59128295266623        423.20779749645777        379.39930423111554        518.61013638510008       -205.90041832330502       -1270.3240084935865       -187.39720677767315        589.03309877632728       -99.525813268070820        99.219841173001868       -51.533132272447062        17.502021776794766     
   39.000000000000000        998.89922591698007       -1120.3989015251530       -568.98665571891183       -47.223461135633890       -64.612827175578985        262.56992950117939       -627.33334518103879       -317.87078743796974       -51.921161909049992       -70.785174393414664       -38.280846598735089       -236.21499992305260       -30.628089217673629        96.410976015696392        68.550292041777510        828.46830354707890        423.15612084718401        379.37801598691209        518.56698576627514       -205.90408609799888       -1270.2928270573011       -187.37729483147731        588.96734553650015       -99.540428899806400        99.241034060551883       -51.529397043004415        17.500300938806241     
   40.000000000000000        998.88448104995246       -1120.3827632220277       -568.97644001988544       -47.223039261171060       -64.612654817364842        262.56703959465358       -627.37570395251601       -317.88341585624460       -51.917673420553854       -70.785615712416956       -38.289575511433078       -236.23815626041485       -30.625855228811663        96.403058214068949        68.548437219468767        828.34324629361572        423.10351127974621        379.35638217786448        518.52318618643039       -205.90775617063201       -1270.2605729060560       -187.35699797030148        588.90032149247361       -99.555151635672004        99.262371222353167       -51.525729926840178        17.498600219043549     
   41.000000000000000        998.86955805277171       -1120.3665791968631       -568.96617804516779       -47.222622107051123       -64.612490735617854        262.56412885801637       -627.41907436111808       -317.89645382025628       -51.914225251310995       -70.786149595539854       -38.298269480164436       -236.26063748556797       -30.623567460321595        96.394957197459178        68.546652764943175        828.21625571201344        423.05003634309560        379.33444619415013        518.47880602331179       -205.91144035579126       -1270.2273693830557       -187.33634372331949        588.83211715830782       -99.569961391486743        99.283823959914500       -51.522141751447769        17.496923899450820     
   42.000000000000000        998.85447368093980       -1120.3503710116911       -568.95588248156275       -47.222210002395684       -64.612335031990284        262.56119933446769       -627.46342971412400       -317.90989410077640       -51.910814695779472       -70.786768564739134       -38.306927289741715       -236.28246774234921       -30.621228790924977        96.386682854446320        68.544940680008494        828.08747059333666        422.99576123931615        379.31224974503544        518.43391060244824       -205.91515027909330       -1270.1933359477043       -187.31535901882850        588.76282094977478       -99.584840203271611        99.305366285471294       -51.518642352190888        17.495275888342785     
   43.000000000000000        998.83924391631876       -1120.3341589543204       -568.94556525425503       -47.221803259273386       -64.612187813654046        262.55825298637046       -627.50874376863760       -317.92372924693518       -51.907439026298128       -70.787465431618330       -38.315548311734851       -236.30367296505312       -30.618842110131066        96.378245056946326        68.543302755585501        827.95702397861851        422.94074874459324        379.28983280090688        518.38856219483489       -205.91889730455682       -1270.1585878433389       -187.29407010828669        588.69251894829245       -99.599772115295579        99.326974787779108       -51.515240597676403        17.493659730054215     
   44.000000000000000        998.82388398011233       -1120.3179620419621       -568.93523753568763       -47.221402173165707       -64.612049191918118        262.55529171479355       -627.55499070471842       -317.93795160926049       -51.904095526619969       -70.788233316661945       -38.324132437392898       -236.32428053112446       -30.616410304499073        96.369653619342245        68.541740589940034        827.82504317639143        422.88505915783713        379.26723355592685        518.34282003509156       -205.92269247429678       -1270.1232358469892       -187.27250250297629        588.62129470619732       -99.614743056539496        99.348628485406309       -51.511944422303657        17.492078617102532     
   45.000000000000000        998.80840834775984       -1120.3017980353034       -568.92490975937585       -47.221007023312552       -64.611919280817688        262.55231737418717       -627.60214510685853       -317.95255336377909       -51.900781518863035       -70.789065661740125       -38.332680015113340       -236.34431894632590       -30.613936245097701        96.360918261434279        68.540255604287367        827.69164981263975        422.82875027293647        379.24448840827461        518.29674035653500       -205.92654645922661       -1270.0873860898282       -187.25068092223185        588.54922908964886       -99.629740710495042        99.370308672720995       -51.508760864425362        17.490535404320017     
   46.000000000000000        998.79283076543243       -1120.2856834613756       -568.91459163782429       -47.220618072979342       -64.611798195720993        262.54933178291390       -627.65018195256198       -317.96752653678055       -51.897494384867770       -70.789956237040798       -38.341191792356796       -236.36381756014876       -30.611422776139381        96.352048575098109        68.538849056221466        827.55695990766696        422.77187737112632        379.22163195535421        518.25037644019039       -205.93046951956688       -1270.0511399384245       -187.22862925222211        588.47640015567117       -99.644754382206173        99.391998762729401       -51.505696108724699        17.489032624469669     
   47.000000000000000        998.77716426787310       -1120.2696336437014       -568.90429218378392       -47.220235569678216       -64.611686051989082        262.54633673031793       -627.69907660681463       -317.98286302986463       -51.894231582819806       -70.790899143419765       -38.349668861897221       -236.38280630947938       -30.608872704762597        96.343053994536120        68.537522051355637        827.42108397516733        422.71449323039974        379.19869700170551        518.20377867523928       -205.93447147405973       -1270.0145939281319       -187.20637051431768        588.40288306002674       -99.659774865604803        99.413684130041503       -51.502755531581471        17.487572504916077     
   48.000000000000000        998.76142119736176       -1120.2536627383358       -568.89401973416227       -47.219859745368694       -64.611582963713943        262.54333398096401       -627.74880482130482       -317.99855464492276       -51.890990659881659       -70.791888811016989       -38.358112612284572       -236.40131548870150       -30.606288791930417        96.333943769996480        68.536275553501440        827.28412713946022        422.65664814927658        379.17571457764666        518.15699462877467       -205.93856167687974       -1269.9778397409987       -187.18392684212105        588.32874999279829       -99.674794313475545        99.435351956497158       -51.499943748362682        17.486156984978564     
   49.000000000000000        998.74561322361160       -1120.2377837745621       -568.88378197596842       -47.219490816656325       -64.611489042552947        262.54032527661099       -627.79934273734932       -318.01459310874282       -51.887769261475427       -70.792919994862643       -38.366524682381694       -236.41937554452875       -30.603673744407278        96.324726944821933        68.535110393659451        827.14618926740764        422.59838998257959        379.15271396692538        518.11006912304481       -205.94274900131509       -1269.9409642214857       -187.16131946627948        588.25407013873382       -99.689806111789906        99.456991081367718       -51.497264661727279        17.484787733646563     
   50.000000000000000        998.72975136442506       -1120.2220086991395       -568.87358597374987       -47.219128985002861       -64.611404396671531        262.53731233642247       -627.85066689158816       -318.03097009696876       -51.884565137769428       -70.793987768089352       -38.374906919821854       -236.43701689393899       -30.601030207770190        96.315412335676655        68.534027278048853        827.00736511201433        422.53976418716195        379.12972274186956        518.06304431861872       -205.94704182937201       -1269.9040494240762       -187.13856870624596        588.17890965958247       -99.704804759661670        99.478591857536045       -51.494721510177570        17.483466167386698     
   51.000000000000000        998.71384600695012       -1120.2063484231294       -568.86343819804097       -47.218774436957254       -64.611329129800296        262.53429685584774       -627.90275422362708       -318.04767725718807       -51.881376147843930       -70.795087513273302       -38.383261343218820       -236.45426976364141       -30.598360760405196        96.306008515786544        68.533026795362133        826.86774446511799        422.48081387578890        379.10676680471090        518.01595980211584       -205.95144804652818       -1269.8671726875530       -187.11569396820170        588.10333169582748       -99.719785755778773        99.500146014639057       -51.492316916221093        17.482193467816252     
   52.000000000000000        998.69790692939193       -1120.1908128704545       -568.85334455440966       -47.218427344413044       -64.611263340409209        262.53128050454342       -627.95558208491593       -318.06470623096385       -51.878200261943128       -70.796214912346485       -38.391590107949590       -236.47116404955412       -30.595667908435452        96.296523801017216        68.532109423396079        826.72741231692839        422.42157987760237        379.08387043391451        517.96885267732603       -205.95597504093089       -1269.8304067313400       -187.09271374840020        588.02739638539344       -99.734745491847775        99.521646529817218       -51.490052933624568        17.480970599058718     
   53.000000000000000        998.68194332304267       -1120.1754110274617       -568.84331041274675       -47.218087864895374       -64.611207120998102        262.52826492364778       -628.00912824826423       -318.08204867466674       -51.875035562161344       -70.797365935452646       -38.399895475319951       -236.48772919481337       -30.592954081523775        96.286966238606126        68.531275535180953        826.58644902047809        422.36210080379851        379.06105633448766        517.92175765869229       -205.96062970640051       -1269.7938197698552       -187.06964564124289        587.95116089708438       -99.749681153333881        99.543087506442248       -51.487931093346745        17.479798324633769     
   54.000000000000000        998.66596381450631       -1120.1601509928669       -568.83334063649590       -47.217756141878546       -64.611160557500341        262.52525172266297       -628.06337091749310       -318.09969627899994       -51.871880241860140       -70.798536829058634       -38.408179784916740       -236.50399408487993       -30.590221629490053        96.277343598358897        68.530525404704505        826.44493045931131        422.30241311732408        379.03834569136694        517.87470716626979       -205.96541844866192       -1269.7574756413101       -187.04650635144549        587.87467947667494       -99.764590627581541        99.564464060978679       -51.485952447829270        17.478677223766269     
   55.000000000000000        998.64997648799965       -1120.1450400275539       -568.82343961157289       -47.217432305133521       -64.611123728794794        262.52224247615328       -628.11828873681839       -318.11764078714316       -51.868732604068526       -70.799724103581795       -38.416445429946556       -236.51998695835420       -30.587472819682510        96.267663366117873        68.529859212306476        826.30292821696992        422.24255120555478        379.01575822509193        517.82773142138399       -205.97034719428410       -1269.7214339478353       -187.02331170970331        587.79800350375444       -99.779472419247909        99.585772217965840       -51.484117613404990        17.477607707027136     
   56.000000000000000        998.63398890762380       -1120.1300846037959       -568.81361127476418       -47.217116471103623       -64.611096706319671        262.51923872042494       -628.17386079964308       -318.13587401147066       -51.865591059079797       -70.800924520748424       -38.424694835359617       -236.53573533216311       -30.584709835041476        96.257932739310334        68.529277049802545        826.16050974703614        422.18254745505681        378.99331224907348        517.78085854232040       -205.97542140186255       -1269.6857502042069       -187.00007669131267        587.72118155758017       -99.794325572866967        99.607008812977355       -51.482426810652093        17.476590031243184     
   57.000000000000000        998.61800813950742       -1120.1152904535381       -568.80385914143801       -47.216808743305926       -64.611079553781352        262.51624195031457       -628.23006665650917       -318.15438784882599       -51.862454121425451       -70.802135080860396       -38.432930438558664       -236.55126593983658       -30.581934772794501        96.248158624386448        68.528778925382070        826.01773854267162        422.12243232765542        378.97102472785411        517.73411463946650       -205.98064607502943       -1269.6504759928011       -186.97681543725287        587.64425949036172       -99.809149602277813        99.628171403318447       -51.480879902580860        17.475624313633720     
   58.000000000000000        998.60204077373453       -1120.1006626154538       -568.79418633243188       -47.216509212755213       -64.611072326950534        262.51325361618211       -628.28688632202648       -318.17317429435519       -51.859320406377627       -70.803353010114336       -38.441154672496182       -236.56660468165126       -30.579149643723152        96.238347635961375        68.528364768313025        825.87467430474805        422.06223443714390        378.94891133583747        517.68752390941052       -205.98602577692347       -1269.6156591227275       -186.95354127727927        587.56728050654715       -99.823944426591837        99.649258186150277       -51.479476430589152        17.474710545149247     
   59.000000000000000        998.58609294597431       -1120.0862054805475       -568.78459560001431       -47.216217958407107       -64.611075073537634        262.51027512117815       -628.34430028064992       -318.19222545392074       -51.856188626107262       -70.804575748088908       -38.449369950968382       -236.58177658548209       -30.576356371943302        96.228506097482153        68.528034433478311        825.73137310780589        422.00198062606103        378.92698651603627        517.64110872757590       -205.99156464579471       -1269.5813437913689       -186.93026675462198        587.49028524682944       -99.838710312334229        99.670267923682331       -51.478215648163115        17.473848603001962     
   60.000000000000000        998.57017035874571       -1120.0719228361327       -568.77508935284220       -47.215935047616846       -64.611087833139905        262.50730781883078       -628.40228949122513       -318.21153355513343       -51.853057585603388       -70.805800935492826       -38.457578655920940       -236.59680577726775       -30.573556795143300        96.218640043247817        68.527787705760517        825.58788756319677        421.94169604205308        378.90526353845212        517.59488973903638       -205.99726641145847       -1269.5475707468192       -186.90700365192666        587.41331187572632       -99.853447821372328        99.691199875041391       -51.477096552333037        17.473038262389828     
   61.000000000000000        998.55427830225335       -1120.0578179080517       -568.76566967986093       -47.215660536610216       -64.611110637252182        262.50435301098258       -628.46083539025881       -318.23109095704973       -51.849926178441429       -70.807026402245015       -38.465783126589436       -236.61171546006312       -30.570752665226905        96.208755221619725        68.527624304286803        825.44426697887855        421.88140421340910        378.88375455775980        517.54888594721615       -206.00313441235031       -1269.5143774499334       -186.88376301811331        587.33639617171696       -99.868157764232365        99.712053734408613       -51.476117912920678        17.472279207425494     
   62.000000000000000        998.53842167474158       -1120.0438934010547       -568.75633837311057       -47.215394470963062       -64.611143509333957        262.50141194608921       -628.51991989390774       -318.25089015859356       -51.846793382472256       -70.808250155941849       -38.473985650305821       -236.62652790072099       -30.567945649311003        96.198857099268650        68.527543886541281        825.30055751542272        421.82112712342689        378.86247067001989        517.50311480023277       -206.00917161296536       -1269.4817982349025       -186.86055519586583        587.25957161903887       -99.882841158405697        99.732829575008708       -51.475278299635470        17.471571041288943     
   63.000000000000000        998.52260500232171       -1120.0301515372794       -568.74709694942021       -47.215136886086235       -64.611186464925439        262.49848581788319       -628.57952539870121       -318.27092380576704       -51.843658255490865       -70.809470370751626       -38.482188454811762       -236.64126442331172       -30.565137331031146        96.188950866315636        68.527546052349223        825.15680233788237        421.76088528332519        378.84142196819050        517.45759227469011       -206.01538062149632       -1269.4498644674561       -186.83738984950011        587.18286950035633       -99.897499191251256        99.753527798536922       -51.474576107093014        17.470913295628755     
   64.000000000000000        998.50683245823586       -1120.0165940928041       -568.73794667098696       -47.214887807712813       -64.611239511806176        262.49557576439457       -628.63963478103642       -318.29118469772015       -51.840519930932196       -70.810685376764411       -38.490393701929079       -236.65594540845842       -30.562329212111397        96.179041442233199        68.527630347735354        825.01304176324220        421.70069780346938        378.82061759624997        517.41233295676875       -206.02176370751062       -1269.4186046999405       -186.81427599298937        587.10631898961833       -99.912133187113312        99.774149089617637       -51.474009577841265        17.470305439241177     
   65.000000000000000        998.49110788152620       -1120.0032224322742       -568.72888856484406       -47.214647252384729       -64.611302650189515        262.49268286731512       -628.70023139550062       -318.31166579175175       -51.837377613631901       -70.811893649815630       -38.498603482447443       -236.67059029782905       -30.559522714158124        96.169133482384652        68.527796268656687        824.86931340323645        421.64058246272361        378.80006580177985        517.36735012050099       -206.02832281953221       -1269.3880448226691       -186.79122201795550        587.02994724451298       -99.926744578289103        99.794694374900629       -51.473576823487981        17.469746886059383     
   66.000000000000000        998.47543479508590       -1119.9900375416134       -568.71992344123510       -47.214415227936392       -64.611375872947420        262.48980815168659       -628.76129907208554       -318.33236020731704       -51.834230575681993       -70.813093801793045       -38.506819812099195       -236.68521760309198       -30.556719180640833        96.159231385088972        68.528043264609821        824.72565230238058        421.58055577578239        378.77977398688950        517.32265580315016       -206.03505960241372       -1269.3582082110618       -186.76823572146125        586.95377949801309       -99.941334879499252        99.815164786417824       -51.473275844028933        17.469237002487539     
   67.000000000000000        998.45981642307618       -1119.9770400588541       -568.71105191091885       -47.214191733972790       -64.611459165860154        262.48695258589066       -628.82282211236986       -318.35326122911579       -51.831078152404324       -70.814284571430349       -38.515044628500881       -236.69984491870150       -30.553919879026235        96.149339299109215        68.528370742111548        824.58209107110963        421.52063305836867        378.75974875739246        517.27826087764424       -206.04197541440556       -1269.3291158681936       -186.74532433346297        586.87783914858437       -99.955905665533820        99.835561628841162       -51.473104545478897        17.468775114115406     
   68.000000000000000        998.44425570769533       -1119.9642303031303       -568.70227440143265       -47.213976762340245       -64.611552507886017        262.48411708191549       -628.88478528474911       -318.37436230933503       -51.827919738459293       -70.815464815584960       -38.523279788950489       -236.71448893793769       -30.551126003034991        96.139461131471833        68.528778068052119        824.43866001396293        421.46082849021690        378.73999597017013        517.23417512203787       -206.04907134384379       -1269.3007865624711       -186.72249454380500        586.80214784869520       -99.970458551768431        99.855886350302882       -51.473060755909152        17.468360511849887     
   69.000000000000000        998.42875532529456       -1119.9516083018868       -568.69359117234853       -47.213770297587935       -64.611655871446757        262.48130249587331       -628.94717381879684       -318.39565706911873       -51.824754784102261       -70.816633500993134       -38.531527068978413       -236.72916547168131       -30.548338674993531        96.129600555533727        68.529264572919857        824.29538725279053        421.40115517578477        378.72052077867932        517.19040728600123       -206.05634822539480       -1269.2732369602277       -186.69975252865706        586.72672559133161       -99.984995177265318        99.876140516459770       -51.473142239994196        17.467992457499815     
   70.000000000000000        998.41331770183842       -1119.9391738163642       -568.68500232956148       -47.213572317418709       -64.611769222724575        262.47850962874247       -629.00997339884145       -318.41713929933496       -51.821582791596335       -70.817789696492042       -38.539788161559109       -236.74388946945433       -30.545558948256158        96.119761019222778        68.529829553896477        824.15229884498990        421.34162520266062        378.70132767658043        517.14696515435151       -206.06380665580718       -1269.2464817531102       -186.67710397631330        586.65159079427531       -99.999517190196229        99.896325787504622       -51.473346712169089        17.467670188849876     
   71.000000000000000        998.39794502770997       -1119.9269263654310       -568.67650783864622       -47.213382793127984       -64.611892521967462        262.47573922730743       -629.07317015684293       -318.43880296070688       -51.818403311786767       -70.818932565695988       -38.548064676898399       -236.75867504230624       -30.542787809675477        96.109945753385432        68.530472277822696        824.00941889680848        421.28224969765284        378.68242053947819        517.10385560766053       -206.07144700913335       -1269.2205337801731       -186.65455411228754        586.57676038195257       -100.01402623534436        99.916443897848396       -51.473671848495918        17.467392924258665     
   72.000000000000000        998.38263927186824       -1119.9148652478257       -568.66810753732750       -47.213201690029550       -64.612025723799533        262.47299198527185       -629.13675066465305       -318.46064218337267       -51.815215940839693       -70.820061360111453       -38.556358142719453       -236.77353548717096       -30.540026182101517        96.100157780183466        68.531191984034024        823.86676967177459        421.22303888056371        378.66380266478188        517.06108467998524       -206.07926945139201       -1269.1954041446602       -186.63210772365346        586.50224986470414       -100.02852394346249        99.936496638217790       -51.474115297334507        17.467159866814800     
   73.000000000000000        998.36740219536421       -1119.9029895628923       -568.65980114710430       -47.213028967867608       -64.612168777533739        262.47026854452002       -629.20070192573621       -318.48265126593463       -51.812020317145596       -70.821175412674563       -38.564670004977636       -236.78848331236040       -30.537274926892405        96.090399921488270        68.531987887067245        823.72437169433351        421.16400211566497        378.64547680970185        517.01865761377826       -206.08727395465326       -1269.1711023254879       -186.60976918259013        586.42807341536593       -100.04301192228405        99.956485839932427       -51.474674688908600        17.466970208083652     
   74.000000000000000        998.35223536422791       -1119.8912982298716       -568.65158828406993       -47.212864581214212       -64.612321627484604        262.46756949650353       -629.26501136643105       -318.50482467405476       -51.808816118386289       -70.822274131693405       -38.573001628941462       -236.80353026389946       -30.534534846421604        96.080674807228547        68.532859179238343        823.58224384878679        421.10514796090422        378.62744522741218        516.97657891204915       -206.09546031053313       -1269.1476362834846       -186.58754246910493        586.35424394308404       -100.05749174900143        99.976413361144708       -51.475347643854263        17.466823131475838     
   75.000000000000000        998.33714016173747       -1119.8797900058325       -568.64346846897297       -47.212708479851841       -64.612484213278719        262.46489538373197       -629.32966682682218       -318.52715703865027       -51.805603058762635       -70.823356995176937       -38.581354300583072       -236.81868735244237       -30.531806686568558        96.070984883652656        68.533805033093259        823.44040347364523        421.04648421487951        378.60970970141392        516.93485238784785       -206.10382814309261       -1269.1250125624645       -186.56543119291462        586.28077316431416       -100.07196496404299        99.996281074843907       -51.476131780832922        17.466717815267060     
   76.000000000000000        998.32211780008822       -1119.8684635023114       -568.63544113655826       -47.212560609140560       -64.612656470161554        262.46224670134728       -629.39465655129152       -318.54964315373934       -51.802380886379339       -70.824423545531815       -38.589729228227661       -236.83396488054203       -30.529091139181652        96.061332421472912        68.534824603733327        823.29886645151453        420.98801796163070        378.59227157814291        516.89348121115574       -206.11237692114011       -1269.1032363852453       -186.54343861447379        586.20767167098472       -100.08643306599650        100.01609085844268       -51.477024723286512        17.466653435297221     
   77.000000000000000        998.30716933147471       -1119.8573172007345       -568.62750564423095       -47.212420910369730       -64.612838329298867        262.45962389876331       -629.45996917881325       -318.57227797398252       -51.799149380782097       -70.825473384608827       -38.598127544416720       -236.84937247007397       -30.526388844503817        96.051719523863838        68.535917031017391        823.15764729464524        420.92975561329888        378.57513179786969        516.85246795326805       -206.12110596994168       -1269.0823117447312       -186.52156766514699        586.13494899582042       -100.10089750754088        100.03584458478029       -51.478024105407655        17.466629167375181     
   78.000000000000000        998.29229565860612       -1119.8463494666930       -568.61966128008180       -47.212289321094154       -64.613029718071388        262.45702738135469       -629.52559373304996       -318.59505661196363       -51.795908350641959       -70.826506169079991       -38.606550307944900       -236.86491908964229       -30.523700393552755        96.042148134291139        68.537081441643281        823.01675922628203        420.87170295071394        378.55829092394447        516.81181462875759       -206.13001448234655       -1269.0622414902052       -186.49982096652661        586.06261367484376       -100.11535969226230        100.05554411439182       -51.479127577393044        17.466644189413792     
   79.000000000000000        998.27749754467163       -1119.8355585631414       -568.61190727031430       -47.212165775454665       -64.613230560362098        262.45445751217909       -629.59151961230555       -318.61797433524799       -51.792657631581108       -70.827521606128570       -38.614998506034865       -236.88061308181977       -30.521026330449043        96.032620044152210        68.538316951111412        822.87621425795294        420.81386516197239        378.54174917044230        516.77152273511206       -206.13910152933872       -1269.0430274089781       -186.47820084890404        585.99067330708749       -100.12982097224288        100.07519128890650       -51.480332810043656        17.466697683318380     
   80.000000000000000        998.26277562277573       -1119.8249426625830       -568.60424278610901       -47.212050204483305       -64.613440776834793        262.45191461371934       -629.65773657938360       -318.64102656325520       -51.789397084134258       -70.828519449433870       -38.623473056618700       -236.89646219009492       -30.518367154686608        96.023136900212606        68.539622665573702        822.73602326284345        420.75624687907037        378.52550642826657        516.73159329013731       -206.14836607002795       -1269.0246703035587       -186.45670936890556        585.91913461156196       -100.14428264632204        100.09478792545073       -51.481637498770823        17.466788836650114     
   81.000000000000000        998.24813040486379       -1119.8144998583111       -568.59666694996156       -47.211942536393288       -64.613660285203579        262.44939896963439       -629.72423475139658       -318.66420886397827       -51.786126591839277       -70.829499495433666       -38.631974810698232       -236.91247358541924       -30.515723323341131        96.013700211826190        68.540997683571192        822.59619604540126        420.69885221266065        378.50956228977020        516.69202686722076       -206.15780696109508       -1269.0071700645099       -186.43534832630823        585.84800348153556       -100.15874595894098        100.11433581194402       -51.483039367063078        17.466916844084352     
   82.000000000000000        998.23356229015553       -1119.8042281747603       -568.58917884152868       -47.211842696854056       -64.613889000492833        262.44691082650746       -629.79100458956668       -318.68751695057921       -51.782846059450996       -70.830461579847750       -38.640504554760000       -236.92865389226449       -30.513095253212914        96.004311357929652        68.542441097663925        822.45674140731819        420.64168478500227        378.49391607195474        516.65282362854794       -206.16742296570882       -1268.9905257391613       -186.41411928005380        585.77728503618994       -100.17321209949024        100.13383670318584       -51.484536169464455        17.467080908682448     
   83.000000000000000        998.21907157310955       -1119.7941255770327       -568.58177750301411       -47.211750609251659       -64.614126835286868        262.44445039558229       -629.85803688905457       -318.71094667788799       -51.779555411271836       -70.831405574446336       -38.649063013223717       -236.94500921411563       -30.510483322901571        95.994971593804578        68.543951995956789        822.31766721003589        420.58474776117248        378.47856683830821        516.61398335636375       -206.17721276193137       -1268.9747355963518       -186.39302356348111        585.70698366972488       -100.18768220208935        100.15329231764244       -51.486125694110946        17.467280242994239     
   84.000000000000000        998.20465845093622       -1119.7841899796513       -568.57446194412546       -47.211666194934935       -64.614373699969548        262.44201785448013       -629.92532276884890       -318.73449403882904       -51.776254589593137       -70.832331384048146       -38.657650850905959       -236.96154515833854       -30.507887874810706        95.985682057602546        68.545529463525270        822.17898043392154        420.52804387861153        378.46351341934161        516.57550548237100       -206.18717495063217       -1268.9597971873723       -186.37206229879959        585.63710309798728       -100.20215734573526        100.17270433485101       -51.487805764868398        17.467514070007041     
   85.000000000000000        998.19032303067945       -1119.7744192545922       -568.56723114663123       -47.211589373447808       -64.614629502953264        262.43961334888985       -629.99285366174536       -318.75815516079660       -51.772943553241092       -70.833238943733576       -38.666268675483160       -236.97826686037428       -30.505309217081308        95.976443776630617        68.547172583744938        822.04068723425530        420.47157547506953        378.44875443188477        516.53738911535550       -206.19730806292861       -1268.9457074032853       -186.35123641082694        585.56764640270603       -100.21663855476334        100.19207439336725       -51.489574243111285        17.467781623955794     
   86.000000000000000        998.17606533588889       -1119.7648112386503       -568.56008406854573       -47.211520062748214       -64.614894150897555        262.43723699422554       -630.06062130444002       -318.78192630199936       -51.769622276221398       -70.834128216258932       -38.674917039940361       -236.99517900722159       -30.502747625453292        95.967257673396347        68.548880439528773        821.90279299417273        420.41534451502480        378.43428829719977        516.49963306712380       -206.20761056717356       -1268.9324625287848       -186.33054664001662        585.49861607341813       -100.23112679957161        100.21140408919014       -51.491429029178754        17.468082151007739     
   87.000000000000000        998.16188531289799       -1119.7553637401782       -568.55301964796683       -47.211458179414031       -64.615167548917086        262.43488887724692       -630.12861772776091       -318.80580384779057       -51.766290746456839       -70.834999189658632       -38.683596444994201       -237.01228586017996       -30.500203345054938        95.958124571413009        68.550652114476193        821.76530237469933        420.35935261464164        378.42011325797012        516.46223587683960       -206.21808087550932       -1268.9200582927690       -186.30999355480006        585.43001404716915       -100.24562299756413        100.23069497460401       -51.493368063541226        17.468414909834024     
   88.000000000000000        998.14778283673024       -1119.7460745452499       -568.54603680659352       -47.211403638836593       -64.615449600779286        262.43256905763803       -630.19683524705420       -318.82978430699939       -51.762948964612335       -70.835851875022882       -38.692307341480323       -237.02959127683215       -30.497676592120619        95.949045200766804        68.552486693937936        821.62821936201112        420.30360106533385        378.40622739422219        516.42519583384149       -206.22871735000788       -1268.9084899157847       -186.28957756326989        585.36184174607695       -100.26012801427514        100.24994855738504       -51.495389327708011        17.468779172079564     
   89.000000000000000        998.13375771665028       -1119.7369414232851       -568.53913445294279       -47.211356355402124       -64.615740209091683        262.43027756954166       -630.26526645274373       -318.85386430827720       -51.759596943002158       -70.836686304439041       -38.701050132697020       -237.04709873225406       -30.495167555637373        95.940020203448952        68.554383266000613        821.49154731205510        420.24809085599958        378.39262863823336        516.38851099902126       -206.23951830841673       -1268.8977521545050       -186.26929892423018        585.29410011284563       -100.27464266464017        100.26916630032441       -51.497490844903623        17.469174222741451     
   90.000000000000000        998.11980970137745       -1119.7279621321770       -568.53231148529062       -47.211316242661752       -64.616039275479181        262.42801442304614       -630.33390420107685       -318.87804059647021       -51.756234704574119       -70.837502529085540       -38.709825176698423       -237.06481133944465       -30.492676398921301        95.931050138456669        68.556340922395009        821.35528899265432        420.19282269399076        378.37931478848060        516.35217922483957       -206.25048202952965       -1268.8878393433924       -186.24915775764015        585.22678964431509       -100.28916771438431        100.28834962102567       -51.499670680538166        17.469599360465455     
   91.000000000000000        998.10593848398025       -1119.7191344229586       -568.52556679435577       -47.211283213490447       -64.616346700751322        262.42577960562301       -630.40274160506738       -318.90231002902908       -51.752862281966053       -70.838300617467979       -38.718632788531636       -237.08273186897469       -30.490203261125036        95.922135486667429        68.558358759331867        821.21944662322244        420.13779702487835        378.36628352268042        516.31619817405328       -206.26160675820108       -1268.8787454336973       -186.22915405447711        585.15991042313340       -100.30370388150190        100.30749989193852       -51.501926942494897        17.470053897769269     
   92.000000000000000        998.09214370646635       -1119.7104560440416       -568.51889926574449       -47.211257180235449       -64.616662385060053        262.42357308351421       -630.47177202564660       -318.92666957246394       -51.749479716629864       -70.839080653787491       -38.727473242413531       -237.10086276785768       -30.487748258677634        95.913276655491799        68.560435878269033        821.08402191220546        420.08301405107397        378.35353240996989        516.28056533722656       -206.27289071002281       -1268.8704640299354       -186.20928768604435        585.09346214763684       -100.31825183780508        100.32661844059534       -51.504257781255745        17.470537161200323     
   93.000000000000000        998.07842496408739       -1119.7019247450598       -568.51230778217655       -47.211238054854704       -64.616986228048134        262.42139480306776       -630.54098906302750       -318.95111629885275       -51.746087058018816       -70.839842736432345       -38.736346773843700       -237.11920617764957       -30.485311486658571        95.904473983310595        68.562571386613484        820.94901609236683        420.02847374936408        378.34105892227609        516.24527804909098       -206.28433207568020       -1268.8629884239811       -186.18955841274962        585.02744416001883       -100.33281221052161        100.34570655002067       -51.506661389883966        17.471048491435415     
   94.000000000000000        998.06478180936995       -1119.6935382803495       -568.50579122550573       -47.211225749045646       -64.617318128988416        262.41924469202075       -630.61038654829110       -318.97564738240987       -51.742684362833941       -70.840586976583992       -38.745253581650957       -237.13776395178840       -30.482893020107536        95.895727743702366        68.564764398362144        820.81442995402540        419.97417588741348        378.32886044491983        516.21033350382356       -206.29592902500605       -1268.8563116269108       -186.16996589237826        584.96185547287132       -100.34738558392525        100.36476545928707       -51.509136003881075        17.471587243328681     
   95.000000000000000        998.05121375589113       -1119.6852944120901       -568.49934847855320       -47.211220174364996       -64.617657986914452        262.41712266073125       -630.67995853519574       -319.00026009611946       -51.739271694325673       -70.841313496929430       -38.754193829971719       -237.15653767218635       -30.480492915271878        95.887038149467642        68.567014034684462        820.68026387635155        419.92012003929079        378.31693428649714        516.17572876930126       -206.30767971074783       -1268.8504263987234       -186.15050968788580        584.89669479417500       -100.36197250098392        100.38379636419393       -51.511679900933657        17.472152785913821     
   96.000000000000000        998.03772028181106       -1119.6771909131348       -568.49297842676594       -47.211221242339846       -64.618005700742657        262.41502860335720       -630.74969929221481       -319.02495180843857       -51.735849121646901       -70.842022430472696       -38.763167650158813       -237.17552866508993       -30.478111210793671        95.878405356456568        68.569319424450654        820.54651785682506        419.86630560006734        378.30527768808054        516.14146080039370       -206.31958227206502       -1268.8453252760560       -186.13118927473315        584.83196055081680       -100.37657346501364        100.40280041804853       -51.514291400564183        17.472744502365984     
   97.000000000000000        998.02430083317574       -1119.6692255695555       -568.48667995971448       -47.211228864570593       -64.618361169386404        262.41296239898412       -630.81960329480239       -319.04971998007392       -51.732416719254211       -70.842713919437969       -38.772175142620362       -237.19473801622587       -30.475747928838356        95.869829467206657        68.571679704708401        820.41319153894938        419.81273179953860        378.29388783177922        516.10752645134994       -206.33163483777170       -1268.8410005980156       -186.11200404778691        584.76765091070808       -100.39118894132716        100.42177873253111       -51.516968863698516        17.473361789928202     
   98.000000000000000        998.01095482700453       -1119.6613961829200       -568.48045197244312       -47.211242952826147       -64.618724291862378        262.41092391270229       -630.88966521788996       -319.07456216083500       -51.728974566353813       -70.843388114258047       -38.781216378588368       -237.21416658525078       -30.473403076167049        95.861310534397589        68.574094021111407        820.28028423831790        419.75939771511509        378.28276184869662        516.07392248733242       -206.34383552933897       -1268.8374445302318       -186.09295332780729        584.70376380357470       -100.40581935886884        100.44073237862793       -51.519710692161674        17.474004059806781     
   99.000000000000000        997.99768165417345       -1119.6537005723289       -568.47429336668267       -47.211263419131761       -64.619094967389486        262.40891299663321       -630.95987992860989       -319.09947598656561       -51.725522746389231       -70.844045172641955       -38.790291401817406       -237.23381501952528       -30.471076645154501        95.852848564129729        68.576561528302577        820.14779496711913        419.70630228392793        378.27189682632172        516.04064559514882       -206.35618246367179       -1268.8346490872407       -186.07403636754438        584.64029694048827       -100.42046511182799        100.45966238761798       -51.522515328111986        17.474670737039634     
   100.00000000000000        997.98448068210621       -1119.6461365762275       -568.46820305193717       -47.211290175849953       -64.619473095480743        262.40692949090777       -631.03024247924861       -319.12445917615571       -51.722061346567855       -70.844685258715842       -38.799400230213919       -237.25368376723279       -30.468768614754829        95.844443519033632        68.579081390254842        820.01572245716682        419.65344431419157        378.26128981538670        516.00769239323199       -206.36867375567303       -1268.8326061532941       -186.05525235746336        584.57724783220453       -100.43512656122451        100.47856975210142       -51.525381253423177        17.475361260341206     
   101.00000000000000        997.97135125728505       -1119.6387020540094       -568.46217994645542       -47.211323135754931       -64.619858576028349        262.40497322459635       -631.10074810042431       -319.14950952863489       -51.718590457423659       -70.845308542232132       -38.808542857397143       -237.27377308986490       -30.466478951417081        95.836095321216860        68.581652780572313        819.88406518153488        419.60082249586486        378.25093783622594        515.97505944091131       -206.38130752060817       -1268.8313075016943       -186.03660043111825        584.51461380637238       -100.44980403646179        100.49745542705845       -51.528306989022475        17.476075081927210     
   102.00000000000000        997.95829270759066       -1119.6313948874349       -568.45622297809507       -47.211362212100816       -64.620251309382340        262.40304401659228       -631.17139219448768       -319.17462492034753       -51.715110172413567       -70.845915197841592       -38.817719254192696       -237.29408307409477       -30.464207609952627        95.827803855055322        68.584274882754215        819.75282137487523        419.54843541064969        378.24083788466464        515.94274324702042       -206.39408187628248       -1268.8307448127389       -186.01807967019295        584.45239202367497       -100.46449783684260        100.51632033092976       -51.531291094192341        17.476811667322096     
   103.00000000000000        997.94530434448245       -1119.6242129818711       -568.45033108508835       -47.211407318684060       -64.620651196423282        262.40114167645066       -631.24217032914237       -319.19980330221040       -51.711620587545099       -70.846505404424065       -38.826929370060277       -237.31461364306060       -30.461954534356437        95.819568969835458        68.586946890424329        819.62198905248988        419.49628154136343        378.23098693746761        515.91074027788250       -206.40699494504244       -1268.8309096903652       -185.99968910922743        584.39057949296000       -100.47920823304479        100.53516534670985       -51.534332165842450        17.477570495151948     
   104.00000000000000        997.93238546502812       -1119.6171542673765       -568.44450321671877       -47.211458369900463       -64.621058138628925        262.39926600518294       -631.31307823128225       -319.22504269705286       -51.708121801033123       -70.847079344473315       -38.836173134456907       -237.33536456708185       -30.459719658584209        95.811390482253927        68.589668007528104        819.49156602822939        419.44435928072147        378.22138195737597        515.87904696471003       -206.42004485561219       -1268.8317936775709       -185.98142774004660        584.32917308541562       -100.49393546855418        100.55399132304677       -51.537428837757901        17.478351056925099     
   105.00000000000000        997.91953535379207       -1119.6102166996366       -568.43873833391365       -47.211515280796995       -64.621472038135622        262.39741679600968       -631.38411178103911       -319.25034119703804       -51.704613912983639       -70.847637203532102       -38.845450458137492       -237.35633547382938       -30.457502907287289        95.803268178781110        68.592437448499751        819.36154993128093        419.39266693956279        378.21201989775648        515.84765971045817       -206.43322974477582       -1268.8333882706886       -185.96329451590790        584.26816954784442       -100.50867976105276        100.57279907534175       -51.540579779828910        17.479152856802635     
   106.00000000000000        997.90675328459020       -1119.6033982607671       -568.43303540976160       -47.211577967118863       -64.621892797794331        262.39559383507242       -631.45526700603921       -319.27569696116592       -51.701097025102648       -70.848179169673841       -38.854761234394317       -237.37752585797210       -30.455304196507267        95.795201817894608        68.595254438401412        819.23193822191126        419.34120275455018        378.20289770688953        515.81657489616452       -206.44654775891493       -1268.8356849325874       -185.94528835538347        584.20756551508703       -100.52344130376071        100.59158938684369       -51.543783697266768        17.479975411360709     
   107.00000000000000        997.89403852212058       -1119.5966969599949       -568.42739342996003       -47.211646345352058       -64.622320321221963        262.39379690210649       -631.52654007586216       -319.30110821285604       -51.697571240428410       -70.848705433027177       -38.864105340237444       -237.39893509032132       -30.453123434332120        95.787191132188823        68.598118213036429        819.10272820622242        419.28996489537599        378.19401233191803        515.78578888680772       -206.45999705541101       -1268.8386751048654       -185.92740814599171        584.14735752164120       -100.53822026673150        100.61036300973423       -51.547039329810211        17.480818249346271     
   108.00000000000000        997.88139032347704       -1119.5901108342250       -568.42181139319882       -47.211720332761622       -64.622754512847820        262.39202577107596       -631.59792729669789       -319.32657323760958       -51.694036663085292       -70.849216185340609       -38.873482637517853       -237.42056242649397       -30.450960521515647        95.779235830366360        68.601028019038537        818.97391704997733        419.23895147150108        378.18536072247946        515.75529803671770       -206.47357580392156       -1268.8423502191022       -185.90965274759265        584.08754201252543       -100.55301679809972        100.62912066619947       -51.550345450925903        17.481680911427866     
   109.00000000000000        997.86880793955243       -1119.5836379485090       -568.41628831148557       -47.211799847426001       -64.623195277955901        262.39028021077274       -631.66942510619629       -319.35209038074885       -51.690493398057725       -70.849711619583829       -38.882892973995219       -237.44240701511592       -30.448815352062002        95.771335599116981        68.603983113938924        818.84550179154814        419.18816053845501        378.17693983404183        515.72509869456383       -206.48728218753800       -1268.8467017072260       -185.89202099556019        584.02811535342687       -100.56783102528100        100.64786304948528       -51.553700867006334        17.482562949942704     
   110.00000000000000        997.85629061633915       -1119.5772763964167       -568.41082321041767       -47.211884808267733       -64.623642522722960        262.38855998538094       -631.74103006850487       -319.37765804523332       -51.686941550982851       -70.850191929583360       -38.892336184352374       -237.46446790558485       -30.446687813776915        95.763490104889499        68.606982766212667        818.71747935403914        419.13759010372229        378.16874663096235        515.69518720794974       -206.50111440383338       -1268.8517210110574       -185.87451170374450        583.96907384017811       -100.58266305612476        100.66659082493365       -51.557104416567967        17.483463928641314     
   111.00000000000000        997.84383759613343       -1119.5710243003250       -568.40541512940524       -47.211975135080579       -64.624096154252797        262.38686485500813       -631.81273886948918       -319.40327468955030       -51.683381227960389       -70.850657309689623       -38.901812091158376       -237.48674405541334       -30.444577788787296        95.755698995561929        68.610026255306209        818.58984655663028        419.08723813223963        378.16077808928787        515.66555992764063       -206.51507066580740       -1268.8573995910804       -185.85712366723641        583.91041370759888       -100.59751298002000        100.68530463099785       -51.560554969452134        17.484383422430778     
   112.00000000000000        997.83144811864815       -1119.5648798116290       -568.40006312185028       -47.212070748553515       -64.624556080606752        262.38519457618509       -631.88454831212948       -319.42893882567887       -51.679812535378623       -70.851107954473335       -38.911320505782086       -237.50923433717062       -30.442485154030738        95.747961902014879        68.613112871647388        818.46260012518860        419.03710255152657        378.15303119931377        515.63621321144569       -206.52914920273545       -1268.8637289344886       -185.83985566494530        583.85213113774296       -100.61238086895457        100.70400508023469       -51.564051426030964        17.485321017117514     
   113.00000000000000        997.81912142204226       -1119.5588411108833       -568.39476625528425       -47.212171570291666       -64.625022210831020        262.38354890233506       -631.95645531209072       -319.45464901712478       -51.676235579755215       -70.851544058448823       -38.920861229258328       -237.53193754504213       -30.440409781716429        95.740278439613093        68.616241916639467        818.33573670218925        418.98718125647156        378.14550296791708        515.60714342778044       -206.54334826092830       -1268.8707005625624       -185.82270646200178        583.79422226758186       -100.62726677852899        100.72269276027268       -51.567592716420123        17.486276309150398     
   114.00000000000000        997.80685674386996       -1119.5529064078789       -568.38952361146971       -47.212277522834469       -64.625494454980583        262.38192758421479       -632.02845689345759       -319.48040387702537       -51.672650467591794       -70.851965815822354       -38.930434053108435       -237.55485240102453       -30.438351539758941        95.732648209599844        68.619412702640304        818.20925285598605        418.93747211379417        378.13819042068030        515.57834695892802       -206.55766610440895       -1268.8783060374099       -185.80567481199503        583.73668319616195       -100.64217074892565        100.74136823475472       -51.571177799700152        17.487248905365007     
   115.00000000000000        997.79465332195571       -1119.5470739416626       -568.38433428646772       -47.212388529671180       -64.625972724140212        262.38033037032744       -632.10055018463208       -319.50620206632192       -51.669057305241324       -70.852373420263461       -38.940038760117140       -237.57797756077360       -30.436310292186210        95.725070800408474        68.622624552928073        818.08314508947205        418.88797296620191        378.13109060381856        515.54982020402099       -206.57210101551178       -1268.8865369681241       -185.78875945905511        583.67950999126356       -100.65709280583447        100.76003204425486       -51.574805663147686        17.488238422729548     
   116.00000000000000        997.78251039520001       -1119.5413419805061       -568.37919739067479       -47.212504515254018       -64.626456930442714        262.37875700731007       -632.17273241438568       -319.53204229199793       -51.665456198787325       -70.852767064697673       -38.949675125067635       -237.60131161912199       -30.434285899523154        95.717545788895592        68.625876801654712        817.95740984816382        418.83868163626141        378.12420058592477        515.52155958176229       -206.58665129541009       -1268.8953850163884       -185.77195913978881        583.62269869559452       -100.67203296133611        100.77868470716840       -51.578475321477910        17.489244488093085     
   117.00000000000000        997.77042720431984       -1119.5357088218250       -568.37411204883324       -47.212625405008978       -64.626946987084494        262.37720724029595       -632.24500090806373       -319.55792330538139       -51.661847253933992       -70.853146941118823       -38.959342915436650       -237.62485311528260       -30.432278219152035        95.710072741499928        68.629168793788011        817.83204352774487        418.78959592999962        378.11751745954444        515.49356153290182       -206.60131526457681       -1268.9048419015719       -185.75527258507870        583.56624533254308       -100.68699121474408        100.79732672057499       -51.582185816099077        17.490266737936494     
   118.00000000000000        997.75840299252911       -1119.5301727920578       -568.36907740001493       -47.212751125344639       -64.627442808338714        262.37568081325338       -632.31735308393479       -319.58384390050924       -51.658230575906508       -70.853513240419602       -38.969041892051273       -237.64860053775357       -30.430287105650930        95.702651215330604        68.632499885043472        817.70704248110087        418.74071364025275        378.11103834259262        515.46582252248652       -206.61609126318319       -1268.9148994053446       -185.73869852175272        583.51014591152000       -100.70196755340687        100.81595856107485       -51.585936214380190        17.491304818126601     
   119.00000000000000        997.74643700616161       -1119.5247322465073       -568.36409259758375       -47.212881603658964       -64.627944309566161        262.37417746930242       -632.38978644968006       -319.60980291255191       -51.654606269360706       -70.853866152238879       -38.978771809709265       -237.67255232893913       -30.428312411111385        95.695280759188833        68.635869441806975        817.58240302487548        418.69203254977691        378.10476037962343        515.43833904189876       -206.63097765143999       -1268.9255493758510       -185.72223567413297        583.45439643291286       -100.71696195347151        100.83458068559753       -51.589725608932291        17.492358383673814     
   120.00000000000000        997.73452849524108       -1119.5193855691448       -568.35915680913740       -47.213016768344346       -64.628451407224006        262.37269695101003       -632.46229859901950       -319.63579921629605       -51.650974438301418       -70.854205864824451       -38.988532417764539       -237.69670688950126       -30.426353985436357        95.687960914526386        68.639276841048897        817.45812144557704        418.64355043413673        378.09868074296281        515.41110761069774       -206.64597280988562       -1268.9367837314664       -185.70588276547045        583.39899289267635       -100.73197438060988        100.85319353218405       -51.593553116904133        17.493427098493559     
   121.00000000000000        997.72267671400175       -1119.5141311723883       -568.35426921643057       -47.213156548790991       -64.628964018872594        262.37123900066547       -632.53488720846815       -319.66183172468413       -51.647335186008867       -70.854532564910116       -38.998323460679416       -237.72106258245520       -30.424411676619570        95.680691216344343        68.642721470230768        817.33419400526270        418.59526506438340        378.09279663371456        515.38412477827728       -206.66107513962476       -1268.9485944641690       -185.68963851927307        583.34393128658166       -100.74700479070911        100.87179752074209       -51.597417879292593        17.494510635171796     
   122.00000000000000        997.71088092136324       -1119.5089674968497       -568.34942901528211       -47.213300875388754       -64.629482063180404        262.36980336053654       -632.60755003421889       -319.68789938740798       -51.643688614972447       -70.854846437605886       -39.008144678545179       -237.74561773702266       -30.422485331007181        95.673471194035272        68.646202727205065        817.21061694682453        418.54717420953705        378.08710528264743        515.35738712535374       -206.67628306252149       -1268.9609736425514       -185.67350166053333        583.28920761414554       -100.76205313052736        100.89039305377484       -51.601319060268175        17.495608674734790     
   123.00000000000000        997.69914038136176       -1119.5038930110611       -568.34463541546756       -47.213449679527585       -64.630005459927304        262.36838977310776       -632.68028490914583       -319.71400118955574       -51.640034826831403       -70.855147666300326       -39.017995807572539       -237.77037065225420       -30.420574793542809        95.666300372171960        68.649720020108944        817.08738649890404        418.49927563888451        378.08160395097372        515.33089126529387       -206.69159502135042       -1268.9739134145004       -185.65747091686205        583.23481788225911       -100.77711933831647        100.90898051708388       -51.605255846515860        17.496720906423288     
   124.00000000000000        997.68745436354061       -1119.4989062111777       -568.33988764059848       -47.213602893596679       -64.630534130006225        262.36699798130195       -632.75308973992605       -319.74013615030941       -51.636373922321830       -70.855436432574095       -39.027876580553340       -237.79531960043391       -30.418679907996808        95.659178271245707        68.653272767252560        816.96449888045481        418.45156712410386        378.07628993102549        515.30463384529685       -206.70700947990866       -1268.9874060095640       -185.64154501953382        583.18075810853497       -100.79220334441253        100.92756028044644       -51.609227446591547        17.497847027471327     
   125.00000000000000        997.67582214330469       -1119.4940056206633       -568.33518492799021       -47.213760450982413       -64.631067995423393        262.36562772868501       -632.82596250427287       -319.76630332169168       -51.632706001229508       -70.855712916123807       -39.037786727295021       -237.82046283027697       -30.416800517180615        95.652104408356792        68.656860397002532        816.84195030497665        418.40404644122702        378.07116054683712        515.27861154743846       -206.72252492309221       -1269.0014437410323       -185.62572270444977        583.12702432438937       -100.80730507179612        100.94613269826789       -51.613233090294052        17.498986742889638     
   126.00000000000000        997.66424300223855       -1119.4891897899597       -568.33052652851916       -47.213922286065184       -64.631606979297231        262.36427875965643       -632.89890124827787       -319.79250178736027       -51.629031162348156       -70.855977294695251       -39.047725975029081       -237.84579856993113       -30.414936463147040        95.645078297859854        68.660482347661272        816.71973698444140        418.35671137245021        378.06621315464025        515.25282108958777       -206.73813985693920       -1269.0160190077481       -185.61000271302279        583.07361257787875       -100.82242443662302        100.96469811020950       -51.617272028052788        17.500139765253852     
   127.00000000000000        997.65271622839293       -1119.4844572961415       -568.32591170647197       -47.214088334215290       -64.632151005855988        262.36295081962453       -632.97190408385677       -319.81873066144806       -51.625349503442663       -70.856229744025427       -39.057694048794900       -237.87132502979284       -30.413087587377284        95.638099451966724        68.664138067342577        816.59785513292798        418.30955970780178        378.06144514327849        515.22725922620668       -206.75385280864285       -1269.0311242956725       -185.59438379299024        583.02051893630244       -100.83756134872701        100.98325684179268       -51.621343530331131        17.501305814497467     
   128.00000000000000        997.64124111654041       -1119.4798067425588       -568.32133973938573       -47.214258531787848       -64.632700000434284        262.36164365516902       -633.04496918629661       -319.84498908744757       -51.621661121216924       -70.856470437792609       -39.067690671800172       -237.89704040514769       -30.411253730955380        95.631167381309069        68.667827013844033        816.47630096998535        418.26258924667650        378.05685393454718        515.20192274904002       -206.76966232653655       -1269.0467521792173       -185.57886469915852        582.96773948858959       -100.85271571209579        101.00180920497985       -51.625446887045292        17.502484617709673     
   129.00000000000000        997.62981696840291       -1119.4752367584706       -568.31680991788164       -47.214432816116911       -64.633253889468492        262.36035701419041       -633.11809479189776       -319.87127623713769       -51.617966111285874       -70.856699547573697       -39.077715565759057       -237.92294287864436       -30.409434734730809        95.624281595463032        68.671548654516755        816.35507072374139        418.21579779924502        378.05243698346442        515.17680848770328       -206.78556698005323       -1269.0628953223654       -185.56344419408396        582.91527034748231       -100.86788742532134        101.02035549873290       -51.629581406998717        17.503675908938003     
   130.00000000000000        997.61844309285379       -1119.4707459986682       -568.31232154549355       -47.214611125508767       -64.633812600491325        262.35909064604732       -633.19127919570974       -319.89759130955144       -51.614264568151476       -70.856917242808336       -39.087768451209257       -237.94903062261147       -30.407630439469962        95.617441603438195        68.675302466132734        816.23416063377056        418.16918318774549        378.04819177847855        515.15191331017797       -206.80156535966154       -1269.0795464795938       -185.54812104869430        582.86310765152905       -100.88307638202586        101.03889600954970       -51.633746417331700        17.504879428995824     
   131.00000000000000        997.60711880609415       -1119.4663331430934       -568.30787393849050       -47.214793399234630       -64.634376062125384        262.35784430168286       -633.26452074935582       -319.92393352998357       -51.610556585182252       -70.857123690769313       -39.097849047809127       -237.97530180122567       -30.405840685997024        95.610646914132673        68.679087934750328        816.11356695373877        418.12274324766622        378.04411584161682        515.12723412321895       -206.81765607678048       -1269.0966984966142       -185.53289404285420        582.81124756689894       -100.89828247126421        101.05743101197946       -51.637941262986239        17.506094925274628     
   132.00000000000000        997.59584343180802       -1119.4619968964480       -568.30346642569521       -47.214979577522648       -64.634944204075993        262.35661773374005       -633.33781785894269       -319.95030214903568       -51.606842254596131       -70.857319056538572       -39.107957074615726       -238.00175457253886       -30.404065315324967        95.603897036756450        68.682904555578219        815.99328595383656        418.07647582882521        378.04020672858007        515.10276787268242       -206.83383776367461       -1269.1143443109434       -185.51776196587869        582.75968628903149       -100.91350557790439        101.07596076911756       -51.642165306185724        17.507322151561155     
   133.00000000000000        997.58461630129534       -1119.4577359878033       -568.29909834830005       -47.215169601549384       -64.635516957123315        262.35541069666749       -633.41116898305245       -319.97669644169844       -51.603121667446345       -70.857503502988436       -39.118092250345015       -238.02838709037275       -30.402304168777153        95.597191481224684        68.686751832838141        815.87331392301576        418.03037879635389        378.03646202878804        515.07851154377943       -206.85010907333140       -1269.1324769523194       -185.50272361699788        582.70842004412862       -100.92874558298658        101.09448553308059       -51.646417925929313        17.508560867859202     
   134.00000000000000        997.57343675358629       -1119.4535491702011       -568.29476905967852       -47.215363413430744       -64.636094253113697        262.35422294681530       -633.48457263081411       -320.00311570646841       -51.599394913610105       -70.857677190767646       -39.128254293614923       -238.05519750608752       -30.400557088100118        95.590529758522777        68.690629279626691        815.75364717104083        417.98445003159065        378.03287936537873        515.05446216126052       -206.86646867932245       -1269.1510895429740       -185.48777780577609        582.65744509050342       -100.94400236406219        101.11300554546209       -51.650698517500814        17.509810840216165     
   135.00000000000000        997.56230413553703       -1119.4494352202573       -568.29047792519589       -47.215560956212506       -64.636676024950575        262.35305424252289       -633.55802736005000       -320.02955926449931       -51.595662081779828       -70.857840278291704       -39.138442923172370       -238.08218397023202       -30.398823915568052        95.583911381044828        68.694536417776533        815.63428203036733        417.93868743289107        378.02945639516588        515.03061678953850       -206.88291527565028       -1269.1701752977699       -185.47292335248844        582.60675771979140       -100.95927579551362        101.13152103777000       -51.655006491991649        17.511071840554198     
   136.00000000000000        997.55121780190882       -1119.4453929377601       -568.28622432201746       -47.215762173860426       -64.637262206584651        262.35190434419741       -633.63153177549520       -320.05602645878560       -51.591923259456706       -70.857992921737264       -39.148657858104968       -238.10934463408165       -30.397104494079436        95.577335862906892        68.698472777717271        815.51521485785827        417.89308891635864        378.02619080855828        515.00697253275200       -206.89944757658157       -1269.1897275242211       -185.45815908845773        582.55635425803609       -100.97456574885582        101.15003223184598       -51.659341275837754        17.512343646505926     
   137.00000000000000        997.54017711543213       -1119.4414211452711       -568.28200763891607       -47.215967011249980       -64.637852733003754        262.35077301438548       -633.70508452708691       -320.08251665337718       -51.588178532946444       -70.858135275040041       -39.158898818038338       -238.13667765107064       -30.395398667246333        95.570802720236770        68.702437898336157        815.39644203634839        417.84765241650331        378.02308032944387        514.98352653477662       -206.91606431646878       -1269.2097396223955       -185.44348385635428        582.50623106665603       -100.98987209302048        101.16853934026787       -51.663702310370041        17.513626041254653     
   138.00000000000000        997.52918144685532       -1119.4375186877237       -568.27782727607803       -47.216175414155792       -64.638447540222145        262.34966001783710       -633.77868430832109       -320.10902923262449       -51.584427987356939       -70.858267489896178       -39.169165523319762       -238.16418117812438       -30.393706279476714        95.564311471441528        68.706431326838924        815.27795997606700        417.80237588683053        378.02012271504168        514.96027597918635       -206.93276424956099       -1269.2302050847197       -185.42889651046102        582.45638454330083       -101.00519469462371        101.18704256673523       -51.668089051378196        17.514918813379008     
   139.00000000000000        997.51823017498157       -1119.4336844320246       -568.27368264490997       -47.216387329240789       -64.639046565269510        262.34856512156244       -633.85232985467246       -320.13556360045266       -51.580671706597791       -70.858389715766492       -39.179457695188873       -238.19185337689734       -30.392027176050284        95.557861637454067        68.710452618610887        815.15976511592680        417.75725730036703        378.01731575572467        514.93721808917019       -206.94954614980534       -1269.2511174956862       -185.41439591690653        582.40681112260563       -101.02053341821806        101.20554210643922       -51.672500968687437        17.516221756701864     
   140.00000000000000        997.50732268669185       -1119.4299172666563       -568.26957316784456       -47.216602704045158       -64.639649746179543        262.34748809488315       -633.92601994207757       -320.16211917966297       -51.576909773381416       -70.858502099883509       -39.189775055936217       -238.21969241492238       -30.390361203188171        95.551452741960020        68.714501337078573        815.04185392468992        417.71229465012658        378.01465727481622        514.91435012740806       -206.96640881063965       -1269.2724705314756       -185.39998095386807        582.35750727684842       -101.03588812652976        101.22403814641700       -51.676937545747954        17.517534670143561     
   141.00000000000000        997.49645837695869       -1119.4262161012812       -568.26549827814733       -47.216821486975022       -64.640257021978272        262.34642870947647       -633.99975338547620       -320.18869541126151       -51.573142269225642       -70.858604787260958       -39.200117329050258       -238.24769646667590       -30.388708208116810        95.545084311606260        68.718577053571991        814.92422290201591        417.66748594952048        378.01214512836202        514.89166939590848       -206.98335104477800       -1269.2942579595001       -185.38565051174641        582.30846951651904       -101.05125868068167        101.24253086589144       -51.681398279236724        17.518857357579250     
   142.00000000000000        997.48563664884716       -1119.4225798663488       -568.26145741972391       -47.217043627291034       -64.640868332672113        262.34538673941489       -634.07352903740946       -320.21529175381340       -51.569369274457749       -70.858697920705538       -39.210484239353448       -238.27586371456425       -30.387068039126454        95.538755876191914        68.722679347187594        814.80686857940316        417.62282923271573        378.00977720488032        514.86917323581190       -207.00037168398927       -1269.3164736378753       -185.37140349331477        582.25969439080427       -101.06664494040304        101.26102043659655       -51.685882678671376        17.520189627700290     
   143.00000000000000        997.47485691350880       -1119.4190075127058       -568.25745004692828       -47.217269075096745       -64.641483619235700        262.34436196119975       -634.14734578667344       -320.24190768282165       -51.565590868219623       -70.858781640830699       -39.220875513128099       -238.30419234983535       -30.385440545624565        95.532466968843039        68.726807804652324        814.68978752102714        417.57832255494537        378.00755142509303        514.84685902716342       -207.01746957887033       -1269.3391115148256       -185.35723881384368        582.21117848799656       -101.08204676422646        101.27950702308948       -51.690390266035799        17.521531293879669     
   144.00000000000000        997.46411859016439       -1119.4154980112100       -568.25347562437230       -47.217497781326919       -64.642102823599458        262.34335415379024       -634.22120255702430       -320.26854269012949       -51.561807128474129       -70.858856086072166       -39.231290878232507       -238.33268057342028       -30.383825578184393        95.526217126172043        68.730962020188599        814.57297632448490        417.53396399277347        378.00546574163815        514.82472418865586       -207.03464359861394       -1269.3621656280322       -185.34315540120303        582.16291843583008       -101.09746400967278        101.29799078304930       -51.694920575417157        17.522882174041253     
   145.00000000000000        997.45342110608067       -1119.4120503523484       -568.24953362673602       -47.217729697735749       -64.642725888637187        262.34236309862797       -634.29509830593383       -320.29519628334623       -51.558018132012435       -70.858921392705227       -39.241730064207900       -238.36132659670866       -30.382222988589131        95.520005888422602        68.735141595380512        814.45643162145075        417.48975164431874        378.00351813876694        514.80276617734842       -207.05189263077250       -1269.3856301039255       -185.32915219594349        582.11491090175070       -101.11289653342466        101.31647186756328       -51.699473152654079        17.524242090532848     
   146.00000000000000        997.44276389653839       -1119.4086635458580       -568.24562353858096       -47.217964776884962       -64.643352758153256        262.34138857965712       -634.36903202339340       -320.32186798529398       -51.554223954462287       -70.858977694863370       -39.252192802376811       -238.39012864226186       -30.380632629871769        95.513832799601118        68.739346139041317        814.34015007824928        417.44568362943841        378.00170663202698        514.78098248836056       -207.06921558101834       -1269.4094991569298       -185.31522815135844        582.06715259312386       -101.12834419148930        101.33495042140110       -51.704047554995562        17.525610870002946     
   147.00000000000000        997.43214640479403       -1119.4053366203518       -568.24174485416370       -47.218202972131955       -64.643983376869912        262.34043038334039       -634.44300273076385       -320.34855733347615       -51.550424670297097       -70.859025124558329       -39.262678825933278       -238.41908494446741       -30.379054356351077        95.507697407595430        68.743575267082178        814.22412839635263        417.40175808987703        378.00002926793229        514.75937065454627       -207.08661137290090       -1269.4337670886657       -185.30138223352779        582.01964025738448       -101.14380683935094        101.35342658327765       -51.708643350770458        17.526988343281083     
   148.00000000000000        997.42156808203572       -1119.4020686229510       -568.23789707725234       -47.218444237617824       -64.644617690414407        262.33948829867182       -634.51700947966981       -320.37526387956598       -51.546620352845736       -70.859063811701205       -39.273187870025367       -238.44819375013836       -30.377488023663794        95.501599264281609        68.747828602382455        814.10836331280416        417.35797318938074        377.99848412362246        514.73792824614839       -207.10407894760155       -1269.4584282871112       -185.28761342134541        581.97237068213485       -101.15928433211366        101.37190048610449       -51.713260119067129        17.528374345261692     
   149.00000000000000        997.41102838733241       -1119.3988586189193       -568.23407972094469       -47.218688528255456       -64.645255645306094        262.33856211718557       -634.59105135093705       -320.40198718891395       -51.542811074303039       -70.859093884124604       -39.283719671830497       -238.47745331906077       -30.375933488793414        95.495537925619715        68.752105774661416        813.99285160057696        417.31432711378096        377.99706930651223        514.71665287043629       -207.12161726368652       -1269.4834772257300       -185.27392070653090        581.92534069519218       -101.17477652463499        101.39037225723101       -51.717897449422985        17.529768714791359     
   150.00000000000000        997.40052678757979       -1119.3957056913041       -568.23029230748864       -47.218935799717585       -64.645897188943408        262.33765163296192       -634.66512745356943       -320.42872684007472       -51.538996905740852       -70.859115467605790       -39.294273970623941       -238.50686192449228       -30.374390610095677        95.489512951738888        68.756406420351553        813.87759006886961        417.27081807104878        377.99578295393241        514.69554217132861       -207.13922529685854       -1269.5089084625674       -185.26030309362716        581.87854716459083       -101.19028327165097        101.40884201867510       -51.722554941523697        17.531171294559446     
   151.00000000000000        997.39006275743952       -1119.3926089405827       -568.22653436810481       -47.219186008424899       -64.646542269590981        262.33675664263012       -634.73923692376661       -320.45548242435103       -51.535177917119647       -70.859128685890525       -39.304850507840946       -238.53641785361489       -30.372859247320999        95.483523907012852        68.760730182473523        813.76257556334429        417.22744429132308        377.99462323276333        514.67459382900290       -207.15690203970746       -1269.5347166393203       -185.24675959998493        581.83198699854324       -101.20580442789274        101.42730988734434       -51.727232204911665        17.532581930991874     
   152.00000000000000        997.37963577927587       -1119.3895674843127       -568.22280544281193       -47.219439111534165       -64.647190836366619        262.33587694536828       -634.81337892397823       -320.48225354535538       -51.531354177300550       -70.859133660717589       -39.315449027132786       -238.56611940794448       -30.371339261634088        95.477570360126052        68.765076710512659        813.64780496631056        417.18420402691351        377.99358833906240        514.65380555949264       -207.17464650146024       -1269.5608964803823       -185.23328925573495        581.78565714536069       -101.22133984819570        101.44577597524767       -51.731928858703597        17.534000474148126     
   153.00000000000000        997.36924534308764       -1119.3865804567899       -568.21910508025417       -47.219695066926413       -64.647842839228318        262.33501234290139       -634.88755264199438       -320.50903981858801       -51.527525754057777       -70.859130511843958       -39.326069274417200       -238.59596490369998       -30.369830515630841        95.471651884131390        68.769445660297336        813.53327519686059        417.14109555228066        377.99267649768620        514.63317511427510       -207.19245770773108       -1269.5874427918689       -185.21989110374909        581.73955459333979       -101.23688938760101        101.46424038969816       -51.736644531316813        17.535426777621247     
   154.00000000000000        997.35889094643710       -1119.3836470087094       -568.21543283753113       -47.219953833195206       -64.648498228961401        262.33416263949607       -634.96175729007120       -320.53584087103053       -51.523692714091474       -70.859119357070384       -39.336710997923461       -238.62595267213445       -30.368332873352781        95.465768056499755        68.773836693878934        813.41898321095664        417.09811716399520        377.99188596190845        514.61270027984915       -207.21033470027146       -1269.6143504606237       -185.20656419959127        581.69367637061487       -101.25245290145040        101.48270323350724       -51.741378860204073        17.536860698440830     
   155.00000000000000        997.34857209437632       -1119.3807663068339       -568.21178828003076       -47.220215369634936       -64.649156957165616        262.33332764195376       -635.03599210408845       -320.56265634075515       -51.519855123040770       -70.859100312267515       -39.347373948232466       -238.65608105983029       -30.366846200299157        95.459918459162168        68.778249479413660        813.30492600147647        417.05526718067739        377.99121501303404        514.59237887730603       -207.22827653672076       -1269.6416144532109       -185.19330761145861        581.64801954498068       -101.26803024547426        101.50116460517063       -51.746131491596664        17.538302096978903     
   156.00000000000000        997.33828829936942       -1119.3779375336669       -568.20817098126452       -47.220479636229257       -64.649818976242273        262.33250715960168       -635.11025634274085       -320.58948587654811       -51.516013045497182       -70.859073491402199       -39.358057878312131       -238.68634842896122       -30.365370363436824        95.454102678544885        68.782683691046103        813.19110059821867        417.01254394291891        377.99066196001132        514.57220876189410       -207.24628229035787       -1269.6692298148942       -185.18012042011415        581.60258122368748       -101.28362127587367        101.51962459904652       -51.750902080255436        17.539750836858570     
   157.00000000000000        997.32803908121423       -1119.3751598871318       -568.20458052270510       -47.220746593639575       -64.650484239381527        262.33170100428208       -635.18454928675771       -320.61632913754744       -51.512166545018154       -70.859039006564203       -39.368762543548335       -238.71675315752262       -30.363905231208150        95.448320305597903        68.787139008794597        813.07750406787090        416.96994581318773        377.99022513904140        514.55218782257691       -207.26435104985350       -1269.6971916686050       -185.16700171881172        581.55735855321007       -101.29922584939642        101.53808330552619       -51.755690289229605        17.541206784865430     
   158.00000000000000        997.31782396696019       -1119.3724325802564       -568.20101649362732       -47.221016203193621       -64.651152700549716        262.33090899033942       -635.25887023815426       -320.64318579289414       -51.508315684140833       -70.858996967993093       -39.379487701771765       -238.74729363953253       -30.362450673536987        95.442570935817415        68.791615118438457        812.96413351394517        416.92747117571844        377.98990291318694        514.53231398158755       -207.28248191902418       -1269.7254952139040       -185.15395061321325        581.51234871899453       -101.31484382340771        101.55654081119729       -51.760495789623050        17.542669810861572     
   159.00000000000000        997.30764249082574       -1119.3697548408641       -568.19747849095131       -47.221288426874196       -64.651824314476727        262.33013093460642       -635.33321851950905       -320.67005552139614       -51.504460524395959       -70.858947484105173       -39.390233113280843       -238.77796828520499       -30.361006561832884        95.436854169262574        68.796111711406965        812.85098607668010        416.88511843638804        377.98969367197986        514.51258519398039       -207.30067401658749       -1269.7541357259342       -185.14096622129975        581.46754894518290       -101.33047505595543        101.57499719900046       -51.765318260367827        17.544139787702171     
   160.00000000000000        997.29749419411371       -1119.3671259112687       -568.19396611908826       -47.221563227307954       -64.652499036643576        262.32936665638840       -635.40759347326969       -320.69693801120468       -51.500601126321875       -70.858890661520704       -39.400998540861089       -238.80877552109760       -30.359572768993658        95.431169610566855        68.800628484670270        812.73805893291569        416.84288602257965        377.98959583102931        514.49299944717836       -207.31892647591920       -1269.7831085543726       -185.12804767327620        581.42295649431958       -101.34611940583066        101.59345254837912       -51.770157388004783        17.545616591154555     
   161.00000000000000        997.28737862512435       -1119.3645450479776       -568.19047898978965       -47.221840567754377       -64.653176823269987        262.32861597744630       -635.48199446108413       -320.72383295950300       -51.496737549478638       -70.858826605090997       -39.411783749800946       -238.83971379023492       -30.358149169406428        95.425516868944612        68.805165140632042        812.62534929594005        416.80077238303414        377.98960783162960        514.47355476051996       -207.33723844481216       -1269.8124091223747       -185.11519411147091        581.37856866703885       -101.36177673262353        101.61190693542312       -51.775012866470888        17.547100099819662     
   162.00000000000000        997.27729533906916       -1119.3620115213978       -568.18701672199813       -47.222120412094782       -64.653857631302145        262.32787872197872       -635.55642086315686       -320.75074007220610       -51.492869852462128       -70.858755417925650       -39.422588507904564       -238.87078155220914       -30.356735638947235        95.419895558192934        68.809721387024013        812.51285441531309        416.75877598769137        377.98972814036961        514.45424918480433       -207.35560908523740       -1269.8420329255225       -185.10240469023003        581.33438280173868       -101.37744689677457        101.63036043300620       -51.779884396893223        17.548590195055869     
   163.00000000000000        997.26724389798187       -1119.3595246155503       -568.18357894170197       -47.222402724821549       -64.654541418400512        262.32715471660254       -635.63087207762885       -320.77765906367165       -51.488998092918294       -70.858677201419667       -39.433412585501493       -238.90197728325967       -30.355332054979346        95.414305296689292        68.814296936802407        812.40057157666638        416.71689532752202        377.98995524874283        514.43508080183608       -207.37403757310739       -1269.8719755307693       -185.08967857580774        581.29039627423788       -101.39312975962213        101.64881311091771       -51.784771687389316        17.550086760905057     
   164.00000000000000        997.25722387062990       -1119.3570836277872       -568.18016528179203       -47.222687471027449       -64.655228142927896        262.32644379033280       -635.70534751998105       -320.80458965642157       -51.485122327557285       -70.858592055280525       -39.444255755453646       -238.93329947633310       -30.353938296350297        95.408745707385165        68.818891508046022        812.28849810148290        416.67512891435041        377.99028767275996        514.41604772397056       -207.39252309804147       -1269.9022325753876       -185.07701494625223        581.24660649742259       -101.40882518344576        101.66726503598888       -51.789674452873633        17.551589684020875     
   165.00000000000000        997.24723483242508       -1119.3546878685177       -568.17677538192106       -47.222974616395042       -64.655917763937509        262.32574577456154       -635.77984662245876       -320.83153158087362       -51.481242612167676       -70.858500077555163       -39.455117793159616       -238.96474664112458       -30.352554243387861        95.403216417796074        68.823504823856368        812.17663134685802        416.63347528066976        377.99072395256280        514.39714809365955       -207.41106486313404       -1269.9327997659193       -185.06441299128841        581.20301092088039       -101.42453303150594        101.68571627221361       -51.794592414870067        17.553098853599138     
   166.00000000000000        997.23727636533306       -1119.3523366609352       -568.17340888836600       -47.223264127186333       -64.656610241161189        262.32506050303607       -635.85436883351872       -320.85848457508274       -51.477359001630589       -70.858401364656814       -39.465998476556614       -238.99631730410192       -30.351179777894899        95.397717059988096        68.828136612259357        812.06496870524302        416.59193297945023        377.99126265204120        514.37838008299798       -207.42966208472509       -1269.9636728771293       -185.05187191219710        581.15960703052372       -101.44025316808049        101.70416688086435       -51.799525301330164        17.554614161310298     
   167.00000000000000        997.22734805778339       -1119.3500293407551       -568.17006545389268       -47.223555970232475       -64.657305534997860        262.32438781183606       -635.92891361729494       -320.88544838449229       -51.473471549933841       -70.858296011391687       -39.476897586120103       -239.02801000851412       -30.349814783143298        95.392247270561370        68.832786606109067        811.95350760417307        416.55050058394085        377.99190235845214        514.35974189327283       -207.44831399217341       -1269.9948477509640       -185.03939092169199        581.11639234820598       -101.45598545849755        101.72261692060303       -51.804472846457010        17.556135501233893     
   168.00000000000000        997.21744950457912       -1119.3477652559534       -568.16674473762373       -47.223850112923643       -64.658003606502021        262.32372753935044       -636.00348045308556       -320.91242276169334       -51.469580310185940       -70.858184110985505       -39.487814904861310       -239.05982331438432       -30.348459143866965        95.386806690630550        68.837454542992973        811.84224550598105        416.50917668746547        377.99264168204240        514.34123175451407       -207.46701982763258       -1270.0263202955164       -185.02696924379362        581.07336443132806       -101.47172976916562        101.74106644758737       -51.809434790534453        17.557662769794948     
   169.00000000000000        997.20758030680634       -1119.3455437665127       -568.16344640490820       -47.224146523199053       -64.658704417372448        262.32307952625342       -636.07806883485682       -320.93940746619364       -51.465685334630095       -70.858065755109749       -39.498750218322847       -239.09175579848946       -30.347112746254041        95.381394965802642        68.842140165139298        811.73117990749847        416.46795990321402        377.99347925567395        514.32284792504799       -207.48577884582974       -1270.0580864839960       -185.01460611370152        581.03052087243884       -101.48748596760069        101.75951551557276       -51.814410879761610        17.559195865702257     
   170.00000000000000        997.19774007174374       -1119.3433642441735       -568.16017012719476       -47.224445169537141       -64.659407929940997        262.32244361548027       -636.15267827076684       -320.96640226419436       -51.461786674658072       -70.857941033907721       -39.509703314572413       -239.12380605432671       -30.345775477938304        95.376011746152429        68.846843219325748        811.62030833974427        416.42684886402958        377.99441373445302        514.30458869105325       -207.50459031384725       -1270.0901423537073       -185.00230077766460        580.98785929883047       -101.50325392245065        101.77796417600985       -51.819400866092401        17.560734689888470     
   171.00000000000000        997.18792841277241       -1119.3412260721896       -568.15691558190667       -47.224746020945872       -64.660114107161604        262.32181965220229       -636.22730828270471       -320.99340692837467       -51.457884380823991       -70.857810036020453       -39.520673984194843       -239.15597269206802       -30.344447227989928        95.370656686195460        68.851563456790316        811.50962836760436        416.38584222219100        377.99544379536292        514.28645236612090       -207.52345351090705       -1270.1224840050354       -184.99005249284988        580.94537737212681       -101.51903350351719        101.79641247813811       -51.824404507079990        17.562279145451956     
   172.00000000000000        997.17814494928575       -1119.3391286450906       -568.15368245231923       -47.225049046953181       -64.660822912599428        262.32120748380180       -636.30195840584838       -321.02042123768473       -51.453978502857993       -70.857672848612182       -39.531662020282617       -239.18825433850361       -30.343127886905570        95.365329444859157        68.856300633143519        811.39913758950070        416.34493864919290        377.99656813690024        514.26843729081668       -207.54236772815835       -1270.1551076004416       -184.97786052720994        580.90307278786997       -101.53482458177525        101.81486046907547       -51.829421565726022        17.563829137600379     
   173.00000000000000        997.16838930660049       -1119.3370713684467       -568.15047042744061       -47.225354217597605       -64.661534310420109        262.32060695984643       -636.37662818823651       -321.04744497714540       -51.450069089679786       -70.857529557395679       -39.542667218424846       -239.22064963697514       -30.341817346597871        95.360029685451778        68.861054508282535        811.28883363705245        416.30413683552229        377.99778547871563        514.25054183224825       -207.56133226846808       -1270.1880093634654       -184.96572415934943        580.86094327510148       -101.55062702939027        101.83330819390419       -51.834451810334343        17.565384573595907     
   174.00000000000000        997.15866111586661       -1119.3350536586402       -568.14727920189421       -47.225661503419026       -64.662248265379247        262.32001793206342       -636.45131719035692       -321.07447793765533       -51.446156189412093       -70.857380246657286       -39.553689376694955       -239.25315724729930       -30.340515500384448        95.354757075629891        68.865824846306879        811.17871417473043        416.26343549043338        377.99909456125823        514.23276438363621       -207.58034644621412       -1270.2211855777391       -184.95364267839079        580.81898659594219       -101.56644071973329        101.85175569575327       -51.839495014369227        17.566945362702047     
   175.00000000000000        997.14896001397949       -1119.3330749426418       -568.14410847580405       -47.225970875449569       -64.662964742811951        262.31944025431352       -636.52602498474937       -321.10151991580494       -51.442239849393900       -70.857224999281613       -39.564728295637131       -239.28577584568282       -30.339222242976376        95.349511287364038        68.870611415435775        811.06877689950409        416.22283334171999        378.00049414542434        514.21510336388815       -207.59940958708214       -1270.2546325860101       -184.94161538383923        580.77720054516942       -101.58226552739417        101.87020301587737       -51.844550956317910        17.568511416132015     
   176.00000000000000        997.13928564349169       -1119.3311346577914       -568.14095795468188       -47.226282305204656       -64.663683708622671        262.31887378256488       -636.60075115562233       -321.12857071369677       -51.438320116193651       -70.857063896775955       -39.575783778251576       -239.31850412462910       -30.337937470466258        95.344291996903053        68.875413987927161        810.95901954048395        416.18232913548644        378.00198301221076        514.19755721717934       -207.61852102786489       -1270.2883467891754       -184.92964158544748        580.73558294979307       -101.59810132819278        101.88865019373240       -51.849619419557186        17.570082646998642     
   177.00000000000000        997.12963765252528       -1119.3292322515824       -568.13782734931715       -47.226595764674201       -64.664405129275039        262.31831837486635       -636.67549529848384       -321.15563013877255       -51.434397035622212       -70.856897019294351       -39.586855629978743       -239.35134079283765       -30.336661080315878        95.339098884737112        68.880232339998287        810.84943985855841        416.14192163591770        378.00355996237209        514.18012441253541       -207.63768011626507       -1270.3223246453254       -184.91772060308014        580.69413166863023       -101.61394799918860        101.90709726704814       -51.854700192224115        17.571658970265698     
   178.00000000000000        997.12001569468543       -1119.3273671814534       -568.13471637566943       -47.226911226313987       -64.665128971781954        262.31777389132128       -636.75025701978495       -321.18269800364590       -51.430470652745747       -70.856724445661470       -39.597943658682581       -239.38428457509661       -30.335392971343499        95.333931635559495        68.885066251747915        810.74003564602697        416.10160962504807        378.00522381608312        514.16280344342226       -207.65688621070078       -1270.3565626687998       -184.90585176657808        580.65284459188058       -101.62980541868862        101.92554427189776       -51.859793067090564        17.573240302700651     
   179.00000000000000        997.11041942897418       -1119.3255389145818       -568.13162475476270       -47.227228663037103       -64.665855203695870        262.31724019406096       -636.82503593657623       -321.20977412594101       -51.426541011898394       -70.856546253395948       -39.609047674632926       -239.41733421216881       -30.334133043710857        95.328789938227359        68.889915507080005        810.63080472623028        416.06139190252964        378.00697341260496        514.14559282733865       -207.67613868011446       -1270.3910574292549       -184.89403441562300        580.61171964070104       -101.64567346625367        101.94399124276441       -51.864897841441525        17.574826562828793     
   180.00000000000000        997.10084851970532       -1119.3237469276826       -568.12855221258167       -47.227548048205605       -64.666583793099079        262.31671714721784       -636.89983167617584       -321.23685832813732       -51.422608156694814       -70.856362518733576       -39.620167490487042       -239.45048846067240       -30.332881198909856        95.323673485721571        68.894779893629007        810.52174495317661        416.02126728540065        378.00880760995665        514.12849110541549       -207.69543690378458       -1270.4258055507419       -184.88226789960194        580.57075476678153       -101.66155202270346        101.96243821260526       -51.870014316957068        17.576417670888699     
   181.00000000000000        997.09130263642044       -1119.3219907068124       -568.12549847997104       -47.227869355622317       -64.667314708594361        262.31620461689909       -636.97464387584967       -321.26395043741894       -51.418672130042523       -70.856173316650114       -39.631302921270439       -239.48374609295607       -30.331637339749022        95.318581975105658        68.899659202686649        810.41285421116697        415.98123460785337        378.01072528459065        514.11149684201894       -207.71478027114060       -1270.4608037107964       -184.87055157747247        580.52994795192137       -101.67744097012013        101.98088521291277       -51.875142299597790        17.578013548788935     
   182.00000000000000        997.08178145380464       -1119.3202697471763       -568.12246329253651       -47.228192559522732       -64.668047919295589        262.31570247115980       -637.04947218250277       -321.29105028552993       -51.414732974154155       -70.855978720883684       -39.642453784357016       -239.51710589696944       -30.330401370339732        95.313515107484022        68.904553229130158        810.30413041441830        415.94129272100275        378.01272533107385        514.09460862435958       -207.73416818158074       -1270.4960486395426       -184.85888481762817        580.48929720760736       -101.69334019185055        101.99933227377342       -51.880281599493699        17.579614120066068     
   183.00000000000000        997.07228465160449       -1119.3185835529409       -568.11944639054741       -47.228517634567062       -64.668783394818618        262.31521057997668       -637.12431625238082       -321.31815770863426       -51.410790730559420       -70.855778803956937       -39.653619899448586       -239.55056667612936       -30.329173196082252        95.308472587959542        68.909461771351971        810.19557150668550        415.90144049265507        378.01480666177224        514.07782506210606       -207.75360004429311       -1270.5315371188058       -184.84726699776471        580.44880057459409       -101.70924957250767        102.01777942392417       -51.885432030836412        17.581219309843828     
   184.00000000000000        997.06281191454605       -1119.3169316370488       -568.11644751884262       -47.228844555832481       -64.669521105272324        262.31472881522160       -637.19917575078262       -321.34527254718034       -51.406845440117038       -70.855573637198788       -39.664801088553872       -239.58412724918213       -30.327952723651606        95.303454125590548        68.914384631190913        810.08717546088315        415.86167680707780        378.01696820654149        514.06114478700465       -207.77307527807949       -1270.5672659812403       -184.83569750474672        580.40845612248495       -101.72516899797041        102.03622669080644       -51.890593411774447        17.582829044793456     
   185.00000000000000        997.05336293225446       -1119.3153135210396       -568.11346642673698       -47.229173298805449       -64.670261021249686        262.31425705063498       -637.27405035178265       -321.37239464577101       -51.402897143026379       -70.855363290765894       -39.675997175967012       -239.61778645006228       -30.326739860983324        95.298459433347332        68.919321613864724        809.97894027870643        415.82200056476978        378.01920891242105        514.04456645250343       -207.79259331118237       -1270.6032321094679       -184.82417573447532        580.36826194931712       -101.74109835538290        102.05467410061814       -51.895765564311716        17.584443253095209     
   186.00000000000000        997.04393739917373       -1119.3137287348732       -568.11050286793102       -47.229503839374189       -64.671003113819140        262.31379516179970       -637.34893973796238       -321.39952385303707       -51.398945878839008       -70.855147833663722       -39.687207988245575       -239.65154312774828       -30.325534517259044        95.293488228068327        68.924272527903966        809.87086399025270        415.78241068223298        378.02152774333416        514.02808873338279       -207.81215358111476       -1270.6394324352291       -184.81270109175654        580.32821618114838       -101.75703753315253        102.07312167836322       -51.900948314208925        17.586061864400907     
   187.00000000000000        997.03453501448803       -1119.3121768167584       -568.10755660042230       -47.229836153821317       -64.671747354516057        262.31334302611498       -637.42384360015160       -321.42666002151572       -51.394991686470007       -70.854927333767307       -39.698433354188261       -239.68539614611529       -30.324336602892046        95.288540230415805        68.929237185087359        809.76294465364367        415.74290609174506        378.02392367979155        514.01171032539025       -207.83175553449308       -1270.6758639385473       -184.80127299017079        580.28831697164662       -101.77298642094721        102.09156944789957       -51.906141490887904        17.587684809797604     
   188.00000000000000        997.02515548204428       -1119.3106573129835       -568.10462738641786       -47.230170218816589       -64.672493715334312        262.31290052277046       -637.49876163717863       -321.45380300753266       -51.391034604209167       -70.854701857841619       -39.709673104812182       -239.71934438378571       -30.323146029512696        95.283615164831431        68.934215400378349        809.65518035464834        415.70348574113365        378.02639571860061        513.99542994488149       -207.85139862687296       -1270.7125236469039       -184.78989085194311        580.24856250168295       -101.78894490969178        102.11001743198472       -51.911344927338675        17.589312021772230     
   189.00000000000000        997.01579851027464       -1119.3091697777520       -568.10171499224987       -47.230506011409801       -64.673242168718019        262.31246753272012       -637.57369355562821       -321.48095267108897       -51.387074669731980       -70.854471471561737       -39.720927073329925       -239.75338673397729       -30.321962709953844        95.278712759491512        68.939206991863117        809.54756920630712        415.66414859355166        378.02894287257874        513.97924632846650       -207.87108232258777       -1270.7494086344286       -184.77855410781481        580.20895097892833       -101.80491289156369        102.12846565231979       -51.916558460029329        17.590943434177280     
   190.00000000000000        997.00646381212152       -1119.3077137730222       -568.09881918829171       -47.230843509023778       -64.673992687553493        262.31204393865710       -637.64863906960852       -321.50810887575079       -51.383111920110437       -70.854236239532455       -39.732195095126251       -239.78752210434959       -30.320786558236183        95.273832746262173        68.944211780689713        809.44010934855737        415.62489362725501        378.03156417027179        513.96315823266082       -207.89080609459023       -1270.7865160210984       -184.76726219691591        580.16948063745247       -101.82089025998796        102.14691412959172       -51.921781928818397        17.592578982197434     
   191.00000000000000        996.99715110496220       -1119.3062888683480       -568.09593974887753       -47.231182689447543       -64.674745245161262        262.31162962498786       -637.72359790052565       -321.53527148854346       -51.379146391823703       -70.853996225307768       -39.743477007734683       -239.82174941684877       -30.319617489553586        95.268974860654353        68.949229591008546        809.33279894786165        415.58571983538110        378.03425865567687        513.94716443354287       -207.91056942429668       -1270.8238429719529       -184.75601456663901        580.13014973732822       -101.83687690963147        102.16536288351364       -51.927015176869865        17.594218602317124     
   192.00000000000000        996.98786011053551       -1119.3048946407266       -568.09307645222191       -47.231523530829584       -64.675499815288248        262.31122447780723       -637.79856977686597       -321.56244037984902       -51.375178120768574       -70.853751491409881       -39.754772650813827       -239.85606760755087       -30.318455420258434        95.264138841778831        68.954260249914142        809.22563619683638        415.54662622573011        378.03702538796978        513.93126372641575       -207.93037180143418       -1270.8613866963183       -184.74481067251423        580.09095656423801       -101.85287273639659        102.18381193286370       -51.932258050570574        17.595862232289022     
   193.00000000000000        996.97859055486879       -1119.3035306744471       -568.09022908034194       -47.231866011671258       -64.676256372100099        262.31082838487333       -637.87355443398542       -321.58961542330684       -51.371207142269796       -70.853502099347978       -39.766081866123550       -239.89047562650433       -30.317300267846960        95.259324432301142        68.959303587387978        809.11861931388444        415.50761182054742        378.03986344123723        513.91545492547539       -207.95021272389042       -1270.8991444470473       -184.73364997808554        580.05189942908589       -101.86887763741444        102.20226129552242       -51.937510399450005        17.597509811103386     
   194.00000000000000        996.96934216820694       -1119.3021965609428       -568.08739741898182       -47.232210110820304       -64.677014890173623        262.31044123558280       -637.94855161390649       -321.61679649571812       -51.367233491090175       -70.853248109636596       -39.777404497501131       -239.92497243757111       -30.316151950944619        95.254531378396649        68.964359436242660        809.01174654282909        415.46867565630856        378.04277190421334        513.89973686348367       -207.97009169756629       -1270.9371135197678       -184.72253195478831        580.01297666761172       -101.88489151103735        102.22071098850833       -51.942772076102415        17.599161278958270     
   195.00000000000000        996.96011468494112       -1119.3008918986477       -568.08458125753737       -47.232555807464507       -64.677775344489461        262.31006292094617       -638.02356106512116       -321.64398347695300       -51.363257201440540       -70.852989581813702       -39.788740390837141       -239.95955701826762       -30.315010389291469        95.249759429705605        68.969427632067166        808.90501615255096        415.42981678350623        378.04574988002105        513.88410839144603       -207.99000823623123       -1270.9752912521460       -184.71145608182823        579.97418664001191       -101.90091425683113        102.23916102801242       -51.948042936111136        17.600816577230564     
   196.00000000000000        996.95090784353965       -1119.2996162928557       -568.08178038898393       -47.232903081125436       -64.678537710424763        262.30969333356376       -638.09858254240112       -321.67117624986111       -51.359278306989552       -70.852726574458444       -39.800089394051476       -239.99422835960482       -30.313875503727626        95.245008339288361        68.974508013173249        808.79842643662857        415.39103426643902        378.04879648591731        513.86856837829589       -208.00996186138102       -1271.0136750231616       -184.70042184606160        579.93552773056194       -101.91694577556669        102.25761142943102       -51.953322837975058        17.602475648447822     
   197.00000000000000        996.94172138647946       -1119.2983693555823       -568.07899460980434       -47.233251911652353       -64.679301963746056        262.30933236760154       -638.17361580661395       -321.69837470018501       -51.355296840873315       -70.852459145208599       -39.811451357069132       -240.02898546592800       -30.312747216178764        95.240277863580701        68.979600420542965        808.69197571298002        415.35232718300307        378.05191085304341        513.85311571058298       -208.02995210209849       -1271.0522622523933       -184.68942874187704        579.89699834724513       -101.93298596921139        102.27606220739744       -51.958611643037223        17.604138436260882     
   198.00000000000000        996.93255506017863       -1119.2971507054303       -568.07622371991988       -47.233602279216214       -64.680068080602297        262.30897991876731       -638.24866062454566       -321.72557871647621       -51.351312835704817       -70.852187350777655       -39.822826131796162       -240.06382735475660       -30.311625449641678        95.235567762349419        68.984704697777303        808.58566232351041        415.31369462448532        378.05509212617943        513.83774929216759       -208.04997849491650       -1271.0910503993177       -184.67847627107847        579.85859692138513       -101.94903474091988        102.29451337581239       -51.963909215415377        17.605804885417225     
   199.00000000000000        996.92340861492994       -1119.2959599674580       -568.07346752262163       -47.233954164303753       -64.680836037517963        262.30863588428730       -638.32371676872845       -321.75278819001426       -51.347326323583253       -70.851911246971682       -39.834213572095493       -240.09875305662379       -30.310510128169920        95.230877798648010        68.989820691045878        808.47948463375963        415.27513569535978        378.05833946350253        513.82246804391968       -208.07004058368378       -1271.1300369626201       -184.66756394276982        579.82032190728216       -101.96509199502486        102.31296494787307       -51.969215421934550        17.607474941735070     
   200.00000000000000        996.91428180483581       -1119.2947967730502       -568.07072582450348       -47.234307547711765       -64.681605811386291        262.30830016288280       -638.39878401727503       -321.78000301472844       -51.343337336103119       -70.851630888705742       -39.845613533762872       -240.13376161491632       -30.309401176859524        95.226207738772672        68.994948249037677        808.37344103255634        415.23664951308524        378.06165203635049        513.80727090342305       -208.09013791943289       -1271.1692194795150       -184.65669127324085        579.78217178185571       -101.98115763702720        102.33141693610126       -51.974530132061510        17.609148552078171     
   201.00000000000000        996.90517438774350       -1119.2936607597921       -568.06799843539773       -47.234662410541375       -64.682377379462707        262.30797265474740       -638.47386215371773       -321.80722308712183       -51.339345904363221       -70.851346330020178       -39.857025874502781       -240.16885208571463       -30.308298521834825        95.221557352218525        69.000087222912825        808.26752993167349        415.19823520790652        378.06502902898842        513.79215682468509       -208.11027006025103       -1271.2085955250814       -184.64585778585464        579.74414504428933       -101.99723157358608        102.34986935237019       -51.979853217841033        17.610825664331315     
   202.00000000000000        996.89608612518236       -1119.2925515713471       -568.06528516831020       -47.235018734192565       -64.683150719358295        262.30765326152402       -638.54895096685266       -321.83444830619794       -51.335352058975452       -70.851057624096413       -39.868450453904472       -240.20402353763322       -30.307202090234366        95.216926411636123        69.005237466255409        808.16174976548780        415.15989192265693        378.06846963838041        513.77712477785076       -208.13043657115293       -1271.2481627116058       -184.63506301093651        579.70624021568221       -102.01331371250872        102.36832220793029       -51.985184553833975        17.612506227376471     
   203.00000000000000        996.88701678230120       -1119.2914688573346       -568.06258583935835       -47.235376500358647       -64.683925809033482        262.30734188628276       -638.62405025059002       -321.86167857338961       -51.331355830073434       -70.850764823272613       -39.879887133418087       -240.23927505166182       -30.306111810196906        95.212314692788311        69.010398835027175        808.05609899064393        415.12161881256441        378.07197307396478        513.76217374892167       -208.15063702395642       -1271.2879186879397       -184.62430648566433        579.66845583870406       -102.02940396273992        102.38677551343407       -51.990524017057062        17.614190191069586     
   204.00000000000000        996.87796612780710       -1119.2904122732134       -568.05990026771008       -47.235735691020999       -64.684702626791676        262.30703843349841       -638.69915980380779       -321.88891379249054       -51.327357247321068       -70.850467979058962       -39.891335776330806       -240.27460572100671       -30.305027610847556        95.207721974507294        69.015571187522355        807.95057608572085        415.08341504505904        378.07553855743390        513.74730273948080       -208.17087099716019       -1271.3278611388664       -184.61358775396047        579.63079047725500       -102.04550223435142        102.40522927895995       -51.995871486924358        17.615877506218006     
   205.00000000000000        996.86893393390528       -1119.2893814801669       -568.05722827552370       -47.236096288443761       -64.685481151273251        262.30674280902917       -638.77427943021144       -321.91615386958853       -51.323356339920807       -70.850167142152728       -39.902796247743190       -240.31001465093328       -30.303949422284020        95.203148038652202        69.020754384323283        807.84517955090314        415.04527979958374        378.07916532251738        513.73251076642100       -208.19113807582380       -1271.3679877844795       -184.60290636638516        579.59324271613025       -102.06160843853108        102.42368351403506       -52.001226845190345        17.617568124558510     
   206.00000000000000        996.85991997623978       -1119.2883761449884       -568.05456968789008       -47.236458275168758       -64.686261361449453        262.30645492009461       -638.84940893819726       -321.94339871300110       -51.319353136621892       -70.849862362452939       -39.914268414545617       -240.34550095860897       -30.302877175562941        95.198592670066844        69.025948288257013        807.73990790765595        415.00721226740740        378.08285261476954        513.71779686167906       -208.21143785145009       -1271.4082963795722       -184.59226188003112        579.55581116068947       -102.07772248757190        102.44213822765732       -52.006589975894578        17.619261998735936     
   207.00000000000000        996.85092403383487       -1119.2873959399731       -568.05192433277455       -47.236821634010425       -64.687043236616503        262.30617467525445       -638.92454814072062       -321.97064823321330       -51.315347665728382       -70.849553689074853       -39.925752145394839       -240.38106377294727       -30.301810802686386        95.194055656537969        69.031152764352868        807.63475969840329        414.96921165143999        378.08659969136107        513.70316007197380       -208.23176992186981       -1271.4487847130367       -184.58165385842020        579.51849443653043       -102.09384429486089        102.46059342831651       -52.011960765307848        17.620959082282358     
   208.00000000000000        996.84194588903824       -1119.2864405428093       -568.04929204096152       -47.237186348050884       -64.687826756389853        262.30590198438784       -638.99969685516817       -321.99790234281716       -51.311339955107051       -70.849241170364195       -39.937247310690694       -240.41670223445280       -30.300750236588470        95.189536788753813        69.036367679800833        807.52973348621060        414.93127716605085        378.09040582087374        513.68859945854967       -208.25213389112838       -1271.4894506072758       -184.57108187140093        579.48129118916768       -102.10997377486781        102.47904912401454       -52.017339101879834        17.622659329596839     
   209.00000000000000        996.83298532746460       -1119.2855096364726       -568.04667264599971       -47.237552400635103       -64.688611900698419        262.30563675867245       -639.07485490323415       -322.02516095645348       -51.307330032195132       -70.848924853911001       -39.948753782552998       -240.45241549506713       -30.299695411122087        95.185035860263113        69.041592903910782        807.42482785447180        414.89340803688924        378.09427028309960        513.67411409692363       -208.27252936937481       -1271.5302919176229       -184.56054549504796        579.44420008371594       -102.12611084313387        102.49750532228497       -52.022724876188171        17.624362695925711     
   210.00000000000000        996.82404213793973       -1119.2846029091236       -568.04406598414857       -47.237919775366151       -64.689398649779079        262.30537891056412       -639.15002211080036       -322.05242399075490       -51.303317924007921       -70.848604786563342       -39.960271434798578       -240.48820271801594       -30.298646261045789        95.180552667434497        69.046828308072662        807.32004140659933        414.85560350070722        378.09819236884346        513.65970307663838       -208.29295597275276       -1271.5713065317743       -184.55004431156266        579.40721980457738       -102.14225541626033        102.51596203021170       -52.028117980888922        17.626069137343379     
   211.00000000000000        996.81511611244684       -1119.2837200540064       -568.04147189432535       -47.238288456100527       -64.690186984171149        262.30512835377675       -639.22519830782085       -322.07969136429125       -51.299303657146254       -70.848281014440630       -39.971800142918504       -240.52406307765730       -30.297602722010797        95.176087009416207        69.052073765717438        807.21537276571905        414.81786280518520        378.10217137972910        513.64536550101775       -208.31341332329373       -1271.6124923692300       -184.53957790917556        579.37034905513474       -102.15840741189692        102.53441925444706       -52.033518310668370        17.627778610733621     
   212.00000000000000        996.80620704607225       -1119.2828607693505       -568.03889021805480       -47.238658426943616       -64.690976884711063        262.30488500326248       -639.30038332820914       -322.10696299751652       -51.295287257803828       -70.847953582946815       -39.983339784055474       -240.55999575933106       -30.296564730548162        95.171638688096394        69.057329152278797        807.11082057436840        414.78018520876009        378.10620662800932        513.63110048692886       -208.33390104881221       -1271.6538473807452       -184.52914588204990        579.33358655744792       -102.17456674873038        102.55287700122898       -52.038925762196136        17.629491073771405     
   213.00000000000000        996.79731473695358       -1119.2820247582736       -568.03632079941815       -47.239029672245223       -64.691768332527062        262.30464877519205       -639.37557700972911       -322.13423881271706       -51.291268751774389       -70.847622536783248       -39.994890236981433       -240.59599995920962       -30.295532224056050        95.167207508063768        69.062594345155787        807.00638349419967        414.74256998045576        378.11029743637914        513.61690716454666       -208.35441878280278       -1271.6953695477928       -184.51874783018681        579.29693105195554       -102.19073334647287        102.57133527639769       -52.044340234079520        17.631206484905157     
   214.00000000000000        996.78843898622733       -1119.2812117286880       -568.03376348500444       -47.239402176595135       -64.692561309034048        262.30441958693569       -639.45077919389053       -322.16151873396211       -51.287248164458802       -70.847287919961303       -40.006451382075355       -240.63207488414994       -30.294505140787187        95.162793276568621        69.067869223676126        806.90206020568587        414.70501639971610        378.11444313779259        513.60278467712385       -208.37496616433944       -1271.7370568820324       -184.50838335933193        579.26038129718142       -102.20690712585028        102.58979408541168       -52.049761626819112        17.632924803339488     
   215.00000000000000        996.77957959797868       -1119.2804213932075       -568.03121812386246       -47.239775924818879       -64.693355795928568        262.30419735704402       -639.52598972584599       -322.18880268705527       -51.283225520871966       -70.846949775814792       -40.018023101301232       -240.66821975154693       -30.293483419836445        95.158395803484382        69.073153669060289        806.79784940783168        414.66752375624043        378.11864307528316        513.58873218076428       -208.39554283797659       -1271.7789074247928       -184.49805208088338        579.22393606944490       -102.22308800859066        102.60825343336302       -52.055189842765564        17.634645989018409     
   216.00000000000000        996.77073637919125       -1119.2796534690578       -568.02868456745375       -47.240150901973479       -64.694151775183727        262.30398200522944       -639.60120845429276       -322.21609059948759       -51.279200845649612       -70.846608147012063       -40.029605278186303       -240.70443378918819       -30.292467001128564        95.154014901269633        69.078447564386423        806.69374981788860        414.63009134982167        378.12289660178726        513.57474884420128       -208.41614845365203       -1271.8209192465615       -184.48775361180125        579.18759416257603       -102.23927591741261        102.62671332499217       -52.060624786077526        17.636370002608928     
   217.00000000000000        996.76190913969799       -1119.2789076779875       -568.02616266960661       -47.240527093343310       -64.694949229044468        262.30377345234763       -639.67643523137610       -322.24338240039248       -51.275174163054963       -70.846263075567990       -40.041197797799441       -240.74071623511026       -30.291455825406032        95.149650384930425        69.083750794555812        806.58976017107261        414.59271849018643        378.12720307997108        513.56083384857936       -208.43678266659177       -1271.8630904464833       -184.47748757451853        579.15135438763514       -102.25547077601352        102.64517376470207       -52.066066362680672        17.638096805485116     
   218.00000000000000        996.75309769213357       -1119.2781837461821       -568.02365228647113       -47.240904484436051       -64.695748140022630        262.30357162037961       -639.75166991259721       -322.27067802050129       -51.271145496985305       -70.845914602855615       -40.052800546729856       -240.77706633745618       -30.290449834217117        95.145302071983252        69.089063246259286        806.48587922028787        414.55540449683798        378.13156188206096        513.54698638723994       -208.45744513721684       -1271.9054191518694       -184.46725359685323        579.11521557263654       -102.27167250905812        102.66363475657189       -52.071514480227854        17.639826359712554     
   219.00000000000000        996.74430185188612       -1119.2774814041788       -568.02115327647516       -47.241283060978738       -64.696548490892411        262.30337643241359       -639.82691235672246       -322.29797739210113       -51.267114870978382       -70.845562769617601       -40.064413413065850       -240.81348335433464       -30.289448969904036        95.140969782418296        69.094384807944181        806.38210573585275        414.51814869890160        378.13597238967645        513.53320566551145       -208.47813553105166       -1271.9479035177148       -184.45705131192204        579.07917656227721       -102.28788104216673        102.68209630437009       -52.076969048060263        17.641558628033202     
   220.00000000000000        996.73552143705160       -1119.2768003867850       -568.01866550028126       -47.241662808913809       -64.697350264685653        262.30318781262764       -639.90216242569636       -322.32528044899300       -51.263082308218699       -70.845207615977500       -40.076036286374020       -240.84996655368050       -30.288453175591282        95.136653338663265        69.099715369781919        806.27843850523050        414.48095043497187        378.14043399366687        513.51949090050300       -208.49885351863423       -1271.9905417262239       -184.44688035805552        579.04323621766878       -102.30409630190375        102.70055841156696       -52.082429977169639        17.643293573850627     
   221.00000000000000        996.72675626838759       -1119.2761404329956       -568.01618882074445       -47.242043714395351       -64.698153444687378        262.30300568627223       -639.97741998455695       -322.35258712645219       -51.259047831543704       -70.844849181450755       -40.087669057678468       -240.88651521311709       -30.287462395174099        95.132352565547578        69.105054823636522        806.17487633276426        414.44380905296293        378.14494609395086        513.50584132090137       -208.51959877542822       -1272.0333319863462       -184.43674037871423        579.00739341607505       -102.32031821576618        102.71902108134682       -52.087897180161448        17.645031161215638     
   222.00000000000000        996.71800616926862       -1119.2755012859152       -568.01372310287127       -47.242425763785285       -64.698958014431383        262.30282997965327       -640.05268490135347       -322.37989736118908       -51.255011463449854       -70.844487504955509       -40.099311619440421       -240.92312861981964       -30.286476573307095        95.128067290267140        69.110403063033431        806.07141803941477        414.40672390996059        378.14950809935897        513.49225616677290       -208.54037098173652       -1272.0762725333182       -184.42663102240664        578.97164705065245       -102.33654671217201        102.73748431661964       -52.093370571219054        17.646771354812259     
   223.00000000000000        996.70927096564219       -1119.2748826926797       -568.01126821377898       -47.242808943649749       -64.699763957695851        262.30266062011538       -640.12795704706730       -322.40721109131141       -51.250973226098573       -70.844122624823200       -40.110963865537961       -240.95980607038064       -30.285495655393028        95.123797342349391        69.115759983129252        805.96806246250344        414.36969437207711        378.15411942747892        513.47873468936803       -208.56116982261656       -1272.1193616282164       -184.41655194260804        578.93599603019572       -102.35278172044889        102.75594812003222       -52.098850066068785        17.648514119944082     
   224.00000000000000        996.70055048598510       -1119.2742844043814       -568.00882402265620       -47.243193240755460       -64.700571258499124        262.30249753602510       -640.20323629553411       -322.43452825628788       -51.246933141322067       -70.843754578808984       -40.122625691246043       -240.99654687067655       -30.284519587571733        95.119542553619041        69.121125480681982        805.86480845545839        414.33271981430801        378.15877950450431        513.46527615092953       -208.58199498779732       -1272.1625975575173       -184.40650279768099        578.90043927888678       -102.36902317082273        102.77441249397896       -52.104335581945911        17.650259422520946     
   225.00000000000000        996.69184456126163       -1119.2737061759938       -568.00639040072451       -47.243578642066218       -64.701379901095549        262.30234065675512       -640.27852252336947       -322.46184879691242       -51.242891230629070       -70.843383404101857       -40.134296993216751       -241.03335033573606       -30.283548316709179        95.115302758164034        69.126499454021868        805.76165488756408        414.29579962039116        378.16348776508568        513.45187982450489       -208.60284617159778       -1272.2059786326640       -184.39648325079690        578.86497573604868       -102.38527099440633        102.79287744061230       -52.109827037561530        17.652007229045960     
   226.00000000000000        996.68315302488088       -1119.2731477662987       -568.00396722120036       -47.243965134739398       -64.702189869971306        262.30218991266787       -640.35381560989595       -322.48917265527007       -51.238847515210452       -70.843009137334732       -40.145977669459768       -241.07021578961013       -30.282581790386701        95.111077792302154        69.131881803022893        805.65860064371566        414.25893318266867        378.16824365218457        513.43854499376152       -208.62372307284704       -1272.2495031896433       -184.38649296985901        578.82960435590269       -102.40152512318816        102.81134296185249       -52.115324353070278        17.653757506602837     
   227.00000000000000        996.67447571265666       -1119.2726089378170       -568.00155435925774       -47.244352706122584       -64.703001149840489        262.30204523510008       -640.42911543707271       -322.51649977470328       -51.234802015944723       -70.842631814594156       -40.157667619323092       -241.10714256524332       -30.281619956890360        95.106867494547970        69.137272429074812        805.55564462417635        414.22211990194995        378.17304661693049        513.42527095280570       -208.64462539480601       -1272.2931695885691       -184.37653162742657        578.79432410733000       -102.41778549002129        102.82980905939742       -52.120827450038853        17.655510222843574     
   228.00000000000000        996.66581246276644       -1119.2720894567369       -567.99915169199255       -47.244741343750256       -64.703813725641083        262.30190655634703       -640.50442188942725       -322.54383009977948       -51.230754753403467       -70.842251471429989       -40.169366743474008       -241.14413000434701       -30.280662765200479        95.102671705580292        69.142671235055772        805.45278574433860        414.18535918737803        378.17789611848025        513.41205700600506       -208.66555284509050       -1272.3369762132743       -184.36659890064027        578.75913397363684       -102.43405202861207        102.84827573473157       -52.126336251415388        17.657265345976413     
   229.00000000000000        996.65716311571225       -1119.2715890928471       -567.99675909838652       -47.245131035340478       -64.704627582531160        262.30177380964750       -640.57973485398918       -322.57116357625989       -51.226705747856613       -70.841868142864755       -40.181074943880255       -241.18117745727398       -30.279710164981285        95.098490268210043        69.148078125305517        805.35002293448963        414.14865045629728        378.18279162388029        513.39890246781351       -208.68650513559587       -1272.3809214709086       -184.35669447114898        578.72403295232368       -102.45032467350933        102.86674298913508       -52.131850681499579        17.659022844754105     
   230.00000000000000        996.64852751428191       -1119.2711076194694       -567.99437645927287       -47.245521768791740       -64.705442705885019        262.30164692916884       -640.65505422022545       -322.59850015106866       -51.222655019277660       -70.841481863402976       -40.192792123791477       -241.21828428289459       -30.278762106570738        95.094323027348636        69.153493005599088        805.24735513957955        414.11199313412368        378.18773260793125        513.38580666260054       -208.70748198242302       -1272.4250037915458       -184.34681802503758        578.68902005485870       -102.46660336009332        102.88521082369213       -52.137370665913537        17.660782688462461     
   231.00000000000000        996.63990550351059       -1119.2706448133945       -567.99200365730201       -47.245913532179799       -64.706259081289559        262.30152584999212       -640.73037987997805       -322.62583977226348       -51.218602587348762       -70.841092667040087       -40.204518187720893       -241.25544984847485       -30.277818540970468        95.090169829976730        69.158915783121159        805.14478131899375        414.07538665421725        378.19271855305550        513.37276892448301       -208.72848310580602       -1272.4692216277967       -184.33696925275601        578.65409430645389       -102.48288802456493        102.90367923929924       -52.142896131573458        17.662544846909221     
   232.00000000000000        996.63129693064332       -1119.2702004548169       -567.98964057690841       -47.246306313754623       -64.707076694540547        262.30141050809760       -640.80571172740349       -322.65318238900653       -51.214548471465761       -70.840700587271499       -40.216253041427187       -241.29267352955554       -30.276879419835886        95.086030525113443        69.164346366440697        805.04230044632914        414.03883045775609        378.19774894916657        513.35978859716010       -208.74950823004085       -1272.5135734544308       -184.32714784904968        578.61925474584643       -102.49917860393489        102.92214823667304       -52.148427006661919        17.664309290413122     
   233.00000000000000        996.62270164509869       -1119.2697743272734       -567.98728710427793       -47.246700101937343       -64.707895531639082        262.30130084035056       -640.88104965891398       -322.68052795153682       -51.210492690743095       -70.840305657101155       -40.227996591896670       -241.32995470983349       -30.275944695466428        95.081904963786101        69.169784665486418        804.93991150917270        414.00232399361306        378.20282329354200        513.34686503375144       -208.77055708341567       -1272.5580577680023       -184.31735351289080        578.58450042508207       -102.51547503601319        102.94061781635793       -52.153963220600929        17.666075989793327     
   234.00000000000000        996.61411949843216       -1119.2693662175809       -567.98494312731555       -47.247094885317310       -64.708715578788087        262.30119678448727       -640.95639357311984       -322.70787641114276       -51.206435264018587       -70.839907909050169       -40.239748747325642       -241.36729278104394       -30.275014320795929        95.077792999000224        69.175230591522435        804.83761350888551        413.96586671823417        378.20794109069732        513.33399759663826       -208.79162939814242       -1272.6026730864864       -184.30758594741107        578.54983040930369       -102.53177725939841        102.95908797873338       -52.159504704025643        17.667844916359023     
   235.00000000000000        996.60555034430092       -1119.2689759157777       -567.98260853561499       -47.247490652649212       -64.709536822388813        262.30109827910121       -641.03174337077439       -322.73522772013609       -51.202376209858222       -70.839507375165127       -40.251509417103023       -241.40468714284486       -30.274088249383162        95.073694485710192        69.180684057124665        804.73540546038794        413.92945809551884        378.21310185226372        513.32118565730718       -208.81272491028969       -1272.6474179489192       -184.29784485983521        578.51524377654198       -102.54808521346735        102.97755872402088       -52.165051388758691        17.669616041899335     
   236.00000000000000        996.59699403842899       -1119.2686032150636       -567.98028322042717       -47.247887392850174       -64.710359249037552        262.30100526362935       -641.10709895472019       -322.76258183182603       -51.198315546560750       -70.839104087026413       -40.263278511793182       -241.44213720270255       -30.273166435402484        95.069609280790146        69.186144976157564        804.63328639195004        413.89309759670266        378.21830509686697        513.30842859619781       -208.83384335971684       -1272.6922909150462       -184.28812996141602        578.48073961751095       -102.56439883836460        102.99603005229073       -52.170603207785199        17.671389338673460     
   237.00000000000000        996.58845043857298       -1119.2682479117436       -567.97796707463056       -47.248285094997044       -64.711182845522259        262.30091767833909       -641.18246022983590       -322.78993870049464       -51.194253292162237       -70.838698075756113       -40.275055943119042       -241.47964237577895       -30.272248833634656        95.065537243005423        69.191613263751336        804.53125534498440        413.85678470024146        378.22355035000902        513.29572580255171       -208.85498449000949       -1272.7372905649772       -184.27844096737022        578.44631703540597       -102.58071807499236        103.01450196346855       -52.176160095228404        17.673164779401034     
   238.00000000000000        996.57991940448869       -1119.2679098051706       -567.97565999270205       -47.248683748323593       -64.712007598819298        262.30083546431484       -641.25782710298654       -322.81729828137242       -51.190189464440564       -70.838289372026068       -40.286841623945371       -241.51720208482050       -30.271335399457776        95.061478232984314        69.197088836279647        804.42931137384255        413.82051889169770        378.22883714395221        513.28307667426554       -208.87614804841613       -1272.7824154988457       -184.26877759681540        578.41197514570513       -102.59704286500023        103.03297445734145       -52.181721986325876        17.674942337252741     
   239.00000000000000        996.57140079789781       -1119.2675886976911       -567.97336187068811       -47.249083342217844       -64.712833496090298        262.30075856344536       -641.33319948297333       -322.84466053061504       -51.186124080919761       -70.837878006065523       -40.298635468262333       -241.55481576004843       -30.270426088838345        95.057432113190401        69.202571611337788        804.32745354561462        413.78429966362887        378.23416501760494        513.27048061774587       -208.89733378578595       -1272.8276643364773       -184.25913957270822        578.37771307597518       -102.61337315077517        103.05144753356414       -52.187288817406291        17.676721985841144     
   240.00000000000000        996.56289448245570       -1119.2672843945907       -567.97107260617622       -47.249483866219478       -64.713660524678986        262.30068691841092       -641.40857728048582       -322.87202540528062       -51.182057158874350       -70.837464007668757       -40.310437391169259       -241.59248283905066       -30.269520858322487        95.053398747895130        69.208061507721240        804.22568093993232        413.74812651547705        378.23953351640995        513.25793704776777       -208.91854145650797       -1272.8730357170614       -184.24952662178345        578.34352996567907       -102.62970887543156        103.06992119166466       -52.192860525866841        17.678503699211738     
   241.00000000000000        996.55440032371996       -1119.2669967040422       -567.96879209826795       -47.249885310017198       -64.714488672108132        262.30062047267091       -641.48396040805551       -322.89939286330718       -51.177988715333520       -70.837047406202529       -40.322247308858657       -241.63020276667524       -30.268619665027295        95.049378003150935        69.213558445404672        804.12399264877513        413.71199895346132        378.24494219223453        513.24544538733483       -208.93977081845111       -1272.9185282988317       -184.23993847449415        578.30942496598846       -102.64604998280139        103.08839543104989       -52.198437050151135        17.680287451834207     
   242.00000000000000        996.54591818911842       -1119.2667254370529       -567.96652024755133       -47.250287663446244       -64.715317926076537        262.30055917045161       -641.55934878001040       -322.92676286349166       -51.173918767085297       -70.836628230613414       -40.334065138600408       -241.66797499492520       -30.267722466632286        95.045369746764649        69.219062345521408        804.02238777627906        413.67591649047097        378.25039060326293        513.23300506754265       -208.96102163290567       -1272.9641407587503       -184.23037486495298        578.27539723959740       -102.66239641742447        103.10687025101097       -52.204018329727653        17.682073218593903     
   243.00000000000000        996.53744794791930       -1119.2664704074143       -567.96425695607513       -47.250690916485873       -64.716148274456089        262.30050295673396       -641.63474231243117       -322.95413536546846       -51.169847330680568       -70.836206509434930       -40.345890798726231       -241.70579898285496       -30.266829221371019        95.041373848271448        69.224573130343231        803.92086543854953        413.63987864596146        378.25587831389066        513.22061552744435       -208.98229366452568       -1273.0098717921994       -184.22083553087413        578.24144596054157       -102.67874812453893        103.12534565072845       -52.209604305068758        17.683860974783514     
   244.00000000000000        996.52898947120048       -1119.2662314316528       -567.96200212732208       -47.251095059256940       -64.716979705288836        262.30045177724190       -641.71014092310804       -322.98151032968951       -51.165774422437110       -70.835782270794581       -40.357724208614357       -241.74367419646819       -30.265939888022817        95.037390178909050        69.230090723260631        803.81942476347649        413.60388494585106        378.26140489462085        513.20827621391891       -209.00358668127245       -1273.0557201126765       -184.21132021351673        578.20757031401843       -102.69510505007156        103.14382162927717       -52.215194917630143        17.685650696094935     
   245.00000000000000        996.52054263182060       -1119.2660083289809       -567.95975566618404       -47.251500082019518       -64.717812206784160        262.30040557843063       -641.78554453149968       -323.00888771740426       -51.161700058443458       -70.835355542420771       -40.369565288674401       -241.78160010861717       -30.265054425904630        95.033418611592396        69.235615048763492        803.71806489055280        413.56793492242042        378.26696992196230        513.19598658154177       -209.02490045435925       -1273.1016844514975       -184.20182865762877        578.17376949621178       -102.71146714062857        103.16229818563110       -52.220790109830844        17.687442358611317     
   246.00000000000000        996.51210730438925       -1119.2658009212491       -567.95751747893723       -47.251905975170537       -64.718645767316019        262.30036430747498       -641.86095305869208       -323.03626749064057       -51.157624254562748       -70.834926351649543       -40.381413960332459       -241.81957619890360       -30.264172794863018        95.029459020888723        69.241146032422023        803.61678497069579        413.53202811421261        378.27257297832983        513.18374609245791       -209.04623475819687       -1273.1477635575045       -184.19236061139239        578.14004271411875       -102.72783434348624        103.18077531866790       -52.226389825033692        17.689235938799339     
   247.00000000000000        996.50368336523911       -1119.2656090329008       -567.95528747321760       -47.252312729241503       -64.719480375420147        262.30032791225864       -641.93636642736010       -323.06364961218594       -51.153547026436485       -70.834494725431242       -40.393270146016462       -241.85760195358080       -30.263294955266247        95.025511282992966        69.246683600868195        803.51558416607122        413.49616406593589        378.27821365194632        513.17155421625694       -209.06758937034033       -1273.1939561967772       -184.18291582636976        578.10638918537984       -102.74420660658167        103.19925302717327       -52.231994007526254        17.691031413501612     
   248.00000000000000        996.49527069239775       -1119.2654324909245       -567.95306555799675       -47.252720334896203       -64.720316019791412        262.30029634136241       -642.01178456172875       -323.09103404556942       -51.149468389488234       -70.834060690336997       -40.405133769141663       -241.89567686545732       -30.262420867996525        95.021575275703597        69.252227681777526        803.41446164992090        413.46034232836740        378.28389153674647        513.15941042985094       -209.08896407143664       -1273.2402611523532       -184.17349405745003        578.07280813811190       -102.76058387850385        103.21773130984533       -52.237602602502207        17.692828759929281     
   249.00000000000000        996.48686916555994       -1119.2652711248106       -567.95085164355908       -47.253128782928563       -64.721152689281169        262.30026954405395       -642.08720738753618       -323.11842075504393       -51.145388358927228       -70.833624272565103       -40.417004754096425       -241.93380043380205       -30.261550494442357        95.017650878398754        69.257778203851188        803.31341660639214        413.42456245825889        378.28960623228238        513.14731421735451       -209.11035864517336       -1273.2866772239490       -184.16409506279726        578.03929881074419       -102.77696610848466        103.23621016529852       -52.243215556043154        17.694627955654820     
   250.00000000000000        996.47847866606105       -1119.2651247665076       -567.94864564147872       -47.253538064260404       -64.721990372894652        262.30024747027653       -642.16263483199748       -323.14580970556904       -51.141306949751950       -70.833185497947284       -40.428883026228128       -241.97197216425076       -30.260683796490998        95.013737972012834        69.263335096798428        803.21244823037102        413.38882401824378        378.29535734363100        513.13526506996641       -209.13177287822830       -1273.3332032276905       -184.15471860379910        578.00586045185651       -102.79335324638997        103.25468959206769       -52.248832815100918        17.696428978604956     
   251.00000000000000        996.47009907685026       -1119.2649932503782       -567.94644746459687       -47.253948169939370       -64.722829059788509        262.30023007063897       -642.23806682376971       -323.17320086279415       -51.137224176753577       -70.832744391954876       -40.440768511829376       -242.01019156871371       -30.259820736521050        95.009836439013398        69.268898291319445        803.11155572731786        413.35312657674586        378.30114448130337        513.12326248585441       -209.15320656022010       -1273.3798379958450       -184.14536444501638        577.97249232002105       -102.80974524271099        103.27316958861178       -52.254454327480168        17.698231807053784     
   252.00000000000000        996.46173028246494       -1119.2648764131579       -567.94425702699982       -47.254359091136799       -64.723668739268192        262.30021729640487       -642.31350329291763       -323.20059419304238       -51.133140054519458       -70.832300979704769       -40.452661138124313       -242.04845816528510       -30.258961277395155        95.005946163378439        69.274467719088548        803.01073831310509        413.31746970788976        378.30696726115525        513.11130597004137       -209.17465948365972       -1273.4265803765595       -184.13603235413368        577.93919368364618       -102.82614204855562        103.29165015331751       -52.260080041821539        17.700036419616023     
   253.00000000000000        996.45337216900430       -1119.2647740939137       -567.94207424399769       -47.254770819145691       -64.724509400785621        262.30020909948280       -642.38894417088045       -323.22798966329475       -51.129054597436422       -70.831855285965418       -40.464560833255220       -242.08677147815342       -30.258105382452808        95.002067030573997        69.280043312737575        802.90999521385879        413.28185299141239        378.31282530429951        513.09939503429337       -209.19613144390289       -1273.4734292336047       -184.12672210191056        577.90596382082333       -102.84254361563998        103.31013128450283       -52.265709907585098        17.701842795240431     
   254.00000000000000        996.44502462410514       -1119.2646861340038       -567.93989903210309       -47.255183345378711       -64.725351033936747        262.30020543241613       -642.46438939043935       -323.25538724117467       -51.124967819694099       -70.831407335162538       -40.476467526269261       -242.12513103751346       -30.257253015503299        94.998198927532130        69.285625005839762        802.80932566580168        413.24627601257674        378.31871823702056        513.08752919701124       -209.21762223910332       -1273.5203834461213       -184.11743346213379        577.87280201917622       -102.85894989627991        103.32861298042032       -52.271343875034191        17.703650913203379     
   255.00000000000000        996.43668753691702       -1119.2646123770373       -567.93773130901047       -47.255596661366184       -64.726193628459157        262.30020624837312       -642.53983888568666       -323.28278689493311       -51.120879735288149       -70.830957151384879       -40.488381147105443       -242.16353637947941       -30.256404140818738        94.994341742629288        69.291212732893825        802.70872891509953        413.21073836208603        378.32464569068952        513.07570798312202       -209.23913167016698       -1273.5674419083732       -184.10816621157022        577.83970757571308       -102.87536084338277        103.34709523926040       -52.276981895219699        17.705460753102560     
   256.00000000000000        996.42836079807751       -1119.2645526688368       -567.93557099357565       -47.256010758754194       -64.727037174229849        262.30021150113743       -642.61529259199438       -323.31018859343374       -51.116790358023437       -70.830504758389779       -40.500301626581795       -242.20198704599940       -30.255558723127201        94.990495365664884        69.296806429308418        802.60820421771007        413.17523963600036        378.33060730168194        513.06393092397389       -209.26065954070714       -1273.6146035295042       -184.09892012992069        577.80667979668078       -102.89177641043925        103.36557805915447       -52.282623919964649        17.707272294850849     
   257.00000000000000        996.42004429968904       -1119.2645068573991       -567.93341800579628       -47.256425629302655       -64.727881661262899        262.30022114509848       -642.69075044598492       -323.33759230613913       -51.112699701517137       -70.830050179608591       -40.512228896382673       -242.24048258477134       -30.254716727605995        94.986659687840387        69.302406031386823        802.50775083923361        413.13977943565396        378.33660271129605        513.05219755723283       -209.28220565700008       -1273.6618672332979       -184.08969499977451        577.77371799742218       -102.90819655151527        103.38406143817788       -52.288269901849155        17.709085518670289     
   258.00000000000000        996.41173793529549       -1119.2644747928584       -567.93127226679223       -47.256841264883462       -64.728727079707241        262.30023513524230       -642.76621238550206       -323.36499800309667       -51.108607779201826       -70.829593438152145       -40.524162889046337       -242.27902254915981       -30.253878119875022        94.982834601738531        69.308011476312004        802.40736805476706        413.10435736757444        378.34263156567346        513.04050742678055       -209.30376982794201       -1273.7092319579458       -184.08049060656484        577.74082150223512       -102.92462122124405        103.40254537435285       -52.293919794195723        17.710900405086225     
   259.00000000000000        996.40344159985887       -1119.2644563274500       -567.92913369878625       -47.257257657478675       -64.729573419844527        262.30025342714202       -642.84167834958271       -323.39240565492520       -51.104514604328429       -70.829134556815944       -40.536103537952663       -242.31760649811446       -30.253042865990235        94.979020001303098        69.313622702131909        802.30705514875990        413.06897304340305        378.34869351572058        513.02886008261476       -209.32535186500633       -1273.7566966558140       -184.07130673852475        577.70798964423443       -102.94105037481816        103.42102986565119       -52.299573551054905        17.712716934921566     
   260.00000000000000        996.39515518973712       -1119.2644513154742       -567.92700222508540       -47.257674799178687       -64.730420672086908        262.30027597694919       -642.91714827842929       -323.41981523280197       -51.100420189969213       -70.828673558085384       -40.548050777311033       -242.35623399608957       -30.252210932437212        94.975215781818761        69.319239647745079        802.20681141487285        413.03362607981637        378.35478821703185        513.01725508075106       -209.34695158220208       -1273.8042602932194       -184.06214318664416        577.67522176521618       -102.95748396798191        103.43951490999699       -52.305231127191284        17.714535089291171     
   261.00000000000000        996.38687860266214       -1119.2644596132614       -567.92487777006306       -47.258092682180504       -64.731268826975011        262.30030274138477       -642.99262211338328       -323.44722670844982       -51.096324549020650       -70.828210464140810       -40.560004542148448       -242.39490461296475       -30.251382286124841        94.971421839891434        69.324862252886533        802.10663615583803        412.99831609844932        378.36091532981430        513.00569198312701       -209.36856879603286       -1273.8519218502065       -184.05299974462739        577.64251721552409       -102.97392195702361        103.45800050526918       -52.310892478069711        17.716354849596367     
   262.00000000000000        996.37861173771773       -1119.2644810791376       -567.92276025914009       -47.258511298785997       -64.732117875175845        262.30033367773029       -643.06809979689888       -323.47464005412485       -51.092227694206272       -70.827745296862474       -40.571964768297818       -242.43361792396692       -30.250556894379070        94.967638073428887        69.330490458113857        802.00652868332281        412.96304272581961        378.36707451881347        512.99417035750719       -209.39020332545672       -1273.8996803203297       -184.04387620885143        577.60987535391837       -102.99036429876799        103.47648664930406       -52.316557559841975        17.718176197519583     
   263.00000000000000        996.37035449531845       -1119.2645155733906       -567.92064961876792       -47.258930641400198       -64.732967807480705        262.30036874381943       -643.14358127251796       -323.50205524260429       -51.088129638079444       -70.827278077835501       -40.583931392386361       -242.47237350959344       -30.249734724936804        94.963864381621619        69.336124204793691        801.90648831779470        412.92780559325320        378.37326545324078        512.98268977739076       -209.41185499184672       -1273.9475347104396       -184.03477237832507        577.57729554744628       -103.00681095056888        103.49497333989753       -52.322226329333652        17.719999115019103     
   264.00000000000000        996.36210677718861       -1119.2645629582375       -567.91854577641129       -47.259350702529645       -64.733818614803326        262.30040789802968       -643.21906648484537       -323.52947224717474       -51.084030393026097       -70.826808828354586       -40.595904351824259       -242.51117095553641       -30.248915745939847        94.960100664924028        69.341763435088311        801.80651438838913        412.89260433681119        378.37948780670200        512.97124982191997       -209.43352361895202       -1273.9954840404721       -184.02568805464853        577.54477717131590       -103.02326187030177        103.51346057480750       -52.327898744031330        17.721823584323943     
   265.00000000000000        996.35386848634175       -1119.2646230977916       -567.91644866053036       -47.259771474780756       -64.734670288177753        262.30045109927369       -643.29455537952458       -323.55689104162082       -51.079929971267426       -70.826337569428759       -40.607883584793484       -242.55000985260821       -30.248099925928994        94.956346825036007        69.347408091942640        801.70660623277922        412.85743859721799        378.38574125712728        512.95985007579122       -209.45520903286010       -1274.0435273432424       -184.01662304197396        577.51231960877146       -103.03971701635660        103.53194835175606       -52.333574762070100        17.723649587928822     
   266.00000000000000        996.34563952706037       -1119.2646958580310       -567.91435820056540       -47.260192950858212       -64.735522818756593        262.30049830699147       -643.37004790321475       -323.58431160021377       -51.075828384862518       -70.825864321786014       -40.619869030236707       -242.58888979666807       -30.247287233838165        94.952602764884674        69.353058119071363        801.60676319704760        412.82230801979063        378.39202548670232        512.94849012916654       -209.47691106195930       -1274.0916636642421       -184.00757714696644        577.47992225097039       -103.05617634763068        103.55043666843150       -52.339254342221309        17.725477108589267     
   267.00000000000000        996.33741980487628       -1119.2647811067673       -567.91227432691926       -47.260615123563390       -64.736376197808994        262.30054948114235       -643.44554400356731       -323.61173389770090       -51.071725645710934       -70.825389105877804       -40.631860627846486       -242.62781038854976       -30.246477638988672        94.948868388606456        69.358713460946376        801.50698463556057        412.78721225436908        378.39834018180085        512.93716957758784       -209.49862953690214       -1274.1398920614397       -183.99855017876584        577.44758449686310       -103.07263982352160        103.56892552249052       -52.344937443880625        17.727306129316808     
   268.00000000000000        996.32920922655057       -1119.2648787136147       -567.91019697094214       -47.261037985792797       -64.737230416718901        262.30060458219685       -643.52104362920477       -323.63915790929474       -51.067621765555252       -70.824911941883514       -40.643858318054541       -242.66677123399046       -30.245671111083556        94.945143601529509        69.364374062784378        801.40726991084421        412.75215095524823        378.40468503291817        512.92588802189221       -209.52036429056946       -1274.1882116050861       -183.98954194894912        577.41530575307490       -103.08910740392024        103.58741491155993       -52.350624027056305        17.729136633374281     
   269.00000000000000        996.32100770005536       -1119.2649885499616       -567.90812606491579       -47.261461530536600       -64.738085466983151        262.30066357112923       -643.59654672969782       -323.66658361066288       -51.063516755983557       -70.824432849714825       -40.655862042021241       -242.70577194356073       -30.244867620202022        94.941428310156269        69.370039870534868        801.30761839346269        412.71712378111039        378.41105973460606        512.91464506812804       -209.54211515803507       -1274.2366213775213       -183.98055227149345        577.38308543378889       -103.10557904920408        103.60590483323881       -52.356314052357796        17.730968604271244     
   270.00000000000000        996.31281513455383       -1119.2651104889389       -567.90606154203795       -47.261885750877084       -64.738941340209749        262.30072640940966       -643.67205325554551       -323.69401097791774       -51.059410628431912       -70.823951849020020       -40.667871741625198       -242.74481213259551       -30.244067136793966        94.937722422146521        69.375710830868115        801.20802946189838        412.68213039495953        378.41746398540909        512.90344032747419       -209.56388197653098       -1274.2851204729859       -183.97158096273978        577.35092296063272       -103.12205472023031        103.62439528510004       -52.362007480984552        17.732802025759465     
   271.00000000000000        996.30463144038288       -1119.2652444053933       -567.90400333640719       -47.262310639987227       -64.739798028116098        262.30079305899699       -643.74756315815353       -323.72143998760697       -51.055303394186723       -70.823468959188148       -40.679887359453105       -242.78389142112616       -30.243269631674572        94.934025846300457        69.381386891163629        801.10850250243391        412.64717046405605        378.42389748780124        512.89227341615901       -209.58566458541350       -1274.3337079974374       -183.96262784135720        577.31881776256478       -103.13853437832928        103.64288626469227       -52.367704274715067        17.734636881828546     
   272.00000000000000        996.29645652903400       -1119.2653901758574       -567.90195138300828       -47.262736191129235       -64.740655522527305        262.30086348233107       -643.82307638981547       -323.74887061670387       -51.051195064387116       -70.822984199353215       -40.691908838789637       -242.82300943381352       -30.242475076019019        94.930338492542219        69.387067999498626        801.00903690903658        412.61224365985322        378.43035994812499        512.88114395538207       -209.60746282612965       -1274.3823830683659       -183.95369272830789        577.28676927576464       -103.15501798529792        103.66137776954137       -52.373404395896216        17.736473156701603     
   273.00000000000000        996.28829031313626       -1119.2655476785233       -567.89990561769787       -47.263162397653176       -64.741513815374446        262.30093764232578       -643.89859290369202       -323.77630284259794       -51.047085650027284       -70.822497588398164       -40.703936123607562       -242.86216579988223       -30.241683441357253        94.926660271903614        69.392754104636879        800.90963208324445        412.57734965793423        378.43685107653005        512.87005157123644       -209.62927654218450       -1274.4311448146166       -183.94477544681243        577.25477694352401       -103.17150550339323        103.67986979715224       -52.379107807432774        17.738310834831069     
   274.00000000000000        996.28013270643817       -1119.2657167932143       -567.89786597718978       -47.263589252995537       -64.742372898692935        262.30101550236191       -643.97411265379299       -323.80373664308604       -51.042975161958701       -70.822009144958940       -40.715969158557996       -242.90136015305566       -30.240894699568852        94.922991096508042        69.398445156017587        800.81028743405375        412.54248813795056        378.44337058691423        512.85899589463259       -209.65110557910882       -1274.4799923762139       -183.93587582231606        577.22284021613984       -103.18799689532602        103.69836234501017       -52.384814472777208        17.740149900894561     
   275.00000000000000        996.27198362379067       -1119.2658974013593       -567.89583239904130       -47.264016750677932       -64.743232764620913        262.30109702627993       -644.04963559495832       -323.83117199636325       -51.038863610892427       -70.821518887428340       -40.728007888960803       -242.94059213149228       -30.240108822877971        94.919330879554835        69.404141103744692        800.71100237780922        412.50765878356111        378.44991819686510        512.84797656122385       -209.67294978442749       -1274.5289249041896       -183.92699368245513        577.19095855080968       -103.20449212425456        103.71685541058247       -52.390524355919624        17.741990339790856     
   276.00000000000000        996.26384298113044       -1119.2660893859661       -567.89380482163972       -47.264444884305711       -64.744093405397606        262.30118217837344       -644.12516168284014       -323.85860888101450       -51.034751007401226       -70.821026833959877       -40.740052260795132       -242.97986137772267       -30.239325783848372        94.915679535303653        69.409841898576161        800.61177633809564        412.47286128237283        378.45649362760241        512.83699321133315       -209.69480900762832       -1274.5779415604118       -183.91812885702456        577.15913141152760       -103.22099115377839        103.73534899131977       -52.396237421378004        17.743832136635945     
   277.00000000000000        996.25571069546277       -1119.2662926315957       -567.89178318418840       -47.264873647566674       -64.744954813361801        262.30127092338211       -644.20069087388515       -323.88604727600620       -51.030637361921805       -70.820533002471507       -40.752102220690119       -243.01916753858768       -30.238545555378511        94.912036979059252        69.415547491913614        800.51260874563081        412.43809532588182        378.46309660392200        512.82604548988070       -209.71668310013169       -1274.6270415174204       -183.90928117794527        577.12735826898370       -103.23749394793225        103.75384308465743       -52.401953634188629        17.745675276759151     
   278.00000000000000        996.24758668484571       -1119.2665070243368       -567.88976742669377       -47.265303034229802       -64.745816980950281        262.30136322648519       -644.27622312531741       -323.91348716067779       -51.026522684756841       -70.820037410649405       -40.764157715915722       -243.05851026517743       -30.237768110696752        94.908403127156490        69.421257835792076        800.41349903816149        412.40336060941576        378.46972685414005        512.81513304631358       -209.73857191526042       -1274.6762239582617       -183.90045047923280        577.09563860046353       -103.25400047118011        103.77233768801688       -52.407672959896686        17.747519745699371     
   279.00000000000000        996.23947086837393       -1119.2667324517822       -567.88775748995272       -47.265733038143964       -64.746679900696307        262.30145905329516       -644.35175839512192       -323.94092851473397       -51.022406986077151       -70.819540075951508       -40.776218694373696       -243.09788921277146       -30.236993423356584        94.904777896945504        69.426972882870018        800.31444666035907        412.36865683207697        378.47638411003919        512.80425553453563       -209.76047530821043       -1274.7254880763292       -183.89163659696595        577.06397188975029       -103.27051068840919        103.79083279880685       -52.413395364547100        17.749365529201366     
   280.00000000000000        996.23136316616274       -1119.2669688030035       -567.88575331553920       -47.266163653236696       -64.747543565228142        262.30155836985085       -644.42729664202761       -323.96837131823679       -51.018290275923647       -70.819041015611162       -40.788285104588695       -243.13730404077953       -30.236221467231992        94.901161206777175        69.432692586419378        800.21545106371946        412.33398369668708        378.48306810681481        512.79341261283980       -209.78239313602174       -1274.7748330752047       -183.88283936925617        577.03235762702832       -103.28702456492414        103.80932841442456       -52.419120814675551        17.751212613212118     
   281.00000000000000        996.22326349933257       -1119.2672159685283       -567.88375484579274       -47.266594873512972       -64.748407967267596        262.30166114261164       -644.50283782549252       -323.99581555159813       -51.014172564209410       -70.818540246640566       -40.800356895699558       -243.17675441268355       -30.235452216512851        94.897552975988816        69.438416900316014        800.11651170646235        412.29934090973165        378.48977858302288        512.78260394384029       -209.80432525755012       -1274.8242581685042       -183.87405863621757        577.00079530878816       -103.30354206644132        103.82782453225695       -52.424849277299685        17.753060983877301     
   282.00000000000000        996.21517178999432       -1119.2674738403152       -567.88176202380498       -47.267026693054021       -64.749273099628581        262.30176733845070       -644.57838190568691       -324.02326119557239       -51.010053860721612       -70.818037785834235       -40.812434017450663       -243.21623999598029       -30.234685645700406        94.893953124890089        69.444145779030109        800.01762805343344        412.26472818130657        378.49651528052806        512.77182919440747       -209.82627153343915       -1274.8737625797244       -183.86529423993707        576.96928443773322       -103.32006315908311        103.84632114968174       -52.430580719910537        17.754910627537800     
   283.00000000000000        996.20708796123370       -1119.2677423117334       -567.87977479340907       -47.267459106016133       -64.750138955215661        262.30187692464949       -644.65392884347966       -324.05070823124885       -51.005934175123478       -70.817533649772372       -40.824516420183464       -243.25576046212498       -30.233921729602820        94.890361574749079        69.449879177616936        799.91879957600827        412.23014522506492        378.50327794445337        512.76108803560237       -209.84823182609296       -1274.9233455420936       -183.85654602444546        576.93782452268852       -103.33658780937235        103.86481826406849       -52.436315110464079        17.756761530726298     
   284.00000000000000        996.19901193709677       -1119.2680212775379       -567.87779309916675       -47.267892106629525       -64.751005527022770        262.30198986889121       -644.72947860042211       -324.07815664004522       -51.001813516956169       -70.817027854824175       -40.836604054828143       -243.29531548647589       -30.233160443330821        94.886778247778764        69.455617051707677        799.82002575199635        412.19559175816482        378.51006632313056        512.75038014261349       -209.87020599964902       -1274.9730062984249       -183.84781383568873        576.90641507850989       -103.35311598422683        103.88331587277968       -52.442052417373006        17.758613680163954     
   285.00000000000000        996.19094364257569       -1119.2683106338486       -567.87581688635714       -47.268325689197191       -64.751872808131736        262.30210613925533       -644.80503113873476       -324.10560640370016       -50.997691895640664       -70.816520417151125       -40.848696872895360       -243.33490474823961       -30.232401762293367        94.883203067123446        69.461359357500413        799.72130606554890        412.16106750121810        378.51688016805087        512.73970519469412       -209.89219391995204       -1275.0227441009706       -183.83909752149984        576.87505562599563       -103.36964765095381        103.90181397317163       -52.447792609498642        17.760467062757133     
   286.00000000000000        996.18288300359438       -1119.2686102781290       -567.87384610096592       -47.268759848093815       -64.752740791711034        262.30222570421137       -644.88058642129238       -324.13305750426707       -50.993569320479580       -70.816011352710149       -40.860794826468208       -243.37452793041732       -30.231645662193433        94.879635956845618        69.467106051751358        799.62264000706602        412.12657217824000        378.52371923381753        512.72906287510079       -209.91419545452771       -1275.0725582112811       -183.83039693157110        576.84374569179943       -103.38618277724483        103.92031256259554       -52.453535656143075        17.762321665594204     
   287.00000000000000        996.17482994699435       -1119.2689201091641       -567.87188068967350       -47.269194577764644       -64.753609471014428        262.30234853261356       -644.95614441161092       -324.16050992410720       -50.989445800658977       -70.815500677256793       -40.872897868194208       -243.41418471975177       -30.230892119023817        94.876076841912976        69.472857091766130        799.52402707310705        412.09210551659925        378.53058327809816        512.71845287103292       -209.93621047255741       -1275.1224479000650       -183.82171191742691        576.81248480834438       -103.40272133117028        103.93881163839831       -52.459281527041384        17.764177475942414     
   288.00000000000000        996.16678440052146       -1119.2692400270403       -567.86992059984425       -47.269629872724423       -64.754478839379672        262.30247459369508       -645.03170507383402       -324.18796364588343       -50.985321345250128       -70.814988406348263       -40.885005951277471       -243.45387480667517       -30.230141109063062        94.872525648185515        69.478612435391341        799.42546676630138        412.05766724696969        378.53747206157891        512.70787487357404       -209.95823884485293       -1275.1724124470520       -183.81304233239700        576.78127251373883       -103.41926328117435        103.95731119792347       -52.465030192354106        17.766034481244819     
   289.00000000000000        996.15874629281200       -1119.2695699331236       -567.86796577951611       -47.270065727556357       -64.755348890227296        262.30260385706237       -645.10726837271955       -324.21541865255392       -50.981195963211277       -70.814474555346507       -40.897119029470971       -243.49359788525783       -30.229392608871386        94.868982302403026        69.484372041006154        799.32695859526075        412.02325710328194        378.54438534791853        512.69732857763233       -209.98028044383199       -1275.2224511408574       -183.80438803159015        576.75010835169360       -103.43580859606983        103.97581123851194       -52.470781622659793        17.767892669117280     
   290.00000000000000        996.15071555337965       -1119.2699097300417       -567.86601617738984       -47.270502136911077       -64.756219617059287        262.30273629269004       -645.18283427362735       -324.24287492736619       -50.977069663389294       -70.813959139421172       -40.909237057068921       -243.53335365315752       -30.228646595286733        94.865446732172657        69.490135867514155        799.22850207449392        411.98887482267645        378.55132290370398        512.68681368188459       -210.00233514349401       -1275.2725632788506       -183.79574887186820        576.71899187144004       -103.45235724503313        103.99431175750294       -52.476535788947757        17.769752027345511     
   291.00000000000000        996.14269211260250       -1119.2702593216629       -567.86407174281840       -47.270939095505575       -64.757091013457924        262.30287187091517       -645.25840274250675       -324.27033245385098       -50.972942454521416       -70.813442173552502       -40.921359988899340       -243.57314181156991       -30.227903045420845        94.861918865956667        69.495903874335255        799.13009672432133        411.95452014545685        378.55828449840618        512.67632988871901       -210.02440281939622       -1275.3227481670242       -183.78712471182067        576.68792262765021       -103.46890919759929        104.01281275223468       -52.482292662610973        17.771612543882188     
   292.00000000000000        996.13467590171012       -1119.2706186130763       -567.86213242579743       -47.271376598122266       -64.757963073084554        262.30301056243241       -645.33397374588412       -324.29779121581657       -50.968814345236844       -70.812923672534268       -40.933487780316590       -243.61296206517937       -30.227161936655417        94.858398633060503        69.501676021397785        799.03174207079257        411.92019281504457        378.56526990433719        512.66587690418055       -210.04648334863049       -1275.3730051198663       -183.77851541173968        576.65690018035809       -103.48546442365711        104.03131422004506       -52.488052215439090        17.773474206844153     
   293.00000000000000        996.12666685277100       -1119.2709875105741       -567.86019817695478       -47.271814639607953       -64.758835789678429        262.30315233828844       -645.40954725085146       -324.32525119734316       -50.964685344058410       -70.812403650976549       -40.945620387194190       -243.65281412211081       -30.226423246638301        94.854885963620902        69.507452269130766        798.93343764560393        411.88589257793376        378.57227889660743        512.65545443791598       -210.06857660980017       -1275.4233334602347       -183.76992083359531        576.62592409488161       -103.50202289344436        104.04981615827255       -52.493814419611624        17.775337004509598     
   294.00000000000000        996.11866489868032       -1119.2713659216322       -567.85826894754098       -47.272253214872904       -64.759709157055511        262.30329716987734       -645.48512322505451       -324.35271238277716       -50.960555459404119       -70.811882123308479       -40.957757765917620       -243.69269769388211       -30.225686953279787        94.851380788594255        69.513232578456268        798.83518298601791        411.85161918364707        378.57931125308420        512.64506220312080       -210.09068248299772       -1275.4737325192330       -183.76134084101147        576.59499394174679       -103.51858457754301        104.06831856425663       -52.499579247691273        17.777200925315395     
   295.00000000000000        996.11066997314765       -1119.2717537548917       -567.85634468941930       -47.272692318889867       -64.760583169107335        262.30344502893502       -645.56070163668164       -324.38017475672598       -50.956424699588766       -70.811359103781058       -40.969899873377315       -243.73261249535744       -30.224953034748921        94.847883039745199        69.519016910781858        798.73697763478435        411.81737238469242        378.58636675435071        512.63469991648640       -210.11280084978236       -1275.5242016360892       -183.75277529924199        576.56410929661263       -103.53514944687456        104.08682143533862       -52.505346672617364        17.779065957854396     
   296.00000000000000        996.10268201068493       -1119.2721509201422       -567.85442535505672       -47.273131946693162       -64.761457819799915        262.30359588753487       -645.63628245445273       -324.40763830405263       -50.952293072825420       -70.810834606469740       -40.982046666961679       -243.77255824470114       -30.224221469469892        94.844392649635324        69.524805227993326        798.63882114006219        411.78315193652014        378.59344518366561        512.62436729814897       -210.13493159315840       -1275.5747401580365       -183.74422407514717        576.53326974019728       -103.55171747269540        104.10532476886218       -52.511116667699433        17.780932090872856     
   297.00000000000000        996.09470094659514       -1119.2725573283019       -567.85251089751478       -47.273572093377744       -64.762333103172651        262.30374971808254       -645.71186564760853       -324.43510300987072       -50.948160587226987       -70.810308645277132       -40.994198104550321       -243.81253466333231       -30.223492236118478        94.840909551612043        69.530597492447427        798.54071305534274        411.74895759748080        378.60054632692362        512.61406407163804       -210.15707459755376       -1275.6253474401954       -183.73568703717086        576.50247485820546       -103.56828862659241        104.12382856217401       -52.516889206610955        17.782799313267855     
   298.00000000000000        996.08672671696002       -1119.2729728914026       -567.85060127043971       -47.274012754098322       -64.763209013337189        262.30390649331139       -645.78745118590018       -324.46256885953926       -50.944027250807643       -70.809781233935496       -41.006354144507299       -243.85254147588037       -30.222765313618552        94.837433679797684        69.536393666964727        798.44265293937428        411.71478912878422        378.60766997261646        512.60378996382724       -210.17922974879906       -1275.6760228454582       -183.72716405531764        576.47172424125711       -103.58486288047831        104.14233281262433       -52.522664263383199        17.784667614084817     
   299.00000000000000        996.07875925862947       -1119.2733975225710       -567.84869642805438       -47.274453924068474       -64.764085544476416        262.30406618627768       -645.86303903957878       -324.49003583865783       -50.939893071484342       -70.809252386009391       -41.018514745674501       -243.89257841014086       -30.222040681138619        94.833964969078778        69.542193714822702        798.34464035608767        411.68064629445848        378.61481591179484        512.59354470488483       -210.20139693410670       -1275.7267657443765       -183.71865500113071        576.44101748481728       -103.60144020658743        104.16083751756744       -52.528441812399144        17.786536982515020     
   300.00000000000000        996.07079850920991       -1119.2738311360133       -567.84679632514906       -47.274895598559745       -64.764962690843362        262.30422877035608       -645.93862917938543       -324.51750393306196       -50.935758057078210       -70.808722114898075       -41.030679867365116       -243.93264519703226       -30.221318318088446        94.830503355095431        69.547997599748854        798.24667487452359        411.64652886130989        378.62198393803061        512.58332802822588       -210.22357604205075       -1275.7775755150481       -183.71015974766976        576.41035418912679       -103.61802057747120        104.17934267436230       -52.534221828387615        17.788407407893228     
