# Supplementary material for: Design of high-temperature f-block molecular nanomagnets through the control of vibration-induced spin relaxation
Source: Chem Sci. 2019 Dec 2;11(6):1593–8. doi: 10.1039/c9sc03133b (PMC7025469; doi:10.1039/c9sc03133b)
Supplement: Supplementary file 3 [file SC-011-C9SC03133B-s003.zip › SI/Home-Made-Codes/cfptomat.f]

      program cfptomat
c
      implicit double precision (a-h,o-z)      
c
      integer,parameter ::   inn = 3     ! 1=Ce(III),2=Pr(III),3=Nd(III)/U(III),4=Pm(III),5=Sm(III),6=Tb(III),7=Dy(III),8=Ho(III),9=Er(III),10=Tm(III),11=Yb(III)
      real,parameter    ::    dj = 4.5d0 ! J, metal ground electron spin quantum number
      integer,parameter :: idtot = 10    ! 2J+1
      integer,parameter ::  nmod = 45    ! number of vibrational modes
      complex*16 amat(idtot*(idtot+1)/2)  
      complex*16 mat(idtot,idtot)  
      complex*16 x3
      dimension stev(6,11)
      dimension ramp(6,0:6),rbmp(6,0:6)
c
      common /a1/ stev
c
      call met
      call operators
c
      open(1,file='cfppert.out',status='unknown') 
      open(2,file='matrix.inp',status='unknown')  
c
      sn=dj
c
      do 1 ipr=1,nmod  
c
        read(1,*)  
        write(2,*) 'Mode',ipr
        do 2 l=2,6,2
          do 3 m=0,l 
            read (1,333) ramp(l,m),rbmp(l,m)
 3        continue
 2      continue
c
        ii=0
c
        do 4 i=1,idtot 
        do 4 j=1,idtot
c
          if (i.lt.j) goto 4 
          ii=ii+1 
          amat(ii) = (0.0d0,0.0d0)
c
          do 5 l=2,6,2
          do 5 m=0,l
            if ((i-m).ne.j) goto 5 
              x1 = ramp(l,m)*stev(l,inn)*oplm(i,j,l,m,sn)
              x2 =-rbmp(l,m)*stev(l,inn)*oplm(i,j,l,m,sn)
              x3 = dcmplx(x1,x2)
              amat(ii) = amat(ii)+x3  
    5     continue
c
 4      continue
c
        do 6 ise=1,idtot  
          do 7 ite=1,ise
            mat(ite,ise)=amat(ite+((ise-1)*ise)/2)  
            mat(ise,ite)=dconjg(mat(ite,ise))  
    7     continue  
    6   continue  
        do 8 ise=1,idtot 
          write(2,*) (mat(ise,ite),ite=1,idtot)  
    8   continue  
c
    1 continue  
c
      close(1)
      close(2)
 333  format (2f15.8)
      stop
      end program cfptomat
c
      function oplm(i,j,l,m,sn)
c
      implicit double precision (a-h,o-z)
c
      integer,parameter :: idtot = 10 ! 2J+1
      dimension a1(idtot),a2(idtot),a3(idtot),a4(idtot)
      dimension a5(idtot),a6(idtot)
      dimension sme1(idtot),sma1(idtot),sma2(idtot)
      dimension sma3(idtot),sma4(idtot),sma5(idtot),sma6(idtot)
c
      common /op01/ sd,a1,a2,a3,a4,a5,a6,sme1
      common /op02/ s1,s2,s3
      common /op03/ sma1,sma2,sma3,sma4,sma5,sma6
c
      oplm = 0.0d0
c 20  
      if (l.eq.2.and.m.eq.0) then
        oplm = 3.0d0*a1(j)**2-s1
        goto 125
      endif
c 40 
      if (l.eq.4.and.m.eq.0) then
        oplm = 35*a4(j)-30*s1*a1(j)**2+25*a2(j)-6*s1+3*s2
        goto 125
      endif
c 60  
      if (l.eq.6.and.m.eq.0) then
        oplm = 231*a6(j)-315*s1*a4(j)+735*a4(j)+105*a2(j)*s2
     &       -525*s1*a2(j)+294*a2(j)-5.0d0*s3+40*s2-60*s1
        goto 125
      endif
c 22
      if (l.eq.2.and.m.eq.2) then
        oplm = 0.5d0*sma2(j)
        goto 125
      endif
c 42
      if (l.eq.4.and.m.eq.2) then
        oplm = 0.25d0*(7*a2(j+2)-s1-5)*sma2(j)
        oplm = oplm + 0.25d0*sma2(j)*(7*a2(j)-s1-5)
        goto 125
      endif
c 62  
      if (l.eq.6.and.m.eq.2) then
        oplm = 0.25d0*(33*a4(j+2)-18*a2(j+2)*s1-123*a2(j+2)+
     &             s2+10*s1+102)*sma2(j)
        oplm = oplm + 0.25d0*sma2(j)*(33*a4(j)-18*a2(j)*s1-
     &             123*a2(j)+s2+10*s1+102)
        goto 125
      endif
c 44
      if (l.eq.4.and.m.eq.4) then
        oplm = 0.5d0*sma4(j)
        goto 125
      endif
c 64
      if (l.eq.6.and.m.eq.4) then
        oplm = 0.25d0*(11*a2(j+4)-s1-38)*sma4(j)
        oplm = oplm + 0.25d0*sma4(j)*(11*a2(j)-s1-38)
        goto 125
      endif
c 66
      if (l.eq.6.and.m.eq.6) then
        oplm = 0.5d0*sma6(j)
        goto 125
      endif
c 43
      if (l.eq.4.and.m.eq.3) then
        oplm = 0.25d0*a1(j+3)*sma3(j)
        oplm = oplm + 0.25d0*sma3(j)*a1(j)
        goto 125
      endif
c 63
      if (l.eq.6.and.m.eq.3) then
        oplm= 0.25d0*(11*a3(j+3)-3*a1(j+3)*s1-59*a1(j+3))*sma3(j)
        oplm=oplm + 0.25d0*sma3(j)*(11*a3(j)-3*a1(j)*s1-59*a1(j))
        goto 125
      endif
c 21
      if (l.eq.2.and.m.eq.1) then
        oplm = 0.25d0*a1(j+1)*sma1(j)
        oplm = oplm + 0.25d0*sma1(j)*a1(j)
        goto 125
      endif
c 41
      if (l.eq.4.and.m.eq.1) then
        oplm = 0.25d0*(7*a3(j+1)-3*s1*a1(j+1)-a1(j+1))*sma1(j)
        oplm = oplm + 0.25d0*sma1(j)*(7*a3(j)-3*s1*a1(j)-a1(j))
        goto 125
      endif
c 61
      if (l.eq.6.and.m.eq.1) then
        oplm = 0.25d0*
     &  (33*a5(j+1)-(30*s1-15)*a3(j+1)+(5*s2-10*s1+12)*a1(j+1))*sma1(j)
        oplm = oplm + 0.25d0*sma1(j)*
     &  (33*a5(j)-(30*s1-15)*a3(j)+(5*s2-10*s1+12)*a1(j))
        goto 125
      endif
c 65
      if (l.eq.6.and.m.eq.5) then
        oplm = 0.25d0*a1(j+5)*sma5(j)
        oplm = oplm + 0.25d0*sma5(j)*a1(j)
        goto 125
      endif
c
 125  return
      end function
c
      subroutine operators
c
      implicit double precision (a-h,o-z)
c
      integer,parameter :: idtot = 10 ! 2J+1
      dimension a1(idtot),a2(idtot),a3(idtot),a4(idtot)
      dimension a5(idtot),a6(idtot)
      dimension sme1(idtot),sma1(idtot),sma2(idtot)
      dimension sma3(idtot),sma4(idtot),sma5(idtot),sma6(idtot)
      dimension rmse(idtot)
c
      common /op01/ sd,a1,a2,a3,a4,a5,a6,sme1
      common /op02/ s1,s2,s3
      common /op03/ sma1,sma2,sma3,sma4,sma5,sma6
c
      i = 0
      sd = (idtot-1)/2.0d0
      s1 = sd*(sd+1.0d0)
      s2 = s1**2
      s3 = s1**3
      do 1 ist=-(idtot-1),(idtot-1),2
        i=i+1
        rmse(i)= dble(ist)/2.0d0
        a1(i) = rmse(i)
        a2(i) = a1(i)**2
        a3(i) = a1(i)**3
        a4(i) = a1(i)**4
        a5(i) = a1(i)**5
        a6(i) = a1(i)**6
        if ((a1(i)+1).lt.(sd+0.1d0)) then
          sma1(i) = dsqrt((sd-a1(i))*(sd+a1(i)+1))
        else
          sma1(i) = 0.0d0
        endif
        if (a1(i)+2.lt.sd+0.1d0) then
          sma2(i)=sma1(i)*
     &             dsqrt((sd-a1(i)-1)*(sd+a1(i)+2))
        else
          sma2(i) = 0.0d0
        endif
        if (a1(i)+3.lt.sd+0.1d0) then
          sma3(i)=sma2(i)*
     &             dsqrt((sd-a1(i)-2)*(sd+a1(i)+3))
        else
          sma3(i) = 0.0d0
        endif
        if (a1(i)+4.lt.sd+0.1d0) then
          sma4(i)=sma3(i)*
     &             dsqrt((sd-a1(i)-3)*(sd+a1(i)+4))
        else
          sma4(i) = 0.0d0
        endif
        if (a1(i)+5.lt.sd+0.1d0) then
          sma5(i)=sma4(i)*
     &             dsqrt((sd-a1(i)-4)*(sd+a1(i)+5))
        else
          sma5(i) = 0.0d0
        endif
        if (a1(i)+6.lt.sd+0.1d0) then
          sma6(i)=sma5(i)*
     &             dsqrt((sd-a1(i)-5)*(sd+a1(i)+6))
        else
          sma6(i) = 0.0d0
        endif
        if (a1(i)-1.gt.-sd-0.1d0) then
          sme1(i) = dsqrt((sd+a1(i))*(sd-a1(i)+1))
        else
          sme1(i) = 0.0d0
        endif
 1    continue
c
      return
      end subroutine operators
c
      subroutine met
c
      implicit double precision (a-h,o-z)
c
      dimension stev(6,11)
c
      common /a1/ stev
c
c     Ce(III)
      stev(2,1) = -2.0d0/35.0d0
      stev(4,1) =  2.0d0/(9.0d0*35.0d0)
      stev(6,1) =  0.0d0
c     Pr(III)
      stev(2,2) = -4.0d0*13.0d0/(9.0d0*25.0d0*11.0d0)
      stev(4,2) = -4.0d0/(9.0d0*5.0d0*121.0d0)
      stev(6,2) =  16.0d0*17.0d0/(81.0d0*35.0d0*121.0d0*13.0d0)
c     Nd(III)/U(III)
      stev(2,3) = -7.0d0/(9.0d0*121.0d0)
      stev(4,3) = -4.0d0*17.0d0/(27.0d0*1331.0d0*13.0d0)
      stev(6,3) = -5.0d0*17.0d0*19.0d0/(27.0d0*7.0d0*1331.0d0*169.0d0)
c     Pm(III)      
      stev(2,4) = 14.0d0/(35.0d0*121.0d0)
      stev(4,4) = 8.0d0*7.0d0*17.0d0/(27.0d0*5.0d0*1331.0d0*13.0d0)
      stev(6,4) = 8.0d0*17.0d0*19.0d0/(27.0d0*7.0d0*1331.0d0*169.0d0)
c     Sm(III)
      stev(2,5) = 13.0d0/(9.0d0*35.0d0)
      stev(4,5) = 26.0d0/(27.0d0*35.0d0*11.0d0)
      stev(6,5) = 0.0d0
c     Tb(III)
      stev(2,6) =-1.0d0/99.0d0
      stev(4,6) = 2.0d0/(11.0d0*1485.0d0)
      stev(6,6) =-1.0d0/(13.0d0*33.0d0*2079.0d0)
c     Dy(III)
      stev(2,7) =-2.0d0/(9.0d0*35.0d0)
      stev(4,7) =-8.0d0/(11.0d0*45.0d0*273.0d0)
      stev(6,7) = 4.0d0/(13.0d0*13.0d0*11.0d0*11.0d0*27.0d0*7.0d0)
c     Ho(III)
      stev(2,8) =-1.0d0/(15.0d0*30.0d0)
      stev(4,8) =-1.0d0/(11.0d0*2730.0d0)
      stev(6,8) =-5.0d0/(13.0d0*33.0d0*9009.0d0)
c     Er(III)
      stev(2,9) = 4.0d0/(45.0d0*35.0d0)
      stev(4,9) = 2.0d0/(11.0d0*15.0d0*273.0d0)
      stev(6,9) = 8.0d0/(13.0d0*13.0d0*11.0d0*11.0d0*27.0d0*7.0d0)
c     Tm(III)
      stev(2,10) = 1.0d0/(99.0d0)
      stev(4,10) = 8.0d0/(3.0d0*11.0d0*1485.0d0)
      stev(6,10) =-5.0d0/(13.0d0*33.0d0*2079.0d0)
c     Yb(III)
      stev(2,11) = 2.0d0/(63.0d0)
      stev(4,11) =-2.0d0/(77.0d0*15.0d0)
      stev(6,11) = 4.0d0/(13.0d0*33.0d0*63.0d0)
c
      end subroutine met
