# Supplementary material for: Design of high-temperature f-block molecular nanomagnets through the control of vibration-induced spin relaxation
Source: Chem Sci. 2019 Dec 2;11(6):1593–8. doi: 10.1039/c9sc03133b (PMC7025469; doi:10.1039/c9sc03133b)
Supplement: Supplementary file 3 [file SC-011-C9SC03133B-s003.zip › SI/Home-Made-Codes/frrmcfpd2.inp]

Harmonic Frequencies (cm^-1)
29.9188	
32.3279	
39.1771	
49.5392	
50.2326	
56.4047	
66.5726	
74.1832	
74.9487	
84.4512	
91.2022	
101.6848 
108.7074 
127.8281 
132.4834 
135.0115 
136.8658 
170.0364 
172.5580 
175.4401 
175.7696 
200.5228 
201.2021 
208.7030 
210.4082 
219.7377 
220.0293 
222.7651 
223.4991 
240.5414 
242.5196 
245.1787 
254.8614 
257.4169 
258.7566 
263.0314 
263.4276 
267.3924 
269.1521 
278.5617 
280.1171 
287.9024 
288.8959 
292.5148 
293.2777
Reduced Masses (c.a.m.u.)
3.1423   
2.7395   
2.9841  
3.9844  
2.9886  
3.5401  
3.1104  
4.6770  
4.7472  
3.9308  
3.5492  
4.2242  
3.8717  
2.6091    
2.7161   
4.0494    
2.9675   
3.4347   
2.4967  
2.3701   
3.1710    
1.5346  
1.5527   
1.9720    
2.0203   
1.5642    
1.7811  
1.6623  
1.7068   
2.0971   
2.2528    
2.1405   
2.0621   
1.1129   
1.1191   
1.5793    
1.2769   
1.5380   
1.2878  
1.1878   
1.2116   
1.2694   
1.5508   
1.6937   
1.2418
Geom. Eq. Der2 ([u]*A^-2)
Mode 1
-0.6595700277902109
2.746870015384943
1.395970405245291
0.1450197116265757
0.1987199507713306
0.09277639086540146
2.605702540215607
1.325823043217244
-0.2657362070820519
-0.3579244015552382
-1.916258432552164
-11.78143496370883
0.3426474685547785
-1.078565834182601
0.136012789702659
-7.066054857647525
-3.593176843997663
-2.792062392662654
-3.803388018867434
-0.4682166811957618
-2.886709954170846
2.081603733108236
-6.532921028588283
-7.013304056917243
7.127983958661203
-0.2822486474729239
0.09258613570467543
Mode 2
-0.04664592653100176
-0.02534326166424411
-0.01292034783331574
-0.0005357074066178746
-0.000755926140075851
-0.141429380652112
-3.577672608987002
-1.816302876111383
1.427560946273995
1.949006038598819
-0.4405994885060756
-2.673536271749009
-0.1449259619072943
0.4554920931149769
-0.8433253531719761
-0.955639206588063
-0.4897691195548283
3.562985436961541
4.866097774225124
-1.744084595600959
-10.60998181515374
-1.028187107691968
3.240074016596239
4.409115515269384
-4.475581038243337
0.1120561880581968
-0.03785157374124046
Mode 3
-0.1546529956289772
0.1091943876537533
0.05591090944005269
0.08796380188194337
0.1204488210112186
0.7607573273694302
1.106437890474346
0.5583083963699678
1.195295132435126
1.634401526809605
-0.3136657966235766
-1.906307318008057
0.07020096855191625
-0.2212547145639735
1.281327028885063
5.428524613839035
2.738259548401044
1.090424655663496
1.486185884144164
-0.58437827690065
-3.52509303215723
0.3596973673657609
-1.131375751355358
0.9687421007973102
-0.9862273016592673
0.1279694047010757
-0.04319170912567429
Mode 4
-4.592574844263186
0.6383005631814016
2.297700956594105
-0.940791711326828
-1.650549640872615
-4.264118207340807
-9.457045420472525
5.392609891759947
0.5837388352749813
-5.208280715764945
0.6825213147808998
13.13450671878841
-1.009026752910568
2.966825977262637
-4.871069789137597
-12.24216171844933
9.206175196870861
-2.651077873320993
-21.24999223156886
0.1293360112669329
25.65681027722278
0.2164623907238308
-2.122555305538842
14.40272902974451
-13.23985686059127
3.652296529141295
-1.261220303232369
Mode 5
-1.070299957178076
-0.616490856186688
-0.1641513132277663
0.2594296549434079
0.1822582198386098
-0.6955760315405324
-4.871941592568435
-2.399705932004409
-0.1689434087294421
-1.182534084784594
-1.233179698109239
3.119578342357963
-0.04921646324402259
-0.2138338903054024
-0.04846735163834548
-8.211322618538295
-4.491261932370768
-5.486208542646291
-7.481920926740689
1.430219592457821
16.52295008189433
0.9599075865290176
-3.216809746148718
5.774080162605679
-0.916443525976082
0.2622297982065467
-0.4751330022609029
Mode 6
-1.827109664657622
-0.5601894945301215
-0.2830808414728357
0.5834378604979904
0.7969160818894134
-2.236216327231646
-25.6121073094119
-12.9963949638427
0.4034624997567612
0.5335514394238488
-2.573287650542119
-15.73892534835911
0.4112089748598136
-1.300420385320947
-4.495426378271695
-59.2726050105443
-30.08767692617428
-0.03887569839373597
-0.1229530055548969
-4.230834396782061
-25.72154188414017
2.053802044856559
-6.487199084225452
-12.17134385150437
12.40736810552276
-0.5422463438644815
0.1766905169526596
Mode 7
-2.109240196735205
2.05241543367177
1.045471123232164
-0.1160150713472922
-0.1587174608438905
2.230029626953177
-4.96262610778056
-2.537319272753737
0.04349951197355664
0.05559130292940505
1.594699164782529
9.863553176885883
0.7110030153973413
-2.234693124150006
4.117705277373426
-13.21367710811776
-6.773553489659685
-6.84562816423396
-9.376607067088502
6.449689823202513
39.89243785857119
6.620443052854307
-20.79678058107731
-17.59028527074215
17.87942970716387
2.608209939915989
-0.8780834683753282
Mode 8
-10.47606933347872
11.72596140878424
5.965769123031024
-1.916862458581577
-2.620483142446921
0.4647306027126935
-2.2638534350529
-1.17262575133874
-2.854740557488624
-3.920603060847004
2.529821087226701
15.68864961934659
1.86099541760474
-5.853936547432687
3.84905242262192
-48.94976865740843
-24.98779047289218
-23.00403085927166
-31.52479730370738
9.648022845610551
60.13577725209672
18.11170604733375
-56.92230253429535
-63.995318574146
65.04054458353617
11.31526928268046
-3.808378728176756
Mode 9
-8.889836086566973
13.61398806450601
7.111246996572537
2.429988256042764
3.804111825356109
4.668442036759401
11.78869723638263
3.539720776967645
-7.100010996992062
-4.129167746415417
1.94114325137406
53.27678342550472
2.807185154859406
-9.938029184322362
16.81818970129418
-81.69701193228754
-53.81792198919248
-48.19060573790531
-56.84568656818429
11.8042283352064
160.8365845132312
10.89350347067446
-41.84509583263321
16.46540369652043
-18.07473237807866
-0.4799098158926191
0.175320392316595
Mode 10
0.5793057122962386
5.795404471319181
2.939185839590003
-0.7725898325382078
-1.056770943182551
-7.630563604565126
8.515456551669546
4.31797272954953
-11.25885992676904
-15.38621876233522
2.731153410833107
16.7533840361769
1.408369595765957
-4.426627147732097
-10.29821507692728
13.2497823803566
6.718907223175152
-3.661881771134872
-4.981344466782981
0.9310083934303197
5.753175914127462
1.95817431338336
-6.092303656040453
-41.20915072605387
41.78921341904594
-7.519808864618181
2.519659734586192
Mode 11
-0.2632184147119992
-0.7796022157455035
-0.3962494174501762
-0.1328722537664748
-0.1816946669082832
-1.581988519439044
-12.83149137737469
-6.525718290533545
-0.1434188968351593
-0.1894651475348895
4.785685290796338
29.44370491594068
0.248697121585728
-0.7725212272714425
-1.406297976592663
-14.07206700997189
-7.172019353609748
1.899937144227894
2.622798137617908
4.356633159027155
26.87750116789233
1.493678245455862
-4.637670077703619
28.49250327206599
-28.94202061778773
-4.385199949098423
1.466639234328086
Mode 12
4.514509774399272
-3.185763381457697
-1.611649418570658
-0.8419886277550666
-1.153046800442496
9.691749364281712
-27.51647236847276
-13.9240018152132
3.057086047083521
4.151815217542904
-3.052451585513187
-18.73123123235319
-0.501731139635309
1.575641714008269
0.9595826882452407
-32.4195487386033
-16.30688205371061
19.31397320474382
26.37126286868438
-18.27303751361188
-112.082602370537
6.45487743137602
-20.2745853360532
35.67099897523962
-36.2016934920676
6.700799102903622
-2.254549770395122
Mode 13
4.11099108196137
-1.19719815697177
-0.6055087693121814
0.3243605942848812
0.4421719916104218
7.432096363700538
-7.509411539339242
-3.782432342060162
3.912869014340969
5.333533018618169
-3.044147121261454
-18.75739333778135
0.9496065523711765
-2.98792847192784
0.4382183232885085
-13.44676759318985
-6.705380238072967
9.064178316676076
12.36641108057323
-11.06853989426658
-68.09036718797057
7.635756220715907
-24.02672623582146
7.338983603294531
-7.440990830692275
0.690877923045605
-0.2363423266237583
Mode 14
1.64633176203093
-3.129631850316791
-1.587678379258667
0.2465965437171912
0.3372028127749688
2.589539066202241
-14.4883774186063
-7.355981949972111
2.733148219429906
3.746009504022818
-0.9204515577799794
-5.643711583481408
-0.07121620779613275
0.2256166288815765
2.284339876751465
-19.33083756933636
-9.809960479192336
2.38485856464781
3.299758916975154
-1.287380909629097
-8.0036956723466
-0.7956919210000328
2.4953083681676
-1.235548504227237
1.250117072128459
0.9629092160354434
-0.3221548061283999
Mode 15
-0.7980823512953495
-1.397572794867212
-0.7087058296056861
0.3490059990137032
0.477449484839235
0.5742500948277305
-4.091105026331872
-2.078031038986253
-0.4099283103266254
-0.5683115155243553
0.8229779044479641
5.051134705032036
-0.111489385447842
0.3472129199358598
0.8855359622003854
0.9841416062354028
0.497339875204164
-5.384805350893048
-7.415191219202182
4.731924709646862
29.11033648168796
1.006128215031418
-3.180316945746272
11.83678062829424
-11.99120965765369
-0.7417820631914858
0.2475178464586009
Mode 16
-7.82803577658373
0.9726705344116523
0.5105575116316259
1.344975266709148
1.836999632466934
5.52356795303147
-61.76289946595885
-31.36789333135636
-5.322292606158364
-7.361189615322365
13.19974361934373
81.5082473970491
1.699618840419109
-5.345021048088574
9.252272004537737
-51.46243104057429
-26.28415521269446
-7.657832019835713
-10.84294183841594
32.47866169879582
201.0284338081789
21.27454488228016
-66.78468110162095
110.517480114948
-111.9700747006091
-15.05520341880286
5.017837929970998
Mode 17
-0.2259644750992152
0.792237032673842
0.4022517115517436
-0.6780075744576277
-0.9268726469670759
3.345084454886434
-14.45883516939042
-7.364770974583087
1.061766191686386
1.459983850176478
3.760299799538259
23.19701267967982
0.948098982031066
-2.968006067675478
7.119175920316974
-21.02789139151901
-10.75906906299144
7.613769969657946
10.44306274763248
2.754789192289718
17.15679269580981
5.52652455090876
-17.30746824572514
0.6723001645209411
-0.7059178505604599
-4.109110842948349
1.373450282180691
Mode 18
6.913478922926767
-89.42979636065567
-45.42314050618068
2.233081938723115
3.068662540971894
-45.90428808278844
-6.031784068193835
-2.998845219859805
22.08511744969986
30.37923768380504
15.12728585464173
91.85669008161487
8.876784496495537
-27.81456346339739
-9.609060681055702
323.5102697405845
164.5549761963208
23.6900522979027
32.40316794774821
-49.86431587007914
-308.131894510442
-23.15111252899749
72.94143003173829
71.38501951044968
-73.55211433711055
-80.97777118542534
27.22688910263278
Mode 19
0.8196661545697661
0.3383597389830424
0.1702736047956091
-0.3735489317417818
-0.5110010162911681
-4.683235795791806
-3.435505848310915
-1.745672247061947
-2.976224174531332
-4.064293246442158
1.33068809622234
8.173723822304643
0.2982379152514387
-0.9333472975650204
-5.67329661851779
7.341707152814702
3.725102594813604
8.2710172884768
11.32779964484695
-0.604210863822267
-3.674385744783094
-0.2109351523215474
0.7076809264331743
-14.84925243750777
15.03392622560649
-3.390386629961309
1.137427423688408
Mode 20
0.328236400142973
-1.181116912849387
-0.6038665679309486
-0.2936844647670497
-0.401142205054929
-4.085867592463313
0.6051683685569337
0.293451891520137
-4.114226272558207
-5.619006664292486
5.37295012641048
32.93685095986615
1.168497943399862
-3.671488170084048
-5.177310601329875
21.94689602928318
11.14191396838863
-4.485345259681793
-6.138972344496056
4.55800635443863
27.977106530651
3.01006530818548
-9.426704309220012
-7.510035603602391
7.59193991252829
-3.289809469441584
1.10287350016323
Mode 21
0.1286262053986772
-66.58372351142563
-36.43426468377637
-7.005139618928204
-7.74505158032723
-48.90113072085292
8.343768440147826
9.617284592003097
-15.25173206032544
-9.919796287801496
42.48994763809477
163.4115549669711
7.412767671842145
-21.35750600940444
1.454902235410642
213.6973329720006
134.0491194688225
84.95103185263832
96.85224537369572
-51.86705513578892
-341.6365026243074
-22.28626259129623
87.08733667319747
-36.19592442550697
-18.21102630563822
-74.98790925577244
29.23184011617753
Mode 22
7.772899347042433
-9.138135930730545
-5.418429926981809
0.2524989297756538
0.2386085581079674
11.9304992992629
-56.97020472255088
-33.20001379431018
0.7236346160388216
-0.6100570023350937
-4.531626172572263
-13.794587306558
0.09475603916091656
-0.9855812320934474
8.276623369338743
-124.7485072524042
-63.08327960864445
1.859139736650852
0.3926503462433191
-10.01063384888368
-16.24885583846125
-0.8957229802629858
-2.738473647090187
-12.04470679769514
14.45251300733935
-0.5205129386874909
0.3559652722779274
Mode 23
10.63190196985587
-23.98281422218765
-12.69448836552443
2.378026058376326
3.579020350830206
13.4593950050794
-92.48079442011014
-46.71235602428301
26.21670013034439
37.79055443814921
-11.60718003283214
-85.57881824513501
-2.290131258643912
7.721189181813286
9.999468541802813
-109.43100508478
-53.68726407375647
16.78379457777463
21.72971726702386
-14.92951843895554
-97.29372006844268
-11.23990736206857
38.13191567855309
59.36877579833038
-69.10132811457869
-6.164335522220726
2.702843501435782
Mode 24
7.115339028128171
-24.09638799377706
-12.23302972170945
0.1687613944123176
0.2335046454392328
0.6086790921951303
-87.24256334919761
-44.24998873874066
1.396357267063397
1.971271595307207
-11.9518602093751
-73.66232714332519
-4.571373231258745
14.35568085088926
-0.09015107630848934
-106.5951590016763
-53.95912490140643
10.93421398212405
15.10851216994292
-9.509675587301617
-59.85602109801324
-20.91119461993524
65.55764119554753
-31.30727265010319
31.80435195906155
10.5694803109541
-3.529748494235831
Mode 25
10.36751181426165
-37.64430263316612
-19.10931616053972
0.4338949370948428
0.5962599563624809
1.21980511435779
-133.8485154464774
-67.90869916190472
10.84585429501391
14.9143793396472
-17.92443623237012
-110.1261101656814
-9.701606670141009
30.49395574255512
-0.6599953607807267
-117.3876296947208
-59.41433900757602
18.98596069930513
26.23241505852058
-15.38258305520404
-96.14675248856217
-39.38596923110213
123.6481986366037
70.82111368631527
-71.89711420648658
11.16495979252432
-3.726732444809072
Mode 26
7.084350232424002
12.13737336341428
6.158606915830366
-0.9797496971728631
-1.341075694612057
6.533042881983487
72.22697707838745
36.67999734999189
-5.451095946735375
-7.467990727485649
-0.8537700305215657
-5.483263626637401
-2.515557041460825
7.899830184192797
0.5565432900034754
128.1163025016167
65.12004752958273
30.76530206379799
42.07251288196418
3.240940514066434
19.06827801413973
-12.26910063572129
38.54851403269085
-40.60148143689445
41.26837390106692
6.483214542331158
-2.16726790387426
Mode 27
15.12843985747692
15.09548300759227
7.660308318808623
-0.7014763899649321
-0.961196912088673
21.02434387094176
84.38300470844712
42.87065079011184
5.35227307307632
7.313101148089481
-2.612996781475588
-16.51654669924337
-2.970230912990742
9.330727957303493
8.802067123001855
132.9538423552189
67.68314294698833
71.85533895124429
98.34073641964724
0.5664164376901741
1.954227960500071
-11.20189707817719
35.2025308259296
-42.16273785636261
42.8601863132109
8.301432314240316
-2.775936614744306
Mode 28
12.41970957847158
8.173617723037538
4.144218330700228
-1.943739852251398
-2.662110808163609
9.32432937669142
85.78899946329739
43.54883272471746
-15.7516843228177
-21.57691817140053
-15.678925145996
-96.1680719564938
-7.102973299843262
22.31258964622693
7.389247736709541
211.4178192881442
107.3596650776351
30.9352117584713
42.28497631033569
-17.1862062819904
-106.3343868724198
-36.34644226444085
114.1888382358118
-72.99401519931851
74.15923908758722
13.1281659501745
-4.384579113938722
Mode 29
15.00255487843638
9.8739780194412
5.094370325578851
-1.912022900582719
-2.723834398911744
15.39760414907172
109.5283920961288
55.29797807644457
-8.005556971915217
-11.42860478414165
-13.65291438098771
-79.47908097268085
-7.02078841862409
21.57274474522292
9.532835198858228
301.3758339897897
152.7836870585159
47.7803186130419
65.75785846617343
-20.38953189065318
-122.042753801463
-33.99269430586438
106.4798000405853
-36.71281468963357
40.14813656453541
13.93779069972485
-4.774912689494975
Mode 30
3.748265004740214
2.896619176036249
1.470817113463053
-0.2497567955762386
-0.3402425952078535
5.158556863227559
13.50436655613392
6.870103458043885
3.173571891209466
4.378345933610055
-6.181950000696995
-38.00525788795768
-0.6448940803432804
2.036467629178178
1.764322257292598
14.74045435117128
7.550013439450194
0.7110385949315123
1.15884322777711
-12.61236302854926
-77.62827114181822
0.7753811323027068
-2.397298670374314
18.75136484080623
-19.09907829890074
2.181542257011853
-0.7302318986199295
Mode 31
2.323643053498345
7.051819373621385
3.576232917982546
-0.5493534558417819
-0.7502251457411542
4.906377624486305
15.00319703316461
7.608113737981343
-3.601769092859802
-4.891054867707147
-2.100469116489227
-12.86583219116947
-0.1514721596423376
0.4813801744346357
2.783300807654701
-6.406864523682827
-3.242854739522688
-8.96394885840335
-12.09014781317875
-3.334711027941525
-20.47552712256072
1.337900074456558
-4.162504027849999
3.662677648664453
-3.7394290214943
1.583858588041203
-0.5310201490699915
Mode 32
2.91825582762286
7.718965713219482
3.263404093891461
-0.101576949226213
-0.3135395963177478
2.949425720639473
40.35082876915256
18.40001719664376
2.173439156287342
1.193225176859061
-2.196326611503306
-16.73608851562631
-0.8491302071099237
2.524603897432857
-0.2362991120571895
68.67241756127584
34.05204823425114
14.23949375833419
16.95639189204538
-0.9743287308989963
-7.46623771731177
-2.807736822090702
7.444943394693073
-17.45988387841414
16.57226184163384
1.999549887771379
-0.7040018763648371
Mode 33
-0.4096398750258307
0.1130648840722031
0.05734948319272493
0.003266613971458673
0.004670961277664544
-0.7744503014201271
1.012068332250247
0.5168605352710304
-0.06684608424485879
-0.09101062023725533
-0.3460701922743101
-2.133189822215947
-0.02687468539815562
0.08326467012099568
-0.783426875989565
4.126730992272655
2.101674821488797
-1.519217109393046
-2.083766883724113
0.2558302573294291
1.541035836463593
0.3119780921553026
-0.9904094172755795
-2.749557011383642
2.795029669215192
0.4382984443031691
-0.1469250621127607
Mode 34
0.2234819723198004
-0.4168117735987968
-0.2120982891906608
0.02667215763441543
0.03642442921332208
0.6259154615850792
-1.175049789456774
-0.5999444438132299
0.495766144099255
0.6791638976782394
-0.04494437935724353
-0.2768831154726671
-0.01561978388353297
0.04933167412058216
0.851225246664512
-2.243150806399541
-1.142435347371302
-0.1944536865235983
-0.2604477828377381
-0.05444298761716063
-0.3627644351585889
-0.08269358180913031
0.2594417396681277
1.154928945522666
-1.173327442053506
-0.2626927947550801
0.08818878227778325
Mode 35
0.2765486964175665
-0.6887775996086103
-0.3498849505412977
0.06111264089431162
0.0836632046676847
0.2671017835432484
-2.727809089741274
-1.386569656951494
0.3237851564709505
0.4449164142982914
-0.3828122739680708
-2.358885109775918
-0.06394376283424766
0.200998689966925
0.06553067197627208
-3.611936128293898
-1.834803432949563
-0.2628529450818468
-0.3527349502452806
-0.3645248979627558
-2.27750898951087
-0.3870822063082905
1.212912869102029
0.7213307077301917
-0.7343968722336813
-0.06938553277660951
0.02344876948694562
Mode 36
-0.270822242627311
0.1560920794374701
0.07986658764221888
-0.2217987599981856
-0.3032842331023709
-0.9942079737429443
0.7756652766921645
0.3962754627767344
-2.190586729232307
-2.9943420536649
-0.3870624322761497
-2.388440155771375
-0.5167750596626922
1.620431166152457
-0.4166641124854487
-1.267863609372172
-0.6440612503149638
0.1047340041355101
0.1495287055086284
-0.4399166166835942
-2.711660563429185
-2.355316669895869
7.389828819994167
-4.577724074434709
4.664221597654231
2.522785527927164
-0.844864980004849
Mode 37
0.1243383713863238
-0.01401139164593504
-0.006589588740157397
-0.2097308173970034
-0.2871936092108878
-0.5492827048935841
2.87830633064377
1.464290391255989
-1.516914635447405
-2.07678127019489
-0.4780275970294116
-2.905664229322441
-0.7131776321308197
2.240425308103161
-0.1228306651559616
7.793868320307117
3.962249877692004
1.246903535854849
1.706128774219627
-0.5550089032570333
-3.408306709710707
-2.798664849507369
8.79118865246082
-0.05398487410001147
0.0676598943753788
1.94369932694912
-0.6507119655366587
Mode 38
-0.1539434019570234
-0.2381937929211285
-0.1212846617818847
-0.008200187460340635
-0.0110311680812408
-0.01404319392476445
-1.888128732405669
-0.9637618797046182
-0.4228399033481287
-0.5772824884447821
-0.6023732540479761
-3.720575791008259
-0.05180329837194197
0.1626258811971905
0.3638261683531609
-2.343937150330624
-1.204945463086201
-1.288434579650071
-1.765133762273326
-0.5293719054578924
-3.278248731823628
-0.2362107160648036
0.7433869304493608
-4.300956175371826
4.363053162584603
0.183292123343607
-0.06145558183156088
Mode 39
0.3509006874278871
0.3806314119273551
0.1930303363547911
-0.08102337377528875
-0.1105945775303267
0.7951178040810114
3.173997467191743
1.611861110534671
-0.766553542688143
-1.049259895093117
-0.3130593327863622
-1.951265867330618
-0.04699716028691101
0.1474698488514638
0.7071081514684087
6.940901128488314
3.525268442406901
-0.3949075985581425
-0.5477101156869495
-0.6428335003612067
-3.989515841902248
-0.3743155325977412
1.17640541490994
-2.779996309209765
2.818557898737995
0.3626437692735368
-0.1212062215177752
Mode 40
-0.2114028626409926
0.4778332575714063
0.241945458009643
-0.3223135157247401
-0.4402817091749659
-0.6517373828988327
1.236741852363076
0.6302573540776873
-1.490432749447937
-2.034737765801761
-0.6316614873694024
-3.888405426011464
-0.2095067757446998
0.6600735328240067
0.1920410344123637
-0.317316378956809
-0.1606326273204374
1.345934169801914
1.842525228740934
-1.261238523186418
-7.779110095952749
-0.9831992051206855
3.094976928069947
-6.281459309357139
6.364768603835302
-0.5463029908193402
0.1838711577873554
Mode 41
-0.1576618638446832
0.2154183594808532
0.1099861302128044
-0.07984375464435921
-0.1092567533393023
-0.2150756082929707
1.014999696378696
0.5156193564887591
-0.2285215216921639
-0.3118298949444261
0.1764616708655935
1.08751361217907
-0.1707490430678894
0.536441851721131
0.08068665156310137
2.196892219363802
1.113950431032969
0.078871284273221
0.1116042305229804
0.1225654818723438
0.7521961952567358
-0.2550807139295599
0.7994082347366703
5.038644256021487
-5.109036990202885
-0.1047570656411102
0.03431069664768607
Mode 42
-0.1914299992122576
-0.08231142978054319
-0.04280901870839054
-0.2888435949578541
-0.3949328001573917
-0.633965150572648
1.689102917402545
0.8588157045301538
-2.483378802465522
-3.396812258164251
0.4675668414598576
2.889721880618969
-0.3610646756486616
1.133630548459861
0.1819389172425494
-0.1677690294839686
-0.08137709362830155
0.0175571293062
0.02029070924706575
-0.03338656422518541
-0.1873802667364913
-2.229476147115777
7.001083446651222
-2.343514841177426
2.38616418795162
1.145417715173403
-0.3823390178205894
Mode 43
-0.176377050700339
-1.314856112685139
-0.666494553756886
-0.3311305766531269
-0.4529086991501381
-2.464329230797428
-1.657990269784642
-0.8316542389644148
-1.787206575487297
-2.445380918990488
-4.022987244410075
-24.64284828112484
-1.72071851662019
5.407712555668123
-1.268176006639732
8.201884931485981
4.173659882478714
1.076988774692095
1.471849752763203
-3.971978696846687
-24.40388523181142
-7.190582693107483
22.59836230589299
1.337791824824385
-1.364008548140028
0.9218457573847162
-0.3062223693301428
Mode 44
0.2491159834030904
-5.623918341164803
-2.855156070680126
0.8097042818950765
1.106642308936967
-3.379344739723545
-0.0356781906976224
-0.02004202597280075
8.354245063408799
11.4249104321204
-7.08819609070778
-43.42094476343903
-1.956364020883481
6.154229996029038
-1.75627505214409
40.67392381404733
20.65028885181132
5.516216066102988
7.55362403112228
-7.738307983453189
-47.59872461348977
-8.400480966199162
26.39912826944626
25.85805903771573
-26.27636711002868
-1.795988734322144
0.6056615604120104
Mode 45
-0.05686741591091704
-1.498736798645983
-0.7612374356834148
0.3687380920531051
0.5044663719939949
-0.7211763227065003
3.384067362487424
1.717691896771774
2.976479991282102
4.073047311679903
-2.623515844121593
-16.12430392088517
-0.6319606250557323
1.989264245171435
0.05666233484953583
11.70579155541317
5.946345629869955
0.8280462947051332
1.133856363857807
-2.690557070781217
-16.62462506802078
-2.563718287185096
8.05047381070681
10.50842402279332
-10.68168617121927
-1.15773911903945
0.3893333221851997
Geom. Eq. Parameters [u]
997.81054755
-1118.29700696
-567.96949338
-47.09395614
-64.44256698
261.97356149
-623.11716673
-316.20563844
-52.25648291
-71.10381156
-36.93076481
-228.94273335
-30.21357518
95.16684686
67.44145355
823.01376133
419.39637692
374.34600320
512.89253954
-202.42198252
-1254.06769613
-184.91073309
581.36434965
-98.34191193
98.56980813
-50.58403938
17.13311132
