# Supplementary material for: Design of high-temperature f-block molecular nanomagnets through the control of vibration-induced spin relaxation
Source: Chem Sci. 2019 Dec 2;11(6):1593–8. doi: 10.1039/c9sc03133b (PMC7025469; doi:10.1039/c9sc03133b)
Supplement: Supplementary file 3 [file SC-011-C9SC03133B-s003.zip › SI/Home-Made-Codes/geom_dist_input]

0.045  14
0.042  15
0.042  13
0.044  10
0.044  11
0.045  10
0.043  10
0.044   8
0.045   7
0.046   7
0.043   8
0.046   7
0.044   7
0.041   8
0.044   7
0.045   6
0.043   7
0.044   6
0.043   7
0.044   7
0.041   7
0.043   8
0.042   8
0.041   7
0.042   7
0.039   9
0.040   8
0.039   8
0.039   8
0.042   7
0.039   7
0.041   7
0.041   7
0.039   9
0.034  11
0.040   8
0.037   9
0.038   8
0.038   9
0.036   9
0.034  10
0.033  10
0.041   7
0.042   7
0.036   9

U      0.000007   -0.338635   -0.000293
C      2.435747    0.111144    0.836123
C      2.563305   -0.766406   -0.323574
C      2.238706    0.041477   -1.467203
C      1.932869    1.377888   -1.083900
C      2.021322    1.399177    0.338424
C     -2.435933    0.110964   -0.835881
C     -2.563109   -0.766704    0.323770
C     -2.238407    0.041147    1.467398
C     -1.932930    1.377651    1.084141
C     -2.021623    1.399021   -0.338149
C      2.454906   -0.157793    2.358004
C      1.080999   -0.764058    2.732809
C      3.603566   -1.063635    2.835463
C      2.603933    1.169807    3.134774
C      2.961649   -2.249941   -0.498934
C      2.691943   -2.706371   -1.951411
C      4.474932   -2.426662   -0.243505
C      2.141560   -3.201508    0.400702
C      1.898110    2.581655   -2.021860
C      1.399113    2.198809   -3.426327
C      3.362137    3.078678   -2.133882
C      1.025985    3.718971   -1.469772
C     -2.455197   -0.157816   -2.357808
C     -1.081200   -0.763687   -2.732945
C     -2.604628    1.169834   -3.134431
C     -3.603695   -1.063903   -2.835210
C     -2.961143   -2.250324    0.499075
C     -4.474367   -2.427401    0.243574
C     -2.691388   -2.706790    1.951522
C     -2.140795   -3.201613   -0.400630
C     -1.898328    2.581354    2.022198
C     -3.362425    3.078161    2.134194
C     -1.399311    2.198527    3.426659
C     -1.026376    3.718840    1.470173
H      2.294439   -0.302404   -2.504220
H      1.893476    2.293914    0.953719
H     -2.293842   -0.302842    2.504394
H     -1.894186    2.293834   -0.953416
H      0.242823   -0.044045    2.537985
H      0.873834   -1.733672    2.220208
H      0.994039   -0.980400    3.816897
H      3.556920   -2.090271    2.435252
H      4.580450   -0.629300    2.546605
H      3.581154   -1.140347    3.940984
H      1.761936    1.866494    2.961230
H      2.639411    0.962637    4.222298
H      3.542163    1.685774    2.853410
H      3.301349   -2.146134   -2.685479
H      2.952098   -3.777569   -2.055857
H      1.623252   -2.596535   -2.238119
H      4.767217   -2.139316    0.780631
H      4.772112   -3.483341   -0.403724
H      5.053315   -1.796707   -0.947500
H      1.042697   -3.107267    0.212181
H      2.385268   -4.257675    0.169534
H      2.313501   -3.054125    1.480728
H      0.344146    1.859143   -3.407973
H      1.449407    3.078060   -4.098308
H      2.014064    1.400412   -3.887033
H      4.021942    2.286120   -2.539373
H      3.418588    3.956816   -2.808760
H      3.756715    3.377613   -1.142614
H      1.376231    4.065342   -0.477928
H      1.057734    4.590339   -2.153371
H     -0.029605    3.401519   -1.366658
H     -0.243118   -0.043568   -2.538053
H     -0.873744   -1.733431   -2.220694
H     -0.994365   -0.979690   -3.817109
H     -2.640254    0.962744   -4.221964
H     -3.542905    1.685599   -2.852860
H     -1.762720    1.866656   -2.960982
H     -3.556621   -2.090611   -2.435217
H     -4.580645   -0.629927   -2.546047
H     -3.581504   -1.140399   -3.940751
H     -5.052935   -1.797654    0.947602
H     -4.771291   -3.484168    0.403697
H     -4.766686   -2.140048   -0.780547
H     -1.622737   -2.596743    2.238284
H     -3.300961   -2.146741    2.685593
H     -2.951320   -3.778051    2.055871
H     -1.041946   -3.107054   -0.212157
H     -2.384156   -4.257870   -0.169520
H     -2.312832   -3.054203   -1.480640
H     -3.757138    3.376776    1.142881
H     -4.022077    2.285590    2.539931
H     -3.418998    3.956463    2.808853
H     -0.344273    1.859095    3.408333
H     -1.449838    3.077725    4.098693
H     -2.014099    1.399972    3.887316
H     -1.376431    4.064912    0.478172
H     -1.058611    4.590307    2.153618
H      0.029336    3.401700    1.367437

 0.00   0.00   0.00
 0.00  -0.02   0.01
 0.01   0.01  -0.01
 0.00   0.03   0.01
 0.00   0.02   0.04
-0.01  -0.01   0.04
 0.00  -0.02  -0.01
-0.01   0.01   0.01
 0.00   0.03  -0.01
 0.00   0.02  -0.04
 0.01  -0.01  -0.04
-0.01  -0.05   0.01
-0.02  -0.03  -0.01
-0.03  -0.09  -0.01
 0.03  -0.07   0.03
 0.01   0.01  -0.04
 0.06   0.06  -0.06
 0.01   0.01  -0.01
-0.02  -0.01  -0.09
 0.01   0.03   0.05
-0.09   0.07   0.07
 0.03  -0.04  -0.02
 0.09   0.07   0.10
 0.01  -0.05  -0.01
 0.02  -0.03   0.01
-0.03  -0.07  -0.03
 0.03  -0.09   0.01
-0.01   0.01   0.04
-0.01   0.01   0.01
-0.06   0.06   0.06
 0.02  -0.01   0.09
-0.01   0.03  -0.05
-0.03  -0.04   0.02
 0.09   0.07  -0.07
-0.10   0.07  -0.10
 0.01   0.05   0.00
-0.01  -0.02   0.06
-0.01   0.05   0.00
 0.01  -0.02  -0.06
-0.01  -0.01   0.00
-0.04  -0.02  -0.02
-0.03  -0.04  -0.01
-0.06  -0.09  -0.02
-0.02  -0.12   0.00
-0.04  -0.11  -0.01
 0.05  -0.04   0.05
 0.03  -0.09   0.03
 0.05  -0.09   0.04
 0.07   0.08  -0.03
 0.06   0.06  -0.09
 0.06   0.06  -0.09
-0.02  -0.03   0.01
 0.01   0.01  -0.04
 0.03   0.03   0.03
-0.01  -0.01  -0.14
-0.01   0.00  -0.10
-0.06  -0.03  -0.08
-0.11   0.14   0.13
-0.07   0.07   0.08
-0.16   0.04   0.04
-0.03  -0.07  -0.07
 0.04  -0.03  -0.01
 0.10  -0.08  -0.04
 0.16   0.05   0.09
 0.11   0.08   0.11
 0.08   0.13   0.14
 0.01  -0.01   0.00
 0.04  -0.02   0.02
 0.03  -0.04   0.01
-0.03  -0.09  -0.03
-0.05  -0.09  -0.04
-0.05  -0.04  -0.05
 0.06  -0.09   0.02
 0.02  -0.12   0.00
 0.04  -0.11   0.01
-0.03   0.03  -0.03
-0.01   0.01   0.04
 0.02  -0.03  -0.01
-0.06   0.06   0.09
-0.07   0.08   0.03
-0.06   0.06   0.09
 0.01  -0.01   0.14
 0.00   0.00   0.10
 0.06  -0.03   0.08
-0.10  -0.08   0.04
 0.03  -0.07   0.07
-0.04  -0.03   0.01
 0.11   0.14  -0.13
 0.07   0.07  -0.08
 0.16   0.04  -0.04
-0.16   0.05  -0.09
-0.11   0.08  -0.11
-0.08   0.13  -0.14

 0.01   0.00   0.01
 0.01   0.01   0.00
 0.01   0.01  -0.01
 0.01   0.02  -0.01
 0.00   0.01   0.00
 0.00   0.01   0.00
 0.01  -0.01   0.00
 0.01  -0.01  -0.01
 0.01  -0.02  -0.01
 0.00  -0.01   0.00
 0.00  -0.01   0.00
 0.02   0.02   0.00
 0.00   0.07   0.01
-0.02  -0.03  -0.01
 0.08   0.01  -0.01
-0.03   0.00  -0.01
-0.01   0.02  -0.01
-0.04  -0.05   0.03
-0.09   0.03  -0.03
 0.00   0.01   0.00
 0.11  -0.02  -0.03
-0.03   0.10   0.09
-0.10  -0.03  -0.05
 0.02  -0.02   0.00
 0.00  -0.07   0.01
 0.08  -0.01  -0.01
-0.02   0.03  -0.01
-0.03   0.00  -0.01
-0.04   0.05   0.03
-0.01  -0.02  -0.01
-0.09  -0.03  -0.03
 0.00  -0.01   0.00
-0.03  -0.10   0.09
 0.11   0.02  -0.03
-0.10   0.03  -0.05
 0.00   0.02  -0.01
 0.00   0.01   0.00
 0.00  -0.02  -0.01
 0.00  -0.01   0.00
 0.02   0.09  -0.01
-0.03   0.06   0.04
-0.01   0.10   0.02
-0.07  -0.03   0.01
 0.00  -0.08  -0.02
-0.01  -0.02  -0.01
 0.11   0.05   0.00
 0.10   0.02  -0.01
 0.10  -0.03  -0.04
 0.02   0.01   0.00
-0.03   0.01  -0.01
 0.00   0.04  -0.04
-0.05  -0.07   0.03
-0.08  -0.06   0.03
 0.00  -0.07   0.04
-0.08   0.08  -0.05
-0.13   0.02  -0.02
-0.11   0.03  -0.02
 0.14  -0.13  -0.09
 0.05   0.00  -0.02
 0.21   0.05  -0.01
 0.05   0.13   0.14
-0.03   0.09   0.08
-0.11   0.13   0.11
-0.18  -0.02  -0.03
-0.10  -0.03  -0.05
-0.09  -0.09  -0.12
 0.02  -0.09  -0.01
-0.03  -0.06   0.04
-0.01  -0.10   0.02
 0.10  -0.02  -0.01
 0.10   0.03  -0.03
 0.11  -0.05   0.00
-0.07   0.03   0.01
 0.00   0.08  -0.02
-0.01   0.02  -0.01
 0.00   0.07   0.04
-0.08   0.06   0.03
-0.05   0.07   0.03
 0.00  -0.04  -0.04
 0.02  -0.01   0.00
-0.03  -0.01  -0.01
-0.08  -0.08  -0.05
-0.13  -0.02  -0.02
-0.11  -0.03  -0.02
-0.11  -0.13   0.11
 0.05  -0.13   0.14
-0.03  -0.09   0.08
 0.14   0.13  -0.09
 0.05   0.00  -0.02
 0.21  -0.05  -0.01
-0.18   0.02  -0.03
-0.10   0.03  -0.05
-0.09   0.09  -0.12

 0.00  -0.01   0.00
 0.00   0.02   0.01
 0.00   0.00   0.02
 0.00  -0.02   0.01
 0.00  -0.02  -0.01
-0.01   0.01  -0.01
 0.00   0.02  -0.01
 0.00   0.00  -0.02
 0.00  -0.02  -0.01
 0.00  -0.02   0.01
 0.01   0.01   0.01
 0.01   0.05   0.01
 0.00   0.07   0.03
 0.00   0.05   0.03
 0.03   0.06  -0.02
-0.02  -0.01   0.06
-0.03  -0.04   0.07
-0.02  -0.02   0.05
-0.02   0.02   0.08
 0.00  -0.03  -0.03
-0.11  -0.01   0.01
 0.02  -0.11  -0.12
 0.09   0.02   0.02
-0.01   0.05  -0.01
 0.00   0.07  -0.03
-0.03   0.06   0.02
 0.00   0.05  -0.03
 0.02  -0.01  -0.06
 0.02  -0.02  -0.05
 0.03  -0.04  -0.07
 0.02   0.02  -0.08
 0.00  -0.03   0.03
-0.02  -0.10   0.12
 0.11  -0.01  -0.01
-0.09   0.02  -0.02
 0.00  -0.04   0.01
-0.01   0.02  -0.03
 0.00  -0.04  -0.01
 0.01   0.02   0.03
 0.01   0.07   0.00
 0.00   0.06   0.06
 0.00   0.11   0.04
-0.01   0.04   0.05
 0.00   0.03   0.01
 0.00   0.07   0.03
 0.05   0.08  -0.03
 0.04   0.09  -0.01
 0.04   0.04  -0.04
-0.03  -0.06   0.05
-0.04  -0.04   0.09
-0.03  -0.03   0.07
-0.01   0.00   0.05
-0.03  -0.03   0.08
-0.01  -0.05   0.04
-0.02   0.03   0.09
-0.04   0.01   0.10
-0.01   0.04   0.08
-0.14   0.10   0.07
-0.06  -0.03  -0.02
-0.21  -0.08   0.00
-0.05  -0.14  -0.17
 0.02  -0.11  -0.12
 0.10  -0.13  -0.15
 0.18   0.02  -0.01
 0.08   0.01   0.00
 0.08   0.08   0.10
-0.01   0.07   0.00
 0.00   0.06  -0.06
 0.00   0.11  -0.04
-0.04   0.09   0.01
-0.04   0.04   0.04
-0.05   0.08   0.03
 0.01   0.04  -0.05
 0.00   0.03  -0.01
 0.00   0.07  -0.03
 0.01  -0.05  -0.04
 0.03  -0.03  -0.08
 0.01   0.00  -0.05
 0.03  -0.03  -0.07
 0.03  -0.06  -0.05
 0.04  -0.04  -0.09
 0.02   0.03  -0.09
 0.04   0.01  -0.10
 0.01   0.04  -0.08
-0.10  -0.13   0.15
 0.05  -0.14   0.17
-0.02  -0.11   0.12
 0.14   0.10  -0.07
 0.06  -0.03   0.02
 0.21  -0.08   0.00
-0.18   0.02   0.01
-0.08   0.01   0.00
-0.08   0.08  -0.10

 0.00   0.04   0.00
 0.01  -0.02   0.01
-0.03  -0.02   0.00
 0.00  -0.01   0.01
 0.04   0.00   0.02
 0.05  -0.01   0.02
-0.01  -0.02  -0.01
 0.02  -0.02   0.00
 0.00  -0.01  -0.01
-0.04   0.00  -0.02
-0.05  -0.01  -0.02
 0.01  -0.03   0.00
 0.01  -0.01   0.01
 0.01  -0.04  -0.02
 0.03  -0.04   0.01
-0.10  -0.04   0.00
-0.19  -0.04   0.01
-0.09  -0.10  -0.08
-0.08  -0.01   0.04
 0.06   0.01   0.03
 0.06   0.02   0.02
 0.06   0.01   0.04
 0.06   0.00   0.04
-0.01  -0.03   0.00
-0.01  -0.01  -0.01
-0.03  -0.04  -0.01
-0.01  -0.04   0.02
 0.10  -0.04   0.00
 0.09  -0.11   0.07
 0.19  -0.04  -0.01
 0.08  -0.01  -0.04
-0.06   0.01  -0.03
-0.06   0.00  -0.04
-0.06   0.02  -0.02
-0.06   0.01  -0.04
-0.01   0.00   0.01
 0.07  -0.01   0.02
 0.01   0.00  -0.01
-0.07  -0.01  -0.02
 0.02   0.00   0.02
-0.01   0.00   0.01
 0.01  -0.02   0.01
 0.01  -0.03  -0.04
 0.01  -0.04  -0.02
 0.02  -0.06  -0.02
 0.03  -0.03   0.03
 0.04  -0.05   0.01
 0.03  -0.04   0.01
-0.20  -0.08  -0.02
-0.25  -0.06   0.01
-0.20   0.01   0.07
-0.03  -0.11  -0.09
-0.14  -0.12  -0.08
-0.10  -0.13  -0.11
-0.09   0.03   0.11
-0.14  -0.02   0.02
-0.01  -0.03   0.03
 0.06   0.02   0.02
 0.06   0.03   0.03
 0.06   0.03   0.02
 0.06   0.01   0.04
 0.07   0.01   0.05
 0.05   0.00   0.05
 0.05  -0.01   0.04
 0.07   0.01   0.05
 0.05   0.01   0.02
-0.02   0.00  -0.02
 0.02   0.00  -0.01
-0.01  -0.02  -0.01
-0.04  -0.05  -0.01
-0.03  -0.04  -0.01
-0.03  -0.03  -0.03
-0.01  -0.04   0.04
-0.01  -0.04   0.02
-0.02  -0.06   0.02
 0.10  -0.14   0.11
 0.14  -0.12   0.08
 0.04  -0.11   0.09
 0.20   0.01  -0.06
 0.20  -0.08   0.02
 0.25  -0.06  -0.01
 0.09   0.03  -0.11
 0.14  -0.02  -0.02
 0.01  -0.03  -0.03
-0.06   0.00  -0.05
-0.06   0.01  -0.04
-0.07   0.01  -0.05
-0.06   0.02  -0.02
-0.06   0.03  -0.03
-0.06   0.03  -0.02
-0.05  -0.01  -0.04
-0.07   0.01  -0.05
-0.05   0.01  -0.02

 0.02   0.00  -0.02
 0.01   0.02   0.01
 0.03   0.02   0.00
 0.03   0.02   0.00
 0.02   0.02   0.01
 0.01   0.02   0.00
 0.01  -0.02   0.01
 0.03  -0.02   0.00
 0.03  -0.02   0.00
 0.02  -0.02   0.00
 0.01  -0.02   0.00
-0.03   0.02   0.01
-0.05   0.07  -0.01
-0.08  -0.03   0.04
 0.01   0.02   0.01
 0.00   0.02   0.01
 0.08   0.04  -0.01
-0.03  -0.04   0.11
-0.10   0.04  -0.05
 0.00   0.02   0.01
-0.09   0.03   0.03
 0.00  -0.01  -0.07
 0.05   0.04   0.05
-0.03  -0.02   0.01
-0.05  -0.07  -0.01
 0.01  -0.02   0.01
-0.08   0.03   0.04
 0.00  -0.02   0.01
-0.02   0.04   0.11
 0.08  -0.04  -0.01
-0.10  -0.04  -0.05
 0.00  -0.02   0.01
 0.00   0.01  -0.08
-0.09  -0.03   0.03
 0.05  -0.04   0.05
 0.04   0.03   0.00
-0.01   0.01   0.01
 0.04  -0.03   0.00
-0.01  -0.01   0.01
-0.03   0.09  -0.05
-0.07   0.06   0.02
-0.09   0.10  -0.01
-0.13  -0.04   0.06
-0.05  -0.09   0.05
-0.10  -0.01   0.04
 0.03   0.04   0.00
 0.00   0.02   0.01
 0.02  -0.01   0.01
 0.14   0.04   0.04
 0.07   0.04  -0.01
 0.10   0.06  -0.08
-0.08  -0.06   0.13
-0.06  -0.06   0.12
 0.04  -0.07   0.15
-0.09   0.09  -0.12
-0.14   0.03  -0.04
-0.16   0.03  -0.04
-0.09   0.05   0.10
-0.11   0.02   0.03
-0.13   0.01   0.00
-0.04  -0.03  -0.12
-0.02  -0.01  -0.07
 0.06  -0.03  -0.10
 0.11   0.03   0.03
 0.03   0.04   0.05
 0.05   0.06   0.11
-0.03  -0.09  -0.05
-0.07  -0.06   0.02
-0.09  -0.10  -0.01
 0.00  -0.02   0.01
 0.02   0.01   0.01
 0.03  -0.04   0.00
-0.13   0.03   0.06
-0.05   0.09   0.05
-0.10   0.01   0.04
 0.05   0.06   0.15
-0.06   0.05   0.12
-0.08   0.06   0.13
 0.10  -0.06  -0.08
 0.14  -0.04   0.04
 0.08  -0.04  -0.01
-0.09  -0.09  -0.12
-0.14  -0.03  -0.04
-0.16  -0.03  -0.04
 0.06   0.03  -0.10
-0.04   0.03  -0.12
-0.02   0.01  -0.08
-0.10  -0.05   0.10
-0.11  -0.02   0.03
-0.13  -0.01   0.00
 0.11  -0.03   0.03
 0.03  -0.03   0.05
 0.05  -0.06   0.11

 0.02   0.00   0.03
 0.02   0.03  -0.02
 0.00   0.03  -0.02
-0.01   0.03  -0.01
 0.00   0.03  -0.01
 0.02   0.03  -0.01
 0.02  -0.03  -0.02
 0.00  -0.03  -0.02
-0.01  -0.03  -0.01
 0.00  -0.03  -0.01
 0.02  -0.03  -0.01
 0.05   0.04  -0.02
 0.06   0.04   0.03
 0.07   0.04  -0.05
 0.07   0.04  -0.03
-0.06   0.01  -0.03
-0.15   0.01  -0.01
-0.06  -0.05  -0.09
-0.06   0.05   0.02
-0.02   0.03   0.00
-0.09   0.05   0.02
-0.01   0.00  -0.07
 0.03   0.05   0.04
 0.06  -0.04  -0.02
 0.06  -0.04   0.03
 0.07  -0.04  -0.03
 0.07  -0.04  -0.05
-0.06  -0.01  -0.03
-0.06   0.05  -0.09
-0.15  -0.01  -0.01
-0.06  -0.05   0.02
-0.02  -0.03   0.00
-0.01   0.00  -0.07
-0.09  -0.05   0.02
 0.03  -0.05   0.04
-0.03   0.03  -0.01
 0.03   0.03  -0.01
-0.03  -0.03  -0.01
 0.03  -0.03  -0.01
 0.06   0.04   0.04
 0.04   0.03   0.05
 0.09   0.06   0.04
 0.07   0.04  -0.05
 0.06   0.04  -0.09
 0.11   0.04  -0.05
 0.06   0.03   0.01
 0.12   0.04  -0.03
 0.06   0.05  -0.07
-0.16  -0.02  -0.04
-0.20   0.00  -0.01
-0.16   0.05   0.04
 0.00  -0.05  -0.11
-0.11  -0.06  -0.09
-0.07  -0.08  -0.12
-0.06   0.08   0.08
-0.11   0.04   0.01
 0.01   0.04   0.01
-0.09   0.07   0.07
-0.10   0.05   0.02
-0.12   0.04  -0.01
-0.05  -0.01  -0.10
-0.02   0.00  -0.07
 0.04  -0.01  -0.09
 0.08   0.04   0.03
 0.02   0.05   0.04
 0.03   0.07   0.08
 0.06  -0.04   0.04
 0.04  -0.03   0.05
 0.09  -0.06   0.04
 0.12  -0.04  -0.03
 0.06  -0.05  -0.07
 0.06  -0.03   0.01
 0.07  -0.04  -0.05
 0.06  -0.04  -0.09
 0.11  -0.04  -0.05
-0.07   0.08  -0.12
-0.11   0.06  -0.09
 0.00   0.05  -0.11
-0.16  -0.05   0.04
-0.16   0.02  -0.04
-0.20   0.00  -0.01
-0.06  -0.08   0.08
-0.11  -0.04   0.01
 0.01  -0.04   0.01
 0.04   0.01  -0.09
-0.05   0.01  -0.10
-0.02   0.00  -0.07
-0.09  -0.07   0.07
-0.10  -0.05   0.02
-0.12  -0.04  -0.01
 0.08  -0.04   0.03
 0.02  -0.05   0.04
 0.03  -0.07   0.08

 0.00   0.03   0.00
 0.01  -0.01  -0.03
 0.00  -0.02  -0.02
 0.00  -0.02  -0.03
 0.02  -0.02  -0.03
 0.03  -0.01  -0.03
-0.01  -0.01   0.03
 0.00  -0.02   0.02
 0.00  -0.02   0.03
-0.02  -0.02   0.03
-0.03  -0.01   0.03
-0.01   0.00  -0.02
-0.05   0.08  -0.03
-0.08  -0.07   0.01
 0.06   0.00  -0.04
-0.02  -0.02  -0.01
 0.08  -0.01  -0.03
-0.04  -0.07   0.09
-0.11   0.00  -0.07
 0.00  -0.02  -0.04
 0.02  -0.03  -0.04
-0.01   0.01  -0.03
-0.03  -0.04  -0.05
 0.01   0.00   0.02
 0.05   0.08   0.03
-0.06   0.00   0.04
 0.08  -0.07  -0.01
 0.02  -0.02   0.01
 0.04  -0.07  -0.09
-0.08  -0.01   0.03
 0.11   0.00   0.07
 0.00  -0.02   0.04
 0.01   0.01   0.03
-0.02  -0.03   0.04
 0.03  -0.04   0.05
-0.01  -0.03  -0.02
 0.04   0.00  -0.04
 0.01  -0.03   0.02
-0.04   0.00   0.04
-0.01   0.12  -0.05
-0.09   0.08   0.00
-0.07   0.11  -0.02
-0.16  -0.08   0.04
-0.05  -0.16   0.01
-0.10  -0.04   0.01
 0.10   0.04  -0.04
 0.05   0.01  -0.03
 0.09  -0.05  -0.05
 0.13   0.00   0.02
 0.08  -0.01  -0.02
 0.10   0.00  -0.10
-0.10  -0.09   0.11
-0.07  -0.08   0.11
 0.03  -0.09   0.14
-0.09   0.04  -0.15
-0.13  -0.01  -0.05
-0.18   0.00  -0.06
 0.02  -0.03  -0.06
 0.03  -0.04  -0.05
 0.03  -0.03  -0.03
 0.01   0.03  -0.03
-0.03   0.01  -0.03
-0.02   0.03  -0.03
-0.05  -0.03  -0.05
-0.05  -0.04  -0.05
-0.02  -0.07  -0.05
 0.01   0.12   0.05
 0.09   0.08   0.00
 0.07   0.11   0.02
-0.05   0.01   0.03
-0.09  -0.05   0.05
-0.10   0.04   0.04
 0.16  -0.08  -0.04
 0.05  -0.16  -0.01
 0.10  -0.04  -0.01
-0.03  -0.09  -0.14
 0.07  -0.08  -0.11
 0.10  -0.09  -0.11
-0.10   0.00   0.10
-0.13   0.00  -0.02
-0.08  -0.01   0.02
 0.09   0.04   0.15
 0.13  -0.01   0.05
 0.18   0.00   0.06
 0.02   0.03   0.03
-0.01   0.03   0.03
 0.03   0.01   0.03
-0.02  -0.03   0.06
-0.03  -0.04   0.05
-0.03  -0.03   0.03
 0.05  -0.03   0.05
 0.05  -0.04   0.05
 0.02  -0.07   0.05

 0.00   0.07   0.00
 0.02  -0.02  -0.02
 0.00  -0.04  -0.01
 0.02  -0.04  -0.01
 0.06  -0.03  -0.03
 0.06  -0.01  -0.03
-0.02  -0.02   0.02
 0.00  -0.04   0.01
-0.02  -0.04   0.01
-0.06  -0.03   0.03
-0.06  -0.01   0.03
-0.02  -0.04  -0.02
-0.01  -0.10  -0.07
 0.01   0.00   0.00
-0.10  -0.05   0.01
 0.04  -0.03  -0.01
 0.06  -0.04   0.00
 0.06   0.05  -0.02
 0.10  -0.07   0.00
 0.06  -0.05  -0.05
 0.01  -0.07  -0.03
 0.06  -0.07  -0.10
 0.08  -0.03  -0.04
 0.02  -0.04   0.02
 0.01  -0.10   0.07
 0.10  -0.05  -0.01
-0.01   0.00   0.00
-0.04  -0.03   0.00
-0.06   0.05   0.02
-0.05  -0.04   0.00
-0.10  -0.07   0.00
-0.06  -0.05   0.05
-0.06  -0.07   0.10
-0.02  -0.07   0.03
-0.08  -0.03   0.04
 0.01  -0.05  -0.01
 0.09   0.00  -0.04
-0.01  -0.05   0.01
-0.09   0.00   0.04
-0.03  -0.10  -0.01
 0.02  -0.07  -0.14
 0.00  -0.18  -0.08
 0.06   0.01  -0.02
 0.00   0.05   0.03
-0.02  -0.02   0.00
-0.11  -0.06  -0.04
-0.16  -0.06   0.01
-0.09  -0.02   0.07
 0.04  -0.02  -0.01
 0.09  -0.03   0.00
 0.05  -0.08   0.00
 0.05   0.06  -0.02
 0.11   0.06  -0.02
 0.02   0.08  -0.02
 0.09  -0.11   0.01
 0.15  -0.05  -0.01
 0.10  -0.07   0.00
 0.02  -0.08   0.01
-0.01  -0.08  -0.05
 0.01  -0.08  -0.03
 0.03  -0.09  -0.11
 0.05  -0.08  -0.13
 0.09  -0.05  -0.12
 0.11  -0.02  -0.05
 0.06  -0.04  -0.05
 0.08  -0.03   0.00
 0.03  -0.10   0.01
-0.02  -0.07   0.14
 0.01  -0.18   0.08
 0.16  -0.06  -0.01
 0.10  -0.02  -0.07
 0.11  -0.06   0.04
-0.06   0.01   0.02
 0.01   0.05  -0.03
 0.02  -0.02   0.00
-0.02   0.08   0.02
-0.11   0.06   0.02
-0.05   0.06   0.02
-0.05  -0.07   0.00
-0.03  -0.02   0.01
-0.09  -0.03   0.00
-0.09  -0.11  -0.01
-0.15  -0.05   0.01
-0.10  -0.07   0.00
-0.09  -0.05   0.12
-0.04  -0.09   0.11
-0.05  -0.08   0.12
-0.02  -0.08  -0.01
 0.01  -0.08   0.04
-0.01  -0.07   0.03
-0.11  -0.02   0.05
-0.06  -0.04   0.05
-0.08  -0.03   0.00

-0.01   0.00   0.07
 0.02  -0.03  -0.03
 0.00  -0.03  -0.03
-0.05  -0.04  -0.02
-0.04  -0.04  -0.01
 0.01  -0.03  -0.02
 0.03   0.03  -0.03
 0.00   0.03  -0.03
-0.05   0.04  -0.02
-0.04   0.04  -0.01
 0.01   0.03  -0.02
 0.05  -0.04  -0.02
 0.04   0.00   0.00
 0.02  -0.08  -0.04
 0.10  -0.04  -0.03
 0.04  -0.02  -0.05
 0.12   0.01  -0.08
 0.04   0.01   0.00
 0.02  -0.05  -0.11
-0.07  -0.05  -0.03
-0.09  -0.07  -0.02
-0.07  -0.05  -0.07
-0.06  -0.04  -0.02
 0.05   0.04  -0.03
 0.04   0.00   0.00
 0.10   0.04  -0.03
 0.02   0.08  -0.04
 0.04   0.02  -0.05
 0.04  -0.01   0.00
 0.12  -0.01  -0.08
 0.02   0.05  -0.11
-0.07   0.05  -0.03
-0.07   0.05  -0.07
-0.09   0.07  -0.02
-0.06   0.05  -0.02
-0.08  -0.04  -0.02
 0.02  -0.03  -0.01
-0.08   0.04  -0.02
 0.03   0.03  -0.01
 0.05   0.03   0.03
 0.00   0.01   0.00
 0.06   0.00   0.00
-0.04  -0.08  -0.03
 0.03  -0.13  -0.06
 0.03  -0.08  -0.04
 0.11  -0.02   0.00
 0.14  -0.04  -0.03
 0.10  -0.06  -0.06
 0.13   0.05  -0.03
 0.16   0.02  -0.09
 0.12  -0.02  -0.12
 0.00  -0.02   0.02
 0.07   0.02  -0.04
 0.04   0.05   0.04
 0.03  -0.07  -0.17
 0.06  -0.04  -0.10
-0.04  -0.05  -0.09
-0.09  -0.07   0.00
-0.11  -0.07  -0.02
-0.10  -0.07  -0.02
-0.08  -0.05  -0.08
-0.09  -0.06  -0.09
-0.05  -0.03  -0.09
-0.04  -0.04  -0.03
-0.07  -0.05  -0.03
-0.05  -0.05   0.00
 0.05  -0.03   0.03
 0.00  -0.01   0.00
 0.06   0.00   0.00
 0.14   0.04  -0.03
 0.10   0.06  -0.06
 0.11   0.03   0.00
-0.04   0.08  -0.03
 0.03   0.13  -0.06
 0.03   0.08  -0.04
 0.05  -0.05   0.04
 0.07  -0.02  -0.04
 0.00   0.02   0.01
 0.13   0.02  -0.12
 0.13  -0.05  -0.03
 0.16  -0.02  -0.09
 0.03   0.07  -0.17
 0.06   0.04  -0.10
-0.04   0.05  -0.09
-0.05   0.03  -0.09
-0.08   0.05  -0.08
-0.09   0.06  -0.09
-0.09   0.07   0.00
-0.11   0.07  -0.02
-0.10   0.07  -0.02
-0.04   0.04  -0.03
-0.07   0.05  -0.03
-0.05   0.05   0.00

 0.04   0.00  -0.03
 0.02  -0.04   0.01
 0.03  -0.04   0.01
 0.05  -0.04   0.01
 0.03  -0.04   0.01
 0.02  -0.04   0.01
 0.02   0.04   0.01
 0.03   0.04   0.01
 0.05   0.04   0.01
 0.03   0.04   0.01
 0.02   0.04   0.01
 0.01  -0.04   0.01
 0.00  -0.04  -0.01
 0.02  -0.02   0.02
-0.02  -0.04   0.01
 0.01  -0.05   0.03
-0.04  -0.07   0.04
 0.01  -0.07   0.00
 0.01  -0.03   0.06
-0.07  -0.03   0.02
-0.10  -0.04   0.03
-0.11   0.07  -0.03
-0.12  -0.10   0.07
 0.01   0.04   0.01
 0.00   0.04  -0.01
-0.02   0.04   0.01
 0.02   0.02   0.02
 0.01   0.05   0.03
 0.01   0.07   0.00
-0.04   0.07   0.04
 0.02   0.03   0.06
-0.07   0.03   0.02
-0.11  -0.07  -0.03
-0.10   0.04   0.03
-0.12   0.10   0.07
 0.05  -0.04   0.01
 0.00  -0.04   0.01
 0.05   0.04   0.01
 0.00   0.04   0.01
 0.01  -0.03  -0.01
 0.00  -0.03  -0.02
-0.01  -0.05  -0.01
 0.05  -0.02   0.01
 0.01   0.00   0.04
 0.00  -0.04   0.02
-0.03  -0.05   0.01
-0.02  -0.04   0.01
-0.02  -0.02   0.02
-0.05  -0.09   0.01
-0.07  -0.08   0.05
-0.05  -0.05   0.07
 0.03  -0.05  -0.02
-0.02  -0.08   0.02
 0.01  -0.10  -0.03
 0.01  -0.01   0.09
-0.01  -0.03   0.06
 0.05  -0.02   0.05
-0.09  -0.07   0.06
-0.15  -0.04   0.04
-0.09  -0.02   0.01
-0.07   0.13  -0.08
-0.20   0.09  -0.01
-0.09   0.07  -0.04
-0.08  -0.07   0.05
-0.24  -0.10   0.07
-0.09  -0.19   0.15
 0.01   0.03  -0.01
 0.00   0.03  -0.02
-0.01   0.05  -0.01
-0.02   0.04   0.01
-0.02   0.02   0.02
-0.03   0.05   0.01
 0.05   0.02   0.00
 0.01   0.00   0.04
 0.00   0.04   0.02
 0.01   0.10  -0.03
-0.02   0.08   0.02
 0.03   0.05  -0.02
-0.05   0.05   0.07
-0.05   0.09   0.01
-0.07   0.08   0.05
 0.01   0.01   0.09
-0.01   0.03   0.06
 0.05   0.02   0.05
-0.09  -0.07  -0.04
-0.07  -0.13  -0.08
-0.20  -0.09  -0.01
-0.09   0.07   0.06
-0.15   0.04   0.04
-0.09   0.02   0.01
-0.08   0.07   0.05
-0.24   0.10   0.07
-0.09   0.19   0.15

 0.00  -0.02   0.00
 0.01   0.00  -0.04
 0.01  -0.01  -0.03
 0.00  -0.01  -0.03
 0.01  -0.01  -0.04
 0.00  -0.01  -0.04
-0.01   0.00   0.04
-0.01  -0.01   0.03
 0.00  -0.01   0.03
-0.01  -0.01   0.04
 0.00  -0.01   0.04
 0.03   0.03  -0.03
 0.03   0.06   0.00
 0.03   0.03  -0.03
 0.06   0.05  -0.07
 0.03   0.00  -0.03
 0.05  -0.01  -0.03
 0.03   0.02  -0.01
 0.02   0.00  -0.03
 0.09   0.01  -0.01
 0.14   0.06  -0.05
 0.13  -0.06   0.07
 0.12   0.03  -0.02
-0.03   0.03   0.03
-0.03   0.06   0.00
-0.06   0.05   0.07
-0.03   0.03   0.03
-0.03   0.00   0.03
-0.03   0.02   0.01
-0.05  -0.01   0.03
-0.02   0.00   0.03
-0.09   0.01   0.01
-0.13  -0.06  -0.07
-0.14   0.06   0.05
-0.12   0.03   0.02
 0.00  -0.02  -0.03
 0.01   0.00  -0.04
 0.00  -0.02   0.03
-0.01   0.00   0.04
 0.04   0.06  -0.01
 0.01   0.04   0.03
 0.04   0.09   0.01
 0.01   0.02  -0.01
 0.03   0.01  -0.06
 0.05   0.05  -0.03
 0.04   0.04  -0.04
 0.11   0.07  -0.06
 0.04   0.05  -0.12
 0.05   0.00  -0.02
 0.07  -0.01  -0.02
 0.05  -0.02  -0.04
 0.01   0.02  -0.01
 0.04   0.02  -0.01
 0.03   0.03  -0.01
 0.03  -0.01  -0.06
 0.04   0.00   0.00
 0.00   0.03  -0.03
 0.12   0.10  -0.10
 0.21   0.07  -0.02
 0.13   0.04  -0.03
 0.10  -0.09   0.08
 0.21  -0.05   0.09
 0.09  -0.11   0.10
 0.09  -0.01   0.01
 0.20   0.05   0.01
 0.10   0.08  -0.08
-0.04   0.06   0.01
-0.01   0.04  -0.03
-0.04   0.09  -0.01
-0.11   0.07   0.06
-0.04   0.05   0.12
-0.04   0.04   0.04
-0.01   0.02   0.01
-0.03   0.01   0.06
-0.05   0.05   0.03
-0.03   0.03   0.01
-0.04   0.02   0.01
-0.01   0.02   0.01
-0.05  -0.02   0.04
-0.05   0.00   0.02
-0.07  -0.01   0.02
-0.03  -0.01   0.06
-0.04   0.00   0.00
 0.00   0.03   0.03
-0.09  -0.11  -0.10
-0.10  -0.09  -0.08
-0.21  -0.05  -0.09
-0.12   0.10   0.10
-0.21   0.07   0.02
-0.13   0.04   0.03
-0.09  -0.01  -0.01
-0.20   0.05  -0.01
-0.10   0.08   0.08

 0.00   0.03   0.00
 0.05  -0.02   0.03
 0.03  -0.02   0.03
 0.01  -0.03   0.03
 0.02  -0.02   0.04
 0.05  -0.02   0.04
-0.05  -0.02  -0.03
-0.03  -0.02  -0.03
-0.01  -0.03  -0.03
-0.02  -0.02  -0.04
-0.05  -0.02  -0.04
 0.11  -0.02   0.03
 0.10   0.03   0.06
 0.09  -0.05   0.01
 0.19  -0.02   0.02
 0.06  -0.02   0.04
 0.07  -0.03   0.05
 0.06   0.02   0.04
 0.07  -0.03   0.05
-0.01  -0.02   0.05
-0.01  -0.03   0.05
-0.02   0.02   0.05
-0.04  -0.05   0.05
-0.11  -0.02  -0.03
-0.10   0.03  -0.06
-0.19  -0.02  -0.02
-0.09  -0.05  -0.01
-0.06  -0.02  -0.04
-0.06   0.02  -0.04
-0.07  -0.03  -0.05
-0.07  -0.03  -0.05
 0.01  -0.02  -0.05
 0.02   0.02  -0.05
 0.01  -0.03  -0.05
 0.04  -0.05  -0.05
-0.02  -0.03   0.03
 0.07  -0.02   0.04
 0.02  -0.03  -0.03
-0.07  -0.02  -0.04
 0.12   0.05   0.05
 0.07   0.03   0.07
 0.10   0.05   0.07
 0.05  -0.05   0.02
 0.10  -0.08  -0.02
 0.12  -0.04   0.01
 0.20   0.01   0.07
 0.25  -0.01   0.02
 0.19  -0.05  -0.04
 0.05  -0.02   0.04
 0.10  -0.03   0.05
 0.07  -0.06   0.05
 0.06   0.03   0.03
 0.08   0.02   0.04
 0.04   0.03   0.03
 0.07  -0.05   0.03
 0.10  -0.02   0.06
 0.05  -0.01   0.05
-0.01  -0.03   0.05
-0.01  -0.03   0.05
 0.00  -0.02   0.05
 0.00   0.04   0.05
-0.04   0.02   0.06
-0.03   0.02   0.06
-0.05  -0.04   0.05
-0.06  -0.04   0.06
-0.03  -0.07   0.04
-0.12   0.05  -0.05
-0.07   0.03  -0.07
-0.10   0.05  -0.06
-0.25  -0.01  -0.02
-0.19  -0.05   0.04
-0.20   0.01  -0.07
-0.05  -0.05  -0.02
-0.10  -0.08   0.02
-0.12  -0.04  -0.01
-0.04   0.03  -0.03
-0.08   0.02  -0.04
-0.06   0.03  -0.03
-0.07  -0.06  -0.05
-0.05  -0.02  -0.04
-0.10  -0.03  -0.05
-0.07  -0.04  -0.03
-0.10  -0.02  -0.06
-0.05  -0.01  -0.05
 0.03   0.02  -0.06
 0.00   0.04  -0.05
 0.04   0.02  -0.06
 0.01  -0.03  -0.05
 0.01  -0.03  -0.05
 0.00  -0.02  -0.05
 0.05  -0.04  -0.05
 0.06  -0.04  -0.06
 0.03  -0.07  -0.04

 0.04   0.00   0.04
 0.00   0.03   0.02
 0.01   0.03   0.01
 0.02   0.03   0.02
 0.03   0.03   0.01
 0.02   0.04   0.01
 0.00  -0.03   0.02
 0.01  -0.03   0.01
 0.02  -0.03   0.02
 0.03  -0.03   0.01
 0.02  -0.04   0.01
-0.06  -0.02   0.01
-0.05  -0.08  -0.05
-0.04   0.00   0.01
-0.14  -0.05   0.07
-0.02   0.02  -0.02
-0.05   0.06  -0.03
-0.02  -0.02  -0.04
-0.03   0.01  -0.04
 0.01   0.00  -0.04
 0.01  -0.08  -0.03
 0.00   0.02  -0.07
-0.02   0.01  -0.11
-0.06   0.02   0.01
-0.05   0.08  -0.05
-0.14   0.05   0.07
-0.04   0.00   0.01
-0.02  -0.02  -0.02
-0.02   0.02  -0.04
-0.05  -0.06  -0.03
-0.03  -0.01  -0.04
 0.01   0.00  -0.04
 0.00  -0.02  -0.07
 0.01   0.08  -0.03
-0.02  -0.01  -0.11
 0.01   0.04   0.02
 0.02   0.04   0.02
 0.01  -0.04   0.02
 0.02  -0.04   0.02
-0.07  -0.08   0.00
-0.03  -0.05  -0.11
-0.05  -0.15  -0.07
 0.00   0.01  -0.04
-0.05   0.04   0.06
-0.08  -0.05   0.01
-0.14  -0.06   0.02
-0.23  -0.09   0.07
-0.13  -0.02   0.17
-0.05   0.06  -0.03
-0.08   0.06  -0.06
-0.05   0.10  -0.02
-0.01  -0.05  -0.04
-0.05  -0.02  -0.08
-0.02  -0.01  -0.03
-0.03   0.04  -0.01
-0.06   0.01  -0.09
 0.00  -0.04  -0.04
 0.02  -0.10  -0.01
 0.00  -0.11  -0.06
 0.03  -0.09   0.01
 0.01   0.01  -0.03
-0.02  -0.02  -0.13
-0.01   0.09  -0.09
-0.04   0.05  -0.11
-0.01  -0.02  -0.14
-0.02   0.01  -0.12
-0.07   0.08   0.00
-0.03   0.05  -0.11
-0.05   0.16  -0.07
-0.23   0.09   0.07
-0.13   0.02   0.17
-0.14   0.06   0.02
 0.00  -0.01  -0.04
-0.05  -0.04   0.06
-0.08   0.05   0.01
-0.02   0.01  -0.03
-0.05   0.02  -0.08
-0.01   0.05  -0.04
-0.05  -0.10  -0.02
-0.05  -0.06  -0.03
-0.08  -0.06  -0.06
-0.03  -0.04  -0.01
-0.06  -0.01  -0.09
 0.00   0.04  -0.04
-0.01  -0.09  -0.09
 0.01  -0.01  -0.03
-0.02   0.02  -0.13
 0.02   0.10  -0.01
 0.00   0.11  -0.06
 0.03   0.09   0.01
-0.04  -0.05  -0.11
-0.01   0.02  -0.14
-0.02  -0.01  -0.12

 0.01   0.00   0.00
 0.01   0.00   0.01
-0.01   0.01   0.01
-0.01   0.01   0.01
 0.01   0.01   0.01
 0.01   0.01   0.01
 0.01   0.00   0.01
-0.01  -0.01   0.01
-0.01  -0.01   0.01
 0.01  -0.01   0.01
 0.01  -0.01   0.01
-0.02   0.00   0.01
-0.07   0.10  -0.03
-0.10  -0.09   0.04
 0.08  -0.02   0.02
 0.00   0.02   0.00
-0.07   0.00   0.02
 0.02   0.09  -0.08
 0.07  -0.01   0.03
 0.00   0.00   0.00
-0.01  -0.02   0.01
 0.00   0.00  -0.02
 0.01   0.01  -0.01
-0.02   0.00   0.01
-0.07  -0.10  -0.03
 0.08   0.02   0.02
-0.10   0.09   0.04
 0.00  -0.02   0.00
 0.02  -0.09  -0.08
-0.07   0.00   0.02
 0.07   0.01   0.03
 0.00   0.00   0.00
 0.00   0.00  -0.02
-0.01   0.02   0.01
 0.01  -0.01  -0.01
-0.01   0.01   0.01
 0.02   0.01   0.02
-0.01  -0.01   0.01
 0.02  -0.01   0.02
-0.01   0.16  -0.07
-0.12   0.10  -0.01
-0.13   0.13  -0.02
-0.09  -0.06  -0.03
-0.05  -0.10   0.16
-0.20  -0.16   0.04
 0.12   0.04   0.03
 0.08  -0.03   0.01
 0.11  -0.08   0.00
-0.11  -0.01  -0.03
-0.07   0.00   0.02
-0.08  -0.01   0.07
 0.06   0.12  -0.09
 0.08   0.10  -0.09
-0.05   0.12  -0.11
 0.07  -0.09   0.02
 0.15   0.00   0.07
 0.04   0.04   0.03
 0.01  -0.08   0.04
-0.06  -0.03   0.01
 0.02   0.00   0.00
 0.00  -0.01   0.00
 0.00  -0.02  -0.05
 0.01   0.03  -0.04
 0.01   0.02  -0.01
 0.01   0.01  -0.02
 0.01   0.02  -0.01
-0.01  -0.16  -0.07
-0.12  -0.10  -0.01
-0.13  -0.13  -0.02
 0.08   0.03   0.01
 0.11   0.08   0.00
 0.12  -0.04   0.03
-0.09   0.06  -0.03
-0.05   0.10   0.17
-0.20   0.16   0.04
-0.05  -0.12  -0.11
 0.08  -0.10  -0.09
 0.06  -0.12  -0.09
-0.08   0.01   0.07
-0.11   0.01  -0.03
-0.07   0.00   0.02
 0.07   0.09   0.02
 0.15   0.00   0.07
 0.04  -0.04   0.03
 0.01  -0.03  -0.04
 0.00   0.01   0.00
 0.00   0.02  -0.05
 0.01   0.08   0.04
-0.06   0.03   0.01
 0.02   0.00   0.00
 0.01  -0.02  -0.01
 0.01  -0.01  -0.02
 0.01  -0.02  -0.01

 0.00   0.00   0.00
 0.00   0.02   0.03
 0.02   0.02   0.03
 0.02   0.02   0.03
 0.00   0.02   0.03
-0.01   0.02   0.03
 0.00   0.02  -0.03
-0.02   0.02  -0.03
-0.02   0.02  -0.03
 0.00   0.02  -0.03
 0.01   0.02  -0.03
 0.04   0.01   0.02
 0.08  -0.08   0.05
 0.10   0.06  -0.04
-0.02   0.00   0.04
-0.01   0.02   0.00
 0.04   0.07  -0.02
-0.03  -0.08   0.06
-0.07   0.03  -0.05
 0.01  -0.01  -0.01
 0.02  -0.07   0.00
 0.02  -0.03  -0.03
 0.02   0.01  -0.05
-0.04   0.01  -0.02
-0.08  -0.08  -0.05
 0.02   0.00  -0.04
-0.10   0.05   0.04
 0.01   0.02   0.00
 0.03  -0.08  -0.06
-0.04   0.07   0.02
 0.07   0.03   0.05
-0.01  -0.01   0.01
-0.02  -0.03   0.02
-0.02  -0.07   0.00
-0.02   0.01   0.05
 0.03   0.03   0.03
-0.02   0.02   0.03
-0.03   0.03  -0.03
 0.02   0.02  -0.03
 0.04  -0.13   0.08
 0.12  -0.08   0.03
 0.13  -0.11   0.05
 0.07   0.04   0.01
 0.07   0.06  -0.16
 0.21   0.10  -0.04
-0.05  -0.03   0.05
-0.01  -0.01   0.04
-0.04   0.05   0.05
 0.09   0.08   0.03
 0.01   0.07  -0.05
 0.06   0.11  -0.07
-0.04  -0.16   0.08
-0.09  -0.09   0.01
 0.04  -0.08   0.11
-0.07   0.12  -0.03
-0.16   0.02  -0.11
-0.04  -0.05  -0.04
 0.03  -0.10   0.02
-0.01  -0.08  -0.02
 0.04  -0.06   0.02
 0.01  -0.06   0.02
 0.03  -0.07  -0.07
 0.01   0.02  -0.04
 0.01   0.04  -0.06
 0.04   0.00  -0.08
 0.01   0.03  -0.06
-0.03  -0.12  -0.08
-0.12  -0.08  -0.03
-0.13  -0.11  -0.05
 0.01  -0.01  -0.04
 0.04   0.05  -0.05
 0.05  -0.03  -0.05
-0.07   0.04  -0.01
-0.07   0.06   0.16
-0.21   0.10   0.04
-0.04  -0.08  -0.11
 0.09  -0.09  -0.01
 0.04  -0.16  -0.08
-0.06   0.11   0.07
-0.09   0.08  -0.02
-0.01   0.07   0.05
 0.07   0.12   0.03
 0.16   0.02   0.11
 0.04  -0.05   0.04
-0.01   0.02   0.04
-0.01  -0.06  -0.02
-0.03  -0.07   0.07
-0.03  -0.10  -0.02
 0.01  -0.08   0.02
-0.04  -0.06  -0.02
-0.01   0.04   0.06
-0.04   0.00   0.08
-0.01   0.03   0.06

 0.02   0.00   0.05
 0.02  -0.02  -0.06
-0.02  -0.03  -0.06
-0.02  -0.04  -0.06
 0.02  -0.02  -0.07
 0.05  -0.02  -0.07
 0.02   0.02  -0.06
-0.02   0.03  -0.06
-0.02   0.04  -0.06
 0.02   0.02  -0.07
 0.05   0.02  -0.07
-0.04   0.02  -0.05
-0.06   0.03  -0.09
-0.07   0.04   0.03
-0.09   0.05  -0.09
-0.01  -0.04  -0.02
 0.01  -0.08  -0.01
-0.01   0.01   0.00
 0.01  -0.03   0.00
 0.02   0.02   0.00
 0.02   0.11  -0.03
 0.01   0.06   0.04
 0.01  -0.03   0.08
-0.04  -0.02  -0.05
-0.06  -0.03  -0.09
-0.09  -0.05  -0.09
-0.07  -0.04   0.03
-0.01   0.04  -0.02
-0.01  -0.01   0.00
 0.01   0.08  -0.01
 0.01   0.03   0.00
 0.02  -0.02   0.00
 0.01  -0.06   0.04
 0.02  -0.11  -0.03
 0.01   0.03   0.08
-0.06  -0.05  -0.06
 0.08   0.00  -0.09
-0.06   0.05  -0.06
 0.08   0.00  -0.09
-0.06   0.04  -0.10
-0.05   0.02  -0.08
-0.09   0.05  -0.09
-0.03   0.03   0.04
-0.05   0.04   0.09
-0.14   0.05   0.03
-0.09   0.03  -0.15
-0.14   0.08  -0.08
-0.08   0.04  -0.06
-0.01  -0.08  -0.03
 0.04  -0.08   0.02
 0.00  -0.12  -0.01
-0.03   0.07  -0.01
 0.02   0.00   0.07
-0.01  -0.02  -0.03
 0.01  -0.06  -0.01
 0.04  -0.03   0.04
 0.00   0.02   0.00
 0.02   0.10  -0.05
 0.01   0.16   0.03
 0.03   0.15  -0.08
 0.02   0.11  -0.03
-0.01   0.12   0.12
 0.01  -0.02   0.06
 0.03  -0.07   0.09
-0.04   0.01   0.13
 0.02  -0.06   0.10
-0.06  -0.04  -0.10
-0.05  -0.02  -0.08
-0.09  -0.05  -0.09
-0.14  -0.08  -0.08
-0.08  -0.04  -0.06
-0.09  -0.03  -0.15
-0.03  -0.03   0.04
-0.05  -0.04   0.10
-0.14  -0.05   0.03
-0.01   0.02  -0.03
 0.02  -0.01   0.07
-0.03  -0.08  -0.01
 0.00   0.12  -0.01
-0.01   0.09  -0.03
 0.04   0.08   0.02
 0.01   0.06  -0.01
 0.04   0.03   0.04
 0.00  -0.02   0.00
 0.00   0.02   0.06
 0.02  -0.11  -0.03
-0.01  -0.12   0.12
 0.02  -0.10  -0.05
 0.01  -0.16   0.03
 0.03  -0.15  -0.08
 0.03   0.07   0.09
-0.04  -0.01   0.13
 0.02   0.06   0.10

 0.00   0.00   0.00
 0.01  -0.02  -0.04
 0.01  -0.03  -0.04
 0.01  -0.03  -0.04
 0.03  -0.02  -0.04
 0.03  -0.02  -0.04
-0.01  -0.02   0.04
-0.01  -0.03   0.04
-0.01  -0.03   0.04
-0.03  -0.02   0.04
-0.03  -0.02   0.04
 0.01   0.00  -0.03
 0.03  -0.05  -0.02
 0.05   0.07  -0.01
-0.08   0.03  -0.06
 0.01  -0.04   0.00
 0.06  -0.06   0.00
-0.01  -0.06   0.07
-0.03   0.00   0.01
 0.00   0.03   0.02
-0.03   0.11   0.02
-0.02   0.07   0.02
 0.00  -0.02   0.12
-0.01   0.00   0.03
-0.03  -0.05   0.02
 0.08   0.03   0.06
-0.05   0.07   0.01
-0.01  -0.04   0.00
 0.01  -0.06  -0.07
-0.06  -0.07   0.00
 0.03   0.00  -0.01
 0.00   0.03  -0.02
 0.02   0.07  -0.02
 0.03   0.11  -0.02
 0.00  -0.02  -0.12
 0.01  -0.03  -0.04
 0.04  -0.02  -0.04
-0.01  -0.03   0.04
-0.04  -0.02   0.04
 0.00  -0.08   0.01
 0.05  -0.05  -0.03
 0.06  -0.07  -0.02
 0.07   0.04   0.06
 0.03   0.09  -0.07
 0.09   0.14   0.00
-0.11  -0.02  -0.09
-0.09   0.05  -0.05
-0.09   0.07  -0.04
 0.08  -0.07   0.02
 0.08  -0.06   0.03
 0.07  -0.08  -0.03
-0.04  -0.02   0.06
-0.04  -0.08   0.14
 0.04  -0.12   0.06
-0.03   0.04   0.02
-0.07  -0.01   0.01
-0.01   0.00   0.01
-0.03   0.08   0.03
-0.08   0.15   0.07
-0.03   0.15  -0.05
-0.01   0.12  -0.06
-0.06   0.13   0.09
 0.01   0.00   0.03
 0.03  -0.06   0.12
-0.05   0.01   0.16
 0.01  -0.06   0.15
 0.00  -0.08  -0.01
-0.05  -0.05   0.03
-0.06  -0.07   0.02
 0.09   0.05   0.05
 0.09   0.07   0.04
 0.11  -0.02   0.09
-0.07   0.04  -0.06
-0.03   0.09   0.07
-0.09   0.14   0.00
-0.04  -0.12  -0.06
 0.04  -0.08  -0.14
 0.04  -0.02  -0.06
-0.07  -0.08   0.03
-0.08  -0.07  -0.02
-0.08  -0.06  -0.03
 0.03   0.04  -0.02
 0.07  -0.01  -0.01
 0.01   0.00  -0.01
-0.01   0.00  -0.03
 0.01   0.12   0.06
 0.06   0.13  -0.09
 0.03   0.08  -0.03
 0.08   0.15  -0.07
 0.03   0.15   0.05
-0.03  -0.06  -0.12
 0.05   0.01  -0.16
-0.01  -0.06  -0.15

 0.00   0.03   0.00
-0.02   0.00  -0.01
-0.05  -0.01  -0.01
-0.11  -0.02   0.00
-0.14  -0.03   0.00
-0.06  -0.01   0.00
 0.02   0.00   0.01
 0.05  -0.01   0.01
 0.11  -0.02   0.00
 0.14  -0.03   0.00
 0.06  -0.01   0.00
 0.00  -0.01  -0.02
 0.01  -0.03  -0.02
 0.01   0.00  -0.02
-0.03  -0.02  -0.01
-0.03  -0.01   0.01
 0.01  -0.03   0.01
-0.03   0.03   0.05
-0.03  -0.01   0.01
-0.08  -0.02   0.02
-0.04   0.03  -0.01
-0.03  -0.14   0.12
-0.03   0.03  -0.02
 0.00  -0.01   0.02
-0.01  -0.03   0.02
 0.03  -0.02   0.01
-0.01   0.00   0.02
 0.03  -0.01  -0.01
 0.03   0.03  -0.05
-0.01  -0.03  -0.01
 0.03  -0.01  -0.01
 0.08  -0.02  -0.02
 0.03  -0.15  -0.13
 0.04   0.03   0.01
 0.03   0.03   0.02
-0.15  -0.03   0.00
-0.05  -0.01   0.00
 0.15  -0.03   0.00
 0.05  -0.01   0.00
 0.01  -0.03   0.02
 0.00  -0.02  -0.04
 0.02  -0.07  -0.02
 0.00  -0.01   0.01
 0.00   0.00  -0.05
 0.04   0.03  -0.02
-0.03  -0.03  -0.02
-0.04  -0.02  -0.01
-0.03  -0.01   0.00
-0.01   0.00   0.02
 0.07  -0.01   0.02
 0.01  -0.09   0.00
-0.05   0.10   0.03
-0.02   0.02   0.12
-0.03  -0.01   0.01
-0.03  -0.02   0.01
-0.02  -0.01   0.00
-0.03  -0.02   0.01
-0.07   0.12  -0.07
 0.07   0.03   0.00
-0.08  -0.02   0.01
-0.07  -0.21   0.18
 0.11  -0.15   0.13
-0.09  -0.19   0.16
-0.10  -0.03   0.02
 0.11   0.05   0.01
-0.07   0.13  -0.14
-0.01  -0.03  -0.02
 0.00  -0.02   0.04
-0.02  -0.07   0.02
 0.04  -0.02   0.01
 0.03   0.00   0.00
 0.03  -0.03   0.02
 0.00  -0.01  -0.01
 0.00   0.00   0.05
-0.04   0.03   0.02
 0.03  -0.01  -0.01
 0.02   0.02  -0.12
 0.05   0.10  -0.03
-0.01  -0.09   0.00
 0.01   0.00  -0.02
-0.07  -0.01  -0.02
 0.03  -0.02   0.00
 0.02  -0.01   0.00
 0.03  -0.02  -0.01
 0.09  -0.19  -0.16
 0.07  -0.21  -0.19
-0.11  -0.15  -0.13
 0.07   0.12   0.07
-0.07   0.03   0.00
 0.08  -0.02  -0.01
 0.10  -0.03  -0.02
-0.11   0.05  -0.01
 0.07   0.13   0.14

-0.01   0.00   0.01
 0.01   0.01  -0.02
-0.01   0.02  -0.02
-0.01   0.02  -0.02
 0.00   0.03  -0.02
 0.01   0.02  -0.01
 0.01  -0.01  -0.02
-0.01  -0.02  -0.02
-0.01  -0.02  -0.02
 0.00  -0.03  -0.02
 0.01  -0.02  -0.01
 0.02  -0.05  -0.03
 0.02  -0.05  -0.05
 0.02  -0.07  -0.05
 0.03  -0.09   0.02
 0.00   0.02   0.04
 0.02  -0.05   0.07
 0.00   0.05   0.07
-0.02   0.06   0.07
 0.00   0.03  -0.02
 0.00   0.04  -0.03
 0.00   0.04  -0.04
 0.00   0.04  -0.03
 0.02   0.05  -0.03
 0.02   0.05  -0.05
 0.03   0.09   0.02
 0.02   0.07  -0.05
 0.00  -0.02   0.04
 0.00  -0.05   0.07
 0.02   0.05   0.07
-0.02  -0.06   0.07
 0.00  -0.03  -0.02
 0.00  -0.04  -0.04
 0.00  -0.04  -0.03
 0.00  -0.04  -0.03
-0.02   0.01  -0.02
 0.03   0.02  -0.01
-0.02  -0.01  -0.02
 0.03  -0.02  -0.01
 0.02  -0.03   0.01
-0.01  -0.02  -0.09
 0.03  -0.11  -0.06
 0.04  -0.06  -0.07
 0.02  -0.05  -0.02
 0.00  -0.09  -0.05
 0.06  -0.06   0.02
 0.00  -0.13   0.02
 0.05  -0.10   0.07
-0.02  -0.05   0.04
 0.08  -0.04   0.11
 0.01  -0.13   0.07
 0.03   0.30  -0.01
-0.03   0.00   0.33
 0.00  -0.14  -0.09
-0.02   0.09   0.07
-0.06   0.05   0.07
-0.02   0.05   0.07
 0.00   0.03  -0.03
-0.01   0.05  -0.02
 0.00   0.05  -0.04
 0.00   0.05  -0.04
-0.02   0.04  -0.05
 0.00   0.06  -0.05
-0.01   0.04  -0.02
 0.03   0.04  -0.03
 0.00   0.06  -0.05
 0.02   0.03   0.01
-0.01   0.02  -0.09
 0.03   0.11  -0.06
 0.00   0.13   0.01
 0.05   0.10   0.07
 0.05   0.06   0.02
 0.04   0.06  -0.07
 0.02   0.05  -0.02
 0.01   0.09  -0.05
 0.00   0.14  -0.09
-0.03   0.00   0.33
 0.03  -0.30  -0.01
 0.01   0.13   0.07
-0.02   0.05   0.04
 0.08   0.04   0.11
-0.02  -0.09   0.07
-0.06  -0.05   0.07
-0.02  -0.05   0.07
 0.00  -0.06  -0.05
 0.00  -0.05  -0.04
-0.02  -0.04  -0.05
 0.00  -0.03  -0.03
-0.01  -0.05  -0.02
 0.00  -0.05  -0.04
-0.01  -0.04  -0.02
 0.03  -0.04  -0.03
 0.00  -0.06  -0.05

 0.00   0.01   0.00
-0.01  -0.02   0.02
-0.01  -0.03   0.02
 0.00  -0.03   0.02
-0.01  -0.03   0.02
 0.00  -0.02   0.01
 0.01  -0.02  -0.02
 0.01  -0.03  -0.02
 0.00  -0.03  -0.02
 0.01  -0.03  -0.02
 0.00  -0.02  -0.01
-0.01   0.05   0.03
-0.01   0.04   0.04
-0.02   0.06   0.06
-0.03   0.08  -0.03
 0.00  -0.03  -0.04
-0.01   0.04  -0.06
 0.00  -0.03  -0.06
 0.02  -0.07  -0.06
-0.01  -0.03   0.03
-0.02  -0.02   0.03
-0.01  -0.04   0.03
-0.02  -0.05   0.04
 0.01   0.05  -0.03
 0.01   0.04  -0.04
 0.03   0.08   0.03
 0.02   0.06  -0.06
 0.00  -0.03   0.04
 0.00  -0.03   0.06
 0.01   0.04   0.06
-0.02  -0.07   0.06
 0.01  -0.03  -0.03
 0.01  -0.04  -0.04
 0.02  -0.02  -0.03
 0.02  -0.05  -0.04
-0.01  -0.03   0.02
 0.00  -0.02   0.00
 0.01  -0.03  -0.02
 0.00  -0.02   0.00
-0.02   0.02  -0.01
 0.03   0.01   0.08
-0.02   0.10   0.05
-0.05   0.05   0.09
-0.02   0.04   0.01
 0.00   0.11   0.06
-0.05   0.06  -0.04
 0.00   0.13  -0.02
-0.05   0.09  -0.07
 0.02   0.04  -0.03
-0.06   0.03  -0.10
-0.01   0.10  -0.07
-0.04  -0.29   0.03
 0.04   0.02  -0.32
-0.01   0.17   0.12
 0.02  -0.12  -0.08
 0.08  -0.06  -0.06
 0.01  -0.06  -0.06
-0.03   0.01   0.03
 0.01  -0.03   0.02
-0.04  -0.04   0.03
-0.02  -0.03   0.01
-0.01  -0.02   0.06
-0.01  -0.07   0.04
 0.00  -0.04   0.04
-0.04  -0.04   0.05
-0.01  -0.06   0.07
 0.02   0.02   0.01
-0.03   0.02  -0.08
 0.02   0.10  -0.05
 0.00   0.13   0.02
 0.05   0.09   0.07
 0.05   0.06   0.04
 0.04   0.05  -0.09
 0.02   0.04  -0.01
 0.00   0.11  -0.06
 0.01   0.17  -0.12
-0.04   0.02   0.32
 0.04  -0.29  -0.03
 0.01   0.10   0.07
-0.02   0.04   0.03
 0.06   0.03   0.10
-0.02  -0.12   0.08
-0.08  -0.06   0.06
-0.01  -0.06   0.06
 0.01  -0.07  -0.04
 0.02  -0.03  -0.01
 0.01  -0.02  -0.06
 0.03   0.01  -0.03
-0.01  -0.03  -0.02
 0.04  -0.04  -0.03
 0.00  -0.04  -0.04
 0.04  -0.04  -0.05
 0.01  -0.06  -0.07

 0.04   0.00  -0.01
 0.02   0.01  -0.01
 0.01   0.01  -0.01
-0.06  -0.01   0.00
-0.12  -0.03   0.01
-0.06  -0.01   0.00
 0.02  -0.01  -0.01
 0.02  -0.01  -0.01
-0.06   0.01   0.00
-0.12   0.02   0.01
-0.06   0.01   0.00
 0.00   0.00  -0.01
-0.01   0.00  -0.04
-0.01  -0.01   0.01
 0.00  -0.01   0.00
 0.01   0.00   0.00
-0.01  -0.01   0.01
 0.00  -0.02   0.00
-0.01   0.03   0.01
-0.08  -0.02   0.01
-0.04   0.02  -0.01
-0.03  -0.15   0.12
-0.03   0.03  -0.03
 0.00   0.00  -0.01
-0.01   0.00  -0.04
 0.00   0.01   0.00
-0.01   0.01   0.01
 0.01   0.00   0.00
 0.00   0.02   0.00
-0.01   0.01   0.01
-0.01  -0.03   0.01
-0.08   0.02   0.01
-0.03   0.15   0.12
-0.04  -0.02  -0.01
-0.03  -0.03  -0.03
-0.08  -0.01   0.00
-0.07  -0.02   0.01
-0.08   0.01   0.00
-0.07   0.02   0.01
-0.01   0.00  -0.05
 0.00   0.00  -0.03
-0.03   0.01  -0.04
 0.03   0.01  -0.04
 0.00   0.01   0.07
-0.06  -0.05   0.00
-0.01  -0.01   0.01
 0.01  -0.01   0.00
-0.01   0.00   0.00
-0.04   0.00  -0.01
 0.02   0.00   0.01
-0.02  -0.04   0.03
 0.03   0.09  -0.04
-0.04  -0.05   0.12
 0.01  -0.12  -0.08
-0.01   0.07   0.04
-0.06   0.02  -0.01
 0.02   0.01   0.01
-0.08   0.14  -0.07
 0.10   0.01  -0.01
-0.10  -0.05   0.02
-0.07  -0.21   0.18
 0.11  -0.15   0.13
-0.08  -0.19   0.16
-0.10  -0.02   0.01
 0.11   0.05  -0.01
-0.07   0.13  -0.15
-0.01   0.00  -0.05
 0.00   0.00  -0.03
-0.03  -0.01  -0.04
 0.01   0.02   0.00
-0.01   0.00   0.00
-0.01   0.01   0.01
 0.03  -0.01  -0.04
 0.00  -0.01   0.07
-0.06   0.05   0.00
 0.01   0.12  -0.08
-0.04   0.05   0.12
 0.03  -0.10  -0.04
-0.02   0.04   0.03
-0.04   0.00  -0.01
 0.02   0.00   0.01
-0.01  -0.07   0.04
-0.06  -0.02  -0.01
 0.02  -0.01   0.01
-0.08   0.19   0.15
-0.07   0.21   0.18
 0.11   0.15   0.13
-0.07  -0.14  -0.07
 0.10  -0.01  -0.01
-0.10   0.05   0.02
-0.10   0.02   0.01
 0.11  -0.05  -0.01
-0.07  -0.13  -0.15

 0.00  -0.01   0.00
-0.02   0.01   0.00
-0.05   0.00   0.01
-0.03   0.00   0.00
 0.01   0.01  -0.01
 0.01   0.02  -0.01
 0.02   0.01   0.00
 0.05   0.00  -0.01
 0.03   0.00   0.00
-0.01   0.01   0.01
-0.01   0.01   0.01
 0.00  -0.01  -0.01
 0.01  -0.02   0.00
 0.01  -0.01  -0.04
 0.01  -0.02   0.01
-0.04   0.00   0.03
-0.01  -0.01   0.03
-0.04   0.06   0.05
-0.01  -0.04   0.02
 0.01   0.02  -0.01
 0.01   0.02  -0.01
 0.00   0.03  -0.02
 0.01   0.01  -0.01
 0.00  -0.01   0.01
-0.01  -0.02   0.00
-0.01  -0.02  -0.01
-0.01  -0.01   0.04
 0.04   0.00  -0.03
 0.03   0.06  -0.05
 0.01  -0.01  -0.03
 0.01  -0.04  -0.02
-0.01   0.02   0.01
 0.00   0.03   0.02
-0.01   0.02   0.01
-0.01   0.01   0.01
-0.04  -0.01   0.00
 0.03   0.02  -0.01
 0.04  -0.01   0.00
-0.03   0.02   0.01
 0.00  -0.01   0.04
-0.01   0.00  -0.04
 0.03  -0.07  -0.01
-0.09  -0.06   0.07
 0.00  -0.09  -0.19
 0.13   0.10  -0.03
 0.04   0.01  -0.02
-0.03  -0.03   0.01
 0.04  -0.05   0.04
 0.02  -0.03   0.04
-0.04  -0.02   0.05
 0.00   0.02   0.00
-0.10  -0.20   0.14
 0.07   0.13  -0.23
-0.07   0.31   0.24
-0.01  -0.16  -0.06
 0.11  -0.03   0.07
-0.09   0.01   0.02
 0.01   0.02  -0.01
 0.00   0.03  -0.01
 0.01   0.03  -0.02
 0.01   0.05  -0.04
-0.02   0.04  -0.01
 0.01   0.03  -0.02
 0.01   0.02  -0.01
-0.01   0.01  -0.01
 0.01   0.01   0.01
 0.00  -0.01  -0.04
 0.01   0.00   0.03
-0.03  -0.07   0.01
 0.03  -0.03  -0.01
-0.04  -0.05  -0.04
-0.04   0.01   0.02
 0.09  -0.05  -0.07
 0.00  -0.09   0.19
-0.12   0.10   0.03
 0.06   0.30  -0.24
-0.07   0.13   0.22
 0.10  -0.19  -0.13
 0.00   0.02   0.00
-0.02  -0.03  -0.04
 0.04  -0.02  -0.05
 0.01  -0.15   0.06
-0.11  -0.02  -0.07
 0.09   0.01  -0.02
-0.01   0.03   0.02
-0.01   0.05   0.04
 0.02   0.04   0.01
-0.01   0.02   0.01
 0.00   0.03   0.01
-0.01   0.03   0.02
-0.01   0.02   0.01
 0.01   0.01   0.01
-0.01   0.00  -0.01

 0.02   0.00  -0.01
 0.00   0.01   0.00
-0.04   0.00   0.01
-0.04  -0.01   0.00
-0.01   0.00  -0.01
 0.01   0.02  -0.01
 0.00  -0.01   0.00
-0.04   0.00   0.01
-0.04   0.01   0.00
-0.01  -0.01  -0.01
 0.01  -0.02  -0.01
 0.01   0.00  -0.01
 0.01  -0.01  -0.02
 0.01  -0.01  -0.03
 0.01  -0.02   0.01
-0.04  -0.01   0.03
-0.01  -0.01   0.03
-0.03   0.04   0.05
-0.01  -0.05   0.02
-0.01   0.01  -0.01
-0.01   0.03  -0.01
-0.01   0.00   0.00
 0.00   0.02  -0.01
 0.01   0.00  -0.01
 0.01   0.01  -0.02
 0.01   0.02   0.01
 0.01   0.01  -0.03
-0.04   0.01   0.03
-0.03  -0.05   0.05
-0.01   0.01   0.03
-0.01   0.05   0.02
-0.01  -0.01  -0.01
-0.01   0.00   0.00
-0.01  -0.03  -0.01
 0.00  -0.02  -0.01
-0.06  -0.02   0.00
 0.03   0.02  -0.01
-0.06   0.02   0.00
 0.03  -0.02  -0.01
 0.01  -0.01   0.02
 0.00   0.01  -0.06
 0.02  -0.07  -0.03
-0.08  -0.05   0.08
 0.00  -0.09  -0.16
 0.11   0.09  -0.02
 0.04   0.01  -0.02
-0.04  -0.03   0.01
 0.04  -0.04   0.05
 0.02  -0.03   0.04
-0.04  -0.01   0.04
 0.00   0.02   0.00
-0.10  -0.23   0.14
 0.06   0.11  -0.24
-0.06   0.29   0.25
 0.00  -0.16  -0.05
 0.11  -0.03   0.06
-0.08  -0.01   0.02
-0.01   0.03  -0.02
 0.00   0.03   0.00
-0.01   0.02  -0.01
-0.01   0.00   0.01
 0.00   0.00   0.00
-0.01   0.00   0.00
-0.02   0.00   0.00
 0.02   0.02   0.00
-0.01   0.04  -0.03
 0.01   0.01   0.02
 0.00  -0.01  -0.06
 0.02   0.07  -0.03
-0.04   0.03   0.01
 0.04   0.04   0.05
 0.04  -0.01  -0.02
-0.09   0.05   0.08
 0.00   0.09  -0.17
 0.11  -0.10  -0.02
-0.06  -0.30   0.26
 0.06  -0.12  -0.24
-0.10   0.23   0.14
 0.00  -0.02   0.00
 0.02   0.03   0.04
-0.04   0.02   0.04
 0.00   0.16  -0.05
 0.11   0.03   0.06
-0.08   0.00   0.02
-0.01   0.00   0.00
-0.01   0.00   0.01
 0.00   0.00   0.00
-0.01  -0.03  -0.02
 0.00  -0.03   0.00
-0.01  -0.02  -0.02
-0.02   0.00   0.00
 0.02  -0.02   0.00
-0.01  -0.04  -0.03

 0.00  -0.01   0.00
 0.01  -0.02   0.00
-0.06  -0.02  -0.01
-0.06   0.00   0.00
 0.02   0.01   0.02
 0.05   0.00   0.01
-0.01  -0.02   0.00
 0.06  -0.02   0.01
 0.06   0.00   0.00
-0.02   0.01  -0.02
-0.05   0.00  -0.01
 0.02   0.00   0.01
 0.03  -0.01   0.03
 0.00   0.01   0.07
 0.00   0.03  -0.02
-0.05   0.00  -0.02
-0.01  -0.01  -0.03
-0.05   0.09   0.02
-0.04  -0.03  -0.03
 0.01   0.00   0.01
 0.00  -0.03   0.03
 0.01   0.02  -0.02
 0.02   0.01   0.01
-0.02   0.00  -0.02
-0.03  -0.01  -0.03
 0.00   0.03   0.02
 0.00   0.01  -0.07
 0.05   0.00   0.02
 0.05   0.09  -0.02
 0.01  -0.01   0.03
 0.04  -0.03   0.03
-0.01   0.00  -0.01
-0.01   0.02   0.02
 0.00  -0.03  -0.03
-0.02   0.01  -0.01
-0.10   0.00   0.00
 0.09   0.00   0.02
 0.10   0.00   0.00
-0.10   0.00  -0.02
 0.01  -0.04   0.00
 0.06  -0.03   0.06
 0.03   0.03   0.03
 0.01   0.00   0.09
 0.02   0.00   0.11
-0.05   0.04   0.07
-0.03   0.00  -0.02
 0.04   0.06  -0.02
-0.02   0.05  -0.06
-0.05   0.05  -0.02
 0.09   0.01  -0.04
-0.01  -0.09  -0.04
-0.09   0.28  -0.02
 0.00   0.08   0.20
-0.07   0.01  -0.07
-0.04  -0.04  -0.02
-0.03  -0.02  -0.05
-0.02  -0.04  -0.03
 0.06  -0.21   0.08
-0.18  -0.01   0.05
 0.11   0.08  -0.02
 0.03  -0.03   0.11
 0.00  -0.08  -0.15
-0.02   0.17  -0.06
-0.03  -0.04   0.04
 0.08   0.03   0.05
 0.00   0.04  -0.06
-0.01  -0.04   0.00
-0.06  -0.03  -0.06
-0.03   0.03  -0.03
-0.04   0.06   0.02
 0.02   0.05   0.06
 0.03   0.00   0.02
-0.01   0.00  -0.09
-0.02   0.00  -0.11
 0.05   0.04  -0.07
 0.07   0.01   0.07
 0.00   0.08  -0.20
 0.09   0.28   0.02
 0.01  -0.10   0.04
 0.05   0.05   0.02
-0.09   0.01   0.04
 0.04  -0.04   0.02
 0.03  -0.02   0.05
 0.02  -0.04   0.03
 0.02   0.17   0.06
-0.03  -0.03  -0.11
 0.00  -0.08   0.15
-0.06  -0.21  -0.08
 0.18  -0.01  -0.05
-0.11   0.08   0.02
 0.03  -0.04  -0.04
-0.08   0.03  -0.05
 0.00   0.04   0.06

-0.01   0.00   0.01
-0.02   0.02   0.00
 0.06   0.02   0.01
 0.06   0.01   0.00
-0.01  -0.01  -0.02
-0.07   0.00  -0.02
-0.02  -0.02   0.00
 0.06  -0.02   0.01
 0.06  -0.01   0.00
-0.01   0.01  -0.02
-0.07   0.00  -0.02
-0.02   0.00  -0.02
-0.03   0.02  -0.02
-0.02  -0.03  -0.07
 0.01  -0.02   0.02
 0.05   0.01   0.02
 0.00   0.01   0.03
 0.05  -0.07  -0.02
 0.03   0.04   0.03
 0.00   0.00  -0.02
 0.01   0.04  -0.03
 0.01  -0.01   0.00
 0.00  -0.02   0.00
-0.02   0.00  -0.02
-0.03  -0.02  -0.02
 0.01   0.02   0.02
-0.02   0.03  -0.07
 0.05  -0.01   0.02
 0.05   0.07  -0.02
 0.00  -0.01   0.03
 0.03  -0.04   0.03
 0.00   0.00  -0.02
 0.01   0.01   0.00
 0.01  -0.04  -0.03
 0.00   0.02   0.00
 0.11   0.01   0.00
-0.11   0.00  -0.02
 0.11  -0.01   0.00
-0.11   0.00  -0.02
-0.02   0.03  -0.02
-0.05   0.02  -0.03
-0.04   0.01  -0.03
-0.04  -0.01  -0.09
-0.03  -0.02  -0.09
 0.01  -0.05  -0.07
 0.04   0.01   0.02
-0.01  -0.05   0.01
 0.03  -0.05   0.03
 0.04  -0.05   0.02
-0.10  -0.01   0.05
 0.01   0.11   0.04
 0.08  -0.27   0.03
 0.01  -0.05  -0.21
 0.06   0.03   0.08
 0.03   0.05   0.01
 0.02   0.03   0.06
 0.01   0.05   0.03
-0.04   0.18  -0.08
 0.16   0.02  -0.05
-0.08  -0.05   0.01
-0.03   0.04  -0.15
 0.00   0.10   0.15
 0.05  -0.18   0.04
 0.06   0.04  -0.04
-0.10  -0.04  -0.04
 0.02  -0.07   0.10
-0.02  -0.03  -0.02
-0.05  -0.02  -0.03
-0.04  -0.01  -0.03
-0.01   0.05   0.01
 0.03   0.05   0.03
 0.04  -0.01   0.02
-0.04   0.01  -0.09
-0.03   0.02  -0.09
 0.01   0.05  -0.07
 0.06  -0.03   0.08
 0.01   0.05  -0.21
 0.08   0.26   0.03
 0.01  -0.11   0.04
 0.04   0.05   0.02
-0.10   0.01   0.05
 0.03  -0.05   0.01
 0.02  -0.03   0.06
 0.01  -0.05   0.03
 0.05   0.18   0.04
-0.03  -0.04  -0.15
 0.00  -0.10   0.15
-0.04  -0.18  -0.08
 0.16  -0.02  -0.05
-0.08   0.05   0.01
 0.06  -0.04  -0.04
-0.10   0.04  -0.04
 0.02   0.07   0.10

 0.00   0.01   0.00
-0.05  -0.02   0.01
-0.03  -0.01   0.00
 0.01   0.00   0.00
 0.01   0.00   0.00
-0.04  -0.01   0.00
 0.05  -0.02  -0.01
 0.03  -0.01   0.00
-0.01   0.00   0.00
-0.01   0.00   0.00
 0.04  -0.01   0.00
-0.03  -0.02   0.01
-0.01  -0.02   0.09
-0.01   0.00  -0.03
 0.00   0.00  -0.02
-0.02   0.00  -0.01
 0.00  -0.01  -0.01
-0.01   0.06   0.00
-0.02   0.00  -0.02
 0.01  -0.01   0.00
 0.02  -0.01   0.00
 0.01   0.01  -0.01
-0.01  -0.03   0.00
 0.03  -0.02  -0.01
 0.01  -0.02  -0.09
 0.00   0.00   0.02
 0.01   0.00   0.03
 0.02   0.00   0.01
 0.01   0.06   0.00
 0.00  -0.01   0.01
 0.02   0.00   0.02
-0.01  -0.01   0.00
-0.01   0.01   0.01
-0.02  -0.01   0.00
 0.01  -0.03   0.00
 0.03   0.00   0.00
-0.05  -0.01   0.00
-0.03   0.00   0.00
 0.05  -0.01   0.00
-0.03  -0.06   0.08
-0.01  -0.06   0.16
 0.05   0.04   0.11
-0.03  -0.01   0.00
-0.02  -0.01  -0.10
 0.06   0.02  -0.03
-0.03  -0.02   0.02
 0.08   0.02  -0.02
-0.04   0.02  -0.11
-0.01   0.01  -0.01
 0.04   0.00   0.00
 0.00  -0.05  -0.01
 0.00   0.21  -0.05
 0.01   0.04   0.13
-0.04  -0.02  -0.10
-0.02   0.00  -0.04
-0.01   0.00   0.00
-0.05   0.02  -0.01
-0.03   0.13  -0.03
 0.17  -0.06  -0.05
-0.08  -0.13   0.06
-0.02   0.08  -0.18
-0.04   0.12   0.14
 0.07  -0.16   0.02
 0.10   0.09  -0.07
-0.17  -0.09  -0.08
 0.04  -0.11   0.17
 0.03  -0.06  -0.08
 0.01  -0.06  -0.16
-0.05   0.04  -0.11
-0.08   0.02   0.02
 0.04   0.02   0.10
 0.03  -0.02  -0.02
 0.03  -0.01   0.01
 0.02  -0.01   0.10
-0.06   0.02   0.03
 0.04  -0.02   0.10
-0.01   0.04  -0.13
 0.00   0.20   0.05
 0.00  -0.05   0.01
 0.01   0.01   0.01
-0.04   0.00   0.00
 0.02   0.00   0.04
 0.01   0.00   0.00
 0.05   0.02   0.01
-0.07  -0.16  -0.02
 0.02   0.08   0.18
 0.04   0.12  -0.14
 0.03   0.13   0.03
-0.17  -0.06   0.05
 0.08  -0.12  -0.06
-0.10   0.09   0.07
 0.17  -0.08   0.08
-0.04  -0.11  -0.17

 0.02   0.00   0.00
-0.05  -0.02   0.01
-0.03   0.00   0.00
 0.01   0.00   0.00
 0.01   0.00   0.00
-0.03  -0.01   0.00
-0.05   0.02   0.01
-0.03   0.00   0.00
 0.01   0.00   0.00
 0.01   0.00   0.00
-0.03   0.01   0.00
-0.03  -0.02   0.01
-0.01  -0.03   0.09
-0.02  -0.01  -0.02
 0.00   0.00  -0.02
-0.03   0.01  -0.01
-0.01   0.00  -0.01
-0.02   0.09   0.00
-0.03   0.01  -0.02
 0.01  -0.01  -0.01
 0.02  -0.01  -0.01
 0.01   0.00  -0.01
-0.01  -0.03   0.01
-0.03   0.02   0.01
-0.01   0.03   0.09
 0.00   0.00  -0.02
-0.02   0.01  -0.02
-0.03  -0.01  -0.01
-0.02  -0.09   0.00
-0.01   0.00  -0.01
-0.03  -0.01  -0.02
 0.01   0.01  -0.01
 0.01   0.00  -0.01
 0.02   0.01  -0.01
-0.01   0.03   0.01
 0.02   0.00   0.00
-0.05  -0.01   0.00
 0.02   0.00   0.00
-0.05   0.01   0.00
-0.03  -0.06   0.08
-0.01  -0.06   0.15
 0.05   0.04   0.11
-0.05  -0.02   0.01
-0.02  -0.03  -0.07
 0.03   0.02  -0.02
-0.02  -0.02   0.02
 0.08   0.02  -0.02
-0.03   0.01  -0.10
-0.02   0.01  -0.01
 0.03   0.00   0.00
-0.01  -0.04  -0.01
-0.03   0.22  -0.04
 0.03   0.09   0.11
-0.06   0.04  -0.07
-0.03  -0.01  -0.06
-0.01   0.01   0.01
-0.07   0.03  -0.01
-0.03   0.14  -0.04
 0.18  -0.05  -0.05
-0.08  -0.12   0.05
-0.02   0.06  -0.18
-0.02   0.11   0.14
 0.07  -0.18   0.02
 0.08   0.07  -0.06
-0.16  -0.08  -0.06
 0.03  -0.11   0.16
-0.03   0.06   0.08
-0.01   0.06   0.16
 0.05  -0.04   0.11
 0.08  -0.02  -0.02
-0.03  -0.01  -0.10
-0.02   0.02   0.02
-0.05   0.02   0.01
-0.02   0.03  -0.07
 0.03  -0.02  -0.02
-0.06  -0.04  -0.08
 0.03  -0.09   0.11
-0.03  -0.22  -0.04
-0.01   0.04  -0.01
-0.02  -0.01  -0.01
 0.03   0.00   0.00
-0.03   0.01  -0.06
-0.01  -0.01   0.01
-0.07  -0.03  -0.01
 0.07   0.18   0.02
-0.02  -0.06  -0.19
-0.02  -0.11   0.15
-0.03  -0.15  -0.04
 0.18   0.05  -0.05
-0.08   0.12   0.06
 0.09  -0.07  -0.06
-0.16   0.08  -0.07
 0.03   0.12   0.16

 0.00   0.01   0.00
-0.05  -0.03  -0.01
 0.02   0.00  -0.02
 0.04   0.01  -0.01
 0.00   0.00   0.00
-0.06  -0.02   0.00
 0.05  -0.03   0.01
-0.02   0.00   0.02
-0.04   0.01   0.01
 0.00   0.00   0.00
 0.06  -0.02   0.00
-0.04  -0.03  -0.01
-0.03  -0.02   0.07
-0.02  -0.01  -0.04
 0.00  -0.01  -0.05
 0.02   0.00   0.00
 0.01  -0.03   0.01
 0.02  -0.01  -0.01
 0.01   0.04   0.02
 0.00   0.00   0.00
-0.01   0.00   0.01
 0.00   0.00  -0.01
 0.01   0.01   0.00
 0.04  -0.03   0.01
 0.03  -0.02  -0.07
 0.00  -0.01   0.05
 0.02  -0.02   0.04
-0.02   0.00   0.00
-0.02  -0.01   0.02
-0.01  -0.03  -0.01
-0.01   0.04  -0.02
 0.00   0.00   0.00
 0.00   0.00   0.01
 0.01   0.00  -0.01
-0.01   0.01   0.00
 0.08   0.02  -0.02
-0.09  -0.04   0.01
-0.08   0.02   0.02
 0.10  -0.04  -0.01
-0.05  -0.05   0.03
-0.03  -0.06   0.16
 0.01   0.09   0.10
-0.04  -0.03   0.01
-0.04  -0.03  -0.11
 0.04   0.03  -0.03
-0.04  -0.04   0.02
 0.11   0.02  -0.05
-0.05   0.02  -0.16
 0.03  -0.07  -0.01
-0.03  -0.04   0.04
 0.01   0.01   0.00
 0.03  -0.08   0.00
 0.02   0.00  -0.08
 0.02   0.04   0.02
 0.01   0.02  -0.03
 0.03   0.03   0.09
-0.04   0.11   0.02
 0.05  -0.19   0.04
-0.20   0.04   0.05
 0.10   0.13  -0.07
 0.02  -0.06   0.15
 0.02  -0.11  -0.15
-0.06   0.16  -0.04
-0.07  -0.09   0.07
 0.13   0.06   0.08
-0.02   0.07  -0.13
 0.05  -0.05  -0.03
 0.03  -0.06  -0.17
-0.01   0.09  -0.10
-0.11   0.02   0.05
 0.05   0.02   0.16
 0.04  -0.04  -0.02
 0.04  -0.03  -0.01
 0.04  -0.03   0.11
-0.04   0.03   0.03
-0.02   0.04  -0.02
-0.03   0.00   0.08
-0.03  -0.08   0.00
-0.01   0.01   0.00
-0.03  -0.07   0.01
 0.03  -0.04  -0.04
-0.01   0.02   0.03
-0.03   0.03  -0.10
 0.04   0.11  -0.02
 0.06   0.17   0.04
-0.02  -0.06  -0.15
-0.02  -0.11   0.15
-0.05  -0.19  -0.04
 0.20   0.04  -0.05
-0.10   0.13   0.07
 0.07  -0.09  -0.07
-0.13   0.06  -0.08
 0.02   0.07   0.13

-0.01   0.00  -0.01
 0.05   0.03   0.01
-0.02   0.00   0.02
-0.04  -0.01   0.02
 0.00   0.00   0.01
 0.05   0.02   0.00
 0.05  -0.03   0.01
-0.02   0.00   0.02
-0.04   0.01   0.02
 0.00   0.00   0.00
 0.05  -0.02   0.00
 0.05   0.03   0.01
 0.03   0.02  -0.08
 0.02   0.01   0.04
 0.02   0.01   0.04
-0.02   0.00   0.01
-0.01   0.03   0.00
-0.02   0.00   0.02
 0.00  -0.05  -0.02
 0.00   0.00   0.00
 0.01   0.00   0.00
 0.00   0.01   0.01
-0.01  -0.01   0.00
 0.04  -0.03   0.01
 0.03  -0.02  -0.08
 0.02  -0.01   0.04
 0.02  -0.01   0.04
-0.02   0.00   0.01
-0.02   0.00   0.02
-0.01  -0.03   0.00
 0.00   0.05  -0.02
 0.00   0.00   0.00
 0.00  -0.01   0.00
 0.01   0.00   0.00
-0.01   0.01   0.00
-0.07  -0.02   0.02
 0.08   0.03  -0.01
-0.07   0.02   0.02
 0.08  -0.03  -0.01
 0.04   0.03  -0.08
 0.07   0.04  -0.14
-0.03  -0.04  -0.10
 0.05   0.04  -0.03
 0.04   0.03   0.14
-0.06  -0.05   0.03
 0.04   0.03   0.01
-0.05  -0.01   0.04
 0.05   0.00   0.11
-0.03   0.08   0.01
 0.03   0.05  -0.04
-0.01   0.00   0.00
-0.02   0.05   0.00
-0.03  -0.01   0.07
-0.02  -0.04  -0.01
-0.01  -0.02   0.04
-0.03  -0.03  -0.11
 0.05  -0.13  -0.02
-0.05   0.20  -0.04
 0.21  -0.06  -0.06
-0.11  -0.15   0.08
-0.03   0.07  -0.16
-0.03   0.12   0.15
 0.06  -0.17   0.03
 0.06   0.08  -0.06
-0.14  -0.06  -0.07
 0.02  -0.08   0.13
 0.04  -0.03  -0.08
 0.07  -0.04  -0.14
-0.03   0.04  -0.09
-0.05   0.01   0.04
 0.05   0.00   0.11
 0.04  -0.03   0.01
 0.05  -0.04  -0.03
 0.04  -0.03   0.14
-0.06   0.05   0.03
-0.02   0.03  -0.01
-0.03   0.01   0.07
-0.02  -0.05   0.00
-0.01   0.00   0.00
-0.03  -0.08   0.01
 0.03  -0.05  -0.04
-0.01   0.02   0.04
-0.03   0.03  -0.11
 0.05   0.13  -0.01
 0.05   0.16   0.03
-0.03  -0.07  -0.16
-0.03  -0.12   0.15
-0.05  -0.19  -0.04
 0.21   0.06  -0.06
-0.11   0.14   0.08
 0.06  -0.08  -0.06
-0.14   0.06  -0.07
 0.02   0.08   0.12

-0.01   0.00   0.00
 0.04  -0.04  -0.01
 0.02   0.00  -0.04
 0.01   0.01  -0.02
 0.00   0.01   0.00
 0.03  -0.03   0.01
 0.04   0.04  -0.01
 0.02   0.00  -0.04
 0.01  -0.01  -0.02
 0.00  -0.01   0.00
 0.03   0.03   0.01
 0.03  -0.04   0.01
 0.03  -0.04   0.02
 0.01  -0.02   0.13
 0.00  -0.01  -0.04
 0.01   0.01  -0.03
 0.00  -0.03  -0.02
 0.00   0.01  -0.01
-0.01   0.08   0.02
-0.01   0.01   0.00
-0.01   0.01   0.00
-0.01   0.02   0.00
-0.01   0.04  -0.05
 0.03   0.04   0.01
 0.03   0.04   0.02
 0.00   0.01  -0.04
 0.01   0.02   0.13
 0.01  -0.01  -0.03
 0.00  -0.01  -0.01
 0.00   0.03  -0.02
-0.01  -0.08   0.02
-0.01  -0.01   0.00
-0.01  -0.02   0.00
-0.01  -0.01   0.00
-0.01  -0.04  -0.05
 0.00   0.02  -0.02
 0.04  -0.03   0.02
 0.00  -0.02  -0.02
 0.04   0.03   0.02
 0.02  -0.06  -0.02
 0.04  -0.07   0.07
 0.03   0.03   0.03
 0.05  -0.05   0.19
 0.03  -0.03   0.21
-0.10   0.04   0.14
-0.03  -0.05  -0.05
 0.03   0.03  -0.03
-0.03   0.01  -0.08
 0.03  -0.09  -0.03
-0.07  -0.05   0.03
 0.00   0.02  -0.03
-0.06  -0.16   0.06
 0.04   0.04  -0.18
 0.01   0.15   0.13
-0.01   0.09   0.01
-0.03   0.06   0.11
 0.00   0.17   0.01
-0.06   0.17  -0.02
 0.15  -0.04  -0.05
-0.11  -0.11   0.06
-0.01   0.04  -0.04
-0.03   0.05   0.03
 0.00  -0.01   0.00
-0.03   0.07  -0.05
 0.03   0.02  -0.08
-0.02   0.06  -0.08
 0.02   0.06  -0.02
 0.04   0.07   0.07
 0.03  -0.03   0.03
 0.03  -0.03  -0.03
-0.03  -0.01  -0.08
-0.03   0.05  -0.05
 0.05   0.05   0.19
 0.03   0.03   0.21
-0.10  -0.04   0.14
 0.01  -0.15   0.13
 0.04  -0.04  -0.18
-0.06   0.16   0.06
 0.00  -0.02  -0.03
 0.03   0.09  -0.03
-0.07   0.05   0.03
-0.01  -0.09   0.01
-0.03  -0.06   0.11
 0.00  -0.17   0.01
 0.00   0.01   0.00
-0.01  -0.04  -0.04
-0.03  -0.05   0.03
-0.06  -0.17  -0.02
 0.15   0.04  -0.05
-0.11   0.11   0.06
-0.03  -0.07  -0.05
 0.03  -0.02  -0.08
-0.02  -0.06  -0.08

 0.00   0.00   0.00
 0.04  -0.03  -0.02
 0.03   0.01  -0.05
 0.00   0.01  -0.03
 0.00   0.00   0.00
 0.03  -0.02   0.00
-0.04  -0.03   0.02
-0.03   0.01   0.05
 0.00   0.01   0.03
 0.00   0.00   0.00
-0.03  -0.02   0.00
 0.03  -0.05   0.00
 0.02  -0.04   0.00
 0.02  -0.01   0.12
-0.01  -0.03  -0.03
 0.01   0.03  -0.04
-0.01  -0.02  -0.02
 0.00   0.04  -0.01
-0.03   0.14   0.02
 0.00   0.00   0.00
 0.00  -0.02   0.00
 0.00  -0.02   0.01
-0.01   0.00  -0.02
-0.03  -0.05   0.00
-0.02  -0.04   0.00
 0.01  -0.03   0.03
-0.02  -0.01  -0.12
-0.01   0.03   0.04
 0.00   0.04   0.01
 0.01  -0.02   0.02
 0.03   0.14  -0.02
 0.00   0.00   0.00
 0.00  -0.02  -0.01
 0.00  -0.02   0.00
 0.01   0.00   0.02
 0.00   0.02  -0.03
 0.04  -0.03   0.01
 0.00   0.02   0.03
-0.04  -0.02  -0.01
 0.03  -0.03   0.00
 0.00  -0.04   0.02
 0.03  -0.01   0.01
 0.04  -0.06   0.23
 0.04  -0.05   0.13
-0.04   0.10   0.13
-0.01  -0.04  -0.09
-0.07   0.00  -0.02
 0.00  -0.03   0.01
 0.04  -0.10  -0.04
-0.09  -0.04   0.03
 0.00   0.05  -0.04
-0.06  -0.12   0.05
 0.05   0.08  -0.17
 0.00   0.18   0.11
-0.02   0.17  -0.01
-0.08   0.10   0.15
-0.04   0.25   0.01
-0.02   0.05  -0.01
 0.08  -0.04  -0.02
-0.04  -0.07   0.04
-0.02  -0.01  -0.05
 0.01   0.02   0.07
 0.02  -0.10   0.03
 0.02   0.05  -0.04
-0.05  -0.03  -0.05
 0.00  -0.02   0.03
-0.03  -0.03   0.00
 0.00  -0.04  -0.02
-0.03  -0.01  -0.01
 0.07   0.00   0.02
 0.00  -0.03  -0.01
 0.01  -0.04   0.09
-0.04  -0.06  -0.23
-0.04  -0.05  -0.13
 0.03   0.10  -0.13
 0.00   0.18  -0.11
-0.05   0.08   0.17
 0.06  -0.12  -0.05
 0.00   0.05   0.04
-0.04  -0.10   0.04
 0.09  -0.04  -0.03
 0.02   0.17   0.01
 0.08   0.10  -0.15
 0.04   0.25  -0.01
-0.02  -0.10  -0.03
 0.02  -0.01   0.05
-0.01   0.02  -0.07
 0.02   0.05   0.01
-0.07  -0.04   0.02
 0.04  -0.07  -0.04
-0.02   0.05   0.04
 0.05  -0.03   0.05
 0.00  -0.02  -0.03

 0.01   0.00   0.00
-0.03   0.00   0.01
-0.01  -0.02   0.02
 0.00   0.00   0.01
 0.00   0.02   0.00
-0.02   0.00   0.01
-0.03   0.01   0.01
-0.01   0.02   0.02
 0.00   0.00   0.01
 0.00  -0.02   0.00
-0.02   0.00   0.01
-0.02   0.01   0.01
 0.00  -0.01   0.05
-0.03  -0.01  -0.01
 0.02   0.02  -0.02
 0.00  -0.04   0.02
 0.01  -0.02   0.01
 0.00  -0.07   0.02
 0.05  -0.11  -0.01
-0.01   0.04  -0.01
-0.02   0.05  -0.01
-0.02   0.07  -0.02
 0.00   0.08  -0.06
-0.02  -0.01   0.01
 0.00   0.01   0.05
 0.02  -0.02  -0.02
-0.03   0.01  -0.01
 0.00   0.04   0.02
 0.00   0.07   0.02
 0.01   0.02   0.01
 0.05   0.11  -0.01
-0.01  -0.04  -0.01
-0.02  -0.07  -0.02
-0.02  -0.05  -0.01
 0.00  -0.08  -0.06
 0.01   0.00   0.01
-0.03   0.00   0.01
 0.01   0.00   0.01
-0.03   0.00   0.01
-0.04  -0.06   0.02
 0.04  -0.04   0.10
 0.01   0.05   0.06
-0.01   0.03  -0.11
-0.02   0.02   0.08
-0.09  -0.12  -0.02
-0.04  -0.02   0.09
 0.18   0.04  -0.02
-0.05   0.07  -0.16
-0.02   0.02   0.02
 0.05  -0.01  -0.02
 0.00  -0.05   0.02
 0.02  -0.04   0.00
-0.05  -0.09   0.06
 0.03  -0.13  -0.02
 0.04  -0.16   0.02
 0.11  -0.08  -0.06
 0.06  -0.16   0.00
-0.06   0.19  -0.03
 0.12   0.02  -0.04
-0.11  -0.05   0.03
 0.01   0.09  -0.01
-0.05   0.06  -0.03
-0.02   0.10  -0.02
-0.05   0.07  -0.04
 0.11   0.07  -0.07
-0.03   0.15  -0.15
-0.04   0.06   0.02
 0.04   0.04   0.10
 0.01  -0.05   0.06
 0.18  -0.04  -0.02
-0.05  -0.07  -0.16
-0.04   0.02   0.09
-0.01  -0.03  -0.11
-0.02  -0.02   0.08
-0.09   0.12  -0.02
 0.03   0.13  -0.02
-0.05   0.09   0.06
 0.02   0.04   0.00
 0.00   0.05   0.02
-0.02  -0.02   0.02
 0.05   0.01  -0.02
 0.04   0.16   0.02
 0.11   0.08  -0.06
 0.06   0.16   0.00
-0.02  -0.10  -0.02
 0.01  -0.09  -0.01
-0.05  -0.06  -0.03
-0.06  -0.19  -0.03
 0.12  -0.02  -0.04
-0.11   0.05   0.03
-0.05  -0.07  -0.04
 0.11  -0.07  -0.07
-0.03  -0.15  -0.15

 0.00   0.00   0.00
 0.00  -0.02   0.00
-0.01  -0.02  -0.01
-0.01   0.01   0.00
-0.01   0.02   0.01
 0.00  -0.01   0.01
 0.00  -0.02   0.00
 0.01  -0.02   0.01
 0.01   0.01   0.00
 0.01   0.02  -0.01
 0.00  -0.01  -0.01
 0.00  -0.02   0.01
 0.02  -0.03   0.04
-0.01  -0.01   0.06
 0.00   0.01  -0.03
 0.00  -0.03   0.00
 0.01  -0.04   0.00
 0.00  -0.06   0.01
 0.04  -0.06   0.01
-0.01   0.04  -0.01
-0.01   0.03   0.00
-0.02   0.07  -0.01
 0.01   0.11  -0.09
 0.00  -0.02  -0.01
-0.02  -0.03  -0.04
 0.00   0.01   0.03
 0.01  -0.01  -0.06
 0.00  -0.03   0.00
 0.00  -0.06  -0.01
-0.01  -0.04   0.00
-0.04  -0.06  -0.01
 0.01   0.04   0.01
 0.02   0.07   0.01
 0.01   0.03   0.00
-0.01   0.11   0.09
-0.01   0.01   0.00
 0.00  -0.02   0.02
 0.01   0.01   0.00
 0.00  -0.02  -0.02
 0.00  -0.06   0.03
 0.04  -0.05   0.06
 0.04   0.00   0.04
 0.05   0.01   0.00
 0.01   0.03   0.18
-0.11  -0.07   0.05
-0.06  -0.05   0.04
 0.14   0.04  -0.03
-0.06   0.06  -0.15
 0.00  -0.02   0.00
 0.03  -0.03   0.00
 0.01  -0.06   0.00
-0.02  -0.11   0.04
-0.02  -0.06  -0.02
 0.03  -0.04   0.06
 0.03  -0.10   0.04
 0.08  -0.05  -0.01
 0.07  -0.07   0.00
-0.07   0.22  -0.03
 0.18  -0.03  -0.06
-0.14  -0.11   0.08
 0.01   0.07   0.01
-0.04   0.05  -0.04
-0.03   0.11  -0.02
-0.02   0.15  -0.09
 0.09   0.06  -0.14
-0.02   0.17  -0.12
 0.00  -0.06  -0.03
-0.04  -0.05  -0.06
-0.04   0.00  -0.04
-0.13   0.04   0.03
 0.06   0.06   0.15
 0.06  -0.05  -0.04
-0.05   0.01   0.00
-0.01   0.03  -0.17
 0.11  -0.07  -0.05
-0.03  -0.04  -0.06
 0.02  -0.06   0.02
 0.02  -0.11  -0.04
-0.01  -0.06   0.00
 0.00  -0.02   0.00
-0.03  -0.03   0.00
-0.03  -0.10  -0.04
-0.08  -0.05   0.01
-0.07  -0.07   0.00
 0.03   0.11   0.02
-0.01   0.07  -0.01
 0.04   0.05   0.04
 0.07   0.22   0.03
-0.18  -0.03   0.06
 0.14  -0.11  -0.08
 0.02   0.15   0.09
-0.09   0.06   0.14
 0.02   0.17   0.12

 0.00   0.00   0.00
 0.00  -0.01   0.00
 0.01   0.00  -0.01
 0.01   0.00   0.00
 0.01   0.00   0.00
 0.01  -0.01   0.00
 0.00  -0.01   0.00
-0.01   0.00   0.01
-0.01   0.00   0.00
-0.01   0.00   0.00
-0.01  -0.01   0.00
-0.01   0.00   0.01
-0.01   0.02   0.01
 0.00   0.01   0.01
-0.01   0.00   0.01
 0.01  -0.01  -0.02
-0.01  -0.01  -0.01
 0.01  -0.02  -0.02
 0.03  -0.01  -0.01
 0.00   0.01   0.01
-0.01  -0.01   0.01
 0.00   0.02   0.01
 0.00   0.02  -0.01
 0.01   0.00  -0.01
 0.01   0.02  -0.01
 0.01   0.00  -0.01
 0.00   0.01  -0.01
-0.01  -0.01   0.02
-0.01  -0.02   0.02
 0.01  -0.01   0.01
-0.03  -0.01   0.01
 0.00   0.01  -0.01
 0.00   0.01  -0.01
 0.01  -0.01  -0.01
 0.00   0.02   0.01
 0.01   0.00   0.00
 0.01  -0.01   0.00
-0.01   0.00   0.00
-0.01   0.00   0.00
 0.00   0.04   0.02
-0.03   0.03  -0.01
-0.01  -0.01   0.00
-0.16  -0.09   0.26
-0.02  -0.14  -0.26
 0.19   0.26   0.03
 0.09   0.08  -0.13
-0.19   0.01   0.02
 0.09  -0.09   0.15
-0.04   0.00  -0.03
 0.02  -0.01  -0.02
-0.02  -0.04   0.01
 0.01   0.09  -0.04
-0.02  -0.04   0.10
 0.03  -0.11  -0.09
 0.02  -0.02   0.01
 0.04  -0.01   0.00
 0.04   0.01  -0.01
-0.03   0.07   0.01
 0.06  -0.03  -0.02
-0.06  -0.07   0.04
 0.02  -0.01   0.08
 0.00  -0.03  -0.06
-0.04   0.10   0.00
-0.02   0.02  -0.01
 0.03   0.01  -0.02
-0.01   0.04  -0.04
 0.00   0.03  -0.02
 0.03   0.03   0.01
 0.01  -0.01   0.00
 0.19   0.01  -0.02
-0.08  -0.09  -0.14
-0.08   0.07   0.12
 0.15  -0.08  -0.25
 0.02  -0.14   0.26
-0.19   0.25  -0.03
-0.02  -0.11   0.08
 0.02  -0.04  -0.10
-0.01   0.08   0.04
 0.02  -0.04  -0.01
 0.04   0.00   0.03
-0.02  -0.01   0.02
-0.02  -0.02   0.00
-0.04  -0.01  -0.01
-0.04   0.01   0.01
 0.04   0.10   0.00
-0.02  -0.01  -0.09
 0.00  -0.03   0.06
 0.03   0.07  -0.01
-0.06  -0.03   0.02
 0.06  -0.06  -0.04
 0.02   0.02   0.01
-0.03   0.01   0.02
 0.01   0.04   0.04

 0.00   0.00   0.00
 0.00  -0.01   0.00
 0.01   0.00   0.00
 0.01   0.00   0.00
 0.00   0.00   0.00
 0.00  -0.01   0.00
 0.00   0.01   0.00
 0.01   0.00   0.00
 0.01   0.00   0.00
 0.00   0.00   0.00
 0.00   0.01   0.00
-0.01   0.00   0.01
-0.01   0.01   0.01
-0.01   0.00   0.02
 0.00   0.00   0.01
 0.01   0.00  -0.02
-0.01   0.00  -0.01
 0.01  -0.02  -0.01
 0.03  -0.01   0.00
 0.00   0.01   0.00
-0.01   0.00   0.00
-0.01   0.01   0.00
 0.00   0.02  -0.02
-0.01   0.00   0.01
-0.01  -0.01   0.01
 0.00   0.00   0.01
-0.01   0.00   0.02
 0.01   0.01  -0.02
 0.01   0.02  -0.01
-0.01   0.00  -0.01
 0.03   0.01   0.00
 0.00  -0.01   0.00
-0.01  -0.01   0.00
-0.01   0.00   0.00
 0.00  -0.02  -0.02
 0.01   0.01   0.00
 0.00   0.00   0.00
 0.01  -0.01   0.00
 0.00   0.01   0.00
 0.00   0.02   0.01
-0.02   0.02   0.00
-0.01   0.00   0.01
-0.18  -0.10   0.28
-0.02  -0.17  -0.25
 0.18   0.26   0.05
 0.09   0.08  -0.12
-0.18   0.01   0.01
 0.09  -0.09   0.13
-0.05   0.02  -0.03
 0.02   0.01  -0.03
-0.02  -0.03   0.02
 0.00   0.07  -0.03
-0.03  -0.05   0.10
 0.03  -0.11  -0.07
 0.03   0.01   0.05
 0.01  -0.01  -0.03
 0.08  -0.03  -0.01
-0.02   0.04   0.00
 0.03  -0.01  -0.01
-0.03  -0.03   0.02
-0.01   0.02  -0.03
-0.01   0.03   0.02
 0.00  -0.02   0.00
-0.01   0.03  -0.02
 0.02   0.01  -0.03
-0.01   0.04  -0.03
 0.00  -0.02   0.02
-0.02  -0.02   0.00
-0.01   0.00   0.01
-0.18  -0.01   0.01
 0.09   0.09   0.14
 0.10  -0.08  -0.13
-0.18   0.10   0.29
-0.02   0.17  -0.26
 0.18  -0.27   0.05
 0.03   0.12  -0.07
-0.03   0.05   0.10
 0.00  -0.07  -0.04
-0.02   0.03   0.02
-0.05  -0.02  -0.03
 0.02  -0.01  -0.03
 0.03  -0.01   0.05
 0.01   0.01  -0.03
 0.09   0.03  -0.01
 0.00   0.01   0.00
-0.01  -0.02  -0.03
-0.01  -0.03   0.02
-0.02  -0.05   0.00
 0.03   0.01  -0.01
-0.04   0.03   0.02
-0.01  -0.03  -0.02
 0.02  -0.01  -0.03
-0.01  -0.04  -0.03

 0.00   0.00   0.00
-0.01   0.01   0.01
 0.00   0.00   0.01
 0.00  -0.01   0.00
-0.01  -0.01  -0.02
-0.02   0.00  -0.01
-0.01  -0.01   0.01
 0.00   0.00   0.01
 0.00   0.01   0.00
-0.01   0.01  -0.02
-0.02   0.00  -0.01
 0.00   0.00   0.02
 0.02  -0.03   0.04
-0.02  -0.02   0.05
 0.02   0.00   0.02
 0.00   0.01   0.01
-0.01   0.04   0.00
 0.00   0.01   0.01
 0.01  -0.01   0.00
-0.01  -0.01  -0.03
 0.01   0.07  -0.07
 0.00  -0.02  -0.04
-0.01  -0.03   0.01
 0.00   0.00   0.02
 0.02   0.03   0.04
 0.02   0.00   0.02
-0.02   0.02   0.05
 0.00  -0.01   0.01
 0.00  -0.01   0.01
-0.01  -0.04   0.00
 0.01   0.01   0.00
-0.01   0.01  -0.03
 0.00   0.02  -0.04
 0.01  -0.07  -0.07
-0.01   0.03   0.01
 0.00  -0.01   0.00
-0.03   0.00  -0.02
 0.00   0.01   0.00
-0.03   0.00  -0.02
-0.01  -0.07   0.04
 0.06  -0.04   0.06
 0.05  -0.02   0.05
-0.02  -0.01   0.04
 0.00  -0.03   0.11
-0.08  -0.03   0.05
 0.05   0.03  -0.01
-0.01   0.00   0.02
 0.05  -0.04   0.04
-0.05   0.08   0.00
 0.02   0.05  -0.04
-0.02   0.01   0.03
-0.02  -0.03   0.02
 0.01   0.02  -0.04
 0.00   0.05   0.04
-0.01   0.15   0.18
-0.16  -0.01  -0.18
 0.18  -0.18   0.00
 0.06  -0.06  -0.11
-0.10   0.15   0.04
 0.11   0.20  -0.16
-0.04   0.00  -0.14
-0.02   0.03   0.03
 0.05  -0.11  -0.04
-0.07  -0.14   0.07
 0.06   0.03   0.10
-0.03  -0.01  -0.09
-0.01   0.07   0.04
 0.06   0.04   0.06
 0.05   0.02   0.05
-0.01   0.00   0.02
 0.05   0.04   0.04
 0.05  -0.03  -0.01
-0.02   0.01   0.04
 0.00   0.03   0.11
-0.08   0.03   0.05
 0.00  -0.05   0.04
 0.01  -0.02  -0.04
-0.02   0.03   0.02
-0.02  -0.01   0.03
-0.04  -0.07   0.00
 0.02  -0.05  -0.04
-0.01  -0.15   0.18
-0.16   0.01  -0.18
 0.18   0.18   0.00
 0.05   0.11  -0.04
-0.04   0.00  -0.14
-0.01  -0.03   0.03
 0.06   0.06  -0.10
-0.10  -0.15   0.04
 0.11  -0.20  -0.16
-0.07   0.14   0.07
 0.06  -0.03   0.10
-0.03   0.01  -0.09

 0.00   0.00   0.00
 0.01   0.00   0.00
 0.00   0.00  -0.01
-0.01   0.00   0.00
 0.00   0.01   0.01
 0.02   0.00   0.01
-0.01   0.00   0.00
 0.00   0.00   0.01
 0.01   0.00   0.00
 0.00   0.01  -0.01
-0.02   0.00  -0.01
 0.00   0.01  -0.01
-0.01   0.02  -0.03
 0.02   0.02  -0.04
-0.02   0.00   0.00
 0.00  -0.01  -0.01
 0.01  -0.03   0.00
 0.00  -0.01  -0.01
-0.02   0.01  -0.01
 0.00   0.00   0.02
-0.01  -0.04   0.04
 0.00   0.01   0.02
 0.01   0.01   0.00
 0.00   0.01   0.01
 0.01   0.02   0.03
 0.02   0.00   0.00
-0.02   0.02   0.04
 0.00  -0.01   0.01
 0.00  -0.01   0.01
-0.01  -0.03   0.00
 0.02   0.01   0.01
 0.00   0.00  -0.02
 0.00   0.01  -0.02
 0.01  -0.04  -0.04
-0.01   0.01   0.00
-0.01   0.00   0.00
 0.02   0.00   0.01
 0.01   0.00   0.00
-0.02   0.00  -0.01
 0.01   0.05  -0.02
-0.04   0.04  -0.05
-0.02   0.00  -0.03
 0.08   0.05  -0.12
 0.01   0.09   0.01
 0.00  -0.06  -0.04
-0.04  -0.02   0.03
 0.00  -0.01   0.00
-0.04   0.03   0.00
 0.06  -0.08   0.00
-0.04  -0.05   0.04
 0.03   0.02  -0.04
 0.02   0.03  -0.03
-0.02  -0.02   0.03
 0.00  -0.05  -0.04
 0.01  -0.19  -0.25
 0.20   0.01   0.22
-0.25   0.21   0.00
-0.03   0.01   0.06
 0.04  -0.09  -0.01
-0.05  -0.10   0.09
 0.03  -0.03   0.14
 0.02  -0.06  -0.07
-0.05   0.12   0.01
 0.06   0.09  -0.04
-0.06  -0.03  -0.06
 0.02   0.00   0.10
-0.01   0.05   0.02
 0.04   0.04   0.05
 0.02   0.00   0.03
 0.00  -0.01   0.00
 0.04   0.03   0.00
 0.04  -0.02  -0.03
-0.08   0.05   0.12
-0.01   0.09  -0.01
 0.00  -0.06   0.04
 0.00  -0.05   0.04
 0.02  -0.02  -0.03
-0.02   0.03   0.03
-0.03   0.02   0.04
-0.06  -0.08   0.00
 0.04  -0.05  -0.04
-0.01  -0.19   0.25
-0.20   0.01  -0.22
 0.25   0.22   0.00
 0.05   0.12  -0.01
-0.03  -0.03  -0.14
-0.02  -0.06   0.07
 0.03   0.01  -0.06
-0.04  -0.09   0.01
 0.05  -0.10  -0.09
-0.07   0.09   0.04
 0.06  -0.03   0.06
-0.02   0.00  -0.10

 0.00   0.00   0.00
 0.00   0.00   0.02
 0.00  -0.01   0.01
 0.00  -0.01   0.00
 0.00  -0.01  -0.01
 0.01   0.00  -0.01
 0.00   0.00  -0.02
 0.00  -0.01  -0.01
 0.00  -0.01   0.00
 0.00  -0.01   0.01
-0.01   0.00   0.01
 0.01   0.01   0.03
 0.02   0.00   0.07
 0.02   0.01   0.03
-0.01  -0.01   0.07
 0.00  -0.01  -0.01
 0.00  -0.01  -0.02
 0.00  -0.01  -0.02
-0.01   0.00  -0.02
-0.01   0.00  -0.03
 0.00   0.06  -0.05
-0.01   0.00  -0.04
-0.01  -0.02  -0.01
-0.01   0.01  -0.03
-0.02   0.00  -0.07
 0.01  -0.01  -0.07
-0.02   0.01  -0.03
 0.00  -0.01   0.01
 0.00  -0.01   0.02
 0.00  -0.01   0.02
 0.01   0.00   0.02
 0.01   0.00   0.03
 0.01   0.00   0.04
 0.00   0.06   0.05
 0.01  -0.02   0.01
 0.00  -0.02   0.01
 0.01   0.00  -0.01
 0.00  -0.02  -0.01
-0.01   0.00   0.01
 0.01   0.00   0.07
 0.00   0.00   0.08
 0.05   0.02   0.07
 0.06   0.03  -0.02
 0.02   0.05   0.09
-0.02  -0.05   0.03
 0.03   0.02   0.02
-0.11  -0.05   0.07
 0.03  -0.03   0.17
 0.04  -0.04  -0.01
-0.04  -0.02   0.00
 0.01   0.04  -0.04
 0.01   0.05  -0.04
-0.02  -0.02   0.04
 0.00  -0.06  -0.06
 0.01  -0.15  -0.19
 0.15   0.00   0.14
-0.17   0.14  -0.01
 0.00   0.07  -0.09
 0.02   0.10   0.00
 0.01   0.08  -0.09
-0.03   0.03  -0.14
-0.03   0.06   0.04
 0.04  -0.10  -0.03
-0.14  -0.17   0.09
 0.14   0.07   0.11
-0.05   0.03  -0.21
-0.01   0.00  -0.07
 0.00   0.00  -0.08
-0.05   0.02  -0.07
 0.11  -0.05  -0.07
-0.03  -0.03  -0.17
-0.03   0.02  -0.02
-0.06   0.03   0.02
-0.02   0.05  -0.09
 0.02  -0.05  -0.03
 0.00  -0.06   0.06
 0.02  -0.02  -0.04
-0.01   0.05   0.04
-0.01   0.04   0.04
-0.04  -0.04   0.01
 0.04  -0.02   0.00
-0.01  -0.15   0.19
-0.15   0.00  -0.14
 0.17   0.14   0.01
-0.04  -0.10   0.03
 0.03   0.03   0.14
 0.03   0.06  -0.04
 0.00   0.07   0.09
-0.02   0.10   0.00
-0.01   0.08   0.09
 0.14  -0.17  -0.09
-0.14   0.07  -0.11
 0.05   0.03   0.21

 0.00   0.00   0.00
 0.01   0.00   0.01
 0.00   0.00   0.00
 0.00  -0.01   0.00
-0.01   0.00  -0.01
 0.01   0.00   0.00
 0.01   0.00   0.01
 0.00   0.00   0.00
 0.00   0.01   0.00
-0.01   0.00  -0.01
 0.01   0.00   0.00
 0.01   0.01   0.02
 0.01   0.01   0.04
 0.02   0.02   0.02
-0.01  -0.01   0.07
 0.00  -0.01  -0.01
 0.01  -0.02  -0.01
 0.00  -0.02  -0.02
-0.01   0.00  -0.02
-0.01   0.00  -0.01
 0.00   0.03  -0.03
-0.01  -0.01  -0.01
-0.01   0.00  -0.01
 0.01  -0.01   0.02
 0.01  -0.01   0.04
-0.01   0.01   0.07
 0.02  -0.02   0.02
 0.00   0.01  -0.01
 0.00   0.02  -0.02
 0.01   0.02  -0.01
-0.01   0.00  -0.02
-0.01   0.00  -0.01
-0.01   0.01  -0.01
 0.00  -0.03  -0.03
-0.01   0.00  -0.01
 0.00  -0.01   0.00
 0.01   0.00   0.00
 0.00   0.01   0.00
 0.01   0.00   0.00
 0.01   0.02   0.05
-0.01   0.02   0.04
 0.03   0.01   0.04
 0.06   0.03  -0.04
 0.02   0.06   0.07
-0.02  -0.04   0.01
 0.04   0.03   0.01
-0.12  -0.05   0.06
 0.04  -0.04   0.18
 0.06  -0.07  -0.01
-0.06  -0.03   0.01
 0.02   0.04  -0.05
 0.02   0.05  -0.04
-0.03  -0.04   0.06
 0.00  -0.08  -0.07
 0.01  -0.21  -0.24
 0.21   0.00   0.20
-0.22   0.20  -0.01
 0.02  -0.02  -0.04
-0.04   0.07   0.02
 0.04   0.09  -0.07
-0.03   0.03  -0.13
-0.02   0.06   0.08
 0.04  -0.12   0.00
-0.06  -0.06   0.03
 0.06   0.03   0.03
-0.02   0.03  -0.09
 0.01  -0.02   0.05
-0.01  -0.02   0.04
 0.03  -0.01   0.04
-0.12   0.05   0.06
 0.04   0.04   0.18
 0.04  -0.03   0.01
 0.06  -0.03  -0.04
 0.02  -0.06   0.07
-0.02   0.04   0.01
 0.00   0.08  -0.07
-0.03   0.04   0.06
 0.02  -0.05  -0.04
 0.02  -0.04  -0.05
 0.06   0.07  -0.01
-0.06   0.03   0.01
 0.01   0.21  -0.24
 0.21   0.00   0.20
-0.22  -0.20  -0.01
 0.04   0.12   0.00
-0.03  -0.03  -0.13
-0.02  -0.06   0.08
 0.02   0.02  -0.04
-0.04  -0.07   0.02
 0.04  -0.08  -0.07
-0.06   0.06   0.03
 0.06  -0.03   0.03
-0.02  -0.03  -0.09

 0.00   0.00   0.00
 0.00   0.00   0.00
 0.00   0.00   0.00
 0.01  -0.01   0.00
 0.02  -0.01  -0.01
 0.02   0.00  -0.01
 0.00   0.00   0.00
 0.00   0.00   0.00
-0.01  -0.01   0.00
-0.02  -0.01   0.01
-0.02   0.00   0.01
-0.01   0.00   0.00
 0.00   0.01   0.02
 0.00   0.01  -0.02
-0.01  -0.01   0.02
 0.00   0.00   0.00
 0.01  -0.01   0.00
 0.00   0.03  -0.01
-0.03   0.02   0.00
 0.01  -0.01  -0.01
 0.00   0.02  -0.01
 0.00   0.01  -0.01
-0.01  -0.04   0.03
 0.01   0.00   0.00
 0.00   0.01  -0.02
 0.01  -0.01  -0.02
 0.00   0.01   0.02
 0.00   0.00   0.00
 0.00   0.03   0.01
-0.01  -0.01   0.00
 0.03   0.02   0.00
-0.01  -0.01   0.01
 0.00   0.01   0.01
 0.00   0.02   0.01
 0.01  -0.04  -0.03
 0.00  -0.02   0.00
 0.02   0.00  -0.01
 0.00  -0.02   0.00
-0.02   0.00   0.01
 0.00   0.01   0.04
-0.02   0.00   0.03
 0.02   0.01   0.03
 0.05   0.03  -0.09
 0.00   0.05   0.04
-0.03  -0.07  -0.02
 0.00   0.00   0.01
-0.03  -0.02   0.02
 0.00  -0.01   0.05
 0.00   0.01   0.00
 0.04   0.00   0.00
 0.01  -0.04  -0.01
 0.00  -0.01   0.00
 0.04   0.05  -0.08
-0.03   0.09   0.02
-0.03   0.13   0.07
-0.14   0.01  -0.08
 0.05  -0.06   0.00
-0.08   0.26  -0.04
 0.22  -0.02  -0.05
-0.16  -0.14   0.06
 0.06  -0.06   0.22
 0.03  -0.14  -0.20
-0.08   0.24  -0.05
-0.05  -0.10   0.06
 0.01   0.01   0.09
-0.01  -0.05  -0.04
 0.00   0.01  -0.04
 0.02   0.00  -0.03
-0.02   0.01  -0.03
 0.03  -0.02  -0.02
 0.00  -0.01  -0.05
 0.00   0.00  -0.01
-0.05   0.03   0.09
 0.00   0.05  -0.04
 0.03  -0.07   0.02
 0.03   0.09  -0.02
-0.04   0.05   0.08
 0.00  -0.01   0.00
-0.01  -0.04   0.01
 0.00   0.01   0.00
-0.04   0.00   0.00
 0.03   0.13  -0.07
 0.14   0.01   0.08
-0.05  -0.06   0.00
 0.08   0.24   0.04
-0.06  -0.06  -0.22
-0.03  -0.14   0.20
 0.08   0.25   0.04
-0.22  -0.02   0.05
 0.16  -0.14  -0.06
 0.05  -0.10  -0.06
-0.01   0.01  -0.09
 0.01  -0.05   0.04

 0.00   0.00   0.00
 0.00  -0.01   0.00
 0.00   0.00  -0.01
-0.01   0.01   0.00
-0.01   0.01   0.02
 0.00   0.00   0.01
 0.00   0.01   0.00
 0.00   0.00  -0.01
-0.01  -0.01   0.00
-0.01  -0.01   0.02
 0.00   0.00   0.01
 0.00  -0.01  -0.01
-0.01   0.00  -0.02
 0.00   0.00  -0.01
-0.01   0.00  -0.03
 0.00   0.00   0.00
 0.01  -0.01   0.00
 0.00  -0.01   0.01
 0.01   0.00   0.01
 0.00   0.01   0.01
 0.00  -0.05   0.03
 0.00   0.00   0.01
 0.01   0.04  -0.03
 0.00   0.01  -0.01
-0.01   0.00  -0.02
-0.01   0.00  -0.03
 0.00   0.00  -0.01
 0.00   0.00   0.00
 0.00   0.01   0.01
 0.01   0.01   0.00
 0.01   0.00   0.01
 0.00  -0.01   0.01
 0.00   0.00   0.02
 0.00   0.05   0.03
 0.01  -0.04  -0.03
-0.02   0.02   0.00
 0.01  -0.01   0.02
-0.02  -0.02   0.00
 0.01   0.01   0.02
 0.00   0.02   0.00
-0.02   0.01  -0.04
-0.01  -0.02  -0.02
 0.01   0.00   0.00
 0.00   0.01  -0.02
 0.02   0.02  -0.01
-0.05  -0.04   0.01
 0.07   0.02  -0.03
-0.05   0.04  -0.09
-0.01   0.01   0.00
 0.03   0.00   0.00
 0.00  -0.03   0.01
 0.00  -0.03   0.02
-0.01  -0.01  -0.01
 0.01   0.00   0.02
 0.01   0.01   0.04
-0.01   0.00  -0.01
 0.03  -0.01   0.01
 0.06  -0.25   0.08
-0.21  -0.02   0.05
 0.13   0.08  -0.01
-0.06   0.10  -0.27
-0.05   0.19   0.26
 0.10  -0.29   0.06
 0.00   0.05  -0.03
 0.06   0.02  -0.05
 0.00   0.08  -0.05
 0.00  -0.02   0.00
-0.02  -0.01  -0.04
-0.01   0.02  -0.02
 0.07  -0.02  -0.03
-0.05  -0.04  -0.09
-0.05   0.04   0.01
 0.01   0.00   0.01
 0.00  -0.01  -0.02
 0.02  -0.02  -0.01
 0.01   0.01   0.02
-0.01   0.01  -0.01
 0.00   0.03   0.02
 0.00   0.03   0.01
-0.01  -0.01   0.00
 0.03   0.00   0.00
 0.01  -0.01   0.04
-0.01   0.00  -0.01
 0.03   0.01   0.01
 0.10   0.29   0.06
-0.06  -0.10  -0.27
-0.05  -0.20   0.26
 0.06   0.25   0.08
-0.21   0.02   0.05
 0.13  -0.08  -0.02
 0.00  -0.06  -0.03
 0.06  -0.02  -0.05
 0.00  -0.08  -0.05

 0.00   0.00   0.00
 0.00   0.00   0.00
 0.00   0.00   0.00
 0.01   0.00   0.01
 0.02   0.00   0.01
 0.02   0.00   0.01
 0.00   0.00   0.00
 0.00   0.00   0.00
-0.01   0.00  -0.01
-0.02   0.00  -0.01
-0.02   0.00  -0.01
-0.01   0.00  -0.01
-0.02   0.01  -0.03
 0.00   0.01  -0.03
-0.01   0.01  -0.02
 0.00   0.00   0.00
 0.00   0.00   0.00
 0.00   0.02   0.00
-0.01   0.01   0.00
 0.01   0.00   0.02
-0.01  -0.06   0.04
 0.00   0.02   0.00
 0.01   0.00   0.00
 0.01   0.00   0.01
 0.02   0.01   0.03
 0.01   0.01   0.02
 0.00   0.01   0.03
 0.00   0.00   0.00
 0.00   0.02   0.00
 0.00   0.00   0.00
 0.01   0.01   0.00
-0.01   0.00  -0.02
 0.00   0.03   0.00
 0.01  -0.06  -0.04
-0.01   0.00   0.00
 0.01   0.01   0.01
 0.02  -0.01   0.02
-0.01   0.00  -0.01
-0.02  -0.01  -0.02
 0.00   0.03  -0.03
-0.02   0.02  -0.05
-0.04   0.00  -0.04
 0.00   0.01  -0.02
-0.01   0.01  -0.07
 0.04   0.02  -0.03
-0.04  -0.02   0.02
 0.06   0.02  -0.03
-0.04   0.04  -0.08
 0.00   0.00   0.00
 0.01   0.00   0.01
 0.00  -0.01   0.00
 0.00   0.02   0.00
 0.02   0.02  -0.01
-0.01   0.03   0.00
-0.01   0.04   0.01
-0.04   0.01  -0.01
-0.01   0.00   0.00
-0.04   0.03   0.07
 0.07  -0.13  -0.04
-0.08  -0.16   0.11
-0.02   0.10  -0.16
-0.06   0.13   0.14
 0.06  -0.13   0.02
-0.18  -0.19   0.13
 0.26   0.10   0.14
-0.05   0.11  -0.28
 0.00   0.03   0.03
 0.02   0.02   0.05
 0.04   0.00   0.04
-0.06   0.01   0.03
 0.04   0.04   0.08
 0.04  -0.02  -0.02
 0.00   0.01   0.02
 0.01   0.01   0.07
-0.04   0.02   0.03
 0.01   0.03   0.00
-0.02   0.02   0.01
 0.00   0.02   0.00
 0.00  -0.01   0.00
 0.00   0.00   0.00
-0.01   0.00  -0.01
 0.01   0.04  -0.01
 0.04   0.01   0.01
 0.01  -0.01   0.00
-0.06  -0.13  -0.02
 0.02   0.10   0.16
 0.06   0.13  -0.14
 0.04   0.03  -0.07
-0.07  -0.13   0.04
 0.08  -0.16  -0.11
 0.18  -0.19  -0.13
-0.26   0.10  -0.15
 0.05   0.11   0.29

 0.00   0.00   0.00
 0.00   0.01   0.00
 0.01   0.02   0.00
 0.02   0.02   0.00
-0.01   0.01   0.00
-0.03   0.00   0.00
 0.00  -0.01   0.00
 0.01  -0.02   0.00
 0.02  -0.02   0.00
-0.01  -0.01   0.00
-0.03   0.00   0.00
 0.01  -0.02  -0.01
 0.02  -0.05  -0.03
-0.01  -0.02   0.05
 0.02   0.01  -0.06
 0.00   0.02   0.01
-0.04   0.07   0.00
-0.01  -0.02   0.04
 0.03  -0.02   0.01
 0.00   0.00  -0.01
 0.01   0.02  -0.02
 0.01  -0.03  -0.01
-0.01  -0.01   0.00
 0.01   0.02  -0.01
 0.02   0.04  -0.03
 0.02  -0.01  -0.06
-0.01   0.02   0.05
 0.00  -0.02   0.01
-0.01   0.02   0.04
-0.04  -0.07   0.00
 0.03   0.02   0.01
 0.00   0.00   0.00
 0.01   0.03  -0.01
 0.01  -0.02  -0.02
-0.01   0.01   0.00
 0.03   0.03   0.00
-0.06   0.00   0.00
 0.03  -0.03   0.00
-0.06   0.00   0.00
 0.01  -0.05   0.01
 0.03  -0.02  -0.09
 0.03  -0.12  -0.05
-0.03  -0.05   0.12
 0.01  -0.07   0.04
-0.03   0.06   0.05
-0.02  -0.03  -0.01
 0.12   0.06  -0.05
-0.03   0.03  -0.17
 0.02   0.02   0.02
-0.17   0.04  -0.03
-0.03   0.20   0.01
-0.03   0.06   0.02
-0.06  -0.05   0.15
 0.04  -0.12   0.00
 0.04  -0.19  -0.09
 0.21   0.00   0.09
-0.06   0.07   0.01
 0.04  -0.07  -0.03
-0.07   0.06   0.03
 0.08   0.10  -0.06
-0.01  -0.07   0.05
 0.04  -0.07  -0.05
 0.00   0.02  -0.02
 0.08   0.09  -0.06
-0.15  -0.06  -0.07
 0.03  -0.08   0.15
 0.01   0.05   0.01
 0.03   0.02  -0.09
 0.03   0.12  -0.05
 0.12  -0.06  -0.05
-0.03  -0.03  -0.16
-0.02   0.03  -0.01
-0.03   0.05   0.12
 0.01   0.06   0.04
-0.03  -0.06   0.05
 0.03   0.11   0.00
-0.06   0.05   0.15
-0.03  -0.06   0.02
-0.03  -0.20   0.01
 0.02  -0.02   0.02
-0.17  -0.04  -0.03
 0.04   0.19  -0.09
 0.21   0.00   0.09
-0.06  -0.07   0.01
 0.00  -0.01  -0.02
-0.01   0.06   0.05
 0.04   0.07  -0.05
 0.04   0.08  -0.03
-0.07  -0.06   0.03
 0.08  -0.09  -0.06
 0.08  -0.09  -0.06
-0.15   0.06  -0.07
 0.03   0.07   0.15

 0.00   0.00   0.00
 0.01   0.01   0.00
 0.01   0.02   0.01
 0.04   0.01   0.00
 0.01   0.00  -0.01
-0.02   0.00   0.00
-0.01   0.01   0.00
-0.01   0.02  -0.01
-0.04   0.01   0.00
-0.01   0.00   0.01
 0.02   0.00   0.00
 0.01  -0.01  -0.01
 0.02  -0.05  -0.04
-0.01  -0.02   0.03
 0.02   0.01  -0.06
 0.00   0.02   0.02
-0.05   0.09   0.01
-0.01   0.00   0.04
 0.02  -0.02   0.00
 0.00  -0.01  -0.01
 0.00   0.02  -0.02
 0.01  -0.02  -0.01
-0.02  -0.05   0.02
-0.01  -0.02   0.01
-0.02  -0.05   0.04
-0.02   0.01   0.06
 0.01  -0.02  -0.03
 0.00   0.02  -0.02
 0.01   0.00  -0.04
 0.05   0.09  -0.01
-0.02  -0.02   0.00
 0.00  -0.01   0.01
-0.01  -0.02   0.01
 0.00   0.02   0.02
 0.02  -0.05  -0.02
 0.07   0.02   0.00
-0.04   0.00  -0.01
-0.07   0.02   0.00
 0.04   0.00   0.01
 0.00  -0.05   0.02
 0.04  -0.02  -0.10
 0.03  -0.13  -0.05
-0.04  -0.05   0.10
 0.01  -0.07   0.01
-0.02   0.05   0.04
-0.04  -0.04  -0.01
 0.14   0.06  -0.06
-0.04   0.04  -0.18
 0.03   0.03   0.03
-0.21   0.06  -0.03
-0.03   0.26   0.01
-0.02   0.10   0.02
-0.04  -0.02   0.16
 0.02  -0.09  -0.01
 0.03  -0.15  -0.08
 0.17   0.00   0.06
-0.06   0.04   0.01
-0.03   0.14  -0.05
 0.12   0.01  -0.02
-0.07  -0.05   0.00
 0.01  -0.05   0.07
 0.03  -0.08  -0.09
-0.02   0.06  -0.03
-0.06  -0.11   0.06
-0.01   0.00   0.08
-0.01  -0.07  -0.03
 0.00  -0.05  -0.02
-0.04  -0.02   0.10
-0.03  -0.13   0.05
-0.14   0.06   0.06
 0.04   0.04   0.18
 0.04  -0.04   0.01
 0.04  -0.05  -0.10
-0.01  -0.08  -0.01
 0.02   0.05  -0.04
-0.02  -0.09   0.01
 0.04  -0.02  -0.16
 0.02   0.10  -0.02
 0.03   0.26  -0.01
-0.03   0.03  -0.03
 0.21   0.06   0.03
-0.03  -0.15   0.08
-0.17   0.00  -0.06
 0.06   0.04  -0.01
 0.02   0.07   0.03
-0.01  -0.06  -0.07
-0.03  -0.08   0.09
 0.03   0.13   0.05
-0.12   0.01   0.02
 0.07  -0.05   0.00
 0.05  -0.10  -0.06
 0.01   0.00  -0.08
 0.01  -0.07   0.03

 0.00   0.00   0.00
-0.01   0.00   0.00
-0.01   0.00  -0.01
-0.03   0.00  -0.01
-0.02   0.01   0.00
-0.01   0.00   0.00
-0.01   0.00   0.00
-0.01   0.00  -0.01
-0.03   0.00  -0.01
-0.02  -0.01   0.00
-0.01   0.00   0.00
 0.00   0.00   0.01
 0.00   0.01   0.03
 0.00   0.01   0.01
 0.00  -0.01   0.03
 0.00  -0.01  -0.01
 0.02  -0.04  -0.01
 0.00  -0.02  -0.01
 0.01   0.00   0.00
-0.01   0.01   0.00
 0.00   0.02  -0.01
 0.00   0.00   0.01
 0.01   0.04  -0.02
 0.00   0.00   0.01
 0.00  -0.01   0.03
 0.00   0.01   0.03
 0.00  -0.01   0.01
 0.00   0.01  -0.01
 0.00   0.02  -0.01
 0.02   0.04  -0.01
 0.01   0.00   0.00
-0.01  -0.01   0.00
 0.00   0.00   0.01
 0.00  -0.02  -0.01
 0.01  -0.04  -0.02
-0.05   0.00  -0.01
-0.01   0.00  -0.01
-0.05   0.01  -0.01
-0.01   0.00  -0.01
 0.00   0.00   0.03
 0.00   0.00   0.05
 0.02   0.03   0.04
 0.03   0.02  -0.03
 0.00   0.04   0.06
-0.04  -0.04   0.01
 0.04   0.03  -0.02
-0.09  -0.03   0.03
 0.04  -0.04   0.10
-0.01  -0.01  -0.02
 0.09  -0.02   0.01
 0.01  -0.11  -0.01
 0.00  -0.08   0.00
 0.00  -0.02  -0.07
 0.01   0.01   0.02
 0.00   0.03   0.04
-0.03  -0.01  -0.01
 0.04  -0.01   0.00
 0.04  -0.10   0.00
-0.12   0.06   0.03
 0.09   0.12  -0.06
 0.01  -0.03   0.08
 0.03  -0.05  -0.04
-0.03   0.05   0.00
 0.20   0.27  -0.17
-0.24  -0.10  -0.20
 0.06  -0.05   0.28
 0.00   0.00   0.03
 0.00   0.00   0.05
 0.02  -0.03   0.04
-0.09   0.03   0.03
 0.04   0.04   0.11
 0.04  -0.03  -0.02
 0.03  -0.02  -0.03
 0.00  -0.04   0.06
-0.04   0.04   0.01
 0.01  -0.01   0.02
 0.00   0.02  -0.07
 0.00   0.08   0.00
 0.01   0.12  -0.01
-0.02   0.01  -0.02
 0.09   0.03   0.01
 0.00  -0.04   0.04
-0.04   0.01  -0.02
 0.04   0.01   0.00
-0.03  -0.05   0.01
 0.01   0.03   0.08
 0.03   0.04  -0.04
 0.04   0.10   0.00
-0.12  -0.06   0.03
 0.09  -0.11  -0.06
 0.20  -0.27  -0.17
-0.24   0.09  -0.20
 0.06   0.05   0.28
