# Supplementary material for: Design of high-temperature f-block molecular nanomagnets through the control of vibration-induced spin relaxation
Source: Chem Sci. 2019 Dec 2;11(6):1593–8. doi: 10.1039/c9sc03133b (PMC7025469; doi:10.1039/c9sc03133b)
Supplement: Supplementary file 3 [file SC-011-C9SC03133B-s003.zip › SI/Home-Made-Codes/geom_dist_output]

  
  Mode   min. dis.(A)  n. dist. geom.
  
    1         0.045          28
    2         0.042          30
    3         0.042          26
    4         0.044          20
    5         0.044          22
    6         0.045          20
    7         0.043          20
    8         0.044          16
    9         0.045          14
   10         0.046          14
   11         0.043          16
   12         0.046          14
   13         0.044          14
   14         0.041          16
   15         0.044          14
   16         0.045          12
   17         0.043          14
   18         0.044          12
   19         0.043          14
   20         0.044          14
   21         0.041          14
   22         0.043          16
   23         0.042          16
   24         0.041          14
   25         0.042          14
   26         0.039          18
   27         0.040          16
   28         0.039          16
   29         0.039          16
   30         0.042          14
   31         0.039          14
   32         0.041          14
   33         0.041          14
   34         0.039          18
   35         0.034          22
   36         0.040          16
   37         0.037          18
   38         0.038          16
   39         0.038          18
   40         0.036          18
   41         0.034          20
   42         0.033          20
   43         0.041          14
   44         0.042          14
   45         0.036          18
  
  Equilibrium geometry (in Angstroms,degrees,degrees):
  
  1    1.3017302   16.9734964  170.7902831    0.0680600
  2    1.3061774   15.4279100  349.0185755    0.0680600
  3    1.3907467   39.0491022   39.7965899    0.0680600
  4    1.4903647   49.2710181   80.8124802    0.0680600
  5    1.3744865   40.4952024  122.0849379    0.0680600
  6    1.3016208  163.0437971   63.0361018    0.0680600
  7    1.3061446  164.5540736  244.7622728    0.0680600
  8    1.3908882  140.9353178  194.0198766    0.0680600
  9    1.4905911  130.7250294  153.0093834    0.0680600
 10    1.3745142  139.5118956  111.7435627    0.0680600
  
  Mode:    1
  
  Distortion Coordinate (A):  -0.6300
  
  
  Atom Coordinate (A)s (in Angstroms,degrees,degrees):
  
  1    1.3019203   17.0290977  169.7517747    0.0680600
  2    1.3002784   15.4302607  348.2628392    0.0680600
  3    1.3915810   39.0897119   39.1304385    0.0680600
  4    1.4925314   49.3694297   80.0668025    0.0680600
  5    1.3802502   40.5066067  121.2291358    0.0680600
  6    1.3018120  162.9880561   64.0755881    0.0680600
  7    1.3002448  164.5517484  245.5171179    0.0680600
  8    1.3917266  140.8946222  194.6857497    0.0680600
  9    1.4927661  130.6264888  153.7549059    0.0680600
 10    1.3802863  139.5002660  112.5994089    0.0680600
  
  Distortion Coordinate (A):  -0.5850
  
  
  Atom Coordinate (A)s (in Angstroms,degrees,degrees):
  
  1    1.3019042   17.0249522  169.8257273    0.0680600
  2    1.3006987   15.4300075  348.3169248    0.0680600
  3    1.3915166   39.0866865   39.1779677    0.0680600
  4    1.4923673   49.3622466   80.1199528    0.0680600
  5    1.3798301   40.5055848  121.2901280    0.0680600
  6    1.3017958  162.9922117   64.0015667    0.0680600
  7    1.3006651  164.5519997  245.4630960    0.0680600
  8    1.3916619  140.8976537  194.6382405    0.0680600
  9    1.4926014  130.6336810  153.7017668    0.0680600
 10    1.3798656  139.5013040  112.5384140    0.0680600
  
  Distortion Coordinate (A):  -0.5400
  
  
  Atom Coordinate (A)s (in Angstroms,degrees,degrees):
  
  1    1.3018885   17.0208333  169.8997157    0.0680600
  2    1.3011191   15.4297675  348.3709947    0.0680600
  3    1.3914529   39.0836802   39.2255053    0.0680600
  4    1.4922046   49.3550871   80.1731208    0.0680600
  5    1.3794113   40.5045947  121.3511417    0.0680600
  6    1.3017800  162.9963407   63.9275093    0.0680600
  7    1.3010856  164.5522378  245.4090898    0.0680600
  8    1.3915979  140.9006660  194.5907228    0.0680600
  9    1.4924382  130.6408497  153.6486101    0.0680600
 10    1.3794462  139.5023102  112.4773975    0.0680600
  
  Distortion Coordinate (A):  -0.4950
  
  
  Atom Coordinate (A)s (in Angstroms,degrees,degrees):
  
  1    1.3018731   17.0167412  169.9737396    0.0680600
  2    1.3015397   15.4295406  348.4250488    0.0680600
  3    1.3913899   39.0806931   39.2730513    0.0680600
  4    1.4920434   49.3479511   80.2263063    0.0680600
  5    1.3789938   40.5036363  121.4121768    0.0680600
  6    1.3017646  163.0004429   63.8534163    0.0680600
  7    1.3015063  164.5524628  245.3550993    0.0680600
  8    1.3915346  140.9036592  194.5431968    0.0680600
  9    1.4922764  130.6479949  153.5954358    0.0680600
 10    1.3790281  139.5032846  112.4163596    0.0680600
  
  Distortion Coordinate (A):  -0.4500
  
  
  Atom Coordinate (A)s (in Angstroms,degrees,degrees):
  
  1    1.3018582   17.0126758  170.0477988    0.0680600
  2    1.3019605   15.4293269  348.4790870    0.0680600
  3    1.3913277   39.0777252   39.3206056    0.0680600
  4    1.4918836   49.3408387   80.2795093    0.0680600
  5    1.3785776   40.5027098  121.4732332    0.0680600
  6    1.3017496  163.0045184   63.7792878    0.0680600
  7    1.3019272  164.5526746  245.3011248    0.0680600
  8    1.3914721  140.9066332  194.4956625    0.0680600
  9    1.4921160  130.6551165  153.5422440    0.0680600
 10    1.3786113  139.5042272  112.3553003    0.0680600
  
  Distortion Coordinate (A):  -0.4050
  
  
  Atom Coordinate (A)s (in Angstroms,degrees,degrees):
  
  1    1.3018437   17.0086371  170.1218931    0.0680600
  2    1.3023815   15.4291263  348.5331092    0.0680600
  3    1.3912662   39.0747764   39.3681680    0.0680600
  4    1.4917252   49.3337499   80.3327296    0.0680600
  5    1.3781627   40.5018152  121.5343107    0.0680600
  6    1.3017350  163.0085671   63.7051240    0.0680600
  7    1.3023482  164.5528733  245.2471662    0.0680600
  8    1.3914104  140.9095881  194.4481199    0.0680600
  9    1.4919570  130.6622144  153.4890349    0.0680600
 10    1.3781958  139.5051379  112.2942198    0.0680600
  
  Distortion Coordinate (A):  -0.3600
  
  
  Atom Coordinate (A)s (in Angstroms,degrees,degrees):
  
  1    1.3018295   17.0046252  170.1960222    0.0680600
  2    1.3028026   15.4289388  348.5871154    0.0680600
  3    1.3912055   39.0718469   39.4157387    0.0680600
  4    1.4915683   49.3266847   80.3859673    0.0680600
  5    1.3777491   40.5009524  121.5954092    0.0680600
  6    1.3017208  163.0125890   63.6309253    0.0680600
  7    1.3027693  164.5530589  245.1932238    0.0680600
  8    1.3913494  140.9125237  194.4005692    0.0680600
  9    1.4917995  130.6692887  153.4358084    0.0680600
 10    1.3777815  139.5060168  112.2331183    0.0680600
  
  Distortion Coordinate (A):  -0.3150
  
  
  Atom Coordinate (A)s (in Angstroms,degrees,degrees):
  
  1    1.3018157   17.0006401  170.2701860    0.0680600
  2    1.3032239   15.4287645  348.6411053    0.0680600
  3    1.3911455   39.0689365   39.4633174    0.0680600
  4    1.4914128   49.3196433   80.4392221    0.0680600
  5    1.3773367   40.5001216  121.6565285    0.0680600
  6    1.3017069  163.0165841   63.5566917    0.0680600
  7    1.3031907  164.5532314  245.1392974    0.0680600
  8    1.3912891  140.9154402  194.3530103    0.0680600
  9    1.4916434  130.6763394  153.3825647    0.0680600
 10    1.3773686  139.5068637  112.1719958    0.0680600
  
  Distortion Coordinate (A):  -0.2700
  
  
  Atom Coordinate (A)s (in Angstroms,degrees,degrees):
  
  1    1.3018023   16.9966819  170.3443842    0.0680600
  2    1.3036453   15.4286032  348.6950791    0.0680600
  3    1.3910863   39.0660453   39.5109042    0.0680600
  4    1.4912588   49.3126255   80.4924940    0.0680600
  5    1.3769257   40.4993227  121.7176687    0.0680600
  6    1.3016934  163.0205524   63.4824236    0.0680600
  7    1.3036122  164.5533909  245.0853873    0.0680600
  8    1.3912296  140.9183375  194.3054434    0.0680600
  9    1.4914888  130.6833664  153.3293039    0.0680600
 10    1.3769569  139.5076787  112.1108525    0.0680600
  
  Distortion Coordinate (A):  -0.2250
  
  
  Atom Coordinate (A)s (in Angstroms,degrees,degrees):
  
  1    1.3017893   16.9927504  170.4186165    0.0680600
  2    1.3040669   15.4284550  348.7490365    0.0680600
  3    1.3910278   39.0631734   39.5584989    0.0680600
  4    1.4911062   49.3056315   80.5457829    0.0680600
  5    1.3765159   40.4985558  121.7788294    0.0680600
  6    1.3016804  163.0244938   63.4081212    0.0680600
  7    1.3040339  164.5535373  245.0314936    0.0680600
  8    1.3911708  140.9212156  194.2578686    0.0680600
  9    1.4913356  130.6903697  153.2760260    0.0680600
 10    1.3765466  139.5084616  112.0496885    0.0680600
  
  Distortion Coordinate (A):  -0.1800
  
  
  Atom Coordinate (A)s (in Angstroms,degrees,degrees):
  
  1    1.3017767   16.9888458  170.4928828    0.0680600
  2    1.3044887   15.4283199  348.8029775    0.0680600
  3    1.3909701   39.0603207   39.6061016    0.0680600
  4    1.4909550   49.2986612   80.5990888    0.0680600
  5    1.3761074   40.4978210  121.8400106    0.0680600
  6    1.3016677  163.0284083   63.3337846    0.0680600
  7    1.3044557  164.5536706  244.9776162    0.0680600
  8    1.3911128  140.9240745  194.2102858    0.0680600
  9    1.4911838  130.6973492  153.2227311    0.0680600
 10    1.3761375  139.5092126  111.9885039    0.0680600
  
  Distortion Coordinate (A):  -0.1350
  
  
  Atom Coordinate (A)s (in Angstroms,degrees,degrees):
  
  1    1.3017645   16.9849681  170.5671829    0.0680600
  2    1.3049106   15.4281979  348.8569020    0.0680600
  3    1.3909131   39.0574872   39.6537121    0.0680600
  4    1.4908053   49.2917147   80.6524116    0.0680600
  5    1.3757003   40.4971181  121.9012122    0.0680600
  6    1.3016554  163.0322959   63.2594142    0.0680600
  7    1.3048777  164.5537909  244.9237554    0.0680600
  8    1.3910555  140.9269142  194.1626951    0.0680600
  9    1.4910335  130.7043050  153.1694193    0.0680600
 10    1.3757298  139.5099315  111.9272989    0.0680600
  
  Distortion Coordinate (A):  -0.0900
  
  
  Atom Coordinate (A)s (in Angstroms,degrees,degrees):
  
  1    1.3017527   16.9811173  170.6415164    0.0680600
  2    1.3053327   15.4280889  348.9108099    0.0680600
  3    1.3908569   39.0546730   39.7013303    0.0680600
  4    1.4906570   49.2847920   80.7057511    0.0680600
  5    1.3752944   40.4964474  121.9624340    0.0680600
  6    1.3016434  163.0361566   63.1850101    0.0680600
  7    1.3052998  164.5538981  244.8699111    0.0680600
  8    1.3909990  140.9297346  194.1150966    0.0680600
  9    1.4908846  130.7112369  153.1160907    0.0680600
 10    1.3753233  139.5106183  111.8660736    0.0680600
  
  Distortion Coordinate (A):  -0.0450
  
  
  Atom Coordinate (A)s (in Angstroms,degrees,degrees):
  
  1    1.3017412   16.9772934  170.7158832    0.0680600
  2    1.3057550   15.4279929  348.9647011    0.0680600
  3    1.3908014   39.0518780   39.7489563    0.0680600
  4    1.4905101   49.2778931   80.7591074    0.0680600
  5    1.3748898   40.4958088  122.0236760    0.0680600
  6    1.3016319  163.0399904   63.1105725    0.0680600
  7    1.3057222  164.5539923  244.8160836    0.0680600
  8    1.3909432  140.9325358  194.0674905    0.0680600
  9    1.4907371  130.7181451  153.0627454    0.0680600
 10    1.3749181  139.5112730  111.8048282    0.0680600
  
  Distortion Coordinate (A):   0.0450
  
  
  Atom Coordinate (A)s (in Angstroms,degrees,degrees):
  
  1    1.3017195   16.9697264  170.8647158    0.0680600
  2    1.3066000   15.4278400  349.0724331    0.0680600
  3    1.3906927   39.0463458   39.8442311    0.0680600
  4    1.4902207   49.2641670   80.8658696    0.0680600
  5    1.3740846   40.4946281  122.1462196    0.0680600
  6    1.3016100  163.0475769   62.9615981    0.0680600
  7    1.3065673  164.5541418  244.7084788    0.0680600
  8    1.3908339  140.9380805  193.9722551    0.0680600
  9    1.4904465  130.7318899  152.9560049    0.0680600
 10    1.3741116  139.5124859  111.6822773    0.0680600
  
  Distortion Coordinate (A):   0.0900
  
  
  Atom Coordinate (A)s (in Angstroms,degrees,degrees):
  
  1    1.3017092   16.9659833  170.9391811    0.0680600
  2    1.3070228   15.4277831  349.1262737    0.0680600
  3    1.3906395   39.0436086   39.8918799    0.0680600
  4    1.4900781   49.2573397   80.9192754    0.0680600
  5    1.3736839   40.4940861  122.2075210    0.0680600
  6    1.3015996  163.0513297   62.8870616    0.0680600
  7    1.3069901  164.5541970  244.6547018    0.0680600
  8    1.3907804  140.9408239  193.9246261    0.0680600
  9    1.4903033  130.7387264  152.9026100    0.0680600
 10    1.3737104  139.5130441  111.6209721    0.0680600
  
  Distortion Coordinate (A):   0.1350
  
  
  Atom Coordinate (A)s (in Angstroms,degrees,degrees):
  
  1    1.3016993   16.9622673  171.0136787    0.0680600
  2    1.3074457   15.4277392  349.1800973    0.0680600
  3    1.3905870   39.0408907   39.9395361    0.0680600
  4    1.4899370   49.2505364   80.9726975    0.0680600
  5    1.3732845   40.4935762  122.2688421    0.0680600
  6    1.3015897  163.0550555   62.8124927    0.0680600
  7    1.3074131  164.5542393  244.6009419    0.0680600
  8    1.3907276  140.9435481  193.8769897    0.0680600
  9    1.4901616  130.7455391  152.8491986    0.0680600
 10    1.3733104  139.5135700  111.5596473    0.0680600
  
  Distortion Coordinate (A):   0.1800
  
  
  Atom Coordinate (A)s (in Angstroms,degrees,degrees):
  
  1    1.3016898   16.9585783  171.0882085    0.0680600
  2    1.3078688   15.4277082  349.2339037    0.0680600
  3    1.3905352   39.0381921   39.9871997    0.0680600
  4    1.4897973   49.2437571   81.0261359    0.0680600
  5    1.3728864   40.4930987  122.3301825    0.0680600
  6    1.3015801  163.0587543   62.7378914    0.0680600
  7    1.3078362  164.5542686  244.5471990    0.0680600
  8    1.3906756  140.9462530  193.8293458    0.0680600
  9    1.4900213  130.7523277  152.7957709    0.0680600
 10    1.3729117  139.5140637  111.4983029    0.0680600
  
  Distortion Coordinate (A):   0.2250
  
  
  Atom Coordinate (A)s (in Angstroms,degrees,degrees):
  
  1    1.3016807   16.9549163  171.1627701    0.0680600
  2    1.3082920   15.4276902  349.2876930    0.0680600
  3    1.3904842   39.0355128   40.0348706    0.0680600
  4    1.4896591   49.2370018   81.0795905    0.0680600
  5    1.3724896   40.4926535  122.3915423    0.0680600
  6    1.3015709  163.0624259   62.6632581    0.0680600
  7    1.3082595  164.5542850  244.4934734    0.0680600
  8    1.3906243  140.9489386  193.7816946    0.0680600
  9    1.4898825  130.7590925  152.7423270    0.0680600
 10    1.3725143  139.5145251  111.4369392    0.0680600
  
  Distortion Coordinate (A):   0.2700
  
  
  Atom Coordinate (A)s (in Angstroms,degrees,degrees):
  
  1    1.3016719   16.9512813  171.2373634    0.0680600
  2    1.3087155   15.4276851  349.3414649    0.0680600
  3    1.3904340   39.0328528   40.0825488    0.0680600
  4    1.4895223   49.2302704   81.1330612    0.0680600
  5    1.3720941   40.4922406  122.4529213    0.0680600
  6    1.3015620  163.0660705   62.5885930    0.0680600
  7    1.3086830  164.5542885  244.4397650    0.0680600
  8    1.3905737  140.9516050  193.7340361    0.0680600
  9    1.4897451  130.7658332  152.6888670    0.0680600
 10    1.3721182  139.5149541  111.3755562    0.0680600
  
  Distortion Coordinate (A):   0.3150
  
  
  Atom Coordinate (A)s (in Angstroms,degrees,degrees):
  
  1    1.3016636   16.9476734  171.3119882    0.0680600
  2    1.3091390   15.4276930  349.3952195    0.0680600
  3    1.3903845   39.0302121   40.1302341    0.0680600
  4    1.4893869   49.2235631   81.1865479    0.0680600
  5    1.3716999   40.4918600  122.5143193    0.0680600
  6    1.3015536  163.0696880   62.5138963    0.0680600
  7    1.3091066  164.5542790  244.3860740    0.0680600
  8    1.3905240  140.9542520  193.6863703    0.0680600
  9    1.4896091  130.7725499  152.6353910    0.0680600
 10    1.3717234  139.5153508  111.3141541    0.0680600
  
  Distortion Coordinate (A):   0.3600
  
  
  Atom Coordinate (A)s (in Angstroms,degrees,degrees):
  
  1    1.3016556   16.9440926  171.3866441    0.0680600
  2    1.3095628   15.4277138  349.4489566    0.0680600
  3    1.3903357   39.0275907   40.1779267    0.0680600
  4    1.4892530   49.2168799   81.2400506    0.0680600
  5    1.3713070   40.4915119  122.5757363    0.0680600
  6    1.3015456  163.0732784   62.4391683    0.0680600
  7    1.3095304  164.5542566  244.3324005    0.0680600
  8    1.3904749  140.9568797  193.6386975    0.0680600
  9    1.4894746  130.7792426  152.5818990    0.0680600
 10    1.3713299  139.5157150  111.2527330    0.0680600
  
  Distortion Coordinate (A):   0.4050
  
  
  Atom Coordinate (A)s (in Angstroms,degrees,degrees):
  
  1    1.3016480   16.9405390  171.4613310    0.0680600
  2    1.3099867   15.4277475  349.5026762    0.0680600
  3    1.3902877   39.0249886   40.2256262    0.0680600
  4    1.4891205   49.2102207   81.2935690    0.0680600
  5    1.3709154   40.4911962  122.6371720    0.0680600
  6    1.3015379  163.0768417   62.3644091    0.0680600
  7    1.3099544  164.5542213  244.2787445    0.0680600
  8    1.3904266  140.9594881  193.5910175    0.0680600
  9    1.4893415  130.7859112  152.5283911    0.0680600
 10    1.3709377  139.5160469  111.1912930    0.0680600
  
  Distortion Coordinate (A):   0.4500
  
  
  Atom Coordinate (A)s (in Angstroms,degrees,degrees):
  
  1    1.3016408   16.9370124  171.5360487    0.0680600
  2    1.3104107   15.4277941  349.5563781    0.0680600
  3    1.3902405   39.0224059   40.2733328    0.0680600
  4    1.4889894   49.2035857   81.3471032    0.0680600
  5    1.3705251   40.4909129  122.6986264    0.0680600
  6    1.3015306  163.0803778   62.2896191    0.0680600
  7    1.3103785  164.5541732  244.2251061    0.0680600
  8    1.3903791  140.9620772  193.5433305    0.0680600
  9    1.4892099  130.7925557  152.4748675    0.0680600
 10    1.3705468  139.5163463  111.1298343    0.0680600
  
  Distortion Coordinate (A):   0.4950
  
  
  Atom Coordinate (A)s (in Angstroms,degrees,degrees):
  
  1    1.3016340   16.9335130  171.6107968    0.0680600
  2    1.3108350   15.4278536  349.6100623    0.0680600
  3    1.3901940   39.0198426   40.3210464    0.0680600
  4    1.4888598   49.1969747   81.4006531    0.0680600
  5    1.3701361   40.4906621  122.7600993    0.0680600
  6    1.3015238  163.0838867   62.2147984    0.0680600
  7    1.3108028  164.5541122  244.1714855    0.0680600
  8    1.3903323  140.9646470  193.4956366    0.0680600
  9    1.4890797  130.7991760  152.4213281    0.0680600
 10    1.3701572  139.5166132  111.0683571    0.0680600
  
  Distortion Coordinate (A):   0.5400
  
  
  Atom Coordinate (A)s (in Angstroms,degrees,degrees):
  
  1    1.3016276   16.9300408  171.6855752    0.0680600
  2    1.3112593   15.4279260  349.6637286    0.0680600
  3    1.3901482   39.0172985   40.3687668    0.0680600
  4    1.4887317   49.1903880   81.4542186    0.0680600
  5    1.3697484   40.4904438  122.8215906    0.0680600
  6    1.3015173  163.0873684   62.1399473    0.0680600
  7    1.3112272  164.5540383  244.1178827    0.0680600
  8    1.3902862  140.9671974  193.4479357    0.0680600
  9    1.4889509  130.8057723  152.3677731    0.0680600
 10    1.3697689  139.5168476  111.0068613    0.0680600
  
  Distortion Coordinate (A):   0.5850
  
  
  Atom Coordinate (A)s (in Angstroms,degrees,degrees):
  
  1    1.3016216   16.9265957  171.7603836    0.0680600
  2    1.3116839   15.4280112  349.7173771    0.0680600
  3    1.3901032   39.0147739   40.4164940    0.0680600
  4    1.4886049   49.1838254   81.5077995    0.0680600
  5    1.3693620   40.4902581  122.8831002    0.0680600
  6    1.3015112  163.0908229   62.0650661    0.0680600
  7    1.3116519  164.5539516  244.0642977    0.0680600
  8    1.3902409  140.9697285  193.4002280    0.0680600
  9    1.4888236  130.8123444  152.3142026    0.0680600
 10    1.3693819  139.5170495  110.9453473    0.0680600
  
  Distortion Coordinate (A):   0.6300
  
  
  Atom Coordinate (A)s (in Angstroms,degrees,degrees):
  
  1    1.3016160   16.9231779  171.8352218    0.0680600
  2    1.3121086   15.4281093  349.7710076    0.0680600
  3    1.3900589   39.0122686   40.4642280    0.0680600
  4    1.4884797   49.1772870   81.5613959    0.0680600
  5    1.3689769   40.4901049  122.9446278    0.0680600
  6    1.3015054  163.0942502   61.9901549    0.0680600
  7    1.3120766  164.5538520  244.0107307    0.0680600
  8    1.3901964  140.9722402  193.3525136    0.0680600
  9    1.4886977  130.8188922  152.2606167    0.0680600
 10    1.3689962  139.5172188  110.8838150    0.0680600
  
  
  Mode:    2
  
  Distortion Coordinate (A):  -0.6300
  
  
  Atom Coordinate (A)s (in Angstroms,degrees,degrees):
  
  1    1.3026769   16.9994020  171.4488116    0.0680600
  2    1.3056889   15.2964929  347.9668468    0.0680600
  3    1.3821831   38.7861026   39.4747822    0.0680600
  4    1.4884359   49.0521909   80.8370595    0.0680600
  5    1.3759671   40.3074834  122.2911977    0.0680600
  6    1.3007056  163.0675205   63.6977021    0.0680600
  7    1.3067119  164.4177604  243.7299357    0.0680600
  8    1.3995435  140.6732296  193.7036817    0.0680600
  9    1.4925619  130.5065171  153.0336776    0.0680600
 10    1.3730781  139.3235637  111.9483992    0.0680600
  
  Distortion Coordinate (A):  -0.5880
  
  
  Atom Coordinate (A)s (in Angstroms,degrees,degrees):
  
  1    1.3026128   16.9976099  171.4049859    0.0680600
  2    1.3057191   15.3051016  348.0375194    0.0680600
  3    1.3827512   38.8036601   39.4964140    0.0680600
  4    1.4885632   49.0667886   80.8354147    0.0680600
  5    1.3758671   40.3199802  122.2774047    0.0680600
  6    1.3007657  163.0660047   63.6535258    0.0680600
  7    1.3066717  164.4269947  243.7981928    0.0680600
  8    1.3989637  140.6906764  193.7245887    0.0680600
  9    1.4924292  130.5210752  153.0320640    0.0680600
 10    1.3731725  139.3361366  111.9347855    0.0680600
  
  Distortion Coordinate (A):  -0.5460
  
  
  Atom Coordinate (A)s (in Angstroms,degrees,degrees):
  
  1    1.3025489   16.9958270  171.3611491    0.0680600
  2    1.3057497   15.3137321  348.1081128    0.0680600
  3    1.3833197   38.8212143   39.5180202    0.0680600
  4    1.4886907   49.0813849   80.8337709    0.0680600
  5    1.3757672   40.3324794  122.2636177    0.0680600
  6    1.3008259  163.0644796   63.6093592    0.0680600
  7    1.3066319  164.4362081  243.8665310    0.0680600
  8    1.3983843  140.7081270  193.7455202    0.0680600
  9    1.4922968  130.5356346  153.0304496    0.0680600
 10    1.3732671  139.3487071  111.9211658    0.0680600
  
  Distortion Coordinate (A):  -0.5040
  
  
  Atom Coordinate (A)s (in Angstroms,degrees,degrees):
  
  1    1.3024851   16.9940534  171.3173013    0.0680600
  2    1.3057806   15.3223846  348.1786268    0.0680600
  3    1.3838886   38.8387650   39.5396008    0.0680600
  4    1.4888184   49.0959800   80.8321279    0.0680600
  5    1.3756675   40.3449813  122.2498368    0.0680600
  6    1.3008862  163.0629450   63.5652024    0.0680600
  7    1.3065924  164.4454007  243.9349501    0.0680600
  8    1.3978053  140.7255813  193.7664762    0.0680600
  9    1.4921645  130.5501954  153.0288342    0.0680600
 10    1.3733619  139.3612750  111.9075401    0.0680600
  
  Distortion Coordinate (A):  -0.4620
  
  
  Atom Coordinate (A)s (in Angstroms,degrees,degrees):
  
  1    1.3024215   16.9922890  171.2734425    0.0680600
  2    1.3058118   15.3310590  348.2490613    0.0680600
  3    1.3844579   38.8563123   39.5611560    0.0680600
  4    1.4889462   49.1105737   80.8304858    0.0680600
  5    1.3755680   40.3574857  122.2360620    0.0680600
  6    1.3009467  163.0614010   63.5210555    0.0680600
  7    1.3065532  164.4545725  244.0034501    0.0680600
  8    1.3972267  140.7430392  193.7874568    0.0680600
  9    1.4920323  130.5647575  153.0272180    0.0680600
 10    1.3734568  139.3738405  111.8939084    0.0680600
  
  Distortion Coordinate (A):  -0.4200
  
  
  Atom Coordinate (A)s (in Angstroms,degrees,degrees):
  
  1    1.3023580   16.9905340  171.2295727    0.0680600
  2    1.3058434   15.3397552  348.3194163    0.0680600
  3    1.3850276   38.8738562   39.5826857    0.0680600
  4    1.4890743   49.1251662   80.8288446    0.0680600
  5    1.3754688   40.3699927  122.2222932    0.0680600
  6    1.3010073  163.0598476   63.4769184    0.0680600
  7    1.3065144  164.4637234  244.0720309    0.0680600
  8    1.3966484  140.7605009  193.8084620    0.0680600
  9    1.4919004  130.5793209  153.0256010    0.0680600
 10    1.3735520  139.3864035  111.8802707    0.0680600
  
  Distortion Coordinate (A):  -0.3780
  
  
  Atom Coordinate (A)s (in Angstroms,degrees,degrees):
  
  1    1.3022946   16.9887883  171.1856920    0.0680600
  2    1.3058753   15.3484733  348.3896917    0.0680600
  3    1.3855977   38.8913965   39.6041899    0.0680600
  4    1.4892025   49.1397573   80.8272042    0.0680600
  5    1.3753697   40.3825022  122.2085304    0.0680600
  6    1.3010681  163.0582848   63.4327912    0.0680600
  7    1.3064759  164.4728533  244.1406926    0.0680600
  8    1.3960706  140.7779662  193.8294919    0.0680600
  9    1.4917686  130.5938858  153.0239831    0.0680600
 10    1.3736473  139.3989640  111.8666269    0.0680600
  
  Distortion Coordinate (A):  -0.3360
  
  
  Atom Coordinate (A)s (in Angstroms,degrees,degrees):
  
  1    1.3022314   16.9870519  171.1418005    0.0680600
  2    1.3059075   15.3572131  348.4598874    0.0680600
  3    1.3861682   38.9089334   39.6256688    0.0680600
  4    1.4893309   49.1543471   80.8255647    0.0680600
  5    1.3752708   40.3950143  122.1947738    0.0680600
  6    1.3011289  163.0567126   63.3886741    0.0680600
  7    1.3064378  164.4819622  244.2094349    0.0680600
  8    1.3954932  140.7954352  193.8505465    0.0680600
  9    1.4916371  130.6084519  153.0223644    0.0680600
 10    1.3737429  139.4115220  111.8529772    0.0680600
  
  Distortion Coordinate (A):  -0.2940
  
  
  Atom Coordinate (A)s (in Angstroms,degrees,degrees):
  
  1    1.3021682   16.9853248  171.0978981    0.0680600
  2    1.3059401   15.3659746  348.5300033    0.0680600
  3    1.3867391   38.9264669   39.6471223    0.0680600
  4    1.4894595   49.1689356   80.8239261    0.0680600
  5    1.3751721   40.4075289  122.1810231    0.0680600
  6    1.3011900  163.0551310   63.3445669    0.0680600
  7    1.3063999  164.4910502  244.2782579    0.0680600
  8    1.3949162  140.8129078  193.8716258    0.0680600
  9    1.4915057  130.6230194  153.0207448    0.0680600
 10    1.3738386  139.4240775  111.8393215    0.0680600
  
  Distortion Coordinate (A):  -0.2520
  
  
  Atom Coordinate (A)s (in Angstroms,degrees,degrees):
  
  1    1.3021053   16.9836071  171.0539850    0.0680600
  2    1.3059730   15.3747578  348.6000394    0.0680600
  3    1.3873104   38.9439968   39.6685504    0.0680600
  4    1.4895882   49.1835228   80.8222884    0.0680600
  5    1.3750736   40.4200461  122.1672785    0.0680600
  6    1.3012511  163.0535400   63.3004699    0.0680600
  7    1.3063625  164.5001170  244.3471615    0.0680600
  8    1.3943396  140.8303841  193.8927299    0.0680600
  9    1.4913745  130.6375883  153.0191243    0.0680600
 10    1.3739346  139.4366304  111.8256597    0.0680600
  
  Distortion Coordinate (A):  -0.2100
  
  
  Atom Coordinate (A)s (in Angstroms,degrees,degrees):
  
  1    1.3020424   16.9818986  171.0100612    0.0680600
  2    1.3060062   15.3835626  348.6699956    0.0680600
  3    1.3878821   38.9615232   39.6899533    0.0680600
  4    1.4897172   49.1981086   80.8206515    0.0680600
  5    1.3749752   40.4325658  122.1535400    0.0680600
  6    1.3013124  163.0519396   63.2563829    0.0680600
  7    1.3063253  164.5091628  244.4161457    0.0680600
  8    1.3937633  140.8478640  193.9138588    0.0680600
  9    1.4912435  130.6521585  153.0175030    0.0680600
 10    1.3740307  139.4491809  111.8119919    0.0680600
  
  Distortion Coordinate (A):  -0.1680
  
  
  Atom Coordinate (A)s (in Angstroms,degrees,degrees):
  
  1    1.3019797   16.9801995  170.9661267    0.0680600
  2    1.3060398   15.3923891  348.7398719    0.0680600
  3    1.3884542   38.9790461   39.7113310    0.0680600
  4    1.4898463   49.2126932   80.8190155    0.0680600
  5    1.3748771   40.4450880  122.1398075    0.0680600
  6    1.3013738  163.0503299   63.2123062    0.0680600
  7    1.3062885  164.5181874  244.4852104    0.0680600
  8    1.3931875  140.8653476  193.9350125    0.0680600
  9    1.4911126  130.6667300  153.0158808    0.0680600
 10    1.3741270  139.4617289  111.7983181    0.0680600
  
  Distortion Coordinate (A):  -0.1260
  
  
  Atom Coordinate (A)s (in Angstroms,degrees,degrees):
  
  1    1.3019171   16.9785097  170.9221816    0.0680600
  2    1.3060737   15.4012371  348.8096680    0.0680600
  3    1.3890267   38.9965654   39.7326834    0.0680600
  4    1.4899756   49.2272764   80.8173804    0.0680600
  5    1.3747792   40.4576128  122.1260810    0.0680600
  6    1.3014353  163.0487108   63.1682396    0.0680600
  7    1.3062520  164.5271908  244.5543555    0.0680600
  8    1.3926121  140.8828347  193.9561911    0.0680600
  9    1.4909820  130.6813028  153.0142577    0.0680600
 10    1.3742235  139.4742743  111.7846383    0.0680600
  
  Distortion Coordinate (A):  -0.0840
  
  
  Atom Coordinate (A)s (in Angstroms,degrees,degrees):
  
  1    1.3018547   16.9768293  170.8782260    0.0680600
  2    1.3061079   15.4101066  348.8793840    0.0680600
  3    1.3895996   39.0140813   39.7540107    0.0680600
  4    1.4901051   49.2418583   80.8157461    0.0680600
  5    1.3746814   40.4701401  122.1123606    0.0680600
  6    1.3014970  163.0470822   63.1241833    0.0680600
  7    1.3062159  164.5361730  244.6235809    0.0680600
  8    1.3920371  140.9003255  193.9773946    0.0680600
  9    1.4908515  130.6958770  153.0126338    0.0680600
 10    1.3743202  139.4868173  111.7709525    0.0680600
  
  Distortion Coordinate (A):  -0.0420
  
  
  Atom Coordinate (A)s (in Angstroms,degrees,degrees):
  
  1    1.3017923   16.9751582  170.8342598    0.0680600
  2    1.3061425   15.4189976  348.9490199    0.0680600
  3    1.3901730   39.0315935   39.7753129    0.0680600
  4    1.4902348   49.2564388   80.8141127    0.0680600
  5    1.3745839   40.4826700  122.0986462    0.0680600
  6    1.3015588  163.0454444   63.0801374    0.0680600
  7    1.3061801  164.5451339  244.6928867    0.0680600
  8    1.3914624  140.9178198  193.9986231    0.0680600
  9    1.4907212  130.7104526  153.0110091    0.0680600
 10    1.3744171  139.4993577  111.7572606    0.0680600
  
  Distortion Coordinate (A):   0.0420
  
  
  Atom Coordinate (A)s (in Angstroms,degrees,degrees):
  
  1    1.3016681   16.9718440  170.7462960    0.0680600
  2    1.3062127   15.4368438  349.0880508    0.0680600
  3    1.3913208   39.0666074   39.8178420    0.0680600
  4    1.4904947   49.2855960   80.8108485    0.0680600
  5    1.3743894   40.5077373  122.0712355    0.0680600
  6    1.3016829  163.0421405   62.9920766    0.0680600
  7    1.3061095  164.5629918  244.8317390    0.0680600
  8    1.3903144  140.9528193  194.0411551    0.0680600
  9    1.4904611  130.7396076  153.0077569    0.0680600
 10    1.3746115  139.5244309  111.7298587    0.0680600
  
  Distortion Coordinate (A):   0.0840
  
  
  Atom Coordinate (A)s (in Angstroms,degrees,degrees):
  
  1    1.3016062   16.9702009  170.7022986    0.0680600
  2    1.3062483   15.4457989  349.1574457    0.0680600
  3    1.3918953   39.0841089   39.8390690    0.0680600
  4    1.4906249   49.3001726   80.8092177    0.0680600
  5    1.3742924   40.5202747  122.0575392    0.0680600
  6    1.3017451  163.0404746   62.9480619    0.0680600
  7    1.3060747  164.5718887  244.9012853    0.0680600
  8    1.3897409  140.9703243  194.0624587    0.0680600
  9    1.4903314  130.7541871  153.0061296    0.0680600
 10    1.3747090  139.5369638  111.7161488    0.0680600
  
  Distortion Coordinate (A):   0.1260
  
  
  Atom Coordinate (A)s (in Angstroms,degrees,degrees):
  
  1    1.3015444   16.9685672  170.6582908    0.0680600
  2    1.3062842   15.4547754  349.2267601    0.0680600
  3    1.3924702   39.1016069   39.8602710    0.0680600
  4    1.4907553   49.3147478   80.8075878    0.0680600
  5    1.3741956   40.5328147  122.0438490    0.0680600
  6    1.3018074  163.0387993   62.9040577    0.0680600
  7    1.3060403  164.5807641  244.9709117    0.0680600
  8    1.3891679  140.9878329  194.0837874    0.0680600
  9    1.4902018  130.7687680  153.0045014    0.0680600
 10    1.3748067  139.5494941  111.7024328    0.0680600
  
  Distortion Coordinate (A):   0.1680
  
  
  Atom Coordinate (A)s (in Angstroms,degrees,degrees):
  
  1    1.3014828   16.9669428  170.6142727    0.0680600
  2    1.3063205   15.4637731  349.2959940    0.0680600
  3    1.3930456   39.1191013   39.8814481    0.0680600
  4    1.4908859   49.3293217   80.8059587    0.0680600
  5    1.3740991   40.5453572  122.0301647    0.0680600
  6    1.3018699  163.0371146   62.8600641    0.0680600
  7    1.3060062  164.5896180  245.0406181    0.0680600
  8    1.3885953  141.0053451  194.1051413    0.0680600
  9    1.4900725  130.7833501  153.0028723    0.0680600
 10    1.3749046  139.5620219  111.6887107    0.0680600
  
  Distortion Coordinate (A):   0.2100
  
  
  Atom Coordinate (A)s (in Angstroms,degrees,degrees):
  
  1    1.3014213   16.9653279  170.5702444    0.0680600
  2    1.3063571   15.4727920  349.3651474    0.0680600
  3    1.3936213   39.1365920   39.9026003    0.0680600
  4    1.4910167   49.3438943   80.8043305    0.0680600
  5    1.3740027   40.5579022  122.0164865    0.0680600
  6    1.3019325  163.0354206   62.8160811    0.0680600
  7    1.3059724  164.5984504  245.1104044    0.0680600
  8    1.3880231  141.0228607  194.1265203    0.0680600
  9    1.4899433  130.7979336  153.0012423    0.0680600
 10    1.3750026  139.5745471  111.6749826    0.0680600
  
  Distortion Coordinate (A):   0.2520
  
  
  Atom Coordinate (A)s (in Angstroms,degrees,degrees):
  
  1    1.3013599   16.9637222  170.5262059    0.0680600
  2    1.3063940   15.4818321  349.4342201    0.0680600
  3    1.3941974   39.1540791   39.9237277    0.0680600
  4    1.4911477   49.3584656   80.8027032    0.0680600
  5    1.3739065   40.5704497  122.0028143    0.0680600
  6    1.3019953  163.0337173   62.7721087    0.0680600
  7    1.3059389  164.6072613  245.1802706    0.0680600
  8    1.3874512  141.0403799  194.1479246    0.0680600
  9    1.4898142  130.8125184  152.9996115    0.0680600
 10    1.3751009  139.5870698  111.6612485    0.0680600
  
  Distortion Coordinate (A):   0.2940
  
  
  Atom Coordinate (A)s (in Angstroms,degrees,degrees):
  
  1    1.3012986   16.9621260  170.4821573    0.0680600
  2    1.3064313   15.4908934  349.5032121    0.0680600
  3    1.3947739   39.1715626   39.9448302    0.0680600
  4    1.4912788   49.3730355   80.8010767    0.0680600
  5    1.3738105   40.5829997  121.9891481    0.0680600
  6    1.3020581  163.0320046   62.7281470    0.0680600
  7    1.3059058  164.6160506  245.2502165    0.0680600
  8    1.3868798  141.0579026  194.1693542    0.0680600
  9    1.4896854  130.8271045  152.9979798    0.0680600
 10    1.3751993  139.5995900  111.6475083    0.0680600
  
  Distortion Coordinate (A):   0.3360
  
  
  Atom Coordinate (A)s (in Angstroms,degrees,degrees):
  
  1    1.3012375   16.9605391  170.4380986    0.0680600
  2    1.3064689   15.4999758  349.5721233    0.0680600
  3    1.3953508   39.1890424   39.9659080    0.0680600
  4    1.4914101   49.3876040   80.7994511    0.0680600
  5    1.3737147   40.5955522  121.9754879    0.0680600
  6    1.3021211  163.0302826   62.6841961    0.0680600
  7    1.3058731  164.6248182  245.3202421    0.0680600
  8    1.3863088  141.0754288  194.1908090    0.0680600
  9    1.4895568  130.8416920  152.9963473    0.0680600
 10    1.3752980  139.6121076  111.6337621    0.0680600
  
  Distortion Coordinate (A):   0.3780
  
  
  Atom Coordinate (A)s (in Angstroms,degrees,degrees):
  
  1    1.3011765   16.9589617  170.3940298    0.0680600
  2    1.3065069   15.5090792  349.6409538    0.0680600
  3    1.3959281   39.2065186   39.9869610    0.0680600
  4    1.4915416   49.4021712   80.7978264    0.0680600
  5    1.3736191   40.6081072  121.9618337    0.0680600
  6    1.3021843  163.0285513   62.6402560    0.0680600
  7    1.3058406  164.6335641  245.3903473    0.0680600
  8    1.3857382  141.0929584  194.2122892    0.0680600
  9    1.4894283  130.8562808  152.9947138    0.0680600
 10    1.3753968  139.6246226  111.6200098    0.0680600
  
  Distortion Coordinate (A):   0.4200
  
  
  Atom Coordinate (A)s (in Angstroms,degrees,degrees):
  
  1    1.3011157   16.9573936  170.3499511    0.0680600
  2    1.3065451   15.5182036  349.7097034    0.0680600
  3    1.3965058   39.2239911   40.0079893    0.0680600
  4    1.4916733   49.4167371   80.7962025    0.0680600
  5    1.3735237   40.6206647  121.9481855    0.0680600
  6    1.3022476  163.0268106   62.5963267    0.0680600
  7    1.3058085  164.6422883  245.4605322    0.0680600
  8    1.3851680  141.1104916  194.2337948    0.0680600
  9    1.4893000  130.8708708  152.9930795    0.0680600
 10    1.3754958  139.6371352  111.6062515    0.0680600
  
  Distortion Coordinate (A):   0.4620
  
  
  Atom Coordinate (A)s (in Angstroms,degrees,degrees):
  
  1    1.3010550   16.9558348  170.3058624    0.0680600
  2    1.3065838   15.5273490  349.7783720    0.0680600
  3    1.3970839   39.2414600   40.0289930    0.0680600
  4    1.4918052   49.4313016   80.7945794    0.0680600
  5    1.3734284   40.6332247  121.9345434    0.0680600
  6    1.3023110  163.0250607   62.5524084    0.0680600
  7    1.3057768  164.6509907  245.5307964    0.0680600
  8    1.3845982  141.1280282  194.2553258    0.0680600
  9    1.4891719  130.8854622  152.9914444    0.0680600
 10    1.3755951  139.6496451  111.5924871    0.0680600
  
  Distortion Coordinate (A):   0.5040
  
  
  Atom Coordinate (A)s (in Angstroms,degrees,degrees):
  
  1    1.3009944   16.9542855  170.2617638    0.0680600
  2    1.3066227   15.5365153  349.8469597    0.0680600
  3    1.3976624   39.2589251   40.0499720    0.0680600
  4    1.4919372   49.4458648   80.7929573    0.0680600
  5    1.3733334   40.6457873  121.9209072    0.0680600
  6    1.3023745  163.0233014   62.5085010    0.0680600
  7    1.3057453  164.6596713  245.6011401    0.0680600
  8    1.3840288  141.1455682  194.2768822    0.0680600
  9    1.4890440  130.9000549  152.9898083    0.0680600
 10    1.3756945  139.6621525  111.5787167    0.0680600
  
  Distortion Coordinate (A):   0.5460
  
  
  Atom Coordinate (A)s (in Angstroms,degrees,degrees):
  
  1    1.3009340   16.9527456  170.2176554    0.0680600
  2    1.3066620   15.5457025  349.9154664    0.0680600
  3    1.3982413   39.2763866   40.0709264    0.0680600
  4    1.4920695   49.4604267   80.7913359    0.0680600
  5    1.3732386   40.6583523  121.9072770    0.0680600
  6    1.3024382  163.0215328   62.4646045    0.0680600
  7    1.3057143  164.6683301  245.6715631    0.0680600
  8    1.3834597  141.1631117  194.2984642    0.0680600
  9    1.4889163  130.9146489  152.9881714    0.0680600
 10    1.3757941  139.6746574  111.5649402    0.0680600
  
  Distortion Coordinate (A):   0.5880
  
  
  Atom Coordinate (A)s (in Angstroms,degrees,degrees):
  
  1    1.3008736   16.9512151  170.1735372    0.0680600
  2    1.3067016   15.5549106  349.9838920    0.0680600
  3    1.3988206   39.2938443   40.0918563    0.0680600
  4    1.4922019   49.4749871   80.7897155    0.0680600
  5    1.3731439   40.6709198  121.8936529    0.0680600
  6    1.3025020  163.0197549   62.4207191    0.0680600
  7    1.3056835  164.6769670  245.7420654    0.0680600
  8    1.3828911  141.1806586  194.3200717    0.0680600
  9    1.4887887  130.9292442  152.9865337    0.0680600
 10    1.3758939  139.6871597  111.5511576    0.0680600
  
  Distortion Coordinate (A):   0.6300
  
  
  Atom Coordinate (A)s (in Angstroms,degrees,degrees):
  
  1    1.3008135   16.9496940  170.1294093    0.0680600
  2    1.3067416   15.5641395  350.0522364    0.0680600
  3    1.3994003   39.3112983   40.1127616    0.0680600
  4    1.4923345   49.4895463   80.7880959    0.0680600
  5    1.3730495   40.6834897  121.8800347    0.0680600
  6    1.3025660  163.0179677   62.3768448    0.0680600
  7    1.3056531  164.6855819  245.8126468    0.0680600
  8    1.3823229  141.1982089  194.3417048    0.0680600
  9    1.4886614  130.9438408  152.9848950    0.0680600
 10    1.3759939  139.6996594  111.5373690    0.0680600
  
  
  Mode:    3
  
  Distortion Coordinate (A):  -0.5460
  
  
  Atom Coordinate (A)s (in Angstroms,degrees,degrees):
  
  1    1.2972184   16.6830638  171.5572030    0.0680600
  2    1.3084448   15.6851877  349.2101405    0.0680600
  3    1.3944856   39.1628213   39.9342821    0.0680600
  4    1.4916079   49.2798026   81.0176604    0.0680600
  5    1.3722521   40.2440473  122.2804768    0.0680600
  6    1.2971116  163.3343690   62.2688663    0.0680600
  7    1.3084160  164.2967921  244.5712423    0.0680600
  8    1.3946278  140.8216455  193.8821747    0.0680600
  9    1.4918321  130.7162861  152.8042193    0.0680600
 10    1.3722793  139.7631021  111.5481683    0.0680600
  
  Distortion Coordinate (A):  -0.5040
  
  
  Atom Coordinate (A)s (in Angstroms,degrees,degrees):
  
  1    1.2975617   16.7053384  171.4971959    0.0680600
  2    1.3082685   15.6654071  349.1956342    0.0680600
  3    1.3941974   39.1540791   39.9237277    0.0680600
  4    1.4915115   49.2791142   81.0018857    0.0680600
  5    1.3724217   40.2633700  122.2653520    0.0680600
  6    1.2974547  163.3120837   62.3288995    0.0680600
  7    1.3082393  164.3165729  244.5857083    0.0680600
  8    1.3943396  140.8303841  193.8927299    0.0680600
  9    1.4917359  130.7169713  152.8199928    0.0680600
 10    1.3724489  139.7437755  111.5632820    0.0680600
  
  Distortion Coordinate (A):  -0.4620
  
  
  Atom Coordinate (A)s (in Angstroms,degrees,degrees):
  
  1    1.2979056   16.7276244  171.4373599    0.0680600
  2    1.3080924   15.6456249  349.1810903    0.0680600
  3    1.3939093   39.1453360   39.9131671    0.0680600
  4    1.4914153   49.2784280   80.9861096    0.0680600
  5    1.3725916   40.2826922  122.2502412    0.0680600
  6    1.2977984  163.2897870   62.3887613    0.0680600
  7    1.3080629  164.3363554  244.6002118    0.0680600
  8    1.3940514  140.8391236  193.9032912    0.0680600
  9    1.4916399  130.7176543  152.8357676    0.0680600
 10    1.3726189  139.7244493  111.5783816    0.0680600
  
  Distortion Coordinate (A):  -0.4200
  
  
  Atom Coordinate (A)s (in Angstroms,degrees,degrees):
  
  1    1.2982501   16.7499217  171.3776943    0.0680600
  2    1.3079167   15.6258409  349.1665085    0.0680600
  3    1.3936213   39.1365920   39.9026003    0.0680600
  4    1.4913192   49.2777438   80.9703321    0.0680600
  5    1.3727620   40.3020139  122.2351443    0.0680600
  6    1.2981428  163.2674789   62.4484524    0.0680600
  7    1.3078869  164.3561396  244.6147531    0.0680600
  8    1.3937633  140.8478640  193.9138588    0.0680600
  9    1.4915439  130.7183353  152.8515439    0.0680600
 10    1.3727893  139.7051236  111.5934674    0.0680600
  
  Distortion Coordinate (A):  -0.3780
  
  
  Atom Coordinate (A)s (in Angstroms,degrees,degrees):
  
  1    1.2985953   16.7722302  171.3181986    0.0680600
  2    1.3077413   15.6060552  349.1518887    0.0680600
  3    1.3933334   39.1278471   39.8920273    0.0680600
  4    1.4912232   49.2770618   80.9545532    0.0680600
  5    1.3729327   40.3213351  122.2200613    0.0680600
  6    1.2984877  163.2451597   62.5079732    0.0680600
  7    1.3077112  164.3759255  244.6293323    0.0680600
  8    1.3934754  140.8566054  193.9244325    0.0680600
  9    1.4914481  130.7190142  152.8673216    0.0680600
 10    1.3729601  139.6857984  111.6085393    0.0680600
  
  Distortion Coordinate (A):  -0.3360
  
  
  Atom Coordinate (A)s (in Angstroms,degrees,degrees):
  
  1    1.2989411   16.7945498  171.2588722    0.0680600
  2    1.3075663   15.5862679  349.1372307    0.0680600
  3    1.3930456   39.1191013   39.8814481    0.0680600
  4    1.4911273   49.2763819   80.9387729    0.0680600
  5    1.3731038   40.3406558  122.2049922    0.0680600
  6    1.2988333  163.2228294   62.5673246    0.0680600
  7    1.3075359  164.3957131  244.6439494    0.0680600
  8    1.3931875  140.8653476  193.9350125    0.0680600
  9    1.4913524  130.7196910  152.8831007    0.0680600
 10    1.3731312  139.6664737  111.6235972    0.0680600
  
  Distortion Coordinate (A):  -0.2940
  
  
  Atom Coordinate (A)s (in Angstroms,degrees,degrees):
  
  1    1.2992875   16.8168805  171.1997144    0.0680600
  2    1.3073915   15.5664789  349.1225344    0.0680600
  3    1.3927578   39.1103545   39.8708627    0.0680600
  4    1.4910315   49.2757040   80.9229912    0.0680600
  5    1.3732753   40.3599760  122.1899370    0.0680600
  6    1.2991796  163.2004880   62.6265069    0.0680600
  7    1.3073608  164.4155024  244.6586047    0.0680600
  8    1.3928998  140.8740907  193.9455987    0.0680600
  9    1.4912568  130.7203656  152.8988812    0.0680600
 10    1.3733028  139.6471496  111.6386413    0.0680600
  
  Distortion Coordinate (A):  -0.2520
  
  
  Atom Coordinate (A)s (in Angstroms,degrees,degrees):
  
  1    1.2996346   16.8392221  171.1407247    0.0680600
  2    1.3072171   15.5466883  349.1077997    0.0680600
  3    1.3924702   39.1016069   39.8602710    0.0680600
  4    1.4909359   49.2750283   80.9072081    0.0680600
  5    1.3734472   40.3792957  122.1748957    0.0680600
  6    1.2995264  163.1781357   62.6855209    0.0680600
  7    1.3071861  164.4352933  244.6732983    0.0680600
  8    1.3926121  140.8828347  193.9561911    0.0680600
  9    1.4911613  130.7210382  152.9146630    0.0680600
 10    1.3734747  139.6278259  111.6536715    0.0680600
  
  Distortion Coordinate (A):  -0.2100
  
  
  Atom Coordinate (A)s (in Angstroms,degrees,degrees):
  
  1    1.2999823   16.8615745  171.0819025    0.0680600
  2    1.3070430   15.5268960  349.0930264    0.0680600
  3    1.3921827   39.0928584   39.8496731    0.0680600
  4    1.4908404   49.2743547   80.8914236    0.0680600
  5    1.3736195   40.3986148  122.1598682    0.0680600
  6    1.2998739  163.1557725   62.7443670    0.0680600
  7    1.3070117  164.4550859  244.6880304    0.0680600
  8    1.3923245  140.8915797  193.9667897    0.0680600
  9    1.4910660  130.7217087  152.9304463    0.0680600
 10    1.3736470  139.6085028  111.6686879    0.0680600
  
  Distortion Coordinate (A):  -0.1680
  
  
  Atom Coordinate (A)s (in Angstroms,degrees,degrees):
  
  1    1.3003306   16.8839377  171.0232471    0.0680600
  2    1.3068692   15.5071020  349.0782143    0.0680600
  3    1.3918953   39.0841089   39.8390690    0.0680600
  4    1.4907450   49.2736831   80.8756377    0.0680600
  5    1.3737921   40.4179335  122.1448545    0.0680600
  6    1.3002220  163.1333986   62.8030460    0.0680600
  7    1.3068377  164.4748802  244.7028011    0.0680600
  8    1.3920371  140.9003255  193.9773946    0.0680600
  9    1.4909707  130.7223770  152.9462310    0.0680600
 10    1.3738197  139.5891803  111.6836904    0.0680600
  
  Distortion Coordinate (A):  -0.1260
  
  
  Atom Coordinate (A)s (in Angstroms,degrees,degrees):
  
  1    1.3006795   16.9063116  170.9647581    0.0680600
  2    1.3066958   15.4873064  349.0633634    0.0680600
  3    1.3916080   39.0753586   39.8284586    0.0680600
  4    1.4906497   49.2730137   80.8598504    0.0680600
  5    1.3739652   40.4372515  122.1298547    0.0680600
  6    1.3005708  163.1110140   62.8615584    0.0680600
  7    1.3066639  164.4946761  244.7176105    0.0680600
  8    1.3917497  140.9090722  193.9880057    0.0680600
  9    1.4908756  130.7230433  152.9620170    0.0680600
 10    1.3739927  139.5698582  111.6986792    0.0680600
  
  Distortion Coordinate (A):  -0.0840
  
  
  Atom Coordinate (A)s (in Angstroms,degrees,degrees):
  
  1    1.3010291   16.9286961  170.9064348    0.0680600
  2    1.3065227   15.4675092  349.0484733    0.0680600
  3    1.3913208   39.0666074   39.8178420    0.0680600
  4    1.4905546   49.2723464   80.8440617    0.0680600
  5    1.3741386   40.4565690  122.1148686    0.0680600
  6    1.3009201  163.0886189   62.9199048    0.0680600
  7    1.3064905  164.5144736  244.7324588    0.0680600
  8    1.3914624  140.9178198  193.9986231    0.0680600
  9    1.4907807  130.7237074  152.9778044    0.0680600
 10    1.3741662  139.5505368  111.7136541    0.0680600
  
  Distortion Coordinate (A):  -0.0420
  
  
  Atom Coordinate (A)s (in Angstroms,degrees,degrees):
  
  1    1.3013793   16.9510910  170.8482767    0.0680600
  2    1.3063499   15.4477104  349.0335441    0.0680600
  3    1.3910337   39.0578553   39.8072191    0.0680600
  4    1.4904596   49.2716812   80.8282716    0.0680600
  5    1.3743124   40.4758860  122.0998964    0.0680600
  6    1.3012701  163.0662132   62.9780857    0.0680600
  7    1.3063174  164.5342728  244.7473462    0.0680600
  8    1.3911753  140.9265684  194.0092467    0.0680600
  9    1.4906858  130.7243695  152.9935932    0.0680600
 10    1.3743400  139.5312159  111.7286153    0.0680600
  
  Distortion Coordinate (A):   0.0420
  
  
  Atom Coordinate (A)s (in Angstroms,degrees,degrees):
  
  1    1.3020816   16.9959121  170.7324535    0.0680600
  2    1.3060053   15.4081079  349.0035674    0.0680600
  3    1.3904598   39.0403483   39.7859545    0.0680600
  4    1.4902699   49.2703571   80.7966874    0.0680600
  5    1.3746611   40.5145182  122.0699931    0.0680600
  6    1.3019720  163.0213707   63.0939536    0.0680600
  7    1.3059722  164.5738759  244.7772387    0.0680600
  8    1.3906012  140.9440681  194.0305127    0.0680600
  9    1.4904965  130.7256872  153.0251750    0.0680600
 10    1.3746888  139.4925758  111.7584963    0.0680600
  
  Distortion Coordinate (A):   0.0840
  
  
  Atom Coordinate (A)s (in Angstroms,degrees,degrees):
  
  1    1.3024337   17.0183380  170.6747873    0.0680600
  2    1.3058335   15.3883043  348.9885196    0.0680600
  3    1.3901730   39.0315935   39.7753129    0.0680600
  4    1.4901752   49.2696982   80.7808932    0.0680600
  5    1.3748360   40.5338334  122.0550621    0.0680600
  6    1.3023239  162.9989341   63.1516417    0.0680600
  7    1.3058001  164.5936799  244.7922442    0.0680600
  8    1.3903144  140.9528193  194.0411551    0.0680600
  9    1.4904020  130.7263430  153.0409680    0.0680600
 10    1.3748638  139.4732567  111.7734163    0.0680600
  
  Distortion Coordinate (A):   0.1260
  
  
  Atom Coordinate (A)s (in Angstroms,degrees,degrees):
  
  1    1.3027864   17.0407741  170.6172839    0.0680600
  2    1.3056620   15.3684991  348.9734320    0.0680600
  3    1.3898863   39.0228378   39.7646649    0.0680600
  4    1.4900807   49.2690414   80.7650976    0.0680600
  5    1.3750114   40.5531480  122.0401448    0.0680600
  6    1.3026764  162.9764873   63.2091668    0.0680600
  7    1.3056283  164.6134855  244.8072893    0.0680600
  8    1.3900276  140.9615713  194.0518038    0.0680600
  9    1.4903076  130.7269966  153.0567623    0.0680600
 10    1.3750392  139.4539382  111.7883225    0.0680600
  
  Distortion Coordinate (A):   0.1680
  
  
  Atom Coordinate (A)s (in Angstroms,degrees,degrees):
  
  1    1.3031398   17.0632202  170.5599428    0.0680600
  2    1.3054908   15.3486923  348.9583044    0.0680600
  3    1.3895996   39.0140813   39.7540107    0.0680600
  4    1.4899863   49.2683868   80.7493006    0.0680600
  5    1.3751871   40.5724620  122.0252412    0.0680600
  6    1.3030296  162.9540305   63.2665292    0.0680600
  7    1.3054568  164.6332927  244.8223742    0.0680600
  8    1.3897409  140.9703243  194.0624587    0.0680600
  9    1.4902134  130.7276481  153.0725580    0.0680600
 10    1.3752149  139.4346202  111.8032151    0.0680600
  
  Distortion Coordinate (A):   0.2100
  
  
  Atom Coordinate (A)s (in Angstroms,degrees,degrees):
  
  1    1.3034937   17.0856764  170.5027634    0.0680600
  2    1.3053200   15.3288840  348.9431367    0.0680600
  3    1.3893131   39.0053238   39.7433502    0.0680600
  4    1.4898920   49.2677342   80.7335022    0.0680600
  5    1.3753632   40.5917754  122.0103512    0.0680600
  6    1.3033833  162.9315637   63.3237298    0.0680600
  7    1.3052857  164.6531014  244.8374992    0.0680600
  8    1.3894544  140.9790782  194.0731199    0.0680600
  9    1.4901193  130.7282975  153.0883551    0.0680600
 10    1.3753910  139.4153029  111.8180939    0.0680600
  
  Distortion Coordinate (A):   0.2520
  
  
  Atom Coordinate (A)s (in Angstroms,degrees,degrees):
  
  1    1.3038483   17.1081424  170.4457450    0.0680600
  2    1.3051495   15.3090741  348.9279287    0.0680600
  3    1.3890267   38.9965654   39.7326834    0.0680600
  4    1.4897978   49.2670837   80.7177025    0.0680600
  5    1.3755396   40.6110882  121.9954749    0.0680600
  6    1.3037377  162.9090870   63.3807689    0.0680600
  7    1.3051149  164.6729117  244.8526642    0.0680600
  8    1.3891679  140.9878329  194.0837874    0.0680600
  9    1.4900253  130.7289448  153.1041535    0.0680600
 10    1.3755675  139.3959862  111.8329592    0.0680600
  
  Distortion Coordinate (A):   0.2940
  
  
  Atom Coordinate (A)s (in Angstroms,degrees,degrees):
  
  1    1.3042036   17.1306182  170.3888873    0.0680600
  2    1.3049793   15.2892626  348.9126803    0.0680600
  3    1.3887404   38.9878062   39.7220103    0.0680600
  4    1.4897038   49.2664354   80.7019015    0.0680600
  5    1.3757165   40.6304003  121.9806123    0.0680600
  6    1.3040927  162.8866004   63.4376472    0.0680600
  7    1.3049444  164.6927236  244.8678696    0.0680600
  8    1.3888816  140.9965885  194.0944612    0.0680600
  9    1.4899314  130.7295899  153.1199533    0.0680600
 10    1.3757444  139.3766702  111.8478107    0.0680600
  
  Distortion Coordinate (A):   0.3360
  
  
  Atom Coordinate (A)s (in Angstroms,degrees,degrees):
  
  1    1.3045594   17.1531038  170.3321895    0.0680600
  2    1.3048094   15.2694496  348.8973912    0.0680600
  3    1.3884542   38.9790461   39.7113310    0.0680600
  4    1.4896099   49.2657892   80.6860990    0.0680600
  5    1.3758937   40.6497118  121.9657633    0.0680600
  6    1.3044484  162.8641042   63.4943652    0.0680600
  7    1.3047742  164.7125370  244.8831154    0.0680600
  8    1.3885953  141.0053451  194.1051413    0.0680600
  9    1.4898376  130.7302330  153.1357545    0.0680600
 10    1.3759217  139.3573548  111.8626487    0.0680600
  
  Distortion Coordinate (A):   0.3780
  
  
  Atom Coordinate (A)s (in Angstroms,degrees,degrees):
  
  1    1.3049159   17.1755990  170.2756511    0.0680600
  2    1.3046399   15.2496351  348.8820614    0.0680600
  3    1.3881681   38.9702851   39.7006453    0.0680600
  4    1.4895161   49.2651451   80.6702952    0.0680600
  5    1.3760714   40.6690227  121.9509279    0.0680600
  6    1.3048046  162.8415983   63.5509236    0.0680600
  7    1.3046044  164.7323519  244.8984018    0.0680600
  8    1.3883091  141.0141025  194.1158277    0.0680600
  9    1.4897440  130.7308739  153.1515570    0.0680600
 10    1.3760994  139.3380400  111.8774730    0.0680600
  
  Distortion Coordinate (A):   0.4200
  
  
  Atom Coordinate (A)s (in Angstroms,degrees,degrees):
  
  1    1.3052730   17.1981037  170.2192716    0.0680600
  2    1.3044707   15.2298190  348.8666906    0.0680600
  3    1.3878821   38.9615232   39.6899533    0.0680600
  4    1.4894224   49.2645031   80.6544900    0.0680600
  5    1.3762494   40.6883329  121.9361061    0.0680600
  6    1.3051615  162.8190828   63.6073228    0.0680600
  7    1.3044349  164.7521684  244.9137290    0.0680600
  8    1.3880231  141.0228607  194.1265203    0.0680600
  9    1.4896505  130.7315128  153.1673609    0.0680600
 10    1.3762774  139.3187259  111.8922838    0.0680600
  
  Distortion Coordinate (A):   0.4620
  
  
  Atom Coordinate (A)s (in Angstroms,degrees,degrees):
  
  1    1.3056307   17.2206180  170.1630504    0.0680600
  2    1.3043018   15.2100015  348.8512788    0.0680600
  3    1.3875962   38.9527604   39.6792550    0.0680600
  4    1.4893289   49.2638632   80.6386835    0.0680600
  5    1.3764277   40.7076424  121.9212979    0.0680600
  6    1.3055191  162.7965579   63.6635635    0.0680600
  7    1.3042657  164.7719864  244.9290971    0.0680600
  8    1.3877371  141.0316199  194.1372193    0.0680600
  9    1.4895571  130.7321495  153.1831661    0.0680600
 10    1.3764558  139.2994125  111.9070809    0.0680600
  
  Distortion Coordinate (A):   0.5040
  
  
  Atom Coordinate (A)s (in Angstroms,degrees,degrees):
  
  1    1.3059891   17.2431416  170.1069869    0.0680600
  2    1.3041333   15.1901824  348.8358256    0.0680600
  3    1.3873104   38.9439968   39.6685504    0.0680600
  4    1.4892354   49.2632254   80.6228756    0.0680600
  5    1.3766065   40.7269513  121.9065032    0.0680600
  6    1.3058772  162.7740236   63.7196462    0.0680600
  7    1.3040969  164.7918059  244.9445064    0.0680600
  8    1.3874512  141.0403799  194.1479246    0.0680600
  9    1.4894639  130.7327841  153.1989727    0.0680600
 10    1.3766346  139.2800998  111.9218646    0.0680600
  
  Distortion Coordinate (A):   0.5460
  
  
  Atom Coordinate (A)s (in Angstroms,degrees,degrees):
  
  1    1.3063480   17.2656746  170.0510806    0.0680600
  2    1.3039650   15.1703619  348.8203311    0.0680600
  3    1.3870247   38.9352323   39.6578395    0.0680600
  4    1.4891421   49.2625897   80.6070663    0.0680600
  5    1.3767857   40.7462595  121.8917221    0.0680600
  6    1.3062360  162.7514799   63.7755714    0.0680600
  7    1.3039283  164.8116269  244.9599568    0.0680600
  8    1.3871655  141.0491408  194.1586362    0.0680600
  9    1.4893707  130.7334166  153.2147807    0.0680600
 10    1.3768138  139.2607877  111.9366346    0.0680600
  
  
  Mode:    4
  
  Distortion Coordinate (A):  -0.4400
  
  
  Atom Coordinate (A)s (in Angstroms,degrees,degrees):
  
  1    1.3009056   17.2702423  169.0413238    0.0680600
  2    1.3149371   15.0375279  350.8307072    0.0680600
  3    1.3963150   39.2071498   40.4814244    0.0680600
  4    1.4925318   49.8006152   80.9340960    0.0680600
  5    1.3712487   41.1559093  121.8004548    0.0680600
  6    1.3007954  162.7468118   64.7863913    0.0680600
  7    1.3105864  164.9261782  242.9711486    0.0680600
  8    1.3964548  140.7774072  193.3352154    0.0680600
  9    1.4927586  130.1955010  152.8875960    0.0680600
 10    1.3712754  138.8511342  112.0277393    0.0680600
  
  Distortion Coordinate (A):  -0.3960
  
  
  Atom Coordinate (A)s (in Angstroms,degrees,degrees):
  
  1    1.3009754   17.2398883  169.2136207    0.0680600
  2    1.3140475   15.0757897  350.6459489    0.0680600
  3    1.3957503   39.1911947   40.4132772    0.0680600
  4    1.4923039   49.7476872   80.9220289    0.0680600
  5    1.3715552   41.0897368  121.8285936    0.0680600
  6    1.3008652  162.7771902   64.6139683    0.0680600
  7    1.3101292  164.8896700  243.1538358    0.0680600
  8    1.3958903  140.7933485  193.4033457    0.0680600
  9    1.4925308  130.2484221  152.8996802    0.0680600
 10    1.3715819  138.9173122  111.9996308    0.0680600
  
  Distortion Coordinate (A):  -0.3520
  
  
  Atom Coordinate (A)s (in Angstroms,degrees,degrees):
  
  1    1.3010480   17.2096831  169.3864960    0.0680600
  2    1.3131610   15.1142264  350.4619821    0.0680600
  3    1.3951874   39.1752727   40.3450551    0.0680600
  4    1.4920786   49.6947518   80.9099409    0.0680600
  5    1.3718654   41.0235863  121.8568006    0.0680600
  6    1.3009379  162.8074197   64.4409653    0.0680600
  7    1.3096750  164.8530031  243.3357242    0.0680600
  8    1.3953275  140.8092568  193.4715508    0.0680600
  9    1.4923054  130.3013506  152.9117853    0.0680600
 10    1.3718923  138.9834681  111.9714543    0.0680600
  
  Distortion Coordinate (A):  -0.3080
  
  
  Atom Coordinate (A)s (in Angstroms,degrees,degrees):
  
  1    1.3011234   17.1796275  169.5599495    0.0680600
  2    1.3122774   15.1528372  350.2788056    0.0680600
  3    1.3946262   39.1593839   40.2767582    0.0680600
  4    1.4918557   49.6418093   80.8978320    0.0680600
  5    1.3721796   40.9574581  121.8850760    0.0680600
  6    1.3010135  162.8374994   64.2673827    0.0680600
  7    1.3092236  164.8161786  243.5168153    0.0680600
  8    1.3947665  140.8251319  193.5398307    0.0680600
  9    1.4920824  130.3542863  152.9239113    0.0680600
 10    1.3722066  139.0496017  111.9432095    0.0680600
  
  Distortion Coordinate (A):  -0.2640
  
  
  Atom Coordinate (A)s (in Angstroms,degrees,degrees):
  
  1    1.3012017   17.1497224  169.7339808    0.0680600
  2    1.3113969   15.1916210  350.0964179    0.0680600
  3    1.3940667   39.1435285   40.2083864    0.0680600
  4    1.4916353   49.5888597   80.8857022    0.0680600
  5    1.3724976   40.8913524  121.9134200    0.0680600
  6    1.3010918  162.8674287   64.0932206    0.0680600
  7    1.3087751  164.7791974  243.6971108    0.0680600
  8    1.3942072  140.8409736  193.6081852    0.0680600
  9    1.4918620  130.4072291  152.9360582    0.0680600
 10    1.3725247  139.1157128  111.9148961    0.0680600
  
  Distortion Coordinate (A):  -0.2200
  
  
  Atom Coordinate (A)s (in Angstroms,degrees,degrees):
  
  1    1.3012827   17.1199685  169.9085898    0.0680600
  2    1.3105194   15.2305771  349.9148177    0.0680600
  3    1.3935090   39.1277065   40.1399400    0.0680600
  4    1.4914173   49.5359030   80.8735513    0.0680600
  5    1.3728195   40.8252694  121.9418328    0.0680600
  6    1.3011729  162.8972066   63.9184794    0.0680600
  7    1.3083295  164.7420604  243.8766123    0.0680600
  8    1.3936497  140.8567820  193.6766143    0.0680600
  9    1.4916440  130.4601788  152.9482262    0.0680600
 10    1.3728466  139.1818013  111.8865139    0.0680600
  
  Distortion Coordinate (A):  -0.1760
  
  
  Atom Coordinate (A)s (in Angstroms,degrees,degrees):
  
  1    1.3013666   17.0903667  170.0837759    0.0680600
  2    1.3096449   15.2697046  349.7340035    0.0680600
  3    1.3929531   39.1119180   40.0714190    0.0680600
  4    1.4912019   49.4829395   80.8613794    0.0680600
  5    1.3731452   40.7592093  121.9703147    0.0680600
  6    1.3012569  162.9268323   63.7431595    0.0680600
  7    1.3078868  164.7047687  244.0553216    0.0680600
  8    1.3930939  140.8725567  193.7451180    0.0680600
  9    1.4914285  130.5131355  152.9604153    0.0680600
 10    1.3731725  139.2478668  111.8580626    0.0680600
  
  Distortion Coordinate (A):  -0.1320
  
  
  Atom Coordinate (A)s (in Angstroms,degrees,degrees):
  
  1    1.3014533   17.0609177  170.2595388    0.0680600
  2    1.3087735   15.3090024  349.5539737    0.0680600
  3    1.3923988   39.0961633   40.0028233    0.0680600
  4    1.4909889   49.4299691   80.8491864    0.0680600
  5    1.3734747   40.6931723  121.9988659    0.0680600
  6    1.3013436  162.9563050   63.5672613    0.0680600
  7    1.3074469  164.6673232  244.2332404    0.0680600
  8    1.3925398  140.8882978  193.8136962    0.0680600
  9    1.4912154  130.5660990  152.9726255    0.0680600
 10    1.3735021  139.3139092  111.8295422    0.0680600
  
  Distortion Coordinate (A):  -0.0880
  
  
  Atom Coordinate (A)s (in Angstroms,degrees,degrees):
  
  1    1.3015428   17.0316225  170.4358780    0.0680600
  2    1.3079051   15.3484699  349.3747269    0.0680600
  3    1.3918464   39.0804423   39.9341532    0.0680600
  4    1.4907783   49.3769920   80.8369723    0.0680600
  5    1.3738082   40.6271587  122.0274867    0.0680600
  6    1.3014332  162.9856240   63.3907853    0.0680600
  7    1.3070099  164.6297249  244.4103706    0.0680600
  8    1.3919876  140.9040050  193.8823487    0.0680600
  9    1.4910048  130.6190692  152.9848569    0.0680600
 10    1.3738356  139.3799283  111.8009522    0.0680600
  
  Distortion Coordinate (A):  -0.0440
  
  
  Atom Coordinate (A)s (in Angstroms,degrees,degrees):
  
  1    1.3016351   17.0024818  170.6127929    0.0680600
  2    1.3070398   15.3881060  349.1962614    0.0680600
  3    1.3912957   39.0647553   39.8654088    0.0680600
  4    1.4905703   49.3240083   80.8247369    0.0680600
  5    1.3741454   40.5611687  122.0561772    0.0680600
  6    1.3015256  163.0147883   63.2137319    0.0680600
  7    1.3065759  164.5919747  244.5867141    0.0680600
  8    1.3914370  140.9196784  193.9510755    0.0680600
  9    1.4907967  130.6720461  152.9971095    0.0680600
 10    1.3741730  139.4459238  111.7722924    0.0680600
  
  Distortion Coordinate (A):   0.0440
  
  
  Atom Coordinate (A)s (in Angstroms,degrees,degrees):
  
  1    1.3018281   16.9446672  170.9683479    0.0680600
  2    1.3053182   15.4678808  348.8416676    0.0680600
  3    1.3901995   39.0334834   39.7276969    0.0680600
  4    1.4901615   49.2180214   80.8002022    0.0680600
  5    1.3748315   40.4292601  122.1137688    0.0680600
  6    1.3017188  163.0726497   62.8578955    0.0680600
  7    1.3057163  164.5160225  244.9370485    0.0680600
  8    1.3903412  140.9509230  194.0887518    0.0680600
  9    1.4903879  130.7780192  153.0216787    0.0680600
 10    1.3748593  139.5778433  111.7147627    0.0680600
  
  Distortion Coordinate (A):   0.0880
  
  
  Atom Coordinate (A)s (in Angstroms,degrees,degrees):
  
  1    1.3019288   16.9159949  171.1469866    0.0680600
  2    1.3044619   15.5080177  348.6655358    0.0680600
  3    1.3896540   39.0178988   39.6587296    0.0680600
  4    1.4899609   49.1650184   80.7879028    0.0680600
  5    1.3751803   40.3633420  122.1426702    0.0680600
  6    1.3018196  163.1013453   62.6791138    0.0680600
  7    1.3052909  164.4778225  245.1110434    0.0680600
  8    1.3897959  140.9664940  194.1577011    0.0680600
  9    1.4901872  130.8310153  153.0339954    0.0680600
 10    1.3752082  139.6437669  111.6858923    0.0680600
  
  Distortion Coordinate (A):   0.1320
  
  
  Atom Coordinate (A)s (in Angstroms,degrees,degrees):
  
  1    1.3020324   16.8874804  171.3261985    0.0680600
  2    1.3036088   15.5483197  348.4901785    0.0680600
  3    1.3891103   39.0023485   39.5896883    0.0680600
  4    1.4897627   49.1120092   80.7755820    0.0680600
  5    1.3755330   40.2974483  122.1716424    0.0680600
  6    1.3019232  163.1298829   62.4997572    0.0680600
  7    1.3048684  164.4394744  245.2842594    0.0680600
  8    1.3892523  140.9820306  194.2267244    0.0680600
  9    1.4899890  130.8840176  153.0463336    0.0680600
 10    1.3755610  139.7096661  111.6569511    0.0680600
  
  Distortion Coordinate (A):   0.1760
  
  
  Atom Coordinate (A)s (in Angstroms,degrees,degrees):
  
  1    1.3021387   16.8591245  171.5059828    0.0680600
  2    1.3027586   15.5887860  348.3155938    0.0680600
  3    1.3885683   38.9868328   39.5205730    0.0680600
  4    1.4895670   49.0589938   80.7632397    0.0680600
  5    1.3758895   40.2315793  122.2006856    0.0680600
  6    1.3020296  163.1582618   62.3198267    0.0680600
  7    1.3044487  164.4009793  245.4566986    0.0680600
  8    1.3887105  140.9975327  194.2958216    0.0680600
  9    1.4897932  130.9370261  153.0586932    0.0680600
 10    1.3759176  139.7755407  111.6279390    0.0680600
  
  Distortion Coordinate (A):   0.2200
  
  
  Atom Coordinate (A)s (in Angstroms,degrees,degrees):
  
  1    1.3022479   16.8309281  171.6863389    0.0680600
  2    1.3019116   15.6294157  348.1417797    0.0680600
  3    1.3880281   38.9713517   39.4513837    0.0680600
  4    1.4893738   49.0059724   80.7508759    0.0680600
  5    1.3762498   40.1657351  122.2298001    0.0680600
  6    1.3021389  163.1864812   62.1393228    0.0680600
  7    1.3040319  164.3623380  245.6283632    0.0680600
  8    1.3881705  141.0130002  194.3649926    0.0680600
  9    1.4895999  130.9900406  153.0710745    0.0680600
 10    1.3762780  139.8413904  111.5988557    0.0680600
  
  Distortion Coordinate (A):   0.2640
  
  
  Atom Coordinate (A)s (in Angstroms,degrees,degrees):
  
  1    1.3023599   16.8028918  171.8672657    0.0680600
  2    1.3010675   15.6702080  347.9687345    0.0680600
  3    1.3874897   38.9559052   39.3821206    0.0680600
  4    1.4891830   48.9529451   80.7384904    0.0680600
  5    1.3766140   40.0999159  122.2589860    0.0680600
  6    1.3022509  163.2145403   61.9582467    0.0680600
  7    1.3036181  164.3235516  245.7992552    0.0680600
  8    1.3876322  141.0284330  194.4342374    0.0680600
  9    1.4894091  131.0430611  153.0834774    0.0680600
 10    1.3766423  139.9072151  111.5697009    0.0680600
  
  Distortion Coordinate (A):   0.3080
  
  
  Atom Coordinate (A)s (in Angstroms,degrees,degrees):
  
  1    1.3024746   16.7750166  172.0487624    0.0680600
  2    1.3002266   15.7111619  347.7964560    0.0680600
  3    1.3869530   38.9404937   39.3127837    0.0680600
  4    1.4889947   48.8999119   80.7260833    0.0680600
  5    1.3769820   40.0341220  122.2882438    0.0680600
  6    1.3023658  163.2424382   61.7765990    0.0680600
  7    1.3032071  164.2846208  245.9693769    0.0680600
  8    1.3870957  141.0438310  194.5035558    0.0680600
  9    1.4892208  131.0960874  153.0959019    0.0680600
 10    1.3770104  139.9730146  111.5404744    0.0680600
  
  Distortion Coordinate (A):   0.3520
  
  
  Atom Coordinate (A)s (in Angstroms,degrees,degrees):
  
  1    1.3025922   16.7473032  172.2308280    0.0680600
  2    1.2993887   15.7522766  347.6249425    0.0680600
  3    1.3864181   38.9251170   39.2433732    0.0680600
  4    1.4888089   48.8468729   80.7136545    0.0680600
  5    1.3773538   39.9683535  122.3175735    0.0680600
  6    1.3024835  163.2701741   61.5943809    0.0680600
  7    1.3027990  164.2455468  246.1387304    0.0680600
  8    1.3865609  141.0591940  194.5729479    0.0680600
  9    1.4890349  131.1491194  153.1083482    0.0680600
 10    1.3773823  140.0387886  111.5111760    0.0680600
  
  Distortion Coordinate (A):   0.3960
  
  
  Atom Coordinate (A)s (in Angstroms,degrees,degrees):
  
  1    1.3027126   16.7197524  172.4134615    0.0680600
  2    1.2985539   15.7935512  347.4541917    0.0680600
  3    1.3858849   38.9097755   39.1738891    0.0680600
  4    1.4886256   48.7938283   80.7012039    0.0680600
  5    1.3777295   39.9026108  122.3469755    0.0680600
  6    1.3026040  163.2977473   61.4115933    0.0680600
  7    1.3023939  164.2063304  246.3073181    0.0680600
  8    1.3860279  141.0745220  194.6424134    0.0680600
  9    1.4888515  131.2021571  153.1208163    0.0680600
 10    1.3777581  140.1045369  111.4818053    0.0680600
  
  Distortion Coordinate (A):   0.4400
  
  
  Atom Coordinate (A)s (in Angstroms,degrees,degrees):
  
  1    1.3028358   16.6923651  172.5966619    0.0680600
  2    1.2977221   15.8349849  347.2842017    0.0680600
  3    1.3853535   38.8944691   39.1043315    0.0680600
  4    1.4884447   48.7407782   80.6887315    0.0680600
  5    1.3781090   39.8368939  122.3764500    0.0680600
  6    1.3027272  163.3251569   61.2282372    0.0680600
  7    1.3019916  164.1669725  246.4751422    0.0680600
  8    1.3854967  141.0898148  194.7119523    0.0680600
  9    1.4886706  131.2552003  153.1333062    0.0680600
 10    1.3781377  140.1702594  111.4523622    0.0680600
  
  
  Mode:    5
  
  Distortion Coordinate (A):  -0.4840
  
  
  Atom Coordinate (A)s (in Angstroms,degrees,degrees):
  
  1    1.2999908   16.5788776  170.7167727    0.0680600
  2    1.3042557   15.7399602  348.8584286    0.0680600
  3    1.3906691   39.2378333   39.4115253    0.0680600
  4    1.4901043   49.3012487   80.3435869    0.0680600
  5    1.3706834   40.2693586  121.7824756    0.0680600
  6    1.3034787  162.6496765   62.9652599    0.0680600
  7    1.3081411  164.8655413  244.5957543    0.0680600
  8    1.3910393  141.1228024  193.6319327    0.0680600
  9    1.4928055  130.7092853  152.6458120    0.0680600
 10    1.3783861  139.2859834  111.4445239    0.0680600
  
  Distortion Coordinate (A):  -0.4400
  
  
  Atom Coordinate (A)s (in Angstroms,degrees,degrees):
  
  1    1.3001438   16.6147724  170.7235997    0.0680600
  2    1.3044271   15.7115684  348.8727406    0.0680600
  3    1.3906729   39.2206233   39.4464033    0.0680600
  4    1.4901235   49.2984219   80.3861993    0.0680600
  5    1.3710261   40.2898836  121.8101237    0.0680600
  6    1.3033047  162.6854833   62.9715667    0.0680600
  7    1.3079564  164.8372509  244.6111576    0.0680600
  8    1.3910223  141.1058125  193.6673282    0.0680600
  9    1.4926015  130.7107626  152.6788329    0.0680600
 10    1.3780311  139.3065257  111.4715602    0.0680600
  
  Distortion Coordinate (A):  -0.3960
  
  
  Atom Coordinate (A)s (in Angstroms,degrees,degrees):
  
  1    1.3002978   16.6506633  170.7303973    0.0680600
  2    1.3045992   15.6831813  348.8871012    0.0680600
  3    1.3906774   39.2034238   39.4813069    0.0680600
  4    1.4901436   49.2956107   80.4288146    0.0680600
  5    1.3713694   40.3104098  121.8377414    0.0680600
  6    1.3031317  162.7212947   62.9778996    0.0680600
  7    1.3077723  164.8089555  244.6265070    0.0680600
  8    1.3910060  141.0888116  193.7026982    0.0680600
  9    1.4923981  130.7122308  152.7118602    0.0680600
 10    1.3776767  139.3270671  111.4986263    0.0680600
  
  Distortion Coordinate (A):  -0.3520
  
  
  Atom Coordinate (A)s (in Angstroms,degrees,degrees):
  
  1    1.3004529   16.6865501  170.7371657    0.0680600
  2    1.3047720   15.6547989  348.9015106    0.0680600
  3    1.3906825   39.1862347   39.5162360    0.0680600
  4    1.4901645   49.2928153   80.4714329    0.0680600
  5    1.3717133   40.3309374  121.8653287    0.0680600
  6    1.3029597  162.7571105   62.9842589    0.0680600
  7    1.3075888  164.7806550  244.6418028    0.0680600
  8    1.3909903  141.0717999  193.7380425    0.0680600
  9    1.4921951  130.7136897  152.7448936    0.0680600
 10    1.3773229  139.3476076  111.5257220    0.0680600
  
  Distortion Coordinate (A):  -0.3080
  
  
  Atom Coordinate (A)s (in Angstroms,degrees,degrees):
  
  1    1.3006089   16.7224329  170.7439050    0.0680600
  2    1.3049454   15.6264211  348.9159692    0.0680600
  3    1.3906883   39.1690561   39.5511908    0.0680600
  4    1.4901864   49.2900356   80.5140541    0.0680600
  5    1.3720579   40.3514663  121.8928856    0.0680600
  6    1.3027888  162.7929309   62.9906448    0.0680600
  7    1.3074060  164.7523496  244.6570452    0.0680600
  8    1.3909753  141.0547774  193.7733613    0.0680600
  9    1.4919927  130.7151395  152.7779333    0.0680600
 10    1.3769697  139.3681471  111.5528476    0.0680600
  
  Distortion Coordinate (A):  -0.2640
  
  
  Atom Coordinate (A)s (in Angstroms,degrees,degrees):
  
  1    1.3007660   16.7583116  170.7506155    0.0680600
  2    1.3051194   15.5980481  348.9304771    0.0680600
  3    1.3906947   39.1518881   39.5861711    0.0680600
  4    1.4902092   49.2872716   80.5566781    0.0680600
  5    1.3724030   40.3719964  121.9204123    0.0680600
  6    1.3026188  162.8287558   62.9970573    0.0680600
  7    1.3072238  164.7240392  244.6722347    0.0680600
  8    1.3909609  141.0377440  193.8086545    0.0680600
  9    1.4917909  130.7165800  152.8109792    0.0680600
 10    1.3766171  139.3886857  111.5800029    0.0680600
  
  Distortion Coordinate (A):  -0.2200
  
  
  Atom Coordinate (A)s (in Angstroms,degrees,degrees):
  
  1    1.3009242   16.7941862  170.7572974    0.0680600
  2    1.3052941   15.5696798  348.9450346    0.0680600
  3    1.3907018   39.1347306   39.6211769    0.0680600
  4    1.4902328   49.2845234   80.5993050    0.0680600
  5    1.3727488   40.3925278  121.9479087    0.0680600
  6    1.3024499  162.8645851   63.0034966    0.0680600
  7    1.3070423  164.6957239  244.6873714    0.0680600
  8    1.3909472  141.0206998  193.8439222    0.0680600
  9    1.4915896  130.7180113  152.8440312    0.0680600
 10    1.3762652  139.4092232  111.6071880    0.0680600
  
  Distortion Coordinate (A):  -0.1760
  
  
  Atom Coordinate (A)s (in Angstroms,degrees,degrees):
  
  1    1.3010833   16.8300566  170.7639507    0.0680600
  2    1.3054695   15.5413162  348.9596420    0.0680600
  3    1.3907095   39.1175837   39.6562084    0.0680600
  4    1.4902574   49.2817908   80.6419347    0.0680600
  5    1.3730951   40.4130604  121.9753748    0.0680600
  6    1.3022820  162.9004188   63.0099629    0.0680600
  7    1.3068615  164.6674036  244.7024556    0.0680600
  8    1.3909341  141.0036449  193.8791642    0.0680600
  9    1.4913888  130.7194334  152.8770894    0.0680600
 10    1.3759138  139.4297598  111.6344031    0.0680600
  
  Distortion Coordinate (A):  -0.1320
  
  
  Atom Coordinate (A)s (in Angstroms,degrees,degrees):
  
  1    1.3012435   16.8659229  170.7705758    0.0680600
  2    1.3056455   15.5129575  348.9742996    0.0680600
  3    1.3907178   39.1004474   39.6912654    0.0680600
  4    1.4902829   49.2790740   80.6845671    0.0680600
  5    1.3734421   40.4335941  122.0028108    0.0680600
  6    1.3021152  162.9362569   63.0164564    0.0680600
  7    1.3066813  164.6390784  244.7174875    0.0680600
  8    1.3909217  140.9865792  193.9143807    0.0680600
  9    1.4911886  130.7208463  152.9101538    0.0680600
 10    1.3755630  139.4502954  111.6616480    0.0680600
  
  Distortion Coordinate (A):  -0.0880
  
  
  Atom Coordinate (A)s (in Angstroms,degrees,degrees):
  
  1    1.3014047   16.9017850  170.7771728    0.0680600
  2    1.3058221   15.4846035  348.9890075    0.0680600
  3    1.3907268   39.0833217   39.7263480    0.0680600
  4    1.4903092   49.2763730   80.7272022    0.0680600
  5    1.3737896   40.4541291  122.0302166    0.0680600
  6    1.3019494  162.9720993   63.0229773    0.0680600
  7    1.3065018  164.6107483  244.7324675    0.0680600
  8    1.3909099  140.9695027  193.9495716    0.0680600
  9    1.4909889  130.7222499  152.9432242    0.0680600
 10    1.3752128  139.4708298  111.6889229    0.0680600
  
  Distortion Coordinate (A):  -0.0440
  
  
  Atom Coordinate (A)s (in Angstroms,degrees,degrees):
  
  1    1.3015669   16.9376428  170.7837418    0.0680600
  2    1.3059995   15.4562543  349.0037660    0.0680600
  3    1.3907364   39.0662066   39.7614562    0.0680600
  4    1.4903365   49.2736877   80.7698399    0.0680600
  5    1.3741378   40.4746652  122.0575923    0.0680600
  6    1.3017846  163.0079461   63.0295257    0.0680600
  7    1.3063229  164.5824134  244.7473959    0.0680600
  8    1.3908987  140.9524156  193.9847369    0.0680600
  9    1.4907897  130.7236443  152.9763008    0.0680600
 10    1.3748632  139.4913633  111.7162278    0.0680600
  
  Distortion Coordinate (A):   0.0440
  
  
  Atom Coordinate (A)s (in Angstroms,degrees,degrees):
  
  1    1.3018945   17.0093457  170.7967968    0.0680600
  2    1.3063561   15.3995705  349.0334361    0.0680600
  3    1.3907576   39.0320085   39.8317493    0.0680600
  4    1.4903937   49.2683642   80.8551230    0.0680600
  5    1.3748359   40.5157407  122.1122534    0.0680600
  6    1.3014580  163.0796525   63.0427058    0.0680600
  7    1.3059671  164.5257289  244.7770985    0.0680600
  8    1.3908783  140.9182093  194.0549908    0.0680600
  9    1.4903930  130.7264053  153.0424721    0.0680600
 10    1.3741659  139.5324268  111.7709276    0.0680600
  
  Distortion Coordinate (A):   0.0880
  
  
  Atom Coordinate (A)s (in Angstroms,degrees,degrees):
  
  1    1.3020598   17.0451907  170.8032831    0.0680600
  2    1.3065353   15.3712358  349.0483482    0.0680600
  3    1.3907692   39.0149255   39.8669342    0.0680600
  4    1.4904237   49.2657262   80.8977684    0.0680600
  5    1.3751859   40.5362801  122.1395390    0.0680600
  6    1.3012963  163.1155120   63.0493378    0.0680600
  7    1.3057901  164.4973794  244.7918734    0.0680600
  8    1.3908691  140.9010901  194.0900794    0.0680600
  9    1.4901954  130.7277719  153.0755668    0.0680600
 10    1.3738181  139.5529568  111.7983227    0.0680600
  
  Distortion Coordinate (A):   0.1320
  
  
  Atom Coordinate (A)s (in Angstroms,degrees,degrees):
  
  1    1.3022261   17.0810314  170.8097422    0.0680600
  2    1.3067153   15.3429061  349.0633119    0.0680600
  3    1.3907814   38.9978532   39.9021447    0.0680600
  4    1.4904545   49.2631038   80.9404162    0.0680600
  5    1.3755364   40.5568205  122.1667945    0.0680600
  6    1.3011356  163.1513758   63.0559980    0.0680600
  7    1.3056139  164.4690251  244.8065976    0.0680600
  8    1.3908605  140.8839604  194.1251424    0.0680600
  9    1.4899984  130.7291293  153.1086676    0.0680600
 10    1.3734709  139.5734857  111.8257479    0.0680600
  
  Distortion Coordinate (A):   0.1760
  
  
  Atom Coordinate (A)s (in Angstroms,degrees,degrees):
  
  1    1.3023935   17.1168677  170.8161742    0.0680600
  2    1.3068959   15.3145812  349.0783276    0.0680600
  3    1.3907942   38.9807917   39.9373809    0.0680600
  4    1.4904863   49.2604973   80.9830663    0.0680600
  5    1.3758876   40.5773620  122.1940202    0.0680600
  6    1.3009759  163.1872438   63.0626867    0.0680600
  7    1.3054382  164.4406661  244.8212714    0.0680600
  8    1.3908526  140.8668200  194.1601798    0.0680600
  9    1.4898020  130.7304774  153.1417743    0.0680600
 10    1.3731244  139.5940134  111.8532032    0.0680600
  
  Distortion Coordinate (A):   0.2200
  
  
  Atom Coordinate (A)s (in Angstroms,degrees,degrees):
  
  1    1.3025618   17.1526995  170.8225793    0.0680600
  2    1.3070771   15.2862612  349.0933955    0.0680600
  3    1.3908077   38.9637409   39.9726426    0.0680600
  4    1.4905189   49.2579064   81.0257189    0.0680600
  5    1.3762394   40.5979045  122.2212159    0.0680600
  6    1.3008173  163.2231159   63.0694039    0.0680600
  7    1.3052633  164.4123023  244.8358951    0.0680600
  8    1.3908453  140.8496691  194.1951917    0.0680600
  9    1.4896060  130.7318162  153.1748870    0.0680600
 10    1.3727784  139.6145399  111.8806888    0.0680600
  
  Distortion Coordinate (A):   0.2640
  
  
  Atom Coordinate (A)s (in Angstroms,degrees,degrees):
  
  1    1.3027313   17.1885270  170.8289576    0.0680600
  2    1.3072590   15.2579462  349.1085159    0.0680600
  3    1.3908219   38.9467009   40.0079298    0.0680600
  4    1.4905524   49.2553314   81.0683737    0.0680600
  5    1.3765918   40.6184480  122.2483818    0.0680600
  6    1.3006597  163.2589921   63.0761499    0.0680600
  7    1.3050890  164.3839337  244.8504690    0.0680600
  8    1.3908387  140.8325076  194.2301780    0.0680600
  9    1.4894106  130.7331458  153.2080057    0.0680600
 10    1.3724330  139.6350652  111.9082046    0.0680600
  
  Distortion Coordinate (A):   0.3080
  
  
  Atom Coordinate (A)s (in Angstroms,degrees,degrees):
  
  1    1.3029017   17.2243500  170.8353094    0.0680600
  2    1.3074415   15.2296362  349.1236891    0.0680600
  3    1.3908366   38.9296718   40.0432427    0.0680600
  4    1.4905869   49.2527721   81.1110308    0.0680600
  5    1.3769448   40.6389925  122.2755178    0.0680600
  6    1.3005031  163.2948724   63.0829249    0.0680600
  7    1.3049153  164.3555604  244.8649932    0.0680600
  8    1.3908327  140.8153355  194.2651388    0.0680600
  9    1.4892158  130.7344661  153.2411303    0.0680600
 10    1.3720883  139.6555892  111.9357506    0.0680600
  
  Distortion Coordinate (A):   0.3520
  
  
  Atom Coordinate (A)s (in Angstroms,degrees,degrees):
  
  1    1.3030732   17.2601685  170.8416349    0.0680600
  2    1.3076247   15.2013311  349.1389153    0.0680600
  3    1.3908521   38.9126534   40.0785812    0.0680600
  4    1.4906222   49.2502286   81.1536901    0.0680600
  5    1.3772983   40.6595379  122.3026241    0.0680600
  6    1.3003475  163.3307568   63.0897291    0.0680600
  7    1.3047423  164.3271824  244.8794681    0.0680600
  8    1.3908273  140.7981530  194.3000740    0.0680600
  9    1.4890215  130.7357770  153.2742607    0.0680600
 10    1.3717441  139.6761120  111.9633270    0.0680600
  
  Distortion Coordinate (A):   0.3960
  
  
  Atom Coordinate (A)s (in Angstroms,degrees,degrees):
  
  1    1.3032456   17.2959825  170.8479341    0.0680600
  2    1.3078086   15.1730310  349.1541949    0.0680600
  3    1.3908682   38.8956460   40.1139453    0.0680600
  4    1.4906584   49.2477008   81.1963516    0.0680600
  5    1.3776525   40.6800842  122.3297006    0.0680600
  6    1.3001930  163.3666452   63.0965625    0.0680600
  7    1.3045700  164.2987997  244.8938938    0.0680600
  8    1.3908226  140.7809599  194.3349836    0.0680600
  9    1.4888277  130.7370787  153.3073971    0.0680600
 10    1.3714006  139.6966334  111.9909338    0.0680600
  
  Distortion Coordinate (A):   0.4400
  
  
  Atom Coordinate (A)s (in Angstroms,degrees,degrees):
  
  1    1.3034192   17.3317920  170.8542072    0.0680600
  2    1.3079931   15.1447359  349.1695281    0.0680600
  3    1.3908849   38.8786494   40.1493350    0.0680600
  4    1.4906956   49.2451889   81.2390152    0.0680600
  5    1.3780073   40.7006315  122.3567474    0.0680600
  6    1.3000395  163.4025376   63.1034255    0.0680600
  7    1.3043983  164.2704123  244.9082707    0.0680600
  8    1.3908186  140.7637564  194.3698677    0.0680600
  9    1.4886345  130.7383711  153.3405394    0.0680600
 10    1.3710577  139.7171535  112.0185709    0.0680600
  
  Distortion Coordinate (A):   0.4840
  
  
  Atom Coordinate (A)s (in Angstroms,degrees,degrees):
  
  1    1.3035937   17.3675969  170.8604544    0.0680600
  2    1.3081782   15.1164459  349.1849151    0.0680600
  3    1.3909022   38.8616637   40.1847502    0.0680600
  4    1.4907336   49.2426927   81.2816809    0.0680600
  5    1.3783627   40.7211796  122.3837646    0.0680600
  6    1.2998870  163.4384341   63.1103182    0.0680600
  7    1.3042272  164.2420202  244.9225990    0.0680600
  8    1.3908151  140.7465425  194.4047263    0.0680600
  9    1.4884418  130.7396542  153.3736875    0.0680600
 10    1.3707153  139.7376723  112.0462385    0.0680600
  
  
  Mode:    6
  
  Distortion Coordinate (A):  -0.4500
  
  
  Atom Coordinate (A)s (in Angstroms,degrees,degrees):
  
  1    1.3067330   17.1809306  172.5762604    0.0680600
  2    1.3145479   15.1887143  347.0266257    0.0680600
  3    1.3903881   38.5305576   39.4758478    0.0680600
  4    1.4814354   48.8259882   80.9729502    0.0680600
  5    1.3681113   40.2825085  122.7155290    0.0680600
  6    1.2968782  163.2358023   64.8724342    0.0680600
  7    1.2980478  164.2957720  242.8222171    0.0680600
  8    1.3915063  140.4161762  193.7062647    0.0680600
  9    1.4997040  130.2826565  153.1664757    0.0680600
 10    1.3810672  139.2966818  112.3655537    0.0680600
  
  Distortion Coordinate (A):  -0.4050
  
  
  Atom Coordinate (A)s (in Angstroms,degrees,degrees):
  
  1    1.3062213   17.1595244  172.3998729    0.0680600
  2    1.3136989   15.2117685  347.2279642    0.0680600
  3    1.3904125   38.5823780   39.5082523    0.0680600
  4    1.4823201   48.8706087   80.9567592    0.0680600
  5    1.3687410   40.3036685  122.6520873    0.0680600
  6    1.2973410  163.2173101   64.6866852    0.0680600
  7    1.2988454  164.3224352  243.0139247    0.0680600
  8    1.3914330  140.4681167  193.7373086    0.0680600
  9    1.4987847  130.3267739  153.1509051    0.0680600
 10    1.3804042  139.3183054  112.3037362    0.0680600
  
  Distortion Coordinate (A):  -0.3600
  
  
  Atom Coordinate (A)s (in Angstroms,degrees,degrees):
  
  1    1.3057122   17.1382634  172.2229906    0.0680600
  2    1.3128525   15.2350164  347.4288349    0.0680600
  3    1.3904395   38.6342063   39.5405827    0.0680600
  4    1.4832067   48.9152033   80.9406005    0.0680600
  5    1.3693725   40.3248531  122.5887307    0.0680600
  6    1.2978063  163.1986585   64.5014009    0.0680600
  7    1.2996456  164.3489148  243.2061493    0.0680600
  8    1.3913623  140.5200517  193.7684224    0.0680600
  9    1.4978671  130.3709181  153.1353039    0.0680600
 10    1.3797429  139.3399066  112.2418339    0.0680600
  
  Distortion Coordinate (A):  -0.3150
  
  
  Atom Coordinate (A)s (in Angstroms,degrees,degrees):
  
  1    1.3052055   17.1171483  172.0456147    0.0680600
  2    1.3120088   15.2584575  347.6292344    0.0680600
  3    1.3904690   38.6860425   39.5728394    0.0680600
  4    1.4840951   48.9597717   80.9244739    0.0680600
  5    1.3700057   40.3460623  122.5254591    0.0680600
  6    1.2982742  163.1798482   64.3165835    0.0680600
  7    1.3004486  164.3752103  243.3988885    0.0680600
  8    1.3912941  140.5719811  193.7996063    0.0680600
  9    1.4969513  130.4150889  153.1196721    0.0680600
 10    1.3790832  139.3614853  112.1798469    0.0680600
  
  Distortion Coordinate (A):  -0.2700
  
  
  Atom Coordinate (A)s (in Angstroms,degrees,degrees):
  
  1    1.3047015   17.0961800  171.8677466    0.0680600
  2    1.3111678   15.2820912  347.8291596    0.0680600
  3    1.3905010   38.7378862   39.6050226    0.0680600
  4    1.4849853   49.0043141   80.9083794    0.0680600
  5    1.3706406   40.3672958  122.4622726    0.0680600
  6    1.2987446  163.1608799   64.1322351    0.0680600
  7    1.3012542  164.4013210  243.5921401    0.0680600
  8    1.3912285  140.6239048  193.8308606    0.0680600
  9    1.4960373  130.4592864  153.1040095    0.0680600
 10    1.3784254  139.3830413  112.1177751    0.0680600
  
  Distortion Coordinate (A):  -0.2250
  
  
  Atom Coordinate (A)s (in Angstroms,degrees,degrees):
  
  1    1.3041999   17.0753593  171.6893878    0.0680600
  2    1.3103294   15.3059171  348.0286072    0.0680600
  3    1.3905356   38.7897375   39.6371324    0.0680600
  4    1.4858773   49.0488303   80.8923168    0.0680600
  5    1.3712772   40.3885536  122.3991711    0.0680600
  6    1.2992176  163.1417545   63.9483576    0.0680600
  7    1.3020626  164.4272464  243.7859017    0.0680600
  8    1.3911654  140.6758225  193.8621855    0.0680600
  9    1.4951251  130.5035106  153.0883161    0.0680600
 10    1.3777692  139.4045747  112.0556185    0.0680600
  
  Distortion Coordinate (A):  -0.1800
  
  
  Atom Coordinate (A)s (in Angstroms,degrees,degrees):
  
  1    1.3037009   17.0546869  171.5105395    0.0680600
  2    1.3094936   15.3299345  348.2275742    0.0680600
  3    1.3905727   38.8415962   39.6691692    0.0680600
  4    1.4867712   49.0933204   80.8762861    0.0680600
  5    1.3719156   40.4098356  122.3361545    0.0680600
  6    1.2996931  163.1224727   63.7649530    0.0680600
  7    1.3028736  164.4529859  243.9801709    0.0680600
  8    1.3911049  140.7277342  193.8935813    0.0680600
  9    1.4942147  130.5477613  153.0725917    0.0680600
 10    1.3771148  139.4260851  111.9933771    0.0680600
  
  Distortion Coordinate (A):  -0.1350
  
  
  Atom Coordinate (A)s (in Angstroms,degrees,degrees):
  
  1    1.3032044   17.0341636  171.3312034    0.0680600
  2    1.3086606   15.3541431  348.4260574    0.0680600
  3    1.3906124   38.8934622   39.7011331    0.0680600
  4    1.4876668   49.1377842   80.8602872    0.0680600
  5    1.3725558   40.4311416  122.2732229    0.0680600
  6    1.3001712  163.1030353   63.5820233    0.0680600
  7    1.3036873  164.4785389  244.1749451    0.0680600
  8    1.3910469  140.7796397  193.9250480    0.0680600
  9    1.4933061  130.5920386  153.0568364    0.0680600
 10    1.3764620  139.4475725  111.9310508    0.0680600
  
  Distortion Coordinate (A):  -0.0900
  
  
  Atom Coordinate (A)s (in Angstroms,degrees,degrees):
  
  1    1.3027104   17.0137903  171.1513809    0.0680600
  2    1.3078302   15.3785422  348.6240540    0.0680600
  3    1.3906546   38.9453353   39.7330243    0.0680600
  4    1.4885643   49.1822218   80.8443200    0.0680600
  5    1.3731976   40.4524714  122.2103763    0.0680600
  6    1.3006519  163.0834431   63.3995704    0.0680600
  7    1.3045038  164.5039049  244.3702220    0.0680600
  8    1.3909915  140.8315388  193.9565860    0.0680600
  9    1.4923993  130.6363424  153.0410500    0.0680600
 10    1.3758110  139.4690368  111.8686397    0.0680600
  
  Distortion Coordinate (A):  -0.0450
  
  
  Atom Coordinate (A)s (in Angstroms,degrees,degrees):
  
  1    1.3022190   16.9935676  170.9710736    0.0680600
  2    1.3070025   15.4031313  348.8215610    0.0680600
  3    1.3906994   38.9972153   39.7648432    0.0680600
  4    1.4894636   49.2266331   80.8283843    0.0680600
  5    1.3738412   40.4738251  122.1476146    0.0680600
  6    1.3011350  163.0636967   63.2175959    0.0680600
  7    1.3053229  164.5290833  244.5659987    0.0680600
  8    1.3909386  140.8834316  193.9881954    0.0680600
  9    1.4914943  130.6806727  153.0252323    0.0680600
 10    1.3751618  139.4904779  111.8061437    0.0680600
  
  Distortion Coordinate (A):   0.0450
  
  
  Atom Coordinate (A)s (in Angstroms,degrees,degrees):
  
  1    1.3012438   16.9535774  170.6090112    0.0680600
  2    1.3053551   15.4528775  349.2150947    0.0680600
  3    1.3907965   39.1009959   39.8282647    0.0680600
  4    1.4912675   49.3153767   80.7966075    0.0680600
  5    1.3751336   40.5166032  122.0223460    0.0680600
  6    1.3021090  163.0237450   62.8550897    0.0680600
  7    1.3069691  164.5788751  244.9590413    0.0680600
  8    1.3908404  140.9871972  194.0516297    0.0680600
  9    1.4896897  130.7694125  152.9935032    0.0680600
 10    1.3738684  139.5332898  111.6808968    0.0680600
  
  Distortion Coordinate (A):   0.0900
  
  
  Atom Coordinate (A)s (in Angstroms,degrees,degrees):
  
  1    1.3007601   16.9338115  170.4272594    0.0680600
  2    1.3045354   15.4780334  349.4111160    0.0680600
  3    1.3908489   39.1528961   39.8598677    0.0680600
  4    1.4921722   49.3597088   80.7807661    0.0680600
  5    1.3757824   40.5380274  121.9598390    0.0680600
  6    1.3025998  163.0035412   62.6745614    0.0680600
  7    1.3077963  164.6034875  245.1563017    0.0680600
  8    1.3907951  141.0390699  194.0834549    0.0680600
  9    1.4887901  130.8138220  152.9775915    0.0680600
 10    1.3732243  139.5546603  111.6181458    0.0680600
  
  Distortion Coordinate (A):   0.1350
  
  
  Atom Coordinate (A)s (in Angstroms,degrees,degrees):
  
  1    1.3002788   16.9141994  170.2450297    0.0680600
  2    1.3037184   15.5033772  349.6066365    0.0680600
  3    1.3909039   39.2048028   39.8913993    0.0680600
  4    1.4930787   49.4040145   80.7649559    0.0680600
  5    1.3764329   40.5594749  121.8974168    0.0680600
  6    1.3030932  162.9831864   62.4945184    0.0680600
  7    1.3086261  164.6279101  245.3540509    0.0680600
  8    1.3907524  141.0909355  194.1153525    0.0680600
  9    1.4878923  130.8582577  152.9616482    0.0680600
 10    1.3725820  139.5760071  111.5553100    0.0680600
  
  Distortion Coordinate (A):   0.1800
  
  
  Atom Coordinate (A)s (in Angstroms,degrees,degrees):
  
  1    1.2998001   16.8947418  170.0623238    0.0680600
  2    1.3029041   15.5289083  349.8016537    0.0680600
  3    1.3909614   39.2567158   39.9228595    0.0680600
  4    1.4939870   49.4482937   80.7491769    0.0680600
  5    1.3770851   40.5809456  121.8350794    0.0680600
  6    1.3035891  162.9626814   62.3149624    0.0680600
  7    1.3094586  164.6521423  245.5522862    0.0680600
  8    1.3907122  141.1427941  194.1473227    0.0680600
  9    1.4869963  130.9027198  152.9456733    0.0680600
 10    1.3719414  139.5973301  111.4923890    0.0680600
  
  Distortion Coordinate (A):   0.2250
  
  
  Atom Coordinate (A)s (in Angstroms,degrees,degrees):
  
  1    1.2993240   16.8754396  169.8791435    0.0680600
  2    1.3020925   15.5546260  349.9961650    0.0680600
  3    1.3910214   39.3086350   39.9542488    0.0680600
  4    1.4948971   49.4925464   80.7334290    0.0680600
  5    1.3777390   40.6024393  121.7728268    0.0680600
  6    1.3040875  162.9420271   62.1358949    0.0680600
  7    1.3102937  164.6761838  245.7510045    0.0680600
  8    1.3906746  141.1946454  194.1793657    0.0680600
  9    1.4861022  130.9472080  152.9296666    0.0680600
 10    1.3713025  139.6186291  111.4293831    0.0680600
  
  Distortion Coordinate (A):   0.2700
  
  
  Atom Coordinate (A)s (in Angstroms,degrees,degrees):
  
  1    1.2988504   16.8562935  169.6954908    0.0680600
  2    1.3012836   15.5805299  350.1901680    0.0680600
  3    1.3910840   39.3605602   39.9855671    0.0680600
  4    1.4958090   49.5367725   80.7177120    0.0680600
  5    1.3783947   40.6239559  121.7106590    0.0680600
  6    1.3045885  162.9212241   61.9573174    0.0680600
  7    1.3111315  164.7000338  245.9502028    0.0680600
  8    1.3906395  141.2464893  194.2114818    0.0680600
  9    1.4852098  130.9917225  152.9136282    0.0680600
 10    1.3706653  139.6399039  111.3662921    0.0680600
  
  Distortion Coordinate (A):   0.3150
  
  
  Atom Coordinate (A)s (in Angstroms,degrees,degrees):
  
  1    1.2983794   16.8373043  169.5113677    0.0680600
  2    1.3004774   15.6066193  350.3836602    0.0680600
  3    1.3911492   39.4124914   40.0168149    0.0680600
  4    1.4967226   49.5809719   80.7020259    0.0680600
  5    1.3790521   40.6454953  121.6485759    0.0680600
  6    1.3050920  162.9002733   61.7792313    0.0680600
  7    1.3119720  164.7236920  246.1498780    0.0680600
  8    1.3906070  141.2983257  194.2436712    0.0680600
  9    1.4843193  131.0362631  152.8975578    0.0680600
 10    1.3700299  139.6611545  111.3031160    0.0680600
  
  Distortion Coordinate (A):   0.3600
  
  
  Atom Coordinate (A)s (in Angstroms,degrees,degrees):
  
  1    1.2979109   16.8184727  169.3267760    0.0680600
  2    1.2996738   15.6328938  350.5766392    0.0680600
  3    1.3912168   39.4644284   40.0479923    0.0680600
  4    1.4976381   49.6251447   80.6863705    0.0680600
  5    1.3797112   40.6670573  121.5865776    0.0680600
  6    1.3055980  162.8791756   61.6016380    0.0680600
  7    1.3128152  164.7471578  246.3500269    0.0680600
  8    1.3905770  141.3501545  194.2759341    0.0680600
  9    1.4834305  131.0808298  152.8814554    0.0680600
 10    1.3693962  139.6823807  111.2398548    0.0680600
  
  Distortion Coordinate (A):   0.4050
  
  
  Atom Coordinate (A)s (in Angstroms,degrees,degrees):
  
  1    1.2974450   16.7997996  169.1417180    0.0680600
  2    1.2988730   15.6593527  350.7691026    0.0680600
  3    1.3912871   39.5163710   40.0790995    0.0680600
  4    1.4985554   49.6692909   80.6707459    0.0680600
  5    1.3803721   40.6886419  121.5246639    0.0680600
  6    1.3061065  162.8579316   61.4245389    0.0680600
  7    1.3136610  164.7704307  246.5506464    0.0680600
  8    1.3905496  141.4019755  194.3082708    0.0680600
  9    1.4825436  131.1254226  152.8653209    0.0680600
 10    1.3687643  139.7035824  111.1765085    0.0680600
  
  Distortion Coordinate (A):   0.4500
  
  
  Atom Coordinate (A)s (in Angstroms,degrees,degrees):
  
  1    1.2969816   16.7812856  168.9561957    0.0680600
  2    1.2980749   15.6859954  350.9610483    0.0680600
  3    1.3913598   39.5683191   40.1101368    0.0680600
  4    1.4994744   49.7134103   80.6551519    0.0680600
  5    1.3810346   40.7102489  121.4628348    0.0680600
  6    1.3066176  162.8365421   61.2479353    0.0680600
  7    1.3145095  164.7935101  246.7517332    0.0680600
  8    1.3905247  141.4537885  194.3406814    0.0680600
  9    1.4816586  131.1700413  152.8491542    0.0680600
 10    1.3681341  139.7247596  111.1130770    0.0680600
  
  
  Mode:    7
  
  Distortion Coordinate (A):  -0.4300
  
  
  Atom Coordinate (A)s (in Angstroms,degrees,degrees):
  
  1    1.3049002   17.4300491  170.3446467    0.0680600
  2    1.3017024   15.0038485  350.0099425    0.0680600
  3    1.3868834   38.9091756   40.6017399    0.0680600
  4    1.4927381   49.5122763   81.4480033    0.0680600
  5    1.3776477   40.9556722  122.4873208    0.0680600
  6    1.3047854  162.5871463   63.4814826    0.0680600
  7    1.3016645  164.9780271  243.7714959    0.0680600
  8    1.3870187  141.0753294  193.2151117    0.0680600
  9    1.4929584  130.4839134  152.3738505    0.0680600
 10    1.3776687  139.0515200  111.3408274    0.0680600
  
  Distortion Coordinate (A):  -0.3870
  
  
  Atom Coordinate (A)s (in Angstroms,degrees,degrees):
  
  1    1.3045751   17.3844005  170.3881406    0.0680600
  2    1.3021410   15.0461217  349.9081987    0.0680600
  3    1.3872595   38.9229365   40.5209039    0.0680600
  4    1.4924895   49.4880128   81.3847064    0.0680600
  5    1.3773212   40.9096118  122.4474618    0.0680600
  6    1.3044608  162.6328048   63.4380148    0.0680600
  7    1.3021036  164.9357647  243.8731756    0.0680600
  8    1.3873955  141.0615598  193.2959092    0.0680600
  9    1.4927105  130.5081628  152.4371487    0.0680600
 10    1.3773429  139.0975711  111.3807214    0.0680600
  
  Distortion Coordinate (A):  -0.3440
  
  
  Atom Coordinate (A)s (in Angstroms,degrees,degrees):
  
  1    1.3042518   17.3387499  170.4318673    0.0680600
  2    1.3025816   15.0884256  349.8070462    0.0680600
  3    1.3876379   38.9367493   40.4401386    0.0680600
  4    1.4922435   49.4637796   81.3213525    0.0680600
  5    1.3769970   40.8635541  122.4075191    0.0680600
  6    1.3041381  162.6784651   63.3943142    0.0680600
  7    1.3025447  164.8934714  243.9742652    0.0680600
  8    1.3877745  141.0477383  193.3766360    0.0680600
  9    1.4924651  130.5323818  152.5005038    0.0680600
 10    1.3770194  139.1436196  111.4206991    0.0680600
  
  Distortion Coordinate (A):  -0.3010
  
  
  Atom Coordinate (A)s (in Angstroms,degrees,degrees):
  
  1    1.3039303   17.2930977  170.4758286    0.0680600
  2    1.3030242   15.1307599  349.7064803    0.0680600
  3    1.3880185   38.9506138   40.3594443    0.0680600
  4    1.4919999   49.4395768   81.2579417    0.0680600
  5    1.3766752   40.8174992  122.3674925    0.0680600
  6    1.3038171  162.7241271   63.3503788    0.0680600
  7    1.3029878  164.8511479  244.0747693    0.0680600
  8    1.3881557  141.0338652  193.4572918    0.0680600
  9    1.4922221  130.5565704  152.5639157    0.0680600
 10    1.3766982  139.1896652  111.4607608    0.0680600
  
  Distortion Coordinate (A):  -0.2580
  
  
  Atom Coordinate (A)s (in Angstroms,degrees,degrees):
  
  1    1.3036106   17.2474439  170.5200263    0.0680600
  2    1.3034687   15.1731241  349.6064967    0.0680600
  3    1.3884014   38.9645299   40.2788212    0.0680600
  4    1.4917589   49.4154045   81.1944741    0.0680600
  5    1.3763556   40.7714471  122.3273818    0.0680600
  6    1.3034980  162.7697907   63.3062068    0.0680600
  7    1.3034329  164.8087945  244.1746923    0.0680600
  8    1.3885393  141.0199405  193.5378764    0.0680600
  9    1.4919817  130.5807285  152.6273843    0.0680600
 10    1.3763793  139.2357080  111.5009067    0.0680600
  
  Distortion Coordinate (A):  -0.2150
  
  
  Atom Coordinate (A)s (in Angstroms,degrees,degrees):
  
  1    1.3032927   17.2017887  170.5644624    0.0680600
  2    1.3039152   15.2155176  349.5070908    0.0680600
  3    1.3887866   38.9784974   40.1982695    0.0680600
  4    1.4915203   49.3912629   81.1309498    0.0680600
  5    1.3760383   40.7253980  122.2871867    0.0680600
  6    1.3031806  162.8154557   63.2617965    0.0680600
  7    1.3038799  164.7664117  244.2740386    0.0680600
  8    1.3889251  141.0059645  193.6183896    0.0680600
  9    1.4917437  130.6048560  152.6909097    0.0680600
 10    1.3760627  139.2817477  111.5411370    0.0680600
  
  Distortion Coordinate (A):  -0.1720
  
  
  Atom Coordinate (A)s (in Angstroms,degrees,degrees):
  
  1    1.3029766   17.1561322  170.6091385    0.0680600
  2    1.3043637   15.2579401  349.4082584    0.0680600
  3    1.3891741   38.9925162   40.1177894    0.0680600
  4    1.4912842   49.3671519   81.0673689    0.0680600
  5    1.3757234   40.6793520  122.2469070    0.0680600
  6    1.3028650  162.8611220   63.2171458    0.0680600
  7    1.3043289  164.7240000  244.3728127    0.0680600
  8    1.3893132  140.9919372  193.6988312    0.0680600
  9    1.4915082  130.6289526  152.7544916    0.0680600
 10    1.3757484  139.3277842  111.5814519    0.0680600
  
  Distortion Coordinate (A):  -0.1290
  
  
  Atom Coordinate (A)s (in Angstroms,degrees,degrees):
  
  1    1.3026623   17.1104746  170.6540568    0.0680600
  2    1.3048142   15.3003910  349.3099949    0.0680600
  3    1.3895638   39.0065863   40.0373812    0.0680600
  4    1.4910506   49.3430719   81.0037313    0.0680600
  5    1.3754107   40.6333094  122.2065425    0.0680600
  6    1.3025513  162.9067895   63.1722529    0.0680600
  7    1.3047799  164.6815599  244.4710188    0.0680600
  8    1.3897035  140.9778587  193.7792008    0.0680600
  9    1.4912752  130.6530184  152.8181300    0.0680600
 10    1.3754364  139.3738174  111.6218517    0.0680600
  
  Distortion Coordinate (A):  -0.0860
  
  
  Atom Coordinate (A)s (in Angstroms,degrees,degrees):
  
  1    1.3023498   17.0648160  170.6992190    0.0680600
  2    1.3052667   15.3428699  349.2122961    0.0680600
  3    1.3899559   39.0207074   39.9570451    0.0680600
  4    1.4908194   49.3190228   80.9400373    0.0680600
  5    1.3751003   40.5872701  122.1660930    0.0680600
  6    1.3022393  162.9524579   63.1271159    0.0680600
  7    1.3052328  164.6390919  244.5686614    0.0680600
  8    1.3900961  140.9637292  193.8594985    0.0680600
  9    1.4910447  130.6770532  152.8818248    0.0680600
 10    1.3751267  139.4198471  111.6623366    0.0680600
  
  Distortion Coordinate (A):  -0.0430
  
  
  Atom Coordinate (A)s (in Angstroms,degrees,degrees):
  
  1    1.3020391   17.0191565  170.7446271    0.0680600
  2    1.3057211   15.3853764  349.1151577    0.0680600
  3    1.3903501   39.0348794   39.8767813    0.0680600
  4    1.4905908   49.2950049   80.8762869    0.0680600
  5    1.3747923   40.5412344  122.1255582    0.0680600
  6    1.3019291  162.9981272   63.0817329    0.0680600
  7    1.3056878  164.5965962  244.6657446    0.0680600
  8    1.3904910  140.9495489  193.9397238    0.0680600
  9    1.4908166  130.7010569  152.9455760    0.0680600
 10    1.3748193  139.4658732  111.7029069    0.0680600
  
  Distortion Coordinate (A):   0.0430
  
  
  Atom Coordinate (A)s (in Angstroms,degrees,degrees):
  
  1    1.3014231   16.9278357  170.8361890    0.0680600
  2    1.3066358   15.4704702  348.9225452    0.0680600
  3    1.3911455   39.0633758   39.7164713    0.0680600
  4    1.4901410   49.2470626   80.7486172    0.0680600
  5    1.3741831   40.4491742  122.0442318    0.0680600
  6    1.3013142  163.0894677   62.9902207    0.0680600
  7    1.3066035  164.5115242  244.8582500    0.0680600
  8    1.3912876  140.9210361  194.0999567    0.0680600
  9    1.4903680  130.7489706  153.0732470    0.0680600
 10    1.3742115  139.5579141  111.7843043    0.0680600
  
  Distortion Coordinate (A):   0.0860
  
  
  Atom Coordinate (A)s (in Angstroms,degrees,degrees):
  
  1    1.3011178   16.8821746  170.8823467    0.0680600
  2    1.3070961   15.5130566  348.8270626    0.0680600
  3    1.3915466   39.0776998   39.6364257    0.0680600
  4    1.4899198   49.2231386   80.6846981    0.0680600
  5    1.3738820   40.4031499  122.0034398    0.0680600
  6    1.3010095  163.1351386   62.9440876    0.0680600
  7    1.3070643  164.4689487  244.9536805    0.0680600
  8    1.3916893  140.9067039  194.1799638    0.0680600
  9    1.4901474  130.7728803  153.1371667    0.0680600
 10    1.3739110  139.6039286  111.8251319    0.0680600
  
  Distortion Coordinate (A):   0.1290
  
  
  Atom Coordinate (A)s (in Angstroms,degrees,degrees):
  
  1    1.3008143   16.8365133  170.9287582    0.0680600
  2    1.3075584   15.5556688  348.7321236    0.0680600
  3    1.3919499   39.0920743   39.5564531    0.0680600
  4    1.4897011   49.1992461   80.6207229    0.0680600
  5    1.3735831   40.3571297  121.9625616    0.0680600
  6    1.3007065  163.1808097   62.8977005    0.0680600
  7    1.3075271  164.4263474  245.0485685    0.0680600
  8    1.3920933  140.8923213  194.2598978    0.0680600
  9    1.4899294  130.7967584  153.2011424    0.0680600
 10    1.3736128  139.6499390  111.8660457    0.0680600
  
  Distortion Coordinate (A):   0.1720
  
  
  Atom Coordinate (A)s (in Angstroms,degrees,degrees):
  
  1    1.3005126   16.7908519  170.9754257    0.0680600
  2    1.3080226   15.5983063  348.6377241    0.0680600
  3    1.3923555   39.1064990   39.4765540    0.0680600
  4    1.4894849   49.1753853   80.5566918    0.0680600
  5    1.3732866   40.3111138  121.9215970    0.0680600
  6    1.3004054  163.2264810   62.8510573    0.0680600
  7    1.3079919  164.3837208  245.1429179    0.0680600
  8    1.3924995  140.8778886  194.3397584    0.0680600
  9    1.4897138  130.8206049  153.2651741    0.0680600
 10    1.3733170  139.6959451  111.9070461    0.0680600
  
  Distortion Coordinate (A):   0.2150
  
  
  Atom Coordinate (A)s (in Angstroms,degrees,degrees):
  
  1    1.3002127   16.7451905  171.0223511    0.0680600
  2    1.3084888   15.6409687  348.5438600    0.0680600
  3    1.3927634   39.1209739   39.3967284    0.0680600
  4    1.4892712   49.1515563   80.4926047    0.0680600
  5    1.3729924   40.2651022  121.8805458    0.0680600
  6    1.3001060  163.2721522   62.8041560    0.0680600
  7    1.3084586  164.3410693  245.2367330    0.0680600
  8    1.3929080  140.8634057  194.4195455    0.0680600
  9    1.4895007  130.8444196  153.3292615    0.0680600
 10    1.3730234  139.7419468  111.9481331    0.0680600
  
  Distortion Coordinate (A):   0.2580
  
  
  Atom Coordinate (A)s (in Angstroms,degrees,degrees):
  
  1    1.2999146   16.6995294  171.0695366    0.0680600
  2    1.3089570   15.6836557  348.4505273    0.0680600
  3    1.3931735   39.1354987   39.3169766    0.0680600
  4    1.4890600   49.1277591   80.4284619    0.0680600
  5    1.3727005   40.2190951  121.8394076    0.0680600
  6    1.2998085  163.3178232   62.7569944    0.0680600
  7    1.3089272  164.2983934  245.3300176    0.0680600
  8    1.3933187  140.8488729  194.4992588    0.0680600
  9    1.4892901  130.8682024  153.3934047    0.0680600
 10    1.3727322  139.7879440  111.9893071    0.0680600
  
  Distortion Coordinate (A):   0.3010
  
  
  Atom Coordinate (A)s (in Angstroms,degrees,degrees):
  
  1    1.2996183   16.6538686  171.1169842    0.0680600
  2    1.3094271   15.7263666  348.3577219    0.0680600
  3    1.3935859   39.1500735   39.2372988    0.0680600
  4    1.4888513   49.1039940   80.3642633    0.0680600
  5    1.3724109   40.1730926  121.7981823    0.0680600
  6    1.2995128  163.3634939   62.7095705    0.0680600
  7    1.3093979  164.2556933  245.4227759    0.0680600
  8    1.3937318  140.8342903  194.5788980    0.0680600
  9    1.4890819  130.8919532  153.4576035    0.0680600
 10    1.3724432  139.8339364  112.0305683    0.0680600
  
  Distortion Coordinate (A):   0.3440
  
  
  Atom Coordinate (A)s (in Angstroms,degrees,degrees):
  
  1    1.2993239   16.6082083  171.1646961    0.0680600
  2    1.3098992   15.7691013  348.2654399    0.0680600
  3    1.3940006   39.1646979   39.1576952    0.0680600
  4    1.4886451   49.0802609   80.3000091    0.0680600
  5    1.3721236   40.1270950  121.7568697    0.0680600
  6    1.2992188  163.4091640   62.6618822    0.0680600
  7    1.3098705  164.2129697  245.5150117    0.0680600
  8    1.3941470  140.8196580  194.6584631    0.0680600
  9    1.4888763  130.9156718  153.5218579    0.0680600
 10    1.3721566  139.8799241  112.0719169    0.0680600
  
  Distortion Coordinate (A):   0.3870
  
  
  Atom Coordinate (A)s (in Angstroms,degrees,degrees):
  
  1    1.2990312   16.5625487  171.2126744    0.0680600
  2    1.3103733   15.8118591  348.1736773    0.0680600
  3    1.3944175   39.1793720   39.0781660    0.0680600
  4    1.4884413   49.0565601   80.2356994    0.0680600
  5    1.3718386   40.0811022  121.7154695    0.0680600
  6    1.2989267  163.4548334   62.6139272    0.0680600
  7    1.3103450  164.1702228  245.6067290    0.0680600
  8    1.3945646  140.8049762  194.7379538    0.0680600
  9    1.4886732  130.9393582  153.5861678    0.0680600
 10    1.3718723  139.9259068  112.1133531    0.0680600
  
  Distortion Coordinate (A):   0.4300
  
  
  Atom Coordinate (A)s (in Angstroms,degrees,degrees):
  
  1    1.2987403   16.5168900  171.2609214    0.0680600
  2    1.3108493   15.8546398  348.0824303    0.0680600
  3    1.3948367   39.1940956   38.9987114    0.0680600
  4    1.4882401   49.0328916   80.1713342    0.0680600
  5    1.3715559   40.0351144  121.6739814    0.0680600
  6    1.2986364  163.5005020   62.5657035    0.0680600
  7    1.3108215  164.1274531  245.6979316    0.0680600
  8    1.3949843  140.7902449  194.8173700    0.0680600
  9    1.4884725  130.9630123  153.6505331    0.0680600
 10    1.3715903  139.9718844  112.1548773    0.0680600
  
  
  Mode:    8
  
  Distortion Coordinate (A):  -0.3520
  
  
  Atom Coordinate (A)s (in Angstroms,degrees,degrees):
  
  1    1.3030843   17.5406825  169.2570725    0.0680600
  2    1.2996987   14.8776198  351.4460480    0.0680600
  3    1.3887390   39.2218347   41.0936613    0.0680600
  4    1.4935933   49.8666164   81.6337214    0.0680600
  5    1.3783908   41.2457671  122.4014319    0.0680600
  6    1.3029700  162.4763753   64.5699927    0.0680600
  7    1.2996603  165.1041325  242.3369153    0.0680600
  8    1.3888756  140.7627676  192.7232533    0.0680600
  9    1.4938128  130.1296372  152.1880363    0.0680600
 10    1.3784110  138.7614044  111.4265573    0.0680600
  
  Distortion Coordinate (A):  -0.3080
  
  
  Atom Coordinate (A)s (in Angstroms,degrees,degrees):
  
  1    1.3028920   17.4691901  169.4433434    0.0680600
  2    1.3004778   14.9451130  351.1324554    0.0680600
  3    1.3889584   39.1994444   40.9319562    0.0680600
  4    1.4931549   49.7919275   81.5319642    0.0680600
  5    1.3778756   41.1520206  122.3624411    0.0680600
  6    1.3027784  162.5478973   64.3836466    0.0680600
  7    1.3004401  165.0366672  242.6502192    0.0680600
  8    1.3890957  140.7851347  192.8849037    0.0680600
  9    1.4933753  130.2043006  152.2898073    0.0680600
 10    1.3778967  138.8551421  111.4656111    0.0680600
  
  Distortion Coordinate (A):  -0.2640
  
  
  Atom Coordinate (A)s (in Angstroms,degrees,degrees):
  
  1    1.3027063   17.3978622  169.6311227    0.0680600
  2    1.3012657   15.0129892  350.8218126    0.0680600
  3    1.3891869   39.1772815   40.7701237    0.0680600
  4    1.4927264   49.7173048   81.4299510    0.0680600
  5    1.3773682   41.0582517  122.3232890    0.0680600
  6    1.3025933  162.6192547   64.1957893    0.0680600
  7    1.3012287  164.9688192  242.9605805    0.0680600
  8    1.3893247  140.8072746  193.0466810    0.0680600
  9    1.4929477  130.2788978  152.3918341    0.0680600
 10    1.3773903  138.9489021  111.5048264    0.0680600
  
  Distortion Coordinate (A):  -0.2200
  
  
  Atom Coordinate (A)s (in Angstroms,degrees,degrees):
  
  1    1.3025272   17.3267014  169.8204247    0.0680600
  2    1.3020623   15.0812416  350.5140962    0.0680600
  3    1.3894244   39.1553464   40.6081662    0.0680600
  4    1.4923079   49.6427494   81.3276816    0.0680600
  5    1.3768685   40.9644610  122.2839749    0.0680600
  6    1.3024147  162.6904450   64.0064066    0.0680600
  7    1.3020261  164.9005953  243.2680224    0.0680600
  8    1.3895628  140.8291867  193.2085831    0.0680600
  9    1.4925300  130.3534275  152.4941169    0.0680600
 10    1.3768915  139.0426838  111.5442041    0.0680600
  
  Distortion Coordinate (A):  -0.1760
  
  
  Atom Coordinate (A)s (in Angstroms,degrees,degrees):
  
  1    1.3023546   17.2557103  170.0112638    0.0680600
  2    1.3028678   15.1498633  350.2092825    0.0680600
  3    1.3896708   39.1336395   40.4460862    0.0680600
  4    1.4918994   49.5682623   81.2251556    0.0680600
  5    1.3763766   40.8706491  122.2444976    0.0680600
  6    1.3022428  162.7614656   63.8154840    0.0680600
  7    1.3028323  164.8320024  243.5725685    0.0680600
  8    1.3898099  140.8508707  193.3706073    0.0680600
  9    1.4921223  130.4278888  152.5966562    0.0680600
 10    1.3764005  139.1364866  111.5837452    0.0680600
  
  Distortion Coordinate (A):  -0.1320
  
  
  Atom Coordinate (A)s (in Angstroms,degrees,degrees):
  
  1    1.3021886   17.1848916  170.2036546    0.0680600
  2    1.3036821   15.2188476  349.9073478    0.0680600
  3    1.3899263   39.1121612   40.2838860    0.0680600
  4    1.4915007   49.4938446   81.1223728    0.0680600
  5    1.3758924   40.7768166  122.2048563    0.0680600
  6    1.3020774  162.8323138   63.6230070    0.0680600
  7    1.3036472  164.7630471  243.8742426    0.0680600
  8    1.3900660  140.8723262  193.5327512    0.0680600
  9    1.4917246  130.5022807  152.6994522    0.0680600
 10    1.3759173  139.2303098  111.6234506    0.0680600
  
  Distortion Coordinate (A):  -0.0880
  
  
  Atom Coordinate (A)s (in Angstroms,degrees,degrees):
  
  1    1.3020292   17.1142479  170.3976115    0.0680600
  2    1.3045051   15.2881879  349.6082679    0.0680600
  3    1.3901908   39.0909120   40.1215683    0.0680600
  4    1.4911121   49.4194973   81.0193328    0.0680600
  5    1.3754160   40.6829643  122.1650499    0.0680600
  6    1.3019186  162.9029869   63.4289608    0.0680600
  7    1.3044709  164.6937362  244.1730686    0.0680600
  8    1.3903311  140.8935528  193.6950124    0.0680600
  9    1.4913368  130.5766022  152.8025052    0.0680600
 10    1.3754418  139.3241528  111.6633213    0.0680600
  
  Distortion Coordinate (A):  -0.0440
  
  
  Atom Coordinate (A)s (in Angstroms,degrees,degrees):
  
  1    1.3018764   17.0437819  170.5931495    0.0680600
  2    1.3053369   15.3578775  349.3120186    0.0680600
  3    1.3904642   39.0698923   39.9591354    0.0680600
  4    1.4907334   49.3452215   80.9160354    0.0680600
  5    1.3749474   40.5890926  122.1250774    0.0680600
  6    1.3017664  162.9734823   63.2333307    0.0680600
  7    1.3053034  164.6240762  244.4690705    0.0680600
  8    1.3906051  140.9145501  193.8573883    0.0680600
  9    1.4909589  130.6508521  152.9058155    0.0680600
 10    1.3749742  139.4180149  111.7033583    0.0680600
  
  Distortion Coordinate (A):   0.0440
  
  
  Atom Coordinate (A)s (in Angstroms,degrees,degrees):
  
  1    1.3015905   16.9033942  170.9890274    0.0680600
  2    1.3070267   15.4982789  348.7279141    0.0680600
  3    1.3910381   39.0285424   39.6339343    0.0680600
  4    1.4900059   49.1968882   80.7086670    0.0680600
  5    1.3740335   40.4012941  122.0446303    0.0680600
  6    1.3014817  163.1139287   62.8372592    0.0680600
  7    1.3069946  164.4837347  245.0526997    0.0680600
  8    1.3911803  140.9558554  194.1824746    0.0680600
  9    1.4902332  130.7991332  153.1132092    0.0680600
 10    1.3740621  139.6057941  111.7839354    0.0680600
  
  Distortion Coordinate (A):   0.0880
  
  
  Atom Coordinate (A)s (in Angstroms,degrees,degrees):
  
  1    1.3014574   16.8334780  171.1893972    0.0680600
  2    1.3078848   15.5689780  348.4400098    0.0680600
  3    1.3913386   39.0082131   39.4711710    0.0680600
  4    1.4896571   49.1228330   80.6045955    0.0680600
  5    1.3735881   40.3073685  122.0041536    0.0680600
  6    1.3013493  163.1838741   62.6367879    0.0680600
  7    1.3078534  164.4130660  245.3403758    0.0680600
  8    1.3914813  140.9761627  194.3451800    0.0680600
  9    1.4898852  130.8731623  153.2172932    0.0680600
 10    1.3736177  139.6997099  111.8244775    0.0680600
  
  Distortion Coordinate (A):   0.1320
  
  
  Atom Coordinate (A)s (in Angstroms,degrees,degrees):
  
  1    1.3013309   16.7637507  171.3914078    0.0680600
  2    1.3087515   15.6400009  348.1548380    0.0680600
  3    1.3916480   38.9881146   39.3083026    0.0680600
  4    1.4893183   49.0488533   80.5002654    0.0680600
  5    1.3731506   40.2134262  121.9635068    0.0680600
  6    1.3012234  163.2536306   62.4346728    0.0680600
  7    1.3087208  164.3420736  245.6253256    0.0680600
  8    1.3917914  140.9962392  194.5079901    0.0680600
  9    1.4895473  130.9471157  153.3216356    0.0680600
 10    1.3731811  139.7936423  111.8651899    0.0680600
  
  Distortion Coordinate (A):   0.1760
  
  
  Atom Coordinate (A)s (in Angstroms,degrees,degrees):
  
  1    1.3012110   16.6942151  171.5950741    0.0680600
  2    1.3096270   15.7113414  347.8723737    0.0680600
  3    1.3919664   38.9682473   39.1453317    0.0680600
  4    1.4889894   48.9749503   80.3956764    0.0680600
  5    1.3727209   40.1194679  121.9226888    0.0680600
  6    1.3011041  163.3231953   62.2308985    0.0680600
  7    1.3095970  164.2707638  245.9075740    0.0680600
  8    1.3921104  141.0160847  194.6709024    0.0680600
  9    1.4892193  131.0209924  153.4262367    0.0680600
 10    1.3727523  139.8875906  111.9060738    0.0680600
  
  Distortion Coordinate (A):   0.2200
  
  
  Atom Coordinate (A)s (in Angstroms,degrees,degrees):
  
  1    1.3010977   16.6248742  171.8004115    0.0680600
  2    1.3105112   15.7829936  347.5925921    0.0680600
  3    1.3922938   38.9486115   38.9822607    0.0680600
  4    1.4886706   48.9011249   80.2908283    0.0680600
  5    1.3722989   40.0254941  121.8816986    0.0680600
  6    1.3009914  163.3925653   62.0254499    0.0680600
  7    1.3104819  164.1991425  246.1871455    0.0680600
  8    1.3924384  141.0356987  194.8339144    0.0680600
  9    1.4889013  131.0947913  153.5310968    0.0680600
 10    1.3723313  139.9815542  111.9471301    0.0680600
  
  Distortion Coordinate (A):   0.2640
  
  
  Atom Coordinate (A)s (in Angstroms,degrees,degrees):
  
  1    1.3009910   16.5557309  172.0074352    0.0680600
  2    1.3114041   15.8549513  347.3154685    0.0680600
  3    1.3926302   38.9292075   38.8190923    0.0680600
  4    1.4883617   48.8273784   80.1857208    0.0680600
  5    1.3718848   39.9315055  121.8405352    0.0680600
  6    1.3008853  163.4617377   61.8183115    0.0680600
  7    1.3113754  164.1272160  246.4640649    0.0680600
  8    1.3927754  141.0550812  194.9970235    0.0680600
  9    1.4885933  131.1685114  153.6362161    0.0680600
 10    1.3719181  140.0755324  111.9883600    0.0680600
  
  Distortion Coordinate (A):   0.3080
  
  
  Atom Coordinate (A)s (in Angstroms,degrees,degrees):
  
  1    1.3008909   16.4867881  172.2161607    0.0680600
  2    1.3123057   15.9272086  347.0409778    0.0680600
  3    1.3929756   38.9100357   38.6558289    0.0680600
  4    1.4880628   48.7537116   80.0803537    0.0680600
  5    1.3714784   39.8375029  121.7991976    0.0680600
  6    1.3007858  163.5307094   61.6094680    0.0680600
  7    1.3122777  164.0549899  246.7383571    0.0680600
  8    1.3931213  141.0742316  195.1602273    0.0680600
  9    1.4882952  131.2421516  153.7415949    0.0680600
 10    1.3715127  140.1695247  112.0297644    0.0680600
  
  Distortion Coordinate (A):   0.3520
  
  
  Atom Coordinate (A)s (in Angstroms,degrees,degrees):
  
  1    1.3007973   16.4180488  172.4266034    0.0680600
  2    1.3132159   15.9997597  346.7690951    0.0680600
  3    1.3933299   38.8910963   38.4924732    0.0680600
  4    1.4877739   48.6801257   79.9747267    0.0680600
  5    1.3710799   39.7434868  121.7576845    0.0680600
  6    1.3006928  163.5994776   61.3989037    0.0680600
  7    1.3131887  163.9824704  247.0100469    0.0680600
  8    1.3934763  141.0931497  195.3235230    0.0680600
  9    1.4880072  131.3157110  153.8472334    0.0680600
 10    1.3711151  140.2635303  112.0713444    0.0680600
  
  
  Mode:    9
  
  Distortion Coordinate (A):  -0.3150
  
  
  Atom Coordinate (A)s (in Angstroms,degrees,degrees):
  
  1    1.3048516   17.6789653  171.6085079    0.0680600
  2    1.2978571   14.7807520  347.9879803    0.0680600
  3    1.3877749   38.4600694   40.4220652    0.0680600
  4    1.4950089   49.0384123   81.5428770    0.0680600
  5    1.3796014   40.7450971  122.9922843    0.0680600
  6    1.3019051  163.7711591   63.9403018    0.0680600
  7    1.3148644  163.9067472  243.8207275    0.0680600
  8    1.3942818  140.3443895  194.6277806    0.0680600
  9    1.4862633  130.4869604  153.7368137    0.0680600
 10    1.3697479  139.7552863  112.6638025    0.0680600
  
  Distortion Coordinate (A):  -0.2700
  
  
  Atom Coordinate (A)s (in Angstroms,degrees,degrees):
  
  1    1.3043785   17.5780885  171.4956366    0.0680600
  2    1.2990218   14.8731637  348.1409787    0.0680600
  3    1.3881743   38.5440896   40.3316423    0.0680600
  4    1.4943266   49.0713120   81.4383704    0.0680600
  5    1.3788500   40.7090233  122.8634410    0.0680600
  6    1.3018354  163.6675046   63.8063561    0.0680600
  7    1.3135950  163.9992013  243.9503109    0.0680600
  8    1.3937719  140.4289081  194.5419624    0.0680600
  9    1.4868627  130.5212941  153.6330763    0.0680600
 10    1.3704080  139.7209118  112.5315782    0.0680600
  
  Distortion Coordinate (A):  -0.2250
  
  
  Atom Coordinate (A)s (in Angstroms,degrees,degrees):
  
  1    1.3039144   17.4772405  171.3814630    0.0680600
  2    1.3001944   14.9655927  348.2919946    0.0680600
  3    1.3885820   38.6281540   40.2415786    0.0680600
  4    1.4936506   49.1043219   81.3339174    0.0680600
  5    1.3781056   40.6730730  122.7343376    0.0680600
  6    1.3017754  163.5637615   63.6740482    0.0680600
  7    1.3123336  164.0916659  244.0814872    0.0680600
  8    1.3932704  140.5133950  194.4558052    0.0680600
  9    1.4874683  130.5555203  153.5292775    0.0680600
 10    1.3710751  139.6864041  112.3996065    0.0680600
  
  Distortion Coordinate (A):  -0.1800
  
  
  Atom Coordinate (A)s (in Angstroms,degrees,degrees):
  
  1    1.3034595   17.3764229  171.2659654    0.0680600
  2    1.3013751   15.0580365  348.4410641    0.0680600
  3    1.3889981   38.7122615   40.1518724    0.0680600
  4    1.4929809   49.1374419   81.2295187    0.0680600
  5    1.3773680   40.6372471  122.6049746    0.0680600
  6    1.3017251  163.4599322   63.5433498    0.0680600
  7    1.3110800  164.1841389  244.2142848    0.0680600
  8    1.3927772  140.5978491  194.3693074    0.0680600
  9    1.4880803  130.5896386  153.4254178    0.0680600
 10    1.3717491  139.6517641  112.2678883    0.0680600
  
  Distortion Coordinate (A):  -0.1350
  
  
  Atom Coordinate (A)s (in Angstroms,degrees,degrees):
  
  1    1.3030135   17.2756378  171.1491216    0.0680600
  2    1.3025637   15.1504926  348.5882228    0.0680600
  3    1.3894227   38.7964112   40.0625222    0.0680600
  4    1.4923174   49.1706717   81.1251750    0.0680600
  5    1.3766373   40.6015462  122.4753526    0.0680600
  6    1.3016845  163.3560188   63.4142328    0.0680600
  7    1.3098343  164.2766184  244.3487324    0.0680600
  8    1.3922924  140.6822695  194.2824672    0.0680600
  9    1.4886985  130.6236489  153.3214979    0.0680600
 10    1.3724300  139.6169924  112.1364242    0.0680600
  
  Distortion Coordinate (A):  -0.0900
  
  
  Atom Coordinate (A)s (in Angstroms,degrees,degrees):
  
  1    1.3025767   17.1748870  171.0309087    0.0680600
  2    1.3037603   15.2429584  348.7335051    0.0680600
  3    1.3898556   38.8806018   39.9735261    0.0680600
  4    1.4916602   49.2040112   81.0208870    0.0680600
  5    1.3759135   40.5659713  122.3454721    0.0680600
  6    1.3016536  163.2520237   63.2866702    0.0680600
  7    1.3085965  164.3691021  244.4848594    0.0680600
  8    1.3918159  140.7666550  194.1952831    0.0680600
  9    1.4893231  130.6575510  153.2175185    0.0680600
 10    1.3731178  139.5820899  112.0052148    0.0680600
  
  Distortion Coordinate (A):  -0.0450
  
  
  Atom Coordinate (A)s (in Angstroms,degrees,degrees):
  
  1    1.3021489   17.0741726  170.9113038    0.0680600
  2    1.3049649   15.3354317  348.8769450    0.0680600
  3    1.3902970   38.9648325   39.8848826    0.0680600
  4    1.4910093   49.2374600   80.9166551    0.0680600
  5    1.3751966   40.5305231  122.2153337    0.0680600
  6    1.3016323  163.1479491   63.1606352    0.0680600
  7    1.3073666  164.4615879  244.6226959    0.0680600
  8    1.3913479  140.8510048  194.1077535    0.0680600
  9    1.4899539  130.6913446  153.1134801    0.0680600
 10    1.3738126  139.5470573  111.8742607    0.0680600
  
  Distortion Coordinate (A):   0.0450
  
  
  Atom Coordinate (A)s (in Angstroms,degrees,degrees):
  
  1    1.3013205   16.8728606  170.6678224    0.0680600
  2    1.3073979   15.5203910  349.1584289    0.0680600
  3    1.3912048   39.1334100   39.7086465    0.0680600
  4    1.4897263   49.3046851   80.7083628    0.0680600
  5    1.3737834   40.4600100  121.9542853    0.0680600
  6    1.3016189  162.9395701   62.9130444    0.0680600
  7    1.3049306  164.6465569  244.9036214    0.0680600
  8    1.3904369  141.0195929  193.9316508    0.0680600
  9    1.4912345  130.7586053  152.9052291    0.0680600
 10    1.3752228  139.4766053  111.6131212    0.0680600
  
  Distortion Coordinate (A):   0.0900
  
  
  Atom Coordinate (A)s (in Angstroms,degrees,degrees):
  
  1    1.3009199   16.7722671  170.5438970    0.0680600
  2    1.3086263   15.6128725  349.2965368    0.0680600
  3    1.3916713   39.2177547   39.6210505    0.0680600
  4    1.4890942   49.3384610   80.6043036    0.0680600
  5    1.3730872   40.4249466  121.8233766    0.0680600
  6    1.3016267  162.8352700   62.7914381    0.0680600
  7    1.3037246  164.7390355  245.0467740    0.0680600
  8    1.3899940  141.1038293  193.8430746    0.0680600
  9    1.4918842  130.7920721  152.8010177    0.0680600
 10    1.3759382  139.4411875  111.4829369    0.0680600
  
  Distortion Coordinate (A):   0.1350
  
  
  Atom Coordinate (A)s (in Angstroms,degrees,degrees):
  
  1    1.3005285   16.6717181  170.4184817    0.0680600
  2    1.3098626   15.7053522  349.4329302    0.0680600
  3    1.3921462   39.3021353   39.5338005    0.0680600
  4    1.4884684   49.3723453   80.5003032    0.0680600
  5    1.3723978   40.3900132  121.6922124    0.0680600
  6    1.3016442  162.7308990   62.6712584    0.0680600
  7    1.3025265  164.8315072  245.1917636    0.0680600
  8    1.3895595  141.1880258  193.7541461    0.0680600
  9    1.4925402  130.8254296  152.6967499    0.0680600
 10    1.3766606  139.4056427  111.3530103    0.0680600
  
  Distortion Coordinate (A):   0.1800
  
  
  Atom Coordinate (A)s (in Angstroms,degrees,degrees):
  
  1    1.3001461   16.5712157  170.2915506    0.0680600
  2    1.3111068   15.7978281  349.5676392    0.0680600
  3    1.3926295   39.3865510   39.4468947    0.0680600
  4    1.4878489   49.4063380   80.3963623    0.0680600
  5    1.3717154   40.3552104  121.5607933    0.0680600
  6    1.3016713  162.6264591   62.5524814    0.0680600
  7    1.3013364  164.9239694  245.3386237    0.0680600
  8    1.3891334  141.2721814  193.6648637    0.0680600
  9    1.4932024  130.8586774  152.5924265    0.0680600
 10    1.3773898  139.3699719  111.2233421    0.0680600
  
  Distortion Coordinate (A):   0.2250
  
  
  Atom Coordinate (A)s (in Angstroms,degrees,degrees):
  
  1    1.2997727   16.4707621  170.1630774    0.0680600
  2    1.3123590   15.8902979  349.7006933    0.0680600
  3    1.3931211   39.4710006   39.3603315    0.0680600
  4    1.4872357   49.4404388   80.2924814    0.0680600
  5    1.3710399   40.3205391  121.4291199    0.0680600
  6    1.3017082  162.5219525   62.4350837    0.0680600
  7    1.3001542  165.0164197  245.4873889    0.0680600
  8    1.3887157  141.3562951  193.5752258    0.0680600
  9    1.4938709  130.8918155  152.4880479    0.0680600
 10    1.3781259  139.3341759  111.0939328    0.0680600
  
  Distortion Coordinate (A):   0.2700
  
  
  Atom Coordinate (A)s (in Angstroms,degrees,degrees):
  
  1    1.2994085   16.3703594  170.0330351    0.0680600
  2    1.3136190   15.9827596  349.8321216    0.0680600
  3    1.3936211   39.5554832   39.2741093    0.0680600
  4    1.4866289   49.4746475   80.1886612    0.0680600
  5    1.3703714   40.2860000  121.2971929    0.0680600
  6    1.3017547  162.4173810   62.3190424    0.0680600
  7    1.2989801  165.1088558  245.6380945    0.0680600
  8    1.3883064  141.4403660  193.4852306    0.0680600
  9    1.4945457  130.9248436  152.3836149    0.0680600
 10    1.3788688  139.2982553  110.9647828    0.0680600
  
  Distortion Coordinate (A):   0.3150
  
  
  Atom Coordinate (A)s (in Angstroms,degrees,degrees):
  
  1    1.2990534   16.2700098  169.9013961    0.0680600
  2    1.3148868   16.0752111  349.9619522    0.0680600
  3    1.3941294   39.6399977   39.1882265    0.0680600
  4    1.4860283   49.5089638   80.0849024    0.0680600
  5    1.3697097   40.2515940  121.1650129    0.0680600
  6    1.3018109  162.3127468   62.2043351    0.0680600
  7    1.2978139  165.2012748  245.7907766    0.0680600
  8    1.3879055  141.5243928  193.3948765    0.0680600
  9    1.4952267  130.9577615  152.2791280    0.0680600
 10    1.3796186  139.2622111  110.8358929    0.0680600
  
  
  Mode:   10
  
  Distortion Coordinate (A):  -0.3220
  
  
  Atom Coordinate (A)s (in Angstroms,degrees,degrees):
  
  1    1.3058935   16.8767183  169.4105922    0.0680600
  2    1.3088792   15.4723897  350.5114014    0.0680600
  3    1.3969364   39.3555287   40.1219074    0.0680600
  4    1.5054724   49.4798334   80.7319194    0.0680600
  5    1.3860816   40.6110659  121.6116407    0.0680600
  6    1.2975900  162.9376945   61.6665267    0.0680600
  7    1.3035687  164.5887032  246.2638488    0.0680600
  8    1.3848090  141.2421182  194.3510320    0.0680600
  9    1.4755226  130.9360247  152.9276351    0.0680600
 10    1.3630044  139.6269421  111.2640460    0.0680600
  
  Distortion Coordinate (A):  -0.2760
  
  
  Atom Coordinate (A)s (in Angstroms,degrees,degrees):
  
  1    1.3052904   16.8899578  169.6083491    0.0680600
  2    1.3084854   15.4654308  350.2988563    0.0680600
  3    1.3960453   39.3117843   40.0757848    0.0680600
  4    1.5033117   49.4501364   80.7433445    0.0680600
  5    1.3844198   40.5944573  121.6788685    0.0680600
  6    1.2981574  162.9534320   61.8614137    0.0680600
  7    1.3039288  164.5843708  246.0487687    0.0680600
  8    1.3856705  141.1982626  194.3033628    0.0680600
  9    1.4776727  130.9057466  152.9393995    0.0680600
 10    1.3646431  139.6105682  111.3329393    0.0680600
  
  Distortion Coordinate (A):  -0.2300
  
  
  Atom Coordinate (A)s (in Angstroms,degrees,degrees):
  
  1    1.3046901   16.9033930  169.8058938    0.0680600
  2    1.3080943   15.4586726  350.0860634    0.0680600
  3    1.3951565   39.2680294   40.0295458    0.0680600
  4    1.5011518   49.4203950   80.7547973    0.0680600
  5    1.3827597   40.5778673  121.7462247    0.0680600
  6    1.2987277  162.9689767   62.0565629    0.0680600
  7    1.3042916  164.5798328  245.8338687    0.0680600
  8    1.3865344  141.1544158  194.2558147    0.0680600
  9    1.4798237  130.8755139  152.9511350    0.0680600
 10    1.3662837  139.5941735  111.4017019    0.0680600
  
  Distortion Coordinate (A):  -0.1840
  
  
  Atom Coordinate (A)s (in Angstroms,degrees,degrees):
  
  1    1.3040925   16.9170237  170.0032219    0.0680600
  2    1.3077057   15.4521157  349.8730283    0.0680600
  3    1.3942699   39.2242641   39.9831899    0.0680600
  4    1.4989927   49.3906091   80.7662778    0.0680600
  5    1.3811015   40.5612960  121.8137095    0.0680600
  6    1.2993007  162.9843282   62.2519704    0.0680600
  7    1.3046570  164.5750897  245.6191547    0.0680600
  8    1.3874005  141.1105779  194.2083873    0.0680600
  9    1.4819755  130.8453266  152.9628418    0.0680600
 10    1.3679262  139.5777583  111.4703342    0.0680600
  
  Distortion Coordinate (A):  -0.1380
  
  
  Atom Coordinate (A)s (in Angstroms,degrees,degrees):
  
  1    1.3034978   16.9308496  170.2003292    0.0680600
  2    1.3073197   15.4457606  349.6597564    0.0680600
  3    1.3933857   39.1804886   39.9367167    0.0680600
  4    1.4968344   49.3607785   80.7777863    0.0680600
  5    1.3794450   40.5447437  121.8813230    0.0680600
  6    1.2998766  162.9994863   62.4476322    0.0680600
  7    1.3050250  164.5701418  245.4046323    0.0680600
  8    1.3882690  141.0667489  194.1610802    0.0680600
  9    1.4841281  130.8151846  152.9745199    0.0680600
 10    1.3695704  139.5613227  111.5388362    0.0680600
  
  Distortion Coordinate (A):  -0.0920
  
  
  Atom Coordinate (A)s (in Angstroms,degrees,degrees):
  
  1    1.3029058   16.9448705  170.3972113    0.0680600
  2    1.3069363   15.4396076  349.4462533    0.0680600
  3    1.3925037   39.1367030   39.8901259    0.0680600
  4    1.4946770   49.3309032   80.7893228    0.0680600
  5    1.3777904   40.5282105  121.9490655    0.0680600
  6    1.3004552  163.0144507   62.6435441    0.0680600
  7    1.3053956  164.5649896  245.1903074    0.0680600
  8    1.3891398  141.0229292  194.1138930    0.0680600
  9    1.4862816  130.7850878  152.9861695    0.0680600
 10    1.3712165  139.5448669  111.6072082    0.0680600
  
  Distortion Coordinate (A):  -0.0460
  
  
  Atom Coordinate (A)s (in Angstroms,degrees,degrees):
  
  1    1.3023166   16.9590862  170.5938640    0.0680600
  2    1.3065556   15.4336573  349.2325244    0.0680600
  3    1.3916241   39.0929075   39.8434171    0.0680600
  4    1.4925204   49.3009831   80.8008874    0.0680600
  5    1.3761375   40.5116967  122.0169370    0.0680600
  6    1.3010366  163.0292210   62.8397020    0.0680600
  7    1.3057688  164.5596334  244.9761857    0.0680600
  8    1.3900128  140.9791187  194.0668252    0.0680600
  9    1.4884359  130.7550361  152.9977906    0.0680600
 10    1.3728645  139.5283911  111.6754503    0.0680600
  
  Distortion Coordinate (A):   0.0460
  
  
  Atom Coordinate (A)s (in Angstroms,degrees,degrees):
  
  1    1.3011465   16.9881009  170.9864643    0.0680600
  2    1.3058019   15.4223661  348.8044121    0.0680600
  3    1.3898716   39.0052874   39.7496440    0.0680600
  4    1.4882097   49.2410082   80.8241013    0.0680600
  5    1.3728374   40.4787277  122.1530682    0.0680600
  6    1.3022077  163.0581787   63.2327393    0.0680600
  7    1.3065231  164.5483105  244.5485744    0.0680600
  8    1.3917659  140.8915264  193.9730467    0.0680600
  9    1.4927471  130.6950677  153.0209480    0.0680600
 10    1.3761658  139.4953804  111.8115455    0.0680600
  
  Distortion Coordinate (A):   0.0920
  
  
  Atom Coordinate (A)s (in Angstroms,degrees,degrees):
  
  1    1.3005657   17.0028994  171.1824036    0.0680600
  2    1.3054290   15.4170261  348.5900399    0.0680600
  3    1.3889989   38.9614630   39.7025788    0.0680600
  4    1.4860556   49.2109532   80.8357508    0.0680600
  5    1.3711900   40.4622730  122.2213281    0.0680600
  6    1.3027975  163.0723656   63.4296104    0.0680600
  7    1.3069042  164.5423448  244.3350961    0.0680600
  8    1.3926459  140.8477449  193.9263351    0.0680600
  9    1.4949039  130.6651509  153.0324844    0.0680600
 10    1.3778192  139.4788457  111.8793991    0.0680600
  
  Distortion Coordinate (A):   0.1380
  
  
  Atom Coordinate (A)s (in Angstroms,degrees,degrees):
  
  1    1.2999876   17.0178917  171.3780967    0.0680600
  2    1.3050587   15.4118904  348.3754646    0.0680600
  3    1.3881284   38.9176293   39.6553941    0.0680600
  4    1.4839024   49.1808531   80.8474289    0.0680600
  5    1.3695445   40.4458382  122.2897179    0.0680600
  6    1.3033900  163.0863574   63.6267107    0.0680600
  7    1.3072878  164.5361767  244.1218435    0.0680600
  8    1.3935281  140.8039732  193.8797415    0.0680600
  9    1.4970615  130.6352789  153.0439928    0.0680600
 10    1.3794744  139.4622918  111.9471234    0.0680600
  
  Distortion Coordinate (A):   0.1840
  
  
  Atom Coordinate (A)s (in Angstroms,degrees,degrees):
  
  1    1.2994123   17.0330774  171.5735397    0.0680600
  2    1.3046910   15.4069593  348.1606920    0.0680600
  3    1.3872602   38.8737864   39.6080894    0.0680600
  4    1.4817500   49.1507078   80.8591355    0.0680600
  5    1.3679008   40.4294238  122.3582376    0.0680600
  6    1.3039853  163.1001539   63.8240360    0.0680600
  7    1.3076741  164.5298066  243.9088222    0.0680600
  8    1.3944127  140.7602116  193.8332654    0.0680600
  9    1.4992200  130.6054515  153.0554732    0.0680600
 10    1.3811314  139.4457188  112.0147188    0.0680600
  
  Distortion Coordinate (A):   0.2300
  
  
  Atom Coordinate (A)s (in Angstroms,degrees,degrees):
  
  1    1.2988398   17.0484563  171.7687283    0.0680600
  2    1.3043259   15.4022332  347.9457278    0.0680600
  3    1.3863944   38.8299345   39.5606644    0.0680600
  4    1.4795984   49.1205173   80.8708709    0.0680600
  5    1.3662589   40.4130297  122.4268875    0.0680600
  6    1.3045834  163.1137550   64.0215820    0.0680600
  7    1.3080630  164.5232352  243.6960376    0.0680600
  8    1.3952995  140.7164603  193.7869066    0.0680600
  9    1.5013793  130.5756689  153.0669258    0.0680600
 10    1.3827903  139.4291269  112.0821853    0.0680600
  
  Distortion Coordinate (A):   0.2760
  
  
  Atom Coordinate (A)s (in Angstroms,degrees,degrees):
  
  1    1.2982701   17.0640282  171.9636587    0.0680600
  2    1.3039635   15.3977126  347.7305779    0.0680600
  3    1.3855308   38.7860737   39.5131187    0.0680600
  4    1.4774477   49.0902813   80.8826352    0.0680600
  5    1.3646189   40.3966562  122.4956677    0.0680600
  6    1.3051843  163.1271603   64.2193443    0.0680600
  7    1.3084545  164.5164627  243.4834952    0.0680600
  8    1.3961887  140.6727193  193.7406645    0.0680600
  9    1.5035394  130.5459307  153.0783507    0.0680600
 10    1.3844509  139.4125162  112.1495233    0.0680600
  
  Distortion Coordinate (A):   0.3220
  
  
  Atom Coordinate (A)s (in Angstroms,degrees,degrees):
  
  1    1.2977032   17.0797926  172.1583268    0.0680600
  2    1.3036036   15.3933977  347.5152480    0.0680600
  3    1.3846696   38.7422041   39.4654518    0.0680600
  4    1.4752978   49.0600000   80.8944283    0.0680600
  5    1.3629807   40.3803036  122.5645785    0.0680600
  6    1.3057879  163.1403698   64.4173187    0.0680600
  7    1.3088486  164.5094896  243.2712004    0.0680600
  8    1.3970801  140.6289887  193.6945388    0.0680600
  9    1.5057004  130.5162371  153.0897479    0.0680600
 10    1.3861133  139.3958870  112.2167328    0.0680600
  
  
  Mode:   11
  
  Distortion Coordinate (A):  -0.3440
  
  
  Atom Coordinate (A)s (in Angstroms,degrees,degrees):
  
  1    1.3017913   17.1424691  171.8175750    0.0680600
  2    1.3021200   15.3119783  348.2539303    0.0680600
  3    1.3846782   38.8588701   39.7607353    0.0680600
  4    1.4805873   49.1578737   81.0645551    0.0680600
  5    1.3740337   40.4436955  122.5438927    0.0680600
  6    1.3016778  162.8749462   62.0075028    0.0680600
  7    1.3020847  164.6700459  245.5258800    0.0680600
  8    1.3848174  141.1254999  194.0558222    0.0680600
  9    1.4808106  130.8381986  152.7574577    0.0680600
 10    1.3740572  139.5635158  111.2845799    0.0680600
  
  Distortion Coordinate (A):  -0.3010
  
  
  Atom Coordinate (A)s (in Angstroms,degrees,degrees):
  
  1    1.3017785   17.1210666  171.6902467    0.0680600
  2    1.3026248   15.3263462  348.3502569    0.0680600
  3    1.3854351   38.8826953   39.7652421    0.0680600
  4    1.4818072   49.1720300   81.0329023    0.0680600
  5    1.3740862   40.4500355  122.4864624    0.0680600
  6    1.3016655  162.8963340   62.1349930    0.0680600
  7    1.3025898  164.6556726  245.4296847    0.0680600
  8    1.3855746  141.1016810  194.0513040    0.0680600
  9    1.4820309  130.8240392  152.7890919    0.0680600
 10    1.3741102  139.5571617  111.3420139    0.0680600
  
  Distortion Coordinate (A):  -0.2580
  
  
  Atom Coordinate (A)s (in Angstroms,degrees,degrees):
  
  1    1.3017671   17.0997437  171.5626085    0.0680600
  2    1.3031303   15.3407498  348.4463700    0.0680600
  3    1.3861925   38.9065073   39.7697417    0.0680600
  4    1.4830277   49.1861825   81.0012905    0.0680600
  5    1.3741399   40.4564036  122.4290493    0.0680600
  6    1.3016546  162.9176420   62.2627933    0.0680600
  7    1.3030956  164.6412638  245.3337024    0.0680600
  8    1.3863323  141.0778752  194.0467929    0.0680600
  9    1.4832518  130.8098836  152.8206850    0.0680600
 10    1.3741644  139.5507794  111.3994307    0.0680600
  
  Distortion Coordinate (A):  -0.2150
  
  
  Atom Coordinate (A)s (in Angstroms,degrees,degrees):
  
  1    1.3017573   17.0785008  171.4346608    0.0680600
  2    1.3036364   15.3551888  348.5422698    0.0680600
  3    1.3869503   38.9303061   39.7742342    0.0680600
  4    1.4842489   49.2003312   80.9697198    0.0680600
  5    1.3741947   40.4627999  122.3716534    0.0680600
  6    1.3016453  162.9388699   62.3909038    0.0680600
  7    1.3036021  164.6268196  245.2379329    0.0680600
  8    1.3870904  141.0540827  194.0422890    0.0680600
  9    1.4844734  130.7957317  152.8522370    0.0680600
 10    1.3742198  139.5443690  111.4568301    0.0680600
  
  Distortion Coordinate (A):  -0.1720
  
  
  Atom Coordinate (A)s (in Angstroms,degrees,degrees):
  
  1    1.3017489   17.0573381  171.3064035    0.0680600
  2    1.3041433   15.3696631  348.6379565    0.0680600
  3    1.3877086   38.9540917   39.7787196    0.0680600
  4    1.4854707   49.2144762   80.9381901    0.0680600
  5    1.3742508   40.4692242  122.3142751    0.0680600
  6    1.3016374  162.9600175   62.5193242    0.0680600
  7    1.3041092  164.6123402  245.1423762    0.0680600
  8    1.3878490  141.0303033  194.0377923    0.0680600
  9    1.4856956  130.7815836  152.8837480    0.0680600
 10    1.3742764  139.5379304  111.5142120    0.0680600
  
  Distortion Coordinate (A):  -0.1290
  
  
  Atom Coordinate (A)s (in Angstroms,degrees,degrees):
  
  1    1.3017420   17.0362560  171.1778370    0.0680600
  2    1.3046508   15.3841725  348.7334302    0.0680600
  3    1.3884674   38.9778641   39.7831978    0.0680600
  4    1.4866932   49.2286174   80.9067014    0.0680600
  5    1.3743080   40.4756767  122.2569142    0.0680600
  6    1.3016310  162.9810843   62.6480544    0.0680600
  7    1.3046171  164.5978257  245.0470320    0.0680600
  8    1.3886081  141.0065372  194.0333027    0.0680600
  9    1.4869185  130.7674393  152.9152181    0.0680600
 10    1.3743341  139.5314638  111.5715763    0.0680600
  
  Distortion Coordinate (A):  -0.0860
  
  
  Atom Coordinate (A)s (in Angstroms,degrees,degrees):
  
  1    1.3017365   17.0152548  171.0489612    0.0680600
  2    1.3051590   15.3987169  348.8286911    0.0680600
  3    1.3892267   39.0016233   39.7876689    0.0680600
  4    1.4879164   49.2427548   80.8752535    0.0680600
  5    1.3743663   40.4821572  122.1995710    0.0680600
  6    1.3016261  163.0020701   62.7770942    0.0680600
  7    1.3051256  164.5832763  244.9519002    0.0680600
  8    1.3893677  140.9827842  194.0288203    0.0680600
  9    1.4881420  130.7532988  152.9466473    0.0680600
 10    1.3743930  139.5249691  111.6289229    0.0680600
  
  Distortion Coordinate (A):  -0.0430
  
  
  Atom Coordinate (A)s (in Angstroms,degrees,degrees):
  
  1    1.3017326   16.9943348  170.9197765    0.0680600
  2    1.3056679   15.4132961  348.9237395    0.0680600
  3    1.3899865   39.0253694   39.7921330    0.0680600
  4    1.4891402   49.2568884   80.8438465    0.0680600
  5    1.3744258   40.4886658  122.1422455    0.0680600
  6    1.3016227  163.0229745   62.9064434    0.0680600
  7    1.3056348  164.5686922  244.8569805    0.0680600
  8    1.3901277  140.9590444  194.0243449    0.0680600
  9    1.4893662  130.7391622  152.9780358    0.0680600
 10    1.3744530  139.5184463  111.6862518    0.0680600
  
  Distortion Coordinate (A):   0.0430
  
  
  Atom Coordinate (A)s (in Angstroms,degrees,degrees):
  
  1    1.3017292   16.9527399  170.6604811    0.0680600
  2    1.3066877   15.4425583  349.1131993    0.0680600
  3    1.3915074   39.0728219   39.8010399    0.0680600
  4    1.4915898   49.2851439   80.7811546    0.0680600
  5    1.3745484   40.5017670  122.0276482    0.0680600
  6    1.3016203  163.0645378   63.1660692    0.0680600
  7    1.3066552  164.5394205  244.6677768    0.0680600
  8    1.3916492  140.9116043  194.0154154    0.0680600
  9    1.4918166  130.7109005  153.0406904    0.0680600
 10    1.3745766  139.5053168  111.8008556    0.0680600
  
  Distortion Coordinate (A):   0.0860
  
  
  Atom Coordinate (A)s (in Angstroms,degrees,degrees):
  
  1    1.3017297   16.9320656  170.5303709    0.0680600
  2    1.3071986   15.4572409  349.2076110    0.0680600
  3    1.3922685   39.0965284   39.8054827    0.0680600
  4    1.4928155   49.2992659   80.7498697    0.0680600
  5    1.3746114   40.5083596  121.9703766    0.0680600
  6    1.3016214  163.0851961   63.2963453    0.0680600
  7    1.3071664  164.5247332  244.5734925    0.0680600
  8    1.3924106  140.8879041  194.0109612    0.0680600
  9    1.4930427  130.6967755  153.0719568    0.0680600
 10    1.3746402  139.4987101  111.8581303    0.0680600
  
  Distortion Coordinate (A):   0.1290
  
  
  Atom Coordinate (A)s (in Angstroms,degrees,degrees):
  
  1    1.3017317   16.9114738  170.3999525    0.0680600
  2    1.3077102   15.4719576  349.3018110    0.0680600
  3    1.3930301   39.1202218   39.8099186    0.0680600
  4    1.4940420   49.3133840   80.7186254    0.0680600
  5    1.3746756   40.5149801  121.9131231    0.0680600
  6    1.3016239  163.1057717   63.4269299    0.0680600
  7    1.3076783  164.5100119  244.4794195    0.0680600
  8    1.3931725  140.8642170  194.0065141    0.0680600
  9    1.4942695  130.6826545  153.1031826    0.0680600
 10    1.3747049  139.4920754  111.9153869    0.0680600
  
  Distortion Coordinate (A):   0.1720
  
  
  Atom Coordinate (A)s (in Angstroms,degrees,degrees):
  
  1    1.3017352   16.8909649  170.2692264    0.0680600
  2    1.3082224   15.4867083  349.3957994    0.0680600
  3    1.3937922   39.1439020   39.8143475    0.0680600
  4    1.4952690   49.3274981   80.6874216    0.0680600
  5    1.3747410   40.5216285  121.8558880    0.0680600
  6    1.3016279  163.1262644   63.5578227    0.0680600
  7    1.3081909  164.4952566  244.3855577    0.0680600
  8    1.3939349  140.8405431  194.0020740    0.0680600
  9    1.4954970  130.6685373  153.1343679    0.0680600
 10    1.3747708  139.4854128  111.9726251    0.0680600
  
  Distortion Coordinate (A):   0.2150
  
  
  Atom Coordinate (A)s (in Angstroms,degrees,degrees):
  
  1    1.3017402   16.8705391  170.1381928    0.0680600
  2    1.3087354   15.5014928  349.4895764    0.0680600
  3    1.3945548   39.1675689   39.8187693    0.0680600
  4    1.4964967   49.3416083   80.6562582    0.0680600
  5    1.3748075   40.5283049  121.7986712    0.0680600
  6    1.3016334  163.1466737   63.6890235    0.0680600
  7    1.3087042  164.4804676  244.2919069    0.0680600
  8    1.3946977  140.8168823  193.9976408    0.0680600
  9    1.4967251  130.6544242  153.1655127    0.0680600
 10    1.3748379  139.4787222  112.0298449    0.0680600
  
  Distortion Coordinate (A):   0.2580
  
  
  Atom Coordinate (A)s (in Angstroms,degrees,degrees):
  
  1    1.3017467   16.8501969  170.0068519    0.0680600
  2    1.3092490   15.5163110  349.5831422    0.0680600
  3    1.3953178   39.1912228   39.8231843    0.0680600
  4    1.4977251   49.3557145   80.6251353    0.0680600
  5    1.3748753   40.5350091  121.7414729    0.0680600
  6    1.3016404  163.1669993   63.8205319    0.0680600
  7    1.3092181  164.4656451  244.1984668    0.0680600
  8    1.3954610  140.7932348  193.9932147    0.0680600
  9    1.4979538  130.6403150  153.1966172    0.0680600
 10    1.3749061  139.4720039  112.0870461    0.0680600
  
  Distortion Coordinate (A):   0.3010
  
  
  Atom Coordinate (A)s (in Angstroms,degrees,degrees):
  
  1    1.3017546   16.8299385  169.8752042    0.0680600
  2    1.3097633   15.5311626  349.6764970    0.0680600
  3    1.3960813   39.2148634   39.8275922    0.0680600
  4    1.4989541   49.3698167   80.5940526    0.0680600
  5    1.3749441   40.5417412  121.6842932    0.0680600
  6    1.3016489  163.1872410   63.9523476    0.0680600
  7    1.3097327  164.4507891  244.1052373    0.0680600
  8    1.3962248  140.7696003  193.9887955    0.0680600
  9    1.4991832  130.6262098  153.2276813    0.0680600
 10    1.3749755  139.4652576  112.1442287    0.0680600
  
  Distortion Coordinate (A):   0.3440
  
  
  Atom Coordinate (A)s (in Angstroms,degrees,degrees):
  
  1    1.3017641   16.8097643  169.7432498    0.0680600
  2    1.3102783   15.5460476  349.7696411    0.0680600
  3    1.3968453   39.2384909   39.8319932    0.0680600
  4    1.5001838   49.3839150   80.5630103    0.0680600
  5    1.3750142   40.5485011  121.6271321    0.0680600
  6    1.3016588  163.2073983   64.0844704    0.0680600
  7    1.3102480  164.4358999  244.0122181    0.0680600
  8    1.3969891  140.7459791  193.9843833    0.0680600
  9    1.5004132  130.6121087  153.2587051    0.0680600
 10    1.3750461  139.4584835  112.2013925    0.0680600
  
  
  Mode:   12
  
  Distortion Coordinate (A):  -0.3220
  
  
  Atom Coordinate (A)s (in Angstroms,degrees,degrees):
  
  1    1.2864818   17.1471374  169.4566880    0.0680600
  2    1.2953474   15.4312716  350.5122395    0.0680600
  3    1.3961213   39.3249485   40.3556506    0.0680600
  4    1.5008264   49.6564994   80.8012179    0.0680600
  5    1.3712898   40.9777306  121.6680383    0.0680600
  6    1.2863725  162.8700734   64.3709538    0.0680600
  7    1.2953162  164.5505142  243.2702276    0.0680600
  8    1.3962633  140.6595957  193.4609006    0.0680600
  9    1.5010542  130.3395918  153.0204379    0.0680600
 10    1.3713188  139.0292787  112.1602734    0.0680600
  
  Distortion Coordinate (A):  -0.2760
  
  
  Atom Coordinate (A)s (in Angstroms,degrees,degrees):
  
  1    1.2886513   17.1216738  169.6465346    0.0680600
  2    1.2968869   15.4301765  350.2981537    0.0680600
  3    1.3953434   39.2854462   40.2763243    0.0680600
  4    1.4993241   49.6016064   80.8028138    0.0680600
  5    1.3717311   40.9086368  121.7271580    0.0680600
  6    1.2885419  162.8955494   64.1809308    0.0680600
  7    1.2968554  164.5516370  243.4840791    0.0680600
  8    1.3954853  140.6990802  193.5402153    0.0680600
  9    1.4995517  130.3944785  153.0188715    0.0680600
 10    1.3717599  139.0983851  112.1011808    0.0680600
  
  Distortion Coordinate (A):  -0.2300
  
  
  Atom Coordinate (A)s (in Angstroms,degrees,degrees):
  
  1    1.2908236   17.0964297  169.8366099    0.0680600
  2    1.2984289   15.4292875  350.0842937    0.0680600
  3    1.3945688   39.2459753   40.1968187    0.0680600
  4    1.4978243   49.5466549   80.8044140    0.0680600
  5    1.3721775   40.8395961  121.7864228    0.0680600
  6    1.2907143  162.9208058   63.9906780    0.0680600
  7    1.2983972  164.5525538  243.6977058    0.0680600
  8    1.3947107  140.7385334  193.6197092    0.0680600
  9    1.4980518  130.4494239  153.0173008    0.0680600
 10    1.3722062  139.1674384  112.0419430    0.0680600
  
  Distortion Coordinate (A):  -0.1840
  
  
  Atom Coordinate (A)s (in Angstroms,degrees,degrees):
  
  1    1.2929990   17.0714049  170.0269100    0.0680600
  2    1.2999735   15.4286039  349.8706651    0.0680600
  3    1.3937976   39.2065360   40.1171334    0.0680600
  4    1.4963272   49.4916447   80.8060185    0.0680600
  5    1.3726291   40.7706088  121.8458331    0.0680600
  6    1.2928897  162.9458425   63.8001993    0.0680600
  7    1.2999416  164.5532654  243.9111020    0.0680600
  8    1.3939394  140.7779549  193.6993825    0.0680600
  9    1.4965544  130.5044278  153.0157259    0.0680600
 10    1.3726575  139.2364382  111.9825596    0.0680600
  
  Distortion Coordinate (A):  -0.1380
  
  
  Atom Coordinate (A)s (in Angstroms,degrees,degrees):
  
  1    1.2951774   17.0465994  170.2174313    0.0680600
  2    1.3015206   15.4281251  349.6572735    0.0680600
  3    1.3930298   39.1671288   40.0372682    0.0680600
  4    1.4948327   49.4365759   80.8076273    0.0680600
  5    1.3730858   40.7016755  121.9053894    0.0680600
  6    1.2950680  162.9706599   63.6094985    0.0680600
  7    1.3014885  164.5537725  244.1242623    0.0680600
  8    1.3931716  140.8173445  193.7792356    0.0680600
  9    1.4950597  130.5594903  153.0141467    0.0680600
 10    1.3731140  139.3053843  111.9230303    0.0680600
  
  Distortion Coordinate (A):  -0.0920
  
  
  Atom Coordinate (A)s (in Angstroms,degrees,degrees):
  
  1    1.2973587   17.0220129  170.4081698    0.0680600
  2    1.3030703   15.4278503  349.4441244    0.0680600
  3    1.3922654   39.1277538   39.9572227    0.0680600
  4    1.4933407   49.3814485   80.8092406    0.0680600
  5    1.3735476   40.6327964  121.9650920    0.0680600
  6    1.2972493  162.9952580   63.4185793    0.0680600
  7    1.3030380  164.5540757  244.3371812    0.0680600
  8    1.3924071  140.8567017  193.8592688    0.0680600
  9    1.4935676  130.6146115  153.0125633    0.0680600
 10    1.3735756  139.3742761  111.8633547    0.0680600
  
  Distortion Coordinate (A):  -0.0460
  
  
  Atom Coordinate (A)s (in Angstroms,degrees,degrees):
  
  1    1.2995429   16.9976453  170.5991217    0.0680600
  2    1.3046226   15.4277789  349.2312232    0.0680600
  3    1.3915043   39.0884115   39.8769967    0.0680600
  4    1.4918514   49.3262626   80.8108582    0.0680600
  5    1.3740145   40.5639719  122.0249413    0.0680600
  6    1.2994336  163.0196370   63.2274458    0.0680600
  7    1.3045900  164.5541758  244.5498531    0.0680600
  8    1.3916459  140.8960262  193.9394824    0.0680600
  9    1.4920780  130.6697911  153.0109755    0.0680600
 10    1.3740424  139.4431133  111.8035323    0.0680600
  
  Distortion Coordinate (A):   0.0460
  
  
  Atom Coordinate (A)s (in Angstroms,degrees,degrees):
  
  1    1.3039203   16.9495660  170.9816501    0.0680600
  2    1.3077348   15.4282429  348.8061865    0.0680600
  3    1.3899924   39.0098263   39.7160020    0.0680600
  4    1.4888805   49.2157150   80.8141066    0.0680600
  5    1.3749637   40.4264883  122.1450820    0.0680600
  6    1.3038109  163.0677385   62.8445512    0.0680600
  7    1.3077018  164.5537696  244.9744347    0.0680600
  8    1.3901339  140.9745760  194.1004518    0.0680600
  9    1.4891067  130.7803262  153.0077870    0.0680600
 10    1.3749912  139.5806225  111.6834455    0.0680600
  
  Distortion Coordinate (A):   0.0920
  
  
  Atom Coordinate (A)s (in Angstroms,degrees,degrees):
  
  1    1.3061134   16.9258540  171.1732187    0.0680600
  2    1.3092947   15.4287771  348.5940618    0.0680600
  3    1.3892415   38.9705841   39.6352326    0.0680600
  4    1.4873990   49.1603534   80.8157375    0.0680600
  5    1.3754460   40.3578299  122.2053741    0.0680600
  6    1.3060040  163.0914614   62.6527979    0.0680600
  7    1.3092615  164.5532647  245.1863336    0.0680600
  8    1.3893829  141.0138004  194.1812082    0.0680600
  9    1.4876250  130.8356816  153.0061862    0.0680600
 10    1.3754733  139.6492937  111.6231803    0.0680600
  
  Distortion Coordinate (A):   0.1380
  
  
  Atom Coordinate (A)s (in Angstroms,degrees,degrees):
  
  1    1.3083095   16.9023601  171.3649850    0.0680600
  2    1.3108572   15.4295116  348.3822064    0.0680600
  3    1.3884940   38.9313759   39.5542816    0.0680600
  4    1.4859201   49.1049332   80.8173728    0.0680600
  5    1.3759333   40.2892277  122.2658146    0.0680600
  6    1.3082000  163.1149659   62.4608461    0.0680600
  7    1.3108237  164.5525595  245.3979641    0.0680600
  8    1.3886354  141.0529909  194.2621462    0.0680600
  9    1.4861459  130.8910955  153.0045811    0.0680600
 10    1.3759605  139.7179087  111.5627667    0.0680600
  
  Distortion Coordinate (A):   0.1840
  
  
  Atom Coordinate (A)s (in Angstroms,degrees,degrees):
  
  1    1.3105084   16.8790841  171.5569450    0.0680600
  2    1.3124222   15.4304457  348.1706258    0.0680600
  3    1.3877500   38.8922022   39.4731485    0.0680600
  4    1.4844439   49.0494545   80.8190126    0.0680600
  5    1.3764258   40.2206821  122.3264039    0.0680600
  6    1.3103990  163.1382523   62.2686995    0.0680600
  7    1.3123885  164.5516550  245.6093211    0.0680600
  8    1.3878912  141.0921469  194.3432660    0.0680600
  9    1.4846695  130.9465680  153.0029716    0.0680600
 10    1.3764528  139.7864673  111.5022042    0.0680600
  
  Distortion Coordinate (A):   0.2300
  
  
  Atom Coordinate (A)s (in Angstroms,degrees,degrees):
  
  1    1.3127103   16.8560259  171.7490946    0.0680600
  2    1.3139897   15.4315788  347.9593252    0.0680600
  3    1.3870093   38.8530631   39.3918331    0.0680600
  4    1.4829702   48.9939173   80.8206569    0.0680600
  5    1.3769234   40.1521933  122.3871424    0.0680600
  6    1.3126008  163.1613207   62.0763624    0.0680600
  7    1.3139558  164.5505516  245.8203992    0.0680600
  8    1.3871504  141.1312683  194.4245680    0.0680600
  9    1.4831956  131.0020989  153.0013576    0.0680600
 10    1.3769501  139.8549691  111.4414925    0.0680600
  
  Distortion Coordinate (A):   0.2760
  
  
  Atom Coordinate (A)s (in Angstroms,degrees,degrees):
  
  1    1.3149150   16.8331852  171.9414298    0.0680600
  2    1.3155598   15.4329099  347.7483097    0.0680600
  3    1.3862720   38.8139592   39.3103352    0.0680600
  4    1.4814992   48.9383215   80.8223057    0.0680600
  5    1.3774261   40.0837618  122.4480306    0.0680600
  6    1.3148056  163.1841714   61.8838387    0.0680600
  7    1.3155257  164.5492504  246.0311934    0.0680600
  8    1.3864131  141.1703545  194.5060523    0.0680600
  9    1.4817244  131.0576884  152.9997392    0.0680600
 10    1.3774526  139.9234135  111.3806312    0.0680600
  
  Distortion Coordinate (A):   0.3220
  
  
  Atom Coordinate (A)s (in Angstroms,degrees,degrees):
  
  1    1.3171227   16.8105618  172.1339465    0.0680600
  2    1.3171324   15.4344385  347.5375845    0.0680600
  3    1.3855381   38.7748907   39.2286544    0.0680600
  4    1.4800308   48.8826673   80.8239591    0.0680600
  5    1.3779339   40.0153879  122.5090689    0.0680600
  6    1.3170132  163.2068046   61.6911326    0.0680600
  7    1.3170980  164.5477519  246.2416984    0.0680600
  8    1.3856791  141.2094053  194.5877193    0.0680600
  9    1.4802558  131.1133363  152.9981164    0.0680600
 10    1.3779602  139.9918004  111.3196197    0.0680600
  
  
  Mode:   13
  
  Distortion Coordinate (A):  -0.3080
  
  
  Atom Coordinate (A)s (in Angstroms,degrees,degrees):
  
  1    1.3136153   16.8646883  171.5750643    0.0680600
  2    1.3156222   15.3523095  347.9942098    0.0680600
  3    1.3912359   38.8365955   39.5343785    0.0680600
  4    1.4832811   49.0404572   80.8606111    0.0680600
  5    1.3723677   40.2128233  122.4066627    0.0680600
  6    1.2897870  162.9309644   63.8188170    0.0680600
  7    1.2967661  164.4730755  243.7418535    0.0680600
  8    1.3904599  140.7222020  193.7599949    0.0680600
  9    1.4977222  130.4956346  153.0568042    0.0680600
 10    1.3767352  139.2290116  112.0609346    0.0680600
  
  Distortion Coordinate (A):  -0.2640
  
  
  Atom Coordinate (A)s (in Angstroms,degrees,degrees):
  
  1    1.3119143   16.8799889  171.4627907    0.0680600
  2    1.3142691   15.3627896  348.1406927    0.0680600
  3    1.3911624   38.8669128   39.5719789    0.0680600
  4    1.4842902   49.0734647   80.8536998    0.0680600
  5    1.3726642   40.2531356  122.3604420    0.0680600
  6    1.2914743  162.9473295   63.7071846    0.0680600
  7    1.2981019  164.4849687  243.8874338    0.0680600
  8    1.3905174  140.7526865  193.7969808    0.0680600
  9    1.4967006  130.5283351  153.0500644    0.0680600
 10    1.3764118  139.2694479  112.0158510    0.0680600
  
  Distortion Coordinate (A):  -0.2200
  
  
  Atom Coordinate (A)s (in Angstroms,degrees,degrees):
  
  1    1.3102143   16.8953705  171.3505697    0.0680600
  2    1.3129172   15.3733762  348.2871305    0.0680600
  3    1.3910900   38.8972438   39.6095321    0.0680600
  4    1.4853002   49.1064487   80.8468003    0.0680600
  5    1.3729628   40.2934572  122.3143082    0.0680600
  6    1.2931628  162.9636123   63.5954895    0.0680600
  7    1.2994391  164.4967545  244.0330818    0.0680600
  8    1.3905762  140.7831579  193.8340133    0.0680600
  9    1.4956800  130.5610590  153.0433131    0.0680600
 10    1.3760904  139.3098762  111.9706827    0.0680600
  
  Distortion Coordinate (A):  -0.1760
  
  
  Atom Coordinate (A)s (in Angstroms,degrees,degrees):
  
  1    1.3085154   16.9108331  171.2384022    0.0680600
  2    1.3115667   15.3840694  348.4335212    0.0680600
  3    1.3910189   38.9275885   39.6470380    0.0680600
  4    1.4863112   49.1394094   80.8399127    0.0680600
  5    1.3732634   40.3337882  122.2682613    0.0680600
  6    1.2948523  162.9798131   63.4837325    0.0680600
  7    1.3007776  164.5084328  244.1787957    0.0680600
  8    1.3906362  140.8136162  193.8710924    0.0680600
  9    1.4946604  130.5938063  153.0365504    0.0680600
 10    1.3757710  139.3502966  111.9254293    0.0680600
  
  Distortion Coordinate (A):  -0.1320
  
  
  Atom Coordinate (A)s (in Angstroms,degrees,degrees):
  
  1    1.3068175   16.9263770  171.1262890    0.0680600
  2    1.3102174   15.3948692  348.5798629    0.0680600
  3    1.3909491   38.9579467   39.6844966    0.0680600
  4    1.4873232   49.1723467   80.8330369    0.0680600
  5    1.3735661   40.3741283  122.2223010    0.0680600
  6    1.2965428  162.9959319   63.3719144    0.0680600
  7    1.3021174  164.5200038  244.3245736    0.0680600
  8    1.3906973  140.8440615  193.9082182    0.0680600
  9    1.4936416  130.6265770  153.0297760    0.0680600
 10    1.3754538  139.3907089  111.8800909    0.0680600
  
  Distortion Coordinate (A):  -0.0880
  
  
  Atom Coordinate (A)s (in Angstroms,degrees,degrees):
  
  1    1.3051207   16.9420020  171.0142308    0.0680600
  2    1.3088695   15.4057759  348.7261538    0.0680600
  3    1.3908804   38.9883184   39.7219081    0.0680600
  4    1.4883360   49.2052605   80.8261729    0.0680600
  5    1.3738709   40.4144775  122.1764271    0.0680600
  6    1.2982344  163.0119687   63.2600361    0.0680600
  7    1.3034585  164.5314675  244.4704136    0.0680600
  8    1.3907598  140.8744935  193.9453908    0.0680600
  9    1.4926238  130.6593711  153.0229901    0.0680600
 10    1.3751385  139.4311128  111.8346670    0.0680600
  
  Distortion Coordinate (A):  -0.0440
  
  
  Atom Coordinate (A)s (in Angstroms,degrees,degrees):
  
  1    1.3034249   16.9577085  170.9022286    0.0680600
  2    1.3075228   15.4167894  348.8723919    0.0680600
  3    1.3908129   39.0187036   39.7592726    0.0680600
  4    1.4893499   49.2381510   80.8193207    0.0680600
  5    1.3741777   40.4548355  122.1306394    0.0680600
  6    1.2999271  163.0279238   63.1480983    0.0680600
  7    1.3048009  164.5428241  244.6163140    0.0680600
  8    1.3908234  140.9049123  193.9826103    0.0680600
  9    1.4916070  130.6921885  153.0161926    0.0680600
 10    1.3748254  139.4715085  111.7891577    0.0680600
  
  Distortion Coordinate (A):   0.0440
  
  
  Atom Coordinate (A)s (in Angstroms,degrees,degrees):
  
  1    1.3000365   16.9893659  170.6783951    0.0680600
  2    1.3048334   15.4391376  349.1647026    0.0680600
  3    1.3906817   39.0795142   39.8338603    0.0680600
  4    1.4913804   49.3038618   80.8056514    0.0680600
  5    1.3747975   40.5355779  122.0393222    0.0680600
  6    1.3033155  163.0595889   62.9240475    0.0680600
  7    1.3074897  164.5652161  244.9082882    0.0680600
  8    1.3909543  140.9657099  194.0571899    0.0680600
  9    1.4895761  130.7578937  153.0025626    0.0680600
 10    1.3742052  139.5522740  111.6978818    0.0680600
  
  Distortion Coordinate (A):   0.0880
  
  
  Atom Coordinate (A)s (in Angstroms,degrees,degrees):
  
  1    1.2983438   17.0053170  170.5665655    0.0680600
  2    1.3034906   15.4504724  349.3107713    0.0680600
  3    1.3906179   39.1099395   39.8710838    0.0680600
  4    1.4923970   49.3366820   80.7988343    0.0680600
  5    1.3751104   40.5759619  121.9937922    0.0680600
  6    1.3050113  163.0752991   62.8119361    0.0680600
  7    1.3088360  164.5762517  245.0543583    0.0680600
  8    1.3910215  140.9960887  194.0945502    0.0680600
  9    1.4885621  130.7907814  152.9957301    0.0680600
 10    1.3738981  139.5926438  111.6521148    0.0680600
  
  Distortion Coordinate (A):   0.1320
  
  
  Atom Coordinate (A)s (in Angstroms,degrees,degrees):
  
  1    1.2966523   17.0213498  170.4547951    0.0680600
  2    1.3021492   15.4619144  349.4567798    0.0680600
  3    1.3905553   39.1403780   39.9082604    0.0680600
  4    1.4934147   49.3694789   80.7920288    0.0680600
  5    1.3754254   40.6163544  121.9483477    0.0680600
  6    1.3067082  163.0909278   62.6997685    0.0680600
  7    1.3101837  164.5871805  245.2004813    0.0680600
  8    1.3910900  141.0264540  194.1319575    0.0680600
  9    1.4875490  130.8236924  152.9888859    0.0680600
 10    1.3735932  139.6330046  111.6062615    0.0680600
  
  Distortion Coordinate (A):   0.1760
  
  
  Atom Coordinate (A)s (in Angstroms,degrees,degrees):
  
  1    1.2949617   17.0374645  170.3430845    0.0680600
  2    1.3008091   15.4734639  349.6027263    0.0680600
  3    1.3904939   39.1708296   39.9453902    0.0680600
  4    1.4944332   49.4022524   80.7852349    0.0680600
  5    1.3757425   40.6567551  121.9029885    0.0680600
  6    1.3084061  163.1064752   62.5875455    0.0680600
  7    1.3115326  164.5980026  245.3466553    0.0680600
  8    1.3911597  141.0568057  194.1694119    0.0680600
  9    1.4865369  130.8566269  152.9820299    0.0680600
 10    1.3732903  139.6733564  111.5603218    0.0680600
  
  Distortion Coordinate (A):   0.2200
  
  
  Atom Coordinate (A)s (in Angstroms,degrees,degrees):
  
  1    1.2932722   17.0536611  170.2314348    0.0680600
  2    1.2994703   15.4851207  349.7486088    0.0680600
  3    1.3904337   39.2012945   39.9824732    0.0680600
  4    1.4954527   49.4350025   80.7784526    0.0680600
  5    1.3760616   40.6971640  121.8577145    0.0680600
  6    1.3101050  163.1219414   62.4752679    0.0680600
  7    1.3128829  164.6087181  245.4928783    0.0680600
  8    1.3912306  141.0871440  194.2069136    0.0680600
  9    1.4855257  130.8895848  152.9751621    0.0680600
 10    1.3729894  139.7136991  111.5142955    0.0680600
  
  Distortion Coordinate (A):   0.2640
  
  
  Atom Coordinate (A)s (in Angstroms,degrees,degrees):
  
  1    1.2915838   17.0699398  170.1198466    0.0680600
  2    1.2981328   15.4968851  349.8944256    0.0680600
  3    1.3903748   39.2317724   40.0195095    0.0680600
  4    1.4964731   49.4677292   80.7716818    0.0680600
  5    1.3763828   40.7375809  121.8125254    0.0680600
  6    1.3118050  163.1373264   62.3629365    0.0680600
  7    1.3142344  164.6193272  245.6391487    0.0680600
  8    1.3913027  141.1174686  194.2444624    0.0680600
  9    1.4845155  130.9225661  152.9682825    0.0680600
 10    1.3726906  139.7540325  111.4681823    0.0680600
  
  Distortion Coordinate (A):   0.3080
  
  
  Atom Coordinate (A)s (in Angstroms,degrees,degrees):
  
  1    1.2898965   17.0863005  170.0083207    0.0680600
  2    1.2967966   15.5087571  350.0401748    0.0680600
  3    1.3903171   39.2622633   40.0564992    0.0680600
  4    1.4974945   49.5004325   80.7649226    0.0680600
  5    1.3767060   40.7780057  121.7674212    0.0680600
  6    1.3135060  163.1526304   62.2505522    0.0680600
  7    1.3155872  164.6298298  245.7854643    0.0680600
  8    1.3913761  141.1477795  194.2820586    0.0680600
  9    1.4835062  130.9555708  152.9613910    0.0680600
 10    1.3723939  139.7943566  111.4219822    0.0680600
  
  
  Mode:   14
  
  Distortion Coordinate (A):  -0.3280
  
  
  Atom Coordinate (A)s (in Angstroms,degrees,degrees):
  
  1    1.3006826   16.9200663  170.6452389    0.0680600
  2    1.3135411   15.4979482  349.0002255    0.0680600
  3    1.3975013   39.0156391   39.6603576    0.0680600
  4    1.4896278   49.2659121   80.6891091    0.0680600
  5    1.3719546   40.4414747  121.9876382    0.0680600
  6    1.3026710  162.9903174   62.8918181    0.0680600
  7    1.2987839  164.6244537  244.7435360    0.0680600
  8    1.3841403  140.9015097  193.8832424    0.0680600
  9    1.4913341  130.7198196  152.8861064    0.0680600
 10    1.3770505  139.4582056  111.6465883    0.0680600
  
  Distortion Coordinate (A):  -0.2870
  
  
  Atom Coordinate (A)s (in Angstroms,degrees,degrees):
  
  1    1.3008134   16.9267418  170.6634244    0.0680600
  2    1.3126204   15.4892148  349.0025048    0.0680600
  3    1.3966566   39.0198042   39.6773602    0.0680600
  4    1.4897195   49.2665433   80.7045351    0.0680600
  5    1.3722708   40.4481918  121.9998224    0.0680600
  6    1.3025395  162.9970056   62.9097991    0.0680600
  7    1.2997038  164.6156345  244.7458930    0.0680600
  8    1.3849834  140.9057537  193.9003481    0.0680600
  9    1.4912408  130.7204779  152.9015114    0.0680600
 10    1.3767332  139.4649158  111.6586884    0.0680600
  
  Distortion Coordinate (A):  -0.2460
  
  
  Atom Coordinate (A)s (in Angstroms,degrees,degrees):
  
  1    1.3009442   16.9334182  170.6815942    0.0680600
  2    1.3116998   15.4804754  349.0047882    0.0680600
  3    1.3958120   39.0239744   39.6943704    0.0680600
  4    1.4898113   49.2671765   80.7199597    0.0680600
  5    1.3725871   40.4549085  122.0120004    0.0680600
  6    1.3024081  163.0036928   62.9277955    0.0680600
  7    1.3006237  164.6068216  244.7482458    0.0680600
  8    1.3858266  140.9099926  193.9174463    0.0680600
  9    1.4911477  130.7211341  152.9169177    0.0680600
 10    1.3764159  139.4716262  111.6707948    0.0680600
  
  Distortion Coordinate (A):  -0.2050
  
  
  Atom Coordinate (A)s (in Angstroms,degrees,degrees):
  
  1    1.3010750   16.9400956  170.6997482    0.0680600
  2    1.3107793   15.4717298  349.0070757    0.0680600
  3    1.3949675   39.0281497   39.7113881    0.0680600
  4    1.4899032   49.2678118   80.7353831    0.0680600
  5    1.3729034   40.4616249  122.0241722    0.0680600
  6    1.3022767  163.0103792   62.9458076    0.0680600
  7    1.3015437  164.5980149  244.7505942    0.0680600
  8    1.3866700  140.9142262  193.9345370    0.0680600
  9    1.4910546  130.7217884  152.9323254    0.0680600
 10    1.3760987  139.4783370  111.6829073    0.0680600
  
  Distortion Coordinate (A):  -0.1640
  
  
  Atom Coordinate (A)s (in Angstroms,degrees,degrees):
  
  1    1.3012059   16.9467739  170.7178865    0.0680600
  2    1.3098588   15.4629781  349.0093673    0.0680600
  3    1.3941231   39.0323300   39.7284133    0.0680600
  4    1.4899953   49.2684490   80.7508051    0.0680600
  5    1.3732199   40.4683410  122.0363377    0.0680600
  6    1.3021454  163.0170646   62.9638352    0.0680600
  7    1.3024638  164.5892143  244.7529384    0.0680600
  8    1.3875134  140.9184548  193.9516200    0.0680600
  9    1.4909617  130.7224406  152.9477343    0.0680600
 10    1.3757817  139.4850481  111.6950260    0.0680600
  
  Distortion Coordinate (A):  -0.1230
  
  
  Atom Coordinate (A)s (in Angstroms,degrees,degrees):
  
  1    1.3013369   16.9534531  170.7360092    0.0680600
  2    1.3089384   15.4542202  349.0116631    0.0680600
  3    1.3932788   39.0365154   39.7454461    0.0680600
  4    1.4900874   49.2690883   80.7662259    0.0680600
  5    1.3735364   40.4750568  122.0484970    0.0680600
  6    1.3020142  163.0237491   62.9818784    0.0680600
  7    1.3033839  164.5804199  244.7552784    0.0680600
  8    1.3883569  140.9226782  193.9686955    0.0680600
  9    1.4908688  130.7230908  152.9631446    0.0680600
 10    1.3754647  139.4917595  111.7071509    0.0680600
  
  Distortion Coordinate (A):  -0.0820
  
  
  Atom Coordinate (A)s (in Angstroms,degrees,degrees):
  
  1    1.3014679   16.9601333  170.7541161    0.0680600
  2    1.3080180   15.4454563  349.0139631    0.0680600
  3    1.3924347   39.0407059   39.7624865    0.0680600
  4    1.4901797   49.2697295   80.7816453    0.0680600
  5    1.3738530   40.4817723  122.0606502    0.0680600
  6    1.3018830  163.0304327   62.9999373    0.0680600
  7    1.3043041  164.5716316  244.7576141    0.0680600
  8    1.3892006  140.9268965  193.9857634    0.0680600
  9    1.4907761  130.7237390  152.9785562    0.0680600
 10    1.3751478  139.4984712  111.7192820    0.0680600
  
  Distortion Coordinate (A):  -0.0410
  
  
  Atom Coordinate (A)s (in Angstroms,degrees,degrees):
  
  1    1.3015990   16.9668144  170.7722074    0.0680600
  2    1.3070977   15.4366862  349.0162672    0.0680600
  3    1.3915906   39.0449015   39.7795344    0.0680600
  4    1.4902721   49.2703728   80.7970634    0.0680600
  5    1.3741697   40.4884875  122.0727971    0.0680600
  6    1.3017519  163.0371154   63.0180117    0.0680600
  7    1.3052243  164.5628495  244.7599455    0.0680600
  8    1.3900443  140.9311097  194.0028238    0.0680600
  9    1.4906835  130.7243852  152.9939692    0.0680600
 10    1.3748310  139.5051832  111.7314192    0.0680600
  
  Distortion Coordinate (A):   0.0410
  
  
  Atom Coordinate (A)s (in Angstroms,degrees,degrees):
  
  1    1.3018614   16.9801793  170.8083432    0.0680600
  2    1.3052573   15.4191276  349.0208880    0.0680600
  3    1.3899029   39.0533081   39.8136530    0.0680600
  4    1.4904573   49.2716654   80.8278957    0.0680600
  5    1.3748034   40.5019169  122.0970724    0.0680600
  6    1.3014898  163.0504780   63.0542075    0.0680600
  7    1.3070650  164.5453037  244.7645958    0.0680600
  8    1.3917322  140.9395207  194.0369218    0.0680600
  9    1.4904987  130.7256716  153.0247990    0.0680600
 10    1.3741976  139.5186082  111.7557123    0.0680600
  
  Distortion Coordinate (A):   0.0820
  
  
  Atom Coordinate (A)s (in Angstroms,degrees,degrees):
  
  1    1.3019926   16.9868632  170.8263876    0.0680600
  2    1.3043371   15.4103391  349.0232047    0.0680600
  3    1.3890591   39.0575190   39.8307236    0.0680600
  4    1.4905500   49.2723147   80.8433098    0.0680600
  5    1.3751204   40.5086312  122.1092008    0.0680600
  6    1.3013588  163.0571579   63.0723290    0.0680600
  7    1.3079854  164.5365401  244.7669146    0.0680600
  8    1.3925763  140.9437186  194.0539595    0.0680600
  9    1.4904065  130.7263118  153.0402159    0.0680600
 10    1.3738810  139.5253212  111.7678682    0.0680600
  
  Distortion Coordinate (A):   0.1230
  
  
  Atom Coordinate (A)s (in Angstroms,degrees,degrees):
  
  1    1.3021239   16.9935479  170.8444165    0.0680600
  2    1.3034171   15.4015444  349.0255256    0.0680600
  3    1.3882155   39.0617351   39.8478018    0.0680600
  4    1.4906429   49.2729660   80.8587227    0.0680600
  5    1.3754375   40.5153451  122.1213229    0.0680600
  6    1.3012279  163.0638368   63.0904661    0.0680600
  7    1.3089059  164.5277825  244.7692293    0.0680600
  8    1.3934205  140.9479113  194.0709896    0.0680600
  9    1.4903143  130.7269500  153.0556341    0.0680600
 10    1.3735646  139.5320345  111.7800302    0.0680600
  
  Distortion Coordinate (A):   0.1640
  
  
  Atom Coordinate (A)s (in Angstroms,degrees,degrees):
  
  1    1.3022553   17.0002336  170.8624297    0.0680600
  2    1.3024971   15.3927435  349.0278507    0.0680600
  3    1.3873720   39.0659562   39.8648876    0.0680600
  4    1.4907359   49.2736193   80.8741342    0.0680600
  5    1.3757546   40.5220587  122.1334389    0.0680600
  6    1.3010970  163.0705149   63.1086189    0.0680600
  7    1.3098265  164.5190311  244.7715397    0.0680600
  8    1.3942648  140.9520990  194.0880122    0.0680600
  9    1.4902223  130.7275861  153.0710536    0.0680600
 10    1.3732482  139.5387480  111.7921985    0.0680600
  
  Distortion Coordinate (A):   0.2050
  
  
  Atom Coordinate (A)s (in Angstroms,degrees,degrees):
  
  1    1.3023868   17.0069202  170.8804275    0.0680600
  2    1.3015771   15.3839365  349.0301800    0.0680600
  3    1.3865286   39.0701826   39.8819809    0.0680600
  4    1.4908290   49.2742746   80.8895444    0.0680600
  5    1.3760718   40.5287720  122.1455487    0.0680600
  6    1.3009662  163.0771920   63.1267874    0.0680600
  7    1.3107471  164.5102858  244.7738460    0.0680600
  8    1.3951092  140.9562816  194.1050272    0.0680600
  9    1.4901305  130.7282203  153.0864744    0.0680600
 10    1.3729319  139.5454619  111.8043730    0.0680600
  
  Distortion Coordinate (A):   0.2460
  
  
  Atom Coordinate (A)s (in Angstroms,degrees,degrees):
  
  1    1.3025182   17.0136077  170.8984097    0.0680600
  2    1.3006573   15.3751233  349.0325136    0.0680600
  3    1.3856853   39.0744140   39.8990818    0.0680600
  4    1.4909222   49.2749319   80.9049532    0.0680600
  5    1.3763892   40.5354850  122.1576524    0.0680600
  6    1.3008355  163.0838682   63.1449717    0.0680600
  7    1.3116678  164.5015466  244.7761482    0.0680600
  8    1.3959537  140.9604591  194.1220347    0.0680600
  9    1.4900387  130.7288524  153.1018965    0.0680600
 10    1.3726157  139.5521761  111.8165537    0.0680600
  
  Distortion Coordinate (A):   0.2870
  
  
  Atom Coordinate (A)s (in Angstroms,degrees,degrees):
  
  1    1.3026498   17.0202961  170.9163763    0.0680600
  2    1.2997375   15.3663039  349.0348515    0.0680600
  3    1.3848422   39.0786506   39.9161903    0.0680600
  4    1.4910156   49.2755913   80.9203608    0.0680600
  5    1.3767066   40.5421976  122.1697498    0.0680600
  6    1.3007048  163.0905434   63.1631718    0.0680600
  7    1.3125885  164.4928135  244.7784462    0.0680600
  8    1.3967984  140.9646315  194.1390346    0.0680600
  9    1.4899470  130.7294825  153.1173199    0.0680600
 10    1.3722996  139.5588906  111.8287406    0.0680600
  
  Distortion Coordinate (A):   0.3280
  
  
  Atom Coordinate (A)s (in Angstroms,degrees,degrees):
  
  1    1.3027814   17.0269854  170.9343275    0.0680600
  2    1.2988177   15.3574784  349.0371936    0.0680600
  3    1.3839991   39.0828924   39.9333064    0.0680600
  4    1.4911090   49.2762526   80.9357670    0.0680600
  5    1.3770241   40.5489099  122.1818411    0.0680600
  6    1.3005742  163.0972177   63.1813876    0.0680600
  7    1.3135093  164.4840865  244.7807400    0.0680600
  8    1.3976431  140.9687989  194.1560270    0.0680600
  9    1.4898555  130.7301107  153.1327446    0.0680600
 10    1.3719836  139.5656054  111.8409337    0.0680600
  
  
  Mode:   15
  
  Distortion Coordinate (A):  -0.3080
  
  
  Atom Coordinate (A)s (in Angstroms,degrees,degrees):
  
  1    1.2977347   16.7464556  170.7562104    0.0680600
  2    1.3023228   15.6926564  349.0552685    0.0680600
  3    1.3898229   39.2586170   39.5306890    0.0680600
  4    1.4901864   49.2900356   80.5140541    0.0680600
  5    1.3716781   40.3509508  121.7921335    0.0680600
  6    1.2976285  163.2708694   63.0705988    0.0680600
  7    1.3022938  164.2892943  244.7259076    0.0680600
  8    1.3899685  140.7257716  194.2856066    0.0680600
  9    1.4904161  130.7059570  153.3077626    0.0680600
 10    1.3717095  139.6560809  112.0365205    0.0680600
  
  Distortion Coordinate (A):  -0.2640
  
  
  Atom Coordinate (A)s (in Angstroms,degrees,degrees):
  
  1    1.2983030   16.7789321  170.7611392    0.0680600
  2    1.3028700   15.6547875  349.0500942    0.0680600
  3    1.3899512   39.2286407   39.5685399    0.0680600
  4    1.4902092   49.2872716   80.5566781    0.0680600
  5    1.3720764   40.3715313  121.8341063    0.0680600
  6    1.2981963  163.2383884   63.0656086    0.0680600
  7    1.3028405  164.3271679  244.7310357    0.0680600
  8    1.3900963  140.7557523  194.2477800    0.0680600
  9    1.4904384  130.7087288  153.2651453    0.0680600
 10    1.3721073  139.6355099  111.9945258    0.0680600
  
  Distortion Coordinate (A):  -0.2200
  
  
  Atom Coordinate (A)s (in Angstroms,degrees,degrees):
  
  1    1.2988721   16.8113947  170.7660473    0.0680600
  2    1.3034184   15.6169344  349.0448976    0.0680600
  3    1.3900808   39.1986795   39.6064357    0.0680600
  4    1.4902328   49.2845234   80.5993050    0.0680600
  5    1.3724758   40.3921208  121.8760311    0.0680600
  6    1.2987650  163.2059214   63.0606393    0.0680600
  7    1.3033883  164.3650256  244.7361859    0.0680600
  8    1.3902252  140.7857179  194.2099086    0.0680600
  9    1.4904616  130.7114849  153.2225252    0.0680600
 10    1.3725061  139.6149299  111.9525791    0.0680600
  
  Distortion Coordinate (A):  -0.1760
  
  
  Atom Coordinate (A)s (in Angstroms,degrees,degrees):
  
  1    1.2994420   16.8438431  170.7709350    0.0680600
  2    1.3039679   15.5790974  349.0396786    0.0680600
  3    1.3902115   39.1687335   39.6443764    0.0680600
  4    1.4902574   49.2817908   80.6419347    0.0680600
  5    1.3728760   40.4127193  121.9179081    0.0680600
  6    1.2993344  163.1734684   63.0556907    0.0680600
  7    1.3039373  164.4028672  244.7413583    0.0680600
  8    1.3903554  140.8156684  194.1719922    0.0680600
  9    1.4904857  130.7142252  153.1799022    0.0680600
 10    1.3729058  139.5943409  111.9106802    0.0680600
  
  Distortion Coordinate (A):  -0.1320
  
  
  Atom Coordinate (A)s (in Angstroms,degrees,degrees):
  
  1    1.3000128   16.8762776  170.7758022    0.0680600
  2    1.3045186   15.5412765  349.0344371    0.0680600
  3    1.3903435   39.1388027   39.6823622    0.0680600
  4    1.4902829   49.2790740   80.6845671    0.0680600
  5    1.3732772   40.4333268  121.9597372    0.0680600
  6    1.2999048  163.1410295   63.0507628    0.0680600
  7    1.3044874  164.4406929  244.7465530    0.0680600
  8    1.3904868  140.8456037  194.1340309    0.0680600
  9    1.4905107  130.7169499  153.1372765    0.0680600
 10    1.3733065  139.5737429  111.8688291    0.0680600
  
  Distortion Coordinate (A):  -0.0880
  
  
  Atom Coordinate (A)s (in Angstroms,degrees,degrees):
  
  1    1.3005844   16.9086979  170.7806493    0.0680600
  2    1.3050704   15.5034715  349.0291728    0.0680600
  3    1.3904767   39.1088872   39.7203930    0.0680600
  4    1.4903092   49.2763730   80.7272022    0.0680600
  5    1.3736794   40.4539432  122.0015185    0.0680600
  6    1.3004759  163.1086046   63.0458555    0.0680600
  7    1.3050387  164.4785025  244.7517702    0.0680600
  8    1.3906194  140.8755237  194.0960246    0.0680600
  9    1.4905366  130.7196588  153.0946481    0.0680600
 10    1.3737081  139.5531360  111.8270259    0.0680600
  
  Distortion Coordinate (A):  -0.0440
  
  
  Atom Coordinate (A)s (in Angstroms,degrees,degrees):
  
  1    1.3011569   16.9411042  170.7854762    0.0680600
  2    1.3056233   15.4656827  349.0238857    0.0680600
  3    1.3906111   39.0789870   39.7584689    0.0680600
  4    1.4903365   49.2736877   80.7698399    0.0680600
  5    1.3740825   40.4745684  122.0432521    0.0680600
  6    1.3010479  163.0761939   63.0409685    0.0680600
  7    1.3055911  164.5162961  244.7570101    0.0680600
  8    1.3907532  140.9054284  194.0579731    0.0680600
  9    1.4905634  130.7223520  153.0520171    0.0680600
 10    1.3741107  139.5325202  111.7852704    0.0680600
  
  Distortion Coordinate (A):   0.0440
  
  
  Atom Coordinate (A)s (in Angstroms,degrees,degrees):
  
  1    1.3023043   17.0058745  170.7950701    0.0680600
  2    1.3067327   15.3901533  349.0132422    0.0680600
  3    1.3908835   39.0192329   39.8347562    0.0680600
  4    1.4903937   49.2683642   80.8551230    0.0680600
  5    1.3748915   40.5158451  122.1265760    0.0680600
  6    1.3021944  163.0114145   63.0312552    0.0680600
  7    1.3066993  164.5918349  244.7675583    0.0680600
  8    1.3910244  140.9651917  193.9817349    0.0680600
  9    1.4906197  130.7276911  152.9667472    0.0680600
 10    1.3749187  139.4912622  111.7019026    0.0680600
  
  Distortion Coordinate (A):   0.0880
  
  
  Atom Coordinate (A)s (in Angstroms,degrees,degrees):
  
  1    1.3028793   17.0382385  170.7998374    0.0680600
  2    1.3072890   15.3524129  349.0078855    0.0680600
  3    1.3910215   38.9893790   39.8729677    0.0680600
  4    1.4904237   49.2657262   80.8977684    0.0680600
  5    1.3752975   40.5364966  122.1681665    0.0680600
  6    1.3027690  162.9790460   63.0264287    0.0680600
  7    1.3072551  164.6295802  244.7728670    0.0680600
  8    1.3911619  140.9950502  193.9435480    0.0680600
  9    1.4906491  130.7303371  152.9241085    0.0680600
 10    1.3753241  139.4706201  111.6602902    0.0680600
  
  Distortion Coordinate (A):   0.1320
  
  
  Atom Coordinate (A)s (in Angstroms,degrees,degrees):
  
  1    1.3034551   17.0705883  170.8045851    0.0680600
  2    1.3078465   15.3146886  349.0025054    0.0680600
  3    1.3911608   38.9595407   39.9112244    0.0680600
  4    1.4904545   49.2631038   80.9404162    0.0680600
  5    1.3757044   40.5571567  122.2097093    0.0680600
  6    1.3033443  162.9466916   63.0216220    0.0680600
  7    1.3078121  164.6673092  244.7781989    0.0680600
  8    1.3913005  141.0248932  193.9053158    0.0680600
  9    1.4906795  130.7329673  152.8814673    0.0680600
 10    1.3757305  139.4499693  111.6187255    0.0680600
  
  Distortion Coordinate (A):   0.1760
  
  
  Atom Coordinate (A)s (in Angstroms,degrees,degrees):
  
  1    1.3040317   17.1029240  170.8093133    0.0680600
  2    1.3084052   15.2769805  348.9971017    0.0680600
  3    1.3913012   38.9297179   39.9495265    0.0680600
  4    1.4904863   49.2604973   80.9830663    0.0680600
  5    1.3761122   40.5778254  122.2512046    0.0680600
  6    1.3039205  162.9143513   63.0168351    0.0680600
  7    1.3083702  164.7050221  244.7835542    0.0680600
  8    1.3914404  141.0547206  193.8670384    0.0680600
  9    1.4907108  130.7355818  152.8388236    0.0680600
 10    1.3761378  139.4293099  111.5772083    0.0680600
  
  Distortion Coordinate (A):   0.2200
  
  
  Atom Coordinate (A)s (in Angstroms,degrees,degrees):
  
  1    1.3046092   17.1352456  170.8140221    0.0680600
  2    1.3089650   15.2392886  348.9916741    0.0680600
  3    1.3914429   38.8999108   39.9878740    0.0680600
  4    1.4905189   49.2579064   81.0257189    0.0680600
  5    1.3765210   40.5985026  122.2926523    0.0680600
  6    1.3044975  162.8820252   63.0120679    0.0680600
  7    1.3089294  164.7427188  244.7889330    0.0680600
  8    1.3915815  141.0845324  193.8287155    0.0680600
  9    1.4907430  130.7381805  152.7961776    0.0680600
 10    1.3765461  139.4086419  111.5357386    0.0680600
  
  Distortion Coordinate (A):   0.2640
  
  
  Atom Coordinate (A)s (in Angstroms,degrees,degrees):
  
  1    1.3051875   17.1675530  170.8187116    0.0680600
  2    1.3095259   15.2016129  348.9862227    0.0680600
  3    1.3915857   38.8701194   40.0262670    0.0680600
  4    1.4905524   49.2553314   81.0683737    0.0680600
  5    1.3769308   40.6191884  122.3340525    0.0680600
  6    1.3050754  162.8497132   63.0073202    0.0680600
  7    1.3094898  164.7803993  244.7943356    0.0680600
  8    1.3917237  141.1143286  193.7903473    0.0680600
  9    1.4907761  130.7407634  152.7535293    0.0680600
 10    1.3769553  139.3879654  111.4943165    0.0680600
  
  Distortion Coordinate (A):   0.3080
  
  
  Atom Coordinate (A)s (in Angstroms,degrees,degrees):
  
  1    1.3057666   17.1998462  170.8233819    0.0680600
  2    1.3100879   15.1639535  348.9807471    0.0680600
  3    1.3917298   38.8403438   40.0647053    0.0680600
  4    1.4905869   49.2527721   81.1110308    0.0680600
  5    1.3773414   40.6398826  122.3754053    0.0680600
  6    1.3056541  162.8174153   63.0025918    0.0680600
  7    1.3100513  164.8180636  244.7997620    0.0680600
  8    1.3918672  141.1441090  193.7519337    0.0680600
  9    1.4908100  130.7433306  152.7108786    0.0680600
 10    1.3773654  139.3672804  111.4529418    0.0680600
  
  
  Mode:   16
  
  Distortion Coordinate (A):  -0.2700
  
  
  Atom Coordinate (A)s (in Angstroms,degrees,degrees):
  
  1    1.3123141   17.5243198  171.7378724    0.0680600
  2    1.3119560   14.7719825  348.0611529    0.0680600
  3    1.3852937   38.4508484   40.3743110    0.0680600
  4    1.4813239   49.0330157   81.6071748    0.0680600
  5    1.3761824   40.7072940  123.1425843    0.0680600
  6    1.2913531  163.5942725   64.0554515    0.0680600
  7    1.3007711  163.8914274  243.8794092    0.0680600
  8    1.3967526  140.3367889  194.5801020    0.0680600
  9    1.4999957  130.4831157  153.7929333    0.0680600
 10    1.3732552  139.7142186  112.8116609    0.0680600
  
  Distortion Coordinate (A):  -0.2250
  
  
  Atom Coordinate (A)s (in Angstroms,degrees,degrees):
  
  1    1.3105290   17.4325215  171.5844983    0.0680600
  2    1.3109656   14.8808185  348.2261409    0.0680600
  3    1.3861746   38.5505251   40.2768131    0.0680600
  4    1.4828059   49.0724090   81.4739733    0.0680600
  5    1.3758702   40.6712961  122.9670413    0.0680600
  6    1.2930429  163.5025773   63.8804067    0.0680600
  7    1.3016392  164.0023001  244.0218434    0.0680600
  8    1.3957475  140.4365476  194.4878856    0.0680600
  9    1.4984038  130.5236880  153.6631005    0.0680600
 10    1.3734355  139.6811692  112.6329638    0.0680600
  
  Distortion Coordinate (A):  -0.1800
  
  
  Atom Coordinate (A)s (in Angstroms,degrees,degrees):
  
  1    1.3087523   17.3407173  171.4293405    0.0680600
  2    1.3099861   14.9898528  348.3889069    0.0680600
  3    1.3870667   38.6502168   40.1798037    0.0680600
  4    1.4842978   49.1119133   81.3410723    0.0680600
  5    1.3755699   40.6355563  122.7912023    0.0680600
  6    1.2947413  163.4108575   63.7074688    0.0680600
  7    1.3025183  164.1130037  244.1661155    0.0680600
  8    1.3947535  140.5363068  194.3952113    0.0680600
  9    1.4968216  130.5641604  153.5329638    0.0680600
 10    1.3736276  139.6478499  112.4545353    0.0680600
  
  Distortion Coordinate (A):  -0.1350
  
  
  Atom Coordinate (A)s (in Angstroms,degrees,degrees):
  
  1    1.3069840   17.2489099  171.2723700    0.0680600
  2    1.3090176   15.0990820  348.5494927    0.0680600
  3    1.3879700   38.7499219   40.0832798    0.0680600
  4    1.4857997   49.1515275   81.2084721    0.0680600
  5    1.3752814   40.6000758  122.6150698    0.0680600
  6    1.2964483  163.3191163   63.5366030    0.0680600
  7    1.3034084  164.2235355  244.3122593    0.0680600
  8    1.3937705  140.6360648  194.3020762    0.0680600
  9    1.4952493  130.6045319  153.4025235    0.0680600
 10    1.3738315  139.6142617  112.2763782    0.0680600
  
  Distortion Coordinate (A):  -0.0900
  
  
  Atom Coordinate (A)s (in Angstroms,degrees,degrees):
  
  1    1.3052242   17.1571020  171.1135570    0.0680600
  2    1.3080599   15.2085033  348.7079396    0.0680600
  3    1.3888844   38.8496388   39.9872382    0.0680600
  4    1.4873115   49.1912504   81.0761731    0.0680600
  5    1.3750046   40.5648559  122.4386465    0.0680600
  6    1.2981639  163.2273572   63.3677754    0.0680600
  7    1.3043095  164.3338930  244.4603096    0.0680600
  8    1.3927986  140.7358203  194.2084774    0.0680600
  9    1.4936867  130.6448012  153.2717797    0.0680600
 10    1.3740473  139.5804059  112.0984951    0.0680600
  
  Distortion Coordinate (A):  -0.0450
  
  
  Atom Coordinate (A)s (in Angstroms,degrees,degrees):
  
  1    1.3034729   17.0652965  170.9528717    0.0680600
  2    1.3071132   15.3181136  348.8642874    0.0680600
  3    1.3898100   38.9493661   39.8916760    0.0680600
  4    1.4888331   49.2310809   80.9441756    0.0680600
  5    1.3747397   40.5298977  122.2619350    0.0680600
  6    1.2998881  163.1355831   63.2009526    0.0680600
  7    1.3052216  164.4440732  244.6103020    0.0680600
  8    1.3918379  140.8355718  194.1144119    0.0680600
  9    1.4921340  130.6849674  153.1407330    0.0680600
 10    1.3742749  139.5462834  111.9208891    0.0680600
  
  Distortion Coordinate (A):   0.0450
  
  
  Atom Coordinate (A)s (in Angstroms,degrees,degrees):
  
  1    1.2999959   16.8817045  170.6257600    0.0680600
  2    1.3052526   15.5378896  349.1708420    0.0680600
  3    1.3916945   39.1488456   39.7019771    0.0680600
  4    1.4919060   49.3110607   80.6810871    0.0680600
  5    1.3742452   40.4607712  121.9076579    0.0680600
  6    1.3033620  162.9520024   62.8731910    0.0680600
  7    1.3070787  164.6638911  244.9162592    0.0680600
  8    1.3899497  141.0350567  193.9248686    0.0680600
  9    1.4890580  130.7649861  152.8777315    0.0680600
 10    1.3747654  139.4772434  111.5665187    0.0680600
  
  Distortion Coordinate (A):   0.0900
  
  
  Atom Coordinate (A)s (in Angstroms,degrees,degrees):
  
  1    1.2982702   16.7899239  170.4592703    0.0680600
  2    1.3043388   15.6480496  349.3211243    0.0680600
  3    1.3926535   39.2485948   39.6078345    0.0680600
  4    1.4934572   49.3512078   80.5499966    0.0680600
  5    1.3740157   40.4266053  121.7300978    0.0680600
  6    1.3051117  162.8602019   62.7121887    0.0680600
  7    1.3080236  164.7735229  245.0722993    0.0680600
  8    1.3890223  141.1347870  193.8293849    0.0680600
  9    1.4875348  130.8048363  152.7457775    0.0680600
 10    1.3750284  139.4423282  111.3897599    0.0680600
  
  Distortion Coordinate (A):   0.1350
  
  
  Atom Coordinate (A)s (in Angstroms,degrees,degrees):
  
  1    1.2965531   16.6981577  170.2907815    0.0680600
  2    1.3034360   15.7583872  349.4694589    0.0680600
  3    1.3936236   39.3483483   39.5141590    0.0680600
  4    1.4950182   49.3914581   80.4192091    0.0680600
  5    1.3737980   40.3927057  121.5522603    0.0680600
  6    1.3068700  162.7683985   62.5530640    0.0680600
  7    1.3089795  164.8829662  245.2304321    0.0680600
  8    1.3881061  141.2345073  193.7334223    0.0680600
  9    1.4860215  130.8445790  152.6135219    0.0680600
 10    1.3753032  139.4071510  111.2132889    0.0680600
  
  Distortion Coordinate (A):   0.1800
  
  
  Atom Coordinate (A)s (in Angstroms,degrees,degrees):
  
  1    1.2948445   16.6064090  170.1202603    0.0680600
  2    1.3025441   15.8688996  349.6158815    0.0680600
  3    1.3946048   39.4481045   39.4209478    0.0680600
  4    1.4965891   49.4318107   80.2887249    0.0680600
  5    1.3735921   40.3590737  121.3741482    0.0680600
  6    1.3086367  162.6765951   62.3957868    0.0680600
  7    1.3099464  164.9922179  245.3906976    0.0680600
  8    1.3872010  141.3342159  193.6369779    0.0680600
  9    1.4845181  130.8842132  152.4809649    0.0680600
 10    1.3755898  139.3717131  111.0371084    0.0680600
  
  Distortion Coordinate (A):   0.2250
  
  
  Atom Coordinate (A)s (in Angstroms,degrees,degrees):
  
  1    1.2931445   16.5146811  169.9476729    0.0680600
  2    1.3016633   15.9795842  349.7604269    0.0680600
  3    1.3955971   39.5478621   39.3281979    0.0680600
  4    1.4981697   49.4722644   80.1585442    0.0680600
  5    1.3733981   40.3257103  121.1957643    0.0680600
  6    1.3104118  162.5847943   62.2403273    0.0680600
  7    1.3109241  165.1012750  245.5531366    0.0680600
  8    1.3863072  141.4339114  193.5400486    0.0680600
  9    1.4830245  130.9237376  152.3481070    0.0680600
 10    1.3758882  139.3360156  110.8612208    0.0680600
  
  Distortion Coordinate (A):   0.2700
  
  
  Atom Coordinate (A)s (in Angstroms,degrees,degrees):
  
  1    1.2914531   16.4229772  169.7729845    0.0680600
  2    1.3007934   16.0904382  349.9031293    0.0680600
  3    1.3966004   39.6476195   39.2359063    0.0680600
  4    1.4997601   49.5128182   80.0286674    0.0680600
  5    1.3732158   40.2926167  121.0171114    0.0680600
  6    1.3121954  162.4929991   62.0866566    0.0680600
  7    1.3119127  165.2101345  245.7177910    0.0680600
  8    1.3854245  141.5335922  193.4426312    0.0680600
  9    1.4815410  130.9631512  152.2149486    0.0680600
 10    1.3761984  139.3000598  110.6856289    0.0680600
  
  
  Mode:   17
  
  Distortion Coordinate (A):  -0.3010
  
  
  Atom Coordinate (A)s (in Angstroms,degrees,degrees):
  
  1    1.3038490   17.2676502  170.9645099    0.0680600
  2    1.3003083   15.1174131  348.9848833    0.0680600
  3    1.3830230   38.9115659   40.1870481    0.0680600
  4    1.4832075   49.3589606   81.1875047    0.0680600
  5    1.3731534   40.7216882  122.4838415    0.0680600
  6    1.3037353  162.7496391   62.8612407    0.0680600
  7    1.3002710  164.8645370  244.7954989    0.0680600
  8    1.3831607  141.0728577  193.6296664    0.0680600
  9    1.4834302  130.6371547  152.6344382    0.0680600
 10    1.3731759  139.2855132  111.3444878    0.0680600
  
  Distortion Coordinate (A):  -0.2580
  
  
  Atom Coordinate (A)s (in Angstroms,degrees,degrees):
  
  1    1.3035420   17.2256485  170.9399909    0.0680600
  2    1.3011420   15.1618547  348.9897883    0.0680600
  3    1.3841224   38.9311822   40.1309894    0.0680600
  4    1.4842254   49.3462955   81.1338732    0.0680600
  5    1.3733379   40.6892356  122.4270563    0.0680600
  6    1.3034289  162.7916416   62.8858486    0.0680600
  7    1.3011054  164.8201001  244.7906619    0.0680600
  8    1.3842606  141.0532408  193.6856895    0.0680600
  9    1.4844486  130.6498101  152.6880585    0.0680600
 10    1.3733611  139.3179512  111.4012976    0.0680600
  
  Distortion Coordinate (A):  -0.2150
  
  
  Atom Coordinate (A)s (in Angstroms,degrees,degrees):
  
  1    1.3032364   17.1836399  170.9153499    0.0680600
  2    1.3019773   15.2062681  348.9946622    0.0680600
  3    1.3852231   38.9508093   40.0750239    0.0680600
  4    1.4852447   49.3336644   81.0802604    0.0680600
  5    1.3735244   40.6568153  122.3702040    0.0680600
  6    1.3031239  162.8336509   62.9105790    0.0680600
  7    1.3019413  164.7756914  244.7858554    0.0680600
  8    1.3853619  141.0336131  193.7416194    0.0680600
  9    1.4854685  130.6624315  152.7416600    0.0680600
 10    1.3735483  139.3503568  111.4581743    0.0680600
  
  Distortion Coordinate (A):  -0.1720
  
  
  Atom Coordinate (A)s (in Angstroms,degrees,degrees):
  
  1    1.3029323   17.1416245  170.8905860    0.0680600
  2    1.3028142   15.2506532  348.9995053    0.0680600
  3    1.3863252   38.9704470   40.0191515    0.0680600
  4    1.4862656   49.3210673   81.0266664    0.0680600
  5    1.3737129   40.6244274  122.3132848    0.0680600
  6    1.3028204  162.8756669   62.9354330    0.0680600
  7    1.3027789  164.7313111  244.7810793    0.0680600
  8    1.3864645  141.0139749  193.7974563    0.0680600
  9    1.4864899  130.6750189  152.7952427    0.0680600
 10    1.3737376  139.3827299  111.5151181    0.0680600
  
  Distortion Coordinate (A):  -0.1290
  
  
  Atom Coordinate (A)s (in Angstroms,degrees,degrees):
  
  1    1.3026296   17.0996024  170.8656983    0.0680600
  2    1.3036527   15.2950099  349.0043179    0.0680600
  3    1.3874286   38.9900952   39.9633720    0.0680600
  4    1.4872881   49.3085041   80.9730913    0.0680600
  5    1.3739033   40.5920721  122.2562985    0.0680600
  6    1.3025183  162.9176896   62.9604113    0.0680600
  7    1.3036180  164.6869592  244.7763333    0.0680600
  8    1.3875684  140.9943261  193.8532004    0.0680600
  9    1.4875129  130.6875724  152.8488065    0.0680600
 10    1.3739288  139.4150705  111.5721287    0.0680600
  
  Distortion Coordinate (A):  -0.0860
  
  
  Atom Coordinate (A)s (in Angstroms,degrees,degrees):
  
  1    1.3023283   17.0575736  170.8406859    0.0680600
  2    1.3044927   15.3393383  349.0091003    0.0680600
  3    1.3885333   39.0097539   39.9076854    0.0680600
  4    1.4883121   49.2959749   80.9195352    0.0680600
  5    1.3740957   40.5597494  122.1992453    0.0680600
  6    1.3022177  162.9597189   62.9855149    0.0680600
  7    1.3044586  164.6426355  244.7716170    0.0680600
  8    1.3886737  140.9746669  193.9088517    0.0680600
  9    1.4885374  130.7000919  152.9023513    0.0680600
 10    1.3741219  139.4473783  111.6292064    0.0680600
  
  Distortion Coordinate (A):  -0.0430
  
  
  Atom Coordinate (A)s (in Angstroms,degrees,degrees):
  
  1    1.3020285   17.0155383  170.8155478    0.0680600
  2    1.3053343   15.3836383  349.0138527    0.0680600
  3    1.3896393   39.0294230   39.8520914    0.0680600
  4    1.4893376   49.2834796   80.8659981    0.0680600
  5    1.3742901   40.5274595  122.1421251    0.0680600
  6    1.3019185  163.0017548   63.0107447    0.0680600
  7    1.3053008  164.5983403  244.7669303    0.0680600
  8    1.3897803  140.9549974  193.9644104    0.0680600
  9    1.4895635  130.7125776  152.9558769    0.0680600
 10    1.3743171  139.4796534  111.6863511    0.0680600
  
  Distortion Coordinate (A):   0.0430
  
  
  Atom Coordinate (A)s (in Angstroms,degrees,degrees):
  
  1    1.3014333   16.9314481  170.7648908    0.0680600
  2    1.3070222   15.4721532  349.0232689    0.0680600
  3    1.3918554   39.0687916   39.7411809    0.0680600
  4    1.4913933   49.2585904   80.7589815    0.0680600
  5    1.3746849   40.4629783  122.0276836    0.0680600
  6    1.3013245  163.0858459   63.0615870    0.0680600
  7    1.3069900  164.5098352  244.7576442    0.0680600
  8    1.3919974  140.9156280  194.0752504    0.0680600
  9    1.4916202  130.7374474  153.0628707    0.0680600
 10    1.3747134  139.5441048  111.8008413    0.0680600
  
  Distortion Coordinate (A):   0.0860
  
  
  Atom Coordinate (A)s (in Angstroms,degrees,degrees):
  
  1    1.3011378   16.8893934  170.7393701    0.0680600
  2    1.3078684   15.5163679  349.0279331    0.0680600
  3    1.3929654   39.0884910   39.6858642    0.0680600
  4    1.4924234   49.2461966   80.7055021    0.0680600
  5    1.3748853   40.4307872  121.9703624    0.0680600
  6    1.3010297  163.1279010   63.0872013    0.0680600
  7    1.3078369  164.4656254  244.7530443    0.0680600
  8    1.3931080  140.8959283  194.1305320    0.0680600
  9    1.4926509  130.7498316  153.1163386    0.0680600
 10    1.3749145  139.5762808  111.8581869    0.0680600
  
  Distortion Coordinate (A):   0.1290
  
  
  Atom Coordinate (A)s (in Angstroms,degrees,degrees):
  
  1    1.3008438   16.8473324  170.7137198    0.0680600
  2    1.3087163   15.5605542  349.0325685    0.0680600
  3    1.3940767   39.1082004   39.6306397    0.0680600
  4    1.4934551   49.2338365   80.6520422    0.0680600
  5    1.3750876   40.3986293  121.9129742    0.0680600
  6    1.3007363  163.1699623   63.1129457    0.0680600
  7    1.3086854  164.4214440  244.7484728    0.0680600
  8    1.3942199  140.8762187  194.1857215    0.0680600
  9    1.4936831  130.7621821  153.1697870    0.0680600
 10    1.3751175  139.6084237  111.9155995    0.0680600
  
  Distortion Coordinate (A):   0.1720
  
  
  Atom Coordinate (A)s (in Angstroms,degrees,degrees):
  
  1    1.3005513   16.8052652  170.6879391    0.0680600
  2    1.3095657   15.6047120  349.0371753    0.0680600
  3    1.3951894   39.1279195   39.5755072    0.0680600
  4    1.4944883   49.2215102   80.5986017    0.0680600
  5    1.3752919   40.3665047  121.8555189    0.0680600
  6    1.3004444  163.2120299   63.1388211    0.0680600
  7    1.3095355  164.3772911  244.7439295    0.0680600
  8    1.3953331  140.8564993  194.2408190    0.0680600
  9    1.4947168  130.7744988  153.2232160    0.0680600
 10    1.3753226  139.6405333  111.9730791    0.0680600
  
  Distortion Coordinate (A):   0.2150
  
  
  Atom Coordinate (A)s (in Angstroms,degrees,degrees):
  
  1    1.3002602   16.7631918  170.6620269    0.0680600
  2    1.3104166   15.6488412  349.0417538    0.0680600
  3    1.3963033   39.1476484   39.5204667    0.0680600
  4    1.4955230   49.2092176   80.5451807    0.0680600
  5    1.3754982   40.3344134  121.7979966    0.0680600
  6    1.3001539  163.2541036   63.1648286    0.0680600
  7    1.3103871  164.3331669  244.7394141    0.0680600
  8    1.3964476  140.8367702  194.2958246    0.0680600
  9    1.4957521  130.7867818  153.2766254    0.0680600
 10    1.3755297  139.6726095  112.0306256    0.0680600
  
  Distortion Coordinate (A):   0.2580
  
  
  Atom Coordinate (A)s (in Angstroms,degrees,degrees):
  
  1    1.2999706   16.7211123  170.6359823    0.0680600
  2    1.3112692   15.6929419  349.0463043    0.0680600
  3    1.3974186   39.1673868   39.4655179    0.0680600
  4    1.4965593   49.1969587   80.4917794    0.0680600
  5    1.3757065   40.3023556  121.7404073    0.0680600
  6    1.2998649  163.2961833   63.1909692    0.0680600
  7    1.3112402  164.2890711  244.7349263    0.0680600
  8    1.3975634  140.8170316  194.3507385    0.0680600
  9    1.4967889  130.7990312  153.3300150    0.0680600
 10    1.3757387  139.7046521  112.0882392    0.0680600
  
  Distortion Coordinate (A):   0.3010
  
  
  Atom Coordinate (A)s (in Angstroms,degrees,degrees):
  
  1    1.2996824   16.6790267  170.6098042    0.0680600
  2    1.3121232   15.7370140  349.0508269    0.0680600
  3    1.3985352   39.1871348   39.4106608    0.0680600
  4    1.4975970   49.1847334   80.4383979    0.0680600
  5    1.3759167   40.2703314  121.6827510    0.0680600
  6    1.2995774  163.3382691   63.2172439    0.0680600
  7    1.3120949  164.2450040  244.7304659    0.0680600
  8    1.3986806  140.7972835  194.4055608    0.0680600
  9    1.4978272  130.8112469  153.3833850    0.0680600
 10    1.3759497  139.7366612  112.1459198    0.0680600
  
  
  Mode:   18
  
  Distortion Coordinate (A):  -0.2640
  
  
  Atom Coordinate (A)s (in Angstroms,degrees,degrees):
  
  1    1.3088656   17.0728535  170.4087137    0.0680600
  2    1.3170801   15.1908603  349.6372798    0.0680600
  3    1.4167148   38.7563401   40.2087574    0.0680600
  4    1.5256185   48.9020756   80.9912912    0.0680600
  5    1.3932334   40.4455792  122.0080153    0.0680600
  6    1.3087555  162.9443395   63.4178403    0.0680600
  7    1.3170446  164.7911491  244.1440628    0.0680600
  8    1.4168504  141.2282711  193.6078148    0.0680600
  9    1.5258418  131.0940252  152.8304465    0.0680600
 10    1.3932621  139.5614503  111.8203268    0.0680600
  
  Distortion Coordinate (A):  -0.2200
  
  
  Atom Coordinate (A)s (in Angstroms,degrees,degrees):
  
  1    1.3076751   17.0562824  170.4718650    0.0680600
  2    1.3152584   15.2301135  349.5332184    0.0680600
  3    1.4123781   38.8046458   40.1402478    0.0680600
  4    1.5197337   48.9629089   80.9616608    0.0680600
  5    1.3901086   40.4537984  122.0207724    0.0680600
  6    1.3075652  162.9609274   63.3546617    0.0680600
  7    1.3152233  164.7518915  244.2480398    0.0680600
  8    1.4125146  141.1799336  193.6763071    0.0680600
  9    1.5199575  131.0331831  152.8600978    0.0680600
 10    1.3901372  139.5532424  111.8075960    0.0680600
  
  Distortion Coordinate (A):  -0.1760
  
  
  Atom Coordinate (A)s (in Angstroms,degrees,degrees):
  
  1    1.3064852   17.0397157  170.5351929    0.0680600
  2    1.3134385   15.2694688  349.4295364    0.0680600
  3    1.4080448   38.8531456   40.0716640    0.0680600
  4    1.5138525   49.0240030   80.9319621    0.0680600
  5    1.3869840   40.4620380  122.0335547    0.0680600
  6    1.3063753  162.9775107   63.2913060    0.0680600
  7    1.3134039  164.7125318  244.3516381    0.0680600
  8    1.4081823  141.1314020  193.7448733    0.0680600
  9    1.5140768  130.9720801  152.8898175    0.0680600
 10    1.3870124  139.5450142  111.7948400    0.0680600
  
  Distortion Coordinate (A):  -0.1320
  
  
  Atom Coordinate (A)s (in Angstroms,degrees,degrees):
  
  1    1.3052957   17.0231537  170.5986981    0.0680600
  2    1.3116205   15.3089263  349.3262325    0.0680600
  3    1.4037150   38.9018403   40.0030063    0.0680600
  4    1.5079750   49.0853595   80.9021950    0.0680600
  5    1.3838595   40.4702982  122.0463624    0.0680600
  6    1.3051859  162.9940895   63.2277728    0.0680600
  7    1.3115863  164.6730701  244.4548591    0.0680600
  8    1.4038535  141.0826755  193.8135135    0.0680600
  9    1.5081998  130.9107147  152.9196056    0.0680600
 10    1.3838877  139.5367654  111.7820587    0.0680600
  
  Distortion Coordinate (A):  -0.0880
  
  
  Atom Coordinate (A)s (in Angstroms,degrees,degrees):
  
  1    1.3041067   17.0065964  170.6623812    0.0680600
  2    1.3098043   15.3484857  349.2233053    0.0680600
  3    1.3993887   38.9507308   39.9342747    0.0680600
  4    1.5021012   49.1469798   80.8723591    0.0680600
  5    1.3807350   40.4785789  122.0591954    0.0680600
  6    1.3039970  163.0106635   63.1640614    0.0680600
  7    1.3097706  164.6335064  244.5577043    0.0680600
  8    1.3995282  141.0337531  193.8822275    0.0680600
  9    1.5023265  130.8490855  152.9494625    0.0680600
 10    1.3807631  139.5284961  111.7692521    0.0680600
  
  Distortion Coordinate (A):  -0.0440
  
  
  Atom Coordinate (A)s (in Angstroms,degrees,degrees):
  
  1    1.3029182   16.9900440  170.7262426    0.0680600
  2    1.3079899   15.3881469  349.1207535    0.0680600
  3    1.3950659   38.9998178   39.8654692    0.0680600
  4    1.4962311   49.2088655   80.8424542    0.0680600
  5    1.3776107   40.4868803  122.0720539    0.0680600
  6    1.3028087  163.0272328   63.1001713    0.0680600
  7    1.3079567  164.5938408  244.6601751    0.0680600
  8    1.3952064  140.9846342  193.9510152    0.0680600
  9    1.4964569  130.7871909  152.9793884    0.0680600
 10    1.3776386  139.5202062  111.7564201    0.0680600
  
  Distortion Coordinate (A):   0.0440
  
  
  Atom Coordinate (A)s (in Angstroms,degrees,degrees):
  
  1    1.3005427   16.9569538  170.8545032    0.0680600
  2    1.3043668   15.4677746  348.9167700    0.0680600
  3    1.3864310   39.0985850   39.7276370    0.0680600
  4    1.4845020   49.3334391   80.7824368    0.0680600
  5    1.3713625   40.5035453  122.0978474    0.0680600
  6    1.3004334  163.0603565   62.9718523    0.0680600
  7    1.3043345  164.5142047  244.8639988    0.0680600
  8    1.3865735  140.8858030  194.0888116    0.0680600
  9    1.4847290  130.6625995  153.0394479    0.0680600
 10    1.3713900  139.5035642  111.7306797    0.0680600
  
  Distortion Coordinate (A):   0.0880
  
  
  Atom Coordinate (A)s (in Angstroms,degrees,degrees):
  
  1    1.2993557   16.9404164  170.9189035    0.0680600
  2    1.3025580   15.5077408  348.8153357    0.0680600
  3    1.3821189   39.1482669   39.6586105    0.0680600
  4    1.4786431   49.3961300   80.7523238    0.0680600
  5    1.3682385   40.5119091  122.1107827    0.0680600
  6    1.2992465  163.0769108   62.9074224    0.0680600
  7    1.3025261  164.4742343  244.9653545    0.0680600
  8    1.3822625  140.8360891  194.1578201    0.0680600
  9    1.4788706  130.5998997  153.0695821    0.0680600
 10    1.3682658  139.4952119  111.7177710    0.0680600
  
  Distortion Coordinate (A):   0.1320
  
  
  Atom Coordinate (A)s (in Angstroms,degrees,degrees):
  
  1    1.2981691   16.9238841  170.9834846    0.0680600
  2    1.3007510   15.5478085  348.7142711    0.0680600
  3    1.3778104   39.1981488   39.5895104    0.0680600
  4    1.4727881   49.4590924   80.7221409    0.0680600
  5    1.3651147   40.5202939  122.1237437    0.0680600
  6    1.2980601  163.0934598   62.8428112    0.0680600
  7    1.3007196  164.4341626  245.0663413    0.0680600
  8    1.3779550  140.7861751  194.2269020    0.0680600
  9    1.4730161  130.5369283  153.0997861    0.0680600
 10    1.3651418  139.4868387  111.7048367    0.0680600
  
  Distortion Coordinate (A):   0.1760
  
  
  Atom Coordinate (A)s (in Angstroms,degrees,degrees):
  
  1    1.2969831   16.9073572  171.0482472    0.0680600
  2    1.2989460   15.5879774  348.6135748    0.0680600
  3    1.3735056   39.2482316   39.5203369    0.0680600
  4    1.4669368   49.5223279   80.6918879    0.0680600
  5    1.3619909   40.5286997  122.1367305    0.0680600
  6    1.2968742  163.1100036   62.7780183    0.0680600
  7    1.2989150  164.3939895  245.1669605    0.0680600
  8    1.3736511  140.7360601  194.2960572    0.0680600
  9    1.4671654  130.4736839  153.1300602    0.0680600
 10    1.3620179  139.4784445  111.6918766    0.0680600
  
  Distortion Coordinate (A):   0.2200
  
  
  Atom Coordinate (A)s (in Angstroms,degrees,degrees):
  
  1    1.2957976   16.8908357  171.1131917    0.0680600
  2    1.2971427   15.6282475  348.5132455    0.0680600
  3    1.3692043   39.2985162   39.4510901    0.0680600
  4    1.4610895   49.5858381   80.6615647    0.0680600
  5    1.3588673   40.5371266  122.1497432    0.0680600
  6    1.2956888  163.1265420   62.7130431    0.0680600
  7    1.2971123  164.3537153  245.2672137    0.0680600
  8    1.3693509  140.6857434  194.3652857    0.0680600
  9    1.4613186  130.4101649  153.1604046    0.0680600
 10    1.3588941  139.4700293  111.6788906    0.0680600
  
  Distortion Coordinate (A):   0.2640
  
  
  Atom Coordinate (A)s (in Angstroms,degrees,degrees):
  
  1    1.2946126   16.8743197  171.1783188    0.0680600
  2    1.2953414   15.6686188  348.4132817    0.0680600
  3    1.3649067   39.3490033   39.3817700    0.0680600
  4    1.4552459   49.6496244   80.6311709    0.0680600
  5    1.3557438   40.5455747  122.1627819    0.0680600
  6    1.2945039  163.1430749   62.6478849    0.0680600
  7    1.2953114  164.3133400  245.3671021    0.0680600
  8    1.3650543  140.6352241  194.4345874    0.0680600
  9    1.4554756  130.3463696  153.1908196    0.0680600
 10    1.3557704  139.4615928  111.6658787    0.0680600
  
  
  Mode:   19
  
  Distortion Coordinate (A):  -0.3010
  
  
  Atom Coordinate (A)s (in Angstroms,degrees,degrees):
  
  1    1.2985148   17.1319936  171.3897760    0.0680600
  2    1.3060685   15.3530790  348.1695050    0.0680600
  3    1.3850160   38.8716566   39.6659305    0.0680600
  4    1.4792769   49.1344106   80.8712535    0.0680600
  5    1.3668330   40.4833725  122.3170982    0.0680600
  6    1.3048838  163.2000313   63.6458114    0.0680600
  7    1.3063005  164.4759845  243.9224934    0.0680600
  8    1.3966518  140.7585417  193.8907119    0.0680600
  9    1.5016974  130.5894856  153.0673166    0.0680600
 10    1.3821886  139.4995960  111.9742317    0.0680600
  
  Distortion Coordinate (A):  -0.2580
  
  
  Atom Coordinate (A)s (in Angstroms,degrees,degrees):
  
  1    1.2989714   17.1092199  171.3047052    0.0680600
  2    1.3060813   15.3635720  348.2912965    0.0680600
  3    1.3858327   38.8970431   39.6846915    0.0680600
  4    1.4808598   49.1539905   80.8628139    0.0680600
  5    1.3679252   40.4850381  122.2838445    0.0680600
  6    1.3044150  163.1778467   63.5581316    0.0680600
  7    1.3062755  164.4873331  244.0419482    0.0680600
  8    1.3958265  140.7837580  193.9090706    0.0680600
  9    1.5001097  130.6087852  153.0590828    0.0680600
 10    1.3810911  139.5013768  111.9413666    0.0680600
  
  Distortion Coordinate (A):  -0.2150
  
  
  Atom Coordinate (A)s (in Angstroms,degrees,degrees):
  
  1    1.2994290   17.0864897  171.2194445    0.0680600
  2    1.3060951   15.3741310  348.4129240    0.0680600
  3    1.3866501   38.9224173   39.7034206    0.0680600
  4    1.4824431   49.1735489   80.8543888    0.0680600
  5    1.3690178   40.4867119  122.2506201    0.0680600
  6    1.3039470  163.1556170   63.4706450    0.0680600
  7    1.3062514  164.4986175  244.1615753    0.0680600
  8    1.3950019  140.8089868  193.9274603    0.0680600
  9    1.4985224  130.6281061  153.0508350    0.0680600
 10    1.3799940  139.5031498  111.9084723    0.0680600
  
  Distortion Coordinate (A):  -0.1720
  
  
  Atom Coordinate (A)s (in Angstroms,degrees,degrees):
  
  1    1.2998874   17.0638032  171.1339936    0.0680600
  2    1.3061097   15.3847558  348.5343868    0.0680600
  3    1.3874682   38.9477791   39.7221179    0.0680600
  4    1.4840267   49.1930857   80.8459782    0.0680600
  5    1.3701108   40.4883938  122.2174250    0.0680600
  6    1.3034799  163.1333424   63.3833513    0.0680600
  7    1.3062282  164.5098378  244.2813741    0.0680600
  8    1.3941779  140.8342281  193.9458810    0.0680600
  9    1.4969354  130.6474481  153.0425730    0.0680600
 10    1.3788973  139.5049148  111.8755489    0.0680600
  
  Distortion Coordinate (A):  -0.1290
  
  
  Atom Coordinate (A)s (in Angstroms,degrees,degrees):
  
  1    1.3003467   17.0411606  171.0483523    0.0680600
  2    1.3061253   15.3954462  348.6556841    0.0680600
  3    1.3882868   38.9731285   39.7407834    0.0680600
  4    1.4856106   49.2126009   80.8375821    0.0680600
  5    1.3712042   40.4900839  122.1842593    0.0680600
  6    1.3030138  163.1110230   63.2962504    0.0680600
  7    1.3062059  164.5209936  244.4013440    0.0680600
  8    1.3933545  140.8594818  193.9643330    0.0680600
  9    1.4953488  130.6668115  153.0342969    0.0680600
 10    1.3778010  139.5066719  111.8425962    0.0680600
  
  Distortion Coordinate (A):  -0.0860
  
  
  Atom Coordinate (A)s (in Angstroms,degrees,degrees):
  
  1    1.3008070   17.0185618  170.9625202    0.0680600
  2    1.3061417   15.4062022  348.7768151    0.0680600
  3    1.3891061   38.9984655   39.7594172    0.0680600
  4    1.4871949   49.2320948   80.8292004    0.0680600
  5    1.3722979   40.4917820  122.1511228    0.0680600
  6    1.3025485  163.0886589   63.2093420    0.0680600
  7    1.3061846  164.5320850  244.5214842    0.0680600
  8    1.3925318  140.8847480  193.9828162    0.0680600
  9    1.4937625  130.6861961  153.0260066    0.0680600
 10    1.3767050  139.5084211  111.8096143    0.0680600
  
  Distortion Coordinate (A):  -0.0430
  
  
  Atom Coordinate (A)s (in Angstroms,degrees,degrees):
  
  1    1.3012681   16.9960070  170.8764973    0.0680600
  2    1.3061591   15.4170235  348.8977792    0.0680600
  3    1.3899261   39.0237901   39.7780193    0.0680600
  4    1.4887796   49.2515671   80.8208331    0.0680600
  5    1.3733920   40.4934882  122.1180157    0.0680600
  6    1.3020842  163.0662502   63.1226259    0.0680600
  7    1.3061642  164.5431117  244.6417940    0.0680600
  8    1.3917097  140.9100267  194.0013307    0.0680600
  9    1.4921766  130.7056021  153.0177022    0.0680600
 10    1.3756094  139.5101623  111.7766031    0.0680600
  
  Distortion Coordinate (A):   0.0430
  
  
  Atom Coordinate (A)s (in Angstroms,degrees,degrees):
  
  1    1.3021931   16.9510300  170.7038775    0.0680600
  2    1.3061967   15.4388615  349.1392034    0.0680600
  3    1.3915679   39.0744020   39.8151291    0.0680600
  4    1.4919500   49.2904476   80.8041416    0.0680600
  5    1.3755814   40.4969246  122.0518893    0.0680600
  6    1.3011582  163.0212997   62.9497695    0.0680600
  7    1.3061261  164.5649705  244.8829197    0.0680600
  8    1.3900674  140.9606213  194.0384540    0.0680600
  9    1.4890059  130.7444781  153.0010504    0.0680600
 10    1.3734194  139.5136208  111.7104930    0.0680600
  
  Distortion Coordinate (A):   0.0860
  
  
  Atom Coordinate (A)s (in Angstroms,degrees,degrees):
  
  1    1.3026570   16.9286081  170.6172802    0.0680600
  2    1.3062168   15.4498780  349.2596621    0.0680600
  3    1.3923898   39.0996893   39.8336368    0.0680600
  4    1.4935358   49.3098559   80.7958172    0.0680600
  5    1.3766767   40.4986549  122.0188699    0.0680600
  6    1.3006966  162.9987581   62.8636287    0.0680600
  7    1.3061084  164.5758023  245.0037342    0.0680600
  8    1.3892472  140.9859372  194.0570629    0.0680600
  9    1.4874210  130.7639483  152.9927031    0.0680600
 10    1.3723250  139.5153380  111.6773940    0.0680600
  
  Distortion Coordinate (A):   0.1290
  
  
  Atom Coordinate (A)s (in Angstroms,degrees,degrees):
  
  1    1.3031218   16.9062306  170.5304910    0.0680600
  2    1.3062379   15.4609593  349.3799509    0.0680600
  3    1.3932123   39.1249641   39.8521132    0.0680600
  4    1.4951219   49.3292427   80.7875071    0.0680600
  5    1.3777723   40.5003931  121.9858798    0.0680600
  6    1.3002359  162.9761723   62.7776791    0.0680600
  7    1.3060916  164.5865688  245.1247155    0.0680600
  8    1.3884277  141.0112655  194.0757034    0.0680600
  9    1.4858366  130.7834399  152.9843414    0.0680600
 10    1.3712309  139.5170472  111.6442657    0.0680600
  
  Distortion Coordinate (A):   0.1720
  
  
  Atom Coordinate (A)s (in Angstroms,degrees,degrees):
  
  1    1.3035875   16.8838977  170.4435096    0.0680600
  2    1.3062599   15.4721051  349.5000692    0.0680600
  3    1.3940354   39.1502265   39.8705584    0.0680600
  4    1.4967084   49.3486083   80.7792112    0.0680600
  5    1.3788684   40.5021393  121.9529189    0.0680600
  6    1.2997761  162.9535426   62.6919207    0.0680600
  7    1.3060758  164.5972699  245.2458627    0.0680600
  8    1.3876088  141.0366062  194.0943757    0.0680600
  9    1.4842525  130.8029529  152.9759654    0.0680600
 10    1.3701372  139.5187482  111.6111081    0.0680600
  
  Distortion Coordinate (A):   0.2150
  
  
  Atom Coordinate (A)s (in Angstroms,degrees,degrees):
  
  1    1.3040541   16.8616096  170.3563359    0.0680600
  2    1.3062827   15.4833154  349.6200162    0.0680600
  3    1.3948592   39.1754765   39.8889724    0.0680600
  4    1.4982952   49.3679526   80.7709295    0.0680600
  5    1.3799648   40.5038934  121.9199872    0.0680600
  6    1.2993172  162.9308690   62.6063530    0.0680600
  7    1.3060608  164.6079055  245.3671753    0.0680600
  8    1.3867905  141.0619593  194.1130797    0.0680600
  9    1.4826687  130.8224875  152.9675749    0.0680600
 10    1.3690439  139.5204412  111.5779211    0.0680600
  
  Distortion Coordinate (A):   0.2580
  
  
  Atom Coordinate (A)s (in Angstroms,degrees,degrees):
  
  1    1.3045216   16.8393663  170.2689694    0.0680600
  2    1.3063066   15.4945901  349.7397912    0.0680600
  3    1.3956837   39.2007139   39.9073552    0.0680600
  4    1.4998823   49.3872757   80.7626619    0.0680600
  5    1.3810616   40.5056554  121.8870847    0.0680600
  6    1.2988593  162.9081517   62.5209758    0.0680600
  7    1.3060468  164.6184754  245.4886524    0.0680600
  8    1.3859729  141.0873248  194.1318156    0.0680600
  9    1.4810853  130.8420436  152.9591699    0.0680600
 10    1.3679510  139.5221260  111.5447048    0.0680600
  
  Distortion Coordinate (A):   0.3010
  
  
  Atom Coordinate (A)s (in Angstroms,degrees,degrees):
  
  1    1.3049900   16.8171679  170.1814102    0.0680600
  2    1.3063313   15.5059288  349.8593937    0.0680600
  3    1.3965087   39.2259389   39.9257071    0.0680600
  4    1.5014699   49.4065775   80.7544084    0.0680600
  5    1.3821587   40.5074253  121.8542113    0.0680600
  6    1.2984022  162.8853908   62.4357889    0.0680600
  7    1.3060337  164.6289794  245.6102933    0.0680600
  8    1.3851560  141.1127027  194.1505834    0.0680600
  9    1.4795023  130.8616213  152.9507504    0.0680600
 10    1.3668585  139.5238027  111.5114590    0.0680600
  
  
  Mode:   20
  
  Distortion Coordinate (A):  -0.3080
  
  
  Atom Coordinate (A)s (in Angstroms,degrees,degrees):
  
  1    1.3042428   16.9647195  169.9466540    0.0680600
  2    1.3079776   15.3632673  350.1458905    0.0680600
  3    1.3958518   39.2003750   40.1527106    0.0680600
  4    1.5024243   49.4145158   80.8681503    0.0680600
  5    1.3800859   40.6434730  121.9578501    0.0680600
  6    1.3041351  163.0524477   63.8805859    0.0680600
  7    1.3079451  164.6186360  243.6361693    0.0680600
  8    1.3959934  140.7841325  193.6638087    0.0680600
  9    1.5026506  130.5815706  152.9535807    0.0680600
 10    1.3801140  139.3635807  111.8705222    0.0680600
  
  Distortion Coordinate (A):  -0.2640
  
  
  Atom Coordinate (A)s (in Angstroms,degrees,degrees):
  
  1    1.3038809   16.9657601  170.0671224    0.0680600
  2    1.3077159   15.3721486  349.9843805    0.0680600
  3    1.3951188   39.1787334   40.1020598    0.0680600
  4    1.5007003   49.3940898   80.8602412    0.0680600
  5    1.3792845   40.6223207  121.9759262    0.0680600
  6    1.3037730  163.0514253   63.7599962    0.0680600
  7    1.3076833  164.6097658  243.7975043    0.0680600
  8    1.3952604  140.8057615  193.7144521    0.0680600
  9    1.5009266  130.6019911  152.9615086    0.0680600
 10    1.3793126  139.3847392  111.8524644    0.0680600
  
  Distortion Coordinate (A):  -0.2200
  
  
  Atom Coordinate (A)s (in Angstroms,degrees,degrees):
  
  1    1.3035200   16.9668717  170.1876092    0.0680600
  2    1.3074556   15.3811479  349.8230217    0.0680600
  3    1.3943870   39.1571021   40.0513346    0.0680600
  4    1.4989767   49.3736393   80.8523176    0.0680600
  5    1.3784837   40.6011587  121.9940287    0.0680600
  6    1.3034118  163.0503319   63.6393877    0.0680600
  7    1.3074230  164.6007777  243.9586888    0.0680600
  8    1.3945286  140.8273804  193.7651699    0.0680600
  9    1.4992031  130.6224360  152.9694511    0.0680600
 10    1.3785116  139.4059075  111.8343802    0.0680600
  
  Distortion Coordinate (A):  -0.1760
  
  
  Atom Coordinate (A)s (in Angstroms,degrees,degrees):
  
  1    1.3031601   16.9680544  170.3081135    0.0680600
  2    1.3071969   15.3902651  349.6618163    0.0680600
  3    1.3936565   39.1354811   40.0005350    0.0680600
  4    1.4972535   49.3531643   80.8443795    0.0680600
  5    1.3776833   40.5799870  122.0121575    0.0680600
  6    1.3030516  163.0491674   63.5187616    0.0680600
  7    1.3071643  164.5916718  244.1197204    0.0680600
  8    1.3937980  140.8489889  193.8159620    0.0680600
  9    1.4974799  130.6429055  152.9774081    0.0680600
 10    1.3777112  139.4270856  111.8162697    0.0680600
  
  Distortion Coordinate (A):  -0.1320
  
  
  Atom Coordinate (A)s (in Angstroms,degrees,degrees):
  
  1    1.3028011   16.9693082  170.4286341    0.0680600
  2    1.3069398   15.3995001  349.5007667    0.0680600
  3    1.3929272   39.1138705   39.9496608    0.0680600
  4    1.4955307   49.3326647   80.8364267    0.0680600
  5    1.3768834   40.5588054  122.0303128    0.0680600
  6    1.3026924  163.0479317   63.3981189    0.0680600
  7    1.3069071  164.5824483  244.2805970    0.0680600
  8    1.3930687  140.8705869  193.8668287    0.0680600
  9    1.4957571  130.6633995  152.9853799    0.0680600
 10    1.3769112  139.4482734  111.7981327    0.0680600
  
  Distortion Coordinate (A):  -0.0880
  
  
  Atom Coordinate (A)s (in Angstroms,degrees,degrees):
  
  1    1.3024431   16.9706331  170.5491699    0.0680600
  2    1.3066841   15.4088527  349.3398751    0.0680600
  3    1.3921991   39.0922705   39.8987119    0.0680600
  4    1.4938083   49.3121405   80.8284592    0.0680600
  5    1.3760839   40.5376142  122.0484946    0.0680600
  6    1.3023342  163.0466247   63.2774606    0.0680600
  7    1.3066514  164.5731073  244.4413161    0.0680600
  8    1.3923406  140.8921745  193.9177700    0.0680600
  9    1.4940347  130.6839182  152.9933663    0.0680600
 10    1.3761117  139.4694711  111.7799693    0.0680600
  
  Distortion Coordinate (A):  -0.0440
  
  
  Atom Coordinate (A)s (in Angstroms,degrees,degrees):
  
  1    1.3020862   16.9720291  170.6697199    0.0680600
  2    1.3064300   15.4183227  349.1791440    0.0680600
  3    1.3914723   39.0706810   39.8476883    0.0680600
  4    1.4920863   49.2915916   80.8204771    0.0680600
  5    1.3752850   40.5164131  122.0667029    0.0680600
  6    1.3019770  163.0452466   63.1567879    0.0680600
  7    1.3063973  164.5636490  244.6018754    0.0680600
  8    1.3916138  140.9137515  193.9687859    0.0680600
  9    1.4923127  130.7044614  153.0013675    0.0680600
 10    1.3753127  139.4906784  111.7617793    0.0680600
  
  Distortion Coordinate (A):   0.0440
  
  
  Atom Coordinate (A)s (in Angstroms,degrees,degrees):
  
  1    1.3013752   16.9750349  170.9108583    0.0680600
  2    1.3059264   15.4376144  348.8581719    0.0680600
  3    1.3900223   39.0275342   39.7454166    0.0680600
  4    1.4886434   49.2504198   80.8044685    0.0680600
  5    1.3736886   40.4739819  122.1031995    0.0680600
  6    1.3012655  163.0422764   62.9154034    0.0680600
  7    1.3058936  164.5443811  244.9225058    0.0680600
  8    1.3901638  140.9568733  194.0710421    0.0680600
  9    1.4888699  130.7456221  153.0174142    0.0680600
 10    1.3737162  139.5331224  111.7253194    0.0680600
  
  Distortion Coordinate (A):   0.0880
  
  
  Atom Coordinate (A)s (in Angstroms,degrees,degrees):
  
  1    1.3010211   16.9766447  171.0314446    0.0680600
  2    1.3056769   15.4474358  348.6979356    0.0680600
  3    1.3892992   39.0059770   39.6941684    0.0680600
  4    1.4869226   49.2297967   80.7964420    0.0680600
  5    1.3728911   40.4527517  122.1214878    0.0680600
  6    1.3009113  163.0406842   62.7946937    0.0680600
  7    1.3056440  164.5345718  245.0825724    0.0680600
  8    1.3894407  140.9784180  194.1222825    0.0680600
  9    1.4871490  130.7662396  153.0254598    0.0680600
 10    1.3729187  139.5543591  111.7070495    0.0680600
  
  Distortion Coordinate (A):   0.1320
  
  
  Atom Coordinate (A)s (in Angstroms,degrees,degrees):
  
  1    1.3006681   16.9783259  171.1520407    0.0680600
  2    1.3054289   15.4573740  348.5378687    0.0680600
  3    1.3885773   38.9844308   39.6428450    0.0680600
  4    1.4852021   49.2091488   80.7884006    0.0680600
  5    1.3720941   40.4315117  122.1398030    0.0680600
  6    1.3005580  163.0390207   62.6739738    0.0680600
  7    1.3053960  164.5246458  245.2424701    0.0680600
  8    1.3887188  140.9999517  194.1735979    0.0680600
  9    1.4854286  130.7868818  153.0335203    0.0680600
 10    1.3721216  139.5756054  111.6887528    0.0680600
  
  Distortion Coordinate (A):   0.1760
  
  
  Atom Coordinate (A)s (in Angstroms,degrees,degrees):
  
  1    1.3003161   16.9800784  171.2726458    0.0680600
  2    1.3051824   15.4674288  348.3779734    0.0680600
  3    1.3878567   38.9628955   39.5914465    0.0680600
  4    1.4834821   49.1884761   80.7803444    0.0680600
  5    1.3712975   40.4102621  122.1581449    0.0680600
  6    1.3002057  163.0372857   62.5532448    0.0680600
  7    1.3051495  164.5146033  245.4021969    0.0680600
  8    1.3879982  141.0214745  194.2249884    0.0680600
  9    1.4837086  130.8075489  153.0415958    0.0680600
 10    1.3713250  139.5968615  111.6704293    0.0680600
  
  Distortion Coordinate (A):   0.2200
  
  
  Atom Coordinate (A)s (in Angstroms,degrees,degrees):
  
  1    1.2999650   16.9819023  171.3932586    0.0680600
  2    1.3049374   15.4776001  348.2182520    0.0680600
  3    1.3871373   38.9413714   39.5399728    0.0680600
  4    1.4817624   49.1677785   80.7722731    0.0680600
  5    1.3705015   40.3890027  122.1765137    0.0680600
  6    1.2998545  163.0354793   62.4325078    0.0680600
  7    1.3049045  164.5044445  245.5617505    0.0680600
  8    1.3872788  141.0429861  194.2764541    0.0680600
  9    1.4819889  130.8282408  153.0496862    0.0680600
 10    1.3705289  139.6181272  111.6520789    0.0680600
  
  Distortion Coordinate (A):   0.2640
  
  
  Atom Coordinate (A)s (in Angstroms,degrees,degrees):
  
  1    1.2996150   16.9837976  171.5138782    0.0680600
  2    1.3046940   15.4878877  348.0587067    0.0680600
  3    1.3864191   38.9198584   39.4884238    0.0680600
  4    1.4800432   49.1470560   80.7641869    0.0680600
  5    1.3697060   40.3677336  122.1949095    0.0680600
  6    1.2995042  163.0336013   62.3117638    0.0680600
  7    1.3046610  164.4941694  245.7211288    0.0680600
  8    1.3865606  141.0644866  194.3279950    0.0680600
  9    1.4802697  130.8489577  153.0577917    0.0680600
 10    1.3697333  139.6394028  111.6337016    0.0680600
  
  Distortion Coordinate (A):   0.3080
  
  
  Atom Coordinate (A)s (in Angstroms,degrees,degrees):
  
  1    1.2992659   16.9857644  171.6345034    0.0680600
  2    1.3044522   15.4982915  347.8993397    0.0680600
  3    1.3857022   38.8983567   39.4367994    0.0680600
  4    1.4783243   49.1263085   80.7560857    0.0680600
  5    1.3689109   40.3464548  122.2133323    0.0680600
  6    1.2991549  163.0316518   62.1910139    0.0680600
  7    1.3044191  164.4837784  245.8803294    0.0680600
  8    1.3858437  141.0859758  194.3796112    0.0680600
  9    1.4785508  130.8696995  153.0659122    0.0680600
 10    1.3689382  139.6606880  111.6152973    0.0680600
  
  
  Mode:   21
  
  Distortion Coordinate (A):  -0.2870
  
  
  Atom Coordinate (A)s (in Angstroms,degrees,degrees):
  
  1    1.3065877   16.8930285  170.9421941    0.0680600
  2    1.3150745   15.4279515  348.8714262    0.0680600
  3    1.4165073   38.7708240   39.8499018    0.0680600
  4    1.5296419   48.7475573   80.7361281    0.0680600
  5    1.3976267   40.1444963  121.8997655    0.0680600
  6    1.2967692  162.9629271   63.1872604    0.0680600
  7    1.3000582  164.5663732  244.6013618    0.0680600
  8    1.3651974  140.6515253  194.0735965    0.0680600
  9    1.4533323  130.1556558  152.8864964    0.0680600
 10    1.3514846  139.1549237  111.5579001    0.0680600
  
  Distortion Coordinate (A):  -0.2460
  
  
  Atom Coordinate (A)s (in Angstroms,degrees,degrees):
  
  1    1.3058933   16.9044988  170.9204413    0.0680600
  2    1.3138034   15.4279397  348.8923864    0.0680600
  3    1.4128233   38.8102543   39.8423084    0.0680600
  4    1.5240163   48.8214462   80.7469798    0.0680600
  5    1.3943140   40.1942118  121.9261878    0.0680600
  6    1.2974619  162.9745052   63.1657173    0.0680600
  7    1.3009276  164.5646197  244.6244103    0.0680600
  8    1.3688634  140.6924014  194.0658993    0.0680600
  9    1.4586376  130.2379394  152.9041257    0.0680600
 10    1.3547674  139.2063151  111.5844542    0.0680600
  
  Distortion Coordinate (A):  -0.2050
  
  
  Atom Coordinate (A)s (in Angstroms,degrees,degrees):
  
  1    1.3051991   16.9159774  170.8987055    0.0680600
  2    1.3125323   15.4279298  348.9133670    0.0680600
  3    1.4091405   38.8497920   39.8347075    0.0680600
  4    1.5183956   48.8956296   80.7578500    0.0680600
  5    1.3910037   40.2440552  121.9526204    0.0680600
  6    1.2981547  162.9860748   63.1441573    0.0680600
  7    1.3017970  164.5628650  244.6474383    0.0680600
  8    1.3725308  140.7331654  194.0582098    0.0680600
  9    1.4639488  130.3199057  152.9217303    0.0680600
 10    1.3580526  139.2575741  111.6109979    0.0680600
  
  Distortion Coordinate (A):  -0.1640
  
  
  Atom Coordinate (A)s (in Angstroms,degrees,degrees):
  
  1    1.3045051   16.9274644  170.8769868    0.0680600
  2    1.3112613   15.4279219  348.9343679    0.0680600
  3    1.4054591   38.8894372   39.8270991    0.0680600
  4    1.5127796   48.9701091   80.7687387    0.0680600
  5    1.3876956   40.2940267  121.9790633    0.0680600
  6    1.2988476  162.9976361   63.1225803    0.0680600
  7    1.3026665  164.5611091  244.6704460    0.0680600
  8    1.3761996  140.7738177  194.0505279    0.0680600
  9    1.4692657  130.4015562  152.9393101    0.0680600
 10    1.3613402  139.3087009  111.6375314    0.0680600
  
  Distortion Coordinate (A):  -0.1230
  
  
  Atom Coordinate (A)s (in Angstroms,degrees,degrees):
  
  1    1.3038111   16.9389598  170.8552853    0.0680600
  2    1.3099903   15.4279159  348.9553892    0.0680600
  3    1.4017790   38.9291904   39.8194831    0.0680600
  4    1.5071685   49.0448862   80.7796461    0.0680600
  5    1.3843899   40.3441268  122.0055165    0.0680600
  6    1.2995407  163.0091890   63.1009862    0.0680600
  7    1.3035360  164.5593520  244.6934332    0.0680600
  8    1.3798697  140.8143586  194.0428537    0.0680600
  9    1.4745885  130.4828924  152.9568653    0.0680600
 10    1.3646302  139.3596961  111.6640547    0.0680600
  
  Distortion Coordinate (A):  -0.0820
  
  
  Atom Coordinate (A)s (in Angstroms,degrees,degrees):
  
  1    1.3031173   16.9504636  170.8336008    0.0680600
  2    1.3087193   15.4279120  348.9764308    0.0680600
  3    1.3981002   38.9690521   39.8118596    0.0680600
  4    1.5015623   49.1199624   80.7905721    0.0680600
  5    1.3810865   40.3943558  122.0319800    0.0680600
  6    1.3002339  163.0207334   63.0793751    0.0680600
  7    1.3044055  164.5575937  244.7164001    0.0680600
  8    1.3835412  140.8547887  194.0351870    0.0680600
  9    1.4799170  130.5639157  152.9743959    0.0680600
 10    1.3679225  139.4105600  111.6905676    0.0680600
  
  Distortion Coordinate (A):  -0.0410
  
  
  Atom Coordinate (A)s (in Angstroms,degrees,degrees):
  
  1    1.3024237   16.9619758  170.8119334    0.0680600
  2    1.3074484   15.4279100  348.9974929    0.0680600
  3    1.3944228   39.0090225   39.8042286    0.0680600
  4    1.4959610   49.1953391   80.8015168    0.0680600
  5    1.3777853   40.4447142  122.0584538    0.0680600
  6    1.3009273  163.0322695   63.0577470    0.0680600
  7    1.3052751  164.5558342  244.7393466    0.0680600
  8    1.3872140  140.8951083  194.0275280    0.0680600
  9    1.4852512  130.6446275  152.9919019    0.0680600
 10    1.3712172  139.4612930  111.7170703    0.0680600
  
  Distortion Coordinate (A):   0.0410
  
  
  Atom Coordinate (A)s (in Angstroms,degrees,degrees):
  
  1    1.3010368   16.9850254  170.7686498    0.0680600
  2    1.3049065   15.4279120  349.0396785    0.0680600
  3    1.3870719   39.0892916   39.7889437    0.0680600
  4    1.4847733   49.3470007   80.8234624    0.0680600
  5    1.3711901   40.5458207  122.1114322    0.0680600
  6    1.3023144  163.0553164   63.0144395    0.0680600
  7    1.3070143  164.5523117  244.7851786    0.0680600
  8    1.3945637  140.9754176  194.0122328    0.0680600
  9    1.4959366  130.8051228  153.0268405    0.0680600
 10    1.3778136  139.5623680  111.7700448    0.0680600
  
  Distortion Coordinate (A):   0.0820
  
  
  Atom Coordinate (A)s (in Angstroms,degrees,degrees):
  
  1    1.3003435   16.9965628  170.7470335    0.0680600
  2    1.3036357   15.4279159  349.0608020    0.0680600
  3    1.3833985   39.1295909   39.7812899    0.0680600
  4    1.4791869   49.4232887   80.8344635    0.0680600
  5    1.3678960   40.5965694  122.1379368    0.0680600
  6    1.3030082  163.0668273   62.9927601    0.0680600
  7    1.3078839  164.5505487  244.8080642    0.0680600
  8    1.3982406  141.0154082  194.0045965    0.0680600
  9    1.5012878  130.8849090  153.0442731    0.0680600
 10    1.3811153  139.6127107  111.7965166    0.0680600
  
  Distortion Coordinate (A):   0.1230
  
  
  Atom Coordinate (A)s (in Angstroms,degrees,degrees):
  
  1    1.2996504   17.0081085  170.7254343    0.0680600
  2    1.3023648   15.4279219  349.0819461    0.0680600
  3    1.3797265   39.1700008   39.7736285    0.0680600
  4    1.4736055   49.4998834   80.8454834    0.0680600
  5    1.3646042   40.6474491  122.1644517    0.0680600
  6    1.3037021  163.0783297   62.9710637    0.0680600
  7    1.3087536  164.5487845  244.8309294    0.0680600
  8    1.4019188  141.0552899  193.9969678    0.0680600
  9    1.5066445  130.9643896  153.0616814    0.0680600
 10    1.3844192  139.6629241  111.8229781    0.0680600
  
  Distortion Coordinate (A):   0.1640
  
  
  Atom Coordinate (A)s (in Angstroms,degrees,degrees):
  
  1    1.2989575   17.0196627  170.7038521    0.0680600
  2    1.3010940   15.4279299  349.1031106    0.0680600
  3    1.3760558   39.2105214   39.7659594    0.0680600
  4    1.4680292   49.5767866   80.8565223    0.0680600
  5    1.3613148   40.6984601  122.1909769    0.0680600
  6    1.3043961  163.0898238   62.9493501    0.0680600
  7    1.3096233  164.5470191  244.8537745    0.0680600
  8    1.4055984  141.0950632  193.9893466    0.0680600
  9    1.5120068  131.0435660  153.0790653    0.0680600
 10    1.3877255  139.7130085  111.8494293    0.0680600
  
  Distortion Coordinate (A):   0.2050
  
  
  Atom Coordinate (A)s (in Angstroms,degrees,degrees):
  
  1    1.2982647   17.0312253  170.6822868    0.0680600
  2    1.2998232   15.4279400  349.1242958    0.0680600
  3    1.3723865   39.2511534   39.7582828    0.0680600
  4    1.4624580   49.6539997   80.8675801    0.0680600
  5    1.3580277   40.7496028  122.2175123    0.0680600
  6    1.3050903  163.1013095   62.9276193    0.0680600
  7    1.3104931  164.5452525  244.8765992    0.0680600
  8    1.4092793  141.1347284  193.9817330    0.0680600
  9    1.5173746  131.1224396  153.0964250    0.0680600
 10    1.3910341  139.7629644  111.8758702    0.0680600
  
  Distortion Coordinate (A):   0.2460
  
  
  Atom Coordinate (A)s (in Angstroms,degrees,degrees):
  
  1    1.2975720   17.0427963  170.6607385    0.0680600
  2    1.2985524   15.4279520  349.1455015    0.0680600
  3    1.3687186   39.2918971   39.7505985    0.0680600
  4    1.4568919   49.7315244   80.8786570    0.0680600
  5    1.3547431   40.8008776  122.2440579    0.0680600
  6    1.3057846  163.1127868   62.9058715    0.0680600
  7    1.3113628  164.5434848  244.8994038    0.0680600
  8    1.4129615  141.1742860  193.9741269    0.0680600
  9    1.5227479  131.2010118  153.1137604    0.0680600
 10    1.3943450  139.8127921  111.9023008    0.0680600
  
  Distortion Coordinate (A):   0.2870
  
  
  Atom Coordinate (A)s (in Angstroms,degrees,degrees):
  
  1    1.2968794   17.0543757  170.6392072    0.0680600
  2    1.2972817   15.4279661  349.1667279    0.0680600
  3    1.3650520   39.3327528   39.7429065    0.0680600
  4    1.4513309   49.8093622   80.8897529    0.0680600
  5    1.3514608   40.8522849  122.2706138    0.0680600
  6    1.3064791  163.1242557   62.8841064    0.0680600
  7    1.3122326  164.5417160  244.9221882    0.0680600
  8    1.4166450  141.2137363  193.9665284    0.0680600
  9    1.5281267  131.2792840  153.1310717    0.0680600
 10    1.3976582  139.8624920  111.9287210    0.0680600
  
  
  Mode:   22
  
  Distortion Coordinate (A):  -0.3440
  
  
  Atom Coordinate (A)s (in Angstroms,degrees,degrees):
  
  1    1.3069694   16.8349563  171.1828355    0.0680600
  2    1.3240000   15.4568185  349.0452878    0.0680600
  3    1.3988190   38.9143982   39.6768993    0.0680600
  4    1.4824508   49.2157299   80.7844212    0.0680600
  5    1.3656680   40.3769393  122.2384803    0.0680600
  6    1.3068612  163.1823584   62.6432991    0.0680600
  7    1.3239676  164.5252842  244.7357543    0.0680600
  8    1.3989595  141.0700444  194.1395196    0.0680600
  9    1.4826774  130.7802966  153.0375186    0.0680600
 10    1.3679148  139.5744377  111.6006559    0.0680600
  
  Distortion Coordinate (A):  -0.3010
  
  
  Atom Coordinate (A)s (in Angstroms,degrees,degrees):
  
  1    1.3063131   16.8522025  171.1335105    0.0680600
  2    1.3217721   15.4532261  349.0419738    0.0680600
  3    1.3978089   38.9311857   39.6918596    0.0680600
  4    1.4834399   49.2226577   80.7879398    0.0680600
  5    1.3667693   40.3917536  122.2191915    0.0680600
  6    1.3062047  163.1651096   62.6926559    0.0680600
  7    1.3217397  164.5288618  244.7390442    0.0680600
  8    1.3979495  141.0532541  194.1245652    0.0680600
  9    1.4836664  130.7733715  153.0339905    0.0680600
 10    1.3687391  139.5666128  111.6185778    0.0680600
  
  Distortion Coordinate (A):  -0.2580
  
  
  Atom Coordinate (A)s (in Angstroms,degrees,degrees):
  
  1    1.3056572   16.8694691  171.0842588    0.0680600
  2    1.3195443   15.4496277  349.0386527    0.0680600
  3    1.3967991   38.9479875   39.7068202    0.0680600
  4    1.4844290   49.2295806   80.7914552    0.0680600
  5    1.3678708   40.4065590  122.1999301    0.0680600
  6    1.3055487  163.1478404   62.7419393    0.0680600
  7    1.3195118  164.5324453  244.7423412    0.0680600
  8    1.3969398  141.0364494  194.1096106    0.0680600
  9    1.4846555  130.7664511  153.0304655    0.0680600
 10    1.3695637  139.5587898  111.6364829    0.0680600
  
  Distortion Coordinate (A):  -0.2150
  
  
  Atom Coordinate (A)s (in Angstroms,degrees,degrees):
  
  1    1.3050017   16.8867561  171.0350803    0.0680600
  2    1.3173164   15.4460233  349.0353245    0.0680600
  3    1.3957896   38.9648038   39.7217811    0.0680600
  4    1.4854182   49.2364988   80.7949674    0.0680600
  5    1.3689727   40.4213553  122.1806963    0.0680600
  6    1.3048930  163.1305507   62.7911494    0.0680600
  7    1.3172839  164.5360349  244.7456453    0.0680600
  8    1.3959304  141.0196303  194.0946556    0.0680600
  9    1.4856447  130.7595356  153.0269438    0.0680600
 10    1.3703884  139.5509690  111.6543712    0.0680600
  
  Distortion Coordinate (A):  -0.1720
  
  
  Atom Coordinate (A)s (in Angstroms,degrees,degrees):
  
  1    1.3043466   16.9040635  170.9859750    0.0680600
  2    1.3150886   15.4424128  349.0319891    0.0680600
  3    1.3947804   38.9816346   39.7367423    0.0680600
  4    1.4864074   49.2434122   80.7984764    0.0680600
  5    1.3700748   40.4361427  122.1614899    0.0680600
  6    1.3042378  163.1132407   62.8402861    0.0680600
  7    1.3150561  164.5396305  244.7489565    0.0680600
  8    1.3949214  141.0027968  194.0797004    0.0680600
  9    1.4866338  130.7526248  153.0234253    0.0680600
 10    1.3712132  139.5431502  111.6722429    0.0680600
  
  Distortion Coordinate (A):  -0.1290
  
  
  Atom Coordinate (A)s (in Angstroms,degrees,degrees):
  
  1    1.3036919   16.9213912  170.9369427    0.0680600
  2    1.3128608   15.4387963  349.0286466    0.0680600
  3    1.3937715   38.9984798   39.7517038    0.0680600
  4    1.4873966   49.2503208   80.8019821    0.0680600
  5    1.3711773   40.4509211  122.1423110    0.0680600
  6    1.3035829  163.0959103   62.8893496    0.0680600
  7    1.3128282  164.5432321  244.7522748    0.0680600
  8    1.3939126  140.9859487  194.0647449    0.0680600
  9    1.4876231  130.7457188  153.0199100    0.0680600
 10    1.3720382  139.5353334  111.6900978    0.0680600
  
  Distortion Coordinate (A):  -0.0860
  
  
  Atom Coordinate (A)s (in Angstroms,degrees,degrees):
  
  1    1.3030376   16.9387393  170.8879833    0.0680600
  2    1.3106330   15.4351736  349.0252968    0.0680600
  3    1.3927629   39.0153394   39.7666656    0.0680600
  4    1.4883859   49.2572247   80.8054847    0.0680600
  5    1.3722801   40.4656905  122.1231593    0.0680600
  6    1.3029285  163.0785596   62.9383400    0.0680600
  7    1.3106003  164.5468398  244.7556003    0.0680600
  8    1.3929042  140.9690862  194.0497891    0.0680600
  9    1.4886124  130.7388176  153.0163980    0.0680600
 10    1.3728634  139.5275188  111.7079361    0.0680600
  
  Distortion Coordinate (A):  -0.0430
  
  
  Atom Coordinate (A)s (in Angstroms,degrees,degrees):
  
  1    1.3023837   16.9561077  170.8390968    0.0680600
  2    1.3084052   15.4315448  349.0219398    0.0680600
  3    1.3917547   39.0322136   39.7816276    0.0680600
  4    1.4893753   49.2641238   80.8089840    0.0680600
  5    1.3733832   40.4804509  122.1040350    0.0680600
  6    1.3022744  163.0611885   62.9872574    0.0680600
  7    1.3083725  164.5504537  244.7589329    0.0680600
  8    1.3918960  140.9522092  194.0348330    0.0680600
  9    1.4896017  130.7319211  153.0128891    0.0680600
 10    1.3736887  139.5197061  111.7257577    0.0680600
  
  Distortion Coordinate (A):   0.0430
  
  
  Atom Coordinate (A)s (in Angstroms,degrees,degrees):
  
  1    1.3010771   16.9909054  170.7415421    0.0680600
  2    1.3039497   15.4242689  349.0152039    0.0680600
  3    1.3897390   39.0660054   39.8115525    0.0680600
  4    1.4913541   49.2779076   80.8159732    0.0680600
  5    1.3755902   40.5099449  122.0658679    0.0680600
  6    1.3009675  163.0263855   63.0848734    0.0680600
  7    1.3039168  164.5576996  244.7656198    0.0680600
  8    1.3898807  140.9184118  194.0049199    0.0680600
  9    1.4915805  130.7181425  153.0058810    0.0680600
 10    1.3753399  139.5040871  111.7613510    0.0680600
  
  Distortion Coordinate (A):   0.0860
  
  
  Atom Coordinate (A)s (in Angstroms,degrees,degrees):
  
  1    1.3004244   17.0083347  170.6928736    0.0680600
  2    1.3017219   15.4206218  349.0118251    0.0680600
  3    1.3887317   39.0829231   39.8265154    0.0680600
  4    1.4923436   49.2847924   80.8194630    0.0680600
  5    1.3766942   40.5246784  122.0468251    0.0680600
  6    1.3003147  163.0089535   63.1335723    0.0680600
  7    1.3016890  164.5613317  244.7689741    0.0680600
  8    1.3888735  140.9014913  193.9899630    0.0680600
  9    1.4925700  130.7112603  153.0023817    0.0680600
 10    1.3761657  139.4962807  111.7791228    0.0680600
  
  Distortion Coordinate (A):   0.1290
  
  
  Atom Coordinate (A)s (in Angstroms,degrees,degrees):
  
  1    1.2997721   17.0257842  170.6442777    0.0680600
  2    1.2994942   15.4169684  349.0084389    0.0680600
  3    1.3877246   39.0998553   39.8414786    0.0680600
  4    1.4933331   49.2916725   80.8229496    0.0680600
  5    1.3777985   40.5394030  122.0278094    0.0680600
  6    1.2996622  162.9915013   63.1821985    0.0680600
  7    1.2994612  164.5649700  244.7723357    0.0680600
  8    1.3878666  140.8845562  193.9750058    0.0680600
  9    1.4935595  130.7043828  152.9988856    0.0680600
 10    1.3769917  139.4884763  111.7968780    0.0680600
  
  Distortion Coordinate (A):   0.1720
  
  
  Atom Coordinate (A)s (in Angstroms,degrees,degrees):
  
  1    1.2991202   17.0432540  170.5957541    0.0680600
  2    1.2972664   15.4133089  349.0050454    0.0680600
  3    1.3867179   39.1168021   39.8564420    0.0680600
  4    1.4943227   49.2985478   80.8264330    0.0680600
  5    1.3789031   40.5541185  122.0088206    0.0680600
  6    1.2990102  162.9740288   63.2307521    0.0680600
  7    1.2972334  164.5686145  244.7757045    0.0680600
  8    1.3868600  140.8676067  193.9600483    0.0680600
  9    1.4945490  130.6975101  152.9953927    0.0680600
 10    1.3778178  139.4806741  111.8146166    0.0680600
  
  Distortion Coordinate (A):   0.2150
  
  
  Atom Coordinate (A)s (in Angstroms,degrees,degrees):
  
  1    1.2984687   17.0607439  170.5473029    0.0680600
  2    1.2950387   15.4096431  349.0016445    0.0680600
  3    1.3857115   39.1337634   39.8714057    0.0680600
  4    1.4953123   49.3054183   80.8299132    0.0680600
  5    1.3800080   40.5688251  121.9898589    0.0680600
  6    1.2983586  162.9565361   63.2792333    0.0680600
  7    1.2950056  164.5722651  244.7790807    0.0680600
  8    1.3858537  140.8506425  193.9450906    0.0680600
  9    1.4955386  130.6906422  152.9919030    0.0680600
 10    1.3786441  139.4728739  111.8323387    0.0680600
  
  Distortion Coordinate (A):   0.2580
  
  
  Atom Coordinate (A)s (in Angstroms,degrees,degrees):
  
  1    1.2978177   17.0782541  170.4989238    0.0680600
  2    1.2928110   15.4059712  348.9982362    0.0680600
  3    1.3847054   39.1507393   39.8863697    0.0680600
  4    1.4963020   49.3122842   80.8333903    0.0680600
  5    1.3811132   40.5835228  121.9709240    0.0680600
  6    1.2977074  162.9390232   63.3276421    0.0680600
  7    1.2927779  164.5759219  244.7824642    0.0680600
  8    1.3848477  140.8336638  193.9301325    0.0680600
  9    1.4965283  130.6837790  152.9884165    0.0680600
 10    1.3794705  139.4650758  111.8500442    0.0680600
  
  Distortion Coordinate (A):   0.3010
  
  
  Atom Coordinate (A)s (in Angstroms,degrees,degrees):
  
  1    1.2971670   17.0957845  170.4506169    0.0680600
  2    1.2905833   15.4022930  348.9948204    0.0680600
  3    1.3836996   39.1677298   39.9013339    0.0680600
  4    1.4972917   49.3191452   80.8368642    0.0680600
  5    1.3822187   40.5982114  121.9520160    0.0680600
  6    1.2970565  162.9214901   63.3759786    0.0680600
  7    1.2905501  164.5795850  244.7858550    0.0680600
  8    1.3838420  140.8166705  193.9151742    0.0680600
  9    1.4975180  130.6769205  152.9849332    0.0680600
 10    1.3802971  139.4572798  111.8677333    0.0680600
  
  Distortion Coordinate (A):   0.3440
  
  
  Atom Coordinate (A)s (in Angstroms,degrees,degrees):
  
  1    1.2965167   17.1133351  170.4023821    0.0680600
  2    1.2883556   15.3986086  348.9913973    0.0680600
  3    1.3826941   39.1847349   39.9162984    0.0680600
  4    1.4982814   49.3260016   80.8403350    0.0680600
  5    1.3833245   40.6128911  121.9331348    0.0680600
  6    1.2964061  162.9039368   63.4242429    0.0680600
  7    1.2883224  164.5832542  244.7892533    0.0680600
  8    1.3828367  140.7996627  193.9002157    0.0680600
  9    1.4985078  130.6700667  152.9814530    0.0680600
 10    1.3811239  139.4494858  111.8854059    0.0680600
  
  
  Mode:   23
  
  Distortion Coordinate (A):  -0.3360
  
  
  Atom Coordinate (A)s (in Angstroms,degrees,degrees):
  
  1    1.3063469   16.8245508  170.8197717    0.0680600
  2    1.3267454   15.4559528  349.4430035    0.0680600
  3    1.4097498   38.8809728   39.8679502    0.0680600
  4    1.4973251   49.1229019   80.7929526    0.0680600
  5    1.3726779   40.3398009  122.0951505    0.0680600
  6    1.2970198  162.8943418   63.0650461    0.0680600
  7    1.2855868  164.5816275  245.1942640    0.0680600
  8    1.3719129  140.7646541  194.0917490    0.0680600
  9    1.4857135  130.5400056  152.9365289    0.0680600
 10    1.3763418  139.3566977  111.7535890    0.0680600
  
  Distortion Coordinate (A):  -0.2940
  
  
  Atom Coordinate (A)s (in Angstroms,degrees,degrees):
  
  1    1.3057689   16.8431400  170.8160637    0.0680600
  2    1.3241738   15.4524276  349.3903942    0.0680600
  3    1.4073731   38.9018581   39.8590565    0.0680600
  4    1.4964540   49.1413761   80.7953930    0.0680600
  5    1.3729029   40.3592375  122.0938696    0.0680600
  6    1.2975939  162.9130527   63.0614493    0.0680600
  7    1.2881560  164.5782054  245.1398091    0.0680600
  8    1.3742834  140.7861213  194.0827383    0.0680600
  9    1.4863215  130.5631713  152.9456275    0.0680600
 10    1.3761123  139.3760859  111.7523399    0.0680600
  
  Distortion Coordinate (A):  -0.2520
  
  
  Atom Coordinate (A)s (in Angstroms,degrees,degrees):
  
  1    1.3051911   16.8617375  170.8123619    0.0680600
  2    1.3216024   15.4489078  349.3376587    0.0680600
  3    1.4049967   38.9227806   39.8501553    0.0680600
  4    1.4955832   49.1598618   80.7978336    0.0680600
  5    1.3731282   40.3786708  122.0925899    0.0680600
  6    1.2981684  162.9317554   63.0578466    0.0680600
  7    1.2907253  164.5747769  245.0854852    0.0680600
  8    1.3766543  140.8075499  194.0737353    0.0680600
  9    1.4869299  130.5863263  152.9547285    0.0680600
 10    1.3758831  139.3954774  111.7510896    0.0680600
  
  Distortion Coordinate (A):  -0.2100
  
  
  Atom Coordinate (A)s (in Angstroms,degrees,degrees):
  
  1    1.3046136   16.8803433  170.8086665    0.0680600
  2    1.3190311   15.4453938  349.2847966    0.0680600
  3    1.4026207   38.9437404   39.8412466    0.0680600
  4    1.4947127   49.1783590   80.8002743    0.0680600
  5    1.3733538   40.3981009  122.0913115    0.0680600
  6    1.2987431  162.9504497   63.0542377    0.0680600
  7    1.2932947  164.5713419  245.0312920    0.0680600
  8    1.3790256  140.8289401  194.0647398    0.0680600
  9    1.4875389  130.6094704  152.9638318    0.0680600
 10    1.3756542  139.4148723  111.7498381    0.0680600
  
  Distortion Coordinate (A):  -0.1680
  
  
  Atom Coordinate (A)s (in Angstroms,degrees,degrees):
  
  1    1.3040363   16.8989574  170.8049773    0.0680600
  2    1.3164600   15.4418854  349.2318076    0.0680600
  3    1.4002451   38.9647376   39.8323303    0.0680600
  4    1.4938425   49.1968678   80.8027152    0.0680600
  5    1.3735798   40.4175277  122.0900343    0.0680600
  6    1.2993180  162.9691358   63.0506228    0.0680600
  7    1.2958644  164.5679007  244.9772291    0.0680600
  8    1.3813974  140.8502920  194.0557520    0.0680600
  9    1.4881483  130.6326038  152.9729374    0.0680600
 10    1.3754256  139.4342704  111.7485855    0.0680600
  
  Distortion Coordinate (A):  -0.1260
  
  
  Atom Coordinate (A)s (in Angstroms,degrees,degrees):
  
  1    1.3034594   16.9175797  170.8012944    0.0680600
  2    1.3138891   15.4383827  349.1786914    0.0680600
  3    1.3978699   38.9857723   39.8234065    0.0680600
  4    1.4929726   49.2153880   80.8051562    0.0680600
  5    1.3738060   40.4369513  122.0887584    0.0680600
  6    1.2998933  162.9878135   63.0470017    0.0680600
  7    1.2984342  164.5644531  244.9232961    0.0680600
  8    1.3837695  140.8716056  194.0467718    0.0680600
  9    1.4887583  130.6557264  152.9820454    0.0680600
 10    1.3751973  139.4536717  111.7473316    0.0680600
  
  Distortion Coordinate (A):  -0.0840
  
  
  Atom Coordinate (A)s (in Angstroms,degrees,degrees):
  
  1    1.3028827   16.9362103  170.7976178    0.0680600
  2    1.3113184   15.4348859  349.1254476    0.0680600
  3    1.3954951   39.0068446   39.8144752    0.0680600
  4    1.4921030   49.2339198   80.8075974    0.0680600
  5    1.3740325   40.4563716  122.0874836    0.0680600
  6    1.3004689  163.0064830   63.0433746    0.0680600
  7    1.3010042  164.5609994  244.8694926    0.0680600
  8    1.3861420  140.8928810  194.0377991    0.0680600
  9    1.4893687  130.6788382  152.9911557    0.0680600
 10    1.3749693  139.4730764  111.7460765    0.0680600
  
  Distortion Coordinate (A):  -0.0420
  
  
  Atom Coordinate (A)s (in Angstroms,degrees,degrees):
  
  1    1.3023063   16.9548492  170.7939473    0.0680600
  2    1.3087478   15.4313950  349.0720757    0.0680600
  3    1.3931207   39.0279545   39.8055364    0.0680600
  4    1.4912337   49.2524632   80.8100387    0.0680600
  5    1.3742594   40.4757886  122.0862101    0.0680600
  6    1.3010447  163.0251442   63.0397413    0.0680600
  7    1.3035743  164.5575395  244.8158183    0.0680600
  8    1.3885149  140.9141184  194.0288341    0.0680600
  9    1.4899796  130.7019392  153.0002684    0.0680600
 10    1.3747416  139.4924844  111.7448202    0.0680600
  
  Distortion Coordinate (A):   0.0420
  
  
  Atom Coordinate (A)s (in Angstroms,degrees,degrees):
  
  1    1.3011543   16.9921519  170.7866251    0.0680600
  2    1.3036072   15.4244310  348.9649465    0.0680600
  3    1.3883731   39.0702878   39.7876359    0.0680600
  4    1.4894959   49.2895845   80.8149218    0.0680600
  5    1.3747140   40.5146129  122.0836668    0.0680600
  6    1.3021971  163.0624418   63.0324562    0.0680600
  7    1.3087151  164.5506016  244.7088557    0.0680600
  8    1.3932619  140.9564793  194.0109267    0.0680600
  9    1.4912030  130.7481088  153.0185008    0.0680600
 10    1.3742872  139.5313101  111.7423040    0.0680600
  
  Distortion Coordinate (A):   0.0840
  
  
  Atom Coordinate (A)s (in Angstroms,degrees,degrees):
  
  1    1.3005787   17.0108156  170.7829732    0.0680600
  2    1.3010372   15.4209580  348.9111885    0.0680600
  3    1.3859998   39.0915113   39.7786744    0.0680600
  4    1.4886275   49.3081626   80.8173636    0.0680600
  5    1.3749418   40.5340201  122.0823970    0.0680600
  6    1.3027738  163.0810781   63.0288043    0.0680600
  7    1.3112858  164.5471237  244.6555666    0.0680600
  8    1.3956360  140.9776030  194.0019843    0.0680600
  9    1.4918154  130.7711775  153.0276205    0.0680600
 10    1.3740604  139.5507278  111.7410440    0.0680600
  
  Distortion Coordinate (A):   0.1260
  
  
  Atom Coordinate (A)s (in Angstroms,degrees,degrees):
  
  1    1.3000035   17.0294877  170.7793275    0.0680600
  2    1.2984673   15.4174912  348.8573009    0.0680600
  3    1.3836270   39.1127729   39.7697052    0.0680600
  4    1.4877594   49.3267522   80.8198056    0.0680600
  5    1.3751699   40.5534241  122.0811284    0.0680600
  6    1.3033507  163.0997062   63.0251463    0.0680600
  7    1.3138567  164.5436399  244.6024053    0.0680600
  8    1.3980105  140.9986891  193.9930495    0.0680600
  9    1.4924283  130.7942353  153.0367426    0.0680600
 10    1.3738340  139.5701488  111.7397829    0.0680600
  
  Distortion Coordinate (A):   0.1680
  
  
  Atom Coordinate (A)s (in Angstroms,degrees,degrees):
  
  1    1.2994284   17.0481680  170.7756880    0.0680600
  2    1.2958976   15.4140307  348.8032835    0.0680600
  3    1.3812546   39.1340726   39.7607285    0.0680600
  4    1.4868916   49.3453533   80.8222476    0.0680600
  5    1.3753983   40.5728247  122.0798610    0.0680600
  6    1.3039279  163.1183259   63.0214821    0.0680600
  7    1.3164277  164.5401503  244.5493713    0.0680600
  8    1.4003854  141.0197376  193.9841222    0.0680600
  9    1.4930418  130.8172824  153.0458670    0.0680600
 10    1.3736079  139.5895731  111.7385205    0.0680600
  
  Distortion Coordinate (A):   0.2100
  
  
  Atom Coordinate (A)s (in Angstroms,degrees,degrees):
  
  1    1.2988537   17.0668566  170.7720546    0.0680600
  2    1.2933280   15.4105763  348.7491359    0.0680600
  3    1.3788825   39.1554105   39.7517441    0.0680600
  4    1.4860240   49.3639661   80.8246899    0.0680600
  5    1.3756270   40.5922221  122.0785948    0.0680600
  6    1.3045054  163.1369374   63.0178116    0.0680600
  7    1.3189989  164.5366550  244.4964642    0.0680600
  8    1.4027607  141.0407485  193.9752025    0.0680600
  9    1.4936557  130.8403186  153.0549937    0.0680600
 10    1.3733820  139.6090006  111.7372569    0.0680600
  
  Distortion Coordinate (A):   0.2520
  
  
  Atom Coordinate (A)s (in Angstroms,degrees,degrees):
  
  1    1.2982793   17.0855535  170.7684273    0.0680600
  2    1.2907587   15.4071284  348.6948577    0.0680600
  3    1.3765109   39.1767868   39.7427522    0.0680600
  4    1.4851568   49.3825905   80.8271323    0.0680600
  5    1.3758560   40.6116162  122.0773299    0.0680600
  6    1.3050832  163.1555406   63.0141348    0.0680600
  7    1.3215702  164.5331540  244.4436837    0.0680600
  8    1.4051363  141.0617221  193.9662903    0.0680600
  9    1.4942701  130.8633440  153.0641228    0.0680600
 10    1.3731565  139.6284314  111.7359921    0.0680600
  
  Distortion Coordinate (A):   0.2940
  
  
  Atom Coordinate (A)s (in Angstroms,degrees,degrees):
  
  1    1.2977051   17.1042587  170.7648061    0.0680600
  2    1.2881895   15.4036868  348.6404485    0.0680600
  3    1.3741397   39.1982015   39.7337526    0.0680600
  4    1.4842899   49.4012264   80.8295748    0.0680600
  5    1.3760853   40.6310070  122.0760661    0.0680600
  6    1.3056612  163.1741356   63.0104518    0.0680600
  7    1.3241417  164.5296473  244.3910295    0.0680600
  8    1.4075124  141.0826583  193.9573856    0.0680600
  9    1.4948850  130.8863587  153.0732543    0.0680600
 10    1.3729313  139.6478654  111.7347261    0.0680600
  
  Distortion Coordinate (A):   0.3360
  
  
  Atom Coordinate (A)s (in Angstroms,degrees,degrees):
  
  1    1.2971312   17.1229722  170.7611911    0.0680600
  2    1.2856205   15.4002517  348.5859079    0.0680600
  3    1.3717688   39.2196547   39.7247454    0.0680600
  4    1.4834232   49.4198740   80.8320175    0.0680600
  5    1.3763149   40.6503945  122.0748036    0.0680600
  6    1.3062395  163.1927222   63.0067626    0.0680600
  7    1.3267134  164.5261351  244.3385011    0.0680600
  8    1.4098888  141.1035573  193.9484884    0.0680600
  9    1.4955004  130.9093625  153.0823881    0.0680600
 10    1.3727064  139.6673027  111.7334589    0.0680600
  
  
  Mode:   24
  
  Distortion Coordinate (A):  -0.2870
  
  
  Atom Coordinate (A)s (in Angstroms,degrees,degrees):
  
  1    1.2995522   17.0316729  170.6279070    0.0680600
  2    1.3222201   15.2683338  349.1383017    0.0680600
  3    1.4046241   38.8352498   39.6910300    0.0680600
  4    1.4851231   49.3468471   80.6076262    0.0680600
  5    1.3614840   40.6487317  122.0416141    0.0680600
  6    1.2994423  162.9856117   63.1985793    0.0680600
  7    1.3221852  164.7137513  244.6426044    0.0680600
  8    1.4047635  141.1492239  194.1253874    0.0680600
  9    1.4853520  130.6491605  153.2142246    0.0680600
 10    1.3615113  139.3583916  111.7869414    0.0680600
  
  Distortion Coordinate (A):  -0.2460
  
  
  Atom Coordinate (A)s (in Angstroms,degrees,degrees):
  
  1    1.2998631   17.0233482  170.6510541    0.0680600
  2    1.3199270   15.2910074  349.1211387    0.0680600
  3    1.4026391   38.8656605   39.7061035    0.0680600
  4    1.4858703   49.3359748   80.6369094    0.0680600
  5    1.3633403   40.6267067  122.0478123    0.0680600
  6    1.2997533  162.9939377   63.1754178    0.0680600
  7    1.3198924  164.6910632  244.6597591    0.0680600
  8    1.4027788  141.1188056  194.1103209    0.0680600
  9    1.4860989  130.6600385  153.1849432    0.0680600
 10    1.3633676  139.3804131  111.7807353    0.0680600
  
  Distortion Coordinate (A):  -0.2050
  
  
  Atom Coordinate (A)s (in Angstroms,degrees,degrees):
  
  1    1.3001740   17.0150280  170.6742178    0.0680600
  2    1.3176344   15.3137218  349.1039954    0.0680600
  3    1.4006549   38.8961176   39.7211792    0.0680600
  4    1.4866181   49.3251157   80.6661866    0.0680600
  5    1.3651970   40.6047124  122.0540075    0.0680600
  6    1.3000643  163.0022591   63.1522397    0.0680600
  7    1.3176000  164.6683343  244.6768940    0.0680600
  8    1.4007949  141.0883409  194.0952522    0.0680600
  9    1.4868463  130.6709033  153.1556680    0.0680600
 10    1.3652244  139.4024036  111.7745322    0.0680600
  
  Distortion Coordinate (A):  -0.1640
  
  
  Atom Coordinate (A)s (in Angstroms,degrees,degrees):
  
  1    1.3004851   17.0067125  170.6973979    0.0680600
  2    1.3153421   15.3364772  349.0868720    0.0680600
  3    1.3986716   38.9266211   39.7362570    0.0680600
  4    1.4873664   49.3142698   80.6954576    0.0680600
  5    1.3670541   40.5827490  122.0601997    0.0680600
  6    1.3003754  163.0105759   63.1290452    0.0680600
  7    1.3153081  164.6455645  244.6940091    0.0680600
  8    1.3988119  141.0578296  194.0801814    0.0680600
  9    1.4875942  130.6817549  153.1263988    0.0680600
 10    1.3670815  139.4243634  111.7683322    0.0680600
  
  Distortion Coordinate (A):  -0.1230
  
  
  Atom Coordinate (A)s (in Angstroms,degrees,degrees):
  
  1    1.3007962   16.9984016  170.7205944    0.0680600
  2    1.3130503   15.3592736  349.0697683    0.0680600
  3    1.3966891   38.9571713   39.7513370    0.0680600
  4    1.4881152   49.3034371   80.7247225    0.0680600
  5    1.3689116   40.5608164  122.0663888    0.0680600
  6    1.3006866  163.0188881   63.1058341    0.0680600
  7    1.3130166  164.6227536  244.7111046    0.0680600
  8    1.3968297  141.0272717  194.0651085    0.0680600
  9    1.4883426  130.6925933  153.0971357    0.0680600
 10    1.3689391  139.4462924  111.7621353    0.0680600
  
  Distortion Coordinate (A):  -0.0820
  
  
  Atom Coordinate (A)s (in Angstroms,degrees,degrees):
  
  1    1.3011074   16.9900952  170.7438075    0.0680600
  2    1.3107589   15.3821111  349.0526844    0.0680600
  3    1.3947074   38.9877682   39.7664192    0.0680600
  4    1.4888645   49.2926176   80.7539812    0.0680600
  5    1.3707695   40.5389144  122.0725749    0.0680600
  6    1.3009979  163.0271958   63.0826066    0.0680600
  7    1.3107255  164.5999015  244.7281803    0.0680600
  8    1.3948483  140.9966672  194.0500333    0.0680600
  9    1.4890916  130.7034185  153.0678788    0.0680600
 10    1.3707971  139.4681908  111.7559414    0.0680600
  
  Distortion Coordinate (A):  -0.0410
  
  
  Atom Coordinate (A)s (in Angstroms,degrees,degrees):
  
  1    1.3014188   16.9817935  170.7670370    0.0680600
  2    1.3084680   15.4049899  349.0356201    0.0680600
  3    1.3927266   39.0184118   39.7815035    0.0680600
  4    1.4896143   49.2818113   80.7832338    0.0680600
  5    1.3726278   40.5170431  122.0787579    0.0680600
  6    1.3013093  163.0354988   63.0593625    0.0680600
  7    1.3084349  164.5770082  244.7452363    0.0680600
  8    1.3928678  140.9660159  194.0349560    0.0680600
  9    1.4898411  130.7142305  153.0386281    0.0680600
 10    1.3726555  139.4900585  111.7497505    0.0680600
  
  Distortion Coordinate (A):   0.0410
  
  
  Atom Coordinate (A)s (in Angstroms,degrees,degrees):
  
  1    1.3020417   16.9652039  170.8135457    0.0680600
  2    1.3038874   15.4508715  349.0015505    0.0680600
  3    1.3887676   39.0798396   39.8116786    0.0680600
  4    1.4911155   49.2602381   80.8417204    0.0680600
  5    1.3763457   40.4733922  122.0911148    0.0680600
  6    1.3019323  163.0520909   63.0128246    0.0680600
  7    1.3038549  164.5310975  244.7792896    0.0680600
  8    1.3889094  140.9045727  194.0047950    0.0680600
  9    1.4913416  130.7358151  152.9801450    0.0680600
 10    1.3763734  139.5337022  111.7373779    0.0680600
  
  Distortion Coordinate (A):   0.0820
  
  
  Atom Coordinate (A)s (in Angstroms,degrees,degrees):
  
  1    1.3023533   16.9569160  170.8368248    0.0680600
  2    1.3015977   15.4738745  348.9845452    0.0680600
  3    1.3867893   39.1106240   39.8267693    0.0680600
  4    1.4918669   49.2494712   80.8709545    0.0680600
  5    1.3782052   40.4516125  122.0972887    0.0680600
  6    1.3022440  163.0603801   62.9895308    0.0680600
  7    1.3015655  164.5080798  244.7962869    0.0680600
  8    1.3869315  140.8737806  193.9897112    0.0680600
  9    1.4920926  130.7465877  152.9509127    0.0680600
 10    1.3782330  139.5554783  111.7311962    0.0680600
  
  Distortion Coordinate (A):   0.1230
  
  
  Atom Coordinate (A)s (in Angstroms,degrees,degrees):
  
  1    1.3026649   16.9486328  170.8601205    0.0680600
  2    1.2993085   15.4969192  348.9675594    0.0680600
  3    1.3848119   39.1414555   39.8418623    0.0680600
  4    1.4926188   49.2387174   80.9001823    0.0680600
  5    1.3800651   40.4298631  122.1034596    0.0680600
  6    1.3025558  163.0686646   62.9662204    0.0680600
  7    1.2992767  164.4850205  244.8132646    0.0680600
  8    1.3849544  140.8429415  193.9746253    0.0680600
  9    1.4928442  130.7573472  152.9216866    0.0680600
 10    1.3800930  139.5772240  111.7250174    0.0680600
  
  Distortion Coordinate (A):   0.1640
  
  
  Atom Coordinate (A)s (in Angstroms,degrees,degrees):
  
  1    1.3029767   16.9403541  170.8834327    0.0680600
  2    1.2970197   15.5200055  348.9505931    0.0680600
  3    1.3828354   39.1723341   39.8569573    0.0680600
  4    1.4933712   49.2279769   80.9294039    0.0680600
  5    1.3819254   40.4081442  122.1096275    0.0680600
  6    1.3028676  163.0769445   62.9428935    0.0680600
  7    1.2969882  164.4619195  244.8302228    0.0680600
  8    1.3829782  140.8120552  193.9595373    0.0680600
  9    1.4935963  130.7680935  152.8924668    0.0680600
 10    1.3819534  139.5989393  111.7188418    0.0680600
  
  Distortion Coordinate (A):   0.2050
  
  
  Atom Coordinate (A)s (in Angstroms,degrees,degrees):
  
  1    1.3032886   16.9320801  170.9067614    0.0680600
  2    1.2947314   15.5431337  348.9336464    0.0680600
  3    1.3808597   39.2032601   39.8720546    0.0680600
  4    1.4941242   49.2172494   80.9586193    0.0680600
  5    1.3837862   40.3864555  122.1157923    0.0680600
  6    1.3031795  163.0852198   62.9195500    0.0680600
  7    1.2947002  164.4387766  244.8471615    0.0680600
  8    1.3810028  140.7811216  193.9444471    0.0680600
  9    1.4943489  130.7788266  152.8632531    0.0680600
 10    1.3838142  139.6206244  111.7126691    0.0680600
  
  Distortion Coordinate (A):   0.2460
  
  
  Atom Coordinate (A)s (in Angstroms,degrees,degrees):
  
  1    1.3036005   16.9238107  170.9301067    0.0680600
  2    1.2924435   15.5663039  348.9167191    0.0680600
  3    1.3788849   39.2342333   39.8871539    0.0680600
  4    1.4948776   49.2065350   80.9878284    0.0680600
  5    1.3856473   40.3647971  122.1219541    0.0680600
  6    1.3034916  163.0934905   62.8961898    0.0680600
  7    1.2924126  164.4155918  244.8640808    0.0680600
  8    1.3790283  140.7501406  193.9293547    0.0680600
  9    1.4951020  130.7895467  152.8340457    0.0680600
 10    1.3856754  139.6422792  111.7064995    0.0680600
  
  Distortion Coordinate (A):   0.2870
  
  
  Atom Coordinate (A)s (in Angstroms,degrees,degrees):
  
  1    1.3039126   16.9155459  170.9534687    0.0680600
  2    1.2901561   15.5895160  348.8998113    0.0680600
  3    1.3769109   39.2652540   39.9022555    0.0680600
  4    1.4956316   49.1958338   81.0170313    0.0680600
  5    1.3875088   40.3431689  122.1281129    0.0680600
  6    1.3038037  163.1017566   62.8728131    0.0680600
  7    1.2901255  164.3923649  244.8809807    0.0680600
  8    1.3770547  140.7191123  193.9142602    0.0680600
  9    1.4958556  130.8002537  152.8048446    0.0680600
 10    1.3875369  139.6639039  111.7003329    0.0680600
  
  
  Mode:   25
  
  Distortion Coordinate (A):  -0.2940
  
  
  Atom Coordinate (A)s (in Angstroms,degrees,degrees):
  
  1    1.3044069   16.9262145  171.2657123    0.0680600
  2    1.2870112   15.5946333  348.5459796    0.0680600
  3    1.3717097   39.2334899   39.7357117    0.0680600
  4    1.4887703   49.2217621   81.0510047    0.0680600
  5    1.3889014   40.2531722  122.3208496    0.0680600
  6    1.2989614  162.9952738   63.5103419    0.0680600
  7    1.3253434  164.7174668  244.2872069    0.0680600
  8    1.4099513  141.1172017  193.9593480    0.0680600
  9    1.4922180  130.6753021  153.2472178    0.0680600
 10    1.3601680  139.2667607  111.9796928    0.0680600
  
  Distortion Coordinate (A):  -0.2520
  
  
  Atom Coordinate (A)s (in Angstroms,degrees,degrees):
  
  1    1.3040234   16.9328957  171.1976962    0.0680600
  2    1.2897471   15.5706038  348.6133113    0.0680600
  3    1.3744275   39.2069869   39.7444318    0.0680600
  4    1.4889962   49.2287720   81.0168916    0.0680600
  5    1.3868381   40.2875603  122.2871590    0.0680600
  6    1.2993402  163.0022788   63.4426957    0.0680600
  7    1.3225986  164.6943322  244.3552520    0.0680600
  8    1.4072263  141.0913763  193.9679720    0.0680600
  9    1.4919838  130.6824323  153.2132801    0.0680600
 10    1.3622133  139.3019703  111.9459495    0.0680600
  
  Distortion Coordinate (A):  -0.2100
  
  
  Atom Coordinate (A)s (in Angstroms,degrees,degrees):
  
  1    1.3036404   16.9396014  171.1297124    0.0680600
  2    1.2924837   15.5466452  348.6807039    0.0680600
  3    1.3771459   39.1805381   39.7531442    0.0680600
  4    1.4892228   49.2357908   80.9827911    0.0680600
  5    1.3847760   40.3220108  122.2534647    0.0680600
  6    1.2997195  163.0092595   63.3750150    0.0680600
  7    1.3198546  164.6711288  244.4232378    0.0680600
  8    1.4045018  141.0654985  193.9766036    0.0680600
  9    1.4917501  130.6895538  153.1793295    0.0680600
 10    1.3642600  139.3371164  111.9122096    0.0680600
  
  Distortion Coordinate (A):  -0.1680
  
  
  Atom Coordinate (A)s (in Angstroms,degrees,degrees):
  
  1    1.3032576   16.9463316  171.0617610    0.0680600
  2    1.2952211   15.5227574  348.7481573    0.0680600
  3    1.3798649   39.1541435   39.7618488    0.0680600
  4    1.4894499   49.2428185   80.9487034    0.0680600
  5    1.3827154   40.3565237  122.2197667    0.0680600
  6    1.3000990  163.0162158   63.3073002    0.0680600
  7    1.3171112  164.6478565  244.4911641    0.0680600
  8    1.4017779  141.0395681  193.9852428    0.0680600
  9    1.4915171  130.6966665  153.1453661    0.0680600
 10    1.3663080  139.3721988  111.8784732    0.0680600
  
  Distortion Coordinate (A):  -0.1260
  
  
  Atom Coordinate (A)s (in Angstroms,degrees,degrees):
  
  1    1.3028752   16.9530862  170.9938422    0.0680600
  2    1.2979591   15.4989401  348.8156712    0.0680600
  3    1.3825844   39.1278027   39.7705457    0.0680600
  4    1.4896777   49.2498551   80.9146285    0.0680600
  5    1.3806561   40.3910993  122.1860650    0.0680600
  6    1.3004789  163.0231478   63.2395513    0.0680600
  7    1.3143685  164.6245149  244.5590309    0.0680600
  8    1.3990546  141.0135850  193.9938898    0.0680600
  9    1.4912847  130.7037704  153.1113897    0.0680600
 10    1.3683575  139.4072179  111.8447403    0.0680600
  
  Distortion Coordinate (A):  -0.0840
  
  
  Atom Coordinate (A)s (in Angstroms,degrees,degrees):
  
  1    1.3024932   16.9598652  170.9259562    0.0680600
  2    1.3006978   15.4751932  348.8832456    0.0680600
  3    1.3853046   39.1015156   39.7792348    0.0680600
  4    1.4899061   49.2569006   80.8805663    0.0680600
  5    1.3785982   40.4257375  122.1523596    0.0680600
  6    1.3008592  163.0300553   63.1717685    0.0680600
  7    1.3116265  164.6011040  244.6268380    0.0680600
  8    1.3963319  140.9875490  194.0025444    0.0680600
  9    1.4910529  130.7108656  153.0774005    0.0680600
 10    1.3704084  139.4421736  111.8110109    0.0680600
  
  Distortion Coordinate (A):  -0.0420
  
  
  Atom Coordinate (A)s (in Angstroms,degrees,degrees):
  
  1    1.3021115   16.9666686  170.8581031    0.0680600
  2    1.3034373   15.4515166  348.9508804    0.0680600
  3    1.3880253   39.0752822   39.7879162    0.0680600
  4    1.4901351   49.2639549   80.8465168    0.0680600
  5    1.3765417   40.4604385  122.1186505    0.0680600
  6    1.3012398  163.0369384   63.1039519    0.0680600
  7    1.3088852  164.5776236  244.6945853    0.0680600
  8    1.3936098  140.9614600  194.0112066    0.0680600
  9    1.4908217  130.7179519  153.0433984    0.0680600
 10    1.3724606  139.4770662  111.7772850    0.0680600
  
  Distortion Coordinate (A):   0.0420
  
  
  Atom Coordinate (A)s (in Angstroms,degrees,degrees):
  
  1    1.3013492   16.9803486  170.7224964    0.0680600
  2    1.3089183   15.4043732  349.0863308    0.0680600
  3    1.3934686   39.0229756   39.8052559    0.0680600
  4    1.4905949   49.2780901   80.7784564    0.0680600
  5    1.3724328   40.5300293  122.0512216    0.0680600
  6    1.3020021  163.0506314   62.9682183    0.0680600
  7    1.3034048  164.5304536  244.8299002    0.0680600
  8    1.3881672  140.9091223  194.0285543    0.0680600
  9    1.4903611  130.7320981  152.9753557    0.0680600
 10    1.3765693  139.5466620  111.7098439    0.0680600
  
  Distortion Coordinate (A):   0.0840
  
  
  Atom Coordinate (A)s (in Angstroms,degrees,degrees):
  
  1    1.3009685   16.9872252  170.6547431    0.0680600
  2    1.3116598   15.3809062  349.1541461    0.0680600
  3    1.3961911   38.9969021   39.8139143    0.0680600
  4    1.4908257   49.2851709   80.7444454    0.0680600
  5    1.3703804   40.5649193  122.0175018    0.0680600
  6    1.3023837  163.0574413   62.9003015    0.0680600
  7    1.3006656  164.5067636  244.8974676    0.0680600
  8    1.3854469  140.8828733  194.0372396    0.0680600
  9    1.4901317  130.7391580  152.9413151    0.0680600
 10    1.3786256  139.5813655  111.6761288    0.0680600
  
  Distortion Coordinate (A):   0.1260
  
  
  Atom Coordinate (A)s (in Angstroms,degrees,degrees):
  
  1    1.3005882   16.9941262  170.5870234    0.0680600
  2    1.3144021   15.3575086  349.2220214    0.0680600
  3    1.3989142   38.9708815   39.8225649    0.0680600
  4    1.4910571   49.2922605   80.7104472    0.0680600
  5    1.3683294   40.5998725  121.9837784    0.0680600
  6    1.3027658  163.0642267   62.8323516    0.0680600
  7    1.2979271  164.4830034  244.9649747    0.0680600
  8    1.3827271  140.8565706  194.0459327    0.0680600
  9    1.4899029  130.7462090  152.9072618    0.0680600
 10    1.3806834  139.6160062  111.6424173    0.0680600
  
  Distortion Coordinate (A):   0.1680
  
  
  Atom Coordinate (A)s (in Angstroms,degrees,degrees):
  
  1    1.3002083   17.0010516  170.5193375    0.0680600
  2    1.3171450   15.3341804  349.2899565    0.0680600
  3    1.4016379   38.9449139   39.8312079    0.0680600
  4    1.4912891   49.2993590   80.6764619    0.0680600
  5    1.3662798   40.6348891  121.9500514    0.0680600
  6    1.3031481  163.0709877   62.7643689    0.0680600
  7    1.2951893  164.4591728  245.0324215    0.0680600
  8    1.3800079  140.8302143  194.0546335    0.0680600
  9    1.4896748  130.7532511  152.8731957    0.0680600
 10    1.3827426  139.6505842  111.6087095    0.0680600
  
  Distortion Coordinate (A):   0.2100
  
  
  Atom Coordinate (A)s (in Angstroms,degrees,degrees):
  
  1    1.2998287   17.0080013  170.4516855    0.0680600
  2    1.3198887   15.3109213  349.3579514    0.0680600
  3    1.4043622   38.9189989   39.8398432    0.0680600
  4    1.4915218   49.3064662   80.6424895    0.0680600
  5    1.3642316   40.6699691  121.9163210    0.0680600
  6    1.3035308  163.0777242   62.6963534    0.0680600
  7    1.2924523  164.4352715  245.0998079    0.0680600
  8    1.3772893  140.8038039  194.0633421    0.0680600
  9    1.4894473  130.7602844  152.8391168    0.0680600
 10    1.3848031  139.6850996  111.5750053    0.0680600
  
  Distortion Coordinate (A):   0.2520
  
  
  Atom Coordinate (A)s (in Angstroms,degrees,degrees):
  
  1    1.2994495   17.0149754  170.3840675    0.0680600
  2    1.3226330   15.2877313  349.4260059    0.0680600
  3    1.4070870   38.8931365   39.8484708    0.0680600
  4    1.4917550   49.3135822   80.6085300    0.0680600
  5    1.3621848   40.7051126  121.8825871    0.0680600
  6    1.3039139  163.0844363   62.6283053    0.0680600
  7    1.2897159  164.4112996  245.1671338    0.0680600
  8    1.3745713  140.7773395  194.0720584    0.0680600
  9    1.4892203  130.7673088  152.8050252    0.0680600
 10    1.3868650  139.7195525  111.5413048    0.0680600
  
  Distortion Coordinate (A):   0.2940
  
  
  Atom Coordinate (A)s (in Angstroms,degrees,degrees):
  
  1    1.2990706   17.0219738  170.3164839    0.0680600
  2    1.3253780   15.2646100  349.4941199    0.0680600
  3    1.4098124   38.8673265   39.8570909    0.0680600
  4    1.4919889   49.3207069   80.5745834    0.0680600
  5    1.3601394   40.7403197  121.8488497    0.0680600
  6    1.3042973  163.0911239   62.5602248    0.0680600
  7    1.2869803  164.3872567  245.2343990    0.0680600
  8    1.3718540  140.7508209  194.0807825    0.0680600
  9    1.4889940  130.7743242  152.7709209    0.0680600
 10    1.3889282  139.7539431  111.5076080    0.0680600
  
  
  Mode:   26
  
  Distortion Coordinate (A):  -0.3510
  
  
  Atom Coordinate (A)s (in Angstroms,degrees,degrees):
  
  1    1.3187967   16.9103281  169.9303823    0.0680600
  2    1.3153522   15.2925794  349.5241159    0.0680600
  3    1.3883370   39.1037789   39.9140064    0.0680600
  4    1.4900981   49.3605799   80.8749716    0.0680600
  5    1.3895913   40.4135758  122.0235361    0.0680600
  6    1.3186897  163.1067441   63.8968080    0.0680600
  7    1.3153180  164.6894262  244.2572072    0.0680600
  8    1.3884786  140.8806467  193.9025009    0.0680600
  9    1.4903242  130.6354862  152.9468734    0.0680600
 10    1.3896201  139.5934666  111.8048607    0.0680600
  
  Distortion Coordinate (A):  -0.3120
  
  
  Atom Coordinate (A)s (in Angstroms,degrees,degrees):
  
  1    1.3168978   16.9171293  170.0256794    0.0680600
  2    1.3143313   15.3075131  349.4676900    0.0680600
  3    1.3886044   39.0976931   39.9009635    0.0680600
  4    1.4901273   49.3506261   80.8680359    0.0680600
  5    1.3879127   40.4225988  122.0303347    0.0680600
  6    1.3167906  163.0999676   63.8014225    0.0680600
  7    1.3142973  164.6744900  244.3135797    0.0680600
  8    1.3887460  140.8867319  193.9155393    0.0680600
  9    1.4903534  130.6454380  152.9538113    0.0680600
 10    1.3879413  139.5844498  111.7980736    0.0680600
  
  Distortion Coordinate (A):  -0.2730
  
  
  Atom Coordinate (A)s (in Angstroms,degrees,degrees):
  
  1    1.3149995   16.9239845  170.1210394    0.0680600
  2    1.3133108   15.3224726  349.4113278    0.0680600
  3    1.3888719   39.0916099   39.8879196    0.0680600
  4    1.4901566   49.3406729   80.8610981    0.0680600
  5    1.3862341   40.4316333  122.0371392    0.0680600
  6    1.3148920  163.0931370   63.7059738    0.0680600
  7    1.3132769  164.6595280  244.3698886    0.0680600
  8    1.3890135  140.8928144  193.9285786    0.0680600
  9    1.4903827  130.6553891  152.9607511    0.0680600
 10    1.3862626  139.5754214  111.7912806    0.0680600
  
  Distortion Coordinate (A):  -0.2340
  
  
  Atom Coordinate (A)s (in Angstroms,degrees,degrees):
  
  1    1.3131019   16.9308939  170.2164620    0.0680600
  2    1.3122907   15.3374578  349.3550293    0.0680600
  3    1.3891395   39.0855294   39.8748750    0.0680600
  4    1.4901860   49.3307203   80.8541585    0.0680600
  5    1.3845556   40.4406795  122.0439497    0.0680600
  6    1.3129942  163.0862522   63.6104623    0.0680600
  7    1.3122570  164.6445403  244.4261340    0.0680600
  8    1.3892810  140.8988943  193.9416187    0.0680600
  9    1.4904122  130.6653396  152.9676928    0.0680600
 10    1.3845840  139.5663814  111.7844816    0.0680600
  
  Distortion Coordinate (A):  -0.1950
  
  
  Atom Coordinate (A)s (in Angstroms,degrees,degrees):
  
  1    1.3112050   16.9378576  170.3119465    0.0680600
  2    1.3112709   15.3524688  349.2987945    0.0680600
  3    1.3894071   39.0794516   39.8618295    0.0680600
  4    1.4902155   49.3207684   80.8472169    0.0680600
  5    1.3828772   40.4497374  122.0507661    0.0680600
  6    1.3110969  163.0793131   63.5148885    0.0680600
  7    1.3112374  164.6295269  244.4823159    0.0680600
  8    1.3895487  140.9049715  193.9546597    0.0680600
  9    1.4904417  130.6752895  152.9746364    0.0680600
 10    1.3829055  139.5573297  111.7776767    0.0680600
  
  Distortion Coordinate (A):  -0.1560
  
  
  Atom Coordinate (A)s (in Angstroms,degrees,degrees):
  
  1    1.3093087   16.9448757  170.4074926    0.0680600
  2    1.3102515   15.3675055  349.2426234    0.0680600
  3    1.3896749   39.0733764   39.8487833    0.0680600
  4    1.4902451   49.3108171   80.8402734    0.0680600
  5    1.3811989   40.4588069  122.0575885    0.0680600
  6    1.3092004  163.0723195   63.4192529    0.0680600
  7    1.3102181  164.6144877  244.5384343    0.0680600
  8    1.3898164  140.9110461  193.9677014    0.0680600
  9    1.4904714  130.6852387  152.9815820    0.0680600
 10    1.3812271  139.5482663  111.7708658    0.0680600
  
  Distortion Coordinate (A):  -0.1170
  
  
  Atom Coordinate (A)s (in Angstroms,degrees,degrees):
  
  1    1.3074131   16.9519486  170.5030998    0.0680600
  2    1.3092325   15.3825680  349.1865159    0.0680600
  3    1.3899427   39.0673039   39.8357362    0.0680600
  4    1.4902748   49.3008664   80.8333280    0.0680600
  5    1.3795207   40.4678881  122.0644169    0.0680600
  6    1.3073045  163.0652713   63.3235560    0.0680600
  7    1.3091992  164.5994228  244.5944892    0.0680600
  8    1.3900842  140.9171180  193.9807440    0.0680600
  9    1.4905011  130.6951873  152.9885294    0.0680600
 10    1.3795488  139.5391912  111.7640490    0.0680600
  
  Distortion Coordinate (A):  -0.0780
  
  
  Atom Coordinate (A)s (in Angstroms,degrees,degrees):
  
  1    1.3055181   16.9590762  170.5987676    0.0680600
  2    1.3082138   15.3976562  349.1304721    0.0680600
  3    1.3902106   39.0612340   39.8226882    0.0680600
  4    1.4903047   49.2909163   80.8263807    0.0680600
  5    1.3778426   40.4769811  122.0712512    0.0680600
  6    1.3054093  163.0581683   63.2277981    0.0680600
  7    1.3081807  164.5843321  244.6504805    0.0680600
  8    1.3903521  140.9231872  193.9937874    0.0680600
  9    1.4905310  130.7051353  152.9954788    0.0680600
 10    1.3778705  139.5301044  111.7572262    0.0680600
  
  Distortion Coordinate (A):  -0.0390
  
  
  Atom Coordinate (A)s (in Angstroms,degrees,degrees):
  
  1    1.3036238   16.9662587  170.6944955    0.0680600
  2    1.3071954   15.4127702  349.0744920    0.0680600
  3    1.3904786   39.0551668   39.8096395    0.0680600
  4    1.4903346   49.2809669   80.8194314    0.0680600
  5    1.3761645   40.4860859  122.0780916    0.0680600
  6    1.3035147  163.0510103   63.1319799    0.0680600
  7    1.3071625  164.5692157  244.7064084    0.0680600
  8    1.3906201  140.9292538  194.0068316    0.0680600
  9    1.4905610  130.7150827  153.0024302    0.0680600
 10    1.3761923  139.5210059  111.7503974    0.0680600
  
  Distortion Coordinate (A):   0.0390
  
  
  Atom Coordinate (A)s (in Angstroms,degrees,degrees):
  
  1    1.2998372   16.9807893  170.8861298    0.0680600
  2    1.3051598   15.4430755  348.9627227    0.0680600
  3    1.3910149   39.0430404   39.7835396    0.0680600
  4    1.4903948   49.2610699   80.8055271    0.0680600
  5    1.3728087   40.5043307  122.0917902    0.0680600
  6    1.2997275  163.0365287   62.9401642    0.0680600
  7    1.3051272  164.5389057  244.8180736    0.0680600
  8    1.3911564  140.9413791  194.0329224    0.0680600
  9    1.4906213  130.7349755  153.0163386    0.0680600
 10    1.3728362  139.5027735  111.7367219    0.0680600
  
  Distortion Coordinate (A):   0.0780
  
  
  Atom Coordinate (A)s (in Angstroms,degrees,degrees):
  
  1    1.2979449   16.9881377  170.9820353    0.0680600
  2    1.3041426   15.4582667  348.9069336    0.0680600
  3    1.3912831   39.0369811   39.7704884    0.0680600
  4    1.4904251   49.2511224   80.7985720    0.0680600
  5    1.3711308   40.5134708  122.0986485    0.0680600
  6    1.2978349  163.0292049   62.8441677    0.0680600
  7    1.3041101  164.5237120  244.8738110    0.0680600
  8    1.3914246  140.9474377  194.0459691    0.0680600
  9    1.4906516  130.7449210  153.0232957    0.0680600
 10    1.3711583  139.4936396  111.7298752    0.0680600
  
  Distortion Coordinate (A):   0.1170
  
  
  Atom Coordinate (A)s (in Angstroms,degrees,degrees):
  
  1    1.2960532   16.9955416  171.0779989    0.0680600
  2    1.3031257   15.4734837  348.8512081    0.0680600
  3    1.3915515   39.0309245   39.7574364    0.0680600
  4    1.4904554   49.2411755   80.7916150    0.0680600
  5    1.3694531   40.5226228  122.1055128    0.0680600
  6    1.2959430  163.0218255   62.7481127    0.0680600
  7    1.3030933  164.5084926  244.9294849    0.0680600
  8    1.3916930  140.9534937  194.0590165    0.0680600
  9    1.4906820  130.7548658  153.0302548    0.0680600
 10    1.3694805  139.4844938  111.7230224    0.0680600
  
  Distortion Coordinate (A):   0.1560
  
  
  Atom Coordinate (A)s (in Angstroms,degrees,degrees):
  
  1    1.2941623   17.0030013  171.1740202    0.0680600
  2    1.3021091   15.4887265  348.7955463    0.0680600
  3    1.3918199   39.0248706   39.7443835    0.0680600
  4    1.4904859   49.2312292   80.7846561    0.0680600
  5    1.3677755   40.5317866  122.1123832    0.0680600
  6    1.2940518  163.0143903   62.6519998    0.0680600
  7    1.3020769  164.4932475  244.9850952    0.0680600
  8    1.3919614  140.9595470  194.0720648    0.0680600
  9    1.4907125  130.7648100  153.0372158    0.0680600
 10    1.3678027  139.4753362  111.7161637    0.0680600
  
  Distortion Coordinate (A):   0.1950
  
  
  Atom Coordinate (A)s (in Angstroms,degrees,degrees):
  
  1    1.2922720   17.0105168  171.2700988    0.0680600
  2    1.3010929   15.5039950  348.7399482    0.0680600
  3    1.3920884   39.0188193   39.7313299    0.0680600
  4    1.4905165   49.2212835   80.7776952    0.0680600
  5    1.3660979   40.5409623  122.1192596    0.0680600
  6    1.2921612  163.0068993   62.5558293    0.0680600
  7    1.3010609  164.4779766  245.0406421    0.0680600
  8    1.3922299  140.9655976  194.0851139    0.0680600
  9    1.4907431  130.7747536  153.0441787    0.0680600
 10    1.3661250  139.4661667  111.7092989    0.0680600
  
  Distortion Coordinate (A):   0.2340
  
  
  Atom Coordinate (A)s (in Angstroms,degrees,degrees):
  
  1    1.2903823   17.0180884  171.3662341    0.0680600
  2    1.3000771   15.5192893  348.6844137    0.0680600
  3    1.3923570   39.0127707   39.7182755    0.0680600
  4    1.4905472   49.2113385   80.7707324    0.0680600
  5    1.3644205   40.5501500  122.1261420    0.0680600
  6    1.2902713  162.9993522   62.4596019    0.0680600
  7    1.3000453  164.4626800  245.0961255    0.0680600
  8    1.3924985  140.9716457  194.0981638    0.0680600
  9    1.4907739  130.7846965  153.0511435    0.0680600
 10    1.3644474  139.4569854  111.7024281    0.0680600
  
  Distortion Coordinate (A):   0.2730
  
  
  Atom Coordinate (A)s (in Angstroms,degrees,degrees):
  
  1    1.2884934   17.0257162  171.4624257    0.0680600
  2    1.2990617   15.5346094  348.6289428    0.0680600
  3    1.3926257   39.0067248   39.7052202    0.0680600
  4    1.4905780   49.2013942   80.7637677    0.0680600
  5    1.3627431   40.5593495  122.1330305    0.0680600
  6    1.2883821  162.9917488   62.3633179    0.0680600
  7    1.2990300  164.4473576  245.1515455    0.0680600
  8    1.3927672  140.9776910  194.1112145    0.0680600
  9    1.4908047  130.7946388  153.0581103    0.0680600
 10    1.3627699  139.4477921  111.6955512    0.0680600
  
  Distortion Coordinate (A):   0.3120
  
  
  Atom Coordinate (A)s (in Angstroms,degrees,degrees):
  
  1    1.2866051   17.0334004  171.5586730    0.0680600
  2    1.2980466   15.5499552  348.5735356    0.0680600
  3    1.3928945   39.0006815   39.6921642    0.0680600
  4    1.4906089   49.1914504   80.7568011    0.0680600
  5    1.3610658   40.5685610  122.1399250    0.0680600
  6    1.2864935  162.9840891   62.2669779    0.0680600
  7    1.2980150  164.4320094  245.2069019    0.0680600
  8    1.3930359  140.9837337  194.1242660    0.0680600
  9    1.4908357  130.8045805  153.0650790    0.0680600
 10    1.3610925  139.4385868  111.6886683    0.0680600
  
  Distortion Coordinate (A):   0.3510
  
  
  Atom Coordinate (A)s (in Angstroms,degrees,degrees):
  
  1    1.2847175   17.0411410  171.6549756    0.0680600
  2    1.2970318   15.5653268  348.5181921    0.0680600
  3    1.3931633   38.9946408   39.6791073    0.0680600
  4    1.4906399   49.1815073   80.7498325    0.0680600
  5    1.3593886   40.5777845  122.1468256    0.0680600
  6    1.2846057  162.9763729   62.1705824    0.0680600
  7    1.2970005  164.4166355  245.2621949    0.0680600
  8    1.3933048  140.9897738  194.1373182    0.0680600
  9    1.4908667  130.8145215  153.0720497    0.0680600
 10    1.3594152  139.4293696  111.6817793    0.0680600
  
  
  Mode:   27
  
  Distortion Coordinate (A):  -0.3200
  
  
  Atom Coordinate (A)s (in Angstroms,degrees,degrees):
  
  1    1.3226989   16.8260458  170.1726927    0.0680600
  2    1.3218405   15.3592517  349.0902862    0.0680600
  3    1.3933973   39.0111457   39.7944543    0.0680600
  4    1.4925723   49.2239171   80.8062799    0.0680600
  5    1.3886042   40.3250329  122.0290297    0.0680600
  6    1.2806925  162.8923048   62.4185243    0.0680600
  7    1.2904866  164.4844629  244.8341030    0.0680600
  8    1.3882393  140.8972737  194.0177438    0.0680600
  9    1.4883855  130.6778558  153.0031848    0.0680600
 10    1.3604200  139.3399559  111.6875007    0.0680600
  
  Distortion Coordinate (A):  -0.2800
  
  
  Atom Coordinate (A)s (in Angstroms,degrees,degrees):
  
  1    1.3200755   16.8442476  170.2499230    0.0680600
  2    1.3198824   15.3677881  349.0813350    0.0680600
  3    1.3930659   39.0158862   39.7947212    0.0680600
  4    1.4922962   49.2298007   80.8070549    0.0680600
  5    1.3868382   40.3462052  122.0360076    0.0680600
  6    1.2833061  162.9114771   62.4956804    0.0680600
  7    1.2924436  164.4932113  244.8251116    0.0680600
  8    1.3885703  140.9020333  194.0180104    0.0680600
  9    1.4886611  130.6837565  153.0039596    0.0680600
 10    1.3621804  139.3615489  111.6945192    0.0680600
  
  Distortion Coordinate (A):  -0.2400
  
  
  Atom Coordinate (A)s (in Angstroms,degrees,degrees):
  
  1    1.3174527   16.8625147  170.3271450    0.0680600
  2    1.3179244   15.3763375  349.0723802    0.0680600
  3    1.3927345   39.0206279   39.7949882    0.0680600
  4    1.4920202   49.2356854   80.8078299    0.0680600
  5    1.3850725   40.3674057  122.0429884    0.0680600
  6    1.2859204  162.9305817   62.5728489    0.0680600
  7    1.2944007  164.5019462  244.8161237    0.0680600
  8    1.3889014  140.9067917  194.0182771    0.0680600
  9    1.4889367  130.6896562  153.0047345    0.0680600
 10    1.3639412  139.3831131  111.7015346    0.0680600
  
  Distortion Coordinate (A):  -0.2000
  
  
  Atom Coordinate (A)s (in Angstroms,degrees,degrees):
  
  1    1.3148306   16.8808472  170.4043581    0.0680600
  2    1.3159664   15.3849000  349.0634217    0.0680600
  3    1.3924032   39.0253707   39.7952551    0.0680600
  4    1.4917442   49.2415712   80.8086049    0.0680600
  5    1.3833072   40.3886344  122.0499723    0.0680600
  6    1.2885354  162.9496188   62.6500293    0.0680600
  7    1.2963579  164.5106676  244.8071395    0.0680600
  8    1.3892325  140.9115490  194.0185437    0.0680600
  9    1.4892123  130.6955546  153.0055094    0.0680600
 10    1.3657024  139.4046485  111.7085470    0.0680600
  
  Distortion Coordinate (A):  -0.1600
  
  
  Atom Coordinate (A)s (in Angstroms,degrees,degrees):
  
  1    1.3122092   16.8992452  170.4815623    0.0680600
  2    1.3140085   15.3934756  349.0544597    0.0680600
  3    1.3920718   39.0301147   39.7955220    0.0680600
  4    1.4914682   49.2474583   80.8093799    0.0680600
  5    1.3815423   40.4098913  122.0569593    0.0680600
  6    1.2911511  162.9685884   62.7272214    0.0680600
  7    1.2983151  164.5193755  244.7981590    0.0680600
  8    1.3895636  140.9163051  194.0188103    0.0680600
  9    1.4894880  130.7014519  153.0062842    0.0680600
 10    1.3674640  139.4261552  111.7155563    0.0680600
  
  Distortion Coordinate (A):  -0.1200
  
  
  Atom Coordinate (A)s (in Angstroms,degrees,degrees):
  
  1    1.3095884   16.9177089  170.5587571    0.0680600
  2    1.3120506   15.4020644  349.0454941    0.0680600
  3    1.3917405   39.0348598   39.7957890    0.0680600
  4    1.4911923   49.2533465   80.8101550    0.0680600
  5    1.3797778   40.4311766  122.0639494    0.0680600
  6    1.2937675  162.9874909   62.8044250    0.0680600
  7    1.3002724  164.5280701  244.7891820    0.0680600
  8    1.3898947  140.9210600  194.0190769    0.0680600
  9    1.4897637  130.7073480  153.0070590    0.0680600
 10    1.3692259  139.4476332  111.7225625    0.0680600
  
  Distortion Coordinate (A):  -0.0800
  
  
  Atom Coordinate (A)s (in Angstroms,degrees,degrees):
  
  1    1.3069683   16.9362386  170.6359424    0.0680600
  2    1.3100928   15.4106664  349.0365248    0.0680600
  3    1.3914092   39.0396061   39.7960560    0.0680600
  4    1.4909164   49.2592359   80.8109300    0.0680600
  5    1.3780136   40.4524901  122.0709425    0.0680600
  6    1.2963846  163.0063264   62.8816398    0.0680600
  7    1.3022297  164.5367512  244.7802086    0.0680600
  8    1.3902259  140.9258138  194.0193435    0.0680600
  9    1.4900395  130.7132430  153.0078339    0.0680600
 10    1.3709883  139.4690825  111.7295656    0.0680600
  
  Distortion Coordinate (A):  -0.0400
  
  
  Atom Coordinate (A)s (in Angstroms,degrees,degrees):
  
  1    1.3043489   16.9548343  170.7131178    0.0680600
  2    1.3081351   15.4192815  349.0275520    0.0680600
  3    1.3910779   39.0443536   39.7963229    0.0680600
  4    1.4906405   49.2651264   80.8117051    0.0680600
  5    1.3762499   40.4738320  122.0779386    0.0680600
  6    1.2990023  163.0250951   62.9588655    0.0680600
  7    1.3041872  164.5454191  244.7712389    0.0680600
  8    1.3905570  140.9305663  194.0196100    0.0680600
  9    1.4903153  130.7191368  153.0086087    0.0680600
 10    1.3727511  139.4905033  111.7365657    0.0680600
  
  Distortion Coordinate (A):   0.0400
  
  
  Atom Coordinate (A)s (in Angstroms,degrees,degrees):
  
  1    1.2991121   16.9922249  170.8674380    0.0680600
  2    1.3042198   15.4365517  349.0095954    0.0680600
  3    1.3904154   39.0538520   39.7968569    0.0680600
  4    1.4900888   49.2769109   80.8132553    0.0680600
  5    1.3727236   40.5166012  122.0919402    0.0680600
  6    1.3042399  163.0624327   63.1133484    0.0680600
  7    1.3081022  164.5627148  244.7533102    0.0680600
  8    1.3912194  140.9400680  194.0201431    0.0680600
  9    1.4908669  130.7309209  153.0101582    0.0680600
 10    1.3762778  139.5332593  111.7505566    0.0680600
  
  Distortion Coordinate (A):   0.0800
  
  
  Atom Coordinate (A)s (in Angstroms,degrees,degrees):
  
  1    1.2964948   17.0110201  170.9445822    0.0680600
  2    1.3022623   15.4452066  349.0006117    0.0680600
  3    1.3900842   39.0586030   39.7971239    0.0680600
  4    1.4898131   49.2828050   80.8140304    0.0680600
  5    1.3709610   40.5380286  122.0989455    0.0680600
  6    1.3068597  163.0810021   63.1906051    0.0680600
  7    1.3100598  164.5713427  244.7443513    0.0680600
  8    1.3915506  140.9448171  194.0204097    0.0680600
  9    1.4911428  130.7368112  153.0109330    0.0680600
 10    1.3780417  139.5545947  111.7575475    0.0680600
  
  Distortion Coordinate (A):   0.1200
  
  
  Atom Coordinate (A)s (in Angstroms,degrees,degrees):
  
  1    1.2938781   17.0298821  171.0217154    0.0680600
  2    1.3003048   15.4538750  348.9916244    0.0680600
  3    1.3897530   39.0633551   39.7973910    0.0680600
  4    1.4895373   49.2887002   80.8148056    0.0680600
  5    1.3691988   40.5594846  122.1059540    0.0680600
  6    1.3094802  163.0995053   63.2678716    0.0680600
  7    1.3120175  164.5799575  244.7353960    0.0680600
  8    1.3918819  140.9495651  194.0206762    0.0680600
  9    1.4914187  130.7427003  153.0117077    0.0680600
 10    1.3798060  139.5759016  111.7645353    0.0680600
  
  Distortion Coordinate (A):   0.1600
  
  
  Atom Coordinate (A)s (in Angstroms,degrees,degrees):
  
  1    1.2912621   17.0488110  171.0988373    0.0680600
  2    1.2983474   15.4625566  348.9826334    0.0680600
  3    1.3894218   39.0681084   39.7976580    0.0680600
  4    1.4892616   49.2945965   80.8155807    0.0680600
  5    1.3674371   40.5809692  122.1129655    0.0680600
  6    1.3121013  163.1179426   63.3451476    0.0680600
  7    1.3139752  164.5885590  244.7264443    0.0680600
  8    1.3922131  140.9543118  194.0209427    0.0680600
  9    1.4916946  130.7485883  153.0124824    0.0680600
 10    1.3815708  139.5971803  111.7715200    0.0680600
  
  Distortion Coordinate (A):   0.2000
  
  
  Atom Coordinate (A)s (in Angstroms,degrees,degrees):
  
  1    1.2886468   17.0678072  171.1759478    0.0680600
  2    1.2963901   15.4712517  348.9736388    0.0680600
  3    1.3890907   39.0728629   39.7979250    0.0680600
  4    1.4889859   49.3004940   80.8163559    0.0680600
  5    1.3656757   40.6024825  122.1199801    0.0680600
  6    1.3147232  163.1363142   63.4224328    0.0680600
  7    1.3159330  164.5971473  244.7174962    0.0680600
  8    1.3925444  140.9590574  194.0212092    0.0680600
  9    1.4919705  130.7544751  153.0132571    0.0680600
 10    1.3833359  139.6184306  111.7785017    0.0680600
  
  Distortion Coordinate (A):   0.2400
  
  
  Atom Coordinate (A)s (in Angstroms,degrees,degrees):
  
  1    1.2860322   17.0868708  171.2530464    0.0680600
  2    1.2944328   15.4799602  348.9646406    0.0680600
  3    1.3887595   39.0776185   39.7981921    0.0680600
  4    1.4887102   49.3063927   80.8171311    0.0680600
  5    1.3639147   40.6240245  122.1269977    0.0680600
  6    1.3173457  163.1546203   63.4997269    0.0680600
  7    1.3178909  164.6057226  244.7085517    0.0680600
  8    1.3928757  140.9638019  194.0214757    0.0680600
  9    1.4922465  130.7603607  153.0140318    0.0680600
 10    1.3851013  139.6396527  111.7854803    0.0680600
  
  Distortion Coordinate (A):   0.2800
  
  
  Atom Coordinate (A)s (in Angstroms,degrees,degrees):
  
  1    1.2834183   17.1060019  171.3301330    0.0680600
  2    1.2924756   15.4886821  348.9556388    0.0680600
  3    1.3884284   39.0823753   39.7984592    0.0680600
  4    1.4884346   49.3122926   80.8179063    0.0680600
  5    1.3621541   40.6455953  122.1340185    0.0680600
  6    1.3199688  163.1728609   63.5770297    0.0680600
  7    1.3198488  164.6142847  244.6996108    0.0680600
  8    1.3932070  140.9685451  194.0217422    0.0680600
  9    1.4925225  130.7662452  153.0148065    0.0680600
 10    1.3868672  139.6608467  111.7924559    0.0680600
  
  Distortion Coordinate (A):   0.3200
  
  
  Atom Coordinate (A)s (in Angstroms,degrees,degrees):
  
  1    1.2808051   17.1252007  171.4072072    0.0680600
  2    1.2905185   15.4974176  348.9466333    0.0680600
  3    1.3880973   39.0871333   39.7987262    0.0680600
  4    1.4881590   49.3181936   80.8186815    0.0680600
  5    1.3603939   40.6671950  122.1410423    0.0680600
  6    1.3225927  163.1910364   63.6543409    0.0680600
  7    1.3218068  164.6228337  244.6906735    0.0680600
  8    1.3935383  140.9732873  194.0220087    0.0680600
  9    1.4927986  130.7721285  153.0155811    0.0680600
 10    1.3886335  139.6820125  111.7994284    0.0680600
  
  
  Mode:   28
  
  Distortion Coordinate (A):  -0.3120
  
  
  Atom Coordinate (A)s (in Angstroms,degrees,degrees):
  
  1    1.3194281   17.0561770  170.1172420    0.0680600
  2    1.2987960   15.3074607  348.8777543    0.0680600
  3    1.3787226   39.1441411   39.8283314    0.0680600
  4    1.4922764   49.3046339   80.8619930    0.0680600
  5    1.3946277   40.3865766  122.0031759    0.0680600
  6    1.3193188  162.9609098   63.7095265    0.0680600
  7    1.2987613  164.6744856  244.9027324    0.0680600
  8    1.3788652  140.8402188  193.9881873    0.0680600
  9    1.4925024  130.6914283  152.9598516    0.0680600
 10    1.3946569  139.6204475  111.8251865    0.0680600
  
  Distortion Coordinate (A):  -0.2730
  
  
  Atom Coordinate (A)s (in Angstroms,degrees,degrees):
  
  1    1.3172139   17.0457826  170.2005307    0.0680600
  2    1.2997180   15.3225492  348.8955189    0.0680600
  3    1.3802252   39.1322143   39.8243553    0.0680600
  4    1.4920373   49.3004333   80.8558103    0.0680600
  5    1.3921094   40.4000632  122.0133494    0.0680600
  6    1.3171045  162.9713298   63.6261915    0.0680600
  7    1.2996836  164.6594017  244.8850136    0.0680600
  8    1.3803676  140.8521531  193.9921568    0.0680600
  9    1.4922634  130.6956271  152.9660367    0.0680600
 10    1.3921384  139.6069700  111.8150303    0.0680600
  
  Distortion Coordinate (A):  -0.2340
  
  
  Atom Coordinate (A)s (in Angstroms,degrees,degrees):
  
  1    1.3150002   17.0354048  170.2840585    0.0680600
  2    1.3006402   15.3376285  348.9132368    0.0680600
  3    1.3817279   39.1203010   39.8203816    0.0680600
  4    1.4917983   49.2962323   80.8496258    0.0680600
  5    1.3895913   40.4135758  122.0235361    0.0680600
  6    1.3148909  162.9817334   63.5426171    0.0680600
  7    1.3006060  164.6443271  244.8673413    0.0680600
  8    1.3818702  140.8640739  193.9961240    0.0680600
  9    1.4920244  130.6998263  152.9722236    0.0680600
 10    1.3896201  139.5934666  111.8048607    0.0680600
  
  Distortion Coordinate (A):  -0.1950
  
  
  Atom Coordinate (A)s (in Angstroms,degrees,degrees):
  
  1    1.3127871   17.0250438  170.3678260    0.0680600
  2    1.3015626   15.3526985  348.9309083    0.0680600
  3    1.3832307   39.1084012   39.8164104    0.0680600
  4    1.4915592   49.2920309   80.8434395    0.0680600
  5    1.3870734   40.4271146  122.0337362    0.0680600
  6    1.3126778  162.9921203   63.4588024    0.0680600
  7    1.3015286  164.6292617  244.8497152    0.0680600
  8    1.3833729  140.8759813  194.0000887    0.0680600
  9    1.4917854  130.7040259  152.9784123    0.0680600
 10    1.3871020  139.5799371  111.7946778    0.0680600
  
  Distortion Coordinate (A):  -0.1560
  
  
  Atom Coordinate (A)s (in Angstroms,degrees,degrees):
  
  1    1.3105746   17.0146996  170.4518339    0.0680600
  2    1.3024851   15.3677593  348.9485336    0.0680600
  3    1.3847337   39.0965147   39.8124415    0.0680600
  4    1.4913203   49.2878291   80.8372513    0.0680600
  5    1.3845556   40.4406795  122.0439497    0.0680600
  6    1.3104652  163.0024902   63.3747468    0.0680600
  7    1.3024514  164.6142056  244.8321353    0.0680600
  8    1.3848757  140.8878753  194.0040511    0.0680600
  9    1.4915465  130.7082258  152.9846028    0.0680600
 10    1.3845840  139.5663814  111.7844816    0.0680600
  
  Distortion Coordinate (A):  -0.1170
  
  
  Atom Coordinate (A)s (in Angstroms,degrees,degrees):
  
  1    1.3083626   17.0043726  170.5360829    0.0680600
  2    1.3034079   15.3828108  348.9661127    0.0680600
  3    1.3862367   39.0846416   39.8084750    0.0680600
  4    1.4910813   49.2836269   80.8310613    0.0680600
  5    1.3820381   40.4542707  122.0541766    0.0680600
  6    1.3082533  163.0128431   63.2904496    0.0680600
  7    1.3033744  164.5991587  244.8146012    0.0680600
  8    1.3863787  140.8997560  194.0080110    0.0680600
  9    1.4913076  130.7124261  152.9907952    0.0680600
 10    1.3820663  139.5527994  111.7742720    0.0680600
  
  Distortion Coordinate (A):  -0.0780
  
  
  Atom Coordinate (A)s (in Angstroms,degrees,degrees):
  
  1    1.3061512   16.9940630  170.6205736    0.0680600
  2    1.3043309   15.3978531  348.9836460    0.0680600
  3    1.3877399   39.0727818   39.8045109    0.0680600
  4    1.4908424   49.2794243   80.8248694    0.0680600
  5    1.3795207   40.4678881  122.0644169    0.0680600
  6    1.3060419  163.0231787   63.2059102    0.0680600
  7    1.3042976  164.5841211  244.7971129    0.0680600
  8    1.3878817  140.9116232  194.0119686    0.0680600
  9    1.4910687  130.7166268  152.9969895    0.0680600
 10    1.3795488  139.5391912  111.7640490    0.0680600
  
  Distortion Coordinate (A):  -0.0390
  
  
  Atom Coordinate (A)s (in Angstroms,degrees,degrees):
  
  1    1.3039404   16.9837708  170.7053068    0.0680600
  2    1.3052541   15.4128862  349.0011335    0.0680600
  3    1.3892433   39.0609354   39.8005492    0.0680600
  4    1.4906035   49.2752214   80.8186757    0.0680600
  5    1.3770035   40.4815320  122.0746706    0.0680600
  6    1.3038310  163.0334968   63.1211278    0.0680600
  7    1.3052210  164.5690927  244.7796701    0.0680600
  8    1.3893849  140.9234772  194.0159238    0.0680600
  9    1.4908299  130.7208279  153.0031855    0.0680600
 10    1.3770314  139.5255566  111.7538126    0.0680600
  
  Distortion Coordinate (A):   0.0390
  
  
  Atom Coordinate (A)s (in Angstroms,degrees,degrees):
  
  1    1.2995205   16.9632399  170.8755032    0.0680600
  2    1.3071010   15.4429245  349.0359721    0.0680600
  3    1.3922502   39.0372824   39.7926330    0.0680600
  4    1.4901258   49.2668144   80.8062828    0.0680600
  5    1.3719697   40.5088993  122.0952186    0.0680600
  6    1.2994111  163.0540796   62.9508315    0.0680600
  7    1.3070685  164.5390637  244.7449206    0.0680600
  8    1.3923916  140.9471451  194.0238270    0.0680600
  9    1.4903523  130.7292313  153.0155832    0.0680600
 10    1.3719973  139.4982080  111.7332993    0.0680600
  
  Distortion Coordinate (A):   0.0780
  
  
  Atom Coordinate (A)s (in Angstroms,degrees,degrees):
  
  1    1.2973114   16.9530016  170.9609677    0.0680600
  2    1.3080248   15.4579299  349.0533235    0.0680600
  3    1.3937539   39.0254759   39.7886785    0.0680600
  4    1.4898871   49.2626103   80.8000836    0.0680600
  5    1.3694531   40.5226228  122.1055128    0.0680600
  6    1.2972020  163.0643440   62.8653163    0.0680600
  7    1.3079924  164.5240630  244.7276135    0.0680600
  8    1.3938952  140.9589591  194.0277750    0.0680600
  9    1.4901136  130.7334335  153.0217848    0.0680600
 10    1.3694805  139.4844938  111.7230224    0.0680600
  
  Distortion Coordinate (A):   0.1170
  
  
  Atom Coordinate (A)s (in Angstroms,degrees,degrees):
  
  1    1.2951029   16.9427816  171.0466773    0.0680600
  2    1.3089487   15.4729260  349.0706299    0.0680600
  3    1.3952577   39.0136825   39.7847264    0.0680600
  4    1.4896483   49.2584058   80.7938826    0.0680600
  5    1.3669367   40.5363730  122.1158206    0.0680600
  6    1.2949935  163.0745901   62.7795554    0.0680600
  7    1.3089166  164.5090716  244.7103512    0.0680600
  8    1.3953988  140.9707599  194.0317207    0.0680600
  9    1.4898749  130.7376362  153.0279882    0.0680600
 10    1.3669639  139.4707530  111.7127320    0.0680600
  
  Distortion Coordinate (A):   0.1560
  
  
  Atom Coordinate (A)s (in Angstroms,degrees,degrees):
  
  1    1.2928950   16.9325802  171.1326327    0.0680600
  2    1.3098729   15.4879129  349.0878914    0.0680600
  3    1.3967616   39.0019024   39.7807766    0.0680600
  4    1.4894096   49.2542009   80.7876797    0.0680600
  5    1.3644205   40.5501500  122.1261420    0.0680600
  6    1.2927855  163.0848176   62.6935482    0.0680600
  7    1.3098410  164.4940894  244.6931337    0.0680600
  8    1.3969026  140.9825475  194.0356640    0.0680600
  9    1.4896362  130.7418392  153.0341934    0.0680600
 10    1.3644474  139.4569854  111.7024281    0.0680600
  
  Distortion Coordinate (A):   0.1950
  
  
  Atom Coordinate (A)s (in Angstroms,degrees,degrees):
  
  1    1.2906876   16.9223975  171.2188346    0.0680600
  2    1.3107972   15.5028905  349.1051082    0.0680600
  3    1.3982657   38.9901356   39.7768292    0.0680600
  4    1.4891709   49.2499957   80.7814750    0.0680600
  5    1.3619044   40.5639538  122.1364770    0.0680600
  6    1.2905782  163.0950264   62.6072941    0.0680600
  7    1.3107656  164.4791164  244.6759607    0.0680600
  8    1.3984065  140.9943218  194.0396049    0.0680600
  9    1.4893976  130.7460426  153.0404005    0.0680600
 10    1.3619312  139.4431910  111.6921105    0.0680600
  
  Distortion Coordinate (A):   0.2340
  
  
  Atom Coordinate (A)s (in Angstroms,degrees,degrees):
  
  1    1.2884809   16.9122338  171.3052836    0.0680600
  2    1.3117218   15.5178590  349.1222805    0.0680600
  3    1.3997698   38.9783819   39.7728842    0.0680600
  4    1.4889323   49.2457901   80.7752684    0.0680600
  5    1.3593886   40.5777845  122.1468256    0.0680600
  6    1.2883714  163.1052163   62.5207922    0.0680600
  7    1.3116904  164.4641527  244.6588320    0.0680600
  8    1.3999105  141.0060830  194.0435434    0.0680600
  9    1.4891590  130.7502464  153.0466095    0.0680600
 10    1.3594152  139.4293696  111.6817793    0.0680600
  
  Distortion Coordinate (A):   0.2730
  
  
  Atom Coordinate (A)s (in Angstroms,degrees,degrees):
  
  1    1.2862747   16.9020892  171.3919804    0.0680600
  2    1.3126465   15.5328182  349.1394084    0.0680600
  3    1.4012741   38.9666413   39.7689416    0.0680600
  4    1.4886936   49.2415840   80.7690600    0.0680600
  5    1.3568729   40.5916423  122.1571879    0.0680600
  6    1.2861652  163.1153871   62.4340421    0.0680600
  7    1.3126154  164.4491982  244.6417475    0.0680600
  8    1.4014147  141.0178310  194.0474796    0.0680600
  9    1.4889204  130.7544505  153.0528203    0.0680600
 10    1.3568994  139.4155213  111.6714345    0.0680600
  
  Distortion Coordinate (A):   0.3120
  
  
  Atom Coordinate (A)s (in Angstroms,degrees,degrees):
  
  1    1.2840691   16.8919641  171.4789256    0.0680600
  2    1.3135715   15.5477682  349.1564922    0.0680600
  3    1.4027785   38.9549139   39.7650013    0.0680600
  4    1.4884551   49.2373776   80.7628497    0.0680600
  5    1.3543575   40.6055271  122.1675638    0.0680600
  6    1.2839596  163.1255385   62.3470429    0.0680600
  7    1.3135406  164.4342529  244.6247071    0.0680600
  8    1.4029189  141.0295658  194.0514133    0.0680600
  9    1.4886819  130.7586551  153.0590329    0.0680600
 10    1.3543837  139.4016460  111.6610761    0.0680600
  
  
  Mode:   29
  
  Distortion Coordinate (A):  -0.3120
  
  
  Atom Coordinate (A)s (in Angstroms,degrees,degrees):
  
  1    1.2806888   16.9034089  171.1610771    0.0680600
  2    1.3104020   15.5747585  349.4981607    0.0680600
  3    1.4040172   39.1098288   39.8224945    0.0680600
  4    1.4906342   49.3744603   80.6832560    0.0680600
  5    1.3559865   40.6554487  122.0561442    0.0680600
  6    1.3226748  162.9739928   63.3981232    0.0680600
  7    1.3019479  164.7003569  245.2516381    0.0680600
  8    1.3776203  140.9965538  194.0461983    0.0680600
  9    1.4915388  130.7996646  152.9476651    0.0680600
 10    1.3930360  139.6698989  111.7148706    0.0680600
  
  Distortion Coordinate (A):  -0.2730
  
  
  Atom Coordinate (A)s (in Angstroms,degrees,degrees):
  
  1    1.2833182   16.9121951  171.1142352    0.0680600
  2    1.3098723   15.5563721  349.4387800    0.0680600
  3    1.4023582   39.1022701   39.8192739    0.0680600
  4    1.4905995   49.3615232   80.6993858    0.0680600
  5    1.3582978   40.6352961  122.0597549    0.0680600
  6    1.3200424  162.9826920   63.3533441    0.0680600
  7    1.3024708  164.6821045  245.1898826    0.0680600
  8    1.3792786  140.9888666  194.0428901    0.0680600
  9    1.4914200  130.7903397  152.9553852    0.0680600
 10    1.3907196  139.6502673  111.7184457    0.0680600
  
  Distortion Coordinate (A):  -0.2340
  
  
  Atom Coordinate (A)s (in Angstroms,degrees,degrees):
  
  1    1.2859479   16.9209742  171.0675352    0.0680600
  2    1.3093430   15.5379942  349.3792382    0.0680600
  3    1.4006993   39.0947023   39.8160484    0.0680600
  4    1.4905652   49.3485881   80.7155221    0.0680600
  5    1.3606095   40.6151785  122.0633623    0.0680600
  6    1.3174101  162.9913987   63.3084308    0.0680600
  7    1.3029942  164.6638425  245.1282953    0.0680600
  8    1.3809370  140.9811888  194.0395870    0.0680600
  9    1.4913012  130.7810136  152.9631038    0.0680600
 10    1.3884036  139.6306019  111.7220241    0.0680600
  
  Distortion Coordinate (A):  -0.1950
  
  
  Atom Coordinate (A)s (in Angstroms,degrees,degrees):
  
  1    1.2885778   16.9297460  171.0209766    0.0680600
  2    1.3088142   15.5196248  349.3195348    0.0680600
  3    1.3990404   39.0871253   39.8128179    0.0680600
  4    1.4905311   49.3356549   80.7316652    0.0680600
  5    1.3629215   40.5950958  122.0669664    0.0680600
  6    1.3147781  163.0001130   63.2633827    0.0680600
  7    1.3035181  164.6455710  245.0668757    0.0680600
  8    1.3825954  140.9735203  194.0362891    0.0680600
  9    1.4911826  130.7716862  152.9708208    0.0680600
 10    1.3860879  139.6109027  111.7256057    0.0680600
  
  Distortion Coordinate (A):  -0.1560
  
  
  Atom Coordinate (A)s (in Angstroms,degrees,degrees):
  
  1    1.2912078   16.9385107  170.9745587    0.0680600
  2    1.3082859   15.5012642  349.2596693    0.0680600
  3    1.3973815   39.0795391   39.8095824    0.0680600
  4    1.4904973   49.3227237   80.7478149    0.0680600
  5    1.3652338   40.5750479  122.0705673    0.0680600
  6    1.3121462  163.0088349   63.2181993    0.0680600
  7    1.3040424  164.6272901  245.0056231    0.0680600
  8    1.3842538  140.9658612  194.0329964    0.0680600
  9    1.4910641  130.7623574  152.9785364    0.0680600
 10    1.3837725  139.5911695  111.7291906    0.0680600
  
  Distortion Coordinate (A):  -0.1170
  
  
  Atom Coordinate (A)s (in Angstroms,degrees,degrees):
  
  1    1.2938381   16.9472680  170.9282810    0.0680600
  2    1.3077581   15.4829123  349.1996412    0.0680600
  3    1.3957228   39.0719438   39.8063418    0.0680600
  4    1.4904637   49.3097943   80.7639712    0.0680600
  5    1.3675465   40.5550347  122.0741648    0.0680600
  6    1.3095145  163.0175642   63.1728801    0.0680600
  7    1.3045673  164.6089998  244.9445371    0.0680600
  8    1.3859124  140.9582114  194.0297088    0.0680600
  9    1.4909457  130.7530274  152.9862504    0.0680600
 10    1.3814574  139.5714022  111.7327787    0.0680600
  
  Distortion Coordinate (A):  -0.0780
  
  
  Atom Coordinate (A)s (in Angstroms,degrees,degrees):
  
  1    1.2964686   16.9560181  170.8821428    0.0680600
  2    1.3072307   15.4645692  349.1394498    0.0680600
  3    1.3940640   39.0643392   39.8030962    0.0680600
  4    1.4904304   49.2968670   80.7801342    0.0680600
  5    1.3698595   40.5350561  122.0777591    0.0680600
  6    1.3068831  163.0263011   63.1274245    0.0680600
  7    1.3050926  164.5907002  244.8836170    0.0680600
  8    1.3875709  140.9505709  194.0264263    0.0680600
  9    1.4908274  130.7436960  152.9939629    0.0680600
 10    1.3791427  139.5516009  111.7363701    0.0680600
  
  Distortion Coordinate (A):  -0.0390
  
  
  Atom Coordinate (A)s (in Angstroms,degrees,degrees):
  
  1    1.2990993   16.9647609  170.8361437    0.0680600
  2    1.3067038   15.4462351  349.0790948    0.0680600
  3    1.3924053   39.0567253   39.7998456    0.0680600
  4    1.4903974   49.2839416   80.7963039    0.0680600
  5    1.3721729   40.5151120  122.0813501    0.0680600
  6    1.3042518  163.0350454   63.0818319    0.0680600
  7    1.3056184  164.5723914  244.8228624    0.0680600
  8    1.3892295  140.9429397  194.0231489    0.0680600
  9    1.4907092  130.7343634  153.0016739    0.0680600
 10    1.3768283  139.5317654  111.7399648    0.0680600
  
  Distortion Coordinate (A):   0.0390
  
  
  Atom Coordinate (A)s (in Angstroms,degrees,degrees):
  
  1    1.3043613   16.9822245  170.7445604    0.0680600
  2    1.3056515   15.4095939  348.9578914    0.0680600
  3    1.3890881   39.0414699   39.7933292    0.0680600
  4    1.4903322   49.2580966   80.8286632    0.0680600
  5    1.3768005   40.4753271  122.0885224    0.0680600
  6    1.2989899  163.0525563   62.9902336    0.0680600
  7    1.3066714  164.5357466  244.7018475    0.0680600
  8    1.3925469  140.9277051  194.0166094    0.0680600
  9    1.4904731  130.7156942  153.0170914    0.0680600
 10    1.3722005  139.4919914  111.7471639    0.0680600
  
  Distortion Coordinate (A):   0.0780
  
  
  Atom Coordinate (A)s (in Angstroms,degrees,degrees):
  
  1    1.3069926   16.9909452  170.6989750    0.0680600
  2    1.3051260   15.3912870  348.8970420    0.0680600
  3    1.3874296   39.0338283   39.7900634    0.0680600
  4    1.4903000   49.2451770   80.8448528    0.0680600
  5    1.3791149   40.4554862  122.0921036    0.0680600
  6    1.2963593  163.0613228   62.9442267    0.0680600
  7    1.3071986  164.5174107  244.6415861    0.0680600
  8    1.3942057  140.9201017  194.0133473    0.0680600
  9    1.4903552  130.7063576  153.0247979    0.0680600
 10    1.3698871  139.4720528  111.7507683    0.0680600
  
  Distortion Coordinate (A):   0.1170
  
  
  Atom Coordinate (A)s (in Angstroms,degrees,degrees):
  
  1    1.3096240   16.9996586  170.6535263    0.0680600
  2    1.3046011   15.3729893  348.8360267    0.0680600
  3    1.3857711   39.0261773   39.7867924    0.0680600
  4    1.4902681   49.2322594   80.8610491    0.0680600
  5    1.3814295   40.4356794  122.0956816    0.0680600
  6    1.2937288  163.0700967   62.8980806    0.0680600
  7    1.3077263  164.4990660  244.5814880    0.0680600
  8    1.3958645  140.9125074  194.0100902    0.0680600
  9    1.4902374  130.6970198  153.0325028    0.0680600
 10    1.3675740  139.4520796  111.7543761    0.0680600
  
  Distortion Coordinate (A):   0.1560
  
  
  Atom Coordinate (A)s (in Angstroms,degrees,degrees):
  
  1    1.3122557   17.0083645  170.6082139    0.0680600
  2    1.3040766   15.3547009  348.7748451    0.0680600
  3    1.3841126   39.0185171   39.7835164    0.0680600
  4    1.4902364   49.2193438   80.8772521    0.0680600
  5    1.3837445   40.4159068  122.0992563    0.0680600
  6    1.2910986  163.0788779   62.8517947    0.0680600
  7    1.3082544  164.4807124  244.5215526    0.0680600
  8    1.3975234  140.9049224  194.0068381    0.0680600
  9    1.4901197  130.6876806  153.0402063    0.0680600
 10    1.3652612  139.4320719  111.7579871    0.0680600
  
  Distortion Coordinate (A):   0.1950
  
  
  Atom Coordinate (A)s (in Angstroms,degrees,degrees):
  
  1    1.3148876   17.0170629  170.5630371    0.0680600
  2    1.3035525   15.3364220  348.7134964    0.0680600
  3    1.3824543   39.0108475   39.7802353    0.0680600
  4    1.4902050   49.2064302   80.8934617    0.0680600
  5    1.3860598   40.3961682  122.1028278    0.0680600
  6    1.2884686  163.0876665   62.8053684    0.0680600
  7    1.3087831  164.4623502  244.4617796    0.0680600
  8    1.3991823  140.8973466  194.0035911    0.0680600
  9    1.4900021  130.6783402  153.0479082    0.0680600
 10    1.3629488  139.4120294  111.7616015    0.0680600
  
  Distortion Coordinate (A):   0.2340
  
  
  Atom Coordinate (A)s (in Angstroms,degrees,degrees):
  
  1    1.3175197   17.0257538  170.5179955    0.0680600
  2    1.3030290   15.3181525  348.6519803    0.0680600
  3    1.3807959   39.0031685   39.7769490    0.0680600
  4    1.4901739   49.1935186   80.9096780    0.0680600
  5    1.3883754   40.3764636  122.1063961    0.0680600
  6    1.2858387  163.0964623   62.7588012    0.0680600
  7    1.3093122  164.4439792  244.4021683    0.0680600
  8    1.4008413  140.8897800  194.0003492    0.0680600
  9    1.4898846  130.6689985  153.0556086    0.0680600
 10    1.3606367  139.3919522  111.7652191    0.0680600
  
  Distortion Coordinate (A):   0.2730
  
  
  Atom Coordinate (A)s (in Angstroms,degrees,degrees):
  
  1    1.3201520   17.0344373  170.4730884    0.0680600
  2    1.3025059   15.2998926  348.5902962    0.0680600
  3    1.3791377   38.9954802   39.7736576    0.0680600
  4    1.4901430   49.1806089   80.9259010    0.0680600
  5    1.3906914   40.3567928  122.1099611    0.0680600
  6    1.2832091  163.1052653   62.7120924    0.0680600
  7    1.3098418  164.4255998  244.3427181    0.0680600
  8    1.4025003  140.8822225  193.9971122    0.0680600
  9    1.4897673  130.6596554  153.0633075    0.0680600
 10    1.3583249  139.3718401  111.7688400    0.0680600
  
  Distortion Coordinate (A):   0.3120
  
  
  Atom Coordinate (A)s (in Angstroms,degrees,degrees):
  
  1    1.3227845   17.0431132  170.4283153    0.0680600
  2    1.3019833   15.2816423  348.5284435    0.0680600
  3    1.3774794   38.9877825   39.7703611    0.0680600
  4    1.4901125   49.1677012   80.9421306    0.0680600
  5    1.3930076   40.3371558  122.1135229    0.0680600
  6    1.2805797  163.1140756   62.6652415    0.0680600
  7    1.3103718  164.4072118  244.2834287    0.0680600
  8    1.4041594  140.8746742  193.9938803    0.0680600
  9    1.4896500  130.6503111  153.0710049    0.0680600
 10    1.3560135  139.3516930  111.7724642    0.0680600
  
  
  Mode:   30
  
  Distortion Coordinate (A):  -0.2940
  
  
  Atom Coordinate (A)s (in Angstroms,degrees,degrees):
  
  1    1.2910458   17.2844322  170.2714554    0.0680600
  2    1.2961145   15.2651988  348.3784171    0.0680600
  3    1.3822744   39.0070462   39.7478806    0.0680600
  4    1.4865373   49.2826614   80.7714166    0.0680600
  5    1.3710134   40.8011144  121.9976226    0.0680600
  6    1.3124033  163.3508574   62.5028100    0.0680600
  7    1.3162543  164.3908498  244.1409479    0.0680600
  8    1.3993630  140.8935621  193.9715114    0.0680600
  9    1.4944189  130.7366387  152.9683972    0.0680600
 10    1.3780673  139.8169516  111.6555105    0.0680600
  
  Distortion Coordinate (A):  -0.2520
  
  
  Atom Coordinate (A)s (in Angstroms,degrees,degrees):
  
  1    1.2925663   17.2397761  170.3447187    0.0680600
  2    1.2975493   15.2884075  348.4709857    0.0680600
  3    1.3834846   39.0130691   39.7548633    0.0680600
  4    1.4870840   49.2809953   80.7772888    0.0680600
  5    1.3715047   40.7573603  122.0100436    0.0680600
  6    1.3108571  163.3072307   62.5798884    0.0680600
  7    1.3148074  164.4141962  244.2286397    0.0680600
  8    1.3981522  140.8995124  193.9783969    0.0680600
  9    1.4938720  130.7349831  152.9742464    0.0680600
 10    1.3775549  139.7734257  111.6681428    0.0680600
  
  Distortion Coordinate (A):  -0.2100
  
  
  Atom Coordinate (A)s (in Angstroms,degrees,degrees):
  
  1    1.2940887   17.1951988  170.4182646    0.0680600
  2    1.2989851   15.3116286  348.5631789    0.0680600
  3    1.3846948   39.0190871   39.7618378    0.0680600
  4    1.4876308   49.2793300   80.7831590    0.0680600
  5    1.3719976   40.7136236  122.0224821    0.0680600
  6    1.3093129  163.2635242   62.6566664    0.0680600
  7    1.3133614  164.4375335  244.3166849    0.0680600
  8    1.3969414  140.9054677  193.9852903    0.0680600
  9    1.4933251  130.7333265  152.9800976    0.0680600
 10    1.3770441  139.7298819  111.6807573    0.0680600
  
  Distortion Coordinate (A):  -0.1680
  
  
  Atom Coordinate (A)s (in Angstroms,degrees,degrees):
  
  1    1.2956131   17.1507003  170.4920945    0.0680600
  2    1.3004218   15.3348618  348.6549983    0.0680600
  3    1.3859051   39.0251001   39.7688043    0.0680600
  4    1.4881775   49.2776658   80.7890273    0.0680600
  5    1.3724922   40.6699043  122.0349381    0.0680600
  6    1.3077707  163.2197380   62.7331454    0.0680600
  7    1.3119163  164.4608613  244.4050853    0.0680600
  8    1.3957307  140.9114278  193.9921917    0.0680600
  9    1.4927783  130.7316689  152.9859508    0.0680600
 10    1.3765349  139.6863202  111.6933539    0.0680600
  
  Distortion Coordinate (A):  -0.1260
  
  
  Atom Coordinate (A)s (in Angstroms,degrees,degrees):
  
  1    1.2971395   17.1062808  170.5662099    0.0680600
  2    1.3018594   15.3581068  348.7464459    0.0680600
  3    1.3871154   39.0311081   39.7757627    0.0680600
  4    1.4887243   49.2760024   80.7948935    0.0680600
  5    1.3729884   40.6262025  122.0474117    0.0680600
  6    1.3062303  163.1758720   62.8093270    0.0680600
  7    1.3104720  164.4841795  244.4938425    0.0680600
  8    1.3945200  140.9173929  193.9991009    0.0680600
  9    1.4922314  130.7300105  152.9918060    0.0680600
 10    1.3760273  139.6427407  111.7059327    0.0680600
  
  Distortion Coordinate (A):  -0.0840
  
  
  Atom Coordinate (A)s (in Angstroms,degrees,degrees):
  
  1    1.2986678   17.0619402  170.6406122    0.0680600
  2    1.3032978   15.3813633  348.8375235    0.0680600
  3    1.3883258   39.0371111   39.7827132    0.0680600
  4    1.4892710   49.2743400   80.8007577    0.0680600
  5    1.3734861   40.5825182  122.0599028    0.0680600
  6    1.3046919  163.1319265   62.8852127    0.0680600
  7    1.3090287  164.5074878  244.5829583    0.0680600
  8    1.3933093  140.9233629  194.0060182    0.0680600
  9    1.4916846  130.7283511  152.9976631    0.0680600
 10    1.3755214  139.5991434  111.7184938    0.0680600
  
  Distortion Coordinate (A):  -0.0420
  
  
  Atom Coordinate (A)s (in Angstroms,degrees,degrees):
  
  1    1.3001980   17.0176787  170.7153028    0.0680600
  2    1.3047372   15.4046311  348.9282327    0.0680600
  3    1.3895362   39.0431091   39.7896555    0.0680600
  4    1.4898178   49.2726786   80.8066200    0.0680600
  5    1.3739855   40.5388515  122.0724115    0.0680600
  6    1.3031554  163.0879015   62.9608038    0.0680600
  7    1.3075862  164.5307859  244.6724345    0.0680600
  8    1.3920988  140.9293379  194.0129434    0.0680600
  9    1.4911378  130.7266907  153.0035223    0.0680600
 10    1.3750170  139.5555283  111.7310371    0.0680600
  
  Distortion Coordinate (A):   0.0420
  
  
  Atom Coordinate (A)s (in Angstroms,degrees,degrees):
  
  1    1.3032643   16.9293934  170.8655545    0.0680600
  2    1.3076186   15.4511996  349.1085535    0.0680600
  3    1.3919572   39.0550904   39.8035163    0.0680600
  4    1.4909115   49.2693585   80.8183384    0.0680600
  5    1.3749892   40.4515709  122.0974819    0.0680600
  6    1.3000881  162.9996135   63.1111082    0.0680600
  7    1.3047040  164.5773505  244.8524749    0.0680600
  8    1.3896777  140.9413026  194.0268178    0.0680600
  9    1.4900443  130.7233672  153.0152466    0.0680600
 10    1.3740131  139.4682451  111.7560706    0.0680600
  
  Distortion Coordinate (A):   0.0840
  
  
  Atom Coordinate (A)s (in Angstroms,degrees,degrees):
  
  1    1.3048003   16.8853697  170.9411186    0.0680600
  2    1.3090606   15.4744997  349.1981685    0.0680600
  3    1.3931677   39.0610736   39.8104347    0.0680600
  4    1.4914583   49.2676999   80.8241947    0.0680600
  5    1.3754934   40.4079572  122.1100437    0.0680600
  6    1.2985574  162.9553506   63.1858244    0.0680600
  7    1.3032642  164.6006166  244.9430426    0.0680600
  8    1.3884672  140.9472924  194.0337670    0.0680600
  9    1.4894976  130.7217040  153.0211117    0.0680600
 10    1.3735136  139.4245771  111.7685610    0.0680600
  
  Distortion Coordinate (A):   0.1260
  
  
  Atom Coordinate (A)s (in Angstroms,degrees,degrees):
  
  1    1.3063383   16.8414255  171.0169766    0.0680600
  2    1.3105035   15.4978100  349.2874224    0.0680600
  3    1.3943783   39.0670518   39.8173452    0.0680600
  4    1.4920052   49.2660422   80.8300490    0.0680600
  5    1.3759992   40.3643611  122.1226232    0.0680600
  6    1.2970287  162.9110086   63.2602518    0.0680600
  7    1.3018253  164.6238714  245.0339778    0.0680600
  8    1.3872568  140.9532871  194.0407242    0.0680600
  9    1.4889509  130.7200398  153.0269788    0.0680600
 10    1.3730157  139.3808915  111.7810337    0.0680600
  
  Distortion Coordinate (A):   0.1680
  
  
  Atom Coordinate (A)s (in Angstroms,degrees,degrees):
  
  1    1.3078782   16.7975609  171.0931302    0.0680600
  2    1.3119473   15.5211304  349.3763167    0.0680600
  3    1.3955890   39.0730252   39.8242477    0.0680600
  4    1.4925521   49.2643855   80.8359012    0.0680600
  5    1.3765067   40.3207829  122.1352205    0.0680600
  6    1.2955018  162.8665876   63.3343918    0.0680600
  7    1.3003873  164.6471148  245.1252821    0.0680600
  8    1.3860465  140.9592868  194.0476895    0.0680600
  9    1.4884042  130.7183748  153.0328480    0.0680600
 10    1.3725194  139.3371884  111.7934889    0.0680600
  
  Distortion Coordinate (A):   0.2100
  
  
  Atom Coordinate (A)s (in Angstroms,degrees,degrees):
  
  1    1.3094200   16.7537759  171.1695806    0.0680600
  2    1.3133920   15.5444605  349.4648533    0.0680600
  3    1.3967997   39.0789935   39.8311422    0.0680600
  4    1.4930990   49.2627297   80.8417515    0.0680600
  5    1.3770158   40.2772225  122.1478356    0.0680600
  6    1.2939770  162.8220877   63.4082459    0.0680600
  7    1.2989502  164.6703465  245.2169574    0.0680600
  8    1.3848362  140.9652915  194.0546628    0.0680600
  9    1.4878575  130.7167087  153.0387191    0.0680600
 10    1.3720247  139.2934678  111.8059266    0.0680600
  
  Distortion Coordinate (A):   0.2520
  
  
  Atom Coordinate (A)s (in Angstroms,degrees,degrees):
  
  1    1.3109637   16.7100707  171.2463295    0.0680600
  2    1.3148376   15.5678001  349.5530340    0.0680600
  3    1.3980104   39.0849570   39.8380289    0.0680600
  4    1.4936460   49.2610749   80.8475998    0.0680600
  5    1.3775265   40.2336800  122.1604686    0.0680600
  6    1.2924540  162.7775090   63.4818155    0.0680600
  7    1.2975140  164.6935661  245.3090054    0.0680600
  8    1.3836259  140.9713012  194.0616442    0.0680600
  9    1.4873109  130.7150418  153.0445922    0.0680600
 10    1.3715316  139.2497298  111.8183468    0.0680600
  
  Distortion Coordinate (A):   0.2940
  
  
  Atom Coordinate (A)s (in Angstroms,degrees,degrees):
  
  1    1.3125093   16.6664453  171.3233783    0.0680600
  2    1.3162841   15.5911490  349.6408603    0.0680600
  3    1.3992212   39.0909155   39.8449076    0.0680600
  4    1.4941929   49.2594210   80.8534461    0.0680600
  5    1.3780387   40.1901554  122.1731195    0.0680600
  6    1.2909331  162.7328515   63.5551019    0.0680600
  7    1.2960786  164.7167735  245.4014280    0.0680600
  8    1.3824157  140.9773158  194.0686337    0.0680600
  9    1.4867642  130.7133738  153.0504673    0.0680600
 10    1.3710402  139.2059745  111.8307496    0.0680600
  
  
  Mode:   31
  
  Distortion Coordinate (A):  -0.2730
  
  
  Atom Coordinate (A)s (in Angstroms,degrees,degrees):
  
  1    1.2947440   17.2505387  170.5798709    0.0680600
  2    1.2969554   15.2665108  348.1054581    0.0680600
  3    1.3859282   38.8982023   39.7681729    0.0680600
  4    1.4903647   49.2710181   80.8124802    0.0680600
  5    1.3718736   40.6975931  122.0925199    0.0680600
  6    1.2946312  162.7667622   63.2463862    0.0680600
  7    1.2969193  164.7154918  245.6740849    0.0680600
  8    1.3860679  141.0861781  194.0483657    0.0680600
  9    1.4905911  130.7250294  153.0093834    0.0680600
 10    1.3719001  139.3095157  111.7358900    0.0680600
  
  Distortion Coordinate (A):  -0.2340
  
  
  Atom Coordinate (A)s (in Angstroms,degrees,degrees):
  
  1    1.2957381   17.2108572  170.6095956    0.0680600
  2    1.2982687   15.2894087  348.2374497    0.0680600
  3    1.3866154   38.9197920   39.7722500    0.0680600
  4    1.4903647   49.2710181   80.8124802    0.0680600
  5    1.3722449   40.6686560  122.0914397    0.0680600
  6    1.2956258  162.8064426   63.2166799    0.0680600
  7    1.2982331  164.6925907  245.5422831    0.0680600
  8    1.3867554  141.0645940  194.0442783    0.0680600
  9    1.4905911  130.7250294  153.0093834    0.0680600
 10    1.3722715  139.3384512  111.7369831    0.0680600
  
  Distortion Coordinate (A):  -0.1950
  
  
  Atom Coordinate (A)s (in Angstroms,degrees,degrees):
  
  1    1.2967335   17.1712104  170.6394307    0.0680600
  2    1.2995834   15.3123607  348.3689231    0.0680600
  3    1.3873030   38.9413708   39.7763213    0.0680600
  4    1.4903647   49.2710181   80.8124802    0.0680600
  5    1.3726168   40.6397270  122.0903585    0.0680600
  6    1.2966217  162.8460885   63.1868632    0.0680600
  7    1.2995482  164.6696358  245.4109984    0.0680600
  8    1.3874432  141.0430209  194.0401967    0.0680600
  9    1.4905911  130.7250294  153.0093834    0.0680600
 10    1.3726436  139.3673787  111.7380773    0.0680600
  
  Distortion Coordinate (A):  -0.1560
  
  
  Atom Coordinate (A)s (in Angstroms,degrees,degrees):
  
  1    1.2977302   17.1315982  170.6693767    0.0680600
  2    1.3008995   15.3353660  348.4998799    0.0680600
  3    1.3879909   38.9629388   39.7803867    0.0680600
  4    1.4903647   49.2710181   80.8124802    0.0680600
  5    1.3729894   40.6108059  122.0892763    0.0680600
  6    1.2976189  162.8856996   63.1569355    0.0680600
  7    1.3008648  164.6466276  245.2802291    0.0680600
  8    1.3881314  141.0214586  194.0361209    0.0680600
  9    1.4905911  130.7250294  153.0093834    0.0680600
 10    1.3730163  139.3962982  111.7391724    0.0680600
  
  Distortion Coordinate (A):  -0.1170
  
  
  Atom Coordinate (A)s (in Angstroms,degrees,degrees):
  
  1    1.2987283   17.0920206  170.6994344    0.0680600
  2    1.3022169   15.3584241  348.6303219    0.0680600
  3    1.3886793   38.9844959   39.7844463    0.0680600
  4    1.4903647   49.2710181   80.8124802    0.0680600
  5    1.3733626   40.5818930  122.0881932    0.0680600
  6    1.2986174  162.9252761   63.1268961    0.0680600
  7    1.3021827  164.6235667  245.1499736    0.0680600
  8    1.3888200  140.9999071  194.0320511    0.0680600
  9    1.4905911  130.7250294  153.0093834    0.0680600
 10    1.3733898  139.4252097  111.7402685    0.0680600
  
  Distortion Coordinate (A):  -0.0780
  
  
  Atom Coordinate (A)s (in Angstroms,degrees,degrees):
  
  1    1.2997276   17.0524778  170.7296043    0.0680600
  2    1.3035357   15.3815345  348.7602507    0.0680600
  3    1.3893680   39.0060422   39.7885000    0.0680600
  4    1.4903647   49.2710181   80.8124802    0.0680600
  5    1.3737366   40.5529880  122.0871090    0.0680600
  6    1.2996172  162.9648179   63.0967444    0.0680600
  7    1.3035020  164.6004537  245.0202302    0.0680600
  8    1.3895090  140.9783665  194.0279871    0.0680600
  9    1.4905911  130.7250294  153.0093834    0.0680600
 10    1.3737639  139.4541130  111.7413655    0.0680600
  
  Distortion Coordinate (A):  -0.0390
  
  
  Atom Coordinate (A)s (in Angstroms,degrees,degrees):
  
  1    1.3007282   17.0129697  170.7598870    0.0680600
  2    1.3048559   15.4046967  348.8896680    0.0680600
  3    1.3900572   39.0275776   39.7925479    0.0680600
  4    1.4903647   49.2710181   80.8124802    0.0680600
  5    1.3741112   40.5240912  122.0860239    0.0680600
  6    1.3006183  163.0043249   63.0664798    0.0680600
  7    1.3048226  164.5772891  244.8909971    0.0680600
  8    1.3901984  140.9568367  194.0239289    0.0680600
  9    1.4905911  130.7250294  153.0093834    0.0680600
 10    1.3741387  139.4830083  111.7424636    0.0680600
  
  Distortion Coordinate (A):   0.0390
  
  
  Atom Coordinate (A)s (in Angstroms,degrees,degrees):
  
  1    1.3027334   16.9340579  170.8207933    0.0680600
  2    1.3075004   15.4511739  349.1469749    0.0680600
  3    1.3914366   39.0706160   39.8006262    0.0680600
  4    1.4903647   49.2710181   80.8124802    0.0680600
  5    1.3748625   40.4663217  122.0838508    0.0680600
  6    1.3026245  163.0832346   63.0056096    0.0680600
  7    1.3074680  164.5308075  244.6340554    0.0680600
  8    1.3915784  140.9138097  194.0158301    0.0680600
  9    1.4905911  130.7250294  153.0093834    0.0680600
 10    1.3748904  139.5407747  111.7446627    0.0680600
  
  Distortion Coordinate (A):   0.0780
  
  
  Atom Coordinate (A)s (in Angstroms,degrees,degrees):
  
  1    1.3037380   16.8946541  170.8514182    0.0680600
  2    1.3088246   15.4744879  349.2748680    0.0680600
  3    1.3921269   39.0921189   39.8046567    0.0680600
  4    1.4903647   49.2710181   80.8124802    0.0680600
  5    1.3752392   40.4374491  122.0827628    0.0680600
  6    1.3036295  163.1226373   62.9750027    0.0680600
  7    1.3087928  164.5074915  244.5063432    0.0680600
  8    1.3922689  140.8923124  194.0117894    0.0680600
  9    1.4905911  130.7250294  153.0093834    0.0680600
 10    1.3752673  139.5696457  111.7457638    0.0680600
  
  Distortion Coordinate (A):   0.1170
  
  
  Atom Coordinate (A)s (in Angstroms,degrees,degrees):
  
  1    1.3047438   16.8552852  170.8821583    0.0680600
  2    1.3101503   15.4978514  349.4022564    0.0680600
  3    1.3928176   39.1136110   39.8086814    0.0680600
  4    1.4903647   49.2710181   80.8124802    0.0680600
  5    1.3756166   40.4085846  122.0816738    0.0680600
  6    1.3046359  163.1620051   62.9442804    0.0680600
  7    1.3101189  164.4841261  244.3791346    0.0680600
  8    1.3929598  140.8708260  194.0077544    0.0680600
  9    1.4905911  130.7250294  153.0093834    0.0680600
 10    1.3756448  139.5985087  111.7468658    0.0680600
  
  Distortion Coordinate (A):   0.1560
  
  
  Atom Coordinate (A)s (in Angstroms,degrees,degrees):
  
  1    1.3057509   16.8159512  170.9130145    0.0680600
  2    1.3114773   15.5212639  349.5291420    0.0680600
  3    1.3935086   39.1350923   39.8127003    0.0680600
  4    1.4903647   49.2710181   80.8124802    0.0680600
  5    1.3759947   40.3797282  122.0805838    0.0680600
  6    1.3056435  163.2013381   62.9134421    0.0680600
  7    1.3114464  164.4607119  244.2524279    0.0680600
  8    1.3936512  140.8493504  194.0037253    0.0680600
  9    1.4905911  130.7250294  153.0093834    0.0680600
 10    1.3760231  139.6273635  111.7479688    0.0680600
  
  Distortion Coordinate (A):   0.1950
  
  
  Atom Coordinate (A)s (in Angstroms,degrees,degrees):
  
  1    1.3067594   16.7766520  170.9439872    0.0680600
  2    1.3128056   15.5447248  349.6555263    0.0680600
  3    1.3942001   39.1565627   39.8167135    0.0680600
  4    1.4903647   49.2710181   80.8124802    0.0680600
  5    1.3763734   40.3508800  122.0794928    0.0680600
  6    1.3066524  163.2406361   62.8824871    0.0680600
  7    1.3127752  164.4372494  244.1262212    0.0680600
  8    1.3943429  140.8278857  193.9997019    0.0680600
  9    1.4905911  130.7250294  153.0093834    0.0680600
 10    1.3764020  139.6562101  111.7490729    0.0680600
  
  Distortion Coordinate (A):   0.2340
  
  
  Atom Coordinate (A)s (in Angstroms,degrees,degrees):
  
  1    1.3077691   16.7373877  170.9750771    0.0680600
  2    1.3141353   15.5682337  349.7814113    0.0680600
  3    1.3948919   39.1780223   39.8207210    0.0680600
  4    1.4903647   49.2710181   80.8124802    0.0680600
  5    1.3767528   40.3220399  122.0784008    0.0680600
  6    1.3076627  163.2798993   62.8514148    0.0680600
  7    1.3141054  164.4137391  244.0005129    0.0680600
  8    1.3950349  140.8064318  193.9956842    0.0680600
  9    1.4905911  130.7250294  153.0093834    0.0680600
 10    1.3767816  139.6850487  111.7501779    0.0680600
  
  Distortion Coordinate (A):   0.2730
  
  
  Atom Coordinate (A)s (in Angstroms,degrees,degrees):
  
  1    1.3087801   16.6981584  171.0062849    0.0680600
  2    1.3154664   15.5917899  349.9067985    0.0680600
  3    1.3955841   39.1994710   39.8247227    0.0680600
  4    1.4903647   49.2710181   80.8124802    0.0680600
  5    1.3771329   40.2932079  122.0773078    0.0680600
  6    1.3086742  163.3191275   62.8202246    0.0680600
  7    1.3154369  164.3901815  243.8753011    0.0680600
  8    1.3957274  140.7849887  193.9916723    0.0680600
  9    1.4905911  130.7250294  153.0093834    0.0680600
 10    1.3771619  139.7138790  111.7512839    0.0680600
  
  
  Mode:   32
  
  Distortion Coordinate (A):  -0.2870
  
  
  Atom Coordinate (A)s (in Angstroms,degrees,degrees):
  
  1    1.3115162   16.8368632  170.6179506    0.0680600
  2    1.3115801   15.4279892  349.7042647    0.0680600
  3    1.3946809   39.0642787   39.7732510    0.0680600
  4    1.4888355   49.1668574   80.7155151    0.0680600
  5    1.3806098   40.3750117  121.9664075    0.0680600
  6    1.2913556  162.9414495   62.6906588    0.0680600
  7    1.3007679  164.5520591  245.4498930    0.0680600
  8    1.3869540  140.9505136  193.9964928    0.0680600
  9    1.4921334  130.6209309  152.9127946    0.0680600
 10    1.3684058  139.3910818  111.6250554    0.0680600
  
  Distortion Coordinate (A):  -0.2460
  
  
  Atom Coordinate (A)s (in Angstroms,degrees,degrees):
  
  1    1.3101172   16.8563110  170.6426564    0.0680600
  2    1.3108067   15.4278492  349.6064839    0.0680600
  3    1.3941189   39.0621131   39.7765800    0.0680600
  4    1.4890531   49.1817395   80.7293923    0.0680600
  5    1.3797341   40.3921409  121.9833431    0.0680600
  6    1.2928211  162.9561557   62.7399271    0.0680600
  7    1.3015344  164.5524773  245.3515005    0.0680600
  8    1.3875160  140.9483404  193.9998384    0.0680600
  9    1.4919122  130.6358000  152.9265680    0.0680600
 10    1.3692774  139.4083820  111.6419822    0.0680600
  
  Distortion Coordinate (A):  -0.2050
  
  
  Atom Coordinate (A)s (in Angstroms,degrees,degrees):
  
  1    1.3087185   16.8757824  170.6673331    0.0680600
  2    1.3100338   15.4277521  349.5086439    0.0680600
  3    1.3935568   39.0599466   39.7799108    0.0680600
  4    1.4892710   49.1966209   80.7432612    0.0680600
  5    1.3788586   40.4092837  122.0002778    0.0680600
  6    1.2942868  162.9708334   62.7892223    0.0680600
  7    1.3023014  164.5528519  245.2531608    0.0680600
  8    1.3880780  140.9461679  194.0031824    0.0680600
  9    1.4916913  130.6506698  152.9403498    0.0680600
 10    1.3701494  139.4256685  111.6589100    0.0680600
  
  Distortion Coordinate (A):  -0.1640
  
  
  Atom Coordinate (A)s (in Angstroms,degrees,degrees):
  
  1    1.3073201   16.8952776  170.6919809    0.0680600
  2    1.3092614   15.4276977  349.4107454    0.0680600
  3    1.3929948   39.0577794   39.7832432    0.0680600
  4    1.4894892   49.2115017   80.7571218    0.0680600
  5    1.3779835   40.4264402  122.0172116    0.0680600
  6    1.2957530  162.9854828   62.8385445    0.0680600
  7    1.3030689  164.5531829  245.1548745    0.0680600
  8    1.3886401  140.9439963  194.0065246    0.0680600
  9    1.4914707  130.6655404  152.9541399    0.0680600
 10    1.3710216  139.4429413  111.6758387    0.0680600
  
  Distortion Coordinate (A):  -0.1230
  
  
  Atom Coordinate (A)s (in Angstroms,degrees,degrees):
  
  1    1.3059221   16.9147966  170.7165997    0.0680600
  2    1.3084896   15.4276862  349.3127887    0.0680600
  3    1.3924327   39.0556113   39.7865773    0.0680600
  4    1.4897076   49.2263818   80.7709739    0.0680600
  5    1.3771088   40.4436103  122.0341445    0.0680600
  6    1.2972194  163.0001038   62.8878936    0.0680600
  7    1.3038371  164.5534706  245.0566419    0.0680600
  8    1.3892021  140.9418254  194.0098652    0.0680600
  9    1.4912504  130.6804116  152.9679383    0.0680600
 10    1.3718943  139.4602004  111.6927684    0.0680600
  
  Distortion Coordinate (A):  -0.0820
  
  
  Atom Coordinate (A)s (in Angstroms,degrees,degrees):
  
  1    1.3045244   16.9343394  170.7411897    0.0680600
  2    1.3077183   15.4277177  349.2147745    0.0680600
  3    1.3918707   39.0534424   39.7899132    0.0680600
  4    1.4899263   49.2412612   80.7848177    0.0680600
  5    1.3762344   40.4607940  122.0510765    0.0680600
  6    1.2986862  163.0146965   62.9372696    0.0680600
  7    1.3046057  164.5537148  244.9584638    0.0680600
  8    1.3897641  140.9396554  194.0132040    0.0680600
  9    1.4910303  130.6952835  152.9817450    0.0680600
 10    1.3727673  139.4774458  111.7096989    0.0680600
  
  Distortion Coordinate (A):  -0.0410
  
  
  Atom Coordinate (A)s (in Angstroms,degrees,degrees):
  
  1    1.3031271   16.9539060  170.7657508    0.0680600
  2    1.3069476   15.4277923  349.1167033    0.0680600
  3    1.3913087   39.0512727   39.7932507    0.0680600
  4    1.4901454   49.2561400   80.7986531    0.0680600
  5    1.3753603   40.4779914  122.0680077    0.0680600
  6    1.3001533  163.0292609   62.9866723    0.0680600
  7    1.3053749  164.5539158  244.8603406    0.0680600
  8    1.3903262  140.9374862  194.0165412    0.0680600
  9    1.4908106  130.7101561  152.9955600    0.0680600
 10    1.3736406  139.4946775  111.7266303    0.0680600
  
  Distortion Coordinate (A):   0.0410
  
  
  Atom Coordinate (A)s (in Angstroms,degrees,degrees):
  
  1    1.3003335   16.9931107  170.8147866    0.0680600
  2    1.3054078   15.4280709  348.9203917    0.0680600
  3    1.3901847   39.0469310   39.7999309    0.0680600
  4    1.4905842   49.2858955   80.8262989    0.0680600
  5    1.3736131   40.5124271  122.1018672    0.0680600
  6    1.3030886  163.0583051   63.0855580    0.0680600
  7    1.3069149  164.5541882  244.6642609    0.0680600
  8    1.3914503  140.9331502  194.0232103    0.0680600
  9    1.4903719  130.7399034  153.0232152    0.0680600
 10    1.3753882  139.5291000  111.7604959    0.0680600
  
  Distortion Coordinate (A):   0.0820
  
  
  Atom Coordinate (A)s (in Angstroms,degrees,degrees):
  
  1    1.2989373   17.0127489  170.8392614    0.0680600
  2    1.3046387   15.4282750  348.8221525    0.0680600
  3    1.3896227   39.0447588   39.8032735    0.0680600
  4    1.4908041   49.3007722   80.8401093    0.0680600
  5    1.3727401   40.5296654  122.1187956    0.0680600
  6    1.3045567  163.0727849   63.1350408    0.0680600
  7    1.3076858  164.5542597  244.5663056    0.0680600
  8    1.3920123  140.9309834  194.0265424    0.0680600
  9    1.4901530  130.7547780  153.0370553    0.0680600
 10    1.3762626  139.5462907  111.7774301    0.0680600
  
  Distortion Coordinate (A):   0.1230
  
  
  Atom Coordinate (A)s (in Angstroms,degrees,degrees):
  
  1    1.2975413   17.0324111  170.8637076    0.0680600
  2    1.3038702   15.4285225  348.7238584    0.0680600
  3    1.3890607   39.0425859   39.8066178    0.0680600
  4    1.4910242   49.3156483   80.8539114    0.0680600
  5    1.3718674   40.5469175  122.1357230    0.0680600
  6    1.3060251  163.0872366   63.1845501    0.0680600
  7    1.3084571  164.5542882  244.4684073    0.0680600
  8    1.3925744  140.9288174  194.0298727    0.0680600
  9    1.4899343  130.7696533  153.0509037    0.0680600
 10    1.3771373  139.5634678  111.7943651    0.0680600
  
  Distortion Coordinate (A):   0.1640
  
  
  Atom Coordinate (A)s (in Angstroms,degrees,degrees):
  
  1    1.2961458   17.0520972  170.8881251    0.0680600
  2    1.3031022   15.4288135  348.6255099    0.0680600
  3    1.3884987   39.0404122   39.8099639    0.0680600
  4    1.4912447   49.3305236   80.8677051    0.0680600
  5    1.3709950   40.5641832  122.1526496    0.0680600
  6    1.3074939  163.1016602   63.2340861    0.0680600
  7    1.3092290  164.5542738  244.3705665    0.0680600
  8    1.3931365  140.9266522  194.0332014    0.0680600
  9    1.4897160  130.7845293  153.0647605    0.0680600
 10    1.3780123  139.5806312  111.8113011    0.0680600
  
  Distortion Coordinate (A):   0.2050
  
  
  Atom Coordinate (A)s (in Angstroms,degrees,degrees):
  
  1    1.2947505   17.0718073  170.9125140    0.0680600
  2    1.3023347   15.4291479  348.5271075    0.0680600
  3    1.3879367   39.0382377   39.8133116    0.0680600
  4    1.4914654   49.3453982   80.8814905    0.0680600
  5    1.3701230   40.5814627  122.1695752    0.0680600
  6    1.3089630  163.1160557   63.2836485    0.0680600
  7    1.3100015  164.5542166  244.2727838    0.0680600
  8    1.3936986  140.9244878  194.0365284    0.0680600
  9    1.4894979  130.7994059  153.0786257    0.0680600
 10    1.3788877  139.5977810  111.8282379    0.0680600
  
  Distortion Coordinate (A):   0.2460
  
  
  Atom Coordinate (A)s (in Angstroms,degrees,degrees):
  
  1    1.2933557   17.0915414  170.9368743    0.0680600
  2    1.3015678   15.4295260  348.4286518    0.0680600
  3    1.3873748   39.0360623   39.8166610    0.0680600
  4    1.4916864   49.3602722   80.8952676    0.0680600
  5    1.3692513   40.5987558  122.1865000    0.0680600
  6    1.3104325  163.1304231   63.3332373    0.0680600
  7    1.3107745  164.5541166  244.1750597    0.0680600
  8    1.3942607  140.9223242  194.0398536    0.0680600
  9    1.4892801  130.8142832  153.0924992    0.0680600
 10    1.3797634  139.6149172  111.8451756    0.0680600
  
  Distortion Coordinate (A):   0.2870
  
  
  Atom Coordinate (A)s (in Angstroms,degrees,degrees):
  
  1    1.2919611   17.1112995  170.9612061    0.0680600
  2    1.3008014   15.4299476  348.3301434    0.0680600
  3    1.3868128   39.0338862   39.8200122    0.0680600
  4    1.4919076   49.3751454   80.9090364    0.0680600
  5    1.3683800   40.6160627  122.2034238    0.0680600
  6    1.3119023  163.1447626   63.3828525    0.0680600
  7    1.3115480  164.5539739  244.0773946    0.0680600
  8    1.3948228  140.9201614  194.0431772    0.0680600
  9    1.4890626  130.8291612  153.1063812    0.0680600
 10    1.3806394  139.6320398  111.8621143    0.0680600
  
  
  Mode:   33
  
  Distortion Coordinate (A):  -0.2870
  
  
  Atom Coordinate (A)s (in Angstroms,degrees,degrees):
  
  1    1.3027238   17.0446710  170.4436879    0.0680600
  2    1.3077037   15.2923241  349.2616460    0.0680600
  3    1.3927222   39.0045551   39.7005335    0.0680600
  4    1.4899469   49.1933811   80.6531965    0.0680600
  5    1.3759835   40.5409121  121.9830937    0.0680600
  6    1.3026141  162.9725682   63.3829355    0.0680600
  7    1.3076692  164.6896510  244.5193240    0.0680600
  8    1.3928636  140.9798605  194.1158995    0.0680600
  9    1.4901748  130.8026294  153.1686735    0.0680600
 10    1.3760120  139.4661574  111.8453780    0.0680600
  
  Distortion Coordinate (A):  -0.2460
  
  
  Atom Coordinate (A)s (in Angstroms,degrees,degrees):
  
  1    1.3025811   17.0344707  170.4930131    0.0680600
  2    1.3074846   15.3116677  349.2266819    0.0680600
  3    1.3924397   39.0109102   39.7142586    0.0680600
  4    1.4900055   49.2044601   80.6759770    0.0680600
  5    1.3757693   40.5343798  121.9976243    0.0680600
  6    1.3024714  162.9827763   63.3335766    0.0680600
  7    1.3074503  164.6703086  244.5542702    0.0680600
  8    1.3925811  140.9735060  194.1021793    0.0680600
  9    1.4902332  130.7915557  153.1458921    0.0680600
 10    1.3757977  139.4726938  111.8308516    0.0680600
  
  Distortion Coordinate (A):  -0.2050
  
  
  Atom Coordinate (A)s (in Angstroms,degrees,degrees):
  
  1    1.3024387   17.0242811  170.5424011    0.0680600
  2    1.3072658   15.3310199  349.1917982    0.0680600
  3    1.3921573   39.0172682   39.7279827    0.0680600
  4    1.4900645   49.2155431   80.6987489    0.0680600
  5    1.3755553   40.5278482  122.0121611    0.0680600
  6    1.3023290  162.9929736   63.2841549    0.0680600
  7    1.3072318  164.6509576  244.5891363    0.0680600
  8    1.3922988  140.9671487  194.0884599    0.0680600
  9    1.4902919  130.7804780  153.1231193    0.0680600
 10    1.3755835  139.4792294  111.8163189    0.0680600
  
  Distortion Coordinate (A):  -0.1640
  
  
  Atom Coordinate (A)s (in Angstroms,degrees,degrees):
  
  1    1.3022965   17.0141024  170.5918518    0.0680600
  2    1.3070474   15.3503807  349.1569945    0.0680600
  3    1.3918750   39.0236291   39.7417059    0.0680600
  4    1.4901238   49.2266301   80.7215123    0.0680600
  5    1.3753413   40.5213175  122.0267040    0.0680600
  6    1.3021869  163.0031601   63.2346703    0.0680600
  7    1.3070136  164.6315980  244.6239224    0.0680600
  8    1.3920165  140.9607884  194.0747415    0.0680600
  9    1.4903510  130.7693963  153.1003550    0.0680600
 10    1.3753694  139.4857642  111.8017801    0.0680600
  
  Distortion Coordinate (A):  -0.1230
  
  
  Atom Coordinate (A)s (in Angstroms,degrees,degrees):
  
  1    1.3021545   17.0039346  170.6413653    0.0680600
  2    1.3068294   15.3697502  349.1222707    0.0680600
  3    1.3915928   39.0299930   39.7554283    0.0680600
  4    1.4901835   49.2377211   80.7442671    0.0680600
  5    1.3751275   40.5147875  122.0412532    0.0680600
  6    1.3020450  163.0133357   63.1851227    0.0680600
  7    1.3067958  164.6122297  244.6586289    0.0680600
  8    1.3917342  140.9544251  194.0610239    0.0680600
  9    1.4904105  130.7583105  153.0775993    0.0680600
 10    1.3751555  139.4922982  111.7872350    0.0680600
  
  Distortion Coordinate (A):  -0.0820
  
  
  Atom Coordinate (A)s (in Angstroms,degrees,degrees):
  
  1    1.3020128   16.9937776  170.6909417    0.0680600
  2    1.3066117   15.3891282  349.0876264    0.0680600
  3    1.3913106   39.0363598   39.7691497    0.0680600
  4    1.4902435   49.2488161   80.7670134    0.0680600
  5    1.3749137   40.5082584  122.0558085    0.0680600
  6    1.3019033  163.0235004   63.1355121    0.0680600
  7    1.3065784  164.5928529  244.6932559    0.0680600
  8    1.3914521  140.9480589  194.0473072    0.0680600
  9    1.4904703  130.7472208  153.0548521    0.0680600
 10    1.3749416  139.4988314  111.7726838    0.0680600
  
  Distortion Coordinate (A):  -0.0410
  
  
  Atom Coordinate (A)s (in Angstroms,degrees,degrees):
  
  1    1.3018714   16.9836315  170.7405809    0.0680600
  2    1.3063944   15.4085148  349.0530614    0.0680600
  3    1.3910286   39.0427296   39.7828703    0.0680600
  4    1.4903039   49.2599151   80.7897511    0.0680600
  5    1.3747001   40.5017300  122.0703701    0.0680600
  6    1.3017619  163.0336543   63.0858385    0.0680600
  7    1.3063613  164.5734675  244.7278038    0.0680600
  8    1.3911701  140.9416898  194.0335915    0.0680600
  9    1.4905305  130.7361271  153.0321135    0.0680600
 10    1.3747279  139.5053639  111.7581263    0.0680600
  
  Distortion Coordinate (A):   0.0410
  
  
  Atom Coordinate (A)s (in Angstroms,degrees,degrees):
  
  1    1.3015892   16.9633722  170.8400483    0.0680600
  2    1.3059609   15.4473136  348.9841684    0.0680600
  3    1.3904649   39.0554779   39.8103087    0.0680600
  4    1.4904258   49.2821250   80.8352007    0.0680600
  5    1.3742731   40.4886756  122.0995118    0.0680600
  6    1.3014799  163.0539291   62.9863020    0.0680600
  7    1.3059283  164.5346711  244.7966630    0.0680600
  8    1.3906064  140.9289428  194.0061626    0.0680600
  9    1.4906520  130.7139277  152.9866620    0.0680600
 10    1.3743007  139.5184264  111.7289928    0.0680600
  
  Distortion Coordinate (A):   0.0820
  
  
  Atom Coordinate (A)s (in Angstroms,degrees,degrees):
  
  1    1.3014485   16.9532590  170.8898765    0.0680600
  2    1.3057447   15.4667258  348.9498399    0.0680600
  3    1.3901831   39.0618564   39.8240265    0.0680600
  4    1.4904872   49.2932359   80.8579127    0.0680600
  5    1.3740598   40.4821496  122.1140920    0.0680600
  6    1.3013392  163.0640500   62.9364390    0.0680600
  7    1.3057124  164.5152602  244.8309749    0.0680600
  8    1.3903246  140.9225649  193.9924496    0.0680600
  9    1.4907132  130.7028221  152.9639490    0.0680600
 10    1.3740873  139.5249565  111.7144168    0.0680600
  
  Distortion Coordinate (A):   0.1230
  
  
  Atom Coordinate (A)s (in Angstroms,degrees,degrees):
  
  1    1.3013081   16.9431569  170.9397677    0.0680600
  2    1.3055288   15.4861465  348.9155897    0.0680600
  3    1.3899015   39.0682379   39.8377435    0.0680600
  4    1.4905491   49.3043508   80.8806161    0.0680600
  5    1.3738466   40.4756244  122.1286784    0.0680600
  6    1.3011988  163.0741599   62.8865127    0.0680600
  7    1.3054968  164.4958407  244.8652085    0.0680600
  8    1.3900430  140.9161840  193.9787374    0.0680600
  9    1.4907749  130.6917125  152.9412447    0.0680600
 10    1.3738740  139.5314858  111.6998345    0.0680600
  
  Distortion Coordinate (A):   0.1640
  
  
  Atom Coordinate (A)s (in Angstroms,degrees,degrees):
  
  1    1.3011679   16.9330657  170.9897221    0.0680600
  2    1.3053134   15.5055756  348.8814176    0.0680600
  3    1.3896199   39.0746224   39.8514595    0.0680600
  4    1.4906113   49.3154696   80.9033109    0.0680600
  5    1.3736335   40.4691000  122.1432710    0.0680600
  6    1.3010587  163.0842588   62.8365232    0.0680600
  7    1.3052815  164.4764128  244.8993642    0.0680600
  8    1.3897615  140.9098002  193.9650261    0.0680600
  9    1.4908369  130.6805989  152.9185489    0.0680600
 10    1.3736608  139.5380143  111.6852460    0.0680600
  
  Distortion Coordinate (A):   0.2050
  
  
  Atom Coordinate (A)s (in Angstroms,degrees,degrees):
  
  1    1.3010279   16.9229857  171.0397397    0.0680600
  2    1.3050983   15.5250131  348.8473234    0.0680600
  3    1.3893385   39.0810097   39.8651746    0.0680600
  4    1.4906738   49.3265924   80.9259971    0.0680600
  5    1.3734205   40.4625764  122.1578697    0.0680600
  6    1.3009188  163.0943465   62.7864704    0.0680600
  7    1.3050667  164.4569765  244.9334422    0.0680600
  8    1.3894800  140.9034135  193.9513158    0.0680600
  9    1.4908992  130.6694814  152.8958617    0.0680600
 10    1.3734477  139.5445420  111.6706513    0.0680600
  
  Distortion Coordinate (A):   0.2460
  
  
  Atom Coordinate (A)s (in Angstroms,degrees,degrees):
  
  1    1.3008882   16.9129167  171.0898204    0.0680600
  2    1.3048835   15.5444591  348.8133067    0.0680600
  3    1.3890571   39.0874000   39.8788888    0.0680600
  4    1.4907367   49.3377191   80.9486748    0.0680600
  5    1.3732076   40.4560535  122.1724748    0.0680600
  6    1.3007791  163.1044232   62.7363543    0.0680600
  7    1.3048522  164.4375318  244.9674427    0.0680600
  8    1.3891987  140.8970238  193.9376063    0.0680600
  9    1.4909619  130.6583600  152.8731831    0.0680600
 10    1.3732347  139.5510689  111.6560504    0.0680600
  
  Distortion Coordinate (A):   0.2870
  
  
  Atom Coordinate (A)s (in Angstroms,degrees,degrees):
  
  1    1.3007488   16.9028589  171.1399644    0.0680600
  2    1.3046692   15.5639134  348.7793674    0.0680600
  3    1.3887758   39.0937933   39.8926021    0.0680600
  4    1.4908000   49.3488497   80.9713438    0.0680600
  5    1.3729949   40.4495315  122.1870860    0.0680600
  6    1.3006397  163.1144888   62.6861747    0.0680600
  7    1.3046381  164.4180787  245.0013660    0.0680600
  8    1.3889174  140.8906312  193.9238977    0.0680600
  9    1.4910249  130.6472346  152.8505131    0.0680600
 10    1.3730218  139.5575950  111.6414432    0.0680600
  
  
  Mode:   34
  
  Distortion Coordinate (A):  -0.3510
  
  
  Atom Coordinate (A)s (in Angstroms,degrees,degrees):
  
  1    1.3023363   17.0169563  170.5779751    0.0680600
  2    1.3023103   15.3830680  348.8254335    0.0680600
  3    1.3878407   39.0908215   39.7989332    0.0680600
  4    1.4879454   49.3227677   80.8192823    0.0680600
  5    1.3741208   40.6007650  122.0847262    0.0680600
  6    1.3022267  163.0003040   63.2485565    0.0680600
  7    1.3022767  164.5989061  244.9551137    0.0680600
  8    1.3879827  140.8935843  194.0175371    0.0680600
  9    1.4881719  130.6732818  153.0025842    0.0680600
 10    1.3741479  139.4063350  111.7437169    0.0680600
  
  Distortion Coordinate (A):  -0.3120
  
  
  Atom Coordinate (A)s (in Angstroms,degrees,degrees):
  
  1    1.3022687   17.0121176  170.6015080    0.0680600
  2    1.3027398   15.3880487  348.8469762    0.0680600
  3    1.3881635   39.0861816   39.7986728    0.0680600
  4    1.4882141   49.3170133   80.8185264    0.0680600
  5    1.3741610   40.5890344  122.0847497    0.0680600
  6    1.3021592  163.0051464   63.2250074    0.0680600
  7    1.3027063  164.5939264  244.9336047    0.0680600
  8    1.3883055  140.8982258  194.0177971    0.0680600
  9    1.4884406  130.6790360  153.0033397    0.0680600
 10    1.3741881  139.4180653  111.7436998    0.0680600
  
  Distortion Coordinate (A):  -0.2730
  
  
  Atom Coordinate (A)s (in Angstroms,degrees,degrees):
  
  1    1.3022012   17.0072813  170.6250551    0.0680600
  2    1.3031694   15.3930299  348.8684982    0.0680600
  3    1.3884863   39.0815428   39.7984124    0.0680600
  4    1.4884828   49.3112600   80.8177706    0.0680600
  5    1.3742013   40.5773042  122.0847732    0.0680600
  6    1.3020917  163.0099864   63.2014441    0.0680600
  7    1.3031359  164.5889463  244.9121162    0.0680600
  8    1.3886283  140.9028661  194.0180571    0.0680600
  9    1.4887093  130.6847891  153.0040952    0.0680600
 10    1.3742285  139.4297954  111.7436827    0.0680600
  
  Distortion Coordinate (A):  -0.2340
  
  
  Atom Coordinate (A)s (in Angstroms,degrees,degrees):
  
  1    1.3021338   17.0024475  170.6486164    0.0680600
  2    1.3035990   15.3980115  348.8899996    0.0680600
  3    1.3888092   39.0769051   39.7981520    0.0680600
  4    1.4887516   49.3055079   80.8170148    0.0680600
  5    1.3742417   40.5655743  122.0847967    0.0680600
  6    1.3020242  163.0148239   63.1778665    0.0680600
  7    1.3035656  164.5839657  244.8906484    0.0680600
  8    1.3889511  140.9075054  194.0183171    0.0680600
  9    1.4889780  130.6905410  153.0048507    0.0680600
 10    1.3742690  139.4415250  111.7436656    0.0680600
  
  Distortion Coordinate (A):  -0.1950
  
  
  Atom Coordinate (A)s (in Angstroms,degrees,degrees):
  
  1    1.3020664   16.9976162  170.6721920    0.0680600
  2    1.3040286   15.4029935  348.9114804    0.0680600
  3    1.3891321   39.0722685   39.7978917    0.0680600
  4    1.4890203   49.2997568   80.8162590    0.0680600
  5    1.3742822   40.5538447  122.0848202    0.0680600
  6    1.3019568  163.0196589   63.1542747    0.0680600
  7    1.3039953  164.5789847  244.8692012    0.0680600
  8    1.3892739  140.9121436  194.0185770    0.0680600
  9    1.4892468  130.6962918  153.0056062    0.0680600
 10    1.3743096  139.4532543  111.7436484    0.0680600
  
  Distortion Coordinate (A):  -0.1560
  
  
  Atom Coordinate (A)s (in Angstroms,degrees,degrees):
  
  1    1.3019990   16.9927873  170.6957817    0.0680600
  2    1.3044583   15.4079760  348.9329405    0.0680600
  3    1.3894550   39.0676331   39.7976313    0.0680600
  4    1.4892891   49.2940068   80.8155032    0.0680600
  5    1.3743229   40.5421156  122.0848437    0.0680600
  6    1.3018895  163.0244915   63.1306687    0.0680600
  7    1.3044251  164.5740033  244.8477745    0.0680600
  8    1.3895967  140.9167806  194.0188369    0.0680600
  9    1.4895156  130.7020416  153.0063617    0.0680600
 10    1.3743503  139.4649833  111.7436313    0.0680600
  
  Distortion Coordinate (A):  -0.1170
  
  
  Atom Coordinate (A)s (in Angstroms,degrees,degrees):
  
  1    1.3019317   16.9879608  170.7193857    0.0680600
  2    1.3048880   15.4129589  348.9543801    0.0680600
  3    1.3897779   39.0629987   39.7973709    0.0680600
  4    1.4895580   49.2882580   80.8147474    0.0680600
  5    1.3743636   40.5303867  122.0848672    0.0680600
  6    1.3018222  163.0293216   63.1070484    0.0680600
  7    1.3048549  164.5690215  244.8263683    0.0680600
  8    1.3899196  140.9214166  194.0190969    0.0680600
  9    1.4897844  130.7077902  153.0071172    0.0680600
 10    1.3743911  139.4767119  111.7436142    0.0680600
  
  Distortion Coordinate (A):  -0.0780
  
  
  Atom Coordinate (A)s (in Angstroms,degrees,degrees):
  
  1    1.3018645   16.9831369  170.7430039    0.0680600
  2    1.3053178   15.4179421  348.9757991    0.0680600
  3    1.3901008   39.0583654   39.7971106    0.0680600
  4    1.4898268   49.2825102   80.8139917    0.0680600
  5    1.3744045   40.5186583  122.0848908    0.0680600
  6    1.3017550  163.0341493   63.0834138    0.0680600
  7    1.3052848  164.5640393  244.8049826    0.0680600
  8    1.3902424  140.9260514  194.0193568    0.0680600
  9    1.4900533  130.7135377  153.0078726    0.0680600
 10    1.3744320  139.4884401  111.7435970    0.0680600
  
  Distortion Coordinate (A):  -0.0390
  
  
  Atom Coordinate (A)s (in Angstroms,degrees,degrees):
  
  1    1.3017973   16.9783154  170.7666364    0.0680600
  2    1.3057476   15.4229258  348.9971975    0.0680600
  3    1.3904237   39.0537333   39.7968503    0.0680600
  4    1.4900957   49.2767636   80.8132359    0.0680600
  5    1.3744455   40.5069301  122.0849143    0.0680600
  6    1.3016879  163.0389744   63.0597649    0.0680600
  7    1.3057147  164.5590566  244.7836175    0.0680600
  8    1.3905653  140.9306851  194.0196167    0.0680600
  9    1.4903222  130.7192841  153.0086280    0.0680600
 10    1.3744731  139.5001680  111.7435798    0.0680600
  
  Distortion Coordinate (A):   0.0390
  
  
  Atom Coordinate (A)s (in Angstroms,degrees,degrees):
  
  1    1.3016631   16.9686799  170.8139440    0.0680600
  2    1.3066073   15.4328945  349.0399330    0.0680600
  3    1.3910697   39.0444723   39.7963296    0.0680600
  4    1.4906336   49.2652737   80.8117245    0.0680600
  5    1.3745277   40.4834750  122.0849614    0.0680600
  6    1.3015537  163.0486173   63.0124244    0.0680600
  7    1.3065746  164.5490901  244.7409485    0.0680600
  8    1.3912111  140.9399493  194.0201365    0.0680600
  9    1.4908600  130.7307736  153.0101388    0.0680600
 10    1.3745555  139.5236227  111.7435455    0.0680600
  
  Distortion Coordinate (A):   0.0780
  
  
  Atom Coordinate (A)s (in Angstroms,degrees,degrees):
  
  1    1.3015961   16.9638658  170.8376192    0.0680600
  2    1.3070373   15.4378794  349.0612700    0.0680600
  3    1.3913927   39.0398435   39.7960693    0.0680600
  4    1.4909026   49.2595304   80.8109688    0.0680600
  5    1.3745691   40.4717480  122.0849850    0.0680600
  6    1.3014867  163.0534351   62.9887327    0.0680600
  7    1.3070047  164.5441062  244.7196446    0.0680600
  8    1.3915341  140.9445797  194.0203964    0.0680600
  9    1.4911290  130.7365167  153.0108942    0.0680600
 10    1.3745969  139.5353496  111.7435283    0.0680600
  
  Distortion Coordinate (A):   0.1170
  
  
  Atom Coordinate (A)s (in Angstroms,degrees,degrees):
  
  1    1.3015291   16.9590543  170.8613087    0.0680600
  2    1.3074673   15.4428647  349.0825865    0.0680600
  3    1.3917157   39.0352158   39.7958090    0.0680600
  4    1.4911716   49.2537881   80.8102131    0.0680600
  5    1.3746105   40.4600213  122.0850086    0.0680600
  6    1.3014198  163.0582503   62.9650267    0.0680600
  7    1.3074348  164.5391220  244.6983612    0.0680600
  8    1.3918570  140.9492090  194.0206562    0.0680600
  9    1.4913980  130.7422587  153.0116496    0.0680600
 10    1.3746384  139.5470760  111.7435111    0.0680600
  
  Distortion Coordinate (A):   0.1560
  
  
  Atom Coordinate (A)s (in Angstroms,degrees,degrees):
  
  1    1.3014622   16.9542452  170.8850124    0.0680600
  2    1.3078973   15.4478505  349.1038827    0.0680600
  3    1.3920387   39.0305891   39.7955487    0.0680600
  4    1.4914406   49.2480470   80.8094574    0.0680600
  5    1.3746520   40.4482950  122.0850322    0.0680600
  6    1.3013529  163.0630631   62.9413064    0.0680600
  7    1.3078649  164.5341374  244.6770981    0.0680600
  8    1.3921800  140.9538372  194.0209161    0.0680600
  9    1.4916670  130.7479995  153.0124049    0.0680600
 10    1.3746800  139.5588021  111.7434939    0.0680600
  
  Distortion Coordinate (A):   0.1950
  
  
  Atom Coordinate (A)s (in Angstroms,degrees,degrees):
  
  1    1.3013954   16.9494386  170.9087304    0.0680600
  2    1.3083274   15.4528366  349.1251585    0.0680600
  3    1.3923617   39.0259636   39.7952885    0.0680600
  4    1.4917097   49.2423071   80.8087018    0.0680600
  5    1.3746937   40.4365690  122.0850558    0.0680600
  6    1.3012861  163.0678733   62.9175718    0.0680600
  7    1.3082951  164.5291523  244.6558553    0.0680600
  8    1.3925030  140.9584643  194.0211759    0.0680600
  9    1.4919360  130.7537393  153.0131603    0.0680600
 10    1.3747217  139.5705278  111.7434767    0.0680600
  
  Distortion Coordinate (A):   0.2340
  
  
  Atom Coordinate (A)s (in Angstroms,degrees,degrees):
  
  1    1.3013286   16.9446345  170.9324626    0.0680600
  2    1.3087576   15.4578231  349.1464139    0.0680600
  3    1.3926848   39.0213392   39.7950282    0.0680600
  4    1.4919788   49.2365682   80.8079461    0.0680600
  5    1.3747355   40.4248434  122.0850794    0.0680600
  6    1.3012194  163.0726811   62.8938230    0.0680600
  7    1.3087253  164.5241669  244.6346329    0.0680600
  8    1.3928260  140.9630903  194.0214358    0.0680600
  9    1.4922051  130.7594780  153.0139156    0.0680600
 10    1.3747636  139.5822532  111.7434595    0.0680600
  
  Distortion Coordinate (A):   0.2730
  
  
  Atom Coordinate (A)s (in Angstroms,degrees,degrees):
  
  1    1.3012619   16.9398330  170.9562092    0.0680600
  2    1.3091877   15.4628100  349.1676489    0.0680600
  3    1.3930079   39.0167159   39.7947679    0.0680600
  4    1.4922479   49.2308304   80.8071905    0.0680600
  5    1.3747773   40.4131182  122.0851031    0.0680600
  6    1.3011526  163.0774864   62.8700598    0.0680600
  7    1.3091556  164.5191811  244.6134307    0.0680600
  8    1.3931490  140.9677152  194.0216956    0.0680600
  9    1.4924742  130.7652155  153.0146709    0.0680600
 10    1.3748055  139.5939782  111.7434423    0.0680600
  
  Distortion Coordinate (A):   0.3120
  
  
  Atom Coordinate (A)s (in Angstroms,degrees,degrees):
  
  1    1.3011952   16.9350339  170.9799700    0.0680600
  2    1.3096180   15.4677972  349.1888636    0.0680600
  3    1.3933310   39.0120937   39.7945077    0.0680600
  4    1.4925170   49.2250937   80.8064349    0.0680600
  5    1.3748193   40.4013934  122.0851267    0.0680600
  6    1.3010860  163.0822891   62.8462822    0.0680600
  7    1.3095859  164.5141949  244.5922488    0.0680600
  8    1.3934720  140.9723389  194.0219554    0.0680600
  9    1.4927434  130.7709520  153.0154262    0.0680600
 10    1.3748476  139.6057028  111.7434251    0.0680600
  
  Distortion Coordinate (A):   0.3510
  
  
  Atom Coordinate (A)s (in Angstroms,degrees,degrees):
  
  1    1.3011286   16.9302373  171.0037451    0.0680600
  2    1.3100482   15.4727849  349.2100580    0.0680600
  3    1.3936541   39.0074726   39.7942475    0.0680600
  4    1.4927862   49.2193582   80.8056793    0.0680600
  5    1.3748614   40.3896689  122.0851504    0.0680600
  6    1.3010194  163.0870894   62.8224904    0.0680600
  7    1.3100163  164.5092084  244.5710872    0.0680600
  8    1.3937951  140.9769616  194.0222152    0.0680600
  9    1.4930125  130.7766873  153.0161815    0.0680600
 10    1.3748897  139.6174270  111.7434078    0.0680600
  
  
  Mode:   35
  
  Distortion Coordinate (A):  -0.3740
  
  
  Atom Coordinate (A)s (in Angstroms,degrees,degrees):
  
  1    1.3023762   17.0198111  170.5641034    0.0680600
  2    1.3025168   15.4440807  349.0017798    0.0680600
  3    1.3876503   39.0935584   39.7990868    0.0680600
  4    1.4903647   49.2710181   80.8124802    0.0680600
  5    1.3769068   40.5555446  122.0738637    0.0680600
  6    1.3009802  163.0899191   62.8084526    0.0680600
  7    1.3098053  164.5702218  244.7455158    0.0680600
  8    1.3939856  140.9796873  194.0223684    0.0680600
  9    1.4905911  130.7250294  153.0093834    0.0680600
 10    1.3720972  139.5723540  111.7325006    0.0680600
  
  Distortion Coordinate (A):  -0.3400
  
  
  Atom Coordinate (A)s (in Angstroms,degrees,degrees):
  
  1    1.3023173   17.0155913  170.5846112    0.0680600
  2    1.3028496   15.4426087  349.0033072    0.0680600
  3    1.3879317   39.0895127   39.7988598    0.0680600
  4    1.4903647   49.2710181   80.8124802    0.0680600
  5    1.3766867   40.5500634  122.0748685    0.0680600
  6    1.3010382  163.0857357   62.8292024    0.0680600
  7    1.3094725  164.5687557  244.7470386    0.0680600
  8    1.3937040  140.9756579  194.0221419    0.0680600
  9    1.4905911  130.7250294  153.0093834    0.0680600
 10    1.3723168  139.5668533  111.7335082    0.0680600
  
  Distortion Coordinate (A):  -0.3060
  
  
  Atom Coordinate (A)s (in Angstroms,degrees,degrees):
  
  1    1.3022584   17.0113734  170.6051297    0.0680600
  2    1.3031823   15.4411371  349.0048345    0.0680600
  3    1.3882132   39.0854679   39.7986328    0.0680600
  4    1.4903647   49.2710181   80.8124802    0.0680600
  5    1.3764665   40.5445813  122.0758736    0.0680600
  6    1.3010962  163.0815504   62.8499413    0.0680600
  7    1.3091397  164.5672892  244.7485616    0.0680600
  8    1.3934223  140.9716277  194.0219154    0.0680600
  9    1.4905911  130.7250294  153.0093834    0.0680600
 10    1.3725365  139.5613535  111.7345154    0.0680600
  
  Distortion Coordinate (A):  -0.2720
  
  
  Atom Coordinate (A)s (in Angstroms,degrees,degrees):
  
  1    1.3021995   17.0071573  170.6256591    0.0680600
  2    1.3035151   15.4396659  349.0063617    0.0680600
  3    1.3884946   39.0814239   39.7984057    0.0680600
  4    1.4903647   49.2710181   80.8124802    0.0680600
  5    1.3762464   40.5390983  122.0768792    0.0680600
  6    1.3011544  163.0773632   62.8706692    0.0680600
  7    1.3088069  164.5658224  244.7500846    0.0680600
  8    1.3931407  140.9675966  194.0216889    0.0680600
  9    1.4905911  130.7250294  153.0093834    0.0680600
 10    1.3727561  139.5558546  111.7355222    0.0680600
  
  Distortion Coordinate (A):  -0.2380
  
  
  Atom Coordinate (A)s (in Angstroms,degrees,degrees):
  
  1    1.3021407   17.0029432  170.6461992    0.0680600
  2    1.3038479   15.4381951  349.0078888    0.0680600
  3    1.3887761   39.0773807   39.7981787    0.0680600
  4    1.4903647   49.2710181   80.8124802    0.0680600
  5    1.3760264   40.5336144  122.0778852    0.0680600
  6    1.3012125  163.0731740   62.8913864    0.0680600
  7    1.3084741  164.5643551  244.7516078    0.0680600
  8    1.3928591  140.9635647  194.0214624    0.0680600
  9    1.4905911  130.7250294  153.0093834    0.0680600
 10    1.3729758  139.5503566  111.7365286    0.0680600
  
  Distortion Coordinate (A):  -0.2040
  
  
  Atom Coordinate (A)s (in Angstroms,degrees,degrees):
  
  1    1.3020819   16.9987309  170.6667502    0.0680600
  2    1.3041807   15.4367246  349.0094158    0.0680600
  3    1.3890576   39.0733384   39.7979517    0.0680600
  4    1.4903647   49.2710181   80.8124802    0.0680600
  5    1.3758063   40.5281297  122.0788915    0.0680600
  6    1.3012707  163.0689830   62.9120926    0.0680600
  7    1.3081413  164.5628875  244.7531310    0.0680600
  8    1.3925775  140.9595319  194.0212359    0.0680600
  9    1.4905911  130.7250294  153.0093834    0.0680600
 10    1.3731955  139.5448595  111.7375347    0.0680600
  
  Distortion Coordinate (A):  -0.1700
  
  
  Atom Coordinate (A)s (in Angstroms,degrees,degrees):
  
  1    1.3020232   16.9945204  170.6873120    0.0680600
  2    1.3045135   15.4352546  349.0109426    0.0680600
  3    1.3893390   39.0692969   39.7977248    0.0680600
  4    1.4903647   49.2710181   80.8124802    0.0680600
  5    1.3755863   40.5226440  122.0798983    0.0680600
  6    1.3013289  163.0647901   62.9327880    0.0680600
  7    1.3078086  164.5614194  244.7546544    0.0680600
  8    1.3922959  140.9554983  194.0210094    0.0680600
  9    1.4905911  130.7250294  153.0093834    0.0680600
 10    1.3734152  139.5393633  111.7385403    0.0680600
  
  Distortion Coordinate (A):  -0.1360
  
  
  Atom Coordinate (A)s (in Angstroms,degrees,degrees):
  
  1    1.3019645   16.9903119  170.7078846    0.0680600
  2    1.3048463   15.4337849  349.0124694    0.0680600
  3    1.3896205   39.0652563   39.7974978    0.0680600
  4    1.4903647   49.2710181   80.8124802    0.0680600
  5    1.3753663   40.5171575  122.0809054    0.0680600
  6    1.3013872  163.0605953   62.9534725    0.0680600
  7    1.3074758  164.5599510  244.7561779    0.0680600
  8    1.3920144  140.9514639  194.0207828    0.0680600
  9    1.4905911  130.7250294  153.0093834    0.0680600
 10    1.3736350  139.5338680  111.7395456    0.0680600
  
  Distortion Coordinate (A):  -0.1020
  
  
  Atom Coordinate (A)s (in Angstroms,degrees,degrees):
  
  1    1.3019058   16.9861052  170.7284680    0.0680600
  2    1.3051791   15.4323156  349.0139961    0.0680600
  3    1.3899021   39.0612165   39.7972708    0.0680600
  4    1.4903647   49.2710181   80.8124802    0.0680600
  5    1.3751463   40.5116700  122.0819129    0.0680600
  6    1.3014455  163.0563986   62.9741461    0.0680600
  7    1.3071430  164.5584822  244.7577014    0.0680600
  8    1.3917328  140.9474286  194.0205563    0.0680600
  9    1.4905911  130.7250294  153.0093834    0.0680600
 10    1.3738548  139.5283735  111.7405504    0.0680600
  
  Distortion Coordinate (A):  -0.0680
  
  
  Atom Coordinate (A)s (in Angstroms,degrees,degrees):
  
  1    1.3018472   16.9819004  170.7490622    0.0680600
  2    1.3055118   15.4308466  349.0155227    0.0680600
  3    1.3901836   39.0571776   39.7970438    0.0680600
  4    1.4903647   49.2710181   80.8124802    0.0680600
  5    1.3749264   40.5061817  122.0829209    0.0680600
  6    1.3015039  163.0522000   62.9948088    0.0680600
  7    1.3068102  164.5570131  244.7592251    0.0680600
  8    1.3914513  140.9433925  194.0203297    0.0680600
  9    1.4905911  130.7250294  153.0093834    0.0680600
 10    1.3740746  139.5228800  111.7415549    0.0680600
  
  Distortion Coordinate (A):  -0.0340
  
  
  Atom Coordinate (A)s (in Angstroms,degrees,degrees):
  
  1    1.3017887   16.9776974  170.7696672    0.0680600
  2    1.3058446   15.4293781  349.0170491    0.0680600
  3    1.3904651   39.0531395   39.7968169    0.0680600
  4    1.4903647   49.2710181   80.8124802    0.0680600
  5    1.3747064   40.5006925  122.0839292    0.0680600
  6    1.3015623  163.0479995   63.0154607    0.0680600
  7    1.3064774  164.5555435  244.7607489    0.0680600
  8    1.3911697  140.9393556  194.0201032    0.0680600
  9    1.4905911  130.7250294  153.0093834    0.0680600
 10    1.3742944  139.5173873  111.7425590    0.0680600
  
  Distortion Coordinate (A):   0.0340
  
  
  Atom Coordinate (A)s (in Angstroms,degrees,degrees):
  
  1    1.3016717   16.9692972  170.8109098    0.0680600
  2    1.3065102   15.4264422  349.0201017    0.0680600
  3    1.3910283   39.0450658   39.7963630    0.0680600
  4    1.4903647   49.2710181   80.8124802    0.0680600
  5    1.3742667   40.4897114  122.0859470    0.0680600
  6    1.3016793  163.0395929   63.0567320    0.0680600
  7    1.3058119  164.5526032  244.7637968    0.0680600
  8    1.3906067  140.9312791  194.0196500    0.0680600
  9    1.4905911  130.7250294  153.0093834    0.0680600
 10    1.3747341  139.5064047  111.7445660    0.0680600
  
  Distortion Coordinate (A):   0.0680
  
  
  Atom Coordinate (A)s (in Angstroms,degrees,degrees):
  
  1    1.3016133   16.9651000  170.8315473    0.0680600
  2    1.3068430   15.4249748  349.0216279    0.0680600
  3    1.3913098   39.0410303   39.7961361    0.0680600
  4    1.4903647   49.2710181   80.8124802    0.0680600
  5    1.3740468   40.4842195  122.0869564    0.0680600
  6    1.3017378  163.0353867   63.0773513    0.0680600
  7    1.3054791  164.5511325  244.7653208    0.0680600
  8    1.3903252  140.9272397  194.0194234    0.0680600
  9    1.4905911  130.7250294  153.0093834    0.0680600
 10    1.3749540  139.5009147  111.7455689    0.0680600
  
  Distortion Coordinate (A):   0.1020
  
  
  Atom Coordinate (A)s (in Angstroms,degrees,degrees):
  
  1    1.3015549   16.9609046  170.8521957    0.0680600
  2    1.3071758   15.4235078  349.0231539    0.0680600
  3    1.3915914   39.0369955   39.7959091    0.0680600
  4    1.4903647   49.2710181   80.8124802    0.0680600
  5    1.3738270   40.4787267  122.0879663    0.0680600
  6    1.3017964  163.0311787   63.0979598    0.0680600
  7    1.3051463  164.5496614  244.7668450    0.0680600
  8    1.3900437  140.9231993  194.0191968    0.0680600
  9    1.4905911  130.7250294  153.0093834    0.0680600
 10    1.3751739  139.4954256  111.7465714    0.0680600
  
  Distortion Coordinate (A):   0.1360
  
  
  Atom Coordinate (A)s (in Angstroms,degrees,degrees):
  
  1    1.3014965   16.9567111  170.8728549    0.0680600
  2    1.3075086   15.4220412  349.0246799    0.0680600
  3    1.3918730   39.0329616   39.7956822    0.0680600
  4    1.4903647   49.2710181   80.8124802    0.0680600
  5    1.3736072   40.4732331  122.0889766    0.0680600
  6    1.3018550  163.0269688   63.1185575    0.0680600
  7    1.3048136  164.5481899  244.7683693    0.0680600
  8    1.3897623  140.9191582  194.0189702    0.0680600
  9    1.4905911  130.7250294  153.0093834    0.0680600
 10    1.3753939  139.4899374  111.7475736    0.0680600
  
  Distortion Coordinate (A):   0.1700
  
  
  Atom Coordinate (A)s (in Angstroms,degrees,degrees):
  
  1    1.3014382   16.9525195  170.8935249    0.0680600
  2    1.3078414   15.4205750  349.0262057    0.0680600
  3    1.3921547   39.0289286   39.7954553    0.0680600
  4    1.4903647   49.2710181   80.8124802    0.0680600
  5    1.3733874   40.4677385  122.0899872    0.0680600
  6    1.3019137  163.0227570   63.1391443    0.0680600
  7    1.3044808  164.5467181  244.7698937    0.0680600
  8    1.3894808  140.9151162  194.0187436    0.0680600
  9    1.4905911  130.7250294  153.0093834    0.0680600
 10    1.3756139  139.4844501  111.7485753    0.0680600
  
  Distortion Coordinate (A):   0.2040
  
  
  Atom Coordinate (A)s (in Angstroms,degrees,degrees):
  
  1    1.3013800   16.9483298  170.9142058    0.0680600
  2    1.3081743   15.4191091  349.0277315    0.0680600
  3    1.3924363   39.0248964   39.7952284    0.0680600
  4    1.4903647   49.2710181   80.8124802    0.0680600
  5    1.3731677   40.4622431  122.0909983    0.0680600
  6    1.3019724  163.0185434   63.1597203    0.0680600
  7    1.3041480  164.5452458  244.7714183    0.0680600
  8    1.3891994  140.9110733  194.0185170    0.0680600
  9    1.4905911  130.7250294  153.0093834    0.0680600
 10    1.3758339  139.4789637  111.7495767    0.0680600
  
  Distortion Coordinate (A):   0.2380
  
  
  Atom Coordinate (A)s (in Angstroms,degrees,degrees):
  
  1    1.3013218   16.9441420  170.9348975    0.0680600
  2    1.3085071   15.4176436  349.0292571    0.0680600
  3    1.3927179   39.0208650   39.7950015    0.0680600
  4    1.4903647   49.2710181   80.8124802    0.0680600
  5    1.3729479   40.4567467  122.0920097    0.0680600
  6    1.3020311  163.0143278   63.1802854    0.0680600
  7    1.3038152  164.5437732  244.7729429    0.0680600
  8    1.3889180  140.9070296  194.0182904    0.0680600
  9    1.4905911  130.7250294  153.0093834    0.0680600
 10    1.3760539  139.4734781  111.7505776    0.0680600
  
  Distortion Coordinate (A):   0.2720
  
  
  Atom Coordinate (A)s (in Angstroms,degrees,degrees):
  
  1    1.3012636   16.9399560  170.9556001    0.0680600
  2    1.3088399   15.4161786  349.0307826    0.0680600
  3    1.3929996   39.0168345   39.7947746    0.0680600
  4    1.4903647   49.2710181   80.8124802    0.0680600
  5    1.3727282   40.4512495  122.0930216    0.0680600
  6    1.3020899  163.0101104   63.2008397    0.0680600
  7    1.3034825  164.5423002  244.7744676    0.0680600
  8    1.3886366  140.9029851  194.0180638    0.0680600
  9    1.4905911  130.7250294  153.0093834    0.0680600
 10    1.3762740  139.4679935  111.7515782    0.0680600
  
  Distortion Coordinate (A):   0.3060
  
  
  Atom Coordinate (A)s (in Angstroms,degrees,degrees):
  
  1    1.3012055   16.9357720  170.9763135    0.0680600
  2    1.3091727   15.4147139  349.0323080    0.0680600
  3    1.3932813   39.0128048   39.7945477    0.0680600
  4    1.4903647   49.2710181   80.8124802    0.0680600
  5    1.3725086   40.4457514  122.0940338    0.0680600
  6    1.3021488  163.0058912   63.2213832    0.0680600
  7    1.3031497  164.5408268  244.7759924    0.0680600
  8    1.3883552  140.8989397  194.0178371    0.0680600
  9    1.4905911  130.7250294  153.0093834    0.0680600
 10    1.3764940  139.4625097  111.7525784    0.0680600
  
  Distortion Coordinate (A):   0.3400
  
  
  Atom Coordinate (A)s (in Angstroms,degrees,degrees):
  
  1    1.3011474   16.9315899  170.9970378    0.0680600
  2    1.3095055   15.4132495  349.0338334    0.0680600
  3    1.3935630   39.0087759   39.7943209    0.0680600
  4    1.4903647   49.2710181   80.8124802    0.0680600
  5    1.3722889   40.4402524  122.0950464    0.0680600
  6    1.3022077  163.0016700   63.2419159    0.0680600
  7    1.3028170  164.5393530  244.7775173    0.0680600
  8    1.3880738  140.8948935  194.0176105    0.0680600
  9    1.4905911  130.7250294  153.0093834    0.0680600
 10    1.3767141  139.4570268  111.7535782    0.0680600
  
  Distortion Coordinate (A):   0.3740
  
  
  Atom Coordinate (A)s (in Angstroms,degrees,degrees):
  
  1    1.3010893   16.9274097  171.0177730    0.0680600
  2    1.3098383   15.4117856  349.0353586    0.0680600
  3    1.3938447   39.0047479   39.7940940    0.0680600
  4    1.4903647   49.2710181   80.8124802    0.0680600
  5    1.3720693   40.4347525  122.0960595    0.0680600
  6    1.3022666  162.9974470   63.2624377    0.0680600
  7    1.3024842  164.5378788  244.7790424    0.0680600
  8    1.3877924  140.8908464  194.0173838    0.0680600
  9    1.4905911  130.7250294  153.0093834    0.0680600
 10    1.3769343  139.4515449  111.7545777    0.0680600
  
  
  Mode:   36
  
  Distortion Coordinate (A):  -0.3200
  
  
  Atom Coordinate (A)s (in Angstroms,degrees,degrees):
  
  1    1.3031427   16.8566677  170.8310132    0.0680600
  2    1.3065744   15.4826725  349.1789555    0.0680600
  3    1.3911985   39.0609030   39.9014865    0.0680600
  4    1.4920672   49.1996666   80.9961649    0.0680600
  5    1.3797087   40.4070360  122.1705502    0.0680600
  6    1.3002177  162.9268338   63.0762142    0.0680600
  7    1.3057506  164.6087485  244.9235636    0.0680600
  8    1.3904405  140.9470105  194.1248274    0.0680600
  9    1.4889116  130.6532696  153.1928588    0.0680600
 10    1.3693014  139.4233165  111.8292136    0.0680600
  
  Distortion Coordinate (A):  -0.2800
  
  
  Atom Coordinate (A)s (in Angstroms,degrees,degrees):
  
  1    1.3029656   16.8712639  170.8258944    0.0680600
  2    1.3065246   15.4758218  349.1589712    0.0680600
  3    1.3911418   39.0594230   39.8883793    0.0680600
  4    1.4918533   49.2085649   80.9731950    0.0680600
  5    1.3790554   40.4180347  122.1598500    0.0680600
  6    1.3003925  162.9414615   63.0712270    0.0680600
  7    1.3057996  164.6019196  244.9033385    0.0680600
  8    1.3904963  140.9455538  194.1117037    0.0680600
  9    1.4891204  130.6622601  153.1699340    0.0680600
 10    1.3699525  139.4344112  111.8185060    0.0680600
  
  Distortion Coordinate (A):  -0.2400
  
  
  Atom Coordinate (A)s (in Angstroms,degrees,degrees):
  
  1    1.3027886   16.8858623  170.8207835    0.0680600
  2    1.3064748   15.4689726  349.1389689    0.0680600
  3    1.3910852   39.0579444   39.8752707    0.0680600
  4    1.4916396   49.2174691   80.9502277    0.0680600
  5    1.3784023   40.4290396  122.1491493    0.0680600
  6    1.3005674  162.9560871   63.0662321    0.0680600
  7    1.3058487  164.5950892  244.8831316    0.0680600
  8    1.3905521  140.9440958  194.0985815    0.0680600
  9    1.4893295  130.6712448  153.1470064    0.0680600
 10    1.3706037  139.4454995  111.8077987    0.0680600
  
  Distortion Coordinate (A):  -0.2000
  
  
  Atom Coordinate (A)s (in Angstroms,degrees,degrees):
  
  1    1.3026117   16.9004627  170.8156805    0.0680600
  2    1.3064251   15.4621250  349.1189486    0.0680600
  3    1.3910286   39.0564672   39.8621607    0.0680600
  4    1.4914263   49.2263791   80.9272631    0.0680600
  5    1.3777493   40.4400509  122.1384483    0.0680600
  6    1.3007425  162.9707107   63.0612297    0.0680600
  7    1.3058979  164.5882571  244.8629430    0.0680600
  8    1.3906080  140.9426363  194.0854606    0.0680600
  9    1.4895390  130.6802236  153.1240761    0.0680600
 10    1.3712551  139.4565814  111.7970918    0.0680600
  
  Distortion Coordinate (A):  -0.1600
  
  
  Atom Coordinate (A)s (in Angstroms,degrees,degrees):
  
  1    1.3024351   16.9150653  170.8105854    0.0680600
  2    1.3063754   15.4552789  349.0989102    0.0680600
  3    1.3909721   39.0549914   39.8490493    0.0680600
  4    1.4912133   49.2352951   80.9043011    0.0680600
  5    1.3770965   40.4510685  122.1277470    0.0680600
  6    1.3009178  162.9853321   63.0562195    0.0680600
  7    1.3059471  164.5814235  244.8427726    0.0680600
  8    1.3906639  140.9411754  194.0723410    0.0680600
  9    1.4897487  130.6891965  153.1011430    0.0680600
 10    1.3719067  139.4676569  111.7863853    0.0680600
  
  Distortion Coordinate (A):  -0.1200
  
  
  Atom Coordinate (A)s (in Angstroms,degrees,degrees):
  
  1    1.3022586   16.9296699  170.8054981    0.0680600
  2    1.3063258   15.4484343  349.0788537    0.0680600
  3    1.3909157   39.0535170   39.8359365    0.0680600
  4    1.4910007   49.2442170   80.8813419    0.0680600
  5    1.3764438   40.4620925  122.1170452    0.0680600
  6    1.3010933  162.9999515   63.0512016    0.0680600
  7    1.3059964  164.5745884  244.8226204    0.0680600
  8    1.3907199  140.9397131  194.0592229    0.0680600
  9    1.4899588  130.6981636  153.0782072    0.0680600
 10    1.3725584  139.4787261  111.7756791    0.0680600
  
  Distortion Coordinate (A):  -0.0800
  
  
  Atom Coordinate (A)s (in Angstroms,degrees,degrees):
  
  1    1.3020823   16.9442766  170.8004186    0.0680600
  2    1.3062763   15.4415913  349.0587791    0.0680600
  3    1.3908593   39.0520440   39.8228224    0.0680600
  4    1.4907883   49.2531448   80.8583853    0.0680600
  5    1.3757912   40.4731228  122.1063431    0.0680600
  6    1.3012690  163.0145688   63.0461761    0.0680600
  7    1.3060458  164.5677517  244.8024864    0.0680600
  8    1.3907759  140.9382494  194.0461061    0.0680600
  9    1.4901692  130.7071248  153.0552687    0.0680600
 10    1.3732102  139.4897890  111.7649733    0.0680600
  
  Distortion Coordinate (A):  -0.0400
  
  
  Atom Coordinate (A)s (in Angstroms,degrees,degrees):
  
  1    1.3019061   16.9588855  170.7953470    0.0680600
  2    1.3062268   15.4347499  349.0386864    0.0680600
  3    1.3908030   39.0505724   39.8097068    0.0680600
  4    1.4905763   49.2620785   80.8354314    0.0680600
  5    1.3751388   40.4841594  122.0956407    0.0680600
  6    1.3014448  163.0291840   63.0411428    0.0680600
  7    1.3060952  164.5609134  244.7823705    0.0680600
  8    1.3908320  140.9367843  194.0329907    0.0680600
  9    1.4903800  130.7160800  153.0323274    0.0680600
 10    1.3738621  139.5008454  111.7542678    0.0680600
  
  Distortion Coordinate (A):   0.0400
  
  
  Atom Coordinate (A)s (in Angstroms,degrees,degrees):
  
  1    1.3015544   16.9881094  170.7852270    0.0680600
  2    1.3061281   15.4210716  348.9984465    0.0680600
  3    1.3906905   39.0476335   39.7834717    0.0680600
  4    1.4901533   49.2799636   80.7895317    0.0680600
  5    1.3738344   40.5062517  122.0742347    0.0680600
  6    1.3017969  163.0584082   63.0310530    0.0680600
  7    1.3061942  164.5472322  244.7421932    0.0680600
  8    1.3909444  140.9338498  194.0067639    0.0680600
  9    1.4908025  130.7339729  152.9864367    0.0680600
 10    1.3751665  139.5229393  111.7328579    0.0680600
  
  Distortion Coordinate (A):   0.0800
  
  
  Atom Coordinate (A)s (in Angstroms,degrees,degrees):
  
  1    1.3013787   17.0027245  170.7801787    0.0680600
  2    1.3060788   15.4142348  348.9782992    0.0680600
  3    1.3906343   39.0461661   39.7703520    0.0680600
  4    1.4899423   49.2889149   80.7665859    0.0680600
  5    1.3731824   40.5173074  122.0635311    0.0680600
  6    1.3019733  163.0730171   63.0259965    0.0680600
  7    1.3062438  164.5403893  244.7221317    0.0680600
  8    1.3910007  140.9323805  193.9936526    0.0680600
  9    1.4910142  130.7429105  152.9634874    0.0680600
 10    1.3758188  139.5339768  111.7221535    0.0680600
  
  Distortion Coordinate (A):   0.1200
  
  
  Atom Coordinate (A)s (in Angstroms,degrees,degrees):
  
  1    1.3012033   17.0173417  170.7751381    0.0680600
  2    1.3060296   15.4073996  348.9581338    0.0680600
  3    1.3905782   39.0447002   39.7572310    0.0680600
  4    1.4897316   49.2978722   80.7436429    0.0680600
  5    1.3725305   40.5283694  122.0528272    0.0680600
  6    1.3021498  163.0876239   63.0209321    0.0680600
  7    1.3062934  164.5335448  244.7020882    0.0680600
  8    1.3910570  140.9309098  193.9805427    0.0680600
  9    1.4912263  130.7518422  152.9405353    0.0680600
 10    1.3764714  139.5450079  111.7114495    0.0680600
  
  Distortion Coordinate (A):   0.1600
  
  
  Atom Coordinate (A)s (in Angstroms,degrees,degrees):
  
  1    1.3010280   17.0319610  170.7701052    0.0680600
[truncated: 107,079 more chars]
