# Supplementary material for: Design of high-temperature f-block molecular nanomagnets through the control of vibration-induced spin relaxation
Source: Chem Sci. 2019 Dec 2;11(6):1593–8. doi: 10.1039/c9sc03133b (PMC7025469; doi:10.1039/c9sc03133b)
Supplement: Supplementary file 3 [file SC-011-C9SC03133B-s003.zip › SI/Home-Made-Codes/Pert-Ham-Temp/matrix11K.inp]

 Mode           1
 (  5.0467599094865716E-003, -0.0000000000000000     ) ( -4.4313420763673721E-002,  2.2534268340305592E-002) (  5.0721716525013463E-002, -6.9068771874508203E-002) ( -7.6226246502986410E-003,  4.6959098016496073E-002) ( -5.0320372902617296E-002,-0.15793169617654662     ) ( -3.3485322358672069E-002, -3.4032866312299181E-002) (  3.3009522264145913E-003,  1.0828133238539946E-003) (  0.0000000000000000     ,  0.0000000000000000     ) (  0.0000000000000000     ,  0.0000000000000000     ) (  0.0000000000000000     ,  0.0000000000000000     )
 ( -4.4313420763673721E-002, -2.2534268340305592E-002) (  3.3803770721089324E-002, -0.0000000000000000     ) ( 0.13463169489741172     , -6.8458392969372922E-002) ( -5.4525404210607982E-002,  7.4292368523846297E-002) ( -1.0155292105976099E-004,  5.8594764692083620E-004) ( -1.0983440704166731E-002, -3.4480267035441402E-002) ( -2.7340651217118483E-002, -2.7787718983162665E-002) (  5.0422878143259577E-003,  1.6540246733558876E-003) (  0.0000000000000000     ,  0.0000000000000000     ) (  0.0000000000000000     ,  0.0000000000000000     )
 (  5.0721716525013463E-002,  6.9068771874508203E-002) ( 0.13463169489741172     ,  6.8458392969372922E-002) ( -2.4872519832685507E-002, -0.0000000000000000     ) ( -2.6807714010606748E-002,  1.3636452392427903E-002) ( -2.7921566681955778E-002,  3.8038716712149687E-002) (  3.0103705612723620E-003, -1.8585023840038677E-002) (  3.1180146523501266E-002,  9.7844067111529404E-002) (  0.0000000000000000     ,  0.0000000000000000     ) (  5.0422878143259577E-003,  1.6540246733558876E-003) (  0.0000000000000000     ,  0.0000000000000000     )
 ( -7.6226246502986410E-003, -4.6959098016496073E-002) ( -5.4525404210607982E-002, -7.4292368523846297E-002) ( -2.6807714010606748E-002, -1.3636452392427903E-002) ( -2.2017194832436054E-002, -0.0000000000000000     ) (-0.10449439320006540     ,  5.3139602254207718E-002) (  3.8732821925469813E-002, -5.2768004849810875E-002) (  0.0000000000000000     ,  0.0000000000000000     ) (  3.1180146523501266E-002,  9.7844067111529404E-002) (  2.7340651217118483E-002,  2.7787718983162665E-002) (  3.3009522264145913E-003,  1.0828133238539946E-003)
 ( -5.0320372902617296E-002, 0.15793169617654662     ) ( -1.0155292105976099E-004, -5.8594764692083620E-004) ( -2.7921566681955778E-002, -3.8038716712149687E-002) (-0.10449439320006540     , -5.3139602254207718E-002) (  8.0391840345456662E-003, -0.0000000000000000     ) (  0.0000000000000000     ,  0.0000000000000000     ) (  3.8732821925469813E-002, -5.2768004849810875E-002) ( -3.0103705612723620E-003,  1.8585023840038677E-002) ( -1.0983440704166731E-002, -3.4480267035441402E-002) (  3.3485322358672069E-002,  3.4032866312299181E-002)
 ( -3.3485322358672069E-002,  3.4032866312299181E-002) ( -1.0983440704166731E-002,  3.4480267035441402E-002) (  3.0103705612723620E-003,  1.8585023840038677E-002) (  3.8732821925469813E-002,  5.2768004849810875E-002) (  0.0000000000000000     , -0.0000000000000000     ) (  8.0391840345456662E-003, -0.0000000000000000     ) ( 0.10449439320006540     , -5.3139602254207718E-002) ( -2.7921566681955778E-002,  3.8038716712149687E-002) (  1.0155292105976099E-004, -5.8594764692083620E-004) ( -5.0320372902617296E-002,-0.15793169617654662     )
 (  3.3009522264145913E-003, -1.0828133238539946E-003) ( -2.7340651217118483E-002,  2.7787718983162665E-002) (  3.1180146523501266E-002, -9.7844067111529404E-002) (  0.0000000000000000     , -0.0000000000000000     ) (  3.8732821925469813E-002,  5.2768004849810875E-002) ( 0.10449439320006540     ,  5.3139602254207718E-002) ( -2.2017194832436054E-002, -0.0000000000000000     ) (  2.6807714010606748E-002, -1.3636452392427903E-002) ( -5.4525404210607982E-002,  7.4292368523846297E-002) (  7.6226246502986410E-003, -4.6959098016496073E-002)
 (  0.0000000000000000     , -0.0000000000000000     ) (  5.0422878143259577E-003, -1.6540246733558876E-003) (  0.0000000000000000     , -0.0000000000000000     ) (  3.1180146523501266E-002, -9.7844067111529404E-002) ( -3.0103705612723620E-003, -1.8585023840038677E-002) ( -2.7921566681955778E-002, -3.8038716712149687E-002) (  2.6807714010606748E-002,  1.3636452392427903E-002) ( -2.4872519832685507E-002, -0.0000000000000000     ) (-0.13463169489741172     ,  6.8458392969372922E-002) (  5.0721716525013463E-002, -6.9068771874508203E-002)
 (  0.0000000000000000     , -0.0000000000000000     ) (  0.0000000000000000     , -0.0000000000000000     ) (  5.0422878143259577E-003, -1.6540246733558876E-003) (  2.7340651217118483E-002, -2.7787718983162665E-002) ( -1.0983440704166731E-002,  3.4480267035441402E-002) (  1.0155292105976099E-004,  5.8594764692083620E-004) ( -5.4525404210607982E-002, -7.4292368523846297E-002) (-0.13463169489741172     , -6.8458392969372922E-002) (  3.3803770721089324E-002, -0.0000000000000000     ) (  4.4313420763673721E-002, -2.2534268340305592E-002)
 (  0.0000000000000000     , -0.0000000000000000     ) (  0.0000000000000000     , -0.0000000000000000     ) (  0.0000000000000000     , -0.0000000000000000     ) (  3.3009522264145913E-003, -1.0828133238539946E-003) (  3.3485322358672069E-002, -3.4032866312299181E-002) ( -5.0320372902617296E-002, 0.15793169617654662     ) (  7.6226246502986410E-003,  4.6959098016496073E-002) (  5.0721716525013463E-002,  6.9068771874508203E-002) (  4.4313420763673721E-002,  2.2534268340305592E-002) (  5.0467599094865716E-003, -0.0000000000000000     )
 Mode           2
 (  5.1571617573297653E-002, -0.0000000000000000     ) ( -2.1918670810041833E-002,  1.1171085155353229E-002) ( -7.4538233647907515E-002, 0.10179587552088938     ) ( -2.1938734367519211E-002, 0.13345430102700129     ) (  2.6055063875372739E-002,  8.2103684835724083E-002) (  2.2107294364793657E-002,  2.2440552087864472E-002) ( -1.3762444741139016E-003, -4.6488311085968203E-004) (  0.0000000000000000     ,  0.0000000000000000     ) (  0.0000000000000000     ,  0.0000000000000000     ) (  0.0000000000000000     ,  0.0000000000000000     )
 ( -2.1918670810041833E-002, -1.1171085155353229E-002) (-0.17740984200411866     , -0.0000000000000000     ) (  1.9975760636824505E-002, -1.0227575003791151E-002) (  6.9017069767858791E-002, -9.4261069797116126E-002) (  8.1805300853894786E-003, -4.9774241399494608E-002) (  5.6193691927407894E-003,  1.7704172798090244E-002) (  1.8050530262416802E-002,  1.8322634053871883E-002) ( -2.1022481591305492E-003, -7.1012068160701341E-004) (  0.0000000000000000     ,  0.0000000000000000     ) (  0.0000000000000000     ,  0.0000000000000000     )
 ( -7.4538233647907515E-002,-0.10179587552088938     ) (  1.9975760636824505E-002,  1.0227575003791151E-002) ( 0.15515664954325892     , -0.0000000000000000     ) (  5.8355294220390789E-003, -2.9435240405498476E-003) (  3.7333215403295546E-002, -5.0986745485310556E-002) (  1.7136980885870002E-002,-0.10425673164881769     ) ( -1.6268897813721421E-002, -5.1272080182383099E-002) (  0.0000000000000000     ,  0.0000000000000000     ) ( -2.1022481591305492E-003, -7.1012068160701341E-004) (  0.0000000000000000     ,  0.0000000000000000     )
 ( -2.1938734367519211E-002,-0.13345430102700129     ) (  6.9017069767858791E-002,  9.4261069797116126E-002) (  5.8355294220390789E-003,  2.9435240405498476E-003) (  9.4907513116504180E-002, -0.0000000000000000     ) ( -6.8032924879645029E-003,  3.5246208562366320E-003) ( -4.9337065848229084E-002,  6.7383664779294333E-002) (  0.0000000000000000     ,  0.0000000000000000     ) ( -1.6268897813721421E-002, -5.1272080182383099E-002) ( -1.8050530262416802E-002, -1.8322634053871883E-002) ( -1.3762444741139016E-003, -4.6488311085968203E-004)
 (  2.6055063875372739E-002, -8.2103684835724083E-002) (  8.1805300853894786E-003,  4.9774241399494608E-002) (  3.7333215403295546E-002,  5.0986745485310556E-002) ( -6.8032924879645029E-003, -3.5246208562366320E-003) (-0.12422593822894210     , -0.0000000000000000     ) (  0.0000000000000000     ,  0.0000000000000000     ) ( -4.9337065848229084E-002,  6.7383664779294333E-002) ( -1.7136980885870002E-002, 0.10425673164881769     ) (  5.6193691927407894E-003,  1.7704172798090244E-002) ( -2.2107294364793657E-002, -2.2440552087864472E-002)
 (  2.2107294364793657E-002, -2.2440552087864472E-002) (  5.6193691927407894E-003, -1.7704172798090244E-002) (  1.7136980885870002E-002, 0.10425673164881769     ) ( -4.9337065848229084E-002, -6.7383664779294333E-002) (  0.0000000000000000     , -0.0000000000000000     ) (-0.12422593822894210     , -0.0000000000000000     ) (  6.8032924879645029E-003, -3.5246208562366320E-003) (  3.7333215403295546E-002, -5.0986745485310556E-002) ( -8.1805300853894786E-003,  4.9774241399494608E-002) (  2.6055063875372739E-002,  8.2103684835724083E-002)
 ( -1.3762444741139016E-003,  4.6488311085968203E-004) (  1.8050530262416802E-002, -1.8322634053871883E-002) ( -1.6268897813721421E-002,  5.1272080182383099E-002) (  0.0000000000000000     , -0.0000000000000000     ) ( -4.9337065848229084E-002, -6.7383664779294333E-002) (  6.8032924879645029E-003,  3.5246208562366320E-003) (  9.4907513116504180E-002, -0.0000000000000000     ) ( -5.8355294220390789E-003,  2.9435240405498476E-003) (  6.9017069767858791E-002, -9.4261069797116126E-002) (  2.1938734367519211E-002,-0.13345430102700129     )
 (  0.0000000000000000     , -0.0000000000000000     ) ( -2.1022481591305492E-003,  7.1012068160701341E-004) (  0.0000000000000000     , -0.0000000000000000     ) ( -1.6268897813721421E-002,  5.1272080182383099E-002) ( -1.7136980885870002E-002,-0.10425673164881769     ) (  3.7333215403295546E-002,  5.0986745485310556E-002) ( -5.8355294220390789E-003, -2.9435240405498476E-003) ( 0.15515664954325892     , -0.0000000000000000     ) ( -1.9975760636824505E-002,  1.0227575003791151E-002) ( -7.4538233647907515E-002, 0.10179587552088938     )
 (  0.0000000000000000     , -0.0000000000000000     ) (  0.0000000000000000     , -0.0000000000000000     ) ( -2.1022481591305492E-003,  7.1012068160701341E-004) ( -1.8050530262416802E-002,  1.8322634053871883E-002) (  5.6193691927407894E-003, -1.7704172798090244E-002) ( -8.1805300853894786E-003, -4.9774241399494608E-002) (  6.9017069767858791E-002,  9.4261069797116126E-002) ( -1.9975760636824505E-002, -1.0227575003791151E-002) (-0.17740984200411866     , -0.0000000000000000     ) (  2.1918670810041833E-002, -1.1171085155353229E-002)
 (  0.0000000000000000     , -0.0000000000000000     ) (  0.0000000000000000     , -0.0000000000000000     ) (  0.0000000000000000     , -0.0000000000000000     ) ( -1.3762444741139016E-003,  4.6488311085968203E-004) ( -2.2107294364793657E-002,  2.2440552087864472E-002) (  2.6055063875372739E-002, -8.2103684835724083E-002) (  2.1938734367519211E-002, 0.13345430102700129     ) ( -7.4538233647907515E-002,-0.10179587552088938     ) (  2.1918670810041833E-002,  1.1171085155353229E-002) (  5.1571617573297653E-002, -0.0000000000000000     )
 Mode           3
 ( -6.3300045244977524E-002, -0.0000000000000000     ) (  4.1183202407941710E-002, -2.0776524296453710E-002) ( -2.0277580262619350E-002,  2.7659953274028367E-002) ( -5.6187392491277004E-003,  3.3905865142566619E-002) ( -6.8147422725867053E-003, -2.1435420310747192E-002) (  3.6166220272741603E-003,  3.6818996666763640E-003) ( -1.1702451753314263E-003, -3.9497623425691981E-004) (  0.0000000000000000     ,  0.0000000000000000     ) (  0.0000000000000000     ,  0.0000000000000000     ) (  0.0000000000000000     ,  0.0000000000000000     )
 (  4.1183202407941710E-002,  2.0776524296453710E-002) ( 0.21268470237349288     , -0.0000000000000000     ) ( -7.6016186359995880E-002,  3.8341879203912577E-002) (  1.3798200853122283E-002, -1.8792948371242277E-002) (  1.8825477226250974E-003, -1.1342373818100089E-002) ( -1.5102294940171695E-003, -4.7512751315703892E-003) (  2.9529595197772527E-003,  3.0062584891601849E-003) ( -1.7875790325377100E-003, -6.0333616373031500E-004) (  0.0000000000000000     ,  0.0000000000000000     ) (  0.0000000000000000     ,  0.0000000000000000     )
 ( -2.0277580262619350E-002, -2.7659953274028367E-002) ( -7.6016186359995880E-002, -3.8341879203912577E-002) (-0.16788445196231472     , -0.0000000000000000     ) (  1.4520647463757141E-002, -7.3258940598056018E-003) (  8.6761278207827929E-003, -1.1826525363010602E-002) (  4.1763884156436918E-003, -2.5184385299251197E-002) (  4.1807984657055925E-003,  1.3148784468150425E-002) (  0.0000000000000000     ,  0.0000000000000000     ) ( -1.7875790325377100E-003, -6.0333616373031500E-004) (  0.0000000000000000     ,  0.0000000000000000     )
 ( -5.6187392491277004E-003, -3.3905865142566619E-002) (  1.3798200853122283E-002,  1.8792948371242277E-002) (  1.4520647463757141E-002,  7.3258940598056018E-003) (-0.11073297317696501     , -0.0000000000000000     ) (  6.0227117543744282E-002, -3.0380427434618492E-002) ( -9.6773321815496229E-003,  1.3178427521056184E-002) (  0.0000000000000000     ,  0.0000000000000000     ) (  4.1807984657055925E-003,  1.3148784468150425E-002) ( -2.9529595197772527E-003, -3.0062584891601849E-003) ( -1.1702451753314263E-003, -3.9497623425691981E-004)
 ( -6.8147422725867053E-003,  2.1435420310747192E-002) (  1.8825477226250974E-003,  1.1342373818100089E-002) (  8.6761278207827929E-003,  1.1826525363010602E-002) (  6.0227117543744282E-002,  3.0380427434618492E-002) ( 0.12923276801076442     , -0.0000000000000000     ) (  0.0000000000000000     ,  0.0000000000000000     ) ( -9.6773321815496229E-003,  1.3178427521056184E-002) ( -4.1763884156436918E-003,  2.5184385299251197E-002) ( -1.5102294940171695E-003, -4.7512751315703892E-003) ( -3.6166220272741603E-003, -3.6818996666763640E-003)
 (  3.6166220272741603E-003, -3.6818996666763640E-003) ( -1.5102294940171695E-003,  4.7512751315703892E-003) (  4.1763884156436918E-003,  2.5184385299251197E-002) ( -9.6773321815496229E-003, -1.3178427521056184E-002) (  0.0000000000000000     , -0.0000000000000000     ) ( 0.12923276801076442     , -0.0000000000000000     ) ( -6.0227117543744282E-002,  3.0380427434618492E-002) (  8.6761278207827929E-003, -1.1826525363010602E-002) ( -1.8825477226250974E-003,  1.1342373818100089E-002) ( -6.8147422725867053E-003, -2.1435420310747192E-002)
 ( -1.1702451753314263E-003,  3.9497623425691981E-004) (  2.9529595197772527E-003, -3.0062584891601849E-003) (  4.1807984657055925E-003, -1.3148784468150425E-002) (  0.0000000000000000     , -0.0000000000000000     ) ( -9.6773321815496229E-003, -1.3178427521056184E-002) ( -6.0227117543744282E-002, -3.0380427434618492E-002) (-0.11073297317696501     , -0.0000000000000000     ) ( -1.4520647463757141E-002,  7.3258940598056018E-003) (  1.3798200853122283E-002, -1.8792948371242277E-002) (  5.6187392491277004E-003, -3.3905865142566619E-002)
 (  0.0000000000000000     , -0.0000000000000000     ) ( -1.7875790325377100E-003,  6.0333616373031500E-004) (  0.0000000000000000     , -0.0000000000000000     ) (  4.1807984657055925E-003, -1.3148784468150425E-002) ( -4.1763884156436918E-003, -2.5184385299251197E-002) (  8.6761278207827929E-003,  1.1826525363010602E-002) ( -1.4520647463757141E-002, -7.3258940598056018E-003) (-0.16788445196231472     , -0.0000000000000000     ) (  7.6016186359995880E-002, -3.8341879203912577E-002) ( -2.0277580262619350E-002,  2.7659953274028367E-002)
 (  0.0000000000000000     , -0.0000000000000000     ) (  0.0000000000000000     , -0.0000000000000000     ) ( -1.7875790325377100E-003,  6.0333616373031500E-004) ( -2.9529595197772527E-003,  3.0062584891601849E-003) ( -1.5102294940171695E-003,  4.7512751315703892E-003) ( -1.8825477226250974E-003, -1.1342373818100089E-002) (  1.3798200853122283E-002,  1.8792948371242277E-002) (  7.6016186359995880E-002,  3.8341879203912577E-002) ( 0.21268470237349288     , -0.0000000000000000     ) ( -4.1183202407941710E-002,  2.0776524296453710E-002)
 (  0.0000000000000000     , -0.0000000000000000     ) (  0.0000000000000000     , -0.0000000000000000     ) (  0.0000000000000000     , -0.0000000000000000     ) ( -1.1702451753314263E-003,  3.9497623425691981E-004) ( -3.6166220272741603E-003,  3.6818996666763640E-003) ( -6.8147422725867053E-003,  2.1435420310747192E-002) (  5.6187392491277004E-003,  3.3905865142566619E-002) ( -2.0277580262619350E-002, -2.7659953274028367E-002) ( -4.1183202407941710E-002, -2.0776524296453710E-002) ( -6.3300045244977524E-002, -0.0000000000000000     )
 Mode           4
 ( 0.20555713210585982     , -0.0000000000000000     ) ( -6.4001374657218182E-002, -5.0017132778842267E-002) (  2.1919479996710220E-002,-0.18926797041835045     ) (  1.0453610056007565E-003,-0.14449811360977940     ) ( -1.5247958703900359E-003, -2.0769139718236192E-002) (  3.1567314864018418E-002,  2.9018578955891300E-002) ( -1.9608054152883157E-002, -6.7711028084493658E-003) (  0.0000000000000000     ,  0.0000000000000000     ) (  0.0000000000000000     ,  0.0000000000000000     ) (  0.0000000000000000     ,  0.0000000000000000     )
 ( -6.4001374657218182E-002,  5.0017132778842267E-002) (-0.47336913278823745     , -0.0000000000000000     ) ( 0.10392645457261254     ,  7.3114442811339969E-002) ( -2.2047807860864924E-002, 0.17972638852313269     ) (  9.8643066934396160E-005,  4.8880067648663567E-002) (  9.3785081559480529E-004, -4.9961259893775180E-004) (  2.5774604655540021E-002,  2.3693570500866505E-002) ( -2.9951797462126763E-002, -1.0343030386015764E-002) (  0.0000000000000000     ,  0.0000000000000000     ) (  0.0000000000000000     ,  0.0000000000000000     )
 (  2.1919479996710220E-002, 0.18926797041835045     ) ( 0.10392645457261254     , -7.3114442811339969E-002) ( 0.35391740174722924     , -0.0000000000000000     ) ( -9.7548007027643407E-003, -1.2903215058821816E-002) ( -8.4275242817681076E-003,  9.0600047079665014E-002) ( -3.2812377651969754E-004, 0.10787117550510909     ) (  3.2791802332779599E-003,  2.0279567508590154E-002) (  0.0000000000000000     ,  0.0000000000000000     ) ( -2.9951797462126763E-002, -1.0343030386015764E-002) (  0.0000000000000000     ,  0.0000000000000000     )
 (  1.0453610056007565E-003, 0.14449811360977940     ) ( -2.2047807860864924E-002,-0.17972638852313269     ) ( -9.7548007027643407E-003,  1.2903215058821816E-002) ( 0.22361936861095677     , -0.0000000000000000     ) ( -7.2443617787637027E-002, -5.8005322050172343E-002) (  2.1859883670099854E-002,-0.13950285420743852     ) (  0.0000000000000000     ,  0.0000000000000000     ) (  3.2791802332779599E-003,  2.0279567508590154E-002) ( -2.5774604655540021E-002, -2.3693570500866505E-002) ( -1.9608054152883157E-002, -6.7711028084493658E-003)
 ( -1.5247958703900359E-003,  2.0769139718236192E-002) (  9.8643066934396160E-005, -4.8880067648663567E-002) ( -8.4275242817681076E-003, -9.0600047079665014E-002) ( -7.2443617787637027E-002,  5.8005322050172343E-002) (-0.30972476967580842     , -0.0000000000000000     ) (  0.0000000000000000     ,  0.0000000000000000     ) (  2.1859883670099854E-002,-0.13950285420743852     ) (  3.2812377651969754E-004,-0.10787117550510909     ) (  9.3785081559480529E-004, -4.9961259893775180E-004) ( -3.1567314864018418E-002, -2.9018578955891300E-002)
 (  3.1567314864018418E-002, -2.9018578955891300E-002) (  9.3785081559480529E-004,  4.9961259893775180E-004) ( -3.2812377651969754E-004,-0.10787117550510909     ) (  2.1859883670099854E-002, 0.13950285420743852     ) (  0.0000000000000000     , -0.0000000000000000     ) (-0.30972476967580842     , -0.0000000000000000     ) (  7.2443617787637027E-002,  5.8005322050172343E-002) ( -8.4275242817681076E-003,  9.0600047079665014E-002) ( -9.8643066934396160E-005, -4.8880067648663567E-002) ( -1.5247958703900359E-003, -2.0769139718236192E-002)
 ( -1.9608054152883157E-002,  6.7711028084493658E-003) (  2.5774604655540021E-002, -2.3693570500866505E-002) (  3.2791802332779599E-003, -2.0279567508590154E-002) (  0.0000000000000000     , -0.0000000000000000     ) (  2.1859883670099854E-002, 0.13950285420743852     ) (  7.2443617787637027E-002, -5.8005322050172343E-002) ( 0.22361936861095677     , -0.0000000000000000     ) (  9.7548007027643407E-003,  1.2903215058821816E-002) ( -2.2047807860864924E-002, 0.17972638852313269     ) ( -1.0453610056007565E-003, 0.14449811360977940     )
 (  0.0000000000000000     , -0.0000000000000000     ) ( -2.9951797462126763E-002,  1.0343030386015764E-002) (  0.0000000000000000     , -0.0000000000000000     ) (  3.2791802332779599E-003, -2.0279567508590154E-002) (  3.2812377651969754E-004, 0.10787117550510909     ) ( -8.4275242817681076E-003, -9.0600047079665014E-002) (  9.7548007027643407E-003, -1.2903215058821816E-002) ( 0.35391740174722924     , -0.0000000000000000     ) (-0.10392645457261254     , -7.3114442811339969E-002) (  2.1919479996710220E-002,-0.18926797041835045     )
 (  0.0000000000000000     , -0.0000000000000000     ) (  0.0000000000000000     , -0.0000000000000000     ) ( -2.9951797462126763E-002,  1.0343030386015764E-002) ( -2.5774604655540021E-002,  2.3693570500866505E-002) (  9.3785081559480529E-004,  4.9961259893775180E-004) ( -9.8643066934396160E-005,  4.8880067648663567E-002) ( -2.2047807860864924E-002,-0.17972638852313269     ) (-0.10392645457261254     ,  7.3114442811339969E-002) (-0.47336913278823745     , -0.0000000000000000     ) (  6.4001374657218182E-002,  5.0017132778842267E-002)
 (  0.0000000000000000     , -0.0000000000000000     ) (  0.0000000000000000     , -0.0000000000000000     ) (  0.0000000000000000     , -0.0000000000000000     ) ( -1.9608054152883157E-002,  6.7711028084493658E-003) ( -3.1567314864018418E-002,  2.9018578955891300E-002) ( -1.5247958703900359E-003,  2.0769139718236192E-002) ( -1.0453610056007565E-003,-0.14449811360977940     ) (  2.1919479996710220E-002, 0.18926797041835045     ) (  6.4001374657218182E-002, -5.0017132778842267E-002) ( 0.20555713210585982     , -0.0000000000000000     )
 Mode           5
 (  2.4130551765056307E-002, -0.0000000000000000     ) ( -5.5656954886761888E-002,  2.9518993506684035E-002) (  5.9098747194246737E-002, -8.3918954538578602E-002) (  9.2592605033588529E-003,-0.11870886520385367     ) ( -1.3772902234352005E-002, -4.6573387871630879E-002) (  1.6634838019355207E-002,  2.6402282730093613E-003) ( -1.8505180235203599E-003, -3.3529468289554237E-003) (  0.0000000000000000     ,  0.0000000000000000     ) (  0.0000000000000000     ,  0.0000000000000000     ) (  0.0000000000000000     ,  0.0000000000000000     )
 ( -5.5656954886761888E-002, -2.9518993506684035E-002) ( -1.1632872674458410E-002, -0.0000000000000000     ) (  8.8852391981618706E-002, -4.8883197603182299E-002) ( -6.5119693676067000E-002,  8.6737449816196757E-002) ( -5.0278956153008087E-003,  4.5306081675269956E-002) ( -2.6748993924751471E-003, -9.6608731192014841E-003) (  1.3582288367090072E-002,  2.1557373577808583E-003) ( -2.8267129725540402E-003, -5.1217108816167933E-003) (  0.0000000000000000     ,  0.0000000000000000     ) (  0.0000000000000000     ,  0.0000000000000000     )
 (  5.9098747194246737E-002,  8.3918954538578602E-002) (  8.8852391981618706E-002,  4.8883197603182299E-002) ( -5.2394280897784138E-003, -0.0000000000000000     ) ( -1.2653434689448363E-002,  7.0519867497012105E-003) ( -3.2773671189319363E-002,  4.4611938208915854E-002) ( -8.8079728867566306E-003,  9.3768772957648391E-002) (  9.1428055111166893E-003,  2.9785607740398970E-002) (  0.0000000000000000     ,  0.0000000000000000     ) ( -2.8267129725540402E-003, -5.1217108816167933E-003) (  0.0000000000000000     ,  0.0000000000000000     )
 (  9.2592605033588529E-003, 0.11870886520385367     ) ( -6.5119693676067000E-002, -8.6737449816196757E-002) ( -1.2653434689448363E-002, -7.0519867497012105E-003) ( -2.4010336981137108E-003, -0.0000000000000000     ) ( -6.6656840326950004E-002,  3.6640390083242234E-002) (  4.6780601094726239E-002, -6.2551455201263331E-002) (  0.0000000000000000     ,  0.0000000000000000     ) (  9.1428055111166893E-003,  2.9785607740398970E-002) ( -1.3582288367090072E-002, -2.1557373577808583E-003) ( -1.8505180235203599E-003, -3.3529468289554237E-003)
 ( -1.3772902234352005E-002,  4.6573387871630879E-002) ( -5.0278956153008087E-003, -4.5306081675269956E-002) ( -3.2773671189319363E-002, -4.4611938208915854E-002) ( -6.6656840326950004E-002, -3.6640390083242234E-002) ( -4.8572173027057689E-003, -0.0000000000000000     ) (  0.0000000000000000     ,  0.0000000000000000     ) (  4.6780601094726239E-002, -6.2551455201263331E-002) (  8.8079728867566306E-003, -9.3768772957648391E-002) ( -2.6748993924751471E-003, -9.6608731192014841E-003) ( -1.6634838019355207E-002, -2.6402282730093613E-003)
 (  1.6634838019355207E-002, -2.6402282730093613E-003) ( -2.6748993924751471E-003,  9.6608731192014841E-003) ( -8.8079728867566306E-003, -9.3768772957648391E-002) (  4.6780601094726239E-002,  6.2551455201263331E-002) (  0.0000000000000000     , -0.0000000000000000     ) ( -4.8572173027057689E-003, -0.0000000000000000     ) (  6.6656840326950004E-002, -3.6640390083242234E-002) ( -3.2773671189319363E-002,  4.4611938208915854E-002) (  5.0278956153008087E-003, -4.5306081675269956E-002) ( -1.3772902234352005E-002, -4.6573387871630879E-002)
 ( -1.8505180235203599E-003,  3.3529468289554237E-003) (  1.3582288367090072E-002, -2.1557373577808583E-003) (  9.1428055111166893E-003, -2.9785607740398970E-002) (  0.0000000000000000     , -0.0000000000000000     ) (  4.6780601094726239E-002,  6.2551455201263331E-002) (  6.6656840326950004E-002,  3.6640390083242234E-002) ( -2.4010336981137108E-003, -0.0000000000000000     ) (  1.2653434689448363E-002, -7.0519867497012105E-003) ( -6.5119693676067000E-002,  8.6737449816196757E-002) ( -9.2592605033588529E-003, 0.11870886520385367     )
 (  0.0000000000000000     , -0.0000000000000000     ) ( -2.8267129725540402E-003,  5.1217108816167933E-003) (  0.0000000000000000     , -0.0000000000000000     ) (  9.1428055111166893E-003, -2.9785607740398970E-002) (  8.8079728867566306E-003,  9.3768772957648391E-002) ( -3.2773671189319363E-002, -4.4611938208915854E-002) (  1.2653434689448363E-002,  7.0519867497012105E-003) ( -5.2394280897784138E-003, -0.0000000000000000     ) ( -8.8852391981618706E-002,  4.8883197603182299E-002) (  5.9098747194246737E-002, -8.3918954538578602E-002)
 (  0.0000000000000000     , -0.0000000000000000     ) (  0.0000000000000000     , -0.0000000000000000     ) ( -2.8267129725540402E-003,  5.1217108816167933E-003) ( -1.3582288367090072E-002,  2.1557373577808583E-003) ( -2.6748993924751471E-003,  9.6608731192014841E-003) (  5.0278956153008087E-003,  4.5306081675269956E-002) ( -6.5119693676067000E-002, -8.6737449816196757E-002) ( -8.8852391981618706E-002, -4.8883197603182299E-002) ( -1.1632872674458410E-002, -0.0000000000000000     ) (  5.5656954886761888E-002, -2.9518993506684035E-002)
 (  0.0000000000000000     , -0.0000000000000000     ) (  0.0000000000000000     , -0.0000000000000000     ) (  0.0000000000000000     , -0.0000000000000000     ) ( -1.8505180235203599E-003,  3.3529468289554237E-003) ( -1.6634838019355207E-002,  2.6402282730093613E-003) ( -1.3772902234352005E-002,  4.6573387871630879E-002) ( -9.2592605033588529E-003,-0.11870886520385367     ) (  5.9098747194246737E-002,  8.3918954538578602E-002) (  5.5656954886761888E-002,  2.9518993506684035E-002) (  2.4130551765056307E-002, -0.0000000000000000     )
 Mode           6
 ( 0.14779827499242018     , -0.0000000000000000     ) (-0.28043045868977817     , 0.14234139740569668     ) ( -1.5746275715045710E-003,  1.5447615329785703E-003) ( -2.3718034629058905E-002, 0.14424278267370183     ) ( -2.2548908264357088E-002, -7.1224936289349589E-002) ( -2.6322229341380222E-002, -2.6832665061870903E-002) (  2.8724764925528012E-003,  9.3599434360122874E-004) (  0.0000000000000000     ,  0.0000000000000000     ) (  0.0000000000000000     ,  0.0000000000000000     ) (  0.0000000000000000     ,  0.0000000000000000     )
 (-0.28043045868977817     ,-0.14234139740569668     ) (-0.41960540736748880     , -0.0000000000000000     ) ( 0.48532971736684177     ,-0.24636162598748995     ) ( -2.2736349353111125E-003,  3.7015126565764283E-003) (  7.7282299041370158E-003, -4.6931900963139372E-002) ( -5.0095352862919986E-003, -1.5825423926024471E-002) ( -2.1492010259632419E-002, -2.1908779280196439E-002) (  4.3877803197014892E-003,  1.4297549765343786E-003) (  0.0000000000000000     ,  0.0000000000000000     ) (  0.0000000000000000     ,  0.0000000000000000     )
 ( -1.5746275715045710E-003, -1.5447615329785703E-003) ( 0.48532971736684177     , 0.24636162598748995     ) ( 0.34114086458658671     , -0.0000000000000000     ) ( -7.5035330660552818E-002,  3.8093048620026881E-002) ( -1.7523149478475475E-003,  2.7040907558245298E-003) (  1.7411076994613021E-002,-0.10581877040142869     ) (  1.3810779151963652E-002,  4.3620486009816994E-002) (  0.0000000000000000     ,  0.0000000000000000     ) (  4.3877803197014892E-003,  1.4297549765343786E-003) (  0.0000000000000000     ,  0.0000000000000000     )
 ( -2.3718034629058905E-002,-0.14424278267370183     ) ( -2.2736349353111125E-003, -3.7015126565764283E-003) ( -7.5035330660552818E-002, -3.8093048620026881E-002) ( 0.21279002779369816     , -0.0000000000000000     ) (-0.36767125085932428     , 0.18663913594593778     ) ( -1.0460447703849558E-003,  9.9502072494108166E-004) (  0.0000000000000000     ,  0.0000000000000000     ) (  1.3810779151963652E-002,  4.3620486009816994E-002) (  2.1492010259632419E-002,  2.1908779280196439E-002) (  2.8724764925528012E-003,  9.3599434360122874E-004)
 ( -2.2548908264357088E-002,  7.1224936289349589E-002) (  7.7282299041370158E-003,  4.6931900963139372E-002) ( -1.7523149478475475E-003, -2.7040907558245298E-003) (-0.36767125085932428     ,-0.18663913594593778     ) (-0.28212376000521627     , -0.0000000000000000     ) (  0.0000000000000000     ,  0.0000000000000000     ) ( -1.0460447703849558E-003,  9.9502072494108166E-004) ( -1.7411076994613021E-002, 0.10581877040142869     ) ( -5.0095352862919986E-003, -1.5825423926024471E-002) (  2.6322229341380222E-002,  2.6832665061870903E-002)
 ( -2.6322229341380222E-002,  2.6832665061870903E-002) ( -5.0095352862919986E-003,  1.5825423926024471E-002) (  1.7411076994613021E-002, 0.10581877040142869     ) ( -1.0460447703849558E-003, -9.9502072494108166E-004) (  0.0000000000000000     , -0.0000000000000000     ) (-0.28212376000521627     , -0.0000000000000000     ) ( 0.36767125085932428     ,-0.18663913594593778     ) ( -1.7523149478475475E-003,  2.7040907558245298E-003) ( -7.7282299041370158E-003,  4.6931900963139372E-002) ( -2.2548908264357088E-002, -7.1224936289349589E-002)
 (  2.8724764925528012E-003, -9.3599434360122874E-004) ( -2.1492010259632419E-002,  2.1908779280196439E-002) (  1.3810779151963652E-002, -4.3620486009816994E-002) (  0.0000000000000000     , -0.0000000000000000     ) ( -1.0460447703849558E-003, -9.9502072494108166E-004) ( 0.36767125085932428     , 0.18663913594593778     ) ( 0.21279002779369816     , -0.0000000000000000     ) (  7.5035330660552818E-002, -3.8093048620026881E-002) ( -2.2736349353111125E-003,  3.7015126565764283E-003) (  2.3718034629058905E-002,-0.14424278267370183     )
 (  0.0000000000000000     , -0.0000000000000000     ) (  4.3877803197014892E-003, -1.4297549765343786E-003) (  0.0000000000000000     , -0.0000000000000000     ) (  1.3810779151963652E-002, -4.3620486009816994E-002) ( -1.7411076994613021E-002,-0.10581877040142869     ) ( -1.7523149478475475E-003, -2.7040907558245298E-003) (  7.5035330660552818E-002,  3.8093048620026881E-002) ( 0.34114086458658671     , -0.0000000000000000     ) (-0.48532971736684177     , 0.24636162598748995     ) ( -1.5746275715045710E-003,  1.5447615329785703E-003)
 (  0.0000000000000000     , -0.0000000000000000     ) (  0.0000000000000000     , -0.0000000000000000     ) (  4.3877803197014892E-003, -1.4297549765343786E-003) (  2.1492010259632419E-002, -2.1908779280196439E-002) ( -5.0095352862919986E-003,  1.5825423926024471E-002) ( -7.7282299041370158E-003, -4.6931900963139372E-002) ( -2.2736349353111125E-003, -3.7015126565764283E-003) (-0.48532971736684177     ,-0.24636162598748995     ) (-0.41960540736748880     , -0.0000000000000000     ) ( 0.28043045868977817     ,-0.14234139740569668     )
 (  0.0000000000000000     , -0.0000000000000000     ) (  0.0000000000000000     , -0.0000000000000000     ) (  0.0000000000000000     , -0.0000000000000000     ) (  2.8724764925528012E-003, -9.3599434360122874E-004) (  2.6322229341380222E-002, -2.6832665061870903E-002) ( -2.2548908264357088E-002,  7.1224936289349589E-002) (  2.3718034629058905E-002, 0.14424278267370183     ) ( -1.5746275715045710E-003, -1.5447615329785703E-003) ( 0.28043045868977817     , 0.14234139740569668     ) ( 0.14779827499242018     , -0.0000000000000000     )
 Mode           7
 ( -9.6413570161154816E-002, -0.0000000000000000     ) ( -5.5695173521591784E-002,  2.8550831219426906E-002) (  5.3452771029064178E-002, -7.3224073367238823E-002) (  3.3696461289321994E-002,-0.20841842398658442     ) ( -6.9537724693302619E-002,-0.21843964782781169     ) ( -3.6650233518956687E-002, -3.7252680464621955E-002) ( -1.3311347726592201E-002, -4.4814163346707193E-003) (  0.0000000000000000     ,  0.0000000000000000     ) (  0.0000000000000000     ,  0.0000000000000000     ) (  0.0000000000000000     ,  0.0000000000000000     )
 ( -5.5695173521591784E-002, -2.8550831219426906E-002) ( 0.38416407243733736     , -0.0000000000000000     ) ( 0.10747133172072824     , -5.5079556255340348E-002) ( -5.8000614693298327E-002,  7.9440619907814508E-002) ( -1.2589520048718321E-002,  7.7868305860519876E-002) ( -1.4740045433699906E-002, -4.6304491105693207E-002) ( -2.9924790358430875E-002, -3.0416686229756913E-002) ( -2.0333419519662364E-002, -6.8454765247467093E-003) (  0.0000000000000000     ,  0.0000000000000000     ) (  0.0000000000000000     ,  0.0000000000000000     )
 (  5.3452771029064178E-002,  7.3224073367238823E-002) ( 0.10747133172072824     ,  5.5079556255340348E-002) (-0.30545218383731693     , -0.0000000000000000     ) ( -1.4356646307797316E-002,  7.3749487903923758E-003) ( -2.8165306825632383E-002,  3.8581058411616131E-002) ( -2.6346042764765768E-002, 0.16295477115421558     ) (  4.3892450498464408E-002, 0.13787724998193818     ) (  0.0000000000000000     ,  0.0000000000000000     ) ( -2.0333419519662364E-002, -6.8454765247467093E-003) (  0.0000000000000000     ,  0.0000000000000000     )
 (  3.3696461289321994E-002, 0.20841842398658442     ) ( -5.8000614693298327E-002, -7.9440619907814508E-002) ( -1.4356646307797316E-002, -7.3749487903923758E-003) (-0.20587576695507082     , -0.0000000000000000     ) ( -7.8255015601150835E-002,  4.0125133062480972E-002) (  4.4013019466196311E-002, -6.0278901920362456E-002) (  0.0000000000000000     ,  0.0000000000000000     ) (  4.3892450498464408E-002, 0.13787724998193818     ) (  2.9924790358430875E-002,  3.0416686229756913E-002) ( -1.3311347726592201E-002, -4.4814163346707193E-003)
 ( -6.9537724693302619E-002, 0.21843964782781169     ) ( -1.2589520048718321E-002, -7.7868305860519876E-002) ( -2.8165306825632383E-002, -3.8581058411616131E-002) ( -7.8255015601150835E-002, -4.0125133062480972E-002) ( 0.22357744851620520     , -0.0000000000000000     ) (  0.0000000000000000     ,  0.0000000000000000     ) (  4.4013019466196311E-002, -6.0278901920362456E-002) (  2.6346042764765768E-002,-0.16295477115421558     ) ( -1.4740045433699906E-002, -4.6304491105693207E-002) (  3.6650233518956687E-002,  3.7252680464621955E-002)
 ( -3.6650233518956687E-002,  3.7252680464621955E-002) ( -1.4740045433699906E-002,  4.6304491105693207E-002) ( -2.6346042764765768E-002,-0.16295477115421558     ) (  4.4013019466196311E-002,  6.0278901920362456E-002) (  0.0000000000000000     , -0.0000000000000000     ) ( 0.22357744851620520     , -0.0000000000000000     ) (  7.8255015601150835E-002, -4.0125133062480972E-002) ( -2.8165306825632383E-002,  3.8581058411616131E-002) (  1.2589520048718321E-002, -7.7868305860519876E-002) ( -6.9537724693302619E-002,-0.21843964782781169     )
 ( -1.3311347726592201E-002,  4.4814163346707193E-003) ( -2.9924790358430875E-002,  3.0416686229756913E-002) (  4.3892450498464408E-002,-0.13787724998193818     ) (  0.0000000000000000     , -0.0000000000000000     ) (  4.4013019466196311E-002,  6.0278901920362456E-002) (  7.8255015601150835E-002,  4.0125133062480972E-002) (-0.20587576695507082     , -0.0000000000000000     ) (  1.4356646307797316E-002, -7.3749487903923758E-003) ( -5.8000614693298327E-002,  7.9440619907814508E-002) ( -3.3696461289321994E-002, 0.20841842398658442     )
 (  0.0000000000000000     , -0.0000000000000000     ) ( -2.0333419519662364E-002,  6.8454765247467093E-003) (  0.0000000000000000     , -0.0000000000000000     ) (  4.3892450498464408E-002,-0.13787724998193818     ) (  2.6346042764765768E-002, 0.16295477115421558     ) ( -2.8165306825632383E-002, -3.8581058411616131E-002) (  1.4356646307797316E-002,  7.3749487903923758E-003) (-0.30545218383731693     , -0.0000000000000000     ) (-0.10747133172072824     ,  5.5079556255340348E-002) (  5.3452771029064178E-002, -7.3224073367238823E-002)
 (  0.0000000000000000     , -0.0000000000000000     ) (  0.0000000000000000     , -0.0000000000000000     ) ( -2.0333419519662364E-002,  6.8454765247467093E-003) (  2.9924790358430875E-002, -3.0416686229756913E-002) ( -1.4740045433699906E-002,  4.6304491105693207E-002) (  1.2589520048718321E-002,  7.7868305860519876E-002) ( -5.8000614693298327E-002, -7.9440619907814508E-002) (-0.10747133172072824     , -5.5079556255340348E-002) ( 0.38416407243733736     , -0.0000000000000000     ) (  5.5695173521591784E-002, -2.8550831219426906E-002)
 (  0.0000000000000000     , -0.0000000000000000     ) (  0.0000000000000000     , -0.0000000000000000     ) (  0.0000000000000000     , -0.0000000000000000     ) ( -1.3311347726592201E-002,  4.4814163346707193E-003) (  3.6650233518956687E-002, -3.7252680464621955E-002) ( -6.9537724693302619E-002, 0.21843964782781169     ) ( -3.3696461289321994E-002,-0.20841842398658442     ) (  5.3452771029064178E-002,  7.3224073367238823E-002) (  5.5695173521591784E-002,  2.8550831219426906E-002) ( -9.6413570161154816E-002, -0.0000000000000000     )
 Mode           8
 (  2.6999701275456783E-003, -0.0000000000000000     ) (-0.10488071731147854     ,  5.3573266138701316E-002) ( 0.11262126200110549     ,-0.15434185221160701     ) (  3.0118933208899877E-002,-0.18770698802700059     ) (-0.11347174892765281     ,-0.35662666649348157     ) ( -7.9561023556241672E-002, -8.0860482038485212E-002) ( -3.4458206727022614E-002, -1.1597593945200976E-002) (  0.0000000000000000     ,  0.0000000000000000     ) (  0.0000000000000000     ,  0.0000000000000000     ) (  0.0000000000000000     ,  0.0000000000000000     )
 (-0.10488071731147854     , -5.3573266138701316E-002) ( 0.21962331227867707     , -0.0000000000000000     ) ( 0.23902600466321983     ,-0.12200127435552653     ) (-0.11206954421007063     , 0.15358385126582402     ) ( -1.1191336427724278E-002,  6.9780483329166559E-002) ( -2.3994539175112919E-002, -7.5415202129732323E-002) ( -6.4961303708781587E-002, -6.6022307116590975E-002) ( -5.2635780213005884E-002, -1.7715617377748336E-002) (  0.0000000000000000     ,  0.0000000000000000     ) (  0.0000000000000000     ,  0.0000000000000000     )
 ( 0.11262126200110549     , 0.15434185221160701     ) ( 0.23902600466321983     , 0.12200127435552653     ) (-0.18651788537268624     , -0.0000000000000000     ) ( -3.9755712863534381E-002,  2.0297239021416745E-002) ( -5.4631585695092841E-002,  7.4880853219621180E-002) ( -2.3487339420852928E-002, 0.14641154029931039     ) (  7.1730835594961156E-002, 0.22543399427445057     ) (  0.0000000000000000     ,  0.0000000000000000     ) ( -5.2635780213005884E-002, -1.7715617377748336E-002) (  0.0000000000000000     ,  0.0000000000000000     )
 (  3.0118933208899877E-002, 0.18770698802700059     ) (-0.11206954421007063     ,-0.15358385126582402     ) ( -3.9755712863534381E-002, -2.0297239021416745E-002) (-0.13729277337491497     , -0.0000000000000000     ) (-0.18019669721659795     ,  9.1984903210441310E-002) (  8.8442361176878453E-002,-0.12118177516949004     ) (  0.0000000000000000     ,  0.0000000000000000     ) (  7.1730835594961156E-002, 0.22543399427445057     ) (  6.4961303708781587E-002,  6.6022307116590975E-002) ( -3.4458206727022614E-002, -1.1597593945200976E-002)
 (-0.11347174892765281     , 0.35662666649348157     ) ( -1.1191336427724278E-002, -6.9780483329166559E-002) ( -5.4631585695092841E-002, -7.4880853219621180E-002) (-0.18019669721659795     , -9.1984903210441310E-002) ( 0.10148737634137850     , -0.0000000000000000     ) (  0.0000000000000000     ,  0.0000000000000000     ) (  8.8442361176878453E-002,-0.12118177516949004     ) (  2.3487339420852928E-002,-0.14641154029931039     ) ( -2.3994539175112919E-002, -7.5415202129732323E-002) (  7.9561023556241672E-002,  8.0860482038485212E-002)
 ( -7.9561023556241672E-002,  8.0860482038485212E-002) ( -2.3994539175112919E-002,  7.5415202129732323E-002) ( -2.3487339420852928E-002,-0.14641154029931039     ) (  8.8442361176878453E-002, 0.12118177516949004     ) (  0.0000000000000000     , -0.0000000000000000     ) ( 0.10148737634137850     , -0.0000000000000000     ) ( 0.18019669721659795     , -9.1984903210441310E-002) ( -5.4631585695092841E-002,  7.4880853219621180E-002) (  1.1191336427724278E-002, -6.9780483329166559E-002) (-0.11347174892765281     ,-0.35662666649348157     )
 ( -3.4458206727022614E-002,  1.1597593945200976E-002) ( -6.4961303708781587E-002,  6.6022307116590975E-002) (  7.1730835594961156E-002,-0.22543399427445057     ) (  0.0000000000000000     , -0.0000000000000000     ) (  8.8442361176878453E-002, 0.12118177516949004     ) ( 0.18019669721659795     ,  9.1984903210441310E-002) (-0.13729277337491497     , -0.0000000000000000     ) (  3.9755712863534381E-002, -2.0297239021416745E-002) (-0.11206954421007063     , 0.15358385126582402     ) ( -3.0118933208899877E-002, 0.18770698802700059     )
 (  0.0000000000000000     , -0.0000000000000000     ) ( -5.2635780213005884E-002,  1.7715617377748336E-002) (  0.0000000000000000     , -0.0000000000000000     ) (  7.1730835594961156E-002,-0.22543399427445057     ) (  2.3487339420852928E-002, 0.14641154029931039     ) ( -5.4631585695092841E-002, -7.4880853219621180E-002) (  3.9755712863534381E-002,  2.0297239021416745E-002) (-0.18651788537268624     , -0.0000000000000000     ) (-0.23902600466321983     , 0.12200127435552653     ) ( 0.11262126200110549     ,-0.15434185221160701     )
 (  0.0000000000000000     , -0.0000000000000000     ) (  0.0000000000000000     , -0.0000000000000000     ) ( -5.2635780213005884E-002,  1.7715617377748336E-002) (  6.4961303708781587E-002, -6.6022307116590975E-002) ( -2.3994539175112919E-002,  7.5415202129732323E-002) (  1.1191336427724278E-002,  6.9780483329166559E-002) (-0.11206954421007063     ,-0.15358385126582402     ) (-0.23902600466321983     ,-0.12200127435552653     ) ( 0.21962331227867707     , -0.0000000000000000     ) ( 0.10488071731147854     , -5.3573266138701316E-002)
 (  0.0000000000000000     , -0.0000000000000000     ) (  0.0000000000000000     , -0.0000000000000000     ) (  0.0000000000000000     , -0.0000000000000000     ) ( -3.4458206727022614E-002,  1.1597593945200976E-002) (  7.9561023556241672E-002, -8.0860482038485212E-002) (-0.11347174892765281     , 0.35662666649348157     ) ( -3.0118933208899877E-002,-0.18770698802700059     ) ( 0.11262126200110549     , 0.15434185221160701     ) ( 0.10488071731147854     ,  5.3573266138701316E-002) (  2.6999701275456783E-003, -0.0000000000000000     )
 Mode           9
 (-0.20447018703577416     , -0.0000000000000000     ) (-0.16260841776031132     , 0.11248768870407830     ) ( 0.22563199010350954     ,-0.25976409231714670     ) (  3.5605685083988738E-002,-0.49277078638007316     ) ( -6.7336202023084241E-002,-0.25826521945842151     ) (  1.9961390023295840E-002,  2.1912416784028659E-002) (  1.4251268958069437E-003,  5.2062661912574226E-004) (  0.0000000000000000     ,  0.0000000000000000     ) (  0.0000000000000000     ,  0.0000000000000000     ) (  0.0000000000000000     ,  0.0000000000000000     )
 (-0.16260841776031132     ,-0.11248768870407830     ) ( 0.88517581685102775     , -0.0000000000000000     ) ( 0.38131798512011406     ,-0.25010858057690705     ) (-0.23718847333176751     , 0.28391476027920476     ) ( -1.3709417541565608E-002, 0.17848747426504441     ) ( -1.5379728050076220E-002, -5.8423654925485707E-002) (  1.6298406704585874E-002,  1.7891413384022715E-002) (  2.1769172916509213E-003,  7.9527029698421927E-004) (  0.0000000000000000     ,  0.0000000000000000     ) (  0.0000000000000000     ,  0.0000000000000000     )
 ( 0.22563199010350954     , 0.25976409231714670     ) ( 0.38131798512011406     , 0.25010858057690705     ) (-0.74802311844304459     , -0.0000000000000000     ) ( -7.9191838872206807E-002,  5.0658634347647544E-002) (-0.12292301883324561     , 0.14545255721370107     ) ( -2.8245377607898681E-002, 0.37966030539524281     ) (  4.0470358826541313E-002, 0.15625972821852660     ) (  0.0000000000000000     ,  0.0000000000000000     ) (  2.1769172916509213E-003,  7.9527029698421927E-004) (  0.0000000000000000     ,  0.0000000000000000     )
 (  3.5605685083988738E-002, 0.49277078638007316     ) (-0.23718847333176751     ,-0.28391476027920476     ) ( -7.9191838872206807E-002, -5.0658634347647544E-002) (-0.48615996269201878     , -0.0000000000000000     ) (-0.30377691640626742     , 0.19855684630037773     ) ( 0.16765428750244757     ,-0.19978215227838042     ) (  0.0000000000000000     ,  0.0000000000000000     ) (  4.0470358826541313E-002, 0.15625972821852660     ) ( -1.6298406704585874E-002, -1.7891413384022715E-002) (  1.4251268958069437E-003,  5.2062661912574226E-004)
 ( -6.7336202023084241E-002, 0.25826521945842151     ) ( -1.3709417541565608E-002,-0.17848747426504441     ) (-0.12292301883324561     ,-0.14545255721370107     ) (-0.30377691640626742     ,-0.19855684630037773     ) ( 0.55347745131980963     , -0.0000000000000000     ) (  0.0000000000000000     ,  0.0000000000000000     ) ( 0.16765428750244757     ,-0.19978215227838042     ) (  2.8245377607898681E-002,-0.37966030539524281     ) ( -1.5379728050076220E-002, -5.8423654925485707E-002) ( -1.9961390023295840E-002, -2.1912416784028659E-002)
 (  1.9961390023295840E-002, -2.1912416784028659E-002) ( -1.5379728050076220E-002,  5.8423654925485707E-002) ( -2.8245377607898681E-002,-0.37966030539524281     ) ( 0.16765428750244757     , 0.19978215227838042     ) (  0.0000000000000000     , -0.0000000000000000     ) ( 0.55347745131980963     , -0.0000000000000000     ) ( 0.30377691640626742     ,-0.19855684630037773     ) (-0.12292301883324561     , 0.14545255721370107     ) (  1.3709417541565608E-002,-0.17848747426504441     ) ( -6.7336202023084241E-002,-0.25826521945842151     )
 (  1.4251268958069437E-003, -5.2062661912574226E-004) (  1.6298406704585874E-002, -1.7891413384022715E-002) (  4.0470358826541313E-002,-0.15625972821852660     ) (  0.0000000000000000     , -0.0000000000000000     ) ( 0.16765428750244757     , 0.19978215227838042     ) ( 0.30377691640626742     , 0.19855684630037773     ) (-0.48615996269201878     , -0.0000000000000000     ) (  7.9191838872206807E-002, -5.0658634347647544E-002) (-0.23718847333176751     , 0.28391476027920476     ) ( -3.5605685083988738E-002, 0.49277078638007316     )
 (  0.0000000000000000     , -0.0000000000000000     ) (  2.1769172916509213E-003, -7.9527029698421927E-004) (  0.0000000000000000     , -0.0000000000000000     ) (  4.0470358826541313E-002,-0.15625972821852660     ) (  2.8245377607898681E-002, 0.37966030539524281     ) (-0.12292301883324561     ,-0.14545255721370107     ) (  7.9191838872206807E-002,  5.0658634347647544E-002) (-0.74802311844304459     , -0.0000000000000000     ) (-0.38131798512011406     , 0.25010858057690705     ) ( 0.22563199010350954     ,-0.25976409231714670     )
 (  0.0000000000000000     , -0.0000000000000000     ) (  0.0000000000000000     , -0.0000000000000000     ) (  2.1769172916509213E-003, -7.9527029698421927E-004) ( -1.6298406704585874E-002,  1.7891413384022715E-002) ( -1.5379728050076220E-002,  5.8423654925485707E-002) (  1.3709417541565608E-002, 0.17848747426504441     ) (-0.23718847333176751     ,-0.28391476027920476     ) (-0.38131798512011406     ,-0.25010858057690705     ) ( 0.88517581685102775     , -0.0000000000000000     ) ( 0.16260841776031132     ,-0.11248768870407830     )
 (  0.0000000000000000     , -0.0000000000000000     ) (  0.0000000000000000     , -0.0000000000000000     ) (  0.0000000000000000     , -0.0000000000000000     ) (  1.4251268958069437E-003, -5.2062661912574226E-004) ( -1.9961390023295840E-002,  2.1912416784028659E-002) ( -6.7336202023084241E-002, 0.25826521945842151     ) ( -3.5605685083988738E-002,-0.49277078638007316     ) ( 0.22563199010350954     , 0.25976409231714670     ) ( 0.16260841776031132     , 0.11248768870407830     ) (-0.20447018703577416     , -0.0000000000000000     )
 Mode          10
 ( 0.18942816741854462     , -0.0000000000000000     ) (  4.5812548528149116E-002, -2.3231532959720930E-002) (  3.4287364211689986E-002, -4.6746115553135154E-002) (  3.7955820786121789E-003, -2.3417091701884753E-002) ( -1.3422097375801247E-002, -4.1781395273866651E-002) ( -5.3541774853615082E-002, -5.4295432732345904E-002) (  2.3932139279846255E-002,  8.0189331607756452E-003) (  0.0000000000000000     ,  0.0000000000000000     ) (  0.0000000000000000     ,  0.0000000000000000     ) (  0.0000000000000000     ,  0.0000000000000000     )
 (  4.5812548528149116E-002,  2.3231532959720930E-002) (-0.60395375285507036     , -0.0000000000000000     ) ( -6.0059219881755610E-002,  3.0455388744899232E-002) ( -1.0259081604954345E-002,  1.3896830864156447E-002) ( -3.0320605634095771E-004,  1.9147522284862642E-003) ( -3.7127314641568483E-003, -1.1588352571067632E-002) ( -4.3716676104778814E-002, -4.4332035185951767E-002) (  3.6556946597373803E-002,  1.2249122734015294E-002) (  0.0000000000000000     ,  0.0000000000000000     ) (  0.0000000000000000     ,  0.0000000000000000     )
 (  3.4287364211689986E-002,  4.6746115553135154E-002) ( -6.0059219881755610E-002, -3.0455388744899232E-002) ( 0.46093550247376697     , -0.0000000000000000     ) (  1.2333352174639912E-002, -6.2545866381242083E-003) ( -1.1369651503546515E-002,  1.5476262954286474E-002) ( -1.8527459512496561E-003,  1.1474739883416230E-002) (  6.8781475409054726E-003,  2.1353794915438529E-002) (  0.0000000000000000     ,  0.0000000000000000     ) (  3.6556946597373803E-002,  1.2249122734015294E-002) (  0.0000000000000000     ,  0.0000000000000000     )
 (  3.7955820786121789E-003,  2.3417091701884753E-002) ( -1.0259081604954345E-002, -1.3896830864156447E-002) (  1.2333352174639912E-002,  6.2545866381242083E-003) ( 0.30919227734185717     , -0.0000000000000000     ) (  5.0053115766078696E-002, -2.5381964476784199E-002) (  5.3774800026377152E-003, -7.2596660818038637E-003) (  0.0000000000000000     ,  0.0000000000000000     ) (  6.8781475409054726E-003,  2.1353794915438529E-002) (  4.3716676104778814E-002,  4.4332035185951767E-002) (  2.3932139279846255E-002,  8.0189331607756452E-003)
 ( -1.3422097375801247E-002,  4.1781395273866651E-002) ( -3.0320605634095771E-004, -1.9147522284862642E-003) ( -1.1369651503546515E-002, -1.5476262954286474E-002) (  5.0053115766078696E-002,  2.5381964476784199E-002) (-0.35560219437909835     , -0.0000000000000000     ) (  0.0000000000000000     ,  0.0000000000000000     ) (  5.3774800026377152E-003, -7.2596660818038637E-003) (  1.8527459512496561E-003, -1.1474739883416230E-002) ( -3.7127314641568483E-003, -1.1588352571067632E-002) (  5.3541774853615082E-002,  5.4295432732345904E-002)
 ( -5.3541774853615082E-002,  5.4295432732345904E-002) ( -3.7127314641568483E-003,  1.1588352571067632E-002) ( -1.8527459512496561E-003, -1.1474739883416230E-002) (  5.3774800026377152E-003,  7.2596660818038637E-003) (  0.0000000000000000     , -0.0000000000000000     ) (-0.35560219437909835     , -0.0000000000000000     ) ( -5.0053115766078696E-002,  2.5381964476784199E-002) ( -1.1369651503546515E-002,  1.5476262954286474E-002) (  3.0320605634095771E-004, -1.9147522284862642E-003) ( -1.3422097375801247E-002, -4.1781395273866651E-002)
 (  2.3932139279846255E-002, -8.0189331607756452E-003) ( -4.3716676104778814E-002,  4.4332035185951767E-002) (  6.8781475409054726E-003, -2.1353794915438529E-002) (  0.0000000000000000     , -0.0000000000000000     ) (  5.3774800026377152E-003,  7.2596660818038637E-003) ( -5.0053115766078696E-002, -2.5381964476784199E-002) ( 0.30919227734185717     , -0.0000000000000000     ) ( -1.2333352174639912E-002,  6.2545866381242083E-003) ( -1.0259081604954345E-002,  1.3896830864156447E-002) ( -3.7955820786121789E-003,  2.3417091701884753E-002)
 (  0.0000000000000000     , -0.0000000000000000     ) (  3.6556946597373803E-002, -1.2249122734015294E-002) (  0.0000000000000000     , -0.0000000000000000     ) (  6.8781475409054726E-003, -2.1353794915438529E-002) (  1.8527459512496561E-003,  1.1474739883416230E-002) ( -1.1369651503546515E-002, -1.5476262954286474E-002) ( -1.2333352174639912E-002, -6.2545866381242083E-003) ( 0.46093550247376697     , -0.0000000000000000     ) (  6.0059219881755610E-002, -3.0455388744899232E-002) (  3.4287364211689986E-002, -4.6746115553135154E-002)
 (  0.0000000000000000     , -0.0000000000000000     ) (  0.0000000000000000     , -0.0000000000000000     ) (  3.6556946597373803E-002, -1.2249122734015294E-002) (  4.3716676104778814E-002, -4.4332035185951767E-002) ( -3.7127314641568483E-003,  1.1588352571067632E-002) (  3.0320605634095771E-004,  1.9147522284862642E-003) ( -1.0259081604954345E-002, -1.3896830864156447E-002) (  6.0059219881755610E-002,  3.0455388744899232E-002) (-0.60395375285507036     , -0.0000000000000000     ) ( -4.5812548528149116E-002,  2.3231532959720930E-002)
 (  0.0000000000000000     , -0.0000000000000000     ) (  0.0000000000000000     , -0.0000000000000000     ) (  0.0000000000000000     , -0.0000000000000000     ) (  2.3932139279846255E-002, -8.0189331607756452E-003) (  5.3541774853615082E-002, -5.4295432732345904E-002) ( -1.3422097375801247E-002,  4.1781395273866651E-002) ( -3.7955820786121789E-003, -2.3417091701884753E-002) (  3.4287364211689986E-002,  4.6746115553135154E-002) ( -4.5812548528149116E-002, -2.3231532959720930E-002) ( 0.18942816741854462     , -0.0000000000000000     )
 Mode          11
 (  3.1685065622768842E-002, -0.0000000000000000     ) ( -4.8116351305139027E-002,  2.4508664132587059E-002) ( -9.1331650992194924E-003,  1.2621967774492936E-002) (  1.5715149118741462E-002, -9.6926671881135101E-002) ( -1.0078019039268882E-002, -3.1291073621755358E-002) (  3.7964052764616854E-002,  3.8562999705943270E-002) (  1.4312219070943519E-002,  4.7867509813105964E-003) (  0.0000000000000000     ,  0.0000000000000000     ) (  0.0000000000000000     ,  0.0000000000000000     ) (  0.0000000000000000     ,  0.0000000000000000     )
 ( -4.8116351305139027E-002, -2.4508664132587059E-002) ( -8.7673390976358540E-002, -0.0000000000000000     ) (  7.1415497815476889E-002, -3.6396732610727553E-002) (  1.0643335851905279E-002, -1.4683892035014780E-002) ( -4.1760576361477598E-003,  2.5790959868223551E-002) ( -2.2018218751650581E-003, -6.8366590710192323E-003) (  3.0997519280469444E-002,  3.1486557410219579E-002) (  2.1862275751796407E-002,  7.3118829015866513E-003) (  0.0000000000000000     ,  0.0000000000000000     ) (  0.0000000000000000     ,  0.0000000000000000     )
 ( -9.1331650992194924E-003, -1.2621967774492936E-002) (  7.1415497815476889E-002,  3.6396732610727553E-002) (  6.1284013056329842E-002, -0.0000000000000000     ) ( -6.5469449644937668E-003,  3.3461376868465413E-003) (  5.2699691504197082E-003, -7.2742979144838219E-003) ( -1.0591740398258647E-002,  6.5361107964048745E-002) (  6.2408300361201357E-003,  1.9376573580125865E-002) (  0.0000000000000000     ,  0.0000000000000000     ) (  2.1862275751796407E-002,  7.3118829015866513E-003) (  0.0000000000000000     ,  0.0000000000000000     )
 (  1.5715149118741462E-002,  9.6926671881135101E-002) (  1.0643335851905279E-002,  1.4683892035014780E-002) ( -6.5469449644937668E-003, -3.3461376868465413E-003) (  4.2784272279655082E-002, -0.0000000000000000     ) ( -5.0096711480558880E-002,  2.5540225264980870E-002) ( -7.6013408811165710E-003,  1.0488635378536093E-002) (  0.0000000000000000     ,  0.0000000000000000     ) (  6.2408300361201357E-003,  1.9376573580125865E-002) ( -3.0997519280469444E-002, -3.1486557410219579E-002) (  1.4312219070943519E-002,  4.7867509813105964E-003)
 ( -1.0078019039268882E-002,  3.1291073621755358E-002) ( -4.1760576361477598E-003, -2.5790959868223551E-002) (  5.2699691504197082E-003,  7.2742979144838219E-003) ( -5.0096711480558880E-002, -2.5540225264980870E-002) ( -4.8079959982395226E-002, -0.0000000000000000     ) (  0.0000000000000000     ,  0.0000000000000000     ) ( -7.6013408811165710E-003,  1.0488635378536093E-002) (  1.0591740398258647E-002, -6.5361107964048745E-002) ( -2.2018218751650581E-003, -6.8366590710192323E-003) ( -3.7964052764616854E-002, -3.8562999705943270E-002)
 (  3.7964052764616854E-002, -3.8562999705943270E-002) ( -2.2018218751650581E-003,  6.8366590710192323E-003) ( -1.0591740398258647E-002, -6.5361107964048745E-002) ( -7.6013408811165710E-003, -1.0488635378536093E-002) (  0.0000000000000000     , -0.0000000000000000     ) ( -4.8079959982395226E-002, -0.0000000000000000     ) (  5.0096711480558880E-002, -2.5540225264980870E-002) (  5.2699691504197082E-003, -7.2742979144838219E-003) (  4.1760576361477598E-003, -2.5790959868223551E-002) ( -1.0078019039268882E-002, -3.1291073621755358E-002)
 (  1.4312219070943519E-002, -4.7867509813105964E-003) (  3.0997519280469444E-002, -3.1486557410219579E-002) (  6.2408300361201357E-003, -1.9376573580125865E-002) (  0.0000000000000000     , -0.0000000000000000     ) ( -7.6013408811165710E-003, -1.0488635378536093E-002) (  5.0096711480558880E-002,  2.5540225264980870E-002) (  4.2784272279655082E-002, -0.0000000000000000     ) (  6.5469449644937668E-003, -3.3461376868465413E-003) (  1.0643335851905279E-002, -1.4683892035014780E-002) ( -1.5715149118741462E-002,  9.6926671881135101E-002)
 (  0.0000000000000000     , -0.0000000000000000     ) (  2.1862275751796407E-002, -7.3118829015866513E-003) (  0.0000000000000000     , -0.0000000000000000     ) (  6.2408300361201357E-003, -1.9376573580125865E-002) (  1.0591740398258647E-002,  6.5361107964048745E-002) (  5.2699691504197082E-003,  7.2742979144838219E-003) (  6.5469449644937668E-003,  3.3461376868465413E-003) (  6.1284013056329842E-002, -0.0000000000000000     ) ( -7.1415497815476889E-002,  3.6396732610727553E-002) ( -9.1331650992194924E-003,  1.2621967774492936E-002)
 (  0.0000000000000000     , -0.0000000000000000     ) (  0.0000000000000000     , -0.0000000000000000     ) (  2.1862275751796407E-002, -7.3118829015866513E-003) ( -3.0997519280469444E-002,  3.1486557410219579E-002) ( -2.2018218751650581E-003,  6.8366590710192323E-003) (  4.1760576361477598E-003,  2.5790959868223551E-002) (  1.0643335851905279E-002,  1.4683892035014780E-002) ( -7.1415497815476889E-002, -3.6396732610727553E-002) ( -8.7673390976358540E-002, -0.0000000000000000     ) (  4.8116351305139027E-002, -2.4508664132587059E-002)
 (  0.0000000000000000     , -0.0000000000000000     ) (  0.0000000000000000     , -0.0000000000000000     ) (  0.0000000000000000     , -0.0000000000000000     ) (  1.4312219070943519E-002, -4.7867509813105964E-003) ( -3.7964052764616854E-002,  3.8562999705943270E-002) ( -1.0078019039268882E-002,  3.1291073621755358E-002) ( -1.5715149118741462E-002, -9.6926671881135101E-002) ( -9.1331650992194924E-003, -1.2621967774492936E-002) (  4.8116351305139027E-002,  2.4508664132587059E-002) (  3.1685065622768842E-002, -0.0000000000000000     )
 Mode          12
 ( -7.3168991715976336E-002, -0.0000000000000000     ) ( -8.3115642966937714E-002,  4.1873750766089179E-002) ( -7.5225204750917665E-002, 0.10268568208821059     ) ( -4.5661860703086934E-002, 0.28008126589871890     ) ( -3.2213383560589996E-002,-0.10118142812801019     ) (  3.5816919839724654E-002,  3.6349785266383321E-002) ( -1.6480682152505133E-002, -5.5450878035478894E-003) (  0.0000000000000000     ,  0.0000000000000000     ) (  0.0000000000000000     ,  0.0000000000000000     ) (  0.0000000000000000     ,  0.0000000000000000     )
 ( -8.3115642966937714E-002, -4.1873750766089179E-002) (  8.3978151547970309E-002, -0.0000000000000000     ) ( 0.12268892523740019     , -6.1714974782160696E-002) (  7.8464335416678910E-002,-0.10715125659121318     ) (  1.7564884154914678E-002,-0.10773685115863850     ) ( -6.1595679687489208E-003, -1.9347208010502683E-002) (  2.9244392588497616E-002,  2.9679475387459010E-002) ( -2.5174657822787508E-002, -8.4702615316448737E-003) (  0.0000000000000000     ,  0.0000000000000000     ) (  0.0000000000000000     ,  0.0000000000000000     )
 ( -7.5225204750917665E-002,-0.10268568208821059     ) ( 0.12268892523740019     ,  6.1714974782160696E-002) (  6.8942989731635915E-003, -0.0000000000000000     ) ( -1.3293746649463192E-002,  6.6462089640581820E-003) (  4.0664170248420846E-002, -5.5522581647507736E-002) (  3.6206260726348978E-002,-0.22207954915274519     ) (  2.1561798002099217E-002,  6.7724771969966804E-002) (  0.0000000000000000     ,  0.0000000000000000     ) ( -2.5174657822787508E-002, -8.4702615316448737E-003) (  0.0000000000000000     ,  0.0000000000000000     )
 ( -4.5661860703086934E-002,-0.28008126589871890     ) (  7.8464335416678910E-002, 0.10715125659121318     ) ( -1.3293746649463192E-002, -6.6462089640581820E-003) ( -1.8356630865731013E-002, -0.0000000000000000     ) ( -8.8304689269285808E-002,  4.4382963516784599E-002) ( -5.5700094927560895E-002,  7.6063958064677209E-002) (  0.0000000000000000     ,  0.0000000000000000     ) (  2.1561798002099217E-002,  6.7724771969966804E-002) ( -2.9244392588497616E-002, -2.9679475387459010E-002) ( -1.6480682152505133E-002, -5.5450878035478894E-003)
 ( -3.2213383560589996E-002, 0.10118142812801019     ) (  1.7564884154914678E-002, 0.10773685115863850     ) (  4.0664170248420846E-002,  5.5522581647507736E-002) ( -8.8304689269285808E-002, -4.4382963516784599E-002) (  6.5317206057345298E-004, -0.0000000000000000     ) (  0.0000000000000000     ,  0.0000000000000000     ) ( -5.5700094927560895E-002,  7.6063958064677209E-002) ( -3.6206260726348978E-002, 0.22207954915274519     ) ( -6.1595679687489208E-003, -1.9347208010502683E-002) ( -3.5816919839724654E-002, -3.6349785266383321E-002)
 (  3.5816919839724654E-002, -3.6349785266383321E-002) ( -6.1595679687489208E-003,  1.9347208010502683E-002) (  3.6206260726348978E-002, 0.22207954915274519     ) ( -5.5700094927560895E-002, -7.6063958064677209E-002) (  0.0000000000000000     , -0.0000000000000000     ) (  6.5317206057345298E-004, -0.0000000000000000     ) (  8.8304689269285808E-002, -4.4382963516784599E-002) (  4.0664170248420846E-002, -5.5522581647507736E-002) ( -1.7564884154914678E-002, 0.10773685115863850     ) ( -3.2213383560589996E-002,-0.10118142812801019     )
 ( -1.6480682152505133E-002,  5.5450878035478894E-003) (  2.9244392588497616E-002, -2.9679475387459010E-002) (  2.1561798002099217E-002, -6.7724771969966804E-002) (  0.0000000000000000     , -0.0000000000000000     ) ( -5.5700094927560895E-002, -7.6063958064677209E-002) (  8.8304689269285808E-002,  4.4382963516784599E-002) ( -1.8356630865731013E-002, -0.0000000000000000     ) (  1.3293746649463192E-002, -6.6462089640581820E-003) (  7.8464335416678910E-002,-0.10715125659121318     ) (  4.5661860703086934E-002,-0.28008126589871890     )
 (  0.0000000000000000     , -0.0000000000000000     ) ( -2.5174657822787508E-002,  8.4702615316448737E-003) (  0.0000000000000000     , -0.0000000000000000     ) (  2.1561798002099217E-002, -6.7724771969966804E-002) ( -3.6206260726348978E-002,-0.22207954915274519     ) (  4.0664170248420846E-002,  5.5522581647507736E-002) (  1.3293746649463192E-002,  6.6462089640581820E-003) (  6.8942989731635915E-003, -0.0000000000000000     ) (-0.12268892523740019     ,  6.1714974782160696E-002) ( -7.5225204750917665E-002, 0.10268568208821059     )
 (  0.0000000000000000     , -0.0000000000000000     ) (  0.0000000000000000     , -0.0000000000000000     ) ( -2.5174657822787508E-002,  8.4702615316448737E-003) ( -2.9244392588497616E-002,  2.9679475387459010E-002) ( -6.1595679687489208E-003,  1.9347208010502683E-002) ( -1.7564884154914678E-002,-0.10773685115863850     ) (  7.8464335416678910E-002, 0.10715125659121318     ) (-0.12268892523740019     , -6.1714974782160696E-002) (  8.3978151547970309E-002, -0.0000000000000000     ) (  8.3115642966937714E-002, -4.1873750766089179E-002)
 (  0.0000000000000000     , -0.0000000000000000     ) (  0.0000000000000000     , -0.0000000000000000     ) (  0.0000000000000000     , -0.0000000000000000     ) ( -1.6480682152505133E-002,  5.5450878035478894E-003) ( -3.5816919839724654E-002,  3.6349785266383321E-002) ( -3.2213383560589996E-002, 0.10118142812801019     ) (  4.5661860703086934E-002, 0.28008126589871890     ) ( -7.5225204750917665E-002,-0.10268568208821059     ) (  8.3115642966937714E-002,  4.1873750766089179E-002) ( -7.3168991715976336E-002, -0.0000000000000000     )
 Mode          13
 ( -5.6847338093794317E-002, -0.0000000000000000     ) ( -3.2219596776755774E-002,  1.6100987016213285E-002) ( -3.9315799954417273E-002,  5.3633575515376765E-002) ( -2.8514843186444257E-002, 0.17542222410730135     ) ( -3.9496002566313068E-002,-0.12427836660313768     ) (  7.5205171445900170E-003,  7.6250475373310072E-003) ( -1.7341578055640715E-003, -5.9323832306218611E-004) (  0.0000000000000000     ,  0.0000000000000000     ) (  0.0000000000000000     ,  0.0000000000000000     ) (  0.0000000000000000     ,  0.0000000000000000     )
 ( -3.2219596776755774E-002, -1.6100987016213285E-002) (  5.2166757001537702E-002, -0.0000000000000000     ) (  5.1552395182387731E-002, -2.5705225565943558E-002) (  3.5341778354537744E-002, -4.8220532680759605E-002) (  1.0545499020502710E-002, -6.4864739350434381E-002) ( -8.4460459609658409E-003, -2.6576318025607913E-002) (  6.1404765353660932E-003,  6.2258252436421446E-003) ( -2.6489698036652898E-003, -9.0618650686037834E-004) (  0.0000000000000000     ,  0.0000000000000000     ) (  0.0000000000000000     ,  0.0000000000000000     )
 ( -3.9315799954417273E-002, -5.3633575515376765E-002) (  5.1552395182387731E-002,  2.5705225565943558E-002) (  1.7308858942844254E-002, -0.0000000000000000     ) ( -7.7440799529910325E-003,  3.8454971677860834E-003) (  1.9004277933346660E-002, -2.5927261119131243E-002) (  2.2186635004213716E-002,-0.13648056245160886     ) (  2.4794061608288297E-002,  7.8017262964927794E-002) (  0.0000000000000000     ,  0.0000000000000000     ) ( -2.6489698036652898E-003, -9.0618650686037834E-004) (  0.0000000000000000     ,  0.0000000000000000     )
 ( -2.8514843186444257E-002,-0.17542222410730135     ) (  3.5341778354537744E-002,  4.8220532680759605E-002) ( -7.7440799529910325E-003, -3.8454971677860834E-003) ( -6.0150797179976219E-003, -0.0000000000000000     ) ( -3.9096310478512912E-002,  1.9481499450741426E-002) ( -2.5954385067087058E-002,  3.5413082776178911E-002) (  0.0000000000000000     ,  0.0000000000000000     ) (  2.4794061608288297E-002,  7.8017262964927794E-002) ( -6.1404765353660932E-003, -6.2258252436421446E-003) ( -1.7341578055640715E-003, -5.9323832306218611E-004)
 ( -3.9496002566313068E-002, 0.12427836660313768     ) (  1.0545499020502710E-002,  6.4864739350434381E-002) (  1.9004277933346660E-002,  2.5927261119131243E-002) ( -3.9096310478512912E-002, -1.9481499450741426E-002) ( -6.6131981325900195E-003, -0.0000000000000000     ) (  0.0000000000000000     ,  0.0000000000000000     ) ( -2.5954385067087058E-002,  3.5413082776178911E-002) ( -2.2186635004213716E-002, 0.13648056245160886     ) ( -8.4460459609658409E-003, -2.6576318025607913E-002) ( -7.5205171445900170E-003, -7.6250475373310072E-003)
 (  7.5205171445900170E-003, -7.6250475373310072E-003) ( -8.4460459609658409E-003,  2.6576318025607913E-002) (  2.2186635004213716E-002, 0.13648056245160886     ) ( -2.5954385067087058E-002, -3.5413082776178911E-002) (  0.0000000000000000     , -0.0000000000000000     ) ( -6.6131981325900195E-003, -0.0000000000000000     ) (  3.9096310478512912E-002, -1.9481499450741426E-002) (  1.9004277933346660E-002, -2.5927261119131243E-002) ( -1.0545499020502710E-002,  6.4864739350434381E-002) ( -3.9496002566313068E-002,-0.12427836660313768     )
 ( -1.7341578055640715E-003,  5.9323832306218611E-004) (  6.1404765353660932E-003, -6.2258252436421446E-003) (  2.4794061608288297E-002, -7.8017262964927794E-002) (  0.0000000000000000     , -0.0000000000000000     ) ( -2.5954385067087058E-002, -3.5413082776178911E-002) (  3.9096310478512912E-002,  1.9481499450741426E-002) ( -6.0150797179976219E-003, -0.0000000000000000     ) (  7.7440799529910325E-003, -3.8454971677860834E-003) (  3.5341778354537744E-002, -4.8220532680759605E-002) (  2.8514843186444257E-002,-0.17542222410730135     )
 (  0.0000000000000000     , -0.0000000000000000     ) ( -2.6489698036652898E-003,  9.0618650686037834E-004) (  0.0000000000000000     , -0.0000000000000000     ) (  2.4794061608288297E-002, -7.8017262964927794E-002) ( -2.2186635004213716E-002,-0.13648056245160886     ) (  1.9004277933346660E-002,  2.5927261119131243E-002) (  7.7440799529910325E-003,  3.8454971677860834E-003) (  1.7308858942844254E-002, -0.0000000000000000     ) ( -5.1552395182387731E-002,  2.5705225565943558E-002) ( -3.9315799954417273E-002,  5.3633575515376765E-002)
 (  0.0000000000000000     , -0.0000000000000000     ) (  0.0000000000000000     , -0.0000000000000000     ) ( -2.6489698036652898E-003,  9.0618650686037834E-004) ( -6.1404765353660932E-003,  6.2258252436421446E-003) ( -8.4460459609658409E-003,  2.6576318025607913E-002) ( -1.0545499020502710E-002, -6.4864739350434381E-002) (  3.5341778354537744E-002,  4.8220532680759605E-002) ( -5.1552395182387731E-002, -2.5705225565943558E-002) (  5.2166757001537702E-002, -0.0000000000000000     ) (  3.2219596776755774E-002, -1.6100987016213285E-002)
 (  0.0000000000000000     , -0.0000000000000000     ) (  0.0000000000000000     , -0.0000000000000000     ) (  0.0000000000000000     , -0.0000000000000000     ) ( -1.7341578055640715E-003,  5.9323832306218611E-004) ( -7.5205171445900170E-003,  7.6250475373310072E-003) ( -3.9496002566313068E-002, 0.12427836660313768     ) (  2.8514843186444257E-002, 0.17542222410730135     ) ( -3.9315799954417273E-002, -5.3633575515376765E-002) (  3.2219596776755774E-002,  1.6100987016213285E-002) ( -5.6847338093794317E-002, -0.0000000000000000     )
 Mode          14
 ( -5.7189475163666598E-002, -0.0000000000000000     ) ( -6.3247749962286076E-002,  3.2099477278017596E-002) ( -1.5580041691747541E-002,  2.1503526252628490E-002) ( -4.3571968933100759E-003,  2.7064954966556570E-002) (  5.1801038355881006E-003,  1.6246058015697673E-002) ( -1.5977719368488225E-003, -1.6166115800867863E-003) ( -3.0501139595898877E-003, -1.0204581547050933E-003) (  0.0000000000000000     ,  0.0000000000000000     ) (  0.0000000000000000     ,  0.0000000000000000     ) (  0.0000000000000000     ,  0.0000000000000000     )
 ( -6.3247749962286076E-002, -3.2099477278017596E-002) ( 0.13597672659679091     , -0.0000000000000000     ) (  9.2722026633620683E-002, -4.7055379979500614E-002) (  1.0288292320270632E-002, -1.4266368044953596E-002) (  1.3607518426735140E-003, -8.4858648693616617E-003) (  1.0877747187484621E-003,  3.4131705741793591E-003) ( -1.3045753235393339E-003, -1.3199578278290296E-003) ( -4.6591260326873793E-003, -1.5587755791570156E-003) (  0.0000000000000000     ,  0.0000000000000000     ) (  0.0000000000000000     ,  0.0000000000000000     )
 ( -1.5580041691747541E-002, -2.1503526252628490E-002) (  9.2722026633620683E-002,  4.7055379979500614E-002) ( -9.5322785712610478E-002, -0.0000000000000000     ) ( -1.2483003996167703E-002,  6.3319903779301048E-003) (  6.5083596454603605E-003, -9.0021339879631478E-003) (  3.1395700255818083E-003, -1.9535086465939825E-002) ( -3.2885515762354428E-003, -1.0310668795346995E-002) (  0.0000000000000000     ,  0.0000000000000000     ) ( -4.6591260326873793E-003, -1.5587755791570156E-003) (  0.0000000000000000     ,  0.0000000000000000     )
 ( -4.3571968933100759E-003, -2.7064954966556570E-002) (  1.0288292320270632E-002,  1.4266368044953596E-002) ( -1.2483003996167703E-002, -6.3319903779301048E-003) ( -6.3904399897157307E-002, -0.0000000000000000     ) ( -6.9391185653148738E-002,  3.5212270927431934E-002) ( -7.3266697028147023E-003,  1.0163173859675157E-002) (  0.0000000000000000     ,  0.0000000000000000     ) ( -3.2885515762354428E-003, -1.0310668795346995E-002) (  1.3045753235393339E-003,  1.3199578278290296E-003) ( -3.0501139595898877E-003, -1.0204581547050933E-003)
 (  5.1801038355881006E-003, -1.6246058015697673E-002) (  1.3607518426735140E-003,  8.4858648693616617E-003) (  6.5083596454603605E-003,  9.0021339879631478E-003) ( -6.9391185653148738E-002, -3.5212270927431934E-002) (  8.0439934176643454E-002, -0.0000000000000000     ) (  0.0000000000000000     ,  0.0000000000000000     ) ( -7.3266697028147023E-003,  1.0163173859675157E-002) ( -3.1395700255818083E-003,  1.9535086465939825E-002) (  1.0877747187484621E-003,  3.4131705741793591E-003) (  1.5977719368488225E-003,  1.6166115800867863E-003)
 ( -1.5977719368488225E-003,  1.6166115800867863E-003) (  1.0877747187484621E-003, -3.4131705741793591E-003) (  3.1395700255818083E-003,  1.9535086465939825E-002) ( -7.3266697028147023E-003, -1.0163173859675157E-002) (  0.0000000000000000     , -0.0000000000000000     ) (  8.0439934176643454E-002, -0.0000000000000000     ) (  6.9391185653148738E-002, -3.5212270927431934E-002) (  6.5083596454603605E-003, -9.0021339879631478E-003) ( -1.3607518426735140E-003,  8.4858648693616617E-003) (  5.1801038355881006E-003,  1.6246058015697673E-002)
 ( -3.0501139595898877E-003,  1.0204581547050933E-003) ( -1.3045753235393339E-003,  1.3199578278290296E-003) ( -3.2885515762354428E-003,  1.0310668795346995E-002) (  0.0000000000000000     , -0.0000000000000000     ) ( -7.3266697028147023E-003, -1.0163173859675157E-002) (  6.9391185653148738E-002,  3.5212270927431934E-002) ( -6.3904399897157307E-002, -0.0000000000000000     ) (  1.2483003996167703E-002, -6.3319903779301048E-003) (  1.0288292320270632E-002, -1.4266368044953596E-002) (  4.3571968933100759E-003, -2.7064954966556570E-002)
 (  0.0000000000000000     , -0.0000000000000000     ) ( -4.6591260326873793E-003,  1.5587755791570156E-003) (  0.0000000000000000     , -0.0000000000000000     ) ( -3.2885515762354428E-003,  1.0310668795346995E-002) ( -3.1395700255818083E-003, -1.9535086465939825E-002) (  6.5083596454603605E-003,  9.0021339879631478E-003) (  1.2483003996167703E-002,  6.3319903779301048E-003) ( -9.5322785712610478E-002, -0.0000000000000000     ) ( -9.2722026633620683E-002,  4.7055379979500614E-002) ( -1.5580041691747541E-002,  2.1503526252628490E-002)
 (  0.0000000000000000     , -0.0000000000000000     ) (  0.0000000000000000     , -0.0000000000000000     ) ( -4.6591260326873793E-003,  1.5587755791570156E-003) (  1.3045753235393339E-003, -1.3199578278290296E-003) (  1.0877747187484621E-003, -3.4131705741793591E-003) ( -1.3607518426735140E-003, -8.4858648693616617E-003) (  1.0288292320270632E-002,  1.4266368044953596E-002) ( -9.2722026633620683E-002, -4.7055379979500614E-002) ( 0.13597672659679091     , -0.0000000000000000     ) (  6.3247749962286076E-002, -3.2099477278017596E-002)
 (  0.0000000000000000     , -0.0000000000000000     ) (  0.0000000000000000     , -0.0000000000000000     ) (  0.0000000000000000     , -0.0000000000000000     ) ( -3.0501139595898877E-003,  1.0204581547050933E-003) (  1.5977719368488225E-003, -1.6166115800867863E-003) (  5.1801038355881006E-003, -1.6246058015697673E-002) (  4.3571968933100759E-003,  2.7064954966556570E-002) ( -1.5580041691747541E-002, -2.1503526252628490E-002) (  6.3247749962286076E-002,  3.2099477278017596E-002) ( -5.7189475163666598E-002, -0.0000000000000000     )
 Mode          15
 ( -1.0548354960767142E-002, -0.0000000000000000     ) ( -2.5707167759259184E-003,  1.3104082718425885E-003) (  2.4361990396596415E-002, -3.3555647243297078E-002) (  1.4123876162247936E-002, -8.6885397378922508E-002) ( -5.9783934680162493E-003, -1.8899769935308411E-002) (  1.4187256841889640E-002,  1.4372351296491712E-002) (  2.1777933571278446E-003,  7.2668608088876296E-004) (  0.0000000000000000     ,  0.0000000000000000     ) (  0.0000000000000000     ,  0.0000000000000000     ) (  0.0000000000000000     ,  0.0000000000000000     )
 ( -2.5707167759259184E-003, -1.3104082718425885E-003) (  4.8744581686689381E-002, -0.0000000000000000     ) ( -5.0902600032799016E-003,  2.5730711062406549E-003) ( -2.6561316205609961E-002,  3.6569627726575321E-002) ( -5.4195969365225622E-003,  3.3344424683749083E-002) ( -1.1205844370147607E-003, -3.5460865353500589E-003) (  1.1583846704146378E-002,  1.1734975693477652E-002) (  3.3266343023367812E-003,  1.1100313240478528E-003) (  0.0000000000000000     ,  0.0000000000000000     ) (  0.0000000000000000     ,  0.0000000000000000     )
 (  2.4361990396596415E-002,  3.3555647243297078E-002) ( -5.0902600032799016E-003, -2.5730711062406549E-003) ( -3.7638401340580732E-002, -0.0000000000000000     ) (  2.6833999508334601E-003, -1.3613249050065850E-003) ( -1.3607839656587449E-002,  1.8734483897541676E-002) ( -1.1185645234483592E-002,  6.8815239629967620E-002) (  4.0430272193023075E-003,  1.2774919969103802E-002) (  0.0000000000000000     ,  0.0000000000000000     ) (  3.3266343023367812E-003,  1.1100313240478528E-003) (  0.0000000000000000     ,  0.0000000000000000     )
 (  1.4123876162247936E-002,  8.6885397378922508E-002) ( -2.6561316205609961E-002, -3.6569627726575321E-002) (  2.6833999508334601E-003,  1.3613249050065850E-003) ( -2.6484238308904489E-002, -0.0000000000000000     ) (  5.2406506480761452E-003, -2.6530494032768479E-003) (  1.8714526166635485E-002, -2.5773460277846768E-002) (  0.0000000000000000     ,  0.0000000000000000     ) (  4.0430272193023075E-003,  1.2774919969103802E-002) ( -1.1583846704146378E-002, -1.1734975693477652E-002) (  2.1777933571278446E-003,  7.2668608088876296E-004)
 ( -5.9783934680162493E-003,  1.8899769935308411E-002) ( -5.4195969365225622E-003, -3.3344424683749083E-002) ( -1.3607839656587449E-002, -1.8734483897541676E-002) (  5.2406506480761452E-003,  2.6530494032768479E-003) (  2.5926412923562979E-002, -0.0000000000000000     ) (  0.0000000000000000     ,  0.0000000000000000     ) (  1.8714526166635485E-002, -2.5773460277846768E-002) (  1.1185645234483592E-002, -6.8815239629967620E-002) ( -1.1205844370147607E-003, -3.5460865353500589E-003) ( -1.4187256841889640E-002, -1.4372351296491712E-002)
 (  1.4187256841889640E-002, -1.4372351296491712E-002) ( -1.1205844370147607E-003,  3.5460865353500589E-003) ( -1.1185645234483592E-002, -6.8815239629967620E-002) (  1.8714526166635485E-002,  2.5773460277846768E-002) (  0.0000000000000000     , -0.0000000000000000     ) (  2.5926412923562979E-002, -0.0000000000000000     ) ( -5.2406506480761452E-003,  2.6530494032768479E-003) ( -1.3607839656587449E-002,  1.8734483897541676E-002) (  5.4195969365225622E-003, -3.3344424683749083E-002) ( -5.9783934680162493E-003, -1.8899769935308411E-002)
 (  2.1777933571278446E-003, -7.2668608088876296E-004) (  1.1583846704146378E-002, -1.1734975693477652E-002) (  4.0430272193023075E-003, -1.2774919969103802E-002) (  0.0000000000000000     , -0.0000000000000000     ) (  1.8714526166635485E-002,  2.5773460277846768E-002) ( -5.2406506480761452E-003, -2.6530494032768479E-003) ( -2.6484238308904489E-002, -0.0000000000000000     ) ( -2.6833999508334601E-003,  1.3613249050065850E-003) ( -2.6561316205609961E-002,  3.6569627726575321E-002) ( -1.4123876162247936E-002,  8.6885397378922508E-002)
 (  0.0000000000000000     , -0.0000000000000000     ) (  3.3266343023367812E-003, -1.1100313240478528E-003) (  0.0000000000000000     , -0.0000000000000000     ) (  4.0430272193023075E-003, -1.2774919969103802E-002) (  1.1185645234483592E-002,  6.8815239629967620E-002) ( -1.3607839656587449E-002, -1.8734483897541676E-002) ( -2.6833999508334601E-003, -1.3613249050065850E-003) ( -3.7638401340580732E-002, -0.0000000000000000     ) (  5.0902600032799016E-003, -2.5730711062406549E-003) (  2.4361990396596415E-002, -3.3555647243297078E-002)
 (  0.0000000000000000     , -0.0000000000000000     ) (  0.0000000000000000     , -0.0000000000000000     ) (  3.3266343023367812E-003, -1.1100313240478528E-003) ( -1.1583846704146378E-002,  1.1734975693477652E-002) ( -1.1205844370147607E-003,  3.5460865353500589E-003) (  5.4195969365225622E-003,  3.3344424683749083E-002) ( -2.6561316205609961E-002, -3.6569627726575321E-002) (  5.0902600032799016E-003,  2.5730711062406549E-003) (  4.8744581686689381E-002, -0.0000000000000000     ) (  2.5707167759259184E-003, -1.3104082718425885E-003)
 (  0.0000000000000000     , -0.0000000000000000     ) (  0.0000000000000000     , -0.0000000000000000     ) (  0.0000000000000000     , -0.0000000000000000     ) (  2.1777933571278446E-003, -7.2668608088876296E-004) ( -1.4187256841889640E-002,  1.4372351296491712E-002) ( -5.9783934680162493E-003,  1.8899769935308411E-002) ( -1.4123876162247936E-002, -8.6885397378922508E-002) (  2.4361990396596415E-002,  3.3555647243297078E-002) (  2.5707167759259184E-003,  1.3104082718425885E-003) ( -1.0548354960767142E-002, -0.0000000000000000     )
 Mode          16
 ( -7.2744316238269061E-002, -0.0000000000000000     ) (-0.11029900413807003     ,  5.6226237742587996E-002) (  2.6318563870204811E-002, -3.7157004290555809E-002) (  6.5203462817415347E-002,-0.40354477225809277     ) ( -8.4428982877757824E-002,-0.26504089820197296     ) (  8.7184959688686156E-002,  8.8330881577086351E-002) (  2.9091950876354720E-002,  9.6962281759564277E-003) (  0.0000000000000000     ,  0.0000000000000000     ) (  0.0000000000000000     ,  0.0000000000000000     ) (  0.0000000000000000     ,  0.0000000000000000     )
 (-0.11029900413807003     , -5.6226237742587996E-002) ( 0.33262558444390117     , -0.0000000000000000     ) ( 0.15830185596703503     , -8.0843297270865047E-002) ( -2.3585606418773913E-002,  3.3409817286952762E-002) ( -2.2961862520410117E-002, 0.14216243713973353     ) ( -1.7639275956071971E-002, -5.5377747970385686E-002) (  7.1186221494133853E-002,  7.2121862798022851E-002) (  4.4438689001610798E-002,  1.4811233190627975E-002) (  0.0000000000000000     ,  0.0000000000000000     ) (  0.0000000000000000     ,  0.0000000000000000     )
 (  2.6318563870204811E-002,  3.7157004290555809E-002) ( 0.15830185596703503     ,  8.0843297270865047E-002) (-0.26005545622122739     , -0.0000000000000000     ) ( -6.0308775765860710E-003,  3.1505028854346695E-003) ( -1.4516770724387916E-002,  2.0448925538835601E-002) ( -4.9581064747943993E-002, 0.30690890053972891     ) (  5.3764550670228305E-002, 0.16877081476098671     ) (  0.0000000000000000     ,  0.0000000000000000     ) (  4.4438689001610798E-002,  1.4811233190627975E-002) (  0.0000000000000000     ,  0.0000000000000000     )
 (  6.5203462817415347E-002, 0.40354477225809277     ) ( -2.3585606418773913E-002, -3.3409817286952762E-002) ( -6.0308775765860710E-003, -3.1505028854346695E-003) (-0.18094747379885218     , -0.0000000000000000     ) (-0.10240398195814014     ,  5.2360282402651996E-002) (  1.3751729296530978E-002, -1.9654137283170260E-002) (  0.0000000000000000     ,  0.0000000000000000     ) (  5.3764550670228305E-002, 0.16877081476098671     ) ( -7.1186221494133853E-002, -7.2121862798022851E-002) (  2.9091950876354720E-002,  9.6962281759564277E-003)
 ( -8.4428982877757824E-002, 0.26504089820197296     ) ( -2.2961862520410117E-002,-0.14216243713973353     ) ( -1.4516770724387916E-002, -2.0448925538835601E-002) (-0.10240398195814014     , -5.2360282402651996E-002) ( 0.18112166181444750     , -0.0000000000000000     ) (  0.0000000000000000     ,  0.0000000000000000     ) (  1.3751729296530978E-002, -1.9654137283170260E-002) (  4.9581064747943993E-002,-0.30690890053972891     ) ( -1.7639275956071971E-002, -5.5377747970385686E-002) ( -8.7184959688686156E-002, -8.8330881577086351E-002)
 (  8.7184959688686156E-002, -8.8330881577086351E-002) ( -1.7639275956071971E-002,  5.5377747970385686E-002) ( -4.9581064747943993E-002,-0.30690890053972891     ) (  1.3751729296530978E-002,  1.9654137283170260E-002) (  0.0000000000000000     , -0.0000000000000000     ) ( 0.18112166181444750     , -0.0000000000000000     ) ( 0.10240398195814014     , -5.2360282402651996E-002) ( -1.4516770724387916E-002,  2.0448925538835601E-002) (  2.2961862520410117E-002,-0.14216243713973353     ) ( -8.4428982877757824E-002,-0.26504089820197296     )
 (  2.9091950876354720E-002, -9.6962281759564277E-003) (  7.1186221494133853E-002, -7.2121862798022851E-002) (  5.3764550670228305E-002,-0.16877081476098671     ) (  0.0000000000000000     , -0.0000000000000000     ) (  1.3751729296530978E-002,  1.9654137283170260E-002) ( 0.10240398195814014     ,  5.2360282402651996E-002) (-0.18094747379885218     , -0.0000000000000000     ) (  6.0308775765860710E-003, -3.1505028854346695E-003) ( -2.3585606418773913E-002,  3.3409817286952762E-002) ( -6.5203462817415347E-002, 0.40354477225809277     )
 (  0.0000000000000000     , -0.0000000000000000     ) (  4.4438689001610798E-002, -1.4811233190627975E-002) (  0.0000000000000000     , -0.0000000000000000     ) (  5.3764550670228305E-002,-0.16877081476098671     ) (  4.9581064747943993E-002, 0.30690890053972891     ) ( -1.4516770724387916E-002, -2.0448925538835601E-002) (  6.0308775765860710E-003,  3.1505028854346695E-003) (-0.26005545622122739     , -0.0000000000000000     ) (-0.15830185596703503     ,  8.0843297270865047E-002) (  2.6318563870204811E-002, -3.7157004290555809E-002)
 (  0.0000000000000000     , -0.0000000000000000     ) (  0.0000000000000000     , -0.0000000000000000     ) (  4.4438689001610798E-002, -1.4811233190627975E-002) ( -7.1186221494133853E-002,  7.2121862798022851E-002) ( -1.7639275956071971E-002,  5.5377747970385686E-002) (  2.2961862520410117E-002, 0.14216243713973353     ) ( -2.3585606418773913E-002, -3.3409817286952762E-002) (-0.15830185596703503     , -8.0843297270865047E-002) ( 0.33262558444390117     , -0.0000000000000000     ) ( 0.11029900413807003     , -5.6226237742587996E-002)
 (  0.0000000000000000     , -0.0000000000000000     ) (  0.0000000000000000     , -0.0000000000000000     ) (  0.0000000000000000     , -0.0000000000000000     ) (  2.9091950876354720E-002, -9.6962281759564277E-003) ( -8.7184959688686156E-002,  8.8330881577086351E-002) ( -8.4428982877757824E-002, 0.26504089820197296     ) ( -6.5203462817415347E-002,-0.40354477225809277     ) (  2.6318563870204811E-002,  3.7157004290555809E-002) ( 0.11029900413807003     ,  5.6226237742587996E-002) ( -7.2744316238269061E-002, -0.0000000000000000     )
 Mode          17
 ( -9.9052182042420389E-002, -0.0000000000000000     ) ( -5.2146927773692731E-002,  2.6658558665475233E-002) ( -3.0921384857642887E-002,  4.2418487281144369E-002) (  8.1024832914708429E-003, -5.0406828449550474E-002) ( -2.9729029373703048E-002, -9.3102200202930516E-002) (  7.1392003707138117E-004,  7.4961905793454072E-004) (  1.0688329512497846E-002,  3.5725216536188565E-003) (  0.0000000000000000     ,  0.0000000000000000     ) (  0.0000000000000000     ,  0.0000000000000000     ) (  0.0000000000000000     ,  0.0000000000000000     )
 ( -5.2146927773692731E-002, -2.6658558665475233E-002) ( 0.33018654512961787     , -0.0000000000000000     ) (  8.6018365464740829E-002, -4.4005209486068078E-002) (  3.3218982979439753E-002, -4.5557327389995510E-002) ( -1.9053405685168796E-003,  1.1926678261998974E-002) ( -6.5115880024492687E-003, -2.0391610547649791E-002) (  5.8291326932457805E-004,  6.1206139780181537E-004) (  1.6326693014550610E-002,  5.4571169665257394E-003) (  0.0000000000000000     ,  0.0000000000000000     ) (  0.0000000000000000     ,  0.0000000000000000     )
 ( -3.0921384857642887E-002, -4.2418487281144369E-002) (  8.6018365464740829E-002,  4.4005209486068078E-002) (-0.26861755719727470     , -0.0000000000000000     ) ( -9.3417873223519219E-003,  4.8009855616642522E-003) (  1.7437460508995205E-002, -2.3913509751862586E-002) ( -5.2131655207718662E-003,  3.2505179804233182E-002) (  1.8379512531488479E-002,  5.7560254521703665E-002) (  0.0000000000000000     ,  0.0000000000000000     ) (  1.6326693014550610E-002,  5.4571169665257394E-003) (  0.0000000000000000     ,  0.0000000000000000     )
 (  8.1024832914708429E-003,  5.0406828449550474E-002) (  3.3218982979439753E-002,  4.5557327389995510E-002) ( -9.3417873223519219E-003, -4.8009855616642522E-003) (-0.17280820057986090     , -0.0000000000000000     ) ( -6.1219568451298535E-002,  3.1339910297391013E-002) ( -2.2767843147554361E-002,  3.1230613583192304E-002) (  0.0000000000000000     ,  0.0000000000000000     ) (  1.8379512531488479E-002,  5.7560254521703665E-002) ( -5.8291326932457805E-004, -6.1206139780181537E-004) (  1.0688329512497846E-002,  3.5725216536188565E-003)
 ( -2.9729029373703048E-002,  9.3102200202930516E-002) ( -1.9053405685168796E-003, -1.1926678261998974E-002) (  1.7437460508995205E-002,  2.3913509751862586E-002) ( -6.1219568451298535E-002, -3.1339910297391013E-002) ( 0.21029139468993815     , -0.0000000000000000     ) (  0.0000000000000000     ,  0.0000000000000000     ) ( -2.2767843147554361E-002,  3.1230613583192304E-002) (  5.2131655207718662E-003, -3.2505179804233182E-002) ( -6.5115880024492687E-003, -2.0391610547649791E-002) ( -7.1392003707138117E-004, -7.4961905793454072E-004)
 (  7.1392003707138117E-004, -7.4961905793454072E-004) ( -6.5115880024492687E-003,  2.0391610547649791E-002) ( -5.2131655207718662E-003, -3.2505179804233182E-002) ( -2.2767843147554361E-002, -3.1230613583192304E-002) (  0.0000000000000000     , -0.0000000000000000     ) ( 0.21029139468993815     , -0.0000000000000000     ) (  6.1219568451298535E-002, -3.1339910297391013E-002) (  1.7437460508995205E-002, -2.3913509751862586E-002) (  1.9053405685168796E-003, -1.1926678261998974E-002) ( -2.9729029373703048E-002, -9.3102200202930516E-002)
 (  1.0688329512497846E-002, -3.5725216536188565E-003) (  5.8291326932457805E-004, -6.1206139780181537E-004) (  1.8379512531488479E-002, -5.7560254521703665E-002) (  0.0000000000000000     , -0.0000000000000000     ) ( -2.2767843147554361E-002, -3.1230613583192304E-002) (  6.1219568451298535E-002,  3.1339910297391013E-002) (-0.17280820057986090     , -0.0000000000000000     ) (  9.3417873223519219E-003, -4.8009855616642522E-003) (  3.3218982979439753E-002, -4.5557327389995510E-002) ( -8.1024832914708429E-003,  5.0406828449550474E-002)
 (  0.0000000000000000     , -0.0000000000000000     ) (  1.6326693014550610E-002, -5.4571169665257394E-003) (  0.0000000000000000     , -0.0000000000000000     ) (  1.8379512531488479E-002, -5.7560254521703665E-002) (  5.2131655207718662E-003,  3.2505179804233182E-002) (  1.7437460508995205E-002,  2.3913509751862586E-002) (  9.3417873223519219E-003,  4.8009855616642522E-003) (-0.26861755719727470     , -0.0000000000000000     ) ( -8.6018365464740829E-002,  4.4005209486068078E-002) ( -3.0921384857642887E-002,  4.2418487281144369E-002)
 (  0.0000000000000000     , -0.0000000000000000     ) (  0.0000000000000000     , -0.0000000000000000     ) (  1.6326693014550610E-002, -5.4571169665257394E-003) ( -5.8291326932457805E-004,  6.1206139780181537E-004) ( -6.5115880024492687E-003,  2.0391610547649791E-002) (  1.9053405685168796E-003,  1.1926678261998974E-002) (  3.3218982979439753E-002,  4.5557327389995510E-002) ( -8.6018365464740829E-002, -4.4005209486068078E-002) ( 0.33018654512961787     , -0.0000000000000000     ) (  5.2146927773692731E-002, -2.6658558665475233E-002)
 (  0.0000000000000000     , -0.0000000000000000     ) (  0.0000000000000000     , -0.0000000000000000     ) (  0.0000000000000000     , -0.0000000000000000     ) (  1.0688329512497846E-002, -3.5725216536188565E-003) ( -7.1392003707138117E-004,  7.4961905793454072E-004) ( -2.9729029373703048E-002,  9.3102200202930516E-002) ( -8.1024832914708429E-003, -5.0406828449550474E-002) ( -3.0921384857642887E-002, -4.2418487281144369E-002) (  5.2146927773692731E-002,  2.6658558665475233E-002) ( -9.9052182042420389E-002, -0.0000000000000000     )
 Mode          18
 ( 0.20236538729202141     , -0.0000000000000000     ) ( 0.39398415912236950     ,-0.20047508800516289     ) ( -8.4238798673329229E-002, 0.11536547650568969     ) ( -8.7578880942357856E-002, 0.54146640668379176     ) (  8.2971933204462403E-002, 0.26146022933207275     ) (  5.2716720979944114E-002,  5.4317086706558083E-002) ( 0.14648149099981531     ,  4.9250988885630433E-002) (  0.0000000000000000     ,  0.0000000000000000     ) (  0.0000000000000000     ,  0.0000000000000000     ) (  0.0000000000000000     ,  0.0000000000000000     )
 ( 0.39398415912236950     , 0.20047508800516289     ) (-0.47796086255432213     , -0.0000000000000000     ) (-0.94315444480262556     , 0.47970933759964557     ) (  6.0594134073965869E-002, -8.2799056672565666E-002) (  3.9677589996817926E-002,-0.24487819610368330     ) (  1.2910500744412096E-002,  4.0748937996218364E-002) (  4.3043022437845288E-002,  4.4349715581859510E-002) ( 0.22375417347221541     ,  7.5232128206610072E-002) (  0.0000000000000000     ,  0.0000000000000000     ) (  0.0000000000000000     ,  0.0000000000000000     )
 ( -8.4238798673329229E-002,-0.11536547650568969     ) (-0.94315444480262556     ,-0.47970933759964557     ) ( 0.13166136465850736     , -0.0000000000000000     ) ( 0.15948752822236251     , -8.1124006045506958E-002) (  3.6309432926824613E-002, -4.9677334120631453E-002) (  7.5431518422273719E-002,-0.46593093097595217     ) ( -6.0964770357284995E-002,-0.19199114988448721     ) (  0.0000000000000000     ,  0.0000000000000000     ) ( 0.22375417347221541     ,  7.5232128206610072E-002) (  0.0000000000000000     ,  0.0000000000000000     )
 ( -8.7578880942357856E-002,-0.54146640668379176     ) (  6.0594134073965869E-002,  8.2799056672565666E-002) ( 0.15948752822236251     ,  8.1124006045506958E-002) ( 0.19515229206656026     , -0.0000000000000000     ) ( 0.71150754323039023     ,-0.36190404997122821     ) ( -4.4052352534584067E-002,  6.0178304740258266E-002) (  0.0000000000000000     ,  0.0000000000000000     ) ( -6.0964770357284995E-002,-0.19199114988448721     ) ( -4.3043022437845288E-002, -4.4349715581859510E-002) ( 0.14648149099981531     ,  4.9250988885630433E-002)
 (  8.2971933204462403E-002,-0.26146022933207275     ) (  3.9677589996817926E-002, 0.24487819610368330     ) (  3.6309432926824613E-002,  4.9677334120631453E-002) ( 0.71150754323039023     , 0.36190404997122821     ) ( -5.1218181462766910E-002, -0.0000000000000000     ) (  0.0000000000000000     ,  0.0000000000000000     ) ( -4.4052352534584067E-002,  6.0178304740258266E-002) ( -7.5431518422273719E-002, 0.46593093097595217     ) (  1.2910500744412096E-002,  4.0748937996218364E-002) ( -5.2716720979944114E-002, -5.4317086706558083E-002)
 (  5.2716720979944114E-002, -5.4317086706558083E-002) (  1.2910500744412096E-002, -4.0748937996218364E-002) (  7.5431518422273719E-002, 0.46593093097595217     ) ( -4.4052352534584067E-002, -6.0178304740258266E-002) (  0.0000000000000000     , -0.0000000000000000     ) ( -5.1218181462766910E-002, -0.0000000000000000     ) (-0.71150754323039023     , 0.36190404997122821     ) (  3.6309432926824613E-002, -4.9677334120631453E-002) ( -3.9677589996817926E-002, 0.24487819610368330     ) (  8.2971933204462417E-002, 0.26146022933207275     )
 ( 0.14648149099981531     , -4.9250988885630433E-002) (  4.3043022437845288E-002, -4.4349715581859510E-002) ( -6.0964770357284995E-002, 0.19199114988448721     ) (  0.0000000000000000     , -0.0000000000000000     ) ( -4.4052352534584067E-002, -6.0178304740258266E-002) (-0.71150754323039023     ,-0.36190404997122821     ) ( 0.19515229206656026     , -0.0000000000000000     ) (-0.15948752822236251     ,  8.1124006045506958E-002) (  6.0594134073965869E-002, -8.2799056672565666E-002) (  8.7578880942357856E-002,-0.54146640668379176     )
 (  0.0000000000000000     , -0.0000000000000000     ) ( 0.22375417347221541     , -7.5232128206610072E-002) (  0.0000000000000000     , -0.0000000000000000     ) ( -6.0964770357284995E-002, 0.19199114988448721     ) ( -7.5431518422273719E-002,-0.46593093097595217     ) (  3.6309432926824613E-002,  4.9677334120631453E-002) (-0.15948752822236251     , -8.1124006045506958E-002) ( 0.13166136465850736     , -0.0000000000000000     ) ( 0.94315444480262556     ,-0.47970933759964557     ) ( -8.4238798673329229E-002, 0.11536547650568969     )
 (  0.0000000000000000     , -0.0000000000000000     ) (  0.0000000000000000     , -0.0000000000000000     ) ( 0.22375417347221541     , -7.5232128206610072E-002) ( -4.3043022437845288E-002,  4.4349715581859510E-002) (  1.2910500744412096E-002, -4.0748937996218364E-002) ( -3.9677589996817926E-002,-0.24487819610368330     ) (  6.0594134073965869E-002,  8.2799056672565666E-002) ( 0.94315444480262556     , 0.47970933759964557     ) (-0.47796086255432213     , -0.0000000000000000     ) (-0.39398415912236950     , 0.20047508800516289     )
 (  0.0000000000000000     , -0.0000000000000000     ) (  0.0000000000000000     , -0.0000000000000000     ) (  0.0000000000000000     , -0.0000000000000000     ) ( 0.14648149099981531     , -4.9250988885630433E-002) ( -5.2716720979944114E-002,  5.4317086706558083E-002) (  8.2971933204462417E-002,-0.26146022933207275     ) (  8.7578880942357856E-002, 0.54146640668379176     ) ( -8.4238798673329229E-002,-0.11536547650568969     ) (-0.39398415912236950     ,-0.20047508800516289     ) ( 0.20236538729202141     , -0.0000000000000000     )
 Mode          19
 (  8.0204967403251559E-002, -0.0000000000000000     ) (  1.1539952493905754E-002, -5.8523672314123682E-003) ( -2.7495399319222839E-002,  3.7670321745806638E-002) ( -1.1690474557283126E-003,  7.0902034983946240E-003) (  9.4142324276889260E-004,  3.1842327796510082E-003) ( -1.4865350445659210E-002, -1.5050224359052211E-002) (  8.3137204848886780E-003,  2.7891369771478763E-003) (  0.0000000000000000     ,  0.0000000000000000     ) (  0.0000000000000000     ,  0.0000000000000000     ) (  0.0000000000000000     ,  0.0000000000000000     )
 (  1.1539952493905754E-002,  5.8523672314123682E-003) (-0.25963797345591472     , -0.0000000000000000     ) ( -2.6833742224514200E-002,  1.3615908095656552E-002) (  3.5864631303801381E-002, -4.9112189430380385E-002) (  9.4514336172348370E-004, -5.7685169693039093E-003) (  2.0503777341567583E-005,  1.1176963481261833E-004) ( -1.2137507813173192E-002, -1.2288456731361306E-002) (  1.2699417809569111E-002,  4.2604771071268199E-003) (  0.0000000000000000     ,  0.0000000000000000     ) (  0.0000000000000000     ,  0.0000000000000000     )
 ( -2.7495399319222839E-002, -3.7670321745806638E-002) ( -2.6833742224514200E-002, -1.3615908095656552E-002) ( 0.19408000174044224     , -0.0000000000000000     ) (  8.0788875125783321E-003, -4.0997184023505292E-003) (  1.6421338250856919E-002, -2.2492102019662695E-002) (  1.4224049869956963E-003, -8.6630804265644176E-003) ( -9.2316822944350676E-004, -3.0445600413076981E-003) (  0.0000000000000000     ,  0.0000000000000000     ) (  1.2699417809569111E-002,  4.2604771071268199E-003) (  0.0000000000000000     ,  0.0000000000000000     )
 ( -1.1690474557283126E-003, -7.0902034983946240E-003) (  3.5864631303801381E-002,  4.9112189430380385E-002) (  8.0788875125783321E-003,  4.0997184023505292E-003) ( 0.13271935420891887     , -0.0000000000000000     ) (  2.4067522077314923E-002, -1.2212280278708748E-002) ( -2.6900211191037464E-002,  3.6834156707626305E-002) (  0.0000000000000000     ,  0.0000000000000000     ) ( -9.2316822944350676E-004, -3.0445600413076981E-003) (  1.2137507813173192E-002,  1.2288456731361306E-002) (  8.3137204848886780E-003,  2.7891369771478763E-003)
 (  9.4142324276889260E-004, -3.1842327796510082E-003) (  9.4514336172348370E-004,  5.7685169693039093E-003) (  1.6421338250856919E-002,  2.2492102019662695E-002) (  2.4067522077314923E-002,  1.2212280278708748E-002) (-0.14736634989669792     , -0.0000000000000000     ) (  0.0000000000000000     ,  0.0000000000000000     ) ( -2.6900211191037464E-002,  3.6834156707626305E-002) ( -1.4224049869956963E-003,  8.6630804265644176E-003) (  2.0503777341567583E-005,  1.1176963481261833E-004) (  1.4865350445659210E-002,  1.5050224359052211E-002)
 ( -1.4865350445659210E-002,  1.5050224359052211E-002) (  2.0503777341567583E-005, -1.1176963481261833E-004) (  1.4224049869956963E-003,  8.6630804265644176E-003) ( -2.6900211191037464E-002, -3.6834156707626305E-002) (  0.0000000000000000     , -0.0000000000000000     ) (-0.14736634989669792     , -0.0000000000000000     ) ( -2.4067522077314923E-002,  1.2212280278708748E-002) (  1.6421338250856919E-002, -2.2492102019662695E-002) ( -9.4514336172348370E-004,  5.7685169693039093E-003) (  9.4142324276889260E-004,  3.1842327796510082E-003)
 (  8.3137204848886780E-003, -2.7891369771478763E-003) ( -1.2137507813173192E-002,  1.2288456731361306E-002) ( -9.2316822944350676E-004,  3.0445600413076981E-003) (  0.0000000000000000     , -0.0000000000000000     ) ( -2.6900211191037464E-002, -3.6834156707626305E-002) ( -2.4067522077314923E-002, -1.2212280278708748E-002) ( 0.13271935420891887     , -0.0000000000000000     ) ( -8.0788875125783321E-003,  4.0997184023505292E-003) (  3.5864631303801381E-002, -4.9112189430380385E-002) (  1.1690474557283126E-003, -7.0902034983946240E-003)
 (  0.0000000000000000     , -0.0000000000000000     ) (  1.2699417809569111E-002, -4.2604771071268199E-003) (  0.0000000000000000     , -0.0000000000000000     ) ( -9.2316822944350676E-004,  3.0445600413076981E-003) ( -1.4224049869956963E-003, -8.6630804265644176E-003) (  1.6421338250856919E-002,  2.2492102019662695E-002) ( -8.0788875125783321E-003, -4.0997184023505292E-003) ( 0.19408000174044224     , -0.0000000000000000     ) (  2.6833742224514200E-002, -1.3615908095656552E-002) ( -2.7495399319222839E-002,  3.7670321745806638E-002)
 (  0.0000000000000000     , -0.0000000000000000     ) (  0.0000000000000000     , -0.0000000000000000     ) (  1.2699417809569111E-002, -4.2604771071268199E-003) (  1.2137507813173192E-002, -1.2288456731361306E-002) (  2.0503777341567583E-005, -1.1176963481261833E-004) ( -9.4514336172348370E-004, -5.7685169693039093E-003) (  3.5864631303801381E-002,  4.9112189430380385E-002) (  2.6833742224514200E-002,  1.3615908095656552E-002) (-0.25963797345591472     , -0.0000000000000000     ) ( -1.1539952493905754E-002,  5.8523672314123682E-003)
 (  0.0000000000000000     , -0.0000000000000000     ) (  0.0000000000000000     , -0.0000000000000000     ) (  0.0000000000000000     , -0.0000000000000000     ) (  8.3137204848886780E-003, -2.7891369771478763E-003) (  1.4865350445659210E-002, -1.5050224359052211E-002) (  9.4142324276889260E-004, -3.1842327796510082E-003) (  1.1690474557283126E-003,  7.0902034983946240E-003) ( -2.7495399319222839E-002, -3.7670321745806638E-002) ( -1.1539952493905754E-002, -5.8523672314123682E-003) (  8.0204967403251559E-002, -0.0000000000000000     )
 Mode          20
 (  7.6966695835048615E-002, -0.0000000000000000     ) (  4.2114218652671759E-002, -2.1366821382923076E-002) (  2.2225563328487578E-002, -3.0405487666196912E-002) (  1.2888116076500462E-002, -7.9097119458161239E-002) ( -1.6075089168172699E-002, -5.0347600332646063E-002) ( -7.7896598027992541E-003, -7.8746137092835754E-003) (  8.3583940047344072E-003,  2.8020619908016879E-003) (  0.0000000000000000     ,  0.0000000000000000     ) (  0.0000000000000000     ,  0.0000000000000000     ) (  0.0000000000000000     ,  0.0000000000000000     )
 (  4.2114218652671759E-002,  2.1366821382923076E-002) (-0.24381406550127416     , -0.0000000000000000     ) ( -8.6173655443367109E-002,  4.3749911379252944E-002) ( -1.6306088719012395E-002,  2.2325513514742937E-002) ( -3.3041562033240628E-003,  2.0292188623640302E-002) ( -3.8961220823900320E-003, -1.2209589200434214E-002) ( -6.3602305955757343E-003, -6.4295951697566373E-003) (  1.2767657738320167E-002,  4.2802203916024635E-003) (  0.0000000000000000     ,  0.0000000000000000     ) (  0.0000000000000000     ,  0.0000000000000000     )
 (  2.2225563328487578E-002,  3.0405487666196912E-002) ( -8.6173655443367109E-002, -4.3749911379252944E-002) ( 0.18397184257935609     , -0.0000000000000000     ) (  1.7537876807767711E-002, -8.9088516668477287E-003) ( -9.8289668597005830E-003,  1.3451050843761303E-002) ( -8.5657075588552092E-003,  5.2583452423050597E-002) (  9.2489358718176005E-003,  2.8955356779356525E-002) (  0.0000000000000000     ,  0.0000000000000000     ) (  1.2767657738320167E-002,  4.2802203916024635E-003) (  0.0000000000000000     ,  0.0000000000000000     )
 (  1.2888116076500462E-002,  7.9097119458161239E-002) ( -1.6306088719012395E-002, -2.2325513514742937E-002) (  1.7537876807767711E-002,  8.9088516668477287E-003) ( 0.12436569964636339     , -0.0000000000000000     ) (  6.8892827972938483E-002, -3.4980159522149730E-002) (  1.1559768140428374E-002, -1.5829371272615113E-002) (  0.0000000000000000     ,  0.0000000000000000     ) (  9.2489358718176005E-003,  2.8955356779356525E-002) (  6.3602305955757343E-003,  6.4295951697566373E-003) (  8.3583940047344072E-003,  2.8020619908016879E-003)
 ( -1.6075089168172699E-002,  5.0347600332646063E-002) ( -3.3041562033240628E-003, -2.0292188623640302E-002) ( -9.8289668597005830E-003, -1.3451050843761303E-002) (  6.8892827972938483E-002,  3.4980159522149730E-002) (-0.14149017255949392     , -0.0000000000000000     ) (  0.0000000000000000     ,  0.0000000000000000     ) (  1.1559768140428374E-002, -1.5829371272615113E-002) (  8.5657075588552092E-003, -5.2583452423050597E-002) ( -3.8961220823900320E-003, -1.2209589200434214E-002) (  7.7896598027992541E-003,  7.8746137092835754E-003)
 ( -7.7896598027992541E-003,  7.8746137092835754E-003) ( -3.8961220823900320E-003,  1.2209589200434214E-002) ( -8.5657075588552092E-003, -5.2583452423050597E-002) (  1.1559768140428374E-002,  1.5829371272615113E-002) (  0.0000000000000000     , -0.0000000000000000     ) (-0.14149017255949392     , -0.0000000000000000     ) ( -6.8892827972938483E-002,  3.4980159522149730E-002) ( -9.8289668597005830E-003,  1.3451050843761303E-002) (  3.3041562033240628E-003, -2.0292188623640302E-002) ( -1.6075089168172699E-002, -5.0347600332646063E-002)
 (  8.3583940047344072E-003, -2.8020619908016879E-003) ( -6.3602305955757343E-003,  6.4295951697566373E-003) (  9.2489358718176005E-003, -2.8955356779356525E-002) (  0.0000000000000000     , -0.0000000000000000     ) (  1.1559768140428374E-002,  1.5829371272615113E-002) ( -6.8892827972938483E-002, -3.4980159522149730E-002) ( 0.12436569964636339     , -0.0000000000000000     ) ( -1.7537876807767711E-002,  8.9088516668477287E-003) ( -1.6306088719012395E-002,  2.2325513514742937E-002) ( -1.2888116076500462E-002,  7.9097119458161239E-002)
 (  0.0000000000000000     , -0.0000000000000000     ) (  1.2767657738320167E-002, -4.2802203916024635E-003) (  0.0000000000000000     , -0.0000000000000000     ) (  9.2489358718176005E-003, -2.8955356779356525E-002) (  8.5657075588552092E-003,  5.2583452423050597E-002) ( -9.8289668597005830E-003, -1.3451050843761303E-002) ( -1.7537876807767711E-002, -8.9088516668477287E-003) ( 0.18397184257935609     , -0.0000000000000000     ) (  8.6173655443367109E-002, -4.3749911379252944E-002) (  2.2225563328487578E-002, -3.0405487666196912E-002)
 (  0.0000000000000000     , -0.0000000000000000     ) (  0.0000000000000000     , -0.0000000000000000     ) (  1.2767657738320167E-002, -4.2802203916024635E-003) (  6.3602305955757343E-003, -6.4295951697566373E-003) ( -3.8961220823900320E-003,  1.2209589200434214E-002) (  3.3041562033240628E-003,  2.0292188623640302E-002) ( -1.6306088719012395E-002, -2.2325513514742937E-002) (  8.6173655443367109E-002,  4.3749911379252944E-002) (-0.24381406550127416     , -0.0000000000000000     ) ( -4.2114218652671759E-002,  2.1366821382923076E-002)
 (  0.0000000000000000     , -0.0000000000000000     ) (  0.0000000000000000     , -0.0000000000000000     ) (  0.0000000000000000     , -0.0000000000000000     ) (  8.3583940047344072E-003, -2.8020619908016879E-003) (  7.7896598027992541E-003, -7.8746137092835754E-003) ( -1.6075089168172699E-002,  5.0347600332646063E-002) ( -1.2888116076500462E-002, -7.9097119458161239E-002) (  2.2225563328487578E-002,  3.0405487666196912E-002) ( -4.2114218652671759E-002, -2.1366821382923076E-002) (  7.6966695835048615E-002, -0.0000000000000000     )
 Mode          21
 ( 0.14966004614566619     , -0.0000000000000000     ) ( 0.27515511019058503     ,-0.17814222897769322     ) (-0.22918471487461048     , 0.26764724210288121     ) ( -9.0595779280574967E-002, 0.61787854871688030     ) (  8.4028391394699573E-002, 0.33061117224626335     ) ( -2.8008618420248720E-002,  1.4091798828816450E-002) ( 0.14213429576795025     ,  5.5406892629723148E-002) (  0.0000000000000000     ,  0.0000000000000000     ) (  0.0000000000000000     ,  0.0000000000000000     ) (  0.0000000000000000     ,  0.0000000000000000     )
 ( 0.27515511019058503     , 0.17814222897769322     ) (-0.15272706392705976     , -0.0000000000000000     ) (-0.65832647197402161     , 0.41025331210527693     ) ( 0.28106669478894836     ,-0.31706355193846236     ) (  4.8533589247923087E-002,-0.29666023568265210     ) (  1.3582223376140951E-002,  5.6834885905050418E-002) ( -2.2868941176642402E-002,  1.1505905562849965E-002) ( 0.21711372306862453     ,  8.4635426499332395E-002) (  0.0000000000000000     ,  0.0000000000000000     ) (  0.0000000000000000     ,  0.0000000000000000     )
 (-0.22918471487461048     ,-0.26764724210288121     ) (-0.65832647197402161     ,-0.41025331210527693     ) (-0.19575484162223733     , -0.0000000000000000     ) ( 0.10182153511022918     , -6.4389579002195690E-002) ( 0.13647687973623240     ,-0.15662484508295607     ) (  8.5519161262459301E-002,-0.54890809691061127     ) ( -6.0808980210250815E-002,-0.23301626215197194     ) (  0.0000000000000000     ,  0.0000000000000000     ) ( 0.21711372306862453     ,  8.4635426499332395E-002) (  0.0000000000000000     ,  0.0000000000000000     )
 ( -9.0595779280574967E-002,-0.61787854871688030     ) ( 0.28106669478894836     , 0.31706355193846236     ) ( 0.10182153511022918     ,  6.4389579002195690E-002) (  2.0752069724088162E-003, -0.0000000000000000     ) ( 0.48649595934365880     ,-0.30495241837226322     ) (-0.20112016673729391     , 0.22535543304418212     ) (  0.0000000000000000     ,  0.0000000000000000     ) ( -6.0808980210250815E-002,-0.23301626215197194     ) (  2.2868941176642402E-002, -1.1505905562849965E-002) ( 0.14213429576795025     ,  5.5406892629723148E-002)
 (  8.4028391394699573E-002,-0.33061117224626335     ) (  4.8533589247923087E-002, 0.29666023568265210     ) ( 0.13647687973623240     , 0.15662484508295607     ) ( 0.48649595934365880     , 0.30495241837226322     ) ( 0.19674665243122214     , -0.0000000000000000     ) (  0.0000000000000000     ,  0.0000000000000000     ) (-0.20112016673729391     , 0.22535543304418212     ) ( -8.5519161262459301E-002, 0.54890809691061127     ) (  1.3582223376140951E-002,  5.6834885905050418E-002) (  2.8008618420248720E-002, -1.4091798828816450E-002)
 ( -2.8008618420248720E-002, -1.4091798828816450E-002) (  1.3582223376140951E-002, -5.6834885905050418E-002) (  8.5519161262459301E-002, 0.54890809691061127     ) (-0.20112016673729391     ,-0.22535543304418212     ) (  0.0000000000000000     , -0.0000000000000000     ) ( 0.19674665243122214     , -0.0000000000000000     ) (-0.48649595934365880     , 0.30495241837226322     ) ( 0.13647687973623240     ,-0.15662484508295607     ) ( -4.8533589247923087E-002, 0.29666023568265210     ) (  8.4028391394699573E-002, 0.33061117224626335     )
 ( 0.14213429576795025     , -5.5406892629723148E-002) ( -2.2868941176642402E-002, -1.1505905562849965E-002) ( -6.0808980210250815E-002, 0.23301626215197194     ) (  0.0000000000000000     , -0.0000000000000000     ) (-0.20112016673729391     ,-0.22535543304418212     ) (-0.48649595934365880     ,-0.30495241837226322     ) (  2.0752069724088162E-003, -0.0000000000000000     ) (-0.10182153511022918     ,  6.4389579002195690E-002) ( 0.28106669478894836     ,-0.31706355193846236     ) (  9.0595779280574967E-002,-0.61787854871688030     )
 (  0.0000000000000000     , -0.0000000000000000     ) ( 0.21711372306862453     , -8.4635426499332395E-002) (  0.0000000000000000     , -0.0000000000000000     ) ( -6.0808980210250815E-002, 0.23301626215197194     ) ( -8.5519161262459301E-002,-0.54890809691061127     ) ( 0.13647687973623240     , 0.15662484508295607     ) (-0.10182153511022918     , -6.4389579002195690E-002) (-0.19575484162223733     , -0.0000000000000000     ) ( 0.65832647197402161     ,-0.41025331210527693     ) (-0.22918471487461048     , 0.26764724210288121     )
 (  0.0000000000000000     , -0.0000000000000000     ) (  0.0000000000000000     , -0.0000000000000000     ) ( 0.21711372306862453     , -8.4635426499332395E-002) (  2.2868941176642402E-002,  1.1505905562849965E-002) (  1.3582223376140951E-002, -5.6834885905050418E-002) ( -4.8533589247923087E-002,-0.29666023568265210     ) ( 0.28106669478894836     , 0.31706355193846236     ) ( 0.65832647197402161     , 0.41025331210527693     ) (-0.15272706392705976     , -0.0000000000000000     ) (-0.27515511019058503     , 0.17814222897769322     )
 (  0.0000000000000000     , -0.0000000000000000     ) (  0.0000000000000000     , -0.0000000000000000     ) (  0.0000000000000000     , -0.0000000000000000     ) ( 0.14213429576795025     , -5.5406892629723148E-002) (  2.8008618420248720E-002,  1.4091798828816450E-002) (  8.4028391394699573E-002,-0.33061117224626335     ) (  9.0595779280574967E-002, 0.61787854871688030     ) (-0.22918471487461048     ,-0.26764724210288121     ) (-0.27515511019058503     ,-0.17814222897769322     ) ( 0.14966004614566619     , -0.0000000000000000     )
 Mode          22
 (-0.25139670313089324     , -0.0000000000000000     ) (-0.39399126044835858     , 0.20448895607146830     ) ( -1.1106912334455120E-002,  1.3918262921651351E-003) ( -3.5857938946164757E-002,  6.0320675078021274E-002) (  6.2261825017238944E-003, -1.9720013414434984E-002) ( -1.6881432769495542E-002, -2.0256128254170787E-002) (  1.7869821558782572E-003,  1.2220705694894749E-003) (  0.0000000000000000     ,  0.0000000000000000     ) (  0.0000000000000000     ,  0.0000000000000000     ) (  0.0000000000000000     ,  0.0000000000000000     )
 (-0.39399126044835858     ,-0.20448895607146830     ) ( 0.54892143428844664     , -0.0000000000000000     ) ( 0.65408888653774278     ,-0.33065493609433871     ) (  9.6750288360890665E-003, -2.3297748171791774E-003) (  1.2408164152818743E-002, -1.7835167921904881E-002) (  1.1706037703364325E-003, -4.7202760129119257E-003) ( -1.3783632137454380E-002, -1.6539059462363954E-002) (  2.7296603316158299E-003,  1.8667436297544367E-003) (  0.0000000000000000     ,  0.0000000000000000     ) (  0.0000000000000000     ,  0.0000000000000000     )
 ( -1.1106912334455120E-002, -1.3918262921651351E-003) ( 0.65408888653774278     , 0.33065493609433871     ) (-0.35790724708673122     , -0.0000000000000000     ) (-0.10641660666829636     ,  5.1087079272141039E-002) (  4.9390782579893933E-003, -4.3797566819836682E-004) (  2.7047106427148089E-002, -4.2460980402133232E-002) ( -4.2040344598851887E-003,  1.1454953653368891E-002) (  0.0000000000000000     ,  0.0000000000000000     ) (  2.7296603316158299E-003,  1.8667436297544367E-003) (  0.0000000000000000     ,  0.0000000000000000     )
 ( -3.5857938946164757E-002, -6.0320675078021274E-002) (  9.6750288360890665E-003,  2.3297748171791774E-003) (-0.10641660666829636     , -5.1087079272141039E-002) (-0.24777705861609889     , -0.0000000000000000     ) (-0.50304535850959897     , 0.25202414858143196     ) ( -7.7630219497115526E-003,  2.8213361228765469E-003) (  0.0000000000000000     ,  0.0000000000000000     ) ( -4.2040344598851887E-003,  1.1454953653368891E-002) (  1.3783632137454380E-002,  1.6539059462363954E-002) (  1.7869821558782572E-003,  1.2220705694894749E-003)
 (  6.2261825017238944E-003,  1.9720013414434984E-002) (  1.2408164152818743E-002,  1.7835167921904881E-002) (  4.9390782579893933E-003,  4.3797566819836682E-004) (-0.50304535850959897     ,-0.25202414858143196     ) ( 0.30815957454527676     , -0.0000000000000000     ) (  0.0000000000000000     ,  0.0000000000000000     ) ( -7.7630219497115526E-003,  2.8213361228765469E-003) ( -2.7047106427148089E-002,  4.2460980402133232E-002) (  1.1706037703364325E-003, -4.7202760129119257E-003) (  1.6881432769495542E-002,  2.0256128254170787E-002)
 ( -1.6881432769495542E-002,  2.0256128254170787E-002) (  1.1706037703364325E-003,  4.7202760129119257E-003) (  2.7047106427148089E-002,  4.2460980402133232E-002) ( -7.7630219497115526E-003, -2.8213361228765469E-003) (  0.0000000000000000     , -0.0000000000000000     ) ( 0.30815957454527676     , -0.0000000000000000     ) ( 0.50304535850959897     ,-0.25202414858143196     ) (  4.9390782579893933E-003, -4.3797566819836682E-004) ( -1.2408164152818743E-002,  1.7835167921904881E-002) (  6.2261825017238944E-003, -1.9720013414434984E-002)
 (  1.7869821558782572E-003, -1.2220705694894749E-003) ( -1.3783632137454380E-002,  1.6539059462363954E-002) ( -4.2040344598851887E-003, -1.1454953653368891E-002) (  0.0000000000000000     , -0.0000000000000000     ) ( -7.7630219497115526E-003, -2.8213361228765469E-003) ( 0.50304535850959897     , 0.25202414858143196     ) (-0.24777705861609889     , -0.0000000000000000     ) ( 0.10641660666829636     , -5.1087079272141039E-002) (  9.6750288360890665E-003, -2.3297748171791774E-003) (  3.5857938946164757E-002, -6.0320675078021274E-002)
 (  0.0000000000000000     , -0.0000000000000000     ) (  2.7296603316158299E-003, -1.8667436297544367E-003) (  0.0000000000000000     , -0.0000000000000000     ) ( -4.2040344598851887E-003, -1.1454953653368891E-002) ( -2.7047106427148089E-002, -4.2460980402133232E-002) (  4.9390782579893933E-003,  4.3797566819836682E-004) ( 0.10641660666829636     ,  5.1087079272141039E-002) (-0.35790724708673122     , -0.0000000000000000     ) (-0.65408888653774278     , 0.33065493609433871     ) ( -1.1106912334455120E-002,  1.3918262921651351E-003)
 (  0.0000000000000000     , -0.0000000000000000     ) (  0.0000000000000000     , -0.0000000000000000     ) (  2.7296603316158299E-003, -1.8667436297544367E-003) (  1.3783632137454380E-002, -1.6539059462363954E-002) (  1.1706037703364325E-003,  4.7202760129119257E-003) ( -1.2408164152818743E-002, -1.7835167921904881E-002) (  9.6750288360890665E-003,  2.3297748171791774E-003) (-0.65408888653774278     ,-0.33065493609433871     ) ( 0.54892143428844664     , -0.0000000000000000     ) ( 0.39399126044835858     ,-0.20448895607146830     )
 (  0.0000000000000000     , -0.0000000000000000     ) (  0.0000000000000000     , -0.0000000000000000     ) (  0.0000000000000000     , -0.0000000000000000     ) (  1.7869821558782572E-003, -1.2220705694894749E-003) (  1.6881432769495542E-002, -2.0256128254170787E-002) (  6.2261825017238944E-003,  1.9720013414434984E-002) (  3.5857938946164757E-002,  6.0320675078021274E-002) ( -1.1106912334455120E-002, -1.3918262921651351E-003) ( 0.39399126044835858     , 0.20448895607146830     ) (-0.25139670313089324     , -0.0000000000000000     )
 Mode          23
 (-0.30125314253553181     , -0.0000000000000000     ) (-0.39911032783658384     , 0.19809810156457233     ) (-0.12808828865407956     , 0.17206674425066354     ) ( -5.4246145162477326E-002, 0.35673367083303187     ) (  7.8797645811044689E-002, 0.26729923619485502     ) (  8.1961528651956675E-002,  9.5397798159361766E-002) (  2.0845574074418491E-002,  9.1400477421192793E-003) (  0.0000000000000000     ,  0.0000000000000000     ) (  0.0000000000000000     ,  0.0000000000000000     ) (  0.0000000000000000     ,  0.0000000000000000     )
 (-0.39911032783658384     ,-0.19809810156457233     ) ( 0.64373022568319016     , -0.0000000000000000     ) ( 0.55556866418485806     ,-0.27181917708549136     ) (  7.0999577161970834E-002, -8.8218384264785732E-002) (  1.6517717049192169E-002,-0.10413979423318093     ) (  1.7536259554896967E-002,  5.9450102804846104E-002) (  6.6921307911932473E-002,  7.7891976025152188E-002) (  3.1842140366943918E-002,  1.3961653544590604E-002) (  0.0000000000000000     ,  0.0000000000000000     ) (  0.0000000000000000     ,  0.0000000000000000     )
 (-0.12808828865407956     ,-0.17206674425066354     ) ( 0.55556866418485806     , 0.27181917708549136     ) (-0.42998646722411166     , -0.0000000000000000     ) ( -7.2512553826703519E-002,  3.5299272683226295E-002) (  4.9802009413541209E-002, -6.4691523184070746E-002) (  3.8663613076028100E-002,-0.24977570550166470     ) ( -4.8206344557462213E-002,-0.16359432777620772     ) (  0.0000000000000000     ,  0.0000000000000000     ) (  3.1842140366943918E-002,  1.3961653544590604E-002) (  0.0000000000000000     ,  0.0000000000000000     )
 ( -5.4246145162477326E-002,-0.35673367083303187     ) (  7.0999577161970834E-002,  8.8218384264785732E-002) ( -7.2512553826703519E-002, -3.5299272683226295E-002) (-0.29004673070785120     , -0.0000000000000000     ) (-0.41568515712991627     , 0.20351848866080605     ) ( -4.9359795895672492E-002,  6.1081099528160328E-002) (  0.0000000000000000     ,  0.0000000000000000     ) ( -4.8206344557462213E-002,-0.16359432777620772     ) ( -6.6921307911932473E-002, -7.7891976025152188E-002) (  2.0845574074418491E-002,  9.1400477421192793E-003)
 (  7.8797645811044689E-002,-0.26729923619485502     ) (  1.6517717049192169E-002, 0.10413979423318093     ) (  4.9802009413541209E-002,  6.4691523184070746E-002) (-0.41568515712991627     ,-0.20351848866080605     ) ( 0.37755611478430451     , -0.0000000000000000     ) (  0.0000000000000000     ,  0.0000000000000000     ) ( -4.9359795895672492E-002,  6.1081099528160328E-002) ( -3.8663613076028100E-002, 0.24977570550166470     ) (  1.7536259554896967E-002,  5.9450102804846104E-002) ( -8.1961528651956675E-002, -9.5397798159361766E-002)
 (  8.1961528651956675E-002, -9.5397798159361766E-002) (  1.7536259554896967E-002, -5.9450102804846104E-002) (  3.8663613076028100E-002, 0.24977570550166470     ) ( -4.9359795895672492E-002, -6.1081099528160328E-002) (  0.0000000000000000     , -0.0000000000000000     ) ( 0.37755611478430451     , -0.0000000000000000     ) ( 0.41568515712991627     ,-0.20351848866080605     ) (  4.9802009413541209E-002, -6.4691523184070746E-002) ( -1.6517717049192169E-002, 0.10413979423318093     ) (  7.8797645811044689E-002, 0.26729923619485502     )
 (  2.0845574074418491E-002, -9.1400477421192793E-003) (  6.6921307911932473E-002, -7.7891976025152188E-002) ( -4.8206344557462213E-002, 0.16359432777620772     ) (  0.0000000000000000     , -0.0000000000000000     ) ( -4.9359795895672492E-002, -6.1081099528160328E-002) ( 0.41568515712991627     , 0.20351848866080605     ) (-0.29004673070785120     , -0.0000000000000000     ) (  7.2512553826703519E-002, -3.5299272683226295E-002) (  7.0999577161970834E-002, -8.8218384264785732E-002) (  5.4246145162477326E-002,-0.35673367083303187     )
 (  0.0000000000000000     , -0.0000000000000000     ) (  3.1842140366943918E-002, -1.3961653544590604E-002) (  0.0000000000000000     , -0.0000000000000000     ) ( -4.8206344557462213E-002, 0.16359432777620772     ) ( -3.8663613076028100E-002,-0.24977570550166470     ) (  4.9802009413541209E-002,  6.4691523184070746E-002) (  7.2512553826703519E-002,  3.5299272683226295E-002) (-0.42998646722411166     , -0.0000000000000000     ) (-0.55556866418485806     , 0.27181917708549136     ) (-0.12808828865407956     , 0.17206674425066354     )
 (  0.0000000000000000     , -0.0000000000000000     ) (  0.0000000000000000     , -0.0000000000000000     ) (  3.1842140366943918E-002, -1.3961653544590604E-002) ( -6.6921307911932473E-002,  7.7891976025152188E-002) (  1.7536259554896967E-002, -5.9450102804846104E-002) ( -1.6517717049192169E-002,-0.10413979423318093     ) (  7.0999577161970834E-002,  8.8218384264785732E-002) (-0.55556866418485806     ,-0.27181917708549136     ) ( 0.64373022568319016     , -0.0000000000000000     ) ( 0.39911032783658384     ,-0.19809810156457233     )
 (  0.0000000000000000     , -0.0000000000000000     ) (  0.0000000000000000     , -0.0000000000000000     ) (  0.0000000000000000     , -0.0000000000000000     ) (  2.0845574074418491E-002, -9.1400477421192793E-003) ( -8.1961528651956675E-002,  9.5397798159361766E-002) (  7.8797645811044689E-002,-0.26729923619485502     ) (  5.4246145162477326E-002, 0.35673367083303187     ) (-0.12808828865407956     ,-0.17206674425066354     ) ( 0.39911032783658384     , 0.19809810156457233     ) (-0.30125314253553181     , -0.0000000000000000     )
 Mode          24
 ( -3.5403294557902372E-002, -0.0000000000000000     ) (-0.29354960416133558     , 0.14869004249288328     ) ( -4.4580092879906705E-002,  6.1646590736599706E-002) ( -2.7349328576137290E-002, 0.17175788374327489     ) ( 0.11140391294347565     , 0.34926655740139173     ) ( -3.2808143156620853E-002, -3.3329052281907953E-002) ( -2.7130992421484649E-002, -9.0605762050052462E-003) (  0.0000000000000000     ,  0.0000000000000000     ) (  0.0000000000000000     ,  0.0000000000000000     ) (  0.0000000000000000     ,  0.0000000000000000     )
 (-0.29354960416133558     ,-0.14869004249288328     ) ( -1.1775425058546736E-002, -0.0000000000000000     ) ( 0.40985309504867246     ,-0.20745320904594880     ) (  4.5773978618335549E-002, -6.3224490093288080E-002) (  6.7662438676406823E-003, -4.3007268513662822E-002) (  2.4972889559996585E-002,  7.8307450992685101E-002) ( -2.6787736713968297E-002, -2.7213057233739263E-002) ( -4.1443275483575542E-002, -1.3840258766450755E-002) (  0.0000000000000000     ,  0.0000000000000000     ) (  0.0000000000000000     ,  0.0000000000000000     )
 ( -4.4580092879906705E-002, -6.1646590736599706E-002) ( 0.40985309504867246     , 0.20745320904594880     ) (  1.1745897857779714E-002, -0.0000000000000000     ) ( -5.5689814070924930E-002,  2.8161747938212026E-002) (  2.2994485337477836E-002, -3.1782302389007644E-002) (  1.7931560504183212E-002,-0.11312713092554574     ) ( -6.7823014906745804E-002,-0.21260871394573319     ) (  0.0000000000000000     ,  0.0000000000000000     ) ( -4.1443275483575542E-002, -1.3840258766450755E-002) (  0.0000000000000000     ,  0.0000000000000000     )
 ( -2.7349328576137290E-002,-0.17175788374327489     ) (  4.5773978618335549E-002,  6.3224490093288080E-002) ( -5.5689814070924930E-002, -2.8161747938212026E-002) (  1.8523860538783108E-002, -0.0000000000000000     ) (-0.30890329786542836     , 0.15633998531523574     ) ( -3.4207525874325878E-002,  4.7235191221657681E-002) (  0.0000000000000000     ,  0.0000000000000000     ) ( -6.7823014906745804E-002,-0.21260871394573319     ) (  2.6787736713968297E-002,  2.7213057233739263E-002) ( -2.7130992421484649E-002, -9.0605762050052462E-003)
 ( 0.11140391294347565     ,-0.34926655740139173     ) (  6.7662438676406823E-003,  4.3007268513662822E-002) (  2.2994485337477836E-002,  3.1782302389007644E-002) (-0.30890329786542836     ,-0.15633998531523574     ) (  1.6908961219886279E-002, -0.0000000000000000     ) (  0.0000000000000000     ,  0.0000000000000000     ) ( -3.4207525874325878E-002,  4.7235191221657681E-002) ( -1.7931560504183212E-002, 0.11312713092554574     ) (  2.4972889559996585E-002,  7.8307450992685101E-002) (  3.2808143156620853E-002,  3.3329052281907953E-002)
 ( -3.2808143156620853E-002,  3.3329052281907953E-002) (  2.4972889559996585E-002, -7.8307450992685101E-002) (  1.7931560504183212E-002, 0.11312713092554574     ) ( -3.4207525874325878E-002, -4.7235191221657681E-002) (  0.0000000000000000     , -0.0000000000000000     ) (  1.6908961219886279E-002, -0.0000000000000000     ) ( 0.30890329786542836     ,-0.15633998531523574     ) (  2.2994485337477836E-002, -3.1782302389007644E-002) ( -6.7662438676406823E-003,  4.3007268513662822E-002) ( 0.11140391294347565     , 0.34926655740139173     )
 ( -2.7130992421484649E-002,  9.0605762050052462E-003) ( -2.6787736713968297E-002,  2.7213057233739263E-002) ( -6.7823014906745804E-002, 0.21260871394573319     ) (  0.0000000000000000     , -0.0000000000000000     ) ( -3.4207525874325878E-002, -4.7235191221657681E-002) ( 0.30890329786542836     , 0.15633998531523574     ) (  1.8523860538783108E-002, -0.0000000000000000     ) (  5.5689814070924930E-002, -2.8161747938212026E-002) (  4.5773978618335549E-002, -6.3224490093288080E-002) (  2.7349328576137290E-002,-0.17175788374327489     )
 (  0.0000000000000000     , -0.0000000000000000     ) ( -4.1443275483575542E-002,  1.3840258766450755E-002) (  0.0000000000000000     , -0.0000000000000000     ) ( -6.7823014906745804E-002, 0.21260871394573319     ) ( -1.7931560504183212E-002,-0.11312713092554574     ) (  2.2994485337477836E-002,  3.1782302389007644E-002) (  5.5689814070924930E-002,  2.8161747938212026E-002) (  1.1745897857779714E-002, -0.0000000000000000     ) (-0.40985309504867246     , 0.20745320904594880     ) ( -4.4580092879906705E-002,  6.1646590736599706E-002)
 (  0.0000000000000000     , -0.0000000000000000     ) (  0.0000000000000000     , -0.0000000000000000     ) ( -4.1443275483575542E-002,  1.3840258766450755E-002) (  2.6787736713968297E-002, -2.7213057233739263E-002) (  2.4972889559996585E-002, -7.8307450992685101E-002) ( -6.7662438676406823E-003, -4.3007268513662822E-002) (  4.5773978618335549E-002,  6.3224490093288080E-002) (-0.40985309504867246     ,-0.20745320904594880     ) ( -1.1775425058546736E-002, -0.0000000000000000     ) ( 0.29354960416133558     ,-0.14869004249288328     )
 (  0.0000000000000000     , -0.0000000000000000     ) (  0.0000000000000000     , -0.0000000000000000     ) (  0.0000000000000000     , -0.0000000000000000     ) ( -2.7130992421484649E-002,  9.0605762050052462E-003) (  3.2808143156620853E-002, -3.3329052281907953E-002) ( 0.11140391294347565     ,-0.34926655740139173     ) (  2.7349328576137290E-002, 0.17175788374327489     ) ( -4.4580092879906705E-002, -6.1646590736599706E-002) ( 0.29354960416133558     , 0.14869004249288328     ) ( -3.5403294557902372E-002, -0.0000000000000000     )
 Mode          25
 ( -4.5375774221811244E-002, -0.0000000000000000     ) (-0.34895129950422110     , 0.17677887487315819     ) ( -8.4239769158127337E-002, 0.11631192917220520     ) ( -4.2496575240487243E-002, 0.26516483743030189     ) ( 0.20357590180288565     , 0.63911989240366507     ) (  7.1854876210771412E-002,  7.2946582827284251E-002) ( -2.7747654198305795E-002, -9.2618414292560645E-003) (  0.0000000000000000     ,  0.0000000000000000     ) (  0.0000000000000000     ,  0.0000000000000000     ) (  0.0000000000000000     ,  0.0000000000000000     )
 (-0.34895129950422110     ,-0.17677887487315819     ) ( -3.6911490327046693E-002, -0.0000000000000000     ) ( 0.43307257811842320     ,-0.21917132411941806     ) (  7.2109821954953482E-002, -9.9675549514519290E-002) (  1.0961693898865837E-002, -6.9009114617307493E-002) (  4.6246724227115156E-002, 0.14521065036608280     ) (  5.8669260749079848E-002,  5.9560635468838760E-002) ( -4.2385241907065170E-002, -1.4147696474747966E-002) (  0.0000000000000000     ,  0.0000000000000000     ) (  0.0000000000000000     ,  0.0000000000000000     )
 ( -8.4239769158127337E-002,-0.11631192917220520     ) ( 0.43307257811842320     , 0.21917132411941806     ) (  3.8010638148811705E-002, -0.0000000000000000     ) ( -4.4882991725797142E-002,  2.2659280172704313E-002) (  4.0364962534302808E-002, -5.5759756776155765E-002) (  2.8310848091363694E-002,-0.17726220618935645     ) (-0.12281312725293762     ,-0.38553000972716511     ) (  0.0000000000000000     ,  0.0000000000000000     ) ( -4.2385241907065170E-002, -1.4147696474747966E-002) (  0.0000000000000000     ,  0.0000000000000000     )
 ( -4.2496575240487243E-002,-0.26516483743030189     ) (  7.2109821954953482E-002,  9.9675549514519290E-002) ( -4.4882991725797142E-002, -2.2659280172704313E-002) (  3.7930718824866594E-002, -0.0000000000000000     ) (-0.31600019357011211     , 0.15988467692894651     ) ( -5.1476331923485399E-002,  7.1171213648992468E-002) (  0.0000000000000000     ,  0.0000000000000000     ) (-0.12281312725293762     ,-0.38553000972716511     ) ( -5.8669260749079848E-002, -5.9560635468838760E-002) ( -2.7747654198305795E-002, -9.2618414292560645E-003)
 ( 0.20357590180288565     ,-0.63911989240366507     ) (  1.0961693898865837E-002,  6.9009114617307493E-002) (  4.0364962534302808E-002,  5.5759756776155765E-002) (-0.31600019357011211     ,-0.15988467692894651     ) (  6.3459075751796414E-003, -0.0000000000000000     ) (  0.0000000000000000     ,  0.0000000000000000     ) ( -5.1476331923485399E-002,  7.1171213648992468E-002) ( -2.8310848091363694E-002, 0.17726220618935645     ) (  4.6246724227115156E-002, 0.14521065036608280     ) ( -7.1854876210771412E-002, -7.2946582827284251E-002)
 (  7.1854876210771412E-002, -7.2946582827284251E-002) (  4.6246724227115156E-002,-0.14521065036608280     ) (  2.8310848091363694E-002, 0.17726220618935645     ) ( -5.1476331923485399E-002, -7.1171213648992468E-002) (  0.0000000000000000     , -0.0000000000000000     ) (  6.3459075751796414E-003, -0.0000000000000000     ) ( 0.31600019357011211     ,-0.15988467692894651     ) (  4.0364962534302808E-002, -5.5759756776155765E-002) ( -1.0961693898865837E-002,  6.9009114617307493E-002) ( 0.20357590180288565     , 0.63911989240366507     )
 ( -2.7747654198305795E-002,  9.2618414292560645E-003) (  5.8669260749079848E-002, -5.9560635468838760E-002) (-0.12281312725293762     , 0.38553000972716511     ) (  0.0000000000000000     , -0.0000000000000000     ) ( -5.1476331923485399E-002, -7.1171213648992468E-002) ( 0.31600019357011211     , 0.15988467692894651     ) (  3.7930718824866594E-002, -0.0000000000000000     ) (  4.4882991725797142E-002, -2.2659280172704313E-002) (  7.2109821954953482E-002, -9.9675549514519290E-002) (  4.2496575240487243E-002,-0.26516483743030189     )
 (  0.0000000000000000     , -0.0000000000000000     ) ( -4.2385241907065170E-002,  1.4147696474747966E-002) (  0.0000000000000000     , -0.0000000000000000     ) (-0.12281312725293762     , 0.38553000972716511     ) ( -2.8310848091363694E-002,-0.17726220618935645     ) (  4.0364962534302808E-002,  5.5759756776155765E-002) (  4.4882991725797142E-002,  2.2659280172704313E-002) (  3.8010638148811705E-002, -0.0000000000000000     ) (-0.43307257811842320     , 0.21917132411941806     ) ( -8.4239769158127337E-002, 0.11631192917220520     )
 (  0.0000000000000000     , -0.0000000000000000     ) (  0.0000000000000000     , -0.0000000000000000     ) ( -4.2385241907065170E-002,  1.4147696474747966E-002) ( -5.8669260749079848E-002,  5.9560635468838760E-002) (  4.6246724227115156E-002,-0.14521065036608280     ) ( -1.0961693898865837E-002, -6.9009114617307493E-002) (  7.2109821954953482E-002,  9.9675549514519290E-002) (-0.43307257811842320     ,-0.21917132411941806     ) ( -3.6911490327046693E-002, -0.0000000000000000     ) ( 0.34895129950422110     ,-0.17677887487315819     )
 (  0.0000000000000000     , -0.0000000000000000     ) (  0.0000000000000000     , -0.0000000000000000     ) (  0.0000000000000000     , -0.0000000000000000     ) ( -2.7747654198305795E-002,  9.2618414292560645E-003) ( -7.1854876210771412E-002,  7.2946582827284251E-002) ( 0.20357590180288565     ,-0.63911989240366507     ) (  4.2496575240487243E-002, 0.26516483743030189     ) ( -8.4239769158127337E-002,-0.11631192917220520     ) ( 0.34895129950422110     , 0.17677887487315819     ) ( -4.5375774221811244E-002, -0.0000000000000000     )
 Mode          26
 ( -8.3297517659987816E-002, -0.0000000000000000     ) ( 0.37720066928939255     ,-0.19168775851847242     ) (-0.13616301968065417     , 0.18618787651961943     ) (  9.7100663633832851E-003, -5.6994336701988883E-002) (  7.8185900172565589E-002, 0.24565187867031393     ) ( -5.0946815350174313E-002, -5.1783633639014059E-002) ( -1.9926965578799423E-002, -6.6613667853301969E-003) (  0.0000000000000000     ,  0.0000000000000000     ) (  0.0000000000000000     ,  0.0000000000000000     ) (  0.0000000000000000     ,  0.0000000000000000     )
 ( 0.37720066928939255     , 0.19168775851847242     ) (  5.8435350577969045E-002, -0.0000000000000000     ) (-0.60085955290244120     , 0.30541530394094996     ) ( 0.16276186866195158     ,-0.22259297060289213     ) ( -4.3403929937114293E-003,  2.5684433416939573E-002) (  1.7411036597517689E-002,  5.4700977689278452E-002) ( -4.1597900542573514E-002, -4.2281159814268957E-002) ( -3.0438942711875958E-002, -1.0175405841880092E-002) (  0.0000000000000000     ,  0.0000000000000000     ) (  0.0000000000000000     ,  0.0000000000000000     )
 (-0.13616301968065417     ,-0.18618787651961943     ) (-0.60085955290244120     ,-0.30541530394094996     ) (  1.3869135223929848E-002, -0.0000000000000000     ) (  9.0409156054436474E-002, -4.5968306411445593E-002) (  7.7413445714238402E-002,-0.10586372608688920     ) ( -8.3045109868533154E-003,  4.8952273941648347E-002) ( -4.7812033541938796E-002,-0.15022528596340559     ) (  0.0000000000000000     ,  0.0000000000000000     ) ( -3.0438942711875958E-002, -1.0175405841880092E-002) (  0.0000000000000000     ,  0.0000000000000000     )
 (  9.7100663633832851E-003,  5.6994336701988883E-002) ( 0.16276186866195158     , 0.22259297060289213     ) (  9.0409156054436474E-002,  4.5968306411445593E-002) ( -1.4538052669983148E-003, -0.0000000000000000     ) ( 0.45603459964233195     ,-0.23181074105118921     ) (-0.12105102658498819     , 0.16555102048293754     ) (  0.0000000000000000     ,  0.0000000000000000     ) ( -4.7812033541938796E-002,-0.15022528596340559     ) (  4.1597900542573514E-002,  4.2281159814268957E-002) ( -1.9926965578799423E-002, -6.6613667853301969E-003)
 (  7.8185900172565589E-002,-0.24565187867031393     ) ( -4.3403929937114293E-003, -2.5684433416939573E-002) (  7.7413445714238402E-002, 0.10586372608688920     ) ( 0.45603459964233195     , 0.23181074105118921     ) (  1.2446837125087241E-002, -0.0000000000000000     ) (  0.0000000000000000     ,  0.0000000000000000     ) (-0.12105102658498819     , 0.16555102048293754     ) (  8.3045109868533154E-003, -4.8952273941648347E-002) (  1.7411036597517689E-002,  5.4700977689278452E-002) (  5.0946815350174313E-002,  5.1783633639014059E-002)
 ( -5.0946815350174313E-002,  5.1783633639014059E-002) (  1.7411036597517689E-002, -5.4700977689278452E-002) ( -8.3045109868533154E-003, -4.8952273941648347E-002) (-0.12105102658498819     ,-0.16555102048293754     ) (  0.0000000000000000     , -0.0000000000000000     ) (  1.2446837125087241E-002, -0.0000000000000000     ) (-0.45603459964233195     , 0.23181074105118921     ) (  7.7413445714238402E-002,-0.10586372608688920     ) (  4.3403929937114293E-003, -2.5684433416939573E-002) (  7.8185900172565589E-002, 0.24565187867031393     )
 ( -1.9926965578799423E-002,  6.6613667853301969E-003) ( -4.1597900542573514E-002,  4.2281159814268957E-002) ( -4.7812033541938796E-002, 0.15022528596340559     ) (  0.0000000000000000     , -0.0000000000000000     ) (-0.12105102658498819     ,-0.16555102048293754     ) (-0.45603459964233195     ,-0.23181074105118921     ) ( -1.4538052669983148E-003, -0.0000000000000000     ) ( -9.0409156054436474E-002,  4.5968306411445593E-002) ( 0.16276186866195158     ,-0.22259297060289213     ) ( -9.7100663633832851E-003,  5.6994336701988883E-002)
 (  0.0000000000000000     , -0.0000000000000000     ) ( -3.0438942711875958E-002,  1.0175405841880092E-002) (  0.0000000000000000     , -0.0000000000000000     ) ( -4.7812033541938796E-002, 0.15022528596340559     ) (  8.3045109868533154E-003,  4.8952273941648347E-002) (  7.7413445714238402E-002, 0.10586372608688920     ) ( -9.0409156054436474E-002, -4.5968306411445593E-002) (  1.3869135223929848E-002, -0.0000000000000000     ) ( 0.60085955290244120     ,-0.30541530394094996     ) (-0.13616301968065417     , 0.18618787651961943     )
 (  0.0000000000000000     , -0.0000000000000000     ) (  0.0000000000000000     , -0.0000000000000000     ) ( -3.0438942711875958E-002,  1.0175405841880092E-002) (  4.1597900542573514E-002, -4.2281159814268957E-002) (  1.7411036597517689E-002, -5.4700977689278452E-002) (  4.3403929937114293E-003,  2.5684433416939573E-002) ( 0.16276186866195158     , 0.22259297060289213     ) ( 0.60085955290244120     , 0.30541530394094996     ) (  5.8435350577969045E-002, -0.0000000000000000     ) (-0.37720066928939255     , 0.19168775851847242     )
 (  0.0000000000000000     , -0.0000000000000000     ) (  0.0000000000000000     , -0.0000000000000000     ) (  0.0000000000000000     , -0.0000000000000000     ) ( -1.9926965578799423E-002,  6.6613667853301969E-003) (  5.0946815350174313E-002, -5.1783633639014059E-002) (  7.8185900172565589E-002,-0.24565187867031393     ) ( -9.7100663633832851E-003, -5.6994336701988883E-002) (-0.13616301968065417     ,-0.18618787651961943     ) (-0.37720066928939255     ,-0.19168775851847242     ) ( -8.3297517659987816E-002, -0.0000000000000000     )
 Mode          27
 (-0.28354448845722618     , -0.0000000000000000     ) ( 0.35283017240149556     ,-0.17952773210923850     ) (-0.30163889694151164     , 0.41280583406790283     ) (  8.5217539389017530E-004, -1.0031311411043261E-003) (  6.2892787132756506E-002, 0.19764235421794885     ) ( -4.6401498385076040E-002, -4.7169063664088365E-002) ( -2.2378545619643711E-002, -7.4832169140918899E-003) (  0.0000000000000000     ,  0.0000000000000000     ) (  0.0000000000000000     ,  0.0000000000000000     ) (  0.0000000000000000     ,  0.0000000000000000     )
 ( 0.35283017240149556     , 0.17952773210923850     ) ( 0.49523012601865890     , -0.0000000000000000     ) (-0.54605301261820616     , 0.27798943050229419     ) ( 0.32050341635084167     ,-0.43864752477304797     ) ( -1.3579222114340980E-003,  6.7938027290847421E-003) (  1.4415529834167775E-002,  4.5299163118627153E-002) ( -3.7886664781337988E-002, -3.8513379207290387E-002) ( -3.4183793081679917E-002, -1.1430802650199979E-002) (  0.0000000000000000     ,  0.0000000000000000     ) (  0.0000000000000000     ,  0.0000000000000000     )
 (-0.30163889694151164     ,-0.41280583406790283     ) (-0.54605301261820616     ,-0.27798943050229419     ) (-0.25591782035152244     , -0.0000000000000000     ) (  7.8190730622107837E-002, -3.9841366753344279E-002) ( 0.16056351356166515     ,-0.21974500534484637     ) ( -1.7058213591651314E-003,  7.2033293025516474E-003) ( -3.7706662724454568E-002,-0.11849800652002271     ) (  0.0000000000000000     ,  0.0000000000000000     ) ( -3.4183793081679917E-002, -1.1430802650199979E-002) (  0.0000000000000000     ,  0.0000000000000000     )
 (  8.5217539389017530E-004,  1.0031311411043261E-003) ( 0.32050341635084167     , 0.43864752477304797     ) (  7.8190730622107837E-002,  3.9841366753344279E-002) (-0.19641098139421503     , -0.0000000000000000     ) ( 0.41136247988130109     ,-0.20944680797125756     ) (-0.23609378886453886     , 0.32312406410876598     ) (  0.0000000000000000     ,  0.0000000000000000     ) ( -3.7706662724454568E-002,-0.11849800652002271     ) (  3.7886664781337988E-002,  3.8513379207290387E-002) ( -2.2378545619643711E-002, -7.4832169140918899E-003)
 (  6.2892787132756506E-002,-0.19764235421794885     ) ( -1.3579222114340980E-003, -6.7938027290847421E-003) ( 0.16056351356166515     , 0.21974500534484637     ) ( 0.41136247988130109     , 0.20944680797125756     ) ( 0.24064316418430481     , -0.0000000000000000     ) (  0.0000000000000000     ,  0.0000000000000000     ) (-0.23609378886453886     , 0.32312406410876598     ) (  1.7058213591651314E-003, -7.2033293025516474E-003) (  1.4415529834167775E-002,  4.5299163118627153E-002) (  4.6401498385076040E-002,  4.7169063664088365E-002)
 ( -4.6401498385076040E-002,  4.7169063664088365E-002) (  1.4415529834167775E-002, -4.5299163118627153E-002) ( -1.7058213591651314E-003, -7.2033293025516474E-003) (-0.23609378886453886     ,-0.32312406410876598     ) (  0.0000000000000000     , -0.0000000000000000     ) ( 0.24064316418430481     , -0.0000000000000000     ) (-0.41136247988130109     , 0.20944680797125756     ) ( 0.16056351356166515     ,-0.21974500534484637     ) (  1.3579222114340980E-003, -6.7938027290847421E-003) (  6.2892787132756506E-002, 0.19764235421794885     )
 ( -2.2378545619643711E-002,  7.4832169140918899E-003) ( -3.7886664781337988E-002,  3.8513379207290387E-002) ( -3.7706662724454568E-002, 0.11849800652002271     ) (  0.0000000000000000     , -0.0000000000000000     ) (-0.23609378886453886     ,-0.32312406410876598     ) (-0.41136247988130109     ,-0.20944680797125756     ) (-0.19641098139421503     , -0.0000000000000000     ) ( -7.8190730622107837E-002,  3.9841366753344279E-002) ( 0.32050341635084167     ,-0.43864752477304797     ) ( -8.5217539389017530E-004,  1.0031311411043261E-003)
 (  0.0000000000000000     , -0.0000000000000000     ) ( -3.4183793081679917E-002,  1.1430802650199979E-002) (  0.0000000000000000     , -0.0000000000000000     ) ( -3.7706662724454568E-002, 0.11849800652002271     ) (  1.7058213591651314E-003,  7.2033293025516474E-003) ( 0.16056351356166515     , 0.21974500534484637     ) ( -7.8190730622107837E-002, -3.9841366753344279E-002) (-0.25591782035152244     , -0.0000000000000000     ) ( 0.54605301261820616     ,-0.27798943050229419     ) (-0.30163889694151164     , 0.41280583406790283     )
 (  0.0000000000000000     , -0.0000000000000000     ) (  0.0000000000000000     , -0.0000000000000000     ) ( -3.4183793081679917E-002,  1.1430802650199979E-002) (  3.7886664781337988E-002, -3.8513379207290387E-002) (  1.4415529834167775E-002, -4.5299163118627153E-002) (  1.3579222114340980E-003,  6.7938027290847421E-003) ( 0.32050341635084167     , 0.43864752477304797     ) ( 0.54605301261820616     , 0.27798943050229419     ) ( 0.49523012601865890     , -0.0000000000000000     ) (-0.35283017240149556     , 0.17952773210923850     )
 (  0.0000000000000000     , -0.0000000000000000     ) (  0.0000000000000000     , -0.0000000000000000     ) (  0.0000000000000000     , -0.0000000000000000     ) ( -2.2378545619643711E-002,  7.4832169140918899E-003) (  4.6401498385076040E-002, -4.7169063664088365E-002) (  6.2892787132756506E-002,-0.19764235421794885     ) ( -8.5217539389017530E-004, -1.0031311411043261E-003) (-0.30163889694151164     ,-0.41280583406790283     ) (-0.35283017240149556     ,-0.17952773210923850     ) (-0.28354448845722618     , -0.0000000000000000     )
 Mode          28
 (-0.20873029231338275     , -0.0000000000000000     ) ( 0.53947053818697521     ,-0.27392889211694432     ) (-0.11338062510799224     , 0.15491627908991623     ) ( -5.3315787303812485E-002, 0.32964541497104061     ) ( 0.21483399376057921     , 0.67493815951129565     ) ( -8.5016401006238931E-002, -8.6373541504433535E-002) ( -3.7453736569117366E-002, -1.2508896398870080E-002) (  0.0000000000000000     ,  0.0000000000000000     ) (  0.0000000000000000     ,  0.0000000000000000     ) (  0.0000000000000000     ,  0.0000000000000000     )
 ( 0.53947053818697521     , 0.27392889211694432     ) ( 0.38950215132693256     , -0.0000000000000000     ) (-0.92610448796397660     , 0.47028676010165726     ) ( 0.15974391000433266     ,-0.21838850202974616     ) (  1.5352197050059956E-002, -9.5237065330014928E-002) (  4.7615855488096756E-002, 0.14959172667949042     ) ( -6.9415600744374570E-002, -7.0523701320989007E-002) ( -5.7211527628971991E-002, -1.9107654869394218E-002) (  0.0000000000000000     ,  0.0000000000000000     ) (  0.0000000000000000     ,  0.0000000000000000     )
 (-0.11338062510799224     ,-0.15491627908991623     ) (-0.92610448796397660     ,-0.47028676010165726     ) (-0.26700133173190160     , -0.0000000000000000     ) ( 0.15182983831829816     , -7.7106002139858063E-002) (  7.1152457774937852E-002, -9.7254047269749552E-002) (  3.7118276071576348E-002,-0.22981424245119303     ) (-0.13178811450674732     ,-0.41403832439330390     ) (  0.0000000000000000     ,  0.0000000000000000     ) ( -5.7211527628971991E-002, -1.9107654869394218E-002) (  0.0000000000000000     ,  0.0000000000000000     )
 ( -5.3315787303812485E-002,-0.32964541497104061     ) ( 0.15974391000433266     , 0.21838850202974616     ) ( 0.15182983831829816     ,  7.7106002139858063E-002) (-0.16828712781388139     , -0.0000000000000000     ) ( 0.71134164115906495     ,-0.36123062590383337     ) (-0.12001357226381225     , 0.16407506035375488     ) (  0.0000000000000000     ,  0.0000000000000000     ) (-0.13178811450674732     ,-0.41403832439330390     ) (  6.9415600744374570E-002,  7.0523701320989007E-002) ( -3.7453736569117366E-002, -1.2508896398870080E-002)
 ( 0.21483399376057921     ,-0.67493815951129565     ) (  1.5352197050059956E-002,  9.5237065330014928E-002) (  7.1152457774937852E-002,  9.7254047269749552E-002) ( 0.71134164115906495     , 0.36123062590383337     ) ( 0.25451660053223318     , -0.0000000000000000     ) (  0.0000000000000000     ,  0.0000000000000000     ) (-0.12001357226381225     , 0.16407506035375488     ) ( -3.7118276071576348E-002, 0.22981424245119303     ) (  4.7615855488096756E-002, 0.14959172667949042     ) (  8.5016401006238931E-002,  8.6373541504433535E-002)
 ( -8.5016401006238931E-002,  8.6373541504433535E-002) (  4.7615855488096756E-002,-0.14959172667949042     ) (  3.7118276071576348E-002, 0.22981424245119303     ) (-0.12001357226381225     ,-0.16407506035375488     ) (  0.0000000000000000     , -0.0000000000000000     ) ( 0.25451660053223318     , -0.0000000000000000     ) (-0.71134164115906495     , 0.36123062590383337     ) (  7.1152457774937852E-002, -9.7254047269749552E-002) ( -1.5352197050059956E-002,  9.5237065330014928E-002) ( 0.21483399376057921     , 0.67493815951129554     )
 ( -3.7453736569117366E-002,  1.2508896398870080E-002) ( -6.9415600744374570E-002,  7.0523701320989007E-002) (-0.13178811450674732     , 0.41403832439330390     ) (  0.0000000000000000     , -0.0000000000000000     ) (-0.12001357226381225     ,-0.16407506035375488     ) (-0.71134164115906495     ,-0.36123062590383337     ) (-0.16828712781388139     , -0.0000000000000000     ) (-0.15182983831829816     ,  7.7106002139858063E-002) ( 0.15974391000433266     ,-0.21838850202974616     ) (  5.3315787303812485E-002,-0.32964541497104061     )
 (  0.0000000000000000     , -0.0000000000000000     ) ( -5.7211527628971991E-002,  1.9107654869394218E-002) (  0.0000000000000000     , -0.0000000000000000     ) (-0.13178811450674732     , 0.41403832439330390     ) ( -3.7118276071576348E-002,-0.22981424245119303     ) (  7.1152457774937852E-002,  9.7254047269749552E-002) (-0.15182983831829816     , -7.7106002139858063E-002) (-0.26700133173190160     , -0.0000000000000000     ) ( 0.92610448796397660     ,-0.47028676010165726     ) (-0.11338062510799224     , 0.15491627908991623     )
 (  0.0000000000000000     , -0.0000000000000000     ) (  0.0000000000000000     , -0.0000000000000000     ) ( -5.7211527628971991E-002,  1.9107654869394218E-002) (  6.9415600744374570E-002, -7.0523701320989007E-002) (  4.7615855488096756E-002,-0.14959172667949042     ) ( -1.5352197050059956E-002, -9.5237065330014928E-002) ( 0.15974391000433266     , 0.21838850202974616     ) ( 0.92610448796397660     , 0.47028676010165726     ) ( 0.38950215132693256     , -0.0000000000000000     ) (-0.53947053818697521     , 0.27392889211694432     )
 (  0.0000000000000000     , -0.0000000000000000     ) (  0.0000000000000000     , -0.0000000000000000     ) (  0.0000000000000000     , -0.0000000000000000     ) ( -3.7453736569117366E-002,  1.2508896398870080E-002) (  8.5016401006238931E-002, -8.6373541504433535E-002) ( 0.21483399376057921     ,-0.67493815951129554     ) (  5.3315787303812485E-002, 0.32964541497104061     ) (-0.11338062510799224     ,-0.15491627908991623     ) (-0.53947053818697521     ,-0.27392889211694432     ) (-0.20873029231338275     , -0.0000000000000000     )
 Mode          29
 (-0.27256355483184330     , -0.0000000000000000     ) ( 0.73464592740419987     ,-0.37232261531597460     ) (-0.19076659591432935     , 0.26196501128551886     ) ( -6.0089096142309083E-002, 0.35907229260727752     ) ( 0.19520417267324988     , 0.61128209649003962     ) ( -4.1507950432731033E-002, -4.5391966651134624E-002) ( -3.8599632031468517E-002, -1.3223751680313697E-002) (  0.0000000000000000     ,  0.0000000000000000     ) (  0.0000000000000000     ,  0.0000000000000000     ) (  0.0000000000000000     ,  0.0000000000000000     )
 ( 0.73464592740419987     , 0.37232261531597460     ) ( 0.50954405439048911     , -0.0000000000000000     ) ( -1.2813094303851462     , 0.64945856924888790     ) ( 0.22798406631385248     ,-0.31413864216085430     ) (  1.9109661785635140E-002,-0.11502929317233242     ) (  4.3501592739265196E-002, 0.13596297111372690     ) ( -3.3891099609642407E-002, -3.7062385572236782E-002) ( -5.8961911860548853E-002, -2.0199614348779000E-002) (  0.0000000000000000     ,  0.0000000000000000     ) (  0.0000000000000000     ,  0.0000000000000000     )
 (-0.19076659591432935     ,-0.26196501128551886     ) ( -1.2813094303851462     ,-0.64945856924888790     ) (-0.31977477830858841     , -0.0000000000000000     ) ( 0.21684182128830548     ,-0.11012762746452945     ) ( 0.10906723310342736     ,-0.15014769959696606     ) (  4.3640932561251539E-002,-0.26161994278219353     ) (-0.11931189555599647     ,-0.37410724985201232     ) (  0.0000000000000000     ,  0.0000000000000000     ) ( -5.8961911860548853E-002, -2.0199614348779000E-002) (  0.0000000000000000     ,  0.0000000000000000     )
 ( -6.0089096142309083E-002,-0.35907229260727752     ) ( 0.22798406631385248     , 0.31413864216085430     ) ( 0.21684182128830548     , 0.11012762746452945     ) (-0.21608922855328189     , -0.0000000000000000     ) ( 0.99005185046821043     ,-0.50205471422790526     ) (-0.16833286664069524     , 0.23184795813308526     ) (  0.0000000000000000     ,  0.0000000000000000     ) (-0.11931189555599647     ,-0.37410724985201232     ) (  3.3891099609642407E-002,  3.7062385572236782E-002) ( -3.8599632031468517E-002, -1.3223751680313697E-002)
 ( 0.19520417267324988     ,-0.61128209649003962     ) (  1.9109661785635140E-002, 0.11502929317233242     ) ( 0.10906723310342736     , 0.15014769959696606     ) ( 0.99005185046821043     , 0.50205471422790526     ) ( 0.29888350730322444     , -0.0000000000000000     ) (  0.0000000000000000     ,  0.0000000000000000     ) (-0.16833286664069524     , 0.23184795813308526     ) ( -4.3640932561251539E-002, 0.26161994278219353     ) (  4.3501592739265196E-002, 0.13596297111372690     ) (  4.1507950432731033E-002,  4.5391966651134624E-002)
 ( -4.1507950432731033E-002,  4.5391966651134624E-002) (  4.3501592739265196E-002,-0.13596297111372690     ) (  4.3640932561251539E-002, 0.26161994278219353     ) (-0.16833286664069524     ,-0.23184795813308526     ) (  0.0000000000000000     , -0.0000000000000000     ) ( 0.29888350730322444     , -0.0000000000000000     ) (-0.99005185046821043     , 0.50205471422790526     ) ( 0.10906723310342736     ,-0.15014769959696606     ) ( -1.9109661785635140E-002, 0.11502929317233242     ) ( 0.19520417267324988     , 0.61128209649003962     )
 ( -3.8599632031468517E-002,  1.3223751680313697E-002) ( -3.3891099609642407E-002,  3.7062385572236782E-002) (-0.11931189555599647     , 0.37410724985201232     ) (  0.0000000000000000     , -0.0000000000000000     ) (-0.16833286664069524     ,-0.23184795813308526     ) (-0.99005185046821043     ,-0.50205471422790526     ) (-0.21608922855328189     , -0.0000000000000000     ) (-0.21684182128830548     , 0.11012762746452945     ) ( 0.22798406631385248     ,-0.31413864216085430     ) (  6.0089096142309083E-002,-0.35907229260727752     )
 (  0.0000000000000000     , -0.0000000000000000     ) ( -5.8961911860548853E-002,  2.0199614348779000E-002) (  0.0000000000000000     , -0.0000000000000000     ) (-0.11931189555599647     , 0.37410724985201232     ) ( -4.3640932561251539E-002,-0.26161994278219353     ) ( 0.10906723310342736     , 0.15014769959696606     ) (-0.21684182128830548     ,-0.11012762746452945     ) (-0.31977477830858841     , -0.0000000000000000     ) (  1.2813094303851462     ,-0.64945856924888790     ) (-0.19076659591432935     , 0.26196501128551886     )
 (  0.0000000000000000     , -0.0000000000000000     ) (  0.0000000000000000     , -0.0000000000000000     ) ( -5.8961911860548853E-002,  2.0199614348779000E-002) (  3.3891099609642407E-002, -3.7062385572236782E-002) (  4.3501592739265196E-002,-0.13596297111372690     ) ( -1.9109661785635140E-002,-0.11502929317233242     ) ( 0.22798406631385248     , 0.31413864216085430     ) (  1.2813094303851462     , 0.64945856924888790     ) ( 0.50954405439048911     , -0.0000000000000000     ) (-0.73464592740419987     , 0.37232261531597460     )
 (  0.0000000000000000     , -0.0000000000000000     ) (  0.0000000000000000     , -0.0000000000000000     ) (  0.0000000000000000     , -0.0000000000000000     ) ( -3.8599632031468517E-002,  1.3223751680313697E-002) (  4.1507950432731033E-002, -4.5391966651134624E-002) ( 0.19520417267324988     ,-0.61128209649003962     ) (  6.0089096142309083E-002, 0.35907229260727752     ) (-0.19076659591432935     ,-0.26196501128551886     ) (-0.73464592740419987     ,-0.37232261531597460     ) (-0.27256355483184330     , -0.0000000000000000     )
 Mode          30
 ( -5.0394975771031261E-002, -0.0000000000000000     ) (  3.3721249605685691E-002, -1.7234977285427014E-002) ( -5.0312550698930229E-003,  7.5130846281880872E-003) ( -2.7654229854051426E-002, 0.17020110836516555     ) ( -3.1034659631526129E-003, -9.5812364058789502E-003) (  1.6032303573581475E-002,  1.6329596705284475E-002) ( -4.5688018105173138E-003, -1.5293241645296610E-003) (  0.0000000000000000     ,  0.0000000000000000     ) (  0.0000000000000000     ,  0.0000000000000000     ) (  0.0000000000000000     ,  0.0000000000000000     )
 (  3.3721249605685691E-002,  1.7234977285427014E-002) (  8.0440488138621286E-002, -0.0000000000000000     ) ( -4.6668877639004354E-002,  2.3907133810805992E-002) (  1.2422033477741191E-003, -2.3303886109932353E-003) (  9.4333655542085323E-003, -5.8071413207248748E-002) ( -3.1083661160928794E-004, -9.3777211128055456E-004) (  1.3090321052224636E-002,  1.3333059877793431E-002) ( -6.9789600439822937E-003, -2.3360812486940903E-003) (  0.0000000000000000     ,  0.0000000000000000     ) (  0.0000000000000000     ,  0.0000000000000000     )
 ( -5.0312550698930229E-003, -7.5130846281880872E-003) ( -4.6668877639004354E-002, -2.3907133810805992E-002) ( -3.6111291400364842E-002, -0.0000000000000000     ) (  5.3946693422182524E-003, -2.7787238129163084E-003) (  2.1234419869650611E-003, -3.2285030235734138E-003) (  2.0723157616219755E-002,-0.12755572473238230     ) (  2.5964183660607781E-003,  8.0560110823381381E-003) (  0.0000000000000000     ,  0.0000000000000000     ) ( -6.9789600439822937E-003, -2.3360812486940903E-003) (  0.0000000000000000     ,  0.0000000000000000     )
 ( -2.7654229854051426E-002,-0.17020110836516555     ) (  1.2422033477741191E-003,  2.3303886109932353E-003) (  5.3946693422182524E-003,  2.7787238129163084E-003) ( -2.9780555102138805E-002, -0.0000000000000000     ) (  3.4196528488656723E-002, -1.7529540508585056E-002) (  4.5639194556547228E-004, -1.5933733869119083E-004) (  0.0000000000000000     ,  0.0000000000000000     ) (  2.5964183660607781E-003,  8.0560110823381381E-003) ( -1.3090321052224636E-002, -1.3333059877793431E-002) ( -4.5688018105173138E-003, -1.5293241645296610E-003)
 ( -3.1034659631526129E-003,  9.5812364058789502E-003) (  9.4333655542085323E-003,  5.8071413207248748E-002) (  2.1234419869650611E-003,  3.2285030235734138E-003) (  3.4196528488656723E-002,  1.7529540508585056E-002) (  3.5846334134913616E-002, -0.0000000000000000     ) (  0.0000000000000000     ,  0.0000000000000000     ) (  4.5639194556547228E-004, -1.5933733869119083E-004) ( -2.0723157616219755E-002, 0.12755572473238230     ) ( -3.1083661160928794E-004, -9.3777211128055456E-004) ( -1.6032303573581475E-002, -1.6329596705284475E-002)
 (  1.6032303573581475E-002, -1.6329596705284475E-002) ( -3.1083661160928794E-004,  9.3777211128055456E-004) (  2.0723157616219755E-002, 0.12755572473238230     ) (  4.5639194556547228E-004,  1.5933733869119083E-004) (  0.0000000000000000     , -0.0000000000000000     ) (  3.5846334134913616E-002, -0.0000000000000000     ) ( -3.4196528488656723E-002,  1.7529540508585056E-002) (  2.1234419869650611E-003, -3.2285030235734138E-003) ( -9.4333655542085323E-003,  5.8071413207248748E-002) ( -3.1034659631526134E-003, -9.5812364058789502E-003)
 ( -4.5688018105173138E-003,  1.5293241645296610E-003) (  1.3090321052224636E-002, -1.3333059877793431E-002) (  2.5964183660607781E-003, -8.0560110823381381E-003) (  0.0000000000000000     , -0.0000000000000000     ) (  4.5639194556547228E-004,  1.5933733869119083E-004) ( -3.4196528488656723E-002, -1.7529540508585056E-002) ( -2.9780555102138805E-002, -0.0000000000000000     ) ( -5.3946693422182524E-003,  2.7787238129163084E-003) (  1.2422033477741191E-003, -2.3303886109932353E-003) (  2.7654229854051426E-002,-0.17020110836516555     )
 (  0.0000000000000000     , -0.0000000000000000     ) ( -6.9789600439822937E-003,  2.3360812486940903E-003) (  0.0000000000000000     , -0.0000000000000000     ) (  2.5964183660607781E-003, -8.0560110823381381E-003) ( -2.0723157616219755E-002,-0.12755572473238230     ) (  2.1234419869650611E-003,  3.2285030235734138E-003) ( -5.3946693422182524E-003, -2.7787238129163084E-003) ( -3.6111291400364842E-002, -0.0000000000000000     ) (  4.6668877639004354E-002, -2.3907133810805992E-002) ( -5.0312550698930229E-003,  7.5130846281880872E-003)
 (  0.0000000000000000     , -0.0000000000000000     ) (  0.0000000000000000     , -0.0000000000000000     ) ( -6.9789600439822937E-003,  2.3360812486940903E-003) ( -1.3090321052224636E-002,  1.3333059877793431E-002) ( -3.1083661160928794E-004,  9.3777211128055456E-004) ( -9.4333655542085323E-003, -5.8071413207248748E-002) (  1.2422033477741191E-003,  2.3303886109932353E-003) (  4.6668877639004354E-002,  2.3907133810805992E-002) (  8.0440488138621286E-002, -0.0000000000000000     ) ( -3.3721249605685691E-002,  1.7234977285427014E-002)
 (  0.0000000000000000     , -0.0000000000000000     ) (  0.0000000000000000     , -0.0000000000000000     ) (  0.0000000000000000     , -0.0000000000000000     ) ( -4.5688018105173138E-003,  1.5293241645296610E-003) ( -1.6032303573581475E-002,  1.6329596705284475E-002) ( -3.1034659631526134E-003,  9.5812364058789502E-003) (  2.7654229854051426E-002, 0.17020110836516555     ) ( -5.0312550698930229E-003, -7.5130846281880872E-003) ( -3.3721249605685691E-002, -1.7234977285427014E-002) ( -5.0394975771031261E-002, -0.0000000000000000     )
 Mode          31
 ( -4.9616559099667022E-002, -0.0000000000000000     ) (  3.2236114829650095E-003, -1.6437996067971018E-003) (  2.9860870518318303E-002, -4.0308590598369637E-002) ( -6.8372241379607672E-003,  4.1975584209174757E-002) ( -5.2349412819925178E-003, -1.6284006396382229E-002) (  2.8913535843216455E-003,  2.9519420366242595E-003) ( -3.0626303663341629E-003, -1.0268078559434767E-003) (  0.0000000000000000     ,  0.0000000000000000     ) (  0.0000000000000000     ,  0.0000000000000000     ) (  0.0000000000000000     ,  0.0000000000000000     )
 (  3.2236114829650095E-003,  1.6437996067971018E-003) ( 0.10802627874723567     , -0.0000000000000000     ) (  2.1704773709919384E-002, -1.0988725630652459E-002) ( -2.6832655786085478E-002,  3.6167840255454622E-002) (  2.2089028622441550E-003, -1.3569242658653863E-002) ( -9.7979199921823835E-004, -3.0432510615336591E-003) (  2.3607803158517491E-003,  2.4102505800005359E-003) ( -4.6782451597988783E-003, -1.5684749080120978E-003) (  0.0000000000000000     ,  0.0000000000000000     ) (  0.0000000000000000     ,  0.0000000000000000     )
 (  2.9860870518318303E-002,  4.0308590598369637E-002) (  2.1704773709919384E-002,  1.0988725630652459E-002) ( -6.5095150142917751E-002, -0.0000000000000000     ) ( -7.4091698533404245E-003,  3.7531611332680907E-003) ( -1.4176454130670771E-002,  1.9116043576876102E-002) (  5.0001879280848986E-003, -3.0705703153271389E-002) (  3.5428967335207973E-003,  1.1028985238108599E-002) (  0.0000000000000000     ,  0.0000000000000000     ) ( -4.6782451597988783E-003, -1.5684749080120978E-003) (  0.0000000000000000     ,  0.0000000000000000     )
 ( -6.8372241379607672E-003, -4.1975584209174757E-002) ( -2.6832655786085478E-002, -3.6167840255454622E-002) ( -7.4091698533404245E-003, -3.7531611332680907E-003) ( -4.7954940148899630E-002, -0.0000000000000000     ) ( -1.8937359046709141E-002,  9.5884407821747644E-003) (  2.0205290684054581E-002, -2.7244058431560289E-002) (  0.0000000000000000     ,  0.0000000000000000     ) (  3.5428967335207973E-003,  1.1028985238108599E-002) ( -2.3607803158517491E-003, -2.4102505800005359E-003) ( -3.0626303663341629E-003, -1.0268078559434767E-003)
 ( -5.2349412819925178E-003,  1.6284006396382229E-002) (  2.2089028622441550E-003,  1.3569242658653863E-002) ( -1.4176454130670771E-002, -1.9116043576876102E-002) ( -1.8937359046709141E-002, -9.5884407821747644E-003) (  5.4640370644248738E-002, -0.0000000000000000     ) (  0.0000000000000000     ,  0.0000000000000000     ) (  2.0205290684054581E-002, -2.7244058431560289E-002) ( -5.0001879280848986E-003,  3.0705703153271389E-002) ( -9.7979199921823835E-004, -3.0432510615336591E-003) ( -2.8913535843216455E-003, -2.9519420366242595E-003)
 (  2.8913535843216455E-003, -2.9519420366242595E-003) ( -9.7979199921823835E-004,  3.0432510615336591E-003) (  5.0001879280848986E-003,  3.0705703153271389E-002) (  2.0205290684054581E-002,  2.7244058431560289E-002) (  0.0000000000000000     , -0.0000000000000000     ) (  5.4640370644248738E-002, -0.0000000000000000     ) (  1.8937359046709141E-002, -9.5884407821747644E-003) ( -1.4176454130670771E-002,  1.9116043576876102E-002) ( -2.2089028622441550E-003,  1.3569242658653863E-002) ( -5.2349412819925178E-003, -1.6284006396382229E-002)
 ( -3.0626303663341629E-003,  1.0268078559434767E-003) (  2.3607803158517491E-003, -2.4102505800005359E-003) (  3.5428967335207973E-003, -1.1028985238108599E-002) (  0.0000000000000000     , -0.0000000000000000     ) (  2.0205290684054581E-002,  2.7244058431560289E-002) (  1.8937359046709141E-002,  9.5884407821747644E-003) ( -4.7954940148899630E-002, -0.0000000000000000     ) (  7.4091698533404245E-003, -3.7531611332680907E-003) ( -2.6832655786085478E-002,  3.6167840255454622E-002) (  6.8372241379607672E-003, -4.1975584209174757E-002)
 (  0.0000000000000000     , -0.0000000000000000     ) ( -4.6782451597988783E-003,  1.5684749080120978E-003) (  0.0000000000000000     , -0.0000000000000000     ) (  3.5428967335207973E-003, -1.1028985238108599E-002) ( -5.0001879280848986E-003, -3.0705703153271389E-002) ( -1.4176454130670771E-002, -1.9116043576876102E-002) (  7.4091698533404245E-003,  3.7531611332680907E-003) ( -6.5095150142917751E-002, -0.0000000000000000     ) ( -2.1704773709919384E-002,  1.0988725630652459E-002) (  2.9860870518318303E-002, -4.0308590598369637E-002)
 (  0.0000000000000000     , -0.0000000000000000     ) (  0.0000000000000000     , -0.0000000000000000     ) ( -4.6782451597988783E-003,  1.5684749080120978E-003) ( -2.3607803158517491E-003,  2.4102505800005359E-003) ( -9.7979199921823835E-004,  3.0432510615336591E-003) ( -2.2089028622441550E-003, -1.3569242658653863E-002) ( -2.6832655786085478E-002, -3.6167840255454622E-002) ( -2.1704773709919384E-002, -1.0988725630652459E-002) ( 0.10802627874723567     , -0.0000000000000000     ) ( -3.2236114829650095E-003,  1.6437996067971018E-003)
 (  0.0000000000000000     , -0.0000000000000000     ) (  0.0000000000000000     , -0.0000000000000000     ) (  0.0000000000000000     , -0.0000000000000000     ) ( -3.0626303663341629E-003,  1.0268078559434767E-003) ( -2.8913535843216455E-003,  2.9519420366242595E-003) ( -5.2349412819925178E-003,  1.6284006396382229E-002) (  6.8372241379607672E-003,  4.1975584209174757E-002) (  2.9860870518318303E-002,  4.0308590598369637E-002) ( -3.2236114829650095E-003, -1.6437996067971018E-003) ( -4.9616559099667022E-002, -0.0000000000000000     )
 Mode          32
 ( -1.9090843815256577E-002, -0.0000000000000000     ) ( 0.13413388411542687     , -6.5214952232323722E-002) ( -4.5643359127022588E-002,  5.3000231489159284E-002) ( -2.3848615000761609E-003,  1.8256907207042809E-002) (  1.1804579626385510E-002,  3.1386788395534659E-002) ( -1.4348793811147875E-002, -1.3619333038436857E-002) ( -4.0251490639832922E-003, -1.4171753552115422E-003) (  0.0000000000000000     ,  0.0000000000000000     ) (  0.0000000000000000     ,  0.0000000000000000     ) (  0.0000000000000000     ,  0.0000000000000000     )
 ( 0.13413388411542687     ,  6.5214952232323722E-002) (  1.1337107753163714E-003, -0.0000000000000000     ) (-0.21034474816728094     , 0.10449350304061694     ) (  4.6892366574557261E-002, -5.6649263141073436E-002) (  3.3965801119383162E-004, -2.6225714926310048E-003) (  2.7530706033140730E-003,  7.4432983320795888E-003) ( -1.1715741087239155E-002, -1.1120138860399711E-002) ( -6.1485167563946948E-003, -2.1647711127609406E-003) (  0.0000000000000000     ,  0.0000000000000000     ) (  0.0000000000000000     ,  0.0000000000000000     )
 ( -4.5643359127022588E-002, -5.3000231489159284E-002) (-0.21034474816728094     ,-0.10449350304061694     ) (  1.8919489504700290E-002, -0.0000000000000000     ) (  3.1576544436397604E-002, -1.6114403845080200E-002) (  2.3921391862322769E-002, -2.8452544735652389E-002) (  1.3132736415930085E-003, -1.0075922649063613E-002) ( -6.9902849773092876E-003, -1.8359794576392023E-002) (  0.0000000000000000     ,  0.0000000000000000     ) ( -6.1485167563946948E-003, -2.1647711127609406E-003) (  0.0000000000000000     ,  0.0000000000000000     )
 ( -2.3848615000761609E-003, -1.8256907207042809E-002) (  4.6892366574557261E-002,  5.6649263141073436E-002) (  3.1576544436397604E-002,  1.6114403845080200E-002) (  8.0449995320212749E-003, -0.0000000000000000     ) ( 0.15981043341019791     , -7.9681512530296261E-002) ( -3.4315702995938689E-002,  4.1458327445640042E-002) (  0.0000000000000000     ,  0.0000000000000000     ) ( -6.9902849773092876E-003, -1.8359794576392023E-002) (  1.1715741087239155E-002,  1.1120138860399711E-002) ( -4.0251490639832922E-003, -1.4171753552115422E-003)
 (  1.1804579626385510E-002, -3.1386788395534659E-002) (  3.3965801119383162E-004,  2.6225714926310048E-003) (  2.3921391862322769E-002,  2.8452544735652389E-002) ( 0.15981043341019791     ,  7.9681512530296261E-002) ( -9.0073559967813518E-003, -0.0000000000000000     ) (  0.0000000000000000     ,  0.0000000000000000     ) ( -3.4315702995938689E-002,  4.1458327445640042E-002) ( -1.3132736415930085E-003,  1.0075922649063613E-002) (  2.7530706033140730E-003,  7.4432983320795888E-003) (  1.4348793811147875E-002,  1.3619333038436857E-002)
 ( -1.4348793811147875E-002,  1.3619333038436857E-002) (  2.7530706033140730E-003, -7.4432983320795888E-003) (  1.3132736415930085E-003,  1.0075922649063613E-002) ( -3.4315702995938689E-002, -4.1458327445640042E-002) (  0.0000000000000000     , -0.0000000000000000     ) ( -9.0073559967813518E-003, -0.0000000000000000     ) (-0.15981043341019791     ,  7.9681512530296261E-002) (  2.3921391862322769E-002, -2.8452544735652389E-002) ( -3.3965801119383162E-004,  2.6225714926310048E-003) (  1.1804579626385510E-002,  3.1386788395534659E-002)
 ( -4.0251490639832922E-003,  1.4171753552115422E-003) ( -1.1715741087239155E-002,  1.1120138860399711E-002) ( -6.9902849773092876E-003,  1.8359794576392023E-002) (  0.0000000000000000     , -0.0000000000000000     ) ( -3.4315702995938689E-002, -4.1458327445640042E-002) (-0.15981043341019791     , -7.9681512530296261E-002) (  8.0449995320212749E-003, -0.0000000000000000     ) ( -3.1576544436397604E-002,  1.6114403845080200E-002) (  4.6892366574557261E-002, -5.6649263141073436E-002) (  2.3848615000761609E-003, -1.8256907207042809E-002)
 (  0.0000000000000000     , -0.0000000000000000     ) ( -6.1485167563946948E-003,  2.1647711127609406E-003) (  0.0000000000000000     , -0.0000000000000000     ) ( -6.9902849773092876E-003,  1.8359794576392023E-002) ( -1.3132736415930085E-003, -1.0075922649063613E-002) (  2.3921391862322769E-002,  2.8452544735652389E-002) ( -3.1576544436397604E-002, -1.6114403845080200E-002) (  1.8919489504700290E-002, -0.0000000000000000     ) ( 0.21034474816728094     ,-0.10449350304061694     ) ( -4.5643359127022588E-002,  5.3000231489159284E-002)
 (  0.0000000000000000     , -0.0000000000000000     ) (  0.0000000000000000     , -0.0000000000000000     ) ( -6.1485167563946948E-003,  2.1647711127609406E-003) (  1.1715741087239155E-002, -1.1120138860399711E-002) (  2.7530706033140730E-003, -7.4432983320795888E-003) ( -3.3965801119383162E-004, -2.6225714926310048E-003) (  4.6892366574557261E-002,  5.6649263141073436E-002) ( 0.21034474816728094     , 0.10449350304061694     ) (  1.1337107753163714E-003, -0.0000000000000000     ) (-0.13413388411542687     ,  6.5214952232323722E-002)
 (  0.0000000000000000     , -0.0000000000000000     ) (  0.0000000000000000     , -0.0000000000000000     ) (  0.0000000000000000     , -0.0000000000000000     ) ( -4.0251490639832922E-003,  1.4171753552115422E-003) (  1.4348793811147875E-002, -1.3619333038436857E-002) (  1.1804579626385510E-002, -3.1386788395534659E-002) (  2.3848615000761609E-003,  1.8256907207042809E-002) ( -4.5643359127022588E-002, -5.3000231489159284E-002) (-0.13413388411542687     , -6.5214952232323722E-002) ( -1.9090843815256577E-002, -0.0000000000000000     )
 Mode          33
 (  1.1470498924241682E-002, -0.0000000000000000     ) (  7.0010510250927286E-003, -3.5662150603793332E-003) (  4.7218606715894824E-003, -6.4758175985785782E-003) (  4.4762603012698089E-004, -2.6869983444475134E-003) ( -1.2716736218530565E-003, -4.0377173113736045E-003) ( -2.2564251656415680E-003, -2.2937426826631743E-003) ( -8.8105676859538966E-004, -2.9534508507850395E-004) (  0.0000000000000000     ,  0.0000000000000000     ) (  0.0000000000000000     ,  0.0000000000000000     ) (  0.0000000000000000     ,  0.0000000000000000     )
 (  7.0010510250927286E-003,  3.5662150603793332E-003) ( -2.9295588863351100E-002, -0.0000000000000000     ) ( -1.2700802238078372E-002,  6.4685889453683998E-003) ( -5.0628724402114579E-003,  6.9447495472595520E-003) ( -2.8249233008825628E-004,  1.7118235389409254E-003) ( -2.4194079469414375E-004, -7.6914358814034341E-004) ( -1.8423634328656180E-003, -1.8728330579224717E-003) ( -1.3458364445471881E-003, -4.5114706950180562E-004) (  0.0000000000000000     ,  0.0000000000000000     ) (  0.0000000000000000     ,  0.0000000000000000     )
 (  4.7218606715894824E-003,  6.4758175985785782E-003) ( -1.2700802238078372E-002, -6.4685889453683998E-003) (  2.1220855274066894E-002, -0.0000000000000000     ) (  2.3638501585929780E-003, -1.2031162723716723E-003) ( -2.5095333524275659E-003,  3.4421869554482490E-003) ( -4.6523489165472198E-004,  2.8087860195408535E-003) (  8.5342283415066125E-004,  2.7079709769536322E-003) (  0.0000000000000000     ,  0.0000000000000000     ) ( -1.3458364445471881E-003, -4.5114706950180562E-004) (  0.0000000000000000     ,  0.0000000000000000     )
 (  4.4762603012698089E-004,  2.6869983444475134E-003) ( -5.0628724402114579E-003, -6.9447495472595520E-003) (  2.3638501585929780E-003,  1.2031162723716723E-003) (  1.4128952660943633E-002, -0.0000000000000000     ) (  1.0010213750011002E-002, -5.0974590838469020E-003) (  3.7646137642680546E-003, -5.1637324308902409E-003) (  0.0000000000000000     ,  0.0000000000000000     ) (  8.5342283415066125E-004,  2.7079709769536322E-003) (  1.8423634328656180E-003,  1.8728330579224717E-003) ( -8.8105676859538966E-004, -2.9534508507850395E-004)
 ( -1.2716736218530565E-003,  4.0377173113736045E-003) ( -2.8249233008825628E-004, -1.7118235389409254E-003) ( -2.5095333524275659E-003, -3.4421869554482490E-003) (  1.0010213750011002E-002,  5.0974590838469020E-003) ( -1.7524717995901110E-002, -0.0000000000000000     ) (  0.0000000000000000     ,  0.0000000000000000     ) (  3.7646137642680546E-003, -5.1637324308902409E-003) (  4.6523489165472198E-004, -2.8087860195408535E-003) ( -2.4194079469414375E-004, -7.6914358814034341E-004) (  2.2564251656415680E-003,  2.2937426826631743E-003)
 ( -2.2564251656415680E-003,  2.2937426826631743E-003) ( -2.4194079469414375E-004,  7.6914358814034341E-004) ( -4.6523489165472198E-004, -2.8087860195408535E-003) (  3.7646137642680546E-003,  5.1637324308902409E-003) (  0.0000000000000000     , -0.0000000000000000     ) ( -1.7524717995901110E-002, -0.0000000000000000     ) ( -1.0010213750011002E-002,  5.0974590838469020E-003) ( -2.5095333524275659E-003,  3.4421869554482490E-003) (  2.8249233008825628E-004, -1.7118235389409254E-003) ( -1.2716736218530565E-003, -4.0377173113736045E-003)
 ( -8.8105676859538966E-004,  2.9534508507850395E-004) ( -1.8423634328656180E-003,  1.8728330579224717E-003) (  8.5342283415066125E-004, -2.7079709769536322E-003) (  0.0000000000000000     , -0.0000000000000000     ) (  3.7646137642680546E-003,  5.1637324308902409E-003) ( -1.0010213750011002E-002, -5.0974590838469020E-003) (  1.4128952660943633E-002, -0.0000000000000000     ) ( -2.3638501585929780E-003,  1.2031162723716723E-003) ( -5.0628724402114579E-003,  6.9447495472595520E-003) ( -4.4762603012698089E-004,  2.6869983444475134E-003)
 (  0.0000000000000000     , -0.0000000000000000     ) ( -1.3458364445471881E-003,  4.5114706950180562E-004) (  0.0000000000000000     , -0.0000000000000000     ) (  8.5342283415066125E-004, -2.7079709769536322E-003) (  4.6523489165472198E-004,  2.8087860195408535E-003) ( -2.5095333524275659E-003, -3.4421869554482490E-003) ( -2.3638501585929780E-003, -1.2031162723716723E-003) (  2.1220855274066894E-002, -0.0000000000000000     ) (  1.2700802238078372E-002, -6.4685889453683998E-003) (  4.7218606715894824E-003, -6.4758175985785782E-003)
 (  0.0000000000000000     , -0.0000000000000000     ) (  0.0000000000000000     , -0.0000000000000000     ) ( -1.3458364445471881E-003,  4.5114706950180562E-004) (  1.8423634328656180E-003, -1.8728330579224717E-003) ( -2.4194079469414375E-004,  7.6914358814034341E-004) (  2.8249233008825628E-004,  1.7118235389409254E-003) ( -5.0628724402114579E-003, -6.9447495472595520E-003) (  1.2700802238078372E-002,  6.4685889453683998E-003) ( -2.9295588863351100E-002, -0.0000000000000000     ) ( -7.0010510250927286E-003,  3.5662150603793332E-003)
 (  0.0000000000000000     , -0.0000000000000000     ) (  0.0000000000000000     , -0.0000000000000000     ) (  0.0000000000000000     , -0.0000000000000000     ) ( -8.8105676859538966E-004,  2.9534508507850395E-004) (  2.2564251656415680E-003, -2.2937426826631743E-003) ( -1.2716736218530565E-003,  4.0377173113736045E-003) ( -4.4762603012698089E-004, -2.6869983444475134E-003) (  4.7218606715894824E-003,  6.4758175985785782E-003) ( -7.0010510250927286E-003, -3.5662150603793332E-003) (  1.1470498924241682E-002, -0.0000000000000000     )
 Mode          34
 ( -1.9959313521265766E-002, -0.0000000000000000     ) ( -8.0589231009592227E-003,  4.1058068708701764E-003) (  2.6257503489094075E-004, -3.2637907323022409E-004) ( -2.1664516985468968E-004,  1.4355695070410041E-003) (  6.3148388440076146E-004,  1.9813950821591115E-003) (  1.7387376817751367E-003,  1.7664363272234019E-003) (  9.6872927199500268E-004,  3.2521349812838064E-004) (  0.0000000000000000     ,  0.0000000000000000     ) (  0.0000000000000000     ,  0.0000000000000000     ) (  0.0000000000000000     ,  0.0000000000000000     )
 ( -8.0589231009592227E-003, -4.1058068708701764E-003) (  5.7191113494058393E-002, -0.0000000000000000     ) (  1.2374140793993037E-002, -6.3026197161699642E-003) ( -1.6499987868690998E-003,  2.2236740988209516E-003) (  6.4679636352475036E-005, -4.3966081203914787E-004) (  1.3951167751382059E-004,  4.3801539705180402E-004) (  1.4196733722995996E-003,  1.4422892216044375E-003) (  1.4797584056121880E-003,  4.9677182406489457E-004) (  0.0000000000000000     ,  0.0000000000000000     ) (  0.0000000000000000     ,  0.0000000000000000     )
 (  2.6257503489094075E-004,  3.2637907323022409E-004) (  1.2374140793993037E-002,  6.3026197161699642E-003) ( -4.3868600519074062E-002, -0.0000000000000000     ) ( -2.1500676120403835E-003,  1.0936389240987290E-003) ( -4.7529822435892405E-004,  6.3299652118810573E-004) (  1.5312465658290537E-004, -1.0257296091306886E-003) ( -3.8820622335379281E-004, -1.2175672208677849E-003) (  0.0000000000000000     ,  0.0000000000000000     ) (  1.4797584056121880E-003,  4.9677182406489457E-004) (  0.0000000000000000     ,  0.0000000000000000     )
 ( -2.1664516985468968E-004, -1.4355695070410041E-003) ( -1.6499987868690998E-003, -2.2236740988209516E-003) ( -2.1500676120403835E-003, -1.0936389240987290E-003) ( -2.8684616921743230E-002, -0.0000000000000000     ) ( -9.7336017584517924E-003,  4.9562464443974460E-003) (  1.3786322520032025E-003, -1.8615727165627923E-003) (  0.0000000000000000     ,  0.0000000000000000     ) ( -3.8820622335379281E-004, -1.2175672208677849E-003) ( -1.4196733722995996E-003, -1.4422892216044375E-003) (  9.6872927199500268E-004,  3.2521349812838064E-004)
 (  6.3148388440076146E-004, -1.9813950821591115E-003) (  6.4679636352475036E-005,  4.3966081203914787E-004) ( -4.7529822435892405E-004, -6.3299652118810573E-004) ( -9.7336017584517924E-003, -4.9562464443974460E-003) (  3.5321417468024668E-002, -0.0000000000000000     ) (  0.0000000000000000     ,  0.0000000000000000     ) (  1.3786322520032025E-003, -1.8615727165627923E-003) ( -1.5312465658290537E-004,  1.0257296091306886E-003) (  1.3951167751382059E-004,  4.3801539705180402E-004) ( -1.7387376817751367E-003, -1.7664363272234019E-003)
 (  1.7387376817751367E-003, -1.7664363272234019E-003) (  1.3951167751382059E-004, -4.3801539705180402E-004) (  1.5312465658290537E-004,  1.0257296091306886E-003) (  1.3786322520032025E-003,  1.8615727165627923E-003) (  0.0000000000000000     , -0.0000000000000000     ) (  3.5321417468024668E-002, -0.0000000000000000     ) (  9.7336017584517924E-003, -4.9562464443974460E-003) ( -4.7529822435892405E-004,  6.3299652118810573E-004) ( -6.4679636352475036E-005,  4.3966081203914787E-004) (  6.3148388440076146E-004,  1.9813950821591115E-003)
 (  9.6872927199500268E-004, -3.2521349812838064E-004) (  1.4196733722995996E-003, -1.4422892216044375E-003) ( -3.8820622335379281E-004,  1.2175672208677849E-003) (  0.0000000000000000     , -0.0000000000000000     ) (  1.3786322520032025E-003,  1.8615727165627923E-003) (  9.7336017584517924E-003,  4.9562464443974460E-003) ( -2.8684616921743230E-002, -0.0000000000000000     ) (  2.1500676120403835E-003, -1.0936389240987290E-003) ( -1.6499987868690998E-003,  2.2236740988209516E-003) (  2.1664516985468968E-004, -1.4355695070410041E-003)
 (  0.0000000000000000     , -0.0000000000000000     ) (  1.4797584056121880E-003, -4.9677182406489457E-004) (  0.0000000000000000     , -0.0000000000000000     ) ( -3.8820622335379281E-004,  1.2175672208677849E-003) ( -1.5312465658290537E-004, -1.0257296091306886E-003) ( -4.7529822435892405E-004, -6.3299652118810573E-004) (  2.1500676120403835E-003,  1.0936389240987290E-003) ( -4.3868600519074062E-002, -0.0000000000000000     ) ( -1.2374140793993037E-002,  6.3026197161699642E-003) (  2.6257503489094075E-004, -3.2637907323022409E-004)
 (  0.0000000000000000     , -0.0000000000000000     ) (  0.0000000000000000     , -0.0000000000000000     ) (  1.4797584056121880E-003, -4.9677182406489457E-004) ( -1.4196733722995996E-003,  1.4422892216044375E-003) (  1.3951167751382059E-004, -4.3801539705180402E-004) ( -6.4679636352475036E-005, -4.3966081203914787E-004) ( -1.6499987868690998E-003, -2.2236740988209516E-003) ( -1.2374140793993037E-002, -6.3026197161699642E-003) (  5.7191113494058393E-002, -0.0000000000000000     ) (  8.0589231009592227E-003, -4.1058068708701764E-003)
 (  0.0000000000000000     , -0.0000000000000000     ) (  0.0000000000000000     , -0.0000000000000000     ) (  0.0000000000000000     , -0.0000000000000000     ) (  9.6872927199500268E-004, -3.2521349812838064E-004) ( -1.7387376817751367E-003,  1.7664363272234019E-003) (  6.3148388440076146E-004, -1.9813950821591115E-003) (  2.1664516985468968E-004,  1.4355695070410041E-003) (  2.6257503489094075E-004,  3.2637907323022409E-004) (  8.0589231009592227E-003,  4.1058068708701764E-003) ( -1.9959313521265766E-002, -0.0000000000000000     )
 Mode          35
 ( -4.6692829892548641E-003, -0.0000000000000000     ) ( -1.3749873667824018E-002,  6.9856522542259608E-003) (  8.7770269471575265E-004, -1.1592993739339701E-003) ( -1.4636662931504551E-003,  9.1333243773165304E-003) (  2.9190952704511528E-003,  9.1472747169405334E-003) (  1.0743508932430953E-003,  1.0938117360815508E-003) (  2.5313699403970417E-004,  8.5547998149107637E-005) (  0.0000000000000000     ,  0.0000000000000000     ) (  0.0000000000000000     ,  0.0000000000000000     ) (  0.0000000000000000     ,  0.0000000000000000     )
 ( -1.3749873667824018E-002, -6.9856522542259608E-003) (  5.4874330415505233E-003, -0.0000000000000000     ) (  1.9840872654571538E-002, -1.0078994208247077E-002) ( -1.9670809370604986E-003,  2.6510473275414190E-003) (  3.9728273508658654E-004, -2.4946852265740915E-003) (  6.3733945916768738E-004,  1.9976890020709120E-003) (  8.7720383104963559E-004,  8.9309354268920637E-004) (  3.8667314546017654E-004,  1.3067672569007594E-004) (  0.0000000000000000     ,  0.0000000000000000     ) (  0.0000000000000000     ,  0.0000000000000000     )
 (  8.7770269471575265E-004,  1.1592993739339701E-003) (  1.9840872654571538E-002,  1.0078994208247077E-002) ( -1.7255140879379152E-003, -0.0000000000000000     ) ( -2.7586818724992012E-003,  1.4006379605842670E-003) ( -8.0354739768439870E-004,  1.0783245432774806E-003) (  9.9482199707483948E-004, -6.2233492898654931E-003) ( -1.8084217837304058E-003, -5.6659091241031256E-003) (  0.0000000000000000     ,  0.0000000000000000     ) (  3.8667314546017654E-004,  1.3067672569007594E-004) (  0.0000000000000000     ,  0.0000000000000000     )
 ( -1.4636662931504551E-003, -9.1333243773165304E-003) ( -1.9670809370604986E-003, -2.6510473275414190E-003) ( -2.7586818724992012E-003, -1.4006379605842670E-003) ( -1.5449642747589346E-003, -0.0000000000000000     ) ( -1.4967261533259835E-002,  7.6025379028523132E-003) (  1.4088073351126507E-003, -1.8981056317677197E-003) (  0.0000000000000000     ,  0.0000000000000000     ) ( -1.8084217837304058E-003, -5.6659091241031256E-003) ( -8.7720383104963559E-004, -8.9309354268920637E-004) (  2.5313699403970417E-004,  8.5547998149107637E-005)
 (  2.9190952704511528E-003, -9.1472747169405334E-003) (  3.9728273508658654E-004,  2.4946852265740915E-003) ( -8.0354739768439870E-004, -1.0783245432774806E-003) ( -1.4967261533259835E-002, -7.6025379028523132E-003) (  2.4523283104011910E-003, -0.0000000000000000     ) (  0.0000000000000000     ,  0.0000000000000000     ) (  1.4088073351126507E-003, -1.8981056317677197E-003) ( -9.9482199707483948E-004,  6.2233492898654931E-003) (  6.3733945916768738E-004,  1.9976890020709120E-003) ( -1.0743508932430953E-003, -1.0938117360815508E-003)
 (  1.0743508932430953E-003, -1.0938117360815508E-003) (  6.3733945916768738E-004, -1.9976890020709120E-003) (  9.9482199707483948E-004,  6.2233492898654931E-003) (  1.4088073351126507E-003,  1.8981056317677197E-003) (  0.0000000000000000     , -0.0000000000000000     ) (  2.4523283104011910E-003, -0.0000000000000000     ) (  1.4967261533259835E-002, -7.6025379028523132E-003) ( -8.0354739768439870E-004,  1.0783245432774806E-003) ( -3.9728273508658654E-004,  2.4946852265740915E-003) (  2.9190952704511528E-003,  9.1472747169405334E-003)
 (  2.5313699403970417E-004, -8.5547998149107637E-005) (  8.7720383104963559E-004, -8.9309354268920637E-004) ( -1.8084217837304058E-003,  5.6659091241031256E-003) (  0.0000000000000000     , -0.0000000000000000     ) (  1.4088073351126507E-003,  1.8981056317677197E-003) (  1.4967261533259835E-002,  7.6025379028523132E-003) ( -1.5449642747589346E-003, -0.0000000000000000     ) (  2.7586818724992012E-003, -1.4006379605842670E-003) ( -1.9670809370604986E-003,  2.6510473275414190E-003) (  1.4636662931504551E-003, -9.1333243773165304E-003)
 (  0.0000000000000000     , -0.0000000000000000     ) (  3.8667314546017654E-004, -1.3067672569007594E-004) (  0.0000000000000000     , -0.0000000000000000     ) ( -1.8084217837304058E-003,  5.6659091241031256E-003) ( -9.9482199707483948E-004, -6.2233492898654931E-003) ( -8.0354739768439870E-004, -1.0783245432774806E-003) (  2.7586818724992012E-003,  1.4006379605842670E-003) ( -1.7255140879379152E-003, -0.0000000000000000     ) ( -1.9840872654571538E-002,  1.0078994208247077E-002) (  8.7770269471575265E-004, -1.1592993739339701E-003)
 (  0.0000000000000000     , -0.0000000000000000     ) (  0.0000000000000000     , -0.0000000000000000     ) (  3.8667314546017654E-004, -1.3067672569007594E-004) ( -8.7720383104963559E-004,  8.9309354268920637E-004) (  6.3733945916768738E-004, -1.9976890020709120E-003) ( -3.9728273508658654E-004, -2.4946852265740915E-003) ( -1.9670809370604986E-003, -2.6510473275414190E-003) ( -1.9840872654571538E-002, -1.0078994208247077E-002) (  5.4874330415505233E-003, -0.0000000000000000     ) (  1.3749873667824018E-002, -6.9856522542259608E-003)
 (  0.0000000000000000     , -0.0000000000000000     ) (  0.0000000000000000     , -0.0000000000000000     ) (  0.0000000000000000     , -0.0000000000000000     ) (  2.5313699403970417E-004, -8.5547998149107637E-005) ( -1.0743508932430953E-003,  1.0938117360815508E-003) (  2.9190952704511528E-003, -9.1472747169405334E-003) (  1.4636662931504551E-003,  9.1333243773165304E-003) (  8.7770269471575265E-004,  1.1592993739339701E-003) (  1.3749873667824018E-002,  6.9856522542259608E-003) ( -4.6692829892548641E-003, -0.0000000000000000     )
 Mode          36
 (  1.0567059947274596E-002, -0.0000000000000000     ) ( -1.7632420096411324E-003,  8.9358825308194663E-004) (  2.2121760984385396E-003, -2.9992043365534662E-003) ( -1.2130751075067970E-003,  7.4780596061857340E-003) (  1.2432555163100668E-002,  3.9006884648334364E-002) ( -4.7527986550554438E-003, -4.8426039564427792E-003) ( -6.4158729966106000E-003, -2.1486356192856591E-003) (  0.0000000000000000     ,  0.0000000000000000     ) (  0.0000000000000000     ,  0.0000000000000000     ) (  0.0000000000000000     ,  0.0000000000000000     )
 ( -1.7632420096411324E-003, -8.9358825308194663E-004) ( -2.2807299857531747E-002, -0.0000000000000000     ) (  4.9512764597710694E-003, -2.5153660901152957E-003) (  1.9542309412443845E-003, -2.6983729323068750E-003) (  3.5408940058290162E-004, -2.1819346612737796E-003) (  2.7880270663161091E-003,  8.7468292257530163E-003) ( -3.8806438516906646E-003, -3.9539695732226082E-003) ( -9.8004078853970774E-003, -3.2820951220849503E-003) (  0.0000000000000000     ,  0.0000000000000000     ) (  0.0000000000000000     ,  0.0000000000000000     )
 (  2.2121760984385396E-003,  2.9992043365534662E-003) (  4.9512764597710694E-003,  2.5153660901152957E-003) (  1.1781542943553583E-002, -0.0000000000000000     ) ( -1.4224089024629700E-003,  7.2350265264373116E-004) (  3.3853164811835596E-005, -5.9646513967603182E-005) (  8.4932523942681849E-004, -5.2348397114859758E-003) ( -7.5669907024264130E-003, -2.3742283582240408E-002) (  0.0000000000000000     ,  0.0000000000000000     ) ( -9.8004078853970774E-003, -3.2820951220849503E-003) (  0.0000000000000000     ,  0.0000000000000000     )
 ( -1.2130751075067970E-003, -7.4780596061857340E-003) (  1.9542309412443845E-003,  2.6983729323068750E-003) ( -1.4224089024629700E-003, -7.2350265264373116E-004) (  9.8159708417837731E-003, -0.0000000000000000     ) ( -4.3251665684124075E-003,  2.1979792854645097E-003) ( -1.6418475354832984E-003,  2.2642890340647940E-003) (  0.0000000000000000     ,  0.0000000000000000     ) ( -7.5669907024264130E-003, -2.3742283582240408E-002) (  3.8806438516906646E-003,  3.9539695732226082E-003) ( -6.4158729966106000E-003, -2.1486356192856591E-003)
 (  1.2432555163100668E-002, -3.9006884648334364E-002) (  3.5408940058290162E-004,  2.1819346612737796E-003) (  3.3853164811835596E-005,  5.9646513967603182E-005) ( -4.3251665684124075E-003, -2.1979792854645097E-003) ( -9.3572738750802055E-003, -0.0000000000000000     ) (  0.0000000000000000     ,  0.0000000000000000     ) ( -1.6418475354832984E-003,  2.2642890340647940E-003) ( -8.4932523942681849E-004,  5.2348397114859758E-003) (  2.7880270663161091E-003,  8.7468292257530163E-003) (  4.7527986550554438E-003,  4.8426039564427792E-003)
 ( -4.7527986550554438E-003,  4.8426039564427792E-003) (  2.7880270663161091E-003, -8.7468292257530163E-003) (  8.4932523942681849E-004,  5.2348397114859758E-003) ( -1.6418475354832984E-003, -2.2642890340647940E-003) (  0.0000000000000000     , -0.0000000000000000     ) ( -9.3572738750802055E-003, -0.0000000000000000     ) (  4.3251665684124075E-003, -2.1979792854645097E-003) (  3.3853164811835596E-005, -5.9646513967603182E-005) ( -3.5408940058290162E-004,  2.1819346612737796E-003) (  1.2432555163100668E-002,  3.9006884648334364E-002)
 ( -6.4158729966106000E-003,  2.1486356192856591E-003) ( -3.8806438516906646E-003,  3.9539695732226082E-003) ( -7.5669907024264130E-003,  2.3742283582240408E-002) (  0.0000000000000000     , -0.0000000000000000     ) ( -1.6418475354832984E-003, -2.2642890340647940E-003) (  4.3251665684124075E-003,  2.1979792854645097E-003) (  9.8159708417837731E-003, -0.0000000000000000     ) (  1.4224089024629700E-003, -7.2350265264373116E-004) (  1.9542309412443845E-003, -2.6983729323068750E-003) (  1.2130751075067970E-003, -7.4780596061857340E-003)
 (  0.0000000000000000     , -0.0000000000000000     ) ( -9.8004078853970774E-003,  3.2820951220849503E-003) (  0.0000000000000000     , -0.0000000000000000     ) ( -7.5669907024264130E-003,  2.3742283582240408E-002) ( -8.4932523942681849E-004, -5.2348397114859758E-003) (  3.3853164811835596E-005,  5.9646513967603182E-005) (  1.4224089024629700E-003,  7.2350265264373116E-004) (  1.1781542943553583E-002, -0.0000000000000000     ) ( -4.9512764597710694E-003,  2.5153660901152957E-003) (  2.2121760984385396E-003, -2.9992043365534662E-003)
 (  0.0000000000000000     , -0.0000000000000000     ) (  0.0000000000000000     , -0.0000000000000000     ) ( -9.8004078853970774E-003,  3.2820951220849503E-003) (  3.8806438516906646E-003, -3.9539695732226082E-003) (  2.7880270663161091E-003, -8.7468292257530163E-003) ( -3.5408940058290162E-004, -2.1819346612737796E-003) (  1.9542309412443845E-003,  2.6983729323068750E-003) ( -4.9512764597710694E-003, -2.5153660901152957E-003) ( -2.2807299857531747E-002, -0.0000000000000000     ) (  1.7632420096411324E-003, -8.9358825308194663E-004)
 (  0.0000000000000000     , -0.0000000000000000     ) (  0.0000000000000000     , -0.0000000000000000     ) (  0.0000000000000000     , -0.0000000000000000     ) ( -6.4158729966106000E-003,  2.1486356192856591E-003) (  4.7527986550554438E-003, -4.8426039564427792E-003) (  1.2432555163100668E-002, -3.9006884648334364E-002) (  1.2130751075067970E-003,  7.4780596061857340E-003) (  2.2121760984385396E-003,  2.9992043365534662E-003) (  1.7632420096411324E-003,  8.9358825308194663E-004) (  1.0567059947274596E-002, -0.0000000000000000     )
 Mode          37
 (  4.0759779732282980E-003, -0.0000000000000000     ) (  2.1327594137640276E-002, -1.0843980244125445E-002) ( -3.6880652056779841E-003,  5.0444864143908662E-003) ( -1.8869420878291718E-003,  1.1578706976760307E-002) (  1.8292532766715011E-002,  5.7460743394049128E-002) ( -6.9219237855732739E-005, -8.6753031521659185E-005) ( -6.1046185633641531E-003, -2.0437051142375463E-003) (  0.0000000000000000     ,  0.0000000000000000     ) (  0.0000000000000000     ,  0.0000000000000000     ) (  0.0000000000000000     ,  0.0000000000000000     )
 (  2.1327594137640276E-002,  1.0843980244125445E-002) ( -1.0424686290337479E-002, -0.0000000000000000     ) ( -3.7845784157176439E-002,  1.9239695392538524E-002) (  7.9014134952834613E-003, -1.0812610723507005E-002) (  5.5506461191915301E-004, -3.4184428346395032E-003) (  4.1723854881154654E-003,  1.3106483252164979E-002) ( -5.6517271043628793E-005, -7.0833553622549962E-005) ( -9.3249588851496024E-003, -3.1218111280539758E-003) (  0.0000000000000000     ,  0.0000000000000000     ) (  0.0000000000000000     ,  0.0000000000000000     )
 ( -3.6880652056779841E-003, -5.0444864143908662E-003) ( -3.7845784157176439E-002, -1.9239695392538524E-002) (  3.1521994473859821E-003, -0.0000000000000000     ) (  6.1286055808599318E-003, -3.1153437225201908E-003) (  3.1420172636226497E-003, -4.2992537234620067E-003) (  1.3254054934797252E-003, -8.1454301636839036E-003) ( -1.1004576483606842E-002, -3.4567478430904942E-002) (  0.0000000000000000     ,  0.0000000000000000     ) ( -9.3249588851496024E-003, -3.1218111280539758E-003) (  0.0000000000000000     ,  0.0000000000000000     )
 ( -1.8869420878291718E-003, -1.1578706976760307E-002) (  7.9014134952834613E-003,  1.0812610723507005E-002) (  6.1286055808599318E-003,  3.1153437225201908E-003) (  4.4010451221294065E-003, -0.0000000000000000     ) (  2.8904354646882759E-002, -1.4694046467690722E-002) ( -5.8935548282273266E-003,  8.0647951122356266E-003) (  0.0000000000000000     ,  0.0000000000000000     ) ( -1.1004576483606842E-002, -3.4567478430904942E-002) (  5.6517271043628793E-005,  7.0833553622549962E-005) ( -6.1046185633641531E-003, -2.0437051142375463E-003)
 (  1.8292532766715011E-002, -5.7460743394049128E-002) (  5.5506461191915301E-004,  3.4184428346395032E-003) (  3.1420172636226497E-003,  4.2992537234620067E-003) (  2.8904354646882759E-002,  1.4694046467690722E-002) ( -1.2045362524062079E-003, -0.0000000000000000     ) (  0.0000000000000000     ,  0.0000000000000000     ) ( -5.8935548282273266E-003,  8.0647951122356266E-003) ( -1.3254054934797252E-003,  8.1454301636839036E-003) (  4.1723854881154654E-003,  1.3106483252164979E-002) (  6.9219237855732739E-005,  8.6753031521659185E-005)
 ( -6.9219237855732739E-005,  8.6753031521659185E-005) (  4.1723854881154654E-003, -1.3106483252164979E-002) (  1.3254054934797252E-003,  8.1454301636839036E-003) ( -5.8935548282273266E-003, -8.0647951122356266E-003) (  0.0000000000000000     , -0.0000000000000000     ) ( -1.2045362524062079E-003, -0.0000000000000000     ) ( -2.8904354646882759E-002,  1.4694046467690722E-002) (  3.1420172636226497E-003, -4.2992537234620067E-003) ( -5.5506461191915301E-004,  3.4184428346395032E-003) (  1.8292532766715011E-002,  5.7460743394049128E-002)
 ( -6.1046185633641531E-003,  2.0437051142375463E-003) ( -5.6517271043628793E-005,  7.0833553622549962E-005) ( -1.1004576483606842E-002,  3.4567478430904942E-002) (  0.0000000000000000     , -0.0000000000000000     ) ( -5.8935548282273266E-003, -8.0647951122356266E-003) ( -2.8904354646882759E-002, -1.4694046467690722E-002) (  4.4010451221294065E-003, -0.0000000000000000     ) ( -6.1286055808599318E-003,  3.1153437225201908E-003) (  7.9014134952834613E-003, -1.0812610723507005E-002) (  1.8869420878291718E-003, -1.1578706976760307E-002)
 (  0.0000000000000000     , -0.0000000000000000     ) ( -9.3249588851496024E-003,  3.1218111280539758E-003) (  0.0000000000000000     , -0.0000000000000000     ) ( -1.1004576483606842E-002,  3.4567478430904942E-002) ( -1.3254054934797252E-003, -8.1454301636839036E-003) (  3.1420172636226497E-003,  4.2992537234620067E-003) ( -6.1286055808599318E-003, -3.1153437225201908E-003) (  3.1521994473859821E-003, -0.0000000000000000     ) (  3.7845784157176439E-002, -1.9239695392538524E-002) ( -3.6880652056779841E-003,  5.0444864143908662E-003)
 (  0.0000000000000000     , -0.0000000000000000     ) (  0.0000000000000000     , -0.0000000000000000     ) ( -9.3249588851496024E-003,  3.1218111280539758E-003) (  5.6517271043628793E-005, -7.0833553622549962E-005) (  4.1723854881154654E-003, -1.3106483252164979E-002) ( -5.5506461191915301E-004, -3.4184428346395032E-003) (  7.9014134952834613E-003,  1.0812610723507005E-002) (  3.7845784157176439E-002,  1.9239695392538524E-002) ( -1.0424686290337479E-002, -0.0000000000000000     ) ( -2.1327594137640276E-002,  1.0843980244125445E-002)
 (  0.0000000000000000     , -0.0000000000000000     ) (  0.0000000000000000     , -0.0000000000000000     ) (  0.0000000000000000     , -0.0000000000000000     ) ( -6.1046185633641531E-003,  2.0437051142375463E-003) (  6.9219237855732739E-005, -8.6753031521659185E-005) (  1.8292532766715011E-002, -5.7460743394049128E-002) (  1.8869420878291718E-003,  1.1578706976760307E-002) ( -3.6880652056779841E-003, -5.0444864143908662E-003) ( -2.1327594137640276E-002, -1.0843980244125445E-002) (  4.0759779732282980E-003, -0.0000000000000000     )
 Mode          38
 ( -3.4895223882030245E-003, -0.0000000000000000     ) ( -6.2065197884759874E-003,  3.1844975984896646E-003) (  5.5391279491476949E-003, -7.5860953492576516E-003) ( -1.5081141569607760E-003,  9.3369221097681816E-003) (  1.2594313478278114E-003,  3.9634346983582289E-003) ( -4.5105722582836402E-003, -4.5756958770270736E-003) ( -4.7085428667880129E-004, -1.5787142113710535E-004) (  0.0000000000000000     ,  0.0000000000000000     ) (  0.0000000000000000     ,  0.0000000000000000     ) (  0.0000000000000000     ,  0.0000000000000000     )
 ( -6.2065197884759874E-003, -3.1844975984896646E-003) (  1.5870194762254066E-002, -0.0000000000000000     ) (  9.2459329653817278E-003, -4.7531068703564570E-003) ( -5.2636872864879614E-003,  7.2125581437870291E-003) (  3.9380324744496981E-004, -2.4413237011539400E-003) (  2.8241661228637846E-004,  8.8853120125894833E-004) ( -3.6828668269160442E-003, -3.7360400389576981E-003) ( -7.1924180333334800E-004, -2.4115257914367888E-004) (  0.0000000000000000     ,  0.0000000000000000     ) (  0.0000000000000000     ,  0.0000000000000000     )
 (  5.5391279491476949E-003,  7.5860953492576516E-003) (  9.2459329653817278E-003,  4.7531068703564570E-003) ( -1.4458093690704296E-002, -0.0000000000000000     ) ( -1.0667946561763223E-003,  5.5164616321295740E-004) ( -2.7894454683133718E-003,  3.8213249635697163E-003) (  1.0094882738485569E-003, -6.2531061906610473E-003) ( -7.6656929052796360E-004, -2.4128275522048007E-003) (  0.0000000000000000     ,  0.0000000000000000     ) ( -7.1924180333334800E-004, -2.4115257914367888E-004) (  0.0000000000000000     ,  0.0000000000000000     )
 ( -1.5081141569607760E-003, -9.3369221097681816E-003) ( -5.2636872864879614E-003, -7.2125581437870291E-003) ( -1.0667946561763223E-003, -5.5164616321295740E-004) ( -8.9204490739267089E-003, -0.0000000000000000     ) ( -6.7174984770574583E-003,  3.4560432960024983E-003) (  3.8168753768139650E-003, -5.2302634488939331E-003) (  0.0000000000000000     ,  0.0000000000000000     ) ( -7.6656929052796360E-004, -2.4128275522048007E-003) (  3.6828668269160442E-003,  3.7360400389576981E-003) ( -4.7085428667880129E-004, -1.5787142113710535E-004)
 (  1.2594313478278114E-003, -3.9634346983582289E-003) (  3.9380324744496981E-004,  2.4413237011539400E-003) ( -2.7894454683133718E-003, -3.8213249635697163E-003) ( -6.7174984770574583E-003, -3.4560432960024983E-003) (  1.0997870390579966E-002, -0.0000000000000000     ) (  0.0000000000000000     ,  0.0000000000000000     ) (  3.8168753768139650E-003, -5.2302634488939331E-003) ( -1.0094882738485569E-003,  6.2531061906610473E-003) (  2.8241661228637846E-004,  8.8853120125894833E-004) (  4.5105722582836402E-003,  4.5756958770270736E-003)
 ( -4.5105722582836402E-003,  4.5756958770270736E-003) (  2.8241661228637846E-004, -8.8853120125894833E-004) (  1.0094882738485569E-003,  6.2531061906610473E-003) (  3.8168753768139650E-003,  5.2302634488939331E-003) (  0.0000000000000000     , -0.0000000000000000     ) (  1.0997870390579966E-002, -0.0000000000000000     ) (  6.7174984770574583E-003, -3.4560432960024983E-003) ( -2.7894454683133718E-003,  3.8213249635697163E-003) ( -3.9380324744496981E-004,  2.4413237011539400E-003) (  1.2594313478278114E-003,  3.9634346983582289E-003)
 ( -4.7085428667880129E-004,  1.5787142113710535E-004) ( -3.6828668269160442E-003,  3.7360400389576981E-003) ( -7.6656929052796360E-004,  2.4128275522048007E-003) (  0.0000000000000000     , -0.0000000000000000     ) (  3.8168753768139650E-003,  5.2302634488939331E-003) (  6.7174984770574583E-003,  3.4560432960024983E-003) ( -8.9204490739267089E-003, -0.0000000000000000     ) (  1.0667946561763223E-003, -5.5164616321295740E-004) ( -5.2636872864879614E-003,  7.2125581437870291E-003) (  1.5081141569607760E-003, -9.3369221097681816E-003)
 (  0.0000000000000000     , -0.0000000000000000     ) ( -7.1924180333334800E-004,  2.4115257914367888E-004) (  0.0000000000000000     , -0.0000000000000000     ) ( -7.6656929052796360E-004,  2.4128275522048007E-003) ( -1.0094882738485569E-003, -6.2531061906610473E-003) ( -2.7894454683133718E-003, -3.8213249635697163E-003) (  1.0667946561763223E-003,  5.5164616321295740E-004) ( -1.4458093690704296E-002, -0.0000000000000000     ) ( -9.2459329653817278E-003,  4.7531068703564570E-003) (  5.5391279491476949E-003, -7.5860953492576516E-003)
 (  0.0000000000000000     , -0.0000000000000000     ) (  0.0000000000000000     , -0.0000000000000000     ) ( -7.1924180333334800E-004,  2.4115257914367888E-004) (  3.6828668269160442E-003, -3.7360400389576981E-003) (  2.8241661228637846E-004, -8.8853120125894833E-004) ( -3.9380324744496981E-004, -2.4413237011539400E-003) ( -5.2636872864879614E-003, -7.2125581437870291E-003) ( -9.2459329653817278E-003, -4.7531068703564570E-003) (  1.5870194762254066E-002, -0.0000000000000000     ) (  6.2065197884759874E-003, -3.1844975984896646E-003)
 (  0.0000000000000000     , -0.0000000000000000     ) (  0.0000000000000000     , -0.0000000000000000     ) (  0.0000000000000000     , -0.0000000000000000     ) ( -4.7085428667880129E-004,  1.5787142113710535E-004) (  4.5105722582836402E-003, -4.5756958770270736E-003) (  1.2594313478278114E-003, -3.9634346983582289E-003) (  1.5081141569607760E-003,  9.3369221097681816E-003) (  5.5391279491476949E-003,  7.5860953492576516E-003) (  6.2065197884759874E-003,  3.1844975984896646E-003) ( -3.4895223882030245E-003, -0.0000000000000000     )
 Mode          39
 ( -1.6106123762264436E-002, -0.0000000000000000     ) (  1.9345561552272690E-002, -9.8251114125162842E-003) (  2.9401639849025735E-003, -4.0575457990833074E-003) ( -2.0506951052738378E-003,  1.2729352795909407E-002) (  2.3512142976147136E-003,  7.3893265110429171E-003) ( -3.4591550923011882E-003, -3.5071373886254621E-003) ( -1.1053042514145061E-003, -3.6942451506116704E-004) (  0.0000000000000000     ,  0.0000000000000000     ) (  0.0000000000000000     ,  0.0000000000000000     ) (  0.0000000000000000     ,  0.0000000000000000     )
 (  1.9345561552272690E-002,  9.8251114125162842E-003) (  4.0755937431333239E-002, -0.0000000000000000     ) ( -3.2429975354315813E-002,  1.6471356154127714E-002) ( -1.3677920788138561E-003,  1.9090526709495841E-003) (  7.0037530108474073E-004, -4.3439673136240909E-003) (  5.0310585247311554E-004,  1.5809841428765399E-003) ( -2.8243883057626523E-003, -2.8635656866564832E-003) ( -1.6883801326878249E-003, -5.6430526794671730E-004) (  0.0000000000000000     ,  0.0000000000000000     ) (  0.0000000000000000     ,  0.0000000000000000     )
 (  2.9401639849025735E-003,  4.0575457990833074E-003) ( -3.2429975354315813E-002, -1.6471356154127714E-002) ( -2.8573302237851150E-002, -0.0000000000000000     ) (  5.1621477535225401E-003, -2.6217741718192722E-003) ( -1.0537960698414400E-003,  1.4608007938074104E-003) (  1.5375680720753969E-003, -9.5407038312655037E-003) ( -1.4754335749131854E-003, -4.6372464584222258E-003) (  0.0000000000000000     ,  0.0000000000000000     ) ( -1.6883801326878249E-003, -5.6430526794671730E-004) (  0.0000000000000000     ,  0.0000000000000000     )
 ( -2.0506951052738378E-003, -1.2729352795909407E-002) ( -1.3677920788138561E-003, -1.9090526709495841E-003) (  5.1621477535225401E-003,  2.6217741718192722E-003) ( -1.9474640251801598E-002, -0.0000000000000000     ) (  2.4797271342055935E-002, -1.2594479741761653E-002) (  9.5849157293071818E-004, -1.3386092690082288E-003) (  0.0000000000000000     ,  0.0000000000000000     ) ( -1.4754335749131854E-003, -4.6372464584222258E-003) (  2.8243883057626523E-003,  2.8635656866564832E-003) ( -1.1053042514145061E-003, -3.6942451506116704E-004)
 (  2.3512142976147136E-003, -7.3893265110429171E-003) (  7.0037530108474073E-004,  4.3439673136240909E-003) ( -1.0537960698414400E-003, -1.4608007938074104E-003) (  2.4797271342055935E-002,  1.2594479741761653E-002) (  2.3398128820583952E-002, -0.0000000000000000     ) (  0.0000000000000000     ,  0.0000000000000000     ) (  9.5849157293071818E-004, -1.3386092690082288E-003) ( -1.5375680720753969E-003,  9.5407038312655037E-003) (  5.0310585247311554E-004,  1.5809841428765399E-003) (  3.4591550923011882E-003,  3.5071373886254621E-003)
 ( -3.4591550923011882E-003,  3.5071373886254621E-003) (  5.0310585247311554E-004, -1.5809841428765399E-003) (  1.5375680720753969E-003,  9.5407038312655037E-003) (  9.5849157293071818E-004,  1.3386092690082288E-003) (  0.0000000000000000     , -0.0000000000000000     ) (  2.3398128820583952E-002, -0.0000000000000000     ) ( -2.4797271342055935E-002,  1.2594479741761653E-002) ( -1.0537960698414400E-003,  1.4608007938074104E-003) ( -7.0037530108474073E-004,  4.3439673136240909E-003) (  2.3512142976147136E-003,  7.3893265110429171E-003)
 ( -1.1053042514145061E-003,  3.6942451506116704E-004) ( -2.8243883057626523E-003,  2.8635656866564832E-003) ( -1.4754335749131854E-003,  4.6372464584222258E-003) (  0.0000000000000000     , -0.0000000000000000     ) (  9.5849157293071818E-004,  1.3386092690082288E-003) ( -2.4797271342055935E-002, -1.2594479741761653E-002) ( -1.9474640251801598E-002, -0.0000000000000000     ) ( -5.1621477535225401E-003,  2.6217741718192722E-003) ( -1.3677920788138561E-003,  1.9090526709495841E-003) (  2.0506951052738378E-003, -1.2729352795909407E-002)
 (  0.0000000000000000     , -0.0000000000000000     ) ( -1.6883801326878249E-003,  5.6430526794671730E-004) (  0.0000000000000000     , -0.0000000000000000     ) ( -1.4754335749131854E-003,  4.6372464584222258E-003) ( -1.5375680720753969E-003, -9.5407038312655037E-003) ( -1.0537960698414400E-003, -1.4608007938074104E-003) ( -5.1621477535225401E-003, -2.6217741718192722E-003) ( -2.8573302237851150E-002, -0.0000000000000000     ) (  3.2429975354315813E-002, -1.6471356154127714E-002) (  2.9401639849025735E-003, -4.0575457990833074E-003)
 (  0.0000000000000000     , -0.0000000000000000     ) (  0.0000000000000000     , -0.0000000000000000     ) ( -1.6883801326878249E-003,  5.6430526794671730E-004) (  2.8243883057626523E-003, -2.8635656866564832E-003) (  5.0310585247311554E-004, -1.5809841428765399E-003) ( -7.0037530108474073E-004, -4.3439673136240909E-003) ( -1.3677920788138561E-003, -1.9090526709495841E-003) (  3.2429975354315813E-002,  1.6471356154127714E-002) (  4.0755937431333239E-002, -0.0000000000000000     ) ( -1.9345561552272690E-002,  9.8251114125162842E-003)
 (  0.0000000000000000     , -0.0000000000000000     ) (  0.0000000000000000     , -0.0000000000000000     ) (  0.0000000000000000     , -0.0000000000000000     ) ( -1.1053042514145061E-003,  3.6942451506116704E-004) (  3.4591550923011882E-003, -3.5071373886254621E-003) (  2.3512142976147136E-003, -7.3893265110429171E-003) (  2.0506951052738378E-003,  1.2729352795909407E-002) (  2.9401639849025735E-003,  4.0575457990833074E-003) ( -1.9345561552272690E-002, -9.8251114125162842E-003) ( -1.6106123762264436E-002, -0.0000000000000000     )
 Mode          40
 (  2.0900845610587761E-003, -0.0000000000000000     ) (  8.5121982469321298E-004, -4.3487744858235644E-004) ( -4.1588152742743590E-003,  5.7020214868327276E-003) ( -4.2201767672059003E-003,  2.6027031428672905E-002) (  6.5125816237692636E-003,  2.0501006999259861E-002) ( -8.1878119045632382E-003, -8.2964046561413794E-003) (  1.7442814804362432E-003,  5.8707913792886289E-004) (  0.0000000000000000     ,  0.0000000000000000     ) (  0.0000000000000000     ,  0.0000000000000000     ) (  0.0000000000000000     ,  0.0000000000000000     )
 (  8.5121982469321298E-004,  4.3487744858235644E-004) (  6.2525255944055943E-003, -0.0000000000000000     ) (  1.8244750613573757E-003, -9.2299177939105469E-004) (  8.7096846231415389E-003, -1.1917756649070157E-002) (  1.4336914932156066E-003, -8.8452941045112504E-003) (  1.4559832582051017E-003,  4.5837150487615629E-003) ( -6.6853204253552161E-003, -6.7739860357323026E-003) (  2.6644339724695727E-003,  8.9677819616281146E-004) (  0.0000000000000000     ,  0.0000000000000000     ) (  0.0000000000000000     ,  0.0000000000000000     )
 ( -4.1588152742743590E-003, -5.7020214868327276E-003) (  1.8244750613573757E-003,  9.2299177939105469E-004) ( -1.3024739748791155E-002, -0.0000000000000000     ) ( -8.6175165052749809E-004,  4.3918693282532723E-004) (  3.6670140954403498E-003, -5.0198663535758990E-003) (  3.1565714438827283E-003, -1.9470785191116204E-002) ( -3.9720637435473553E-003, -1.2502930403752062E-002) (  0.0000000000000000     ,  0.0000000000000000     ) (  2.6644339724695727E-003,  8.9677819616281146E-004) (  0.0000000000000000     ,  0.0000000000000000     )
 ( -4.2201767672059003E-003, -2.6027031428672905E-002) (  8.7096846231415389E-003,  1.1917756649070157E-002) ( -8.6175165052749809E-004, -4.3918693282532723E-004) ( -5.6338708397387742E-003, -0.0000000000000000     ) ( -1.7796128863113846E-003,  9.0325520818689432E-004) ( -6.1347621569555260E-003,  8.3947909338945997E-003) (  0.0000000000000000     ,  0.0000000000000000     ) ( -3.9720637435473553E-003, -1.2502930403752062E-002) (  6.6853204253552161E-003,  6.7739860357323026E-003) (  1.7442814804362432E-003,  5.8707913792886289E-004)
 (  6.5125816237692636E-003, -2.0501006999259861E-002) (  1.4336914932156066E-003,  8.8452941045112504E-003) (  3.6670140954403498E-003,  5.0198663535758990E-003) ( -1.7796128863113846E-003, -9.0325520818689432E-004) (  1.0316000433065558E-002, -0.0000000000000000     ) (  0.0000000000000000     ,  0.0000000000000000     ) ( -6.1347621569555260E-003,  8.3947909338945997E-003) ( -3.1565714438827283E-003,  1.9470785191116204E-002) (  1.4559832582051017E-003,  4.5837150487615629E-003) (  8.1878119045632382E-003,  8.2964046561413794E-003)
 ( -8.1878119045632382E-003,  8.2964046561413794E-003) (  1.4559832582051017E-003, -4.5837150487615629E-003) (  3.1565714438827283E-003,  1.9470785191116204E-002) ( -6.1347621569555260E-003, -8.3947909338945997E-003) (  0.0000000000000000     , -0.0000000000000000     ) (  1.0316000433065558E-002, -0.0000000000000000     ) (  1.7796128863113846E-003, -9.0325520818689432E-004) (  3.6670140954403498E-003, -5.0198663535758990E-003) ( -1.4336914932156066E-003,  8.8452941045112504E-003) (  6.5125816237692636E-003,  2.0501006999259861E-002)
 (  1.7442814804362432E-003, -5.8707913792886289E-004) ( -6.6853204253552161E-003,  6.7739860357323026E-003) ( -3.9720637435473553E-003,  1.2502930403752062E-002) (  0.0000000000000000     , -0.0000000000000000     ) ( -6.1347621569555260E-003, -8.3947909338945997E-003) (  1.7796128863113846E-003,  9.0325520818689432E-004) ( -5.6338708397387742E-003, -0.0000000000000000     ) (  8.6175165052749809E-004, -4.3918693282532723E-004) (  8.7096846231415389E-003, -1.1917756649070157E-002) (  4.2201767672059003E-003, -2.6027031428672905E-002)
 (  0.0000000000000000     , -0.0000000000000000     ) (  2.6644339724695727E-003, -8.9677819616281146E-004) (  0.0000000000000000     , -0.0000000000000000     ) ( -3.9720637435473553E-003,  1.2502930403752062E-002) ( -3.1565714438827283E-003, -1.9470785191116204E-002) (  3.6670140954403498E-003,  5.0198663535758990E-003) (  8.6175165052749809E-004,  4.3918693282532723E-004) ( -1.3024739748791155E-002, -0.0000000000000000     ) ( -1.8244750613573757E-003,  9.2299177939105469E-004) ( -4.1588152742743590E-003,  5.7020214868327276E-003)
 (  0.0000000000000000     , -0.0000000000000000     ) (  0.0000000000000000     , -0.0000000000000000     ) (  2.6644339724695727E-003, -8.9677819616281146E-004) (  6.6853204253552161E-003, -6.7739860357323026E-003) (  1.4559832582051017E-003, -4.5837150487615629E-003) ( -1.4336914932156066E-003, -8.8452941045112504E-003) (  8.7096846231415389E-003,  1.1917756649070157E-002) ( -1.8244750613573757E-003, -9.2299177939105469E-004) (  6.2525255944055943E-003, -0.0000000000000000     ) ( -8.5121982469321298E-004,  4.3487744858235644E-004)
 (  0.0000000000000000     , -0.0000000000000000     ) (  0.0000000000000000     , -0.0000000000000000     ) (  0.0000000000000000     , -0.0000000000000000     ) (  1.7442814804362432E-003, -5.8707913792886289E-004) (  8.1878119045632382E-003, -8.2964046561413794E-003) (  6.5125816237692636E-003, -2.0501006999259861E-002) (  4.2201767672059003E-003,  2.6027031428672905E-002) ( -4.1588152742743590E-003, -5.7020214868327276E-003) ( -8.5121982469321298E-004, -4.3487744858235644E-004) (  2.0900845610587761E-003, -0.0000000000000000     )
 Mode          41
 (  9.3061747158118416E-004, -0.0000000000000000     ) (  6.3538752013360660E-003, -3.2233753566967044E-003) (  1.3705378673032850E-005, -6.8426047358078300E-008) (  4.3413567048631251E-004, -2.6656887262455535E-003) (  1.7039079676221319E-003,  5.3405918517146472E-003) (  6.4030491657322622E-003,  6.4925034432926302E-003) (  3.2608586134628720E-004,  1.0680182442215672E-004) (  0.0000000000000000     ,  0.0000000000000000     ) (  0.0000000000000000     ,  0.0000000000000000     ) (  0.0000000000000000     ,  0.0000000000000000     )
 (  6.3538752013360660E-003,  3.2233753566967044E-003) (  3.0854762610505264E-003, -0.0000000000000000     ) ( -1.0393669299331030E-002,  5.2696079684615722E-003) (  6.8498995049180614E-004, -9.5580265916255067E-004) ( -9.8473873126621572E-005,  6.0286594361978882E-004) (  4.6272007910864429E-004,  1.4512121745230186E-003) (  5.2280677513325199E-003,  5.3011068631099202E-003) (  4.9810438089141192E-004,  1.6314248159130548E-004) (  0.0000000000000000     ,  0.0000000000000000     ) (  0.0000000000000000     ,  0.0000000000000000     )
 (  1.3705378673032850E-005,  6.8426047358078300E-008) ( -1.0393669299331030E-002, -5.2696079684615722E-003) ( -5.0977559225883953E-003, -0.0000000000000000     ) (  1.7309006771828116E-003, -8.7755430029231034E-004) (  2.7862211176549033E-004, -3.9085931958161282E-004) ( -2.7570901843204166E-004,  1.6911288090183290E-003) ( -8.8897272155639268E-004, -2.7846717317471983E-003) (  0.0000000000000000     ,  0.0000000000000000     ) (  4.9810438089141192E-004,  1.6314248159130548E-004) (  0.0000000000000000     ,  0.0000000000000000     )
 (  4.3413567048631251E-004,  2.6656887262455535E-003) (  6.8498995049180614E-004,  9.5580265916255067E-004) (  1.7309006771828116E-003,  8.7755430029231034E-004) ( -2.5590372416225437E-003, -0.0000000000000000     ) (  8.0470816420751719E-003, -4.0800951455157363E-003) ( -3.6255816229336594E-004,  5.0958462885447239E-004) (  0.0000000000000000     ,  0.0000000000000000     ) ( -8.8897272155639268E-004, -2.7846717317471983E-003) ( -5.2280677513325199E-003, -5.3011068631099202E-003) (  3.2608586134628720E-004,  1.0680182442215672E-004)
 (  1.7039079676221319E-003, -5.3405918517146472E-003) ( -9.8473873126621572E-005, -6.0286594361978882E-004) (  2.7862211176549033E-004,  3.9085931958161282E-004) (  8.0470816420751719E-003,  4.0800951455157363E-003) (  3.6406994315792284E-003, -0.0000000000000000     ) (  0.0000000000000000     ,  0.0000000000000000     ) ( -3.6255816229336594E-004,  5.0958462885447239E-004) (  2.7570901843204166E-004, -1.6911288090183290E-003) (  4.6272007910864429E-004,  1.4512121745230186E-003) ( -6.4030491657322622E-003, -6.4925034432926302E-003)
 (  6.4030491657322622E-003, -6.4925034432926302E-003) (  4.6272007910864429E-004, -1.4512121745230186E-003) ( -2.7570901843204166E-004, -1.6911288090183290E-003) ( -3.6255816229336594E-004, -5.0958462885447239E-004) (  0.0000000000000000     , -0.0000000000000000     ) (  3.6406994315792284E-003, -0.0000000000000000     ) ( -8.0470816420751719E-003,  4.0800951455157363E-003) (  2.7862211176549033E-004, -3.9085931958161282E-004) (  9.8473873126621572E-005, -6.0286594361978882E-004) (  1.7039079676221319E-003,  5.3405918517146472E-003)
 (  3.2608586134628720E-004, -1.0680182442215672E-004) (  5.2280677513325199E-003, -5.3011068631099202E-003) ( -8.8897272155639268E-004,  2.7846717317471983E-003) (  0.0000000000000000     , -0.0000000000000000     ) ( -3.6255816229336594E-004, -5.0958462885447239E-004) ( -8.0470816420751719E-003, -4.0800951455157363E-003) ( -2.5590372416225437E-003, -0.0000000000000000     ) ( -1.7309006771828116E-003,  8.7755430029231034E-004) (  6.8498995049180614E-004, -9.5580265916255067E-004) ( -4.3413567048631251E-004,  2.6656887262455535E-003)
 (  0.0000000000000000     , -0.0000000000000000     ) (  4.9810438089141192E-004, -1.6314248159130548E-004) (  0.0000000000000000     , -0.0000000000000000     ) ( -8.8897272155639268E-004,  2.7846717317471983E-003) (  2.7570901843204166E-004,  1.6911288090183290E-003) (  2.7862211176549033E-004,  3.9085931958161282E-004) ( -1.7309006771828116E-003, -8.7755430029231034E-004) ( -5.0977559225883953E-003, -0.0000000000000000     ) (  1.0393669299331030E-002, -5.2696079684615722E-003) (  1.3705378673032850E-005, -6.8426047358078300E-008)
 (  0.0000000000000000     , -0.0000000000000000     ) (  0.0000000000000000     , -0.0000000000000000     ) (  4.9810438089141192E-004, -1.6314248159130548E-004) ( -5.2280677513325199E-003,  5.3011068631099202E-003) (  4.6272007910864429E-004, -1.4512121745230186E-003) (  9.8473873126621572E-005,  6.0286594361978882E-004) (  6.8498995049180614E-004,  9.5580265916255067E-004) (  1.0393669299331030E-002,  5.2696079684615722E-003) (  3.0854762610505264E-003, -0.0000000000000000     ) ( -6.3538752013360660E-003,  3.2233753566967044E-003)
 (  0.0000000000000000     , -0.0000000000000000     ) (  0.0000000000000000     , -0.0000000000000000     ) (  0.0000000000000000     , -0.0000000000000000     ) (  3.2608586134628720E-004, -1.0680182442215672E-004) ( -6.4030491657322622E-003,  6.4925034432926302E-003) (  1.7039079676221319E-003, -5.3405918517146472E-003) ( -4.3413567048631251E-004, -2.6656887262455535E-003) (  1.3705378673032850E-005,  6.8426047358078300E-008) ( -6.3538752013360660E-003, -3.2233753566967044E-003) (  9.3061747158118416E-004, -0.0000000000000000     )
 Mode          42
 (  1.8293001211884112E-003, -0.0000000000000000     ) (  9.8526387666582208E-004, -5.0876407814266680E-004) (  3.3305831804474398E-003, -4.5719437422886509E-003) (  3.2958638367858864E-005, -2.5850049077122590E-004) (  1.3318572851343212E-002,  4.1823387940266528E-002) ( -2.7656420249721407E-003, -2.8159735201150767E-003) ( -3.3110658741233386E-003, -1.1052290476888246E-003) (  0.0000000000000000     ,  0.0000000000000000     ) (  0.0000000000000000     ,  0.0000000000000000     ) (  0.0000000000000000     ,  0.0000000000000000     )
 (  9.8526387666582208E-004,  5.0876407814266680E-004) (  5.2448235536646723E-003, -0.0000000000000000     ) (  4.2944436364229116E-004, -2.0016862410599225E-004) (  2.0815473406549058E-003, -2.8290275864443428E-003) (  1.8034793450845703E-004, -1.0922378239529300E-003) (  2.9031686502662517E-003,  9.1164891466641636E-003) ( -2.2581372574597856E-003, -2.2992327511569730E-003) ( -5.0577366663851079E-003, -1.6882652570993320E-003) (  0.0000000000000000     ,  0.0000000000000000     ) (  0.0000000000000000     ,  0.0000000000000000     )
 (  3.3305831804474398E-003,  4.5719437422886509E-003) (  4.2944436364229116E-004,  2.0016862410599225E-004) ( -1.1243038631144939E-002, -0.0000000000000000     ) ( -1.3089018714906547E-003,  6.6237375865042488E-004) ( -1.3294211603507734E-004,  1.9088617708380891E-004) (  1.6689262673876196E-004, -9.8670544051150753E-004) ( -8.2597501221505550E-003, -2.5937756578840853E-002) (  0.0000000000000000     ,  0.0000000000000000     ) ( -5.0577366663851079E-003, -1.6882652570993320E-003) (  0.0000000000000000     ,  0.0000000000000000     )
 (  3.2958638367858864E-005,  2.5850049077122590E-004) (  2.0815473406549058E-003,  2.8290275864443428E-003) ( -1.3089018714906547E-003, -6.6237375865042488E-004) ( -4.7947720949827882E-003, -0.0000000000000000     ) ( -1.5097627815997155E-003,  7.5383052725411497E-004) ( -1.6829728799114567E-003,  2.2888519234478058E-003) (  0.0000000000000000     ,  0.0000000000000000     ) ( -8.2597501221505550E-003, -2.5937756578840853E-002) (  2.2581372574597856E-003,  2.2992327511569730E-003) ( -3.3110658741233386E-003, -1.1052290476888246E-003)
 (  1.3318572851343212E-002, -4.1823387940266528E-002) (  1.8034793450845703E-004,  1.0922378239529300E-003) ( -1.3294211603507734E-004, -1.9088617708380891E-004) ( -1.5097627815997155E-003, -7.5383052725411497E-004) (  8.9636870512746422E-003, -0.0000000000000000     ) (  0.0000000000000000     ,  0.0000000000000000     ) ( -1.6829728799114567E-003,  2.2888519234478058E-003) ( -1.6689262673876196E-004,  9.8670544051150753E-004) (  2.9031686502662517E-003,  9.1164891466641636E-003) (  2.7656420249721407E-003,  2.8159735201150767E-003)
 ( -2.7656420249721407E-003,  2.8159735201150767E-003) (  2.9031686502662517E-003, -9.1164891466641636E-003) (  1.6689262673876196E-004,  9.8670544051150753E-004) ( -1.6829728799114567E-003, -2.2888519234478058E-003) (  0.0000000000000000     , -0.0000000000000000     ) (  8.9636870512746422E-003, -0.0000000000000000     ) (  1.5097627815997155E-003, -7.5383052725411497E-004) ( -1.3294211603507734E-004,  1.9088617708380891E-004) ( -1.8034793450845703E-004,  1.0922378239529300E-003) (  1.3318572851343212E-002,  4.1823387940266528E-002)
 ( -3.3110658741233386E-003,  1.1052290476888246E-003) ( -2.2581372574597856E-003,  2.2992327511569730E-003) ( -8.2597501221505550E-003,  2.5937756578840853E-002) (  0.0000000000000000     , -0.0000000000000000     ) ( -1.6829728799114567E-003, -2.2888519234478058E-003) (  1.5097627815997155E-003,  7.5383052725411497E-004) ( -4.7947720949827882E-003, -0.0000000000000000     ) (  1.3089018714906547E-003, -6.6237375865042488E-004) (  2.0815473406549058E-003, -2.8290275864443428E-003) ( -3.2958638367858864E-005,  2.5850049077122590E-004)
 (  0.0000000000000000     , -0.0000000000000000     ) ( -5.0577366663851079E-003,  1.6882652570993320E-003) (  0.0000000000000000     , -0.0000000000000000     ) ( -8.2597501221505550E-003,  2.5937756578840853E-002) ( -1.6689262673876196E-004, -9.8670544051150753E-004) ( -1.3294211603507734E-004, -1.9088617708380891E-004) (  1.3089018714906547E-003,  6.6237375865042488E-004) ( -1.1243038631144939E-002, -0.0000000000000000     ) ( -4.2944436364229116E-004,  2.0016862410599225E-004) (  3.3305831804474398E-003, -4.5719437422886509E-003)
 (  0.0000000000000000     , -0.0000000000000000     ) (  0.0000000000000000     , -0.0000000000000000     ) ( -5.0577366663851079E-003,  1.6882652570993320E-003) (  2.2581372574597856E-003, -2.2992327511569730E-003) (  2.9031686502662517E-003, -9.1164891466641636E-003) ( -1.8034793450845703E-004, -1.0922378239529300E-003) (  2.0815473406549058E-003,  2.8290275864443428E-003) ( -4.2944436364229116E-004, -2.0016862410599225E-004) (  5.2448235536646723E-003, -0.0000000000000000     ) ( -9.8526387666582208E-004,  5.0876407814266680E-004)
 (  0.0000000000000000     , -0.0000000000000000     ) (  0.0000000000000000     , -0.0000000000000000     ) (  0.0000000000000000     , -0.0000000000000000     ) ( -3.3110658741233386E-003,  1.1052290476888246E-003) (  2.7656420249721407E-003, -2.8159735201150767E-003) (  1.3318572851343212E-002, -4.1823387940266528E-002) ( -3.2958638367858864E-005, -2.5850049077122590E-004) (  3.3305831804474398E-003,  4.5719437422886509E-003) ( -9.8526387666582208E-004, -5.0876407814266680E-004) (  1.8293001211884112E-003, -0.0000000000000000     )
 Mode          43
 (  2.4674812395716172E-002, -0.0000000000000000     ) (  1.2673287746840994E-002, -6.4591926229185101E-003) ( -1.7890905793422514E-003,  2.4417341240069524E-003) ( -1.0274762469988171E-002,  6.3111449994953217E-002) (  3.5245277230492186E-002, 0.11076782622265174     ) (  1.2878445058577426E-003,  1.3130824026414589E-003) ( -2.1737461432907463E-003, -7.2208361287704880E-004) (  0.0000000000000000     ,  0.0000000000000000     ) (  0.0000000000000000     ,  0.0000000000000000     ) (  0.0000000000000000     ,  0.0000000000000000     )
 (  1.2673287746840994E-002,  6.4591926229185101E-003) ( -6.2461740380676048E-002, -0.0000000000000000     ) ( -3.0306203953101355E-002,  1.5421299737607875E-002) (  5.5415676930768180E-003, -7.5752515748176170E-003) (  2.8344230552465773E-003, -1.7433032020906625E-002) (  7.9799358671386426E-003,  2.5079048810302117E-002) (  1.0515206357994036E-003,  1.0721272922331149E-003) ( -3.3204520810827228E-003, -1.1030009380320887E-003) (  0.0000000000000000     ,  0.0000000000000000     ) (  0.0000000000000000     ,  0.0000000000000000     )
 ( -1.7890905793422514E-003, -2.4417341240069524E-003) ( -3.0306203953101355E-002, -1.5421299737607875E-002) (  3.5914849980493477E-002, -0.0000000000000000     ) (  6.5919583019620094E-003, -3.3495129003532826E-003) (  2.1385016150903954E-003, -2.9224287823333499E-003) (  7.0290772685415084E-003, -4.3198173590041862E-002) ( -2.1311982149715605E-002, -6.6978784619794285E-002) (  0.0000000000000000     ,  0.0000000000000000     ) ( -3.3204520810827228E-003, -1.1030009380320887E-003) (  0.0000000000000000     ,  0.0000000000000000     )
 ( -1.0274762469988171E-002, -6.3111449994953217E-002) (  5.5415676930768180E-003,  7.5752515748176170E-003) (  6.5919583019620094E-003,  3.3495129003532826E-003) (  2.8724121112686848E-002, -0.0000000000000000     ) (  2.4432785521545430E-002, -1.2428691622150372E-002) ( -3.9356906930672758E-003,  5.3801533111056286E-003) (  0.0000000000000000     ,  0.0000000000000000     ) ( -2.1311982149715605E-002, -6.6978784619794285E-002) ( -1.0515206357994036E-003, -1.0721272922331149E-003) ( -2.1737461432907463E-003, -7.2208361287704880E-004)
 (  3.5245277230492186E-002,-0.11076782622265174     ) (  2.8344230552465773E-003,  1.7433032020906625E-002) (  2.1385016150903954E-003,  2.9224287823333499E-003) (  2.4432785521545430E-002,  1.2428691622150372E-002) ( -2.6852043108220446E-002, -0.0000000000000000     ) (  0.0000000000000000     ,  0.0000000000000000     ) ( -3.9356906930672758E-003,  5.3801533111056286E-003) ( -7.0290772685415084E-003,  4.3198173590041862E-002) (  7.9799358671386426E-003,  2.5079048810302117E-002) ( -1.2878445058577426E-003, -1.3130824026414589E-003)
 (  1.2878445058577426E-003, -1.3130824026414589E-003) (  7.9799358671386426E-003, -2.5079048810302117E-002) (  7.0290772685415084E-003,  4.3198173590041862E-002) ( -3.9356906930672758E-003, -5.3801533111056286E-003) (  0.0000000000000000     , -0.0000000000000000     ) ( -2.6852043108220446E-002, -0.0000000000000000     ) ( -2.4432785521545430E-002,  1.2428691622150372E-002) (  2.1385016150903954E-003, -2.9224287823333499E-003) ( -2.8344230552465773E-003,  1.7433032020906625E-002) (  3.5245277230492186E-002, 0.11076782622265174     )
 ( -2.1737461432907463E-003,  7.2208361287704880E-004) (  1.0515206357994036E-003, -1.0721272922331149E-003) ( -2.1311982149715605E-002,  6.6978784619794285E-002) (  0.0000000000000000     , -0.0000000000000000     ) ( -3.9356906930672758E-003, -5.3801533111056286E-003) ( -2.4432785521545430E-002, -1.2428691622150372E-002) (  2.8724121112686848E-002, -0.0000000000000000     ) ( -6.5919583019620094E-003,  3.3495129003532826E-003) (  5.5415676930768180E-003, -7.5752515748176170E-003) (  1.0274762469988171E-002, -6.3111449994953217E-002)
 (  0.0000000000000000     , -0.0000000000000000     ) ( -3.3204520810827228E-003,  1.1030009380320887E-003) (  0.0000000000000000     , -0.0000000000000000     ) ( -2.1311982149715605E-002,  6.6978784619794285E-002) ( -7.0290772685415084E-003, -4.3198173590041862E-002) (  2.1385016150903954E-003,  2.9224287823333499E-003) ( -6.5919583019620094E-003, -3.3495129003532826E-003) (  3.5914849980493477E-002, -0.0000000000000000     ) (  3.0306203953101355E-002, -1.5421299737607875E-002) ( -1.7890905793422514E-003,  2.4417341240069524E-003)
 (  0.0000000000000000     , -0.0000000000000000     ) (  0.0000000000000000     , -0.0000000000000000     ) ( -3.3204520810827228E-003,  1.1030009380320887E-003) ( -1.0515206357994036E-003,  1.0721272922331149E-003) (  7.9799358671386426E-003, -2.5079048810302117E-002) ( -2.8344230552465773E-003, -1.7433032020906625E-002) (  5.5415676930768180E-003,  7.5752515748176170E-003) (  3.0306203953101355E-002,  1.5421299737607875E-002) ( -6.2461740380676048E-002, -0.0000000000000000     ) ( -1.2673287746840994E-002,  6.4591926229185101E-003)
 (  0.0000000000000000     , -0.0000000000000000     ) (  0.0000000000000000     , -0.0000000000000000     ) (  0.0000000000000000     , -0.0000000000000000     ) ( -2.1737461432907463E-003,  7.2208361287704880E-004) ( -1.2878445058577426E-003,  1.3130824026414589E-003) (  3.5245277230492186E-002,-0.11076782622265174     ) (  1.0274762469988171E-002,  6.3111449994953217E-002) ( -1.7890905793422514E-003, -2.4417341240069524E-003) ( -1.2673287746840994E-002, -6.4591926229185101E-003) (  2.4674812395716172E-002, -0.0000000000000000     )
 Mode          44
 (  2.8833879711210597E-002, -0.0000000000000000     ) (  6.2530319653031866E-002, -3.1745735361112720E-002) ( -2.6318840854335324E-002,  3.6024271924329124E-002) ( -1.7948792120340847E-002, 0.11036738390615970     ) (  3.7217237966391349E-002, 0.11695997444626564     ) (  2.2510420668630439E-002,  2.2874573605439694E-002) (  3.8297196488453669E-003,  1.2914961422478752E-003) (  0.0000000000000000     ,  0.0000000000000000     ) (  0.0000000000000000     ,  0.0000000000000000     ) (  0.0000000000000000     ,  0.0000000000000000     )
 (  6.2530319653031866E-002,  3.1745735361112720E-002) ( -7.8718316231491892E-002, -0.0000000000000000     ) (-0.13617169308440660     ,  6.9134546824506996E-002) (  1.4811177750690813E-002, -2.0290932684271221E-002) (  5.1602956247700322E-003, -3.1781022737440365E-002) (  8.4005237454074719E-003,  2.6402716519489468E-002) (  1.8379681511181568E-002,  1.8677011139021114E-002) (  5.8499933937645309E-003,  1.9727929438647812E-003) (  0.0000000000000000     ,  0.0000000000000000     ) (  0.0000000000000000     ,  0.0000000000000000     )
 ( -2.6318840854335324E-002, -3.6024271924329124E-002) (-0.13617169308440660     , -6.9134546824506996E-002) (  4.5420039722542056E-002, -0.0000000000000000     ) (  2.6109328445698573E-002, -1.3256776891082005E-002) (  1.0235726395785655E-002, -1.4015977440025681E-002) (  1.2487859323790441E-002, -7.6838318540098954E-002) ( -2.2551936877628517E-002, -7.0866886578886554E-002) (  0.0000000000000000     ,  0.0000000000000000     ) (  5.8499933937645309E-003,  1.9727929438647812E-003) (  0.0000000000000000     ,  0.0000000000000000     )
 ( -1.7948792120340847E-002,-0.11036738390615970     ) (  1.4811177750690813E-002,  2.0290932684271221E-002) (  2.6109328445698573E-002,  1.3256776891082005E-002) (  3.6922962927401055E-002, -0.0000000000000000     ) ( 0.10668098052680541     , -5.4163066245419562E-002) ( -1.0434323012858517E-002,  1.4294913533092325E-002) (  0.0000000000000000     ,  0.0000000000000000     ) ( -2.2551936877628517E-002, -7.0866886578886554E-002) ( -1.8379681511181568E-002, -1.8677011139021114E-002) (  3.8297196488453669E-003,  1.2914961422478752E-003)
 (  3.7217237966391349E-002,-0.11695997444626564     ) (  5.1602956247700322E-003,  3.1781022737440365E-002) (  1.0235726395785655E-002,  1.4015977440025681E-002) ( 0.10668098052680541     ,  5.4163066245419562E-002) ( -3.2458566129661817E-002, -0.0000000000000000     ) (  0.0000000000000000     ,  0.0000000000000000     ) ( -1.0434323012858517E-002,  1.4294913533092325E-002) ( -1.2487859323790441E-002,  7.6838318540098954E-002) (  8.4005237454074719E-003,  2.6402716519489468E-002) ( -2.2510420668630439E-002, -2.2874573605439694E-002)
 (  2.2510420668630439E-002, -2.2874573605439694E-002) (  8.4005237454074719E-003, -2.6402716519489468E-002) (  1.2487859323790441E-002,  7.6838318540098954E-002) ( -1.0434323012858517E-002, -1.4294913533092325E-002) (  0.0000000000000000     , -0.0000000000000000     ) ( -3.2458566129661817E-002, -0.0000000000000000     ) (-0.10668098052680541     ,  5.4163066245419562E-002) (  1.0235726395785655E-002, -1.4015977440025681E-002) ( -5.1602956247700322E-003,  3.1781022737440365E-002) (  3.7217237966391349E-002, 0.11695997444626564     )
 (  3.8297196488453669E-003, -1.2914961422478752E-003) (  1.8379681511181568E-002, -1.8677011139021114E-002) ( -2.2551936877628517E-002,  7.0866886578886554E-002) (  0.0000000000000000     , -0.0000000000000000     ) ( -1.0434323012858517E-002, -1.4294913533092325E-002) (-0.10668098052680541     , -5.4163066245419562E-002) (  3.6922962927401055E-002, -0.0000000000000000     ) ( -2.6109328445698573E-002,  1.3256776891082005E-002) (  1.4811177750690813E-002, -2.0290932684271221E-002) (  1.7948792120340847E-002,-0.11036738390615970     )
 (  0.0000000000000000     , -0.0000000000000000     ) (  5.8499933937645309E-003, -1.9727929438647812E-003) (  0.0000000000000000     , -0.0000000000000000     ) ( -2.2551936877628517E-002,  7.0866886578886554E-002) ( -1.2487859323790441E-002, -7.6838318540098954E-002) (  1.0235726395785655E-002,  1.4015977440025681E-002) ( -2.6109328445698573E-002, -1.3256776891082005E-002) (  4.5420039722542056E-002, -0.0000000000000000     ) ( 0.13617169308440660     , -6.9134546824506996E-002) ( -2.6318840854335324E-002,  3.6024271924329124E-002)
 (  0.0000000000000000     , -0.0000000000000000     ) (  0.0000000000000000     , -0.0000000000000000     ) (  5.8499933937645309E-003, -1.9727929438647812E-003) ( -1.8379681511181568E-002,  1.8677011139021114E-002) (  8.4005237454074719E-003, -2.6402716519489468E-002) ( -5.1602956247700322E-003, -3.1781022737440365E-002) (  1.4811177750690813E-002,  2.0290932684271221E-002) ( 0.13617169308440660     ,  6.9134546824506996E-002) ( -7.8718316231491892E-002, -0.0000000000000000     ) ( -6.2530319653031866E-002,  3.1745735361112720E-002)
 (  0.0000000000000000     , -0.0000000000000000     ) (  0.0000000000000000     , -0.0000000000000000     ) (  0.0000000000000000     , -0.0000000000000000     ) (  3.8297196488453669E-003, -1.2914961422478752E-003) ( -2.2510420668630439E-002,  2.2874573605439694E-002) (  3.7217237966391349E-002,-0.11695997444626564     ) (  1.7948792120340847E-002, 0.11036738390615970     ) ( -2.6318840854335324E-002, -3.6024271924329124E-002) ( -6.2530319653031866E-002, -3.1745735361112720E-002) (  2.8833879711210597E-002, -0.0000000000000000     )
 Mode          45
 (  3.2245494906619132E-003, -0.0000000000000000     ) (  2.7469355433784266E-002, -1.3952904766507068E-002) ( -7.7883049060411946E-003,  1.0660812443521725E-002) ( -8.5337376539084790E-003,  5.2705008606263593E-002) (  1.5467098886765115E-002,  4.8571275539793970E-002) (  1.2444541742903123E-002,  1.2649726427088793E-002) (  3.3583627505999270E-003,  1.1293757106097589E-003) (  0.0000000000000000     ,  0.0000000000000000     ) (  0.0000000000000000     ,  0.0000000000000000     ) (  0.0000000000000000     ,  0.0000000000000000     )
 (  2.7469355433784266E-002,  1.3952904766507068E-002) ( -1.6261694872338230E-003, -0.0000000000000000     ) ( -5.3685327823138215E-002,  2.7270968709393315E-002) (  1.5707548004677578E-003, -2.1532202574628414E-003) (  2.3926590249953332E-003, -1.4809988946948219E-002) (  3.5139918402847113E-003,  1.1038118079325213E-002) (  1.0160925784292762E-002,  1.0328458377389098E-002) (  5.1299838385814225E-003,  1.7251498939712541E-003) (  0.0000000000000000     ,  0.0000000000000000     ) (  0.0000000000000000     ,  0.0000000000000000     )
 ( -7.7883049060411946E-003, -1.0660812443521725E-002) ( -5.3685327823138215E-002, -2.7270968709393315E-002) ( -6.0306239963031959E-003, -0.0000000000000000     ) (  8.1029027149371567E-003, -4.1170843367929312E-003) (  2.1333124568125696E-003, -2.9212203182317539E-003) (  5.8765428334705688E-003, -3.6326718609338525E-002) ( -9.3304264706425520E-003, -2.9294532750722836E-002) (  0.0000000000000000     ,  0.0000000000000000     ) (  5.1299838385814225E-003,  1.7251498939712541E-003) (  0.0000000000000000     ,  0.0000000000000000     )
 ( -8.5337376539084790E-003, -5.2705008606263593E-002) (  1.5707548004677578E-003,  2.1532202574628414E-003) (  8.1029027149371567E-003,  4.1170843367929312E-003) ( -1.0465078124884228E-003, -0.0000000000000000     ) (  4.0045385164053988E-002, -2.0343124895922604E-002) ( -1.0888290652090061E-003,  1.4924572427947400E-003) (  0.0000000000000000     ,  0.0000000000000000     ) ( -9.3304264706425520E-003, -2.9294532750722836E-002) ( -1.0160925784292762E-002, -1.0328458377389098E-002) (  3.3583627505999270E-003,  1.1293757106097589E-003)
 (  1.5467098886765115E-002, -4.8571275539793970E-002) (  2.3926590249953332E-003,  1.4809988946948219E-002) (  2.1333124568125696E-003,  2.9212203182317539E-003) (  4.0045385164053988E-002,  2.0343124895922604E-002) (  5.4787518053635289E-003, -0.0000000000000000     ) (  0.0000000000000000     ,  0.0000000000000000     ) ( -1.0888290652090061E-003,  1.4924572427947400E-003) ( -5.8765428334705688E-003,  3.6326718609338525E-002) (  3.5139918402847113E-003,  1.1038118079325213E-002) ( -1.2444541742903123E-002, -1.2649726427088793E-002)
 (  1.2444541742903123E-002, -1.2649726427088793E-002) (  3.5139918402847113E-003, -1.1038118079325213E-002) (  5.8765428334705688E-003,  3.6326718609338525E-002) ( -1.0888290652090061E-003, -1.4924572427947400E-003) (  0.0000000000000000     , -0.0000000000000000     ) (  5.4787518053635289E-003, -0.0000000000000000     ) ( -4.0045385164053988E-002,  2.0343124895922604E-002) (  2.1333124568125696E-003, -2.9212203182317539E-003) ( -2.3926590249953332E-003,  1.4809988946948219E-002) (  1.5467098886765115E-002,  4.8571275539793970E-002)
 (  3.3583627505999270E-003, -1.1293757106097589E-003) (  1.0160925784292762E-002, -1.0328458377389098E-002) ( -9.3304264706425520E-003,  2.9294532750722836E-002) (  0.0000000000000000     , -0.0000000000000000     ) ( -1.0888290652090061E-003, -1.4924572427947400E-003) ( -4.0045385164053988E-002, -2.0343124895922604E-002) ( -1.0465078124884228E-003, -0.0000000000000000     ) ( -8.1029027149371567E-003,  4.1170843367929312E-003) (  1.5707548004677578E-003, -2.1532202574628414E-003) (  8.5337376539084790E-003, -5.2705008606263593E-002)
 (  0.0000000000000000     , -0.0000000000000000     ) (  5.1299838385814225E-003, -1.7251498939712541E-003) (  0.0000000000000000     , -0.0000000000000000     ) ( -9.3304264706425520E-003,  2.9294532750722836E-002) ( -5.8765428334705688E-003, -3.6326718609338525E-002) (  2.1333124568125696E-003,  2.9212203182317539E-003) ( -8.1029027149371567E-003, -4.1170843367929312E-003) ( -6.0306239963031959E-003, -0.0000000000000000     ) (  5.3685327823138215E-002, -2.7270968709393315E-002) ( -7.7883049060411946E-003,  1.0660812443521725E-002)
 (  0.0000000000000000     , -0.0000000000000000     ) (  0.0000000000000000     , -0.0000000000000000     ) (  5.1299838385814225E-003, -1.7251498939712541E-003) ( -1.0160925784292762E-002,  1.0328458377389098E-002) (  3.5139918402847113E-003, -1.1038118079325213E-002) ( -2.3926590249953332E-003, -1.4809988946948219E-002) (  1.5707548004677578E-003,  2.1532202574628414E-003) (  5.3685327823138215E-002,  2.7270968709393315E-002) ( -1.6261694872338230E-003, -0.0000000000000000     ) ( -2.7469355433784266E-002,  1.3952904766507068E-002)
 (  0.0000000000000000     , -0.0000000000000000     ) (  0.0000000000000000     , -0.0000000000000000     ) (  0.0000000000000000     , -0.0000000000000000     ) (  3.3583627505999270E-003, -1.1293757106097589E-003) ( -1.2444541742903123E-002,  1.2649726427088793E-002) (  1.5467098886765115E-002, -4.8571275539793970E-002) (  8.5337376539084790E-003,  5.2705008606263593E-002) ( -7.7883049060411946E-003, -1.0660812443521725E-002) ( -2.7469355433784266E-002, -1.3952904766507068E-002) (  3.2245494906619132E-003, -0.0000000000000000     )
