# Supplementary material for: Design of high-temperature f-block molecular nanomagnets through the control of vibration-induced spin relaxation
Source: Chem Sci. 2019 Dec 2;11(6):1593–8. doi: 10.1039/c9sc03133b (PMC7025469; doi:10.1039/c9sc03133b)
Supplement: Supplementary file 3 [file SC-011-C9SC03133B-s003.zip › SI/Home-Made-Codes/Pert-Ham-Temp/matrix12K.inp]

 Mode           1
 (  5.1251386626596524E-003, -0.0000000000000000     ) ( -4.5001650558062399E-002,  2.2884247019117777E-002) (  5.1509474155067222E-002, -7.0141475795897260E-002) ( -7.7410109186348821E-003,  4.7688418197593563E-002) ( -5.1101897820203024E-002,-0.16038452529434369     ) ( -3.4005381044308419E-002, -3.4561429394443080E-002) (  3.3522198596071680E-003,  1.0996301303118289E-003) (  0.0000000000000000     ,  0.0000000000000000     ) (  0.0000000000000000     ,  0.0000000000000000     ) (  0.0000000000000000     ,  0.0000000000000000     )
 ( -4.5001650558062399E-002, -2.2884247019117777E-002) (  3.4328787491700222E-002, -0.0000000000000000     ) ( 0.13672265323309873     , -6.9521616822723800E-002) ( -5.5372236690408042E-002,  7.5446199319950183E-002) ( -1.0313024198505645E-004,  5.9504775587303910E-004) ( -1.1154024543673639E-002, -3.5015778071463666E-002) ( -2.7765277355822328E-002, -2.8219288932537778E-002) (  5.1206004175946953E-003,  1.6797127695360370E-003) (  0.0000000000000000     ,  0.0000000000000000     ) (  0.0000000000000000     ,  0.0000000000000000     )
 (  5.1509474155067222E-002,  7.0141475795897260E-002) ( 0.13672265323309873     ,  6.9521616822723800E-002) ( -2.5258823697753122E-002, -0.0000000000000000     ) ( -2.7224063493210850E-002,  1.3848239290023559E-002) ( -2.8355215945124114E-002,  3.8629494320441778E-002) (  3.0571242320097331E-003, -1.8873667448220312E-002) (  3.1664404528531934E-002,  9.9363678754468207E-002) (  0.0000000000000000     ,  0.0000000000000000     ) (  5.1206004175946953E-003,  1.6797127695360370E-003) (  0.0000000000000000     ,  0.0000000000000000     )
 ( -7.7410109186348821E-003, -4.7688418197593563E-002) ( -5.5372236690408042E-002, -7.5446199319950183E-002) ( -2.7224063493210850E-002, -1.3848239290023559E-002) ( -2.2359149574447595E-002, -0.0000000000000000     ) (-0.10611729077176824     ,  5.3964910582617320E-002) (  3.9334379886655974E-002, -5.3587541459987960E-002) (  0.0000000000000000     ,  0.0000000000000000     ) (  3.1664404528531934E-002,  9.9363678754468207E-002) (  2.7765277355822328E-002,  2.8219288932537778E-002) (  3.3522198596071680E-003,  1.0996301303118289E-003)
 ( -5.1101897820203024E-002, 0.16038452529434369     ) ( -1.0313024198505645E-004, -5.9504775587303910E-004) ( -2.8355215945124114E-002, -3.8629494320441778E-002) (-0.10611729077176824     , -5.3964910582617320E-002) (  8.1640471178408384E-003, -0.0000000000000000     ) (  0.0000000000000000     ,  0.0000000000000000     ) (  3.9334379886655974E-002, -5.3587541459987960E-002) ( -3.0571242320097331E-003,  1.8873667448220312E-002) ( -1.1154024543673639E-002, -3.5015778071463666E-002) (  3.4005381044308419E-002,  3.4561429394443080E-002)
 ( -3.4005381044308419E-002,  3.4561429394443080E-002) ( -1.1154024543673639E-002,  3.5015778071463666E-002) (  3.0571242320097331E-003,  1.8873667448220312E-002) (  3.9334379886655974E-002,  5.3587541459987960E-002) (  0.0000000000000000     , -0.0000000000000000     ) (  8.1640471178408384E-003, -0.0000000000000000     ) ( 0.10611729077176824     , -5.3964910582617320E-002) ( -2.8355215945124114E-002,  3.8629494320441778E-002) (  1.0313024198505645E-004, -5.9504775587303910E-004) ( -5.1101897820203024E-002,-0.16038452529434369     )
 (  3.3522198596071680E-003, -1.0996301303118289E-003) ( -2.7765277355822328E-002,  2.8219288932537778E-002) (  3.1664404528531934E-002, -9.9363678754468207E-002) (  0.0000000000000000     , -0.0000000000000000     ) (  3.9334379886655974E-002,  5.3587541459987960E-002) ( 0.10611729077176824     ,  5.3964910582617320E-002) ( -2.2359149574447595E-002, -0.0000000000000000     ) (  2.7224063493210850E-002, -1.3848239290023559E-002) ( -5.5372236690408042E-002,  7.5446199319950183E-002) (  7.7410109186348821E-003, -4.7688418197593563E-002)
 (  0.0000000000000000     , -0.0000000000000000     ) (  5.1206004175946953E-003, -1.6797127695360370E-003) (  0.0000000000000000     , -0.0000000000000000     ) (  3.1664404528531934E-002, -9.9363678754468207E-002) ( -3.0571242320097331E-003, -1.8873667448220312E-002) ( -2.8355215945124114E-002, -3.8629494320441778E-002) (  2.7224063493210850E-002,  1.3848239290023559E-002) ( -2.5258823697753122E-002, -0.0000000000000000     ) (-0.13672265323309873     ,  6.9521616822723800E-002) (  5.1509474155067222E-002, -7.0141475795897260E-002)
 (  0.0000000000000000     , -0.0000000000000000     ) (  0.0000000000000000     , -0.0000000000000000     ) (  5.1206004175946953E-003, -1.6797127695360370E-003) (  2.7765277355822328E-002, -2.8219288932537778E-002) ( -1.1154024543673639E-002,  3.5015778071463666E-002) (  1.0313024198505645E-004,  5.9504775587303910E-004) ( -5.5372236690408042E-002, -7.5446199319950183E-002) (-0.13672265323309873     , -6.9521616822723800E-002) (  3.4328787491700222E-002, -0.0000000000000000     ) (  4.5001650558062399E-002, -2.2884247019117777E-002)
 (  0.0000000000000000     , -0.0000000000000000     ) (  0.0000000000000000     , -0.0000000000000000     ) (  0.0000000000000000     , -0.0000000000000000     ) (  3.3522198596071680E-003, -1.0996301303118289E-003) (  3.4005381044308419E-002, -3.4561429394443080E-002) ( -5.1101897820203024E-002, 0.16038452529434369     ) (  7.7410109186348821E-003,  4.7688418197593563E-002) (  5.1509474155067222E-002,  7.0141475795897260E-002) (  4.5001650558062399E-002,  2.2884247019117777E-002) (  5.1251386626596524E-003, -0.0000000000000000     )
 Mode           2
 (  5.2210812999079752E-002, -0.0000000000000000     ) ( -2.2190336563631327E-002,  1.1309542932350550E-002) ( -7.5462081140042409E-002, 0.10305756315057268     ) ( -2.2210648095850737E-002, 0.13510837144026747     ) (  2.6377997589646433E-002,  8.3121301329764863E-002) (  2.2381298140140182E-002,  2.2718686789384605E-002) ( -1.3933019324939172E-003, -4.7064496964232080E-004) (  0.0000000000000000     ,  0.0000000000000000     ) (  0.0000000000000000     ,  0.0000000000000000     ) (  0.0000000000000000     ,  0.0000000000000000     )
 ( -2.2190336563631327E-002, -1.1309542932350550E-002) (-0.17960871559576400     , -0.0000000000000000     ) (  2.0223345432129503E-002, -1.0354338832137700E-002) (  6.9872486726551691E-002, -9.5429369479667320E-002) (  8.2819214658262866E-003, -5.0391157382846358E-002) (  5.6890171999800085E-003,  1.7923603379693988E-002) (  1.8274253408148530E-002,  1.8549730086700425E-002) ( -2.1283038571938760E-003, -7.1892206627870950E-004) (  0.0000000000000000     ,  0.0000000000000000     ) (  0.0000000000000000     ,  0.0000000000000000     )
 ( -7.5462081140042409E-002,-0.10305756315057268     ) (  2.0223345432129503E-002,  1.0354338832137700E-002) ( 0.15707970758399192     , -0.0000000000000000     ) (  5.9078564325254785E-003, -2.9800069777505935E-003) (  3.7795933624467842E-002, -5.1618690276922147E-002) (  1.7349380581051808E-002,-0.10554891905069221     ) ( -1.6470539096181555E-002, -5.1907560948314571E-002) (  0.0000000000000000     ,  0.0000000000000000     ) ( -2.1283038571938760E-003, -7.1892206627870950E-004) (  0.0000000000000000     ,  0.0000000000000000     )
 ( -2.2210648095850737E-002,-0.13510837144026747     ) (  6.9872486726551691E-002,  9.5429369479667320E-002) (  5.9078564325254785E-003,  2.9800069777505935E-003) (  9.6083826286356158E-002, -0.0000000000000000     ) ( -6.8876143447808690E-003,  3.5683061483110052E-003) ( -4.9948563455226802E-002,  6.8218837785094646E-002) (  0.0000000000000000     ,  0.0000000000000000     ) ( -1.6470539096181555E-002, -5.1907560948314571E-002) ( -1.8274253408148530E-002, -1.8549730086700425E-002) ( -1.3933019324939172E-003, -4.7064496964232080E-004)
 (  2.6377997589646433E-002, -8.3121301329764863E-002) (  8.2819214658262866E-003,  5.0391157382846358E-002) (  3.7795933624467842E-002,  5.1618690276922147E-002) ( -6.8876143447808690E-003, -3.5683061483110052E-003) (-0.12576563127366383     , -0.0000000000000000     ) (  0.0000000000000000     ,  0.0000000000000000     ) ( -4.9948563455226802E-002,  6.8218837785094646E-002) ( -1.7349380581051808E-002, 0.10554891905069221     ) (  5.6890171999800085E-003,  1.7923603379693988E-002) ( -2.2381298140140182E-002, -2.2718686789384605E-002)
 (  2.2381298140140182E-002, -2.2718686789384605E-002) (  5.6890171999800085E-003, -1.7923603379693988E-002) (  1.7349380581051808E-002, 0.10554891905069221     ) ( -4.9948563455226802E-002, -6.8218837785094646E-002) (  0.0000000000000000     , -0.0000000000000000     ) (-0.12576563127366383     , -0.0000000000000000     ) (  6.8876143447808690E-003, -3.5683061483110052E-003) (  3.7795933624467842E-002, -5.1618690276922147E-002) ( -8.2819214658262866E-003,  5.0391157382846358E-002) (  2.6377997589646433E-002,  8.3121301329764863E-002)
 ( -1.3933019324939172E-003,  4.7064496964232080E-004) (  1.8274253408148530E-002, -1.8549730086700425E-002) ( -1.6470539096181555E-002,  5.1907560948314571E-002) (  0.0000000000000000     , -0.0000000000000000     ) ( -4.9948563455226802E-002, -6.8218837785094646E-002) (  6.8876143447808690E-003,  3.5683061483110052E-003) (  9.6083826286356158E-002, -0.0000000000000000     ) ( -5.9078564325254785E-003,  2.9800069777505935E-003) (  6.9872486726551691E-002, -9.5429369479667320E-002) (  2.2210648095850737E-002,-0.13510837144026747     )
 (  0.0000000000000000     , -0.0000000000000000     ) ( -2.1283038571938760E-003,  7.1892206627870950E-004) (  0.0000000000000000     , -0.0000000000000000     ) ( -1.6470539096181555E-002,  5.1907560948314571E-002) ( -1.7349380581051808E-002,-0.10554891905069221     ) (  3.7795933624467842E-002,  5.1618690276922147E-002) ( -5.9078564325254785E-003, -2.9800069777505935E-003) ( 0.15707970758399192     , -0.0000000000000000     ) ( -2.0223345432129503E-002,  1.0354338832137700E-002) ( -7.5462081140042409E-002, 0.10305756315057268     )
 (  0.0000000000000000     , -0.0000000000000000     ) (  0.0000000000000000     , -0.0000000000000000     ) ( -2.1283038571938760E-003,  7.1892206627870950E-004) ( -1.8274253408148530E-002,  1.8549730086700425E-002) (  5.6890171999800085E-003, -1.7923603379693988E-002) ( -8.2819214658262866E-003, -5.0391157382846358E-002) (  6.9872486726551691E-002,  9.5429369479667320E-002) ( -2.0223345432129503E-002, -1.0354338832137700E-002) (-0.17960871559576400     , -0.0000000000000000     ) (  2.2190336563631327E-002, -1.1309542932350550E-002)
 (  0.0000000000000000     , -0.0000000000000000     ) (  0.0000000000000000     , -0.0000000000000000     ) (  0.0000000000000000     , -0.0000000000000000     ) ( -1.3933019324939172E-003,  4.7064496964232080E-004) ( -2.2381298140140182E-002,  2.2718686789384605E-002) (  2.6377997589646433E-002, -8.3121301329764863E-002) (  2.2210648095850737E-002, 0.13510837144026747     ) ( -7.5462081140042409E-002,-0.10305756315057268     ) (  2.2190336563631327E-002,  1.1309542932350550E-002) (  5.2210812999079752E-002, -0.0000000000000000     )
 Mode           3
 ( -6.3702637056624239E-002, -0.0000000000000000     ) (  4.1445127459829853E-002, -2.0908663331303156E-002) ( -2.0406545109740867E-002,  2.7835871581273146E-002) ( -5.6544738232502823E-003,  3.4121505991732734E-002) ( -6.8580846727312192E-003, -2.1571748293537637E-002) (  3.6396238101747240E-003,  3.7053169471680308E-003) ( -1.1776878373830489E-003, -3.9748803869468535E-004) (  0.0000000000000000     ,  0.0000000000000000     ) (  0.0000000000000000     ,  0.0000000000000000     ) (  0.0000000000000000     ,  0.0000000000000000     )
 (  4.1445127459829853E-002,  2.0908663331303156E-002) ( 0.21403738706875100     , -0.0000000000000000     ) ( -7.6499649109106616E-002,  3.8585734559759666E-002) (  1.3885956913073908E-002, -1.8912472728143920E-002) (  1.8945204449670545E-003, -1.1414510960773427E-002) ( -1.5198348298704370E-003, -4.7814927729083797E-003) (  2.9717403968708049E-003,  3.0253786186162563E-003) ( -1.7989478866122220E-003, -6.0717300838597716E-004) (  0.0000000000000000     ,  0.0000000000000000     ) (  0.0000000000000000     ,  0.0000000000000000     )
 ( -2.0406545109740867E-002, -2.7835871581273146E-002) ( -7.6499649109106616E-002, -3.8585734559759666E-002) (-0.16895220575701758     , -0.0000000000000000     ) (  1.4612998867017946E-002, -7.3724867558035475E-003) (  8.7313075150699769E-003, -1.1901742698853610E-002) (  4.2029497167816472E-003, -2.5344557449950785E-002) (  4.2073884888781648E-003,  1.3232410281060503E-002) (  0.0000000000000000     ,  0.0000000000000000     ) ( -1.7989478866122220E-003, -6.0717300838597716E-004) (  0.0000000000000000     ,  0.0000000000000000     )
 ( -5.6544738232502823E-003, -3.4121505991732734E-002) (  1.3885956913073908E-002,  1.8912472728143920E-002) (  1.4612998867017946E-002,  7.3724867558035475E-003) (-0.11143724002975622     , -0.0000000000000000     ) (  6.0610161986194601E-002, -3.0573647530299609E-002) ( -9.7388800595160294E-003,  1.3262243094540247E-002) (  0.0000000000000000     ,  0.0000000000000000     ) (  4.2073884888781648E-003,  1.3232410281060503E-002) ( -2.9717403968708049E-003, -3.0253786186162563E-003) ( -1.1776878373830489E-003, -3.9748803869468535E-004)
 ( -6.8580846727312192E-003,  2.1571748293537637E-002) (  1.8945204449670545E-003,  1.1414510960773427E-002) (  8.7313075150699769E-003,  1.1901742698853610E-002) (  6.0610161986194601E-002,  3.0573647530299609E-002) ( 0.13005469577464707     , -0.0000000000000000     ) (  0.0000000000000000     ,  0.0000000000000000     ) ( -9.7388800595160294E-003,  1.3262243094540247E-002) ( -4.2029497167816472E-003,  2.5344557449950785E-002) ( -1.5198348298704370E-003, -4.7814927729083797E-003) ( -3.6396238101747240E-003, -3.7053169471680308E-003)
 (  3.6396238101747240E-003, -3.7053169471680308E-003) ( -1.5198348298704370E-003,  4.7814927729083797E-003) (  4.2029497167816472E-003,  2.5344557449950785E-002) ( -9.7388800595160294E-003, -1.3262243094540247E-002) (  0.0000000000000000     , -0.0000000000000000     ) ( 0.13005469577464707     , -0.0000000000000000     ) ( -6.0610161986194601E-002,  3.0573647530299609E-002) (  8.7313075150699769E-003, -1.1901742698853610E-002) ( -1.8945204449670545E-003,  1.1414510960773427E-002) ( -6.8580846727312192E-003, -2.1571748293537637E-002)
 ( -1.1776878373830489E-003,  3.9748803869468535E-004) (  2.9717403968708049E-003, -3.0253786186162563E-003) (  4.2073884888781648E-003, -1.3232410281060503E-002) (  0.0000000000000000     , -0.0000000000000000     ) ( -9.7388800595160294E-003, -1.3262243094540247E-002) ( -6.0610161986194601E-002, -3.0573647530299609E-002) (-0.11143724002975622     , -0.0000000000000000     ) ( -1.4612998867017946E-002,  7.3724867558035475E-003) (  1.3885956913073908E-002, -1.8912472728143920E-002) (  5.6544738232502823E-003, -3.4121505991732734E-002)
 (  0.0000000000000000     , -0.0000000000000000     ) ( -1.7989478866122220E-003,  6.0717300838597716E-004) (  0.0000000000000000     , -0.0000000000000000     ) (  4.2073884888781648E-003, -1.3232410281060503E-002) ( -4.2029497167816472E-003, -2.5344557449950785E-002) (  8.7313075150699769E-003,  1.1901742698853610E-002) ( -1.4612998867017946E-002, -7.3724867558035475E-003) (-0.16895220575701758     , -0.0000000000000000     ) (  7.6499649109106616E-002, -3.8585734559759666E-002) ( -2.0406545109740867E-002,  2.7835871581273146E-002)
 (  0.0000000000000000     , -0.0000000000000000     ) (  0.0000000000000000     , -0.0000000000000000     ) ( -1.7989478866122220E-003,  6.0717300838597716E-004) ( -2.9717403968708049E-003,  3.0253786186162563E-003) ( -1.5198348298704370E-003,  4.7814927729083797E-003) ( -1.8945204449670545E-003, -1.1414510960773427E-002) (  1.3885956913073908E-002,  1.8912472728143920E-002) (  7.6499649109106616E-002,  3.8585734559759666E-002) ( 0.21403738706875100     , -0.0000000000000000     ) ( -4.1445127459829853E-002,  2.0908663331303156E-002)
 (  0.0000000000000000     , -0.0000000000000000     ) (  0.0000000000000000     , -0.0000000000000000     ) (  0.0000000000000000     , -0.0000000000000000     ) ( -1.1776878373830489E-003,  3.9748803869468535E-004) ( -3.6396238101747240E-003,  3.7053169471680308E-003) ( -6.8580846727312192E-003,  2.1571748293537637E-002) (  5.6544738232502823E-003,  3.4121505991732734E-002) ( -2.0406545109740867E-002, -2.7835871581273146E-002) ( -4.1445127459829853E-002, -2.0908663331303156E-002) ( -6.3702637056624239E-002, -0.0000000000000000     )
 Mode           4
 ( 0.20600926384077461     , -0.0000000000000000     ) ( -6.4142146751074741E-002, -5.0127145745053850E-002) (  2.1967691047083879E-002,-0.18968427048980685     ) (  1.0476608938557329E-003,-0.14481594119564303     ) ( -1.5281514233340524E-003, -2.0814824166374864E-002) (  3.1636747991028190E-002,  2.9082405935600429E-002) ( -1.9651183489561561E-002, -6.7859969063206070E-003) (  0.0000000000000000     ,  0.0000000000000000     ) (  0.0000000000000000     ,  0.0000000000000000     ) (  0.0000000000000000     ,  0.0000000000000000     )
 ( -6.4142146751074741E-002,  5.0127145745053850E-002) (-0.47441032906341524     , -0.0000000000000000     ) ( 0.10415504188386877     ,  7.3275258355969111E-002) ( -2.2096301888214834E-002, 0.18012170160350455     ) (  9.8859755158286133E-005,  4.8987580854479497E-002) (  9.3991320760465407E-004, -5.0071202473896386E-004) (  2.5831296566346619E-002,  2.3745685011569952E-002) ( -3.0017678612127431E-002, -1.0365781496316779E-002) (  0.0000000000000000     ,  0.0000000000000000     ) (  0.0000000000000000     ,  0.0000000000000000     )
 (  2.1967691047083879E-002, 0.18968427048980685     ) ( 0.10415504188386877     , -7.3275258355969111E-002) ( 0.35469585742079207     , -0.0000000000000000     ) ( -9.7762566261572620E-003, -1.2931595642724211E-002) ( -8.4460605840120245E-003,  9.0799324559055941E-002) ( -3.2884601374415961E-004, 0.10810844127951610     ) (  3.2863938362156409E-003,  2.0324174229056382E-002) (  0.0000000000000000     ,  0.0000000000000000     ) ( -3.0017678612127431E-002, -1.0365781496316779E-002) (  0.0000000000000000     ,  0.0000000000000000     )
 (  1.0476608938557329E-003, 0.14481594119564303     ) ( -2.2096301888214834E-002,-0.18012170160350455     ) ( -9.7762566261572620E-003,  1.2931595642724211E-002) ( 0.22411122916491433     , -0.0000000000000000     ) ( -7.2602958469524040E-002, -5.8132904920764047E-002) (  2.1907964043954731E-002,-0.13980969412383451     ) (  0.0000000000000000     ,  0.0000000000000000     ) (  3.2863938362156409E-003,  2.0324174229056382E-002) ( -2.5831296566346619E-002, -2.3745685011569952E-002) ( -1.9651183489561561E-002, -6.7859969063206070E-003)
 ( -1.5281514233340524E-003,  2.0814824166374864E-002) (  9.8859755158286133E-005, -4.8987580854479497E-002) ( -8.4460605840120245E-003, -9.0799324559055941E-002) ( -7.2602958469524040E-002,  5.8132904920764047E-002) (-0.31040602136306583     , -0.0000000000000000     ) (  0.0000000000000000     ,  0.0000000000000000     ) (  2.1907964043954731E-002,-0.13980969412383451     ) (  3.2884601374415961E-004,-0.10810844127951610     ) (  9.3991320760465407E-004, -5.0071202473896386E-004) ( -3.1636747991028190E-002, -2.9082405935600429E-002)
 (  3.1636747991028190E-002, -2.9082405935600429E-002) (  9.3991320760465407E-004,  5.0071202473896386E-004) ( -3.2884601374415961E-004,-0.10810844127951610     ) (  2.1907964043954731E-002, 0.13980969412383451     ) (  0.0000000000000000     , -0.0000000000000000     ) (-0.31040602136306583     , -0.0000000000000000     ) (  7.2602958469524040E-002,  5.8132904920764047E-002) ( -8.4460605840120245E-003,  9.0799324559055941E-002) ( -9.8859755158286133E-005, -4.8987580854479497E-002) ( -1.5281514233340524E-003, -2.0814824166374868E-002)
 ( -1.9651183489561561E-002,  6.7859969063206070E-003) (  2.5831296566346619E-002, -2.3745685011569952E-002) (  3.2863938362156409E-003, -2.0324174229056382E-002) (  0.0000000000000000     , -0.0000000000000000     ) (  2.1907964043954731E-002, 0.13980969412383451     ) (  7.2602958469524040E-002, -5.8132904920764047E-002) ( 0.22411122916491433     , -0.0000000000000000     ) (  9.7762566261572620E-003,  1.2931595642724211E-002) ( -2.2096301888214834E-002, 0.18012170160350455     ) ( -1.0476608938557329E-003, 0.14481594119564303     )
 (  0.0000000000000000     , -0.0000000000000000     ) ( -3.0017678612127431E-002,  1.0365781496316779E-002) (  0.0000000000000000     , -0.0000000000000000     ) (  3.2863938362156409E-003, -2.0324174229056382E-002) (  3.2884601374415961E-004, 0.10810844127951610     ) ( -8.4460605840120245E-003, -9.0799324559055941E-002) (  9.7762566261572620E-003, -1.2931595642724211E-002) ( 0.35469585742079207     , -0.0000000000000000     ) (-0.10415504188386877     , -7.3275258355969111E-002) (  2.1967691047083879E-002,-0.18968427048980685     )
 (  0.0000000000000000     , -0.0000000000000000     ) (  0.0000000000000000     , -0.0000000000000000     ) ( -3.0017678612127431E-002,  1.0365781496316779E-002) ( -2.5831296566346619E-002,  2.3745685011569952E-002) (  9.3991320760465407E-004,  5.0071202473896386E-004) ( -9.8859755158286133E-005,  4.8987580854479497E-002) ( -2.2096301888214834E-002,-0.18012170160350455     ) (-0.10415504188386877     ,  7.3275258355969111E-002) (-0.47441032906341524     , -0.0000000000000000     ) (  6.4142146751074741E-002,  5.0127145745053850E-002)
 (  0.0000000000000000     , -0.0000000000000000     ) (  0.0000000000000000     , -0.0000000000000000     ) (  0.0000000000000000     , -0.0000000000000000     ) ( -1.9651183489561561E-002,  6.7859969063206070E-003) ( -3.1636747991028190E-002,  2.9082405935600429E-002) ( -1.5281514233340524E-003,  2.0814824166374868E-002) ( -1.0476608938557329E-003,-0.14481594119564303     ) (  2.1967691047083879E-002, 0.18968427048980685     ) (  6.4142146751074741E-002, -5.0127145745053850E-002) ( 0.20600926384077461     , -0.0000000000000000     )
 Mode           5
 (  2.4179905658334038E-002, -0.0000000000000000     ) ( -5.5770783586928011E-002,  2.9579364324313115E-002) (  5.9219615902326106E-002, -8.4090584936182697E-002) (  9.2781977910081880E-003,-0.11895164646147548     ) ( -1.3801069977334705E-002, -4.6668639330585286E-002) (  1.6668859187261194E-002,  2.6456282066040769E-003) ( -1.8543032777130007E-003, -3.3598041553421572E-003) (  0.0000000000000000     ,  0.0000000000000000     ) (  0.0000000000000000     ,  0.0000000000000000     ) (  0.0000000000000000     ,  0.0000000000000000     )
 ( -5.5770783586928011E-002, -2.9579364324313115E-002) ( -1.1656663141799925E-002, -0.0000000000000000     ) (  8.9034112550701400E-002, -4.8983171078519565E-002) ( -6.5252876435812929E-002,  8.6914844624048679E-002) ( -5.0381787856867847E-003,  4.5398740907916568E-002) ( -2.6803698971022542E-003, -9.6806313726374178E-003) (  1.3610066534364477E-002,  2.1601463850981803E-003) ( -2.8324950438415155E-003, -5.1321856206942018E-003) (  0.0000000000000000     ,  0.0000000000000000     ) (  0.0000000000000000     ,  0.0000000000000000     )
 (  5.9219615902326106E-002,  8.4090584936182697E-002) (  8.9034112550701400E-002,  4.8983171078519565E-002) ( -5.2501469621541834E-003, -0.0000000000000000     ) ( -1.2679313339670390E-002,  7.0664089608992731E-003) ( -3.2840699662783350E-002,  4.4703178446282375E-002) ( -8.8259871724514702E-003,  9.3960547223675764E-002) (  9.1615041346850140E-003,  2.9846525124259806E-002) (  0.0000000000000000     ,  0.0000000000000000     ) ( -2.8324950438415155E-003, -5.1321856206942018E-003) (  0.0000000000000000     ,  0.0000000000000000     )
 (  9.2781977910081880E-003, 0.11895164646147548     ) ( -6.5252876435812929E-002, -8.6914844624048679E-002) ( -1.2679313339670390E-002, -7.0664089608992731E-003) ( -2.4059459369873601E-003, -0.0000000000000000     ) ( -6.6793166446243460E-002,  3.6715325014083831E-002) (  4.6876277178439868E-002, -6.2679384532028676E-002) (  0.0000000000000000     ,  0.0000000000000000     ) (  9.1615041346850140E-003,  2.9846525124259806E-002) ( -1.3610066534364477E-002, -2.1601463850981803E-003) ( -1.8543032777130007E-003, -3.3598041553421572E-003)
 ( -1.3801069977334705E-002,  4.6668639330585286E-002) ( -5.0381787856867847E-003, -4.5398740907916568E-002) ( -3.2840699662783350E-002, -4.4703178446282375E-002) ( -6.6793166446243460E-002, -3.6715325014083831E-002) ( -4.8671496173925662E-003, -0.0000000000000000     ) (  0.0000000000000000     ,  0.0000000000000000     ) (  4.6876277178439868E-002, -6.2679384532028676E-002) (  8.8259871724514702E-003, -9.3960547223675764E-002) ( -2.6803698971022542E-003, -9.6806313726374178E-003) ( -1.6668859187261194E-002, -2.6456282066040769E-003)
 (  1.6668859187261194E-002, -2.6456282066040769E-003) ( -2.6803698971022542E-003,  9.6806313726374178E-003) ( -8.8259871724514702E-003, -9.3960547223675764E-002) (  4.6876277178439868E-002,  6.2679384532028676E-002) (  0.0000000000000000     , -0.0000000000000000     ) ( -4.8671496173925662E-003, -0.0000000000000000     ) (  6.6793166446243460E-002, -3.6715325014083831E-002) ( -3.2840699662783350E-002,  4.4703178446282375E-002) (  5.0381787856867847E-003, -4.5398740907916568E-002) ( -1.3801069977334705E-002, -4.6668639330585286E-002)
 ( -1.8543032777130007E-003,  3.3598041553421572E-003) (  1.3610066534364477E-002, -2.1601463850981803E-003) (  9.1615041346850140E-003, -2.9846525124259806E-002) (  0.0000000000000000     , -0.0000000000000000     ) (  4.6876277178439868E-002,  6.2679384532028676E-002) (  6.6793166446243460E-002,  3.6715325014083831E-002) ( -2.4059459369873601E-003, -0.0000000000000000     ) (  1.2679313339670390E-002, -7.0664089608992731E-003) ( -6.5252876435812929E-002,  8.6914844624048679E-002) ( -9.2781977910081880E-003, 0.11895164646147548     )
 (  0.0000000000000000     , -0.0000000000000000     ) ( -2.8324950438415155E-003,  5.1321856206942018E-003) (  0.0000000000000000     , -0.0000000000000000     ) (  9.1615041346850140E-003, -2.9846525124259806E-002) (  8.8259871724514702E-003,  9.3960547223675764E-002) ( -3.2840699662783350E-002, -4.4703178446282375E-002) (  1.2679313339670390E-002,  7.0664089608992731E-003) ( -5.2501469621541834E-003, -0.0000000000000000     ) ( -8.9034112550701400E-002,  4.8983171078519565E-002) (  5.9219615902326106E-002, -8.4090584936182697E-002)
 (  0.0000000000000000     , -0.0000000000000000     ) (  0.0000000000000000     , -0.0000000000000000     ) ( -2.8324950438415155E-003,  5.1321856206942018E-003) ( -1.3610066534364477E-002,  2.1601463850981803E-003) ( -2.6803698971022542E-003,  9.6806313726374178E-003) (  5.0381787856867847E-003,  4.5398740907916568E-002) ( -6.5252876435812929E-002, -8.6914844624048679E-002) ( -8.9034112550701400E-002, -4.8983171078519565E-002) ( -1.1656663141799925E-002, -0.0000000000000000     ) (  5.5770783586928011E-002, -2.9579364324313115E-002)
 (  0.0000000000000000     , -0.0000000000000000     ) (  0.0000000000000000     , -0.0000000000000000     ) (  0.0000000000000000     , -0.0000000000000000     ) ( -1.8543032777130007E-003,  3.3598041553421572E-003) ( -1.6668859187261194E-002,  2.6456282066040769E-003) ( -1.3801069977334705E-002,  4.6668639330585286E-002) ( -9.2781977910081880E-003,-0.11895164646147548     ) (  5.9219615902326106E-002,  8.4090584936182697E-002) (  5.5770783586928011E-002,  2.9579364324313115E-002) (  2.4179905658334038E-002, -0.0000000000000000     )
 Mode           6
 ( 0.14795528767443616     , -0.0000000000000000     ) (-0.28072836756400621     , 0.14249261073313210     ) ( -1.5763014657603470E-003,  1.5464028863528927E-003) ( -2.3743231205916628E-002, 0.14439601648557751     ) ( -2.2572861961180097E-002, -7.1300602012728378E-002) ( -2.6350192533940057E-002, -2.6861170141067411E-002) (  2.8755272570246183E-003,  9.3698828617565396E-004) (  0.0000000000000000     ,  0.0000000000000000     ) (  0.0000000000000000     ,  0.0000000000000000     ) (  0.0000000000000000     ,  0.0000000000000000     )
 (-0.28072836756400621     ,-0.14249261073313210     ) (-0.42005117078846560     , -0.0000000000000000     ) ( 0.48584529646445379     ,-0.24662334341724251     ) ( -2.2760489692205867E-003,  3.7054449081440968E-003) (  7.7364400331206441E-003, -4.6981758336426468E-002) ( -5.0148568531126385E-003, -1.5842236107274345E-002) ( -2.1514842110749350E-002, -2.1932053579899462E-002) (  4.3924404394080170E-003,  1.4312732488956262E-003) (  0.0000000000000000     ,  0.0000000000000000     ) (  0.0000000000000000     ,  0.0000000000000000     )
 ( -1.5763014657603470E-003, -1.5464028863528927E-003) ( 0.48584529646445379     , 0.24662334341724251     ) ( 0.34150327375691486     , -0.0000000000000000     ) ( -7.5115042711369512E-002,  3.8133516255839960E-002) ( -1.7541754738162416E-003,  2.7069632820040856E-003) (  1.7429573583024358E-002,-0.10593118521645530     ) (  1.3825450448902337E-002,  4.3666826066213221E-002) (  0.0000000000000000     ,  0.0000000000000000     ) (  4.3924404394080170E-003,  1.4312732488956262E-003) (  0.0000000000000000     ,  0.0000000000000000     )
 ( -2.3743231205916628E-002,-0.14439601648557751     ) ( -2.2760489692205867E-003, -3.7054449081440968E-003) ( -7.5115042711369512E-002, -3.8133516255839960E-002) ( 0.21301608307932374     , -0.0000000000000000     ) (-0.36806183807525750     , 0.18683740858326661     ) ( -1.0471562468145294E-003,  9.9607764188571163E-004) (  0.0000000000000000     ,  0.0000000000000000     ) (  1.3825450448902337E-002,  4.3666826066213221E-002) (  2.1514842110749350E-002,  2.1932053579899462E-002) (  2.8755272570246183E-003,  9.3698828617565396E-004)
 ( -2.2572861961180097E-002,  7.1300602012728378E-002) (  7.7364400331206441E-003,  4.6981758336426468E-002) ( -1.7541754738162416E-003, -2.7069632820040856E-003) (-0.36806183807525750     ,-0.18683740858326661     ) (-0.28242347372220916     , -0.0000000000000000     ) (  0.0000000000000000     ,  0.0000000000000000     ) ( -1.0471562468145294E-003,  9.9607764188571163E-004) ( -1.7429573583024358E-002, 0.10593118521645530     ) ( -5.0148568531126385E-003, -1.5842236107274345E-002) (  2.6350192533940057E-002,  2.6861170141067411E-002)
 ( -2.6350192533940057E-002,  2.6861170141067411E-002) ( -5.0148568531126385E-003,  1.5842236107274345E-002) (  1.7429573583024358E-002, 0.10593118521645530     ) ( -1.0471562468145294E-003, -9.9607764188571163E-004) (  0.0000000000000000     , -0.0000000000000000     ) (-0.28242347372220916     , -0.0000000000000000     ) ( 0.36806183807525750     ,-0.18683740858326661     ) ( -1.7541754738162416E-003,  2.7069632820040856E-003) ( -7.7364400331206441E-003,  4.6981758336426468E-002) ( -2.2572861961180097E-002, -7.1300602012728378E-002)
 (  2.8755272570246183E-003, -9.3698828617565396E-004) ( -2.1514842110749350E-002,  2.1932053579899462E-002) (  1.3825450448902337E-002, -4.3666826066213221E-002) (  0.0000000000000000     , -0.0000000000000000     ) ( -1.0471562468145294E-003, -9.9607764188571163E-004) ( 0.36806183807525750     , 0.18683740858326661     ) ( 0.21301608307932374     , -0.0000000000000000     ) (  7.5115042711369512E-002, -3.8133516255839960E-002) ( -2.2760489692205867E-003,  3.7054449081440968E-003) (  2.3743231205916628E-002,-0.14439601648557751     )
 (  0.0000000000000000     , -0.0000000000000000     ) (  4.3924404394080170E-003, -1.4312732488956262E-003) (  0.0000000000000000     , -0.0000000000000000     ) (  1.3825450448902337E-002, -4.3666826066213221E-002) ( -1.7429573583024358E-002,-0.10593118521645530     ) ( -1.7541754738162416E-003, -2.7069632820040856E-003) (  7.5115042711369512E-002,  3.8133516255839960E-002) ( 0.34150327375691486     , -0.0000000000000000     ) (-0.48584529646445379     , 0.24662334341724251     ) ( -1.5763014657603470E-003,  1.5464028863528927E-003)
 (  0.0000000000000000     , -0.0000000000000000     ) (  0.0000000000000000     , -0.0000000000000000     ) (  4.3924404394080170E-003, -1.4312732488956262E-003) (  2.1514842110749350E-002, -2.1932053579899462E-002) ( -5.0148568531126385E-003,  1.5842236107274345E-002) ( -7.7364400331206441E-003, -4.6981758336426468E-002) ( -2.2760489692205867E-003, -3.7054449081440968E-003) (-0.48584529646445379     ,-0.24662334341724251     ) (-0.42005117078846560     , -0.0000000000000000     ) ( 0.28072836756400621     ,-0.14249261073313210     )
 (  0.0000000000000000     , -0.0000000000000000     ) (  0.0000000000000000     , -0.0000000000000000     ) (  0.0000000000000000     , -0.0000000000000000     ) (  2.8755272570246183E-003, -9.3698828617565396E-004) (  2.6350192533940057E-002, -2.6861170141067411E-002) ( -2.2572861961180097E-002,  7.1300602012728378E-002) (  2.3743231205916628E-002, 0.14439601648557751     ) ( -1.5763014657603470E-003, -1.5464028863528927E-003) ( 0.28072836756400621     , 0.14249261073313210     ) ( 0.14795528767443616     , -0.0000000000000000     )
 Mode           7
 ( -9.6447559378142533E-002, -0.0000000000000000     ) ( -5.5714808949063235E-002,  2.8560897310085553E-002) (  5.3471615095707428E-002, -7.3249889623912864E-002) (  3.3708341299710363E-002,-0.20849190476852336     ) ( -6.9562240690761140E-002,-0.21851666029124103     ) ( -3.6663154880004142E-002, -3.7265814179733826E-002) ( -1.3316040439074733E-002, -4.4829968663054600E-003) (  0.0000000000000000     ,  0.0000000000000000     ) (  0.0000000000000000     ,  0.0000000000000000     ) (  0.0000000000000000     ,  0.0000000000000000     )
 ( -5.5714808949063235E-002, -2.8560897310085553E-002) ( 0.38429950700854704     , -0.0000000000000000     ) ( 0.10750922173085939     , -5.5098975363266398E-002) ( -5.8021063075264716E-002,  7.9468627924605142E-002) ( -1.2593958658560526E-002,  7.7895759397938844E-002) ( -1.4745242227358788E-002, -4.6320816076428364E-002) ( -2.9935340605547051E-002, -3.0427409863240638E-002) ( -2.0340587756384320E-002, -6.8478908266981992E-003) (  0.0000000000000000     ,  0.0000000000000000     ) (  0.0000000000000000     ,  0.0000000000000000     )
 (  5.3471615095707428E-002,  7.3249889623912864E-002) ( 0.10750922173085939     ,  5.5098975363266398E-002) (-0.30555986995370110     , -0.0000000000000000     ) ( -1.4361707694628691E-002,  7.3775487542957719E-003) ( -2.8175236729951935E-002,  3.8594660647159565E-002) ( -2.6355331368539715E-002, 0.16301222309524308     ) (  4.3907924914020950E-002, 0.13792585961201151     ) (  0.0000000000000000     ,  0.0000000000000000     ) ( -2.0340587756384320E-002, -6.8478908266981992E-003) (  0.0000000000000000     ,  0.0000000000000000     )
 (  3.3708341299710363E-002, 0.20849190476852336     ) ( -5.8021063075264716E-002, -7.9468627924605142E-002) ( -1.4361707694628691E-002, -7.3775487542957719E-003) (-0.20594834749966290     , -0.0000000000000000     ) ( -7.8282604886436638E-002,  4.0139279581825740E-002) (  4.4028535879048272E-002, -6.0300154389485612E-002) (  0.0000000000000000     ,  0.0000000000000000     ) (  4.3907924914020950E-002, 0.13792585961201151     ) (  2.9935340605547051E-002,  3.0427409863240638E-002) ( -1.3316040439074733E-002, -4.4829968663054600E-003)
 ( -6.9562240690761140E-002, 0.21851666029124103     ) ( -1.2593958658560526E-002, -7.7895759397938844E-002) ( -2.8175236729951935E-002, -3.8594660647159565E-002) ( -7.8282604886436638E-002, -4.0139279581825740E-002) ( 0.22365626982295941     , -0.0000000000000000     ) (  0.0000000000000000     ,  0.0000000000000000     ) (  4.4028535879048272E-002, -6.0300154389485612E-002) (  2.6355331368539715E-002,-0.16301222309524308     ) ( -1.4745242227358788E-002, -4.6320816076428364E-002) (  3.6663154880004142E-002,  3.7265814179733826E-002)
 ( -3.6663154880004142E-002,  3.7265814179733826E-002) ( -1.4745242227358788E-002,  4.6320816076428364E-002) ( -2.6355331368539715E-002,-0.16301222309524308     ) (  4.4028535879048272E-002,  6.0300154389485612E-002) (  0.0000000000000000     , -0.0000000000000000     ) ( 0.22365626982295941     , -0.0000000000000000     ) (  7.8282604886436638E-002, -4.0139279581825740E-002) ( -2.8175236729951935E-002,  3.8594660647159565E-002) (  1.2593958658560526E-002, -7.7895759397938844E-002) ( -6.9562240690761140E-002,-0.21851666029124103     )
 ( -1.3316040439074733E-002,  4.4829968663054600E-003) ( -2.9935340605547051E-002,  3.0427409863240638E-002) (  4.3907924914020950E-002,-0.13792585961201151     ) (  0.0000000000000000     , -0.0000000000000000     ) (  4.4028535879048272E-002,  6.0300154389485612E-002) (  7.8282604886436638E-002,  4.0139279581825740E-002) (-0.20594834749966290     , -0.0000000000000000     ) (  1.4361707694628691E-002, -7.3775487542957719E-003) ( -5.8021063075264716E-002,  7.9468627924605142E-002) ( -3.3708341299710363E-002, 0.20849190476852336     )
 (  0.0000000000000000     , -0.0000000000000000     ) ( -2.0340587756384320E-002,  6.8478908266981992E-003) (  0.0000000000000000     , -0.0000000000000000     ) (  4.3907924914020950E-002,-0.13792585961201151     ) (  2.6355331368539715E-002, 0.16301222309524308     ) ( -2.8175236729951935E-002, -3.8594660647159565E-002) (  1.4361707694628691E-002,  7.3775487542957719E-003) (-0.30555986995370110     , -0.0000000000000000     ) (-0.10750922173085939     ,  5.5098975363266398E-002) (  5.3471615095707428E-002, -7.3249889623912864E-002)
 (  0.0000000000000000     , -0.0000000000000000     ) (  0.0000000000000000     , -0.0000000000000000     ) ( -2.0340587756384320E-002,  6.8478908266981992E-003) (  2.9935340605547051E-002, -3.0427409863240638E-002) ( -1.4745242227358788E-002,  4.6320816076428364E-002) (  1.2593958658560526E-002,  7.7895759397938844E-002) ( -5.8021063075264716E-002, -7.9468627924605142E-002) (-0.10750922173085939     , -5.5098975363266398E-002) ( 0.38429950700854704     , -0.0000000000000000     ) (  5.5714808949063235E-002, -2.8560897310085553E-002)
 (  0.0000000000000000     , -0.0000000000000000     ) (  0.0000000000000000     , -0.0000000000000000     ) (  0.0000000000000000     , -0.0000000000000000     ) ( -1.3316040439074733E-002,  4.4829968663054600E-003) (  3.6663154880004142E-002, -3.7265814179733826E-002) ( -6.9562240690761140E-002, 0.21851666029124103     ) ( -3.3708341299710363E-002,-0.20849190476852336     ) (  5.3471615095707428E-002,  7.3249889623912864E-002) (  5.5714808949063235E-002,  2.8560897310085553E-002) ( -9.6447559378142533E-002, -0.0000000000000000     )
 Mode           8
 (  2.7003781962220766E-003, -0.0000000000000000     ) (-0.10489667125662218     ,  5.3581415181864128E-002) ( 0.11263839146950952     ,-0.15436532970017058     ) (  3.0123513821653417E-002,-0.18773554086037686     ) (-0.11348901030054399     ,-0.35668091593161622     ) ( -7.9573126202823904E-002, -8.0872782199932172E-002) ( -3.4463448426702625E-002, -1.1599358725963639E-002) (  0.0000000000000000     ,  0.0000000000000000     ) (  0.0000000000000000     ,  0.0000000000000000     ) (  0.0000000000000000     ,  0.0000000000000000     )
 (-0.10489667125662218     , -5.3581415181864128E-002) ( 0.21965673072348010     , -0.0000000000000000     ) ( 0.23906236425090063     ,-0.12201983250683766     ) (-0.11208659007869506     , 0.15360721391003668     ) ( -1.1193038414803912E-002,  6.9791097945331226E-002) ( -2.3998189287876285E-002, -7.5426673999909308E-002) ( -6.4971185478336163E-002, -6.6032350156357278E-002) ( -5.2643787041523844E-002, -1.7718313124891638E-002) (  0.0000000000000000     ,  0.0000000000000000     ) (  0.0000000000000000     ,  0.0000000000000000     )
 ( 0.11263839146950952     , 0.15436532970017058     ) ( 0.23906236425090063     , 0.12201983250683766     ) (-0.18654626586284381     , -0.0000000000000000     ) ( -3.9761760133720764E-002,  2.0300326573784895E-002) ( -5.4639895374157935E-002,  7.4892244049898138E-002) ( -2.3490911435258475E-002, 0.14643381156088880     ) (  7.1741747224565472E-002, 0.22546828720414652     ) (  0.0000000000000000     ,  0.0000000000000000     ) ( -5.2643787041523844E-002, -1.7718313124891638E-002) (  0.0000000000000000     ,  0.0000000000000000     )
 (  3.0123513821653417E-002, 0.18773554086037686     ) (-0.11208659007869506     ,-0.15360721391003668     ) ( -3.9761760133720764E-002, -2.0300326573784895E-002) (-0.13731366326002456     , -0.0000000000000000     ) (-0.18022410773425529     ,  9.1998895466734662E-002) (  8.8455812867454048E-002,-0.12120020831403397     ) (  0.0000000000000000     ,  0.0000000000000000     ) (  7.1741747224565472E-002, 0.22546828720414652     ) (  6.4971185478336163E-002,  6.6032350156357278E-002) ( -3.4463448426702625E-002, -1.1599358725963639E-002)
 (-0.11348901030054399     , 0.35668091593161622     ) ( -1.1193038414803912E-002, -6.9791097945331226E-002) ( -5.4639895374157935E-002, -7.4892244049898138E-002) (-0.18022410773425529     , -9.1998895466734662E-002) ( 0.10150282020316620     , -0.0000000000000000     ) (  0.0000000000000000     ,  0.0000000000000000     ) (  8.8455812867454048E-002,-0.12120020831403397     ) (  2.3490911435258475E-002,-0.14643381156088880     ) ( -2.3998189287876285E-002, -7.5426673999909308E-002) (  7.9573126202823904E-002,  8.0872782199932172E-002)
 ( -7.9573126202823904E-002,  8.0872782199932172E-002) ( -2.3998189287876285E-002,  7.5426673999909308E-002) ( -2.3490911435258475E-002,-0.14643381156088880     ) (  8.8455812867454048E-002, 0.12120020831403397     ) (  0.0000000000000000     , -0.0000000000000000     ) ( 0.10150282020316620     , -0.0000000000000000     ) ( 0.18022410773425529     , -9.1998895466734662E-002) ( -5.4639895374157935E-002,  7.4892244049898138E-002) (  1.1193038414803912E-002, -6.9791097945331226E-002) (-0.11348901030054399     ,-0.35668091593161622     )
 ( -3.4463448426702625E-002,  1.1599358725963639E-002) ( -6.4971185478336163E-002,  6.6032350156357278E-002) (  7.1741747224565472E-002,-0.22546828720414652     ) (  0.0000000000000000     , -0.0000000000000000     ) (  8.8455812867454048E-002, 0.12120020831403397     ) ( 0.18022410773425529     ,  9.1998895466734662E-002) (-0.13731366326002456     , -0.0000000000000000     ) (  3.9761760133720764E-002, -2.0300326573784895E-002) (-0.11208659007869506     , 0.15360721391003668     ) ( -3.0123513821653417E-002, 0.18773554086037686     )
 (  0.0000000000000000     , -0.0000000000000000     ) ( -5.2643787041523844E-002,  1.7718313124891638E-002) (  0.0000000000000000     , -0.0000000000000000     ) (  7.1741747224565472E-002,-0.22546828720414652     ) (  2.3490911435258475E-002, 0.14643381156088880     ) ( -5.4639895374157935E-002, -7.4892244049898138E-002) (  3.9761760133720764E-002,  2.0300326573784895E-002) (-0.18654626586284381     , -0.0000000000000000     ) (-0.23906236425090063     , 0.12201983250683766     ) ( 0.11263839146950952     ,-0.15436532970017058     )
 (  0.0000000000000000     , -0.0000000000000000     ) (  0.0000000000000000     , -0.0000000000000000     ) ( -5.2643787041523844E-002,  1.7718313124891638E-002) (  6.4971185478336163E-002, -6.6032350156357278E-002) ( -2.3998189287876285E-002,  7.5426673999909308E-002) (  1.1193038414803912E-002,  6.9791097945331226E-002) (-0.11208659007869506     ,-0.15360721391003668     ) (-0.23906236425090063     ,-0.12201983250683766     ) ( 0.21965673072348010     , -0.0000000000000000     ) ( 0.10489667125662218     , -5.3581415181864128E-002)
 (  0.0000000000000000     , -0.0000000000000000     ) (  0.0000000000000000     , -0.0000000000000000     ) (  0.0000000000000000     , -0.0000000000000000     ) ( -3.4463448426702625E-002,  1.1599358725963639E-002) (  7.9573126202823904E-002, -8.0872782199932172E-002) (-0.11348901030054399     , 0.35668091593161622     ) ( -3.0123513821653417E-002,-0.18773554086037686     ) ( 0.11263839146950952     , 0.15436532970017058     ) ( 0.10489667125662218     ,  5.3581415181864128E-002) (  2.7003781962220766E-003, -0.0000000000000000     )
 Mode           9
 (-0.20449874917466515     , -0.0000000000000000     ) (-0.16263113492866954     , 0.11250340326449988     ) ( 0.22566351073645152     ,-0.25980038138683526     ) (  3.5610659299848857E-002,-0.49283962668709286     ) ( -6.7345607493500464E-002,-0.25830129928708206     ) (  1.9964178769443022E-002,  2.1915477752735526E-002) (  1.4253261856800000E-003,  5.2069931606056781E-004) (  0.0000000000000000     ,  0.0000000000000000     ) (  0.0000000000000000     ,  0.0000000000000000     ) (  0.0000000000000000     ,  0.0000000000000000     )
 (-0.16263113492866954     ,-0.11250340326449988     ) ( 0.88529946483772648     , -0.0000000000000000     ) ( 0.38137125694499890     ,-0.25014352145589103     ) (-0.23722160807884157     , 0.28395442370532831     ) ( -1.3711332695319677E-002, 0.17851240916134992     ) ( -1.5381876283220491E-002, -5.8431816661262743E-002) (  1.6300683706280121E-002,  1.7893912654506201E-002) (  2.1772217119604277E-003,  7.9538134338642894E-004) (  0.0000000000000000     ,  0.0000000000000000     ) (  0.0000000000000000     ,  0.0000000000000000     )
 ( 0.22566351073645152     , 0.25980038138683526     ) ( 0.38137125694499890     , 0.25014352145589103     ) (-0.74812760805625822     , -0.0000000000000000     ) ( -7.9202902380281742E-002,  5.0665711517813808E-002) (-0.12294019083076874     , 0.14547287699057204     ) ( -2.8249323476774047E-002, 0.37971334422920411     ) (  4.0476011688298369E-002, 0.15628155797340201     ) (  0.0000000000000000     ,  0.0000000000000000     ) (  2.1772217119604277E-003,  7.9538134338642894E-004) (  0.0000000000000000     ,  0.0000000000000000     )
 (  3.5610659299848857E-002, 0.49283962668709286     ) (-0.23722160807884157     ,-0.28395442370532831     ) ( -7.9202902380281742E-002, -5.0665711517813808E-002) (-0.48622787311093235     , -0.0000000000000000     ) (-0.30381935546150596     , 0.19858458523808170     ) ( 0.16767770878159213     ,-0.19981006246211513     ) (  0.0000000000000000     ,  0.0000000000000000     ) (  4.0476011688298369E-002, 0.15628155797340201     ) ( -1.6300683706280121E-002, -1.7893912654506201E-002) (  1.4253261856800000E-003,  5.2069931606056781E-004)
 ( -6.7345607493500464E-002, 0.25830129928708206     ) ( -1.3711332695319677E-002,-0.17851240916134992     ) (-0.12294019083076874     ,-0.14547287699057204     ) (-0.30381935546150596     ,-0.19858458523808170     ) ( 0.55355476550412930     , -0.0000000000000000     ) (  0.0000000000000000     ,  0.0000000000000000     ) ( 0.16767770878159213     ,-0.19981006246211513     ) (  2.8249323476774047E-002,-0.37971334422920411     ) ( -1.5381876283220491E-002, -5.8431816661262743E-002) ( -1.9964178769443022E-002, -2.1915477752735526E-002)
 (  1.9964178769443022E-002, -2.1915477752735526E-002) ( -1.5381876283220491E-002,  5.8431816661262743E-002) ( -2.8249323476774047E-002,-0.37971334422920411     ) ( 0.16767770878159213     , 0.19981006246211513     ) (  0.0000000000000000     , -0.0000000000000000     ) ( 0.55355476550412930     , -0.0000000000000000     ) ( 0.30381935546150596     ,-0.19858458523808170     ) (-0.12294019083076874     , 0.14547287699057204     ) (  1.3711332695319677E-002,-0.17851240916134992     ) ( -6.7345607493500464E-002,-0.25830129928708206     )
 (  1.4253261856800000E-003, -5.2069931606056781E-004) (  1.6300683706280121E-002, -1.7893912654506201E-002) (  4.0476011688298369E-002,-0.15628155797340201     ) (  0.0000000000000000     , -0.0000000000000000     ) ( 0.16767770878159213     , 0.19981006246211513     ) ( 0.30381935546150596     , 0.19858458523808170     ) (-0.48622787311093235     , -0.0000000000000000     ) (  7.9202902380281742E-002, -5.0665711517813808E-002) (-0.23722160807884157     , 0.28395442370532831     ) ( -3.5610659299848857E-002, 0.49283962668709286     )
 (  0.0000000000000000     , -0.0000000000000000     ) (  2.1772217119604277E-003, -7.9538134338642894E-004) (  0.0000000000000000     , -0.0000000000000000     ) (  4.0476011688298369E-002,-0.15628155797340201     ) (  2.8249323476774047E-002, 0.37971334422920411     ) (-0.12294019083076874     ,-0.14547287699057204     ) (  7.9202902380281742E-002,  5.0665711517813808E-002) (-0.74812760805625822     , -0.0000000000000000     ) (-0.38137125694499890     , 0.25014352145589103     ) ( 0.22566351073645152     ,-0.25980038138683526     )
 (  0.0000000000000000     , -0.0000000000000000     ) (  0.0000000000000000     , -0.0000000000000000     ) (  2.1772217119604277E-003, -7.9538134338642894E-004) ( -1.6300683706280121E-002,  1.7893912654506201E-002) ( -1.5381876283220491E-002,  5.8431816661262743E-002) (  1.3711332695319677E-002, 0.17851240916134992     ) (-0.23722160807884157     ,-0.28395442370532831     ) (-0.38137125694499890     ,-0.25014352145589103     ) ( 0.88529946483772648     , -0.0000000000000000     ) ( 0.16263113492866954     ,-0.11250340326449988     )
 (  0.0000000000000000     , -0.0000000000000000     ) (  0.0000000000000000     , -0.0000000000000000     ) (  0.0000000000000000     , -0.0000000000000000     ) (  1.4253261856800000E-003, -5.2069931606056781E-004) ( -1.9964178769443022E-002,  2.1915477752735526E-002) ( -6.7345607493500464E-002, 0.25830129928708206     ) ( -3.5610659299848857E-002,-0.49283962668709286     ) ( 0.22566351073645152     , 0.25980038138683526     ) ( 0.16263113492866954     , 0.11250340326449988     ) (-0.20449874917466515     , -0.0000000000000000     )
 Mode          10
 ( 0.18943729580641866     , -0.0000000000000000     ) (  4.5814757293547732E-002, -2.3232651982952417E-002) (  3.4289015819459201E-002, -4.6748369607256486E-002) (  3.7957639330951495E-003, -2.3418220219547235E-002) ( -1.3422745330128657E-002, -4.1783407608309571E-002) ( -5.3544355339270183E-002, -5.4298049036758840E-002) (  2.3933292403640036E-002,  8.0193204599629062E-003) (  0.0000000000000000     ,  0.0000000000000000     ) (  0.0000000000000000     ,  0.0000000000000000     ) (  0.0000000000000000     ,  0.0000000000000000     )
 (  4.5814757293547732E-002,  2.3232651982952417E-002) (-0.60398285618813208     , -0.0000000000000000     ) ( -6.0062115222823370E-002,  3.0456856361186318E-002) ( -1.0259576336000956E-002,  1.3897501050048175E-002) ( -3.0322009118958668E-004,  1.9148445134062478E-003) ( -3.7129108021241152E-003, -1.1588910893038110E-002) ( -4.3718783062493334E-002, -4.4334171389559598E-002) (  3.6558708023064025E-002,  1.2249714343296034E-002) (  0.0000000000000000     ,  0.0000000000000000     ) (  0.0000000000000000     ,  0.0000000000000000     )
 (  3.4289015819459201E-002,  4.6748369607256486E-002) ( -6.0062115222823370E-002, -3.0456856361186318E-002) ( 0.46095771240269090     , -0.0000000000000000     ) (  1.2333947073317400E-002, -6.2548879004884570E-003) ( -1.1370199645316952E-002,  1.5477008781138637E-002) ( -1.8528342278800708E-003,  1.1475292883742681E-002) (  6.8784793916381488E-003,  2.1354823042724048E-002) (  0.0000000000000000     ,  0.0000000000000000     ) (  3.6558708023064025E-002,  1.2249714343296034E-002) (  0.0000000000000000     ,  0.0000000000000000     )
 (  3.7957639330951495E-003,  2.3418220219547235E-002) ( -1.0259576336000956E-002, -1.3897501050048175E-002) (  1.2333947073317400E-002,  6.2548879004884570E-003) ( 0.30920717640198753     , -0.0000000000000000     ) (  5.0055529112625709E-002, -2.5383187403399326E-002) (  5.3777388517894081E-003, -7.2600170942547435E-003) (  0.0000000000000000     ,  0.0000000000000000     ) (  6.8784793916381488E-003,  2.1354823042724048E-002) (  4.3718783062493334E-002,  4.4334171389559598E-002) (  2.3933292403640036E-002,  8.0193204599629062E-003)
 ( -1.3422745330128657E-002,  4.1783407608309571E-002) ( -3.0322009118958668E-004, -1.9148445134062478E-003) ( -1.1370199645316952E-002, -1.5477008781138637E-002) (  5.0055529112625709E-002,  2.5383187403399326E-002) (-0.35561932842296501     , -0.0000000000000000     ) (  0.0000000000000000     ,  0.0000000000000000     ) (  5.3777388517894081E-003, -7.2600170942547435E-003) (  1.8528342278800708E-003, -1.1475292883742681E-002) ( -3.7129108021241152E-003, -1.1588910893038110E-002) (  5.3544355339270183E-002,  5.4298049036758840E-002)
 ( -5.3544355339270183E-002,  5.4298049036758840E-002) ( -3.7129108021241152E-003,  1.1588910893038110E-002) ( -1.8528342278800708E-003, -1.1475292883742681E-002) (  5.3777388517894081E-003,  7.2600170942547435E-003) (  0.0000000000000000     , -0.0000000000000000     ) (-0.35561932842296501     , -0.0000000000000000     ) ( -5.0055529112625709E-002,  2.5383187403399326E-002) ( -1.1370199645316952E-002,  1.5477008781138637E-002) (  3.0322009118958668E-004, -1.9148445134062478E-003) ( -1.3422745330128657E-002, -4.1783407608309571E-002)
 (  2.3933292403640036E-002, -8.0193204599629062E-003) ( -4.3718783062493334E-002,  4.4334171389559598E-002) (  6.8784793916381488E-003, -2.1354823042724048E-002) (  0.0000000000000000     , -0.0000000000000000     ) (  5.3777388517894081E-003,  7.2600170942547435E-003) ( -5.0055529112625709E-002, -2.5383187403399326E-002) ( 0.30920717640198753     , -0.0000000000000000     ) ( -1.2333947073317400E-002,  6.2548879004884570E-003) ( -1.0259576336000956E-002,  1.3897501050048175E-002) ( -3.7957639330951495E-003,  2.3418220219547235E-002)
 (  0.0000000000000000     , -0.0000000000000000     ) (  3.6558708023064025E-002, -1.2249714343296034E-002) (  0.0000000000000000     , -0.0000000000000000     ) (  6.8784793916381488E-003, -2.1354823042724048E-002) (  1.8528342278800708E-003,  1.1475292883742681E-002) ( -1.1370199645316952E-002, -1.5477008781138637E-002) ( -1.2333947073317400E-002, -6.2548879004884570E-003) ( 0.46095771240269090     , -0.0000000000000000     ) (  6.0062115222823370E-002, -3.0456856361186318E-002) (  3.4289015819459201E-002, -4.6748369607256486E-002)
 (  0.0000000000000000     , -0.0000000000000000     ) (  0.0000000000000000     , -0.0000000000000000     ) (  3.6558708023064025E-002, -1.2249714343296034E-002) (  4.3718783062493334E-002, -4.4334171389559598E-002) ( -3.7129108021241152E-003,  1.1588910893038110E-002) (  3.0322009118958668E-004,  1.9148445134062478E-003) ( -1.0259576336000956E-002, -1.3897501050048175E-002) (  6.0062115222823370E-002,  3.0456856361186318E-002) (-0.60398285618813208     , -0.0000000000000000     ) ( -4.5814757293547732E-002,  2.3232651982952417E-002)
 (  0.0000000000000000     , -0.0000000000000000     ) (  0.0000000000000000     , -0.0000000000000000     ) (  0.0000000000000000     , -0.0000000000000000     ) (  2.3933292403640036E-002, -8.0193204599629062E-003) (  5.3544355339270183E-002, -5.4298049036758840E-002) ( -1.3422745330128657E-002,  4.1783407608309571E-002) ( -3.7957639330951495E-003, -2.3418220219547235E-002) (  3.4289015819459201E-002,  4.6748369607256486E-002) ( -4.5814757293547732E-002, -2.3232651982952417E-002) ( 0.18943729580641866     , -0.0000000000000000     )
 Mode          11
 (  3.1685775995447654E-002, -0.0000000000000000     ) ( -4.8117431998067631E-002,  2.4509214226345812E-002) ( -9.1333701321098908E-003,  1.2622250412689663E-002) (  1.5715502231898264E-002, -9.6928847712268673E-002) ( -1.0078247126655360E-002, -3.1291775793293716E-002) (  3.7964905251053775E-002,  3.8563865496490247E-002) (  1.4312541193568524E-002,  4.7868587733174064E-003) (  0.0000000000000000     ,  0.0000000000000000     ) (  0.0000000000000000     ,  0.0000000000000000     ) (  0.0000000000000000     ,  0.0000000000000000     )
 ( -4.8117431998067631E-002, -2.4509214226345812E-002) ( -8.7675356523818068E-002, -0.0000000000000000     ) (  7.1417101634052890E-002, -3.6397549307392474E-002) (  1.0643574684243956E-002, -1.4684221212852603E-002) ( -4.1761516514997642E-003,  2.5791538665955537E-002) ( -2.2018718059748778E-003, -6.8368124453244790E-003) (  3.0998215332730474E-002,  3.1487264325240988E-002) (  2.1862767802233788E-002,  7.3120475565968245E-003) (  0.0000000000000000     ,  0.0000000000000000     ) (  0.0000000000000000     ,  0.0000000000000000     )
 ( -9.1333701321098908E-003, -1.2622250412689663E-002) (  7.1417101634052890E-002,  3.6397549307392474E-002) (  6.1285383936227650E-002, -0.0000000000000000     ) ( -6.5470922539332104E-003,  3.3462125040407253E-003) (  5.2700876043562557E-003, -7.2744611724189796E-003) ( -1.0591978571453256E-002,  6.5362575041121362E-002) (  6.2409710980792735E-003,  1.9377008464360607E-002) (  0.0000000000000000     ,  0.0000000000000000     ) (  2.1862767802233788E-002,  7.3120475565968245E-003) (  0.0000000000000000     ,  0.0000000000000000     )
 (  1.5715502231898264E-002,  9.6928847712268673E-002) (  1.0643574684243956E-002,  1.4684221212852603E-002) ( -6.5470922539332104E-003, -3.3462125040407253E-003) (  4.2785231016112521E-002, -0.0000000000000000     ) ( -5.0097836823565479E-002,  2.5540798088615632E-002) ( -7.6015110996676726E-003,  1.0488870015265890E-002) (  0.0000000000000000     ,  0.0000000000000000     ) (  6.2409710980792735E-003,  1.9377008464360607E-002) ( -3.0998215332730474E-002, -3.1487264325240988E-002) (  1.4312541193568524E-002,  4.7868587733174064E-003)
 ( -1.0078247126655360E-002,  3.1291775793293716E-002) ( -4.1761516514997642E-003, -2.5791538665955537E-002) (  5.2700876043562557E-003,  7.2744611724189796E-003) ( -5.0097836823565479E-002, -2.5540798088615632E-002) ( -4.8081034423969764E-002, -0.0000000000000000     ) (  0.0000000000000000     ,  0.0000000000000000     ) ( -7.6015110996676726E-003,  1.0488870015265890E-002) (  1.0591978571453256E-002, -6.5362575041121362E-002) ( -2.2018718059748778E-003, -6.8368124453244790E-003) ( -3.7964905251053775E-002, -3.8563865496490247E-002)
 (  3.7964905251053775E-002, -3.8563865496490247E-002) ( -2.2018718059748778E-003,  6.8368124453244790E-003) ( -1.0591978571453256E-002, -6.5362575041121362E-002) ( -7.6015110996676726E-003, -1.0488870015265890E-002) (  0.0000000000000000     , -0.0000000000000000     ) ( -4.8081034423969764E-002, -0.0000000000000000     ) (  5.0097836823565479E-002, -2.5540798088615632E-002) (  5.2700876043562557E-003, -7.2744611724189796E-003) (  4.1761516514997642E-003, -2.5791538665955537E-002) ( -1.0078247126655360E-002, -3.1291775793293716E-002)
 (  1.4312541193568524E-002, -4.7868587733174064E-003) (  3.0998215332730474E-002, -3.1487264325240988E-002) (  6.2409710980792735E-003, -1.9377008464360607E-002) (  0.0000000000000000     , -0.0000000000000000     ) ( -7.6015110996676726E-003, -1.0488870015265890E-002) (  5.0097836823565479E-002,  2.5540798088615632E-002) (  4.2785231016112521E-002, -0.0000000000000000     ) (  6.5470922539332104E-003, -3.3462125040407253E-003) (  1.0643574684243956E-002, -1.4684221212852603E-002) ( -1.5715502231898264E-002,  9.6928847712268673E-002)
 (  0.0000000000000000     , -0.0000000000000000     ) (  2.1862767802233788E-002, -7.3120475565968245E-003) (  0.0000000000000000     , -0.0000000000000000     ) (  6.2409710980792735E-003, -1.9377008464360607E-002) (  1.0591978571453256E-002,  6.5362575041121362E-002) (  5.2700876043562557E-003,  7.2744611724189796E-003) (  6.5470922539332104E-003,  3.3462125040407253E-003) (  6.1285383936227650E-002, -0.0000000000000000     ) ( -7.1417101634052890E-002,  3.6397549307392474E-002) ( -9.1333701321098908E-003,  1.2622250412689663E-002)
 (  0.0000000000000000     , -0.0000000000000000     ) (  0.0000000000000000     , -0.0000000000000000     ) (  2.1862767802233788E-002, -7.3120475565968245E-003) ( -3.0998215332730474E-002,  3.1487264325240988E-002) ( -2.2018718059748778E-003,  6.8368124453244790E-003) (  4.1761516514997642E-003,  2.5791538665955537E-002) (  1.0643574684243956E-002,  1.4684221212852603E-002) ( -7.1417101634052890E-002, -3.6397549307392474E-002) ( -8.7675356523818068E-002, -0.0000000000000000     ) (  4.8117431998067631E-002, -2.4509214226345812E-002)
 (  0.0000000000000000     , -0.0000000000000000     ) (  0.0000000000000000     , -0.0000000000000000     ) (  0.0000000000000000     , -0.0000000000000000     ) (  1.4312541193568524E-002, -4.7868587733174064E-003) ( -3.7964905251053775E-002,  3.8563865496490247E-002) ( -1.0078247126655360E-002,  3.1291775793293716E-002) ( -1.5715502231898264E-002, -9.6928847712268673E-002) ( -9.1333701321098908E-003, -1.2622250412689663E-002) (  4.8117431998067631E-002,  2.4509214226345812E-002) (  3.1685775995447654E-002, -0.0000000000000000     )
 Mode          12
 ( -7.3169489127985807E-002, -0.0000000000000000     ) ( -8.3116208288736074E-002,  4.1874034822625993E-002) ( -7.5225717031461872E-002, 0.10268637858592773     ) ( -4.5662171454117002E-002, 0.28008316848701037     ) ( -3.2213602217678550E-002,-0.10118211480106828     ) (  3.5817163407278065E-002,  3.6350032415812514E-002) ( -1.6480793704698231E-002, -5.5451254054107307E-003) (  0.0000000000000000     ,  0.0000000000000000     ) (  0.0000000000000000     ,  0.0000000000000000     ) (  0.0000000000000000     ,  0.0000000000000000     )
 ( -8.3116208288736074E-002, -4.1874034822625993E-002) (  8.3978726042566620E-002, -0.0000000000000000     ) ( 0.12268976049355605     , -6.1715393520366764E-002) (  7.8464869371183243E-002,-0.10715198325649337     ) (  1.7565003649881731E-002,-0.10773758295650884     ) ( -6.1596096872781189E-003, -1.9347339306448767E-002) (  2.9244591460572199E-002,  2.9679677184122927E-002) ( -2.5174828221577111E-002, -8.4703189694391202E-003) (  0.0000000000000000     ,  0.0000000000000000     ) (  0.0000000000000000     ,  0.0000000000000000     )
 ( -7.5225717031461872E-002,-0.10268637858592773     ) ( 0.12268976049355605     ,  6.1715393520366764E-002) (  6.8943413442360477E-003, -0.0000000000000000     ) ( -1.3293837114726923E-002,  6.6462537052271054E-003) (  4.0664446909800173E-002, -5.5522957971731859E-002) (  3.6206507084892814E-002,-0.22208105767903297     ) (  2.1561944526223689E-002,  6.7725231596667074E-002) (  0.0000000000000000     ,  0.0000000000000000     ) ( -2.5174828221577111E-002, -8.4703189694391202E-003) (  0.0000000000000000     ,  0.0000000000000000     )
 ( -4.5662171454117002E-002,-0.28008316848701037     ) (  7.8464869371183243E-002, 0.10715198325649337     ) ( -1.3293837114726923E-002, -6.6462537052271054E-003) ( -1.8356758099158734E-002, -0.0000000000000000     ) ( -8.8305290339348627E-002,  4.4383264271906392E-002) ( -5.5700474239774526E-002,  7.6064474369901658E-002) (  0.0000000000000000     ,  0.0000000000000000     ) (  2.1561944526223689E-002,  6.7725231596667074E-002) ( -2.9244591460572199E-002, -2.9679677184122927E-002) ( -1.6480793704698231E-002, -5.5451254054107307E-003)
 ( -3.2213602217678550E-002, 0.10118211480106828     ) (  1.7565003649881731E-002, 0.10773758295650884     ) (  4.0664446909800173E-002,  5.5522957971731859E-002) ( -8.8305290339348627E-002, -4.4383264271906392E-002) (  6.5317984034189702E-004, -0.0000000000000000     ) (  0.0000000000000000     ,  0.0000000000000000     ) ( -5.5700474239774526E-002,  7.6064474369901658E-002) ( -3.6206507084892814E-002, 0.22208105767903297     ) ( -6.1596096872781189E-003, -1.9347339306448767E-002) ( -3.5817163407278065E-002, -3.6350032415812514E-002)
 (  3.5817163407278065E-002, -3.6350032415812514E-002) ( -6.1596096872781189E-003,  1.9347339306448767E-002) (  3.6206507084892814E-002, 0.22208105767903297     ) ( -5.5700474239774526E-002, -7.6064474369901658E-002) (  0.0000000000000000     , -0.0000000000000000     ) (  6.5317984034189702E-004, -0.0000000000000000     ) (  8.8305290339348627E-002, -4.4383264271906392E-002) (  4.0664446909800173E-002, -5.5522957971731859E-002) ( -1.7565003649881731E-002, 0.10773758295650884     ) ( -3.2213602217678550E-002,-0.10118211480106828     )
 ( -1.6480793704698231E-002,  5.5451254054107307E-003) (  2.9244591460572199E-002, -2.9679677184122927E-002) (  2.1561944526223689E-002, -6.7725231596667074E-002) (  0.0000000000000000     , -0.0000000000000000     ) ( -5.5700474239774526E-002, -7.6064474369901658E-002) (  8.8305290339348627E-002,  4.4383264271906392E-002) ( -1.8356758099158734E-002, -0.0000000000000000     ) (  1.3293837114726923E-002, -6.6462537052271054E-003) (  7.8464869371183243E-002,-0.10715198325649337     ) (  4.5662171454117002E-002,-0.28008316848701037     )
 (  0.0000000000000000     , -0.0000000000000000     ) ( -2.5174828221577111E-002,  8.4703189694391202E-003) (  0.0000000000000000     , -0.0000000000000000     ) (  2.1561944526223689E-002, -6.7725231596667074E-002) ( -3.6206507084892814E-002,-0.22208105767903297     ) (  4.0664446909800173E-002,  5.5522957971731859E-002) (  1.3293837114726923E-002,  6.6462537052271054E-003) (  6.8943413442360477E-003, -0.0000000000000000     ) (-0.12268976049355605     ,  6.1715393520366764E-002) ( -7.5225717031461872E-002, 0.10268637858592773     )
 (  0.0000000000000000     , -0.0000000000000000     ) (  0.0000000000000000     , -0.0000000000000000     ) ( -2.5174828221577111E-002,  8.4703189694391202E-003) ( -2.9244591460572199E-002,  2.9679677184122927E-002) ( -6.1596096872781189E-003,  1.9347339306448767E-002) ( -1.7565003649881731E-002,-0.10773758295650884     ) (  7.8464869371183243E-002, 0.10715198325649337     ) (-0.12268976049355605     , -6.1715393520366764E-002) (  8.3978726042566620E-002, -0.0000000000000000     ) (  8.3116208288736074E-002, -4.1874034822625993E-002)
 (  0.0000000000000000     , -0.0000000000000000     ) (  0.0000000000000000     , -0.0000000000000000     ) (  0.0000000000000000     , -0.0000000000000000     ) ( -1.6480793704698231E-002,  5.5451254054107307E-003) ( -3.5817163407278065E-002,  3.6350032415812514E-002) ( -3.2213602217678550E-002, 0.10118211480106828     ) (  4.5662171454117002E-002, 0.28008316848701037     ) ( -7.5225717031461872E-002,-0.10268637858592773     ) (  8.3116208288736074E-002,  4.1874034822625993E-002) ( -7.3169489127985807E-002, -0.0000000000000000     )
 Mode          13
 ( -5.6847512211221710E-002, -0.0000000000000000     ) ( -3.2219694847403078E-002,  1.6101036244374398E-002) ( -3.9315918682842906E-002,  5.3633737873082628E-002) ( -2.8514930578450951E-002, 0.17542275544669120     ) ( -3.9496121432880858E-002,-0.12427874367070267     ) (  7.5205401709343526E-003,  7.6250705636753428E-003) ( -1.7341640725412112E-003, -5.9323957645761414E-004) (  0.0000000000000000     ,  0.0000000000000000     ) (  0.0000000000000000     ,  0.0000000000000000     ) (  0.0000000000000000     ,  0.0000000000000000     )
 ( -3.2219694847403078E-002, -1.6101036244374398E-002) (  5.2166921941958599E-002, -0.0000000000000000     ) (  5.1552552291401481E-002, -2.5705303927612964E-002) (  3.5341885627530198E-002, -4.8220678623167611E-002) (  1.0545531463140648E-002, -6.4864935780502425E-002) ( -8.4460714596124066E-003, -2.6576398615119946E-002) (  6.1404953362975143E-003,  6.2258440445735657E-003) ( -2.6489793766309969E-003, -9.0618842145351981E-004) (  0.0000000000000000     ,  0.0000000000000000     ) (  0.0000000000000000     ,  0.0000000000000000     )
 ( -3.9315918682842906E-002, -5.3633737873082628E-002) (  5.1552552291401481E-002,  2.5705303927612964E-002) (  1.7308904679836663E-002, -0.0000000000000000     ) ( -7.7441033877505743E-003,  3.8455090324479003E-003) (  1.9004335407381997E-002, -2.5927339368814469E-002) (  2.2186703124488987E-002,-0.13648097580007446     ) (  2.4794136081966119E-002,  7.8017499755512476E-002) (  0.0000000000000000     ,  0.0000000000000000     ) ( -2.6489793766309969E-003, -9.0618842145351981E-004) (  0.0000000000000000     ,  0.0000000000000000     )
 ( -2.8514930578450951E-002,-0.17542275544669120     ) (  3.5341885627530198E-002,  4.8220678623167611E-002) ( -7.7441033877505743E-003, -3.8455090324479003E-003) ( -6.0151017608625779E-003, -0.0000000000000000     ) ( -3.9096429435571060E-002,  1.9481559007996065E-002) ( -2.5954464010565174E-002,  3.5413190402853768E-002) (  0.0000000000000000     ,  0.0000000000000000     ) (  2.4794136081966119E-002,  7.8017499755512476E-002) ( -6.1404953362975143E-003, -6.2258440445735657E-003) ( -1.7341640725412112E-003, -5.9323957645761414E-004)
 ( -3.9496121432880858E-002, 0.12427874367070267     ) (  1.0545531463140648E-002,  6.4864935780502425E-002) (  1.9004335407381997E-002,  2.5927339368814469E-002) ( -3.9096429435571060E-002, -1.9481559007996065E-002) ( -6.6132126497109641E-003, -0.0000000000000000     ) (  0.0000000000000000     ,  0.0000000000000000     ) ( -2.5954464010565174E-002,  3.5413190402853768E-002) ( -2.2186703124488987E-002, 0.13648097580007446     ) ( -8.4460714596124066E-003, -2.6576398615119946E-002) ( -7.5205401709343526E-003, -7.6250705636753428E-003)
 (  7.5205401709343526E-003, -7.6250705636753428E-003) ( -8.4460714596124066E-003,  2.6576398615119946E-002) (  2.2186703124488987E-002, 0.13648097580007446     ) ( -2.5954464010565174E-002, -3.5413190402853768E-002) (  0.0000000000000000     , -0.0000000000000000     ) ( -6.6132126497109641E-003, -0.0000000000000000     ) (  3.9096429435571060E-002, -1.9481559007996065E-002) (  1.9004335407381997E-002, -2.5927339368814469E-002) ( -1.0545531463140648E-002,  6.4864935780502425E-002) ( -3.9496121432880858E-002,-0.12427874367070267     )
 ( -1.7341640725412112E-003,  5.9323957645761414E-004) (  6.1404953362975143E-003, -6.2258440445735657E-003) (  2.4794136081966119E-002, -7.8017499755512476E-002) (  0.0000000000000000     , -0.0000000000000000     ) ( -2.5954464010565174E-002, -3.5413190402853768E-002) (  3.9096429435571060E-002,  1.9481559007996065E-002) ( -6.0151017608625779E-003, -0.0000000000000000     ) (  7.7441033877505743E-003, -3.8455090324479003E-003) (  3.5341885627530198E-002, -4.8220678623167611E-002) (  2.8514930578450951E-002,-0.17542275544669120     )
 (  0.0000000000000000     , -0.0000000000000000     ) ( -2.6489793766309969E-003,  9.0618842145351981E-004) (  0.0000000000000000     , -0.0000000000000000     ) (  2.4794136081966119E-002, -7.8017499755512476E-002) ( -2.2186703124488987E-002,-0.13648097580007446     ) (  1.9004335407381997E-002,  2.5927339368814469E-002) (  7.7441033877505743E-003,  3.8455090324479003E-003) (  1.7308904679836663E-002, -0.0000000000000000     ) ( -5.1552552291401481E-002,  2.5705303927612964E-002) ( -3.9315918682842906E-002,  5.3633737873082628E-002)
 (  0.0000000000000000     , -0.0000000000000000     ) (  0.0000000000000000     , -0.0000000000000000     ) ( -2.6489793766309969E-003,  9.0618842145351981E-004) ( -6.1404953362975143E-003,  6.2258440445735657E-003) ( -8.4460714596124066E-003,  2.6576398615119946E-002) ( -1.0545531463140648E-002, -6.4864935780502425E-002) (  3.5341885627530198E-002,  4.8220678623167611E-002) ( -5.1552552291401481E-002, -2.5705303927612964E-002) (  5.2166921941958599E-002, -0.0000000000000000     ) (  3.2219694847403078E-002, -1.6101036244374398E-002)
 (  0.0000000000000000     , -0.0000000000000000     ) (  0.0000000000000000     , -0.0000000000000000     ) (  0.0000000000000000     , -0.0000000000000000     ) ( -1.7341640725412112E-003,  5.9323957645761414E-004) ( -7.5205401709343526E-003,  7.6250705636753428E-003) ( -3.9496121432880858E-002, 0.12427874367070267     ) (  2.8514930578450951E-002, 0.17542275544669120     ) ( -3.9315918682842906E-002, -5.3633737873082628E-002) (  3.2219694847403078E-002,  1.6101036244374398E-002) ( -5.6847512211221710E-002, -0.0000000000000000     )
 Mode          14
 ( -5.7189493366823892E-002, -0.0000000000000000     ) ( -6.3247770451929933E-002,  3.2099487889635264E-002) ( -1.5580046621321043E-002,  2.1503531732395602E-002) ( -4.3571982667675929E-003,  2.7064964220572914E-002) (  5.1801063940708049E-003,  1.6246063132663080E-002) ( -1.5977724485453629E-003, -1.6166120917833272E-003) ( -3.0501139595898877E-003, -1.0204581547050933E-003) (  0.0000000000000000     ,  0.0000000000000000     ) (  0.0000000000000000     ,  0.0000000000000000     ) (  0.0000000000000000     ,  0.0000000000000000     )
 ( -6.3247770451929933E-002, -3.2099487889635264E-002) ( 0.13597677332616101     , -0.0000000000000000     ) (  9.2722057229352561E-002, -4.7055395338499180E-002) (  1.0288295937965649E-002, -1.4266371382503739E-002) (  1.3607522236630087E-003, -8.4858679284092603E-003) (  1.0877752304450030E-003,  3.4131715975724407E-003) ( -1.3045757413378098E-003, -1.3199582456275057E-003) ( -4.6591260326873793E-003, -1.5587755791570156E-003) (  0.0000000000000000     ,  0.0000000000000000     ) (  0.0000000000000000     ,  0.0000000000000000     )
 ( -1.5580046621321043E-002, -2.1503531732395602E-002) (  9.2722057229352561E-002,  4.7055395338499180E-002) ( -9.5322819461780020E-002, -0.0000000000000000     ) ( -1.2483007908333033E-002,  6.3319920538678978E-003) (  6.5083619209838559E-003, -9.0021363778553069E-003) (  3.1395709672829863E-003, -1.9535093302923776E-002) ( -3.2885532474293470E-003, -1.0310672137734804E-002) (  0.0000000000000000     ,  0.0000000000000000     ) ( -4.6591260326873793E-003, -1.5587755791570156E-003) (  0.0000000000000000     ,  0.0000000000000000     )
 ( -4.3571982667675929E-003, -2.7064964220572914E-002) (  1.0288295937965649E-002,  1.4266371382503739E-002) ( -1.2483007908333033E-002, -6.3319920538678978E-003) ( -6.3904422448841688E-002, -0.0000000000000000     ) ( -6.9391208284803857E-002,  3.5212282018643890E-002) ( -7.3266720806135456E-003,  1.0163175863114665E-002) (  0.0000000000000000     ,  0.0000000000000000     ) ( -3.2885532474293470E-003, -1.0310672137734804E-002) (  1.3045757413378098E-003,  1.3199582456275057E-003) ( -3.0501139595898877E-003, -1.0204581547050933E-003)
 (  5.1801063940708049E-003, -1.6246063132663080E-002) (  1.3607522236630087E-003,  8.4858679284092603E-003) (  6.5083619209838559E-003,  9.0021363778553069E-003) ( -6.9391208284803857E-002, -3.5212282018643890E-002) (  8.0439961951284569E-002, -0.0000000000000000     ) (  0.0000000000000000     ,  0.0000000000000000     ) ( -7.3266720806135456E-003,  1.0163175863114665E-002) ( -3.1395709672829863E-003,  1.9535093302923776E-002) (  1.0877752304450030E-003,  3.4131715975724407E-003) (  1.5977724485453629E-003,  1.6166120917833272E-003)
 ( -1.5977724485453629E-003,  1.6166120917833272E-003) (  1.0877752304450030E-003, -3.4131715975724407E-003) (  3.1395709672829863E-003,  1.9535093302923776E-002) ( -7.3266720806135456E-003, -1.0163175863114665E-002) (  0.0000000000000000     , -0.0000000000000000     ) (  8.0439961951284569E-002, -0.0000000000000000     ) (  6.9391208284803857E-002, -3.5212282018643890E-002) (  6.5083619209838559E-003, -9.0021363778553069E-003) ( -1.3607522236630087E-003,  8.4858679284092603E-003) (  5.1801063940708049E-003,  1.6246063132663080E-002)
 ( -3.0501139595898877E-003,  1.0204581547050933E-003) ( -1.3045757413378098E-003,  1.3199582456275057E-003) ( -3.2885532474293470E-003,  1.0310672137734804E-002) (  0.0000000000000000     , -0.0000000000000000     ) ( -7.3266720806135456E-003, -1.0163175863114665E-002) (  6.9391208284803857E-002,  3.5212282018643890E-002) ( -6.3904422448841688E-002, -0.0000000000000000     ) (  1.2483007908333033E-002, -6.3319920538678978E-003) (  1.0288295937965649E-002, -1.4266371382503739E-002) (  4.3571982667675929E-003, -2.7064964220572914E-002)
 (  0.0000000000000000     , -0.0000000000000000     ) ( -4.6591260326873793E-003,  1.5587755791570156E-003) (  0.0000000000000000     , -0.0000000000000000     ) ( -3.2885532474293470E-003,  1.0310672137734804E-002) ( -3.1395709672829863E-003, -1.9535093302923776E-002) (  6.5083619209838559E-003,  9.0021363778553069E-003) (  1.2483007908333033E-002,  6.3319920538678978E-003) ( -9.5322819461780020E-002, -0.0000000000000000     ) ( -9.2722057229352561E-002,  4.7055395338499180E-002) ( -1.5580046621321043E-002,  2.1503531732395602E-002)
 (  0.0000000000000000     , -0.0000000000000000     ) (  0.0000000000000000     , -0.0000000000000000     ) ( -4.6591260326873793E-003,  1.5587755791570156E-003) (  1.3045757413378098E-003, -1.3199582456275057E-003) (  1.0877752304450030E-003, -3.4131715975724407E-003) ( -1.3607522236630087E-003, -8.4858679284092603E-003) (  1.0288295937965649E-002,  1.4266371382503739E-002) ( -9.2722057229352561E-002, -4.7055395338499180E-002) ( 0.13597677332616101     , -0.0000000000000000     ) (  6.3247770451929933E-002, -3.2099487889635264E-002)
 (  0.0000000000000000     , -0.0000000000000000     ) (  0.0000000000000000     , -0.0000000000000000     ) (  0.0000000000000000     , -0.0000000000000000     ) ( -3.0501139595898877E-003,  1.0204581547050933E-003) (  1.5977724485453629E-003, -1.6166120917833272E-003) (  5.1801063940708049E-003, -1.6246063132663080E-002) (  4.3571982667675929E-003,  2.7064964220572914E-002) ( -1.5580046621321043E-002, -2.1503531732395602E-002) (  6.3247770451929933E-002,  3.2099487889635264E-002) ( -5.7189493366823892E-002, -0.0000000000000000     )
 Mode          15
 ( -1.0548357161541575E-002, -0.0000000000000000     ) ( -2.5707175095173950E-003,  1.3104090243132584E-003) (  2.4361994225782696E-002, -3.3555654901669639E-002) (  1.4123878669038794E-002, -8.6885414033249342E-002) ( -5.9783958304383848E-003, -1.8899772493791118E-002) (  1.4187259400372347E-002,  1.4372353854974419E-002) (  2.1777946105232724E-003,  7.2668608088876296E-004) (  0.0000000000000000     ,  0.0000000000000000     ) (  0.0000000000000000     ,  0.0000000000000000     ) (  0.0000000000000000     ,  0.0000000000000000     )
 ( -2.5707175095173950E-003, -1.3104090243132584E-003) (  4.8744584376524798E-002, -0.0000000000000000     ) ( -5.0902598810146560E-003,  2.5730714307829632E-003) ( -2.6561320383594718E-002,  3.6569636082544842E-002) ( -5.4195979599156443E-003,  3.3344430943682973E-002) ( -1.1205846219436860E-003, -3.5460870470466004E-003) (  1.1583848793138760E-002,  1.1734977782470036E-002) (  3.3266362169299228E-003,  1.1100313240478528E-003) (  0.0000000000000000     ,  0.0000000000000000     ) (  0.0000000000000000     ,  0.0000000000000000     )
 (  2.4361994225782696E-002,  3.3555654901669639E-002) ( -5.0902598810146560E-003, -2.5730714307829632E-003) ( -3.7638399262071548E-002, -0.0000000000000000     ) (  2.6834005111232057E-003, -1.3613248905873637E-003) ( -1.3607841703373612E-002,  1.8734487991114001E-002) ( -1.1185647281269756E-002,  6.8815252689001960E-002) (  4.0430292907031734E-003,  1.2774921640297707E-002) (  0.0000000000000000     ,  0.0000000000000000     ) (  3.3266362169299228E-003,  1.1100313240478528E-003) (  0.0000000000000000     ,  0.0000000000000000     )
 (  1.4123878669038794E-002,  8.6885414033249342E-002) ( -2.6561320383594718E-002, -3.6569636082544842E-002) (  2.6834005111232057E-003,  1.3613248905873637E-003) ( -2.6484238675700229E-002, -0.0000000000000000     ) (  5.2406510973073452E-003, -2.6530494704413168E-003) (  1.8714529293152992E-002, -2.5773466530881781E-002) (  0.0000000000000000     ,  0.0000000000000000     ) (  4.0430292907031734E-003,  1.2774921640297707E-002) ( -1.1583848793138760E-002, -1.1734977782470036E-002) (  2.1777946105232724E-003,  7.2668608088876296E-004)
 ( -5.9783958304383848E-003,  1.8899772493791118E-002) ( -5.4195979599156443E-003, -3.3344430943682973E-002) ( -1.3607841703373612E-002, -1.8734487991114001E-002) (  5.2406510973073452E-003,  2.6530494704413168E-003) (  2.5926410722788548E-002, -0.0000000000000000     ) (  0.0000000000000000     ,  0.0000000000000000     ) (  1.8714529293152992E-002, -2.5773466530881781E-002) (  1.1185647281269756E-002, -6.8815252689001960E-002) ( -1.1205846219436860E-003, -3.5460870470466004E-003) ( -1.4187259400372347E-002, -1.4372353854974419E-002)
 (  1.4187259400372347E-002, -1.4372353854974419E-002) ( -1.1205846219436860E-003,  3.5460870470466004E-003) ( -1.1185647281269756E-002, -6.8815252689001960E-002) (  1.8714529293152992E-002,  2.5773466530881781E-002) (  0.0000000000000000     , -0.0000000000000000     ) (  2.5926410722788548E-002, -0.0000000000000000     ) ( -5.2406510973073452E-003,  2.6530494704413168E-003) ( -1.3607841703373612E-002,  1.8734487991114001E-002) (  5.4195979599156443E-003, -3.3344430943682973E-002) ( -5.9783958304383848E-003, -1.8899772493791118E-002)
 (  2.1777946105232724E-003, -7.2668608088876296E-004) (  1.1583848793138760E-002, -1.1734977782470036E-002) (  4.0430292907031734E-003, -1.2774921640297707E-002) (  0.0000000000000000     , -0.0000000000000000     ) (  1.8714529293152992E-002,  2.5773466530881781E-002) ( -5.2406510973073452E-003, -2.6530494704413168E-003) ( -2.6484238675700229E-002, -0.0000000000000000     ) ( -2.6834005111232057E-003,  1.3613248905873637E-003) ( -2.6561320383594718E-002,  3.6569636082544842E-002) ( -1.4123878669038794E-002,  8.6885414033249342E-002)
 (  0.0000000000000000     , -0.0000000000000000     ) (  3.3266362169299228E-003, -1.1100313240478528E-003) (  0.0000000000000000     , -0.0000000000000000     ) (  4.0430292907031734E-003, -1.2774921640297707E-002) (  1.1185647281269756E-002,  6.8815252689001960E-002) ( -1.3607841703373612E-002, -1.8734487991114001E-002) ( -2.6834005111232057E-003, -1.3613248905873637E-003) ( -3.7638399262071548E-002, -0.0000000000000000     ) (  5.0902598810146560E-003, -2.5730714307829632E-003) (  2.4361994225782696E-002, -3.3555654901669639E-002)
 (  0.0000000000000000     , -0.0000000000000000     ) (  0.0000000000000000     , -0.0000000000000000     ) (  3.3266362169299228E-003, -1.1100313240478528E-003) ( -1.1583848793138760E-002,  1.1734977782470036E-002) ( -1.1205846219436860E-003,  3.5460870470466004E-003) (  5.4195979599156443E-003,  3.3344430943682973E-002) ( -2.6561320383594718E-002, -3.6569636082544842E-002) (  5.0902598810146560E-003,  2.5730714307829632E-003) (  4.8744584376524798E-002, -0.0000000000000000     ) (  2.5707175095173950E-003, -1.3104090243132584E-003)
 (  0.0000000000000000     , -0.0000000000000000     ) (  0.0000000000000000     , -0.0000000000000000     ) (  0.0000000000000000     , -0.0000000000000000     ) (  2.1777946105232724E-003, -7.2668608088876296E-004) ( -1.4187259400372347E-002,  1.4372353854974419E-002) ( -5.9783958304383848E-003,  1.8899772493791118E-002) ( -1.4123878669038794E-002, -8.6885414033249342E-002) (  2.4361994225782696E-002,  3.3555654901669639E-002) (  2.5707175095173950E-003,  1.3104090243132584E-003) ( -1.0548357161541575E-002, -0.0000000000000000     )
 Mode          16
 ( -7.2744325298503165E-002, -0.0000000000000000     ) (-0.11029901980347266     ,  5.6226246053937591E-002) (  2.6318568799778310E-002, -3.7157009220129308E-002) (  6.5203471951369593E-002,-0.40354483082200460     ) ( -8.4428995670171356E-002,-0.26504093677527413     ) (  8.7184972481099660E-002,  8.8330894369499854E-002) (  2.9091955889936436E-002,  9.6962306827472842E-003) (  0.0000000000000000     ,  0.0000000000000000     ) (  0.0000000000000000     ,  0.0000000000000000     ) (  0.0000000000000000     ,  0.0000000000000000     )
 (-0.11029901980347266     , -5.6226246053937591E-002) ( 0.33262563079748542     , -0.0000000000000000     ) ( 0.15830187788341632     , -8.0843309186352255E-002) ( -2.3585610036468932E-002,  3.3409820904647773E-002) ( -2.2961865710164755E-002, 0.14216245781335102     ) ( -1.7639278514554678E-002, -5.5377755972601410E-002) (  7.1186231939095748E-002,  7.2121873242984746E-002) (  4.4438696659983366E-002,  1.4811237019814258E-002) (  0.0000000000000000     ,  0.0000000000000000     ) (  0.0000000000000000     ,  0.0000000000000000     )
 (  2.6318568799778310E-002,  3.7157009220129308E-002) ( 0.15830187788341632     ,  8.0843309186352255E-002) (-0.26005549320593091     , -0.0000000000000000     ) ( -6.0308782503410846E-003,  3.1505034312114162E-003) ( -1.4516772999911413E-002,  2.0448927814359093E-002) ( -4.9581071666619840E-002, 0.30690894512196332     ) (  5.3764559026197832E-002, 0.16877083942868831     ) (  0.0000000000000000     ,  0.0000000000000000     ) (  4.4438696659983366E-002,  1.4811237019814258E-002) (  0.0000000000000000     ,  0.0000000000000000     )
 (  6.5203471951369593E-002, 0.40354483082200460     ) ( -2.3585610036468932E-002, -3.3409820904647773E-002) ( -6.0308782503410846E-003, -3.1505034312114162E-003) (-0.18094749945481520     , -0.0000000000000000     ) (-0.10240399600936805     ,  5.2360290209895320E-002) (  1.3751731674329821E-002, -1.9654139660969100E-002) (  0.0000000000000000     ,  0.0000000000000000     ) (  5.3764559026197832E-002, 0.16877083942868831     ) ( -7.1186231939095748E-002, -7.2121873242984746E-002) (  2.9091955889936436E-002,  9.6962306827472842E-003)
 ( -8.4428995670171356E-002, 0.26504093677527413     ) ( -2.2961865710164755E-002,-0.14216245781335102     ) ( -1.4516772999911413E-002, -2.0448927814359093E-002) (-0.10240399600936805     , -5.2360290209895320E-002) ( 0.18112168716176386     , -0.0000000000000000     ) (  0.0000000000000000     ,  0.0000000000000000     ) (  1.3751731674329821E-002, -1.9654139660969100E-002) (  4.9581071666619840E-002,-0.30690894512196332     ) ( -1.7639278514554678E-002, -5.5377755972601410E-002) ( -8.7184972481099660E-002, -8.8330894369499854E-002)
 (  8.7184972481099660E-002, -8.8330894369499854E-002) ( -1.7639278514554678E-002,  5.5377755972601410E-002) ( -4.9581071666619840E-002,-0.30690894512196332     ) (  1.3751731674329821E-002,  1.9654139660969100E-002) (  0.0000000000000000     , -0.0000000000000000     ) ( 0.18112168716176386     , -0.0000000000000000     ) ( 0.10240399600936805     , -5.2360290209895320E-002) ( -1.4516772999911413E-002,  2.0448927814359093E-002) (  2.2961865710164755E-002,-0.14216245781335102     ) ( -8.4428995670171356E-002,-0.26504093677527413     )
 (  2.9091955889936436E-002, -9.6962306827472842E-003) (  7.1186231939095748E-002, -7.2121873242984746E-002) (  5.3764559026197832E-002,-0.16877083942868831     ) (  0.0000000000000000     , -0.0000000000000000     ) (  1.3751731674329821E-002,  1.9654139660969100E-002) ( 0.10240399600936805     ,  5.2360290209895320E-002) (-0.18094749945481520     , -0.0000000000000000     ) (  6.0308782503410846E-003, -3.1505034312114162E-003) ( -2.3585610036468932E-002,  3.3409820904647773E-002) ( -6.5203471951369593E-002, 0.40354483082200460     )
 (  0.0000000000000000     , -0.0000000000000000     ) (  4.4438696659983366E-002, -1.4811237019814258E-002) (  0.0000000000000000     , -0.0000000000000000     ) (  5.3764559026197832E-002,-0.16877083942868831     ) (  4.9581071666619840E-002, 0.30690894512196332     ) ( -1.4516772999911413E-002, -2.0448927814359093E-002) (  6.0308782503410846E-003,  3.1505034312114162E-003) (-0.26005549320593091     , -0.0000000000000000     ) (-0.15830187788341632     ,  8.0843309186352255E-002) (  2.6318568799778310E-002, -3.7157009220129308E-002)
 (  0.0000000000000000     , -0.0000000000000000     ) (  0.0000000000000000     , -0.0000000000000000     ) (  4.4438696659983366E-002, -1.4811237019814258E-002) ( -7.1186231939095748E-002,  7.2121873242984746E-002) ( -1.7639278514554678E-002,  5.5377755972601410E-002) (  2.2961865710164755E-002, 0.14216245781335102     ) ( -2.3585610036468932E-002, -3.3409820904647773E-002) (-0.15830187788341632     , -8.0843309186352255E-002) ( 0.33262563079748542     , -0.0000000000000000     ) ( 0.11029901980347266     , -5.6226246053937591E-002)
 (  0.0000000000000000     , -0.0000000000000000     ) (  0.0000000000000000     , -0.0000000000000000     ) (  0.0000000000000000     , -0.0000000000000000     ) (  2.9091955889936436E-002, -9.6962306827472842E-003) ( -8.7184972481099660E-002,  8.8330894369499854E-002) ( -8.4428995670171356E-002, 0.26504093677527413     ) ( -6.5203471951369593E-002,-0.40354483082200460     ) (  2.6318568799778310E-002,  3.7157009220129308E-002) ( 0.11029901980347266     ,  5.6226246053937591E-002) ( -7.2744325298503165E-002, -0.0000000000000000     )
 Mode          17
 ( -9.9052189986974237E-002, -0.0000000000000000     ) ( -5.2146933660562791E-002,  2.6658562270956421E-002) ( -3.0921388301154235E-002,  4.2418491110330657E-002) (  8.1024846649283590E-003, -5.0406834183504716E-002) ( -2.9729031932185748E-002, -9.3102210436861330E-002) (  7.1392003707138117E-004,  7.4961905793454072E-004) (  1.0688330765893274E-002,  3.5725229070142838E-003) (  0.0000000000000000     ,  0.0000000000000000     ) (  0.0000000000000000     ,  0.0000000000000000     ) (  0.0000000000000000     ,  0.0000000000000000     )
 ( -5.2146933660562791E-002, -2.6658562270956421E-002) ( 0.33018656887997783     , -0.0000000000000000     ) (  8.6018375221104393E-002, -4.4005215352112742E-002) (  3.3218987746552693E-002, -4.5557331567980273E-002) ( -1.9053409495063741E-003,  1.1926679524542863E-002) ( -6.5115885141458080E-003, -2.0391612594435955E-002) (  5.8291326932457805E-004,  6.1206139780181537E-004) (  1.6326694929143751E-002,  5.4571188811188796E-003) (  0.0000000000000000     ,  0.0000000000000000     ) (  0.0000000000000000     ,  0.0000000000000000     )
 ( -3.0921388301154235E-002, -4.2418491110330657E-002) (  8.6018375221104393E-002,  4.4005215352112742E-002) (-0.26861757426469696     , -0.0000000000000000     ) ( -9.3417885709096826E-003,  4.8009862547699345E-003) (  1.7437463277313093E-002, -2.3913511798648750E-002) ( -5.2131664624730433E-003,  3.2505183407654077E-002) (  1.8379514202682377E-002,  5.7560261206479280E-002) (  0.0000000000000000     ,  0.0000000000000000     ) (  1.6326694929143751E-002,  5.4571188811188796E-003) (  0.0000000000000000     ,  0.0000000000000000     )
 (  8.1024846649283590E-003,  5.0406834183504716E-002) (  3.3218987746552693E-002,  4.5557331567980273E-002) ( -9.3417885709096826E-003, -4.8009862547699345E-003) (-0.17280821243421549     , -0.0000000000000000     ) ( -6.1219575593745502E-002,  3.1339914537936074E-002) ( -2.2767845486816211E-002,  3.1230616709709814E-002) (  0.0000000000000000     ,  0.0000000000000000     ) (  1.8379514202682377E-002,  5.7560261206479280E-002) ( -5.8291326932457805E-004, -6.1206139780181537E-004) (  1.0688330765893274E-002,  3.5725229070142838E-003)
 ( -2.9729031932185748E-002,  9.3102210436861330E-002) ( -1.9053409495063741E-003, -1.1926679524542863E-002) (  1.7437463277313093E-002,  2.3913511798648750E-002) ( -6.1219575593745502E-002, -3.1339914537936074E-002) ( 0.21029140780590883     , -0.0000000000000000     ) (  0.0000000000000000     ,  0.0000000000000000     ) ( -2.2767845486816211E-002,  3.1230616709709814E-002) (  5.2131664624730433E-003, -3.2505183407654077E-002) ( -6.5115885141458080E-003, -2.0391612594435955E-002) ( -7.1392003707138117E-004, -7.4961905793454072E-004)
 (  7.1392003707138117E-004, -7.4961905793454072E-004) ( -6.5115885141458080E-003,  2.0391612594435955E-002) ( -5.2131664624730433E-003, -3.2505183407654077E-002) ( -2.2767845486816211E-002, -3.1230616709709814E-002) (  0.0000000000000000     , -0.0000000000000000     ) ( 0.21029140780590883     , -0.0000000000000000     ) (  6.1219575593745502E-002, -3.1339914537936074E-002) (  1.7437463277313093E-002, -2.3913511798648750E-002) (  1.9053409495063741E-003, -1.1926679524542863E-002) ( -2.9729031932185748E-002, -9.3102210436861330E-002)
 (  1.0688330765893274E-002, -3.5725229070142838E-003) (  5.8291326932457805E-004, -6.1206139780181537E-004) (  1.8379514202682377E-002, -5.7560261206479280E-002) (  0.0000000000000000     , -0.0000000000000000     ) ( -2.2767845486816211E-002, -3.1230616709709814E-002) (  6.1219575593745502E-002,  3.1339914537936074E-002) (-0.17280821243421549     , -0.0000000000000000     ) (  9.3417885709096826E-003, -4.8009862547699345E-003) (  3.3218987746552693E-002, -4.5557331567980273E-002) ( -8.1024846649283590E-003,  5.0406834183504716E-002)
 (  0.0000000000000000     , -0.0000000000000000     ) (  1.6326694929143751E-002, -5.4571188811188796E-003) (  0.0000000000000000     , -0.0000000000000000     ) (  1.8379514202682377E-002, -5.7560261206479280E-002) (  5.2131664624730433E-003,  3.2505183407654077E-002) (  1.7437463277313093E-002,  2.3913511798648750E-002) (  9.3417885709096826E-003,  4.8009862547699345E-003) (-0.26861757426469696     , -0.0000000000000000     ) ( -8.6018375221104393E-002,  4.4005215352112742E-002) ( -3.0921388301154235E-002,  4.2418491110330657E-002)
 (  0.0000000000000000     , -0.0000000000000000     ) (  0.0000000000000000     , -0.0000000000000000     ) (  1.6326694929143751E-002, -5.4571188811188796E-003) ( -5.8291326932457805E-004,  6.1206139780181537E-004) ( -6.5115885141458080E-003,  2.0391612594435955E-002) (  1.9053409495063741E-003,  1.1926679524542863E-002) (  3.3218987746552693E-002,  4.5557331567980273E-002) ( -8.6018375221104393E-002, -4.4005215352112742E-002) ( 0.33018656887997783     , -0.0000000000000000     ) (  5.2146933660562791E-002, -2.6658562270956421E-002)
 (  0.0000000000000000     , -0.0000000000000000     ) (  0.0000000000000000     , -0.0000000000000000     ) (  0.0000000000000000     , -0.0000000000000000     ) (  1.0688330765893274E-002, -3.5725229070142838E-003) ( -7.1392003707138117E-004,  7.4961905793454072E-004) ( -2.9729031932185748E-002,  9.3102210436861330E-002) ( -8.1024846649283590E-003, -5.0406834183504716E-002) ( -3.0921388301154235E-002, -4.2418491110330657E-002) (  5.2146933660562791E-002,  2.6658562270956421E-002) ( -9.9052189986974237E-002, -0.0000000000000000     )
 Mode          18
 ( 0.20236538949279581     , -0.0000000000000000     ) ( 0.39398416007966602     ,-0.20047508896245944     ) ( -8.4238798673329229E-002, 0.11536547650568969     ) ( -8.7578880942357856E-002, 0.54146640781712507     ) (  8.2971933204462403E-002, 0.26146022933207275     ) (  5.2716721491640660E-002,  5.4317086706558083E-002) ( 0.14648149099981531     ,  4.9250988885630433E-002) (  0.0000000000000000     ,  0.0000000000000000     ) (  0.0000000000000000     ,  0.0000000000000000     ) (  0.0000000000000000     ,  0.0000000000000000     )
 ( 0.39398416007966602     , 0.20047508896245944     ) (-0.47796086524415754     , -0.0000000000000000     ) (-0.94315444671721860     , 0.47970933951423866     ) (  6.0594134073965869E-002, -8.2799056672565666E-002) (  3.9677589996817926E-002,-0.24487819674608688     ) (  1.2910500744412096E-002,  4.0748937996218364E-002) (  4.3043022855643771E-002,  4.4349715581859510E-002) ( 0.22375417347221541     ,  7.5232128206610072E-002) (  0.0000000000000000     ,  0.0000000000000000     ) (  0.0000000000000000     ,  0.0000000000000000     )
 ( -8.4238798673329229E-002,-0.11536547650568969     ) (-0.94315444671721860     ,-0.47970933951423866     ) ( 0.13166136257999819     , -0.0000000000000000     ) ( 0.15948752864016097     , -8.1124006463305420E-002) (  3.6309432926824613E-002, -4.9677334120631453E-002) (  7.5431518422273719E-002,-0.46593093208103720     ) ( -6.0964770357284995E-002,-0.19199114988448721     ) (  0.0000000000000000     ,  0.0000000000000000     ) ( 0.22375417347221541     ,  7.5232128206610072E-002) (  0.0000000000000000     ,  0.0000000000000000     )
 ( -8.7578880942357856E-002,-0.54146640781712507     ) (  6.0594134073965869E-002,  8.2799056672565666E-002) ( 0.15948752864016097     ,  8.1124006463305420E-002) ( 0.19515229243335599     , -0.0000000000000000     ) ( 0.71150754479364897     ,-0.36190405153448696     ) ( -4.4052352534584067E-002,  6.0178304740258266E-002) (  0.0000000000000000     ,  0.0000000000000000     ) ( -6.0964770357284995E-002,-0.19199114988448721     ) ( -4.3043022855643771E-002, -4.4349715581859510E-002) ( 0.14648149099981531     ,  4.9250988885630433E-002)
 (  8.2971933204462403E-002,-0.26146022933207275     ) (  3.9677589996817926E-002, 0.24487819674608688     ) (  3.6309432926824613E-002,  4.9677334120631453E-002) ( 0.71150754479364897     , 0.36190405153448696     ) ( -5.1218179261992486E-002, -0.0000000000000000     ) (  0.0000000000000000     ,  0.0000000000000000     ) ( -4.4052352534584067E-002,  6.0178304740258266E-002) ( -7.5431518422273719E-002, 0.46593093208103720     ) (  1.2910500744412096E-002,  4.0748937996218364E-002) ( -5.2716721491640660E-002, -5.4317086706558083E-002)
 (  5.2716721491640660E-002, -5.4317086706558083E-002) (  1.2910500744412096E-002, -4.0748937996218364E-002) (  7.5431518422273719E-002, 0.46593093208103720     ) ( -4.4052352534584067E-002, -6.0178304740258266E-002) (  0.0000000000000000     , -0.0000000000000000     ) ( -5.1218179261992486E-002, -0.0000000000000000     ) (-0.71150754479364897     , 0.36190405153448696     ) (  3.6309432926824613E-002, -4.9677334120631453E-002) ( -3.9677589996817926E-002, 0.24487819674608688     ) (  8.2971933204462417E-002, 0.26146022933207275     )
 ( 0.14648149099981531     , -4.9250988885630433E-002) (  4.3043022855643771E-002, -4.4349715581859510E-002) ( -6.0964770357284995E-002, 0.19199114988448721     ) (  0.0000000000000000     , -0.0000000000000000     ) ( -4.4052352534584067E-002, -6.0178304740258266E-002) (-0.71150754479364897     ,-0.36190405153448696     ) ( 0.19515229243335599     , -0.0000000000000000     ) (-0.15948752864016097     ,  8.1124006463305420E-002) (  6.0594134073965869E-002, -8.2799056672565666E-002) (  8.7578880942357856E-002,-0.54146640781712507     )
 (  0.0000000000000000     , -0.0000000000000000     ) ( 0.22375417347221541     , -7.5232128206610072E-002) (  0.0000000000000000     , -0.0000000000000000     ) ( -6.0964770357284995E-002, 0.19199114988448721     ) ( -7.5431518422273719E-002,-0.46593093208103720     ) (  3.6309432926824613E-002,  4.9677334120631453E-002) (-0.15948752864016097     , -8.1124006463305420E-002) ( 0.13166136257999819     , -0.0000000000000000     ) ( 0.94315444671721860     ,-0.47970933951423866     ) ( -8.4238798673329229E-002, 0.11536547650568969     )
 (  0.0000000000000000     , -0.0000000000000000     ) (  0.0000000000000000     , -0.0000000000000000     ) ( 0.22375417347221541     , -7.5232128206610072E-002) ( -4.3043022855643771E-002,  4.4349715581859510E-002) (  1.2910500744412096E-002, -4.0748937996218364E-002) ( -3.9677589996817926E-002,-0.24487819674608688     ) (  6.0594134073965869E-002,  8.2799056672565666E-002) ( 0.94315444671721860     , 0.47970933951423866     ) (-0.47796086524415754     , -0.0000000000000000     ) (-0.39398416007966602     , 0.20047508896245944     )
 (  0.0000000000000000     , -0.0000000000000000     ) (  0.0000000000000000     , -0.0000000000000000     ) (  0.0000000000000000     , -0.0000000000000000     ) ( 0.14648149099981531     , -4.9250988885630433E-002) ( -5.2716721491640660E-002,  5.4317086706558083E-002) (  8.2971933204462417E-002,-0.26146022933207275     ) (  8.7578880942357856E-002, 0.54146640781712507     ) ( -8.4238798673329229E-002,-0.11536547650568969     ) (-0.39398416007966602     ,-0.20047508896245944     ) ( 0.20236538949279581     , -0.0000000000000000     )
 Mode          19
 (  8.0204967403251559E-002, -0.0000000000000000     ) (  1.1539952493905754E-002, -5.8523672314123682E-003) ( -2.7495399319222839E-002,  3.7670321745806638E-002) ( -1.1690474557283126E-003,  7.0902034983946240E-003) (  9.4142324276889260E-004,  3.1842327796510082E-003) ( -1.4865350445659210E-002, -1.5050224359052211E-002) (  8.3137204848886780E-003,  2.7891369771478763E-003) (  0.0000000000000000     ,  0.0000000000000000     ) (  0.0000000000000000     ,  0.0000000000000000     ) (  0.0000000000000000     ,  0.0000000000000000     )
 (  1.1539952493905754E-002,  5.8523672314123682E-003) (-0.25963797345591472     , -0.0000000000000000     ) ( -2.6833742224514200E-002,  1.3615908095656552E-002) (  3.5864631303801381E-002, -4.9112189430380385E-002) (  9.4514336172348370E-004, -5.7685169693039093E-003) (  2.0503777341567583E-005,  1.1176963481261833E-004) ( -1.2137507813173192E-002, -1.2288456731361306E-002) (  1.2699417809569111E-002,  4.2604771071268199E-003) (  0.0000000000000000     ,  0.0000000000000000     ) (  0.0000000000000000     ,  0.0000000000000000     )
 ( -2.7495399319222839E-002, -3.7670321745806638E-002) ( -2.6833742224514200E-002, -1.3615908095656552E-002) ( 0.19408000174044224     , -0.0000000000000000     ) (  8.0788875125783321E-003, -4.0997184023505292E-003) (  1.6421338250856919E-002, -2.2492102019662695E-002) (  1.4224049869956963E-003, -8.6630804265644176E-003) ( -9.2316822944350676E-004, -3.0445600413076981E-003) (  0.0000000000000000     ,  0.0000000000000000     ) (  1.2699417809569111E-002,  4.2604771071268199E-003) (  0.0000000000000000     ,  0.0000000000000000     )
 ( -1.1690474557283126E-003, -7.0902034983946240E-003) (  3.5864631303801381E-002,  4.9112189430380385E-002) (  8.0788875125783321E-003,  4.0997184023505292E-003) ( 0.13271935420891887     , -0.0000000000000000     ) (  2.4067522077314923E-002, -1.2212280278708748E-002) ( -2.6900211191037464E-002,  3.6834156707626305E-002) (  0.0000000000000000     ,  0.0000000000000000     ) ( -9.2316822944350676E-004, -3.0445600413076981E-003) (  1.2137507813173192E-002,  1.2288456731361306E-002) (  8.3137204848886780E-003,  2.7891369771478763E-003)
 (  9.4142324276889260E-004, -3.1842327796510082E-003) (  9.4514336172348370E-004,  5.7685169693039093E-003) (  1.6421338250856919E-002,  2.2492102019662695E-002) (  2.4067522077314923E-002,  1.2212280278708748E-002) (-0.14736634989669792     , -0.0000000000000000     ) (  0.0000000000000000     ,  0.0000000000000000     ) ( -2.6900211191037464E-002,  3.6834156707626305E-002) ( -1.4224049869956963E-003,  8.6630804265644176E-003) (  2.0503777341567583E-005,  1.1176963481261833E-004) (  1.4865350445659210E-002,  1.5050224359052211E-002)
 ( -1.4865350445659210E-002,  1.5050224359052211E-002) (  2.0503777341567583E-005, -1.1176963481261833E-004) (  1.4224049869956963E-003,  8.6630804265644176E-003) ( -2.6900211191037464E-002, -3.6834156707626305E-002) (  0.0000000000000000     , -0.0000000000000000     ) (-0.14736634989669792     , -0.0000000000000000     ) ( -2.4067522077314923E-002,  1.2212280278708748E-002) (  1.6421338250856919E-002, -2.2492102019662695E-002) ( -9.4514336172348370E-004,  5.7685169693039093E-003) (  9.4142324276889260E-004,  3.1842327796510082E-003)
 (  8.3137204848886780E-003, -2.7891369771478763E-003) ( -1.2137507813173192E-002,  1.2288456731361306E-002) ( -9.2316822944350676E-004,  3.0445600413076981E-003) (  0.0000000000000000     , -0.0000000000000000     ) ( -2.6900211191037464E-002, -3.6834156707626305E-002) ( -2.4067522077314923E-002, -1.2212280278708748E-002) ( 0.13271935420891887     , -0.0000000000000000     ) ( -8.0788875125783321E-003,  4.0997184023505292E-003) (  3.5864631303801381E-002, -4.9112189430380385E-002) (  1.1690474557283126E-003, -7.0902034983946240E-003)
 (  0.0000000000000000     , -0.0000000000000000     ) (  1.2699417809569111E-002, -4.2604771071268199E-003) (  0.0000000000000000     , -0.0000000000000000     ) ( -9.2316822944350676E-004,  3.0445600413076981E-003) ( -1.4224049869956963E-003, -8.6630804265644176E-003) (  1.6421338250856919E-002,  2.2492102019662695E-002) ( -8.0788875125783321E-003, -4.0997184023505292E-003) ( 0.19408000174044224     , -0.0000000000000000     ) (  2.6833742224514200E-002, -1.3615908095656552E-002) ( -2.7495399319222839E-002,  3.7670321745806638E-002)
 (  0.0000000000000000     , -0.0000000000000000     ) (  0.0000000000000000     , -0.0000000000000000     ) (  1.2699417809569111E-002, -4.2604771071268199E-003) (  1.2137507813173192E-002, -1.2288456731361306E-002) (  2.0503777341567583E-005, -1.1176963481261833E-004) ( -9.4514336172348370E-004, -5.7685169693039093E-003) (  3.5864631303801381E-002,  4.9112189430380385E-002) (  2.6833742224514200E-002,  1.3615908095656552E-002) (-0.25963797345591472     , -0.0000000000000000     ) ( -1.1539952493905754E-002,  5.8523672314123682E-003)
 (  0.0000000000000000     , -0.0000000000000000     ) (  0.0000000000000000     , -0.0000000000000000     ) (  0.0000000000000000     , -0.0000000000000000     ) (  8.3137204848886780E-003, -2.7891369771478763E-003) (  1.4865350445659210E-002, -1.5050224359052211E-002) (  9.4142324276889260E-004, -3.1842327796510082E-003) (  1.1690474557283126E-003,  7.0902034983946240E-003) ( -2.7495399319222839E-002, -3.7670321745806638E-002) ( -1.1539952493905754E-002, -5.8523672314123682E-003) (  8.0204967403251559E-002, -0.0000000000000000     )
 Mode          20
 (  7.6966695835048615E-002, -0.0000000000000000     ) (  4.2114218652671759E-002, -2.1366821382923076E-002) (  2.2225565243080718E-002, -3.0405487666196912E-002) (  1.2888116076500462E-002, -7.9097119458161239E-002) ( -1.6075089168172699E-002, -5.0347600332646063E-002) ( -7.7896598027992541E-003, -7.8746137092835754E-003) (  8.3583940047344072E-003,  2.8020619908016879E-003) (  0.0000000000000000     ,  0.0000000000000000     ) (  0.0000000000000000     ,  0.0000000000000000     ) (  0.0000000000000000     ,  0.0000000000000000     )
 (  4.2114218652671759E-002,  2.1366821382923076E-002) (-0.24381406550127416     , -0.0000000000000000     ) ( -8.6173655443367109E-002,  4.3749911379252944E-002) ( -1.6306090808004776E-002,  2.2325513514742937E-002) ( -3.3041562033240628E-003,  2.0292188623640302E-002) ( -3.8961220823900320E-003, -1.2209589200434214E-002) ( -6.3602305955757343E-003, -6.4295951697566373E-003) (  1.2767657738320167E-002,  4.2802203916024635E-003) (  0.0000000000000000     ,  0.0000000000000000     ) (  0.0000000000000000     ,  0.0000000000000000     )
 (  2.2225565243080718E-002,  3.0405487666196912E-002) ( -8.6173655443367109E-002, -4.3749911379252944E-002) ( 0.18397184257935609     , -0.0000000000000000     ) (  1.7537876807767711E-002, -8.9088516668477287E-003) ( -9.8289678830936651E-003,  1.3451050843761303E-002) ( -8.5657075588552092E-003,  5.2583452423050597E-002) (  9.2489358718176005E-003,  2.8955356779356525E-002) (  0.0000000000000000     ,  0.0000000000000000     ) (  1.2767657738320167E-002,  4.2802203916024635E-003) (  0.0000000000000000     ,  0.0000000000000000     )
 (  1.2888116076500462E-002,  7.9097119458161239E-002) ( -1.6306090808004776E-002, -2.2325513514742937E-002) (  1.7537876807767711E-002,  8.9088516668477287E-003) ( 0.12436569964636339     , -0.0000000000000000     ) (  6.8892827972938483E-002, -3.4980159522149730E-002) (  1.1559769703687127E-002, -1.5829371272615113E-002) (  0.0000000000000000     ,  0.0000000000000000     ) (  9.2489358718176005E-003,  2.8955356779356525E-002) (  6.3602305955757343E-003,  6.4295951697566373E-003) (  8.3583940047344072E-003,  2.8020619908016879E-003)
 ( -1.6075089168172699E-002,  5.0347600332646063E-002) ( -3.3041562033240628E-003, -2.0292188623640302E-002) ( -9.8289678830936651E-003, -1.3451050843761303E-002) (  6.8892827972938483E-002,  3.4980159522149730E-002) (-0.14149017255949392     , -0.0000000000000000     ) (  0.0000000000000000     ,  0.0000000000000000     ) (  1.1559769703687127E-002, -1.5829371272615113E-002) (  8.5657075588552092E-003, -5.2583452423050597E-002) ( -3.8961220823900320E-003, -1.2209589200434214E-002) (  7.7896598027992541E-003,  7.8746137092835754E-003)
 ( -7.7896598027992541E-003,  7.8746137092835754E-003) ( -3.8961220823900320E-003,  1.2209589200434214E-002) ( -8.5657075588552092E-003, -5.2583452423050597E-002) (  1.1559769703687127E-002,  1.5829371272615113E-002) (  0.0000000000000000     , -0.0000000000000000     ) (-0.14149017255949392     , -0.0000000000000000     ) ( -6.8892827972938483E-002,  3.4980159522149730E-002) ( -9.8289678830936651E-003,  1.3451050843761303E-002) (  3.3041562033240628E-003, -2.0292188623640302E-002) ( -1.6075089168172699E-002, -5.0347600332646063E-002)
 (  8.3583940047344072E-003, -2.8020619908016879E-003) ( -6.3602305955757343E-003,  6.4295951697566373E-003) (  9.2489358718176005E-003, -2.8955356779356525E-002) (  0.0000000000000000     , -0.0000000000000000     ) (  1.1559769703687127E-002,  1.5829371272615113E-002) ( -6.8892827972938483E-002, -3.4980159522149730E-002) ( 0.12436569964636339     , -0.0000000000000000     ) ( -1.7537876807767711E-002,  8.9088516668477287E-003) ( -1.6306090808004776E-002,  2.2325513514742937E-002) ( -1.2888116076500462E-002,  7.9097119458161239E-002)
 (  0.0000000000000000     , -0.0000000000000000     ) (  1.2767657738320167E-002, -4.2802203916024635E-003) (  0.0000000000000000     , -0.0000000000000000     ) (  9.2489358718176005E-003, -2.8955356779356525E-002) (  8.5657075588552092E-003,  5.2583452423050597E-002) ( -9.8289678830936651E-003, -1.3451050843761303E-002) ( -1.7537876807767711E-002, -8.9088516668477287E-003) ( 0.18397184257935609     , -0.0000000000000000     ) (  8.6173655443367109E-002, -4.3749911379252944E-002) (  2.2225565243080718E-002, -3.0405487666196912E-002)
 (  0.0000000000000000     , -0.0000000000000000     ) (  0.0000000000000000     , -0.0000000000000000     ) (  1.2767657738320167E-002, -4.2802203916024635E-003) (  6.3602305955757343E-003, -6.4295951697566373E-003) ( -3.8961220823900320E-003,  1.2209589200434214E-002) (  3.3041562033240628E-003,  2.0292188623640302E-002) ( -1.6306090808004776E-002, -2.2325513514742937E-002) (  8.6173655443367109E-002,  4.3749911379252944E-002) (-0.24381406550127416     , -0.0000000000000000     ) ( -4.2114218652671759E-002,  2.1366821382923076E-002)
 (  0.0000000000000000     , -0.0000000000000000     ) (  0.0000000000000000     , -0.0000000000000000     ) (  0.0000000000000000     , -0.0000000000000000     ) (  8.3583940047344072E-003, -2.8020619908016879E-003) (  7.7896598027992541E-003, -7.8746137092835754E-003) ( -1.6075089168172699E-002,  5.0347600332646063E-002) ( -1.2888116076500462E-002, -7.9097119458161239E-002) (  2.2225565243080718E-002,  3.0405487666196912E-002) ( -4.2114218652671759E-002, -2.1366821382923076E-002) (  7.6966695835048615E-002, -0.0000000000000000     )
 Mode          21
 ( 0.14966004834644062     , -0.0000000000000000     ) ( 0.27515511019058503     ,-0.17814222993498982     ) (-0.22918471487461048     , 0.26764724401747442     ) ( -9.0595779160512868E-002, 0.61787854997027580     ) (  8.4028391394699573E-002, 0.33061117480474606     ) ( -2.8008618420248720E-002,  1.4091798828816450E-002) ( 0.14213429576795025     ,  5.5406892629723148E-002) (  0.0000000000000000     ,  0.0000000000000000     ) (  0.0000000000000000     ,  0.0000000000000000     ) (  0.0000000000000000     ,  0.0000000000000000     )
 ( 0.27515511019058503     , 0.17814222993498982     ) (-0.15272706661689517     , -0.0000000000000000     ) (-0.65832647197402161     , 0.41025331401987014     ) ( 0.28106669478894836     ,-0.31706355402745479     ) (  4.8533589378630136E-002,-0.29666023619434867     ) (  1.3582223376140951E-002,  5.6834886416746964E-002) ( -2.2868941176642402E-002,  1.1505905562849965E-002) ( 0.21711372306862453     ,  8.4635426499332395E-002) (  0.0000000000000000     ,  0.0000000000000000     ) (  0.0000000000000000     ,  0.0000000000000000     )
 (-0.22918471487461048     ,-0.26764724401747442     ) (-0.65832647197402161     ,-0.41025331401987014     ) (-0.19575484370074653     , -0.0000000000000000     ) ( 0.10182153511022918     , -6.4389579419994181E-002) ( 0.13647687973623240     ,-0.15662484610634919     ) (  8.5519161344151204E-002,-0.54890809793400441     ) ( -6.0808980210250815E-002,-0.23301626382316584     ) (  0.0000000000000000     ,  0.0000000000000000     ) ( 0.21711372306862453     ,  8.4635426499332395E-002) (  0.0000000000000000     ,  0.0000000000000000     )
 ( -9.0595779160512868E-002,-0.61787854997027580     ) ( 0.28106669478894836     , 0.31706355402745479     ) ( 0.10182153511022918     ,  6.4389579419994181E-002) (  2.0752073392045593E-003, -0.0000000000000000     ) ( 0.48649595934365880     ,-0.30495241993552202     ) (-0.20112016673729391     , 0.22535543460744090     ) (  0.0000000000000000     ,  0.0000000000000000     ) ( -6.0808980210250815E-002,-0.23301626382316584     ) (  2.2868941176642402E-002, -1.1505905562849965E-002) ( 0.14213429576795025     ,  5.5406892629723148E-002)
 (  8.4028391394699573E-002,-0.33061117480474606     ) (  4.8533589378630136E-002, 0.29666023619434867     ) ( 0.13647687973623240     , 0.15662484610634919     ) ( 0.48649595934365880     , 0.30495241993552202     ) ( 0.19674665463199653     , -0.0000000000000000     ) (  0.0000000000000000     ,  0.0000000000000000     ) (-0.20112016673729391     , 0.22535543460744090     ) ( -8.5519161344151204E-002, 0.54890809793400441     ) (  1.3582223376140951E-002,  5.6834886416746964E-002) (  2.8008618420248720E-002, -1.4091798828816450E-002)
 ( -2.8008618420248720E-002, -1.4091798828816450E-002) (  1.3582223376140951E-002, -5.6834886416746964E-002) (  8.5519161344151204E-002, 0.54890809793400441     ) (-0.20112016673729391     ,-0.22535543460744090     ) (  0.0000000000000000     , -0.0000000000000000     ) ( 0.19674665463199653     , -0.0000000000000000     ) (-0.48649595934365880     , 0.30495241993552202     ) ( 0.13647687973623240     ,-0.15662484610634919     ) ( -4.8533589378630136E-002, 0.29666023619434867     ) (  8.4028391394699573E-002, 0.33061117480474606     )
 ( 0.14213429576795025     , -5.5406892629723148E-002) ( -2.2868941176642402E-002, -1.1505905562849965E-002) ( -6.0808980210250815E-002, 0.23301626382316584     ) (  0.0000000000000000     , -0.0000000000000000     ) (-0.20112016673729391     ,-0.22535543460744090     ) (-0.48649595934365880     ,-0.30495241993552202     ) (  2.0752073392045593E-003, -0.0000000000000000     ) (-0.10182153511022918     ,  6.4389579419994181E-002) ( 0.28106669478894836     ,-0.31706355402745479     ) (  9.0595779160512868E-002,-0.61787854997027580     )
 (  0.0000000000000000     , -0.0000000000000000     ) ( 0.21711372306862453     , -8.4635426499332395E-002) (  0.0000000000000000     , -0.0000000000000000     ) ( -6.0808980210250815E-002, 0.23301626382316584     ) ( -8.5519161344151204E-002,-0.54890809793400441     ) ( 0.13647687973623240     , 0.15662484610634919     ) (-0.10182153511022918     , -6.4389579419994181E-002) (-0.19575484370074653     , -0.0000000000000000     ) ( 0.65832647197402161     ,-0.41025331401987014     ) (-0.22918471487461048     , 0.26764724401747442     )
 (  0.0000000000000000     , -0.0000000000000000     ) (  0.0000000000000000     , -0.0000000000000000     ) ( 0.21711372306862453     , -8.4635426499332395E-002) (  2.2868941176642402E-002,  1.1505905562849965E-002) (  1.3582223376140951E-002, -5.6834886416746964E-002) ( -4.8533589378630136E-002,-0.29666023619434867     ) ( 0.28106669478894836     , 0.31706355402745479     ) ( 0.65832647197402161     , 0.41025331401987014     ) (-0.15272706661689517     , -0.0000000000000000     ) (-0.27515511019058503     , 0.17814222993498982     )
 (  0.0000000000000000     , -0.0000000000000000     ) (  0.0000000000000000     , -0.0000000000000000     ) (  0.0000000000000000     , -0.0000000000000000     ) ( 0.14213429576795025     , -5.5406892629723148E-002) (  2.8008618420248720E-002,  1.4091798828816450E-002) (  8.4028391394699573E-002,-0.33061117480474606     ) (  9.0595779160512868E-002, 0.61787854997027580     ) (-0.22918471487461048     ,-0.26764724401747442     ) (-0.27515511019058503     ,-0.17814222993498982     ) ( 0.14966004834644062     , -0.0000000000000000     )
 Mode          22
 (-0.25139670313089324     , -0.0000000000000000     ) (-0.39399126081515429     , 0.20448895607146830     ) ( -1.1106912334455120E-002,  1.3918262921651351E-003) ( -3.5857938946164757E-002,  6.0320675078021274E-002) (  6.2261825017238944E-003, -1.9720013414434984E-002) ( -1.6881432769495542E-002, -2.0256128254170787E-002) (  1.7869821558782572E-003,  1.2220705694894749E-003) (  0.0000000000000000     ,  0.0000000000000000     ) (  0.0000000000000000     ,  0.0000000000000000     ) (  0.0000000000000000     ,  0.0000000000000000     )
 (-0.39399126081515429     ,-0.20448895607146830     ) ( 0.54892143428844664     , -0.0000000000000000     ) ( 0.65408888659887543     ,-0.33065493609433871     ) (  9.6750288360890665E-003, -2.3297748171791774E-003) (  1.2408164152818743E-002, -1.7835167921904881E-002) (  1.1706037703364325E-003, -4.7202760129119257E-003) ( -1.3783632137454380E-002, -1.6539059462363954E-002) (  2.7296603316158299E-003,  1.8667436297544367E-003) (  0.0000000000000000     ,  0.0000000000000000     ) (  0.0000000000000000     ,  0.0000000000000000     )
 ( -1.1106912334455120E-002, -1.3918262921651351E-003) ( 0.65408888659887543     , 0.33065493609433871     ) (-0.35790724708673122     , -0.0000000000000000     ) (-0.10641660638815148     ,  5.1087079272141039E-002) (  4.9390782579893933E-003, -4.3797566819836682E-004) (  2.7047106427148089E-002, -4.2460980402133232E-002) ( -4.2040344598851887E-003,  1.1454953653368891E-002) (  0.0000000000000000     ,  0.0000000000000000     ) (  2.7296603316158299E-003,  1.8667436297544367E-003) (  0.0000000000000000     ,  0.0000000000000000     )
 ( -3.5857938946164757E-002, -6.0320675078021274E-002) (  9.6750288360890665E-003,  2.3297748171791774E-003) (-0.10641660638815148     , -5.1087079272141039E-002) (-0.24777705861609889     , -0.0000000000000000     ) (-0.50304535828498342     , 0.25202414858143196     ) ( -7.7630219497115526E-003,  2.8213361228765469E-003) (  0.0000000000000000     ,  0.0000000000000000     ) ( -4.2040344598851887E-003,  1.1454953653368891E-002) (  1.3783632137454380E-002,  1.6539059462363954E-002) (  1.7869821558782572E-003,  1.2220705694894749E-003)
 (  6.2261825017238944E-003,  1.9720013414434984E-002) (  1.2408164152818743E-002,  1.7835167921904881E-002) (  4.9390782579893933E-003,  4.3797566819836682E-004) (-0.50304535828498342     ,-0.25202414858143196     ) ( 0.30815957454527676     , -0.0000000000000000     ) (  0.0000000000000000     ,  0.0000000000000000     ) ( -7.7630219497115526E-003,  2.8213361228765469E-003) ( -2.7047106427148089E-002,  4.2460980402133232E-002) (  1.1706037703364325E-003, -4.7202760129119257E-003) (  1.6881432769495542E-002,  2.0256128254170787E-002)
 ( -1.6881432769495542E-002,  2.0256128254170787E-002) (  1.1706037703364325E-003,  4.7202760129119257E-003) (  2.7047106427148089E-002,  4.2460980402133232E-002) ( -7.7630219497115526E-003, -2.8213361228765469E-003) (  0.0000000000000000     , -0.0000000000000000     ) ( 0.30815957454527676     , -0.0000000000000000     ) ( 0.50304535828498342     ,-0.25202414858143196     ) (  4.9390782579893933E-003, -4.3797566819836682E-004) ( -1.2408164152818743E-002,  1.7835167921904881E-002) (  6.2261825017238944E-003, -1.9720013414434984E-002)
 (  1.7869821558782572E-003, -1.2220705694894749E-003) ( -1.3783632137454380E-002,  1.6539059462363954E-002) ( -4.2040344598851887E-003, -1.1454953653368891E-002) (  0.0000000000000000     , -0.0000000000000000     ) ( -7.7630219497115526E-003, -2.8213361228765469E-003) ( 0.50304535828498342     , 0.25202414858143196     ) (-0.24777705861609889     , -0.0000000000000000     ) ( 0.10641660638815148     , -5.1087079272141039E-002) (  9.6750288360890665E-003, -2.3297748171791774E-003) (  3.5857938946164757E-002, -6.0320675078021274E-002)
 (  0.0000000000000000     , -0.0000000000000000     ) (  2.7296603316158299E-003, -1.8667436297544367E-003) (  0.0000000000000000     , -0.0000000000000000     ) ( -4.2040344598851887E-003, -1.1454953653368891E-002) ( -2.7047106427148089E-002, -4.2460980402133232E-002) (  4.9390782579893933E-003,  4.3797566819836682E-004) ( 0.10641660638815148     ,  5.1087079272141039E-002) (-0.35790724708673122     , -0.0000000000000000     ) (-0.65408888659887543     , 0.33065493609433871     ) ( -1.1106912334455120E-002,  1.3918262921651351E-003)
 (  0.0000000000000000     , -0.0000000000000000     ) (  0.0000000000000000     , -0.0000000000000000     ) (  2.7296603316158299E-003, -1.8667436297544367E-003) (  1.3783632137454380E-002, -1.6539059462363954E-002) (  1.1706037703364325E-003,  4.7202760129119257E-003) ( -1.2408164152818743E-002, -1.7835167921904881E-002) (  9.6750288360890665E-003,  2.3297748171791774E-003) (-0.65408888659887543     ,-0.33065493609433871     ) ( 0.54892143428844664     , -0.0000000000000000     ) ( 0.39399126081515429     ,-0.20448895607146830     )
 (  0.0000000000000000     , -0.0000000000000000     ) (  0.0000000000000000     , -0.0000000000000000     ) (  0.0000000000000000     , -0.0000000000000000     ) (  1.7869821558782572E-003, -1.2220705694894749E-003) (  1.6881432769495542E-002, -2.0256128254170787E-002) (  6.2261825017238944E-003,  1.9720013414434984E-002) (  3.5857938946164757E-002,  6.0320675078021274E-002) ( -1.1106912334455120E-002, -1.3918262921651351E-003) ( 0.39399126081515429     , 0.20448895607146830     ) (-0.25139670313089324     , -0.0000000000000000     )
 Mode          23
 (-0.30125314253553181     , -0.0000000000000000     ) (-0.39911032783658384     , 0.19809810156457233     ) (-0.12808828865407956     , 0.17206674425066354     ) ( -5.4246145162477326E-002, 0.35673367083303187     ) (  7.8797645811044689E-002, 0.26729923619485502     ) (  8.1961528651956675E-002,  9.5397798159361766E-002) (  2.0845574074418491E-002,  9.1400477421192793E-003) (  0.0000000000000000     ,  0.0000000000000000     ) (  0.0000000000000000     ,  0.0000000000000000     ) (  0.0000000000000000     ,  0.0000000000000000     )
 (-0.39911032783658384     ,-0.19809810156457233     ) ( 0.64373022568319016     , -0.0000000000000000     ) ( 0.55556866418485806     ,-0.27181917708549136     ) (  7.0999577161970834E-002, -8.8218384264785732E-002) (  1.6517717049192169E-002,-0.10413979423318093     ) (  1.7536259554896967E-002,  5.9450102804846104E-002) (  6.6921307911932473E-002,  7.7891976025152188E-002) (  3.1842140366943918E-002,  1.3961653544590604E-002) (  0.0000000000000000     ,  0.0000000000000000     ) (  0.0000000000000000     ,  0.0000000000000000     )
 (-0.12808828865407956     ,-0.17206674425066354     ) ( 0.55556866418485806     , 0.27181917708549136     ) (-0.42998646722411166     , -0.0000000000000000     ) ( -7.2512553826703519E-002,  3.5299272683226295E-002) (  4.9802009413541209E-002, -6.4691523184070746E-002) (  3.8663613076028100E-002,-0.24977570550166470     ) ( -4.8206344557462213E-002,-0.16359432777620772     ) (  0.0000000000000000     ,  0.0000000000000000     ) (  3.1842140366943918E-002,  1.3961653544590604E-002) (  0.0000000000000000     ,  0.0000000000000000     )
 ( -5.4246145162477326E-002,-0.35673367083303187     ) (  7.0999577161970834E-002,  8.8218384264785732E-002) ( -7.2512553826703519E-002, -3.5299272683226295E-002) (-0.29004673070785120     , -0.0000000000000000     ) (-0.41568515712991627     , 0.20351848866080605     ) ( -4.9359795895672492E-002,  6.1081099528160328E-002) (  0.0000000000000000     ,  0.0000000000000000     ) ( -4.8206344557462213E-002,-0.16359432777620772     ) ( -6.6921307911932473E-002, -7.7891976025152188E-002) (  2.0845574074418491E-002,  9.1400477421192793E-003)
 (  7.8797645811044689E-002,-0.26729923619485502     ) (  1.6517717049192169E-002, 0.10413979423318093     ) (  4.9802009413541209E-002,  6.4691523184070746E-002) (-0.41568515712991627     ,-0.20351848866080605     ) ( 0.37755611478430451     , -0.0000000000000000     ) (  0.0000000000000000     ,  0.0000000000000000     ) ( -4.9359795895672492E-002,  6.1081099528160328E-002) ( -3.8663613076028100E-002, 0.24977570550166470     ) (  1.7536259554896967E-002,  5.9450102804846104E-002) ( -8.1961528651956675E-002, -9.5397798159361766E-002)
 (  8.1961528651956675E-002, -9.5397798159361766E-002) (  1.7536259554896967E-002, -5.9450102804846104E-002) (  3.8663613076028100E-002, 0.24977570550166470     ) ( -4.9359795895672492E-002, -6.1081099528160328E-002) (  0.0000000000000000     , -0.0000000000000000     ) ( 0.37755611478430451     , -0.0000000000000000     ) ( 0.41568515712991627     ,-0.20351848866080605     ) (  4.9802009413541209E-002, -6.4691523184070746E-002) ( -1.6517717049192169E-002, 0.10413979423318093     ) (  7.8797645811044689E-002, 0.26729923619485502     )
 (  2.0845574074418491E-002, -9.1400477421192793E-003) (  6.6921307911932473E-002, -7.7891976025152188E-002) ( -4.8206344557462213E-002, 0.16359432777620772     ) (  0.0000000000000000     , -0.0000000000000000     ) ( -4.9359795895672492E-002, -6.1081099528160328E-002) ( 0.41568515712991627     , 0.20351848866080605     ) (-0.29004673070785120     , -0.0000000000000000     ) (  7.2512553826703519E-002, -3.5299272683226295E-002) (  7.0999577161970834E-002, -8.8218384264785732E-002) (  5.4246145162477326E-002,-0.35673367083303187     )
 (  0.0000000000000000     , -0.0000000000000000     ) (  3.1842140366943918E-002, -1.3961653544590604E-002) (  0.0000000000000000     , -0.0000000000000000     ) ( -4.8206344557462213E-002, 0.16359432777620772     ) ( -3.8663613076028100E-002,-0.24977570550166470     ) (  4.9802009413541209E-002,  6.4691523184070746E-002) (  7.2512553826703519E-002,  3.5299272683226295E-002) (-0.42998646722411166     , -0.0000000000000000     ) (-0.55556866418485806     , 0.27181917708549136     ) (-0.12808828865407956     , 0.17206674425066354     )
 (  0.0000000000000000     , -0.0000000000000000     ) (  0.0000000000000000     , -0.0000000000000000     ) (  3.1842140366943918E-002, -1.3961653544590604E-002) ( -6.6921307911932473E-002,  7.7891976025152188E-002) (  1.7536259554896967E-002, -5.9450102804846104E-002) ( -1.6517717049192169E-002,-0.10413979423318093     ) (  7.0999577161970834E-002,  8.8218384264785732E-002) (-0.55556866418485806     ,-0.27181917708549136     ) ( 0.64373022568319016     , -0.0000000000000000     ) ( 0.39911032783658384     ,-0.19809810156457233     )
 (  0.0000000000000000     , -0.0000000000000000     ) (  0.0000000000000000     , -0.0000000000000000     ) (  0.0000000000000000     , -0.0000000000000000     ) (  2.0845574074418491E-002, -9.1400477421192793E-003) ( -8.1961528651956675E-002,  9.5397798159361766E-002) (  7.8797645811044689E-002,-0.26729923619485502     ) (  5.4246145162477326E-002, 0.35673367083303187     ) (-0.12808828865407956     ,-0.17206674425066354     ) ( 0.39911032783658384     , 0.19809810156457233     ) (-0.30125314253553181     , -0.0000000000000000     )
 Mode          24
 ( -3.5403294557902372E-002, -0.0000000000000000     ) (-0.29354960416133558     , 0.14869004249288328     ) ( -4.4580092879906705E-002,  6.1646590736599706E-002) ( -2.7349328576137290E-002, 0.17175788374327489     ) ( 0.11140391294347565     , 0.34926655740139173     ) ( -3.2808143156620853E-002, -3.3329052281907953E-002) ( -2.7130992421484649E-002, -9.0605762050052462E-003) (  0.0000000000000000     ,  0.0000000000000000     ) (  0.0000000000000000     ,  0.0000000000000000     ) (  0.0000000000000000     ,  0.0000000000000000     )
 (-0.29354960416133558     ,-0.14869004249288328     ) ( -1.1775425058546736E-002, -0.0000000000000000     ) ( 0.40985309504867246     ,-0.20745320904594880     ) (  4.5773978618335549E-002, -6.3224490093288080E-002) (  6.7662438676406823E-003, -4.3007268513662822E-002) (  2.4972889559996585E-002,  7.8307450992685101E-002) ( -2.6787736713968297E-002, -2.7213057233739263E-002) ( -4.1443275483575542E-002, -1.3840258766450755E-002) (  0.0000000000000000     ,  0.0000000000000000     ) (  0.0000000000000000     ,  0.0000000000000000     )
 ( -4.4580092879906705E-002, -6.1646590736599706E-002) ( 0.40985309504867246     , 0.20745320904594880     ) (  1.1745897857779714E-002, -0.0000000000000000     ) ( -5.5689814070924930E-002,  2.8161747938212026E-002) (  2.2994485337477836E-002, -3.1782302389007644E-002) (  1.7931560504183212E-002,-0.11312713092554574     ) ( -6.7823014906745804E-002,-0.21260871394573319     ) (  0.0000000000000000     ,  0.0000000000000000     ) ( -4.1443275483575542E-002, -1.3840258766450755E-002) (  0.0000000000000000     ,  0.0000000000000000     )
 ( -2.7349328576137290E-002,-0.17175788374327489     ) (  4.5773978618335549E-002,  6.3224490093288080E-002) ( -5.5689814070924930E-002, -2.8161747938212026E-002) (  1.8523860538783108E-002, -0.0000000000000000     ) (-0.30890329786542836     , 0.15633998531523574     ) ( -3.4207525874325878E-002,  4.7235191221657681E-002) (  0.0000000000000000     ,  0.0000000000000000     ) ( -6.7823014906745804E-002,-0.21260871394573319     ) (  2.6787736713968297E-002,  2.7213057233739263E-002) ( -2.7130992421484649E-002, -9.0605762050052462E-003)
 ( 0.11140391294347565     ,-0.34926655740139173     ) (  6.7662438676406823E-003,  4.3007268513662822E-002) (  2.2994485337477836E-002,  3.1782302389007644E-002) (-0.30890329786542836     ,-0.15633998531523574     ) (  1.6908961219886279E-002, -0.0000000000000000     ) (  0.0000000000000000     ,  0.0000000000000000     ) ( -3.4207525874325878E-002,  4.7235191221657681E-002) ( -1.7931560504183212E-002, 0.11312713092554574     ) (  2.4972889559996585E-002,  7.8307450992685101E-002) (  3.2808143156620853E-002,  3.3329052281907953E-002)
 ( -3.2808143156620853E-002,  3.3329052281907953E-002) (  2.4972889559996585E-002, -7.8307450992685101E-002) (  1.7931560504183212E-002, 0.11312713092554574     ) ( -3.4207525874325878E-002, -4.7235191221657681E-002) (  0.0000000000000000     , -0.0000000000000000     ) (  1.6908961219886279E-002, -0.0000000000000000     ) ( 0.30890329786542836     ,-0.15633998531523574     ) (  2.2994485337477836E-002, -3.1782302389007644E-002) ( -6.7662438676406823E-003,  4.3007268513662822E-002) ( 0.11140391294347565     , 0.34926655740139173     )
 ( -2.7130992421484649E-002,  9.0605762050052462E-003) ( -2.6787736713968297E-002,  2.7213057233739263E-002) ( -6.7823014906745804E-002, 0.21260871394573319     ) (  0.0000000000000000     , -0.0000000000000000     ) ( -3.4207525874325878E-002, -4.7235191221657681E-002) ( 0.30890329786542836     , 0.15633998531523574     ) (  1.8523860538783108E-002, -0.0000000000000000     ) (  5.5689814070924930E-002, -2.8161747938212026E-002) (  4.5773978618335549E-002, -6.3224490093288080E-002) (  2.7349328576137290E-002,-0.17175788374327489     )
 (  0.0000000000000000     , -0.0000000000000000     ) ( -4.1443275483575542E-002,  1.3840258766450755E-002) (  0.0000000000000000     , -0.0000000000000000     ) ( -6.7823014906745804E-002, 0.21260871394573319     ) ( -1.7931560504183212E-002,-0.11312713092554574     ) (  2.2994485337477836E-002,  3.1782302389007644E-002) (  5.5689814070924930E-002,  2.8161747938212026E-002) (  1.1745897857779714E-002, -0.0000000000000000     ) (-0.40985309504867246     , 0.20745320904594880     ) ( -4.4580092879906705E-002,  6.1646590736599706E-002)
 (  0.0000000000000000     , -0.0000000000000000     ) (  0.0000000000000000     , -0.0000000000000000     ) ( -4.1443275483575542E-002,  1.3840258766450755E-002) (  2.6787736713968297E-002, -2.7213057233739263E-002) (  2.4972889559996585E-002, -7.8307450992685101E-002) ( -6.7662438676406823E-003, -4.3007268513662822E-002) (  4.5773978618335549E-002,  6.3224490093288080E-002) (-0.40985309504867246     ,-0.20745320904594880     ) ( -1.1775425058546736E-002, -0.0000000000000000     ) ( 0.29354960416133558     ,-0.14869004249288328     )
 (  0.0000000000000000     , -0.0000000000000000     ) (  0.0000000000000000     , -0.0000000000000000     ) (  0.0000000000000000     , -0.0000000000000000     ) ( -2.7130992421484649E-002,  9.0605762050052462E-003) (  3.2808143156620853E-002, -3.3329052281907953E-002) ( 0.11140391294347565     ,-0.34926655740139173     ) (  2.7349328576137290E-002, 0.17175788374327489     ) ( -4.4580092879906705E-002, -6.1646590736599706E-002) ( 0.29354960416133558     , 0.14869004249288328     ) ( -3.5403294557902372E-002, -0.0000000000000000     )
 Mode          25
 ( -4.5375774221811244E-002, -0.0000000000000000     ) (-0.34895129950422110     , 0.17677887487315819     ) ( -8.4239769158127337E-002, 0.11631192917220520     ) ( -4.2496575240487243E-002, 0.26516483743030189     ) ( 0.20357590180288565     , 0.63911989240366507     ) (  7.1854876210771412E-002,  7.2946582827284251E-002) ( -2.7747654198305795E-002, -9.2618414292560645E-003) (  0.0000000000000000     ,  0.0000000000000000     ) (  0.0000000000000000     ,  0.0000000000000000     ) (  0.0000000000000000     ,  0.0000000000000000     )
 (-0.34895129950422110     ,-0.17677887487315819     ) ( -3.6911490327046693E-002, -0.0000000000000000     ) ( 0.43307257811842320     ,-0.21917132411941806     ) (  7.2109821954953482E-002, -9.9675549514519290E-002) (  1.0961693898865837E-002, -6.9009114617307493E-002) (  4.6246724227115156E-002, 0.14521065036608280     ) (  5.8669260749079848E-002,  5.9560635468838760E-002) ( -4.2385241907065170E-002, -1.4147696474747966E-002) (  0.0000000000000000     ,  0.0000000000000000     ) (  0.0000000000000000     ,  0.0000000000000000     )
 ( -8.4239769158127337E-002,-0.11631192917220520     ) ( 0.43307257811842320     , 0.21917132411941806     ) (  3.8010638148811705E-002, -0.0000000000000000     ) ( -4.4882991725797142E-002,  2.2659280172704313E-002) (  4.0364962534302808E-002, -5.5759756776155765E-002) (  2.8310848091363694E-002,-0.17726220618935645     ) (-0.12281312725293762     ,-0.38553000972716511     ) (  0.0000000000000000     ,  0.0000000000000000     ) ( -4.2385241907065170E-002, -1.4147696474747966E-002) (  0.0000000000000000     ,  0.0000000000000000     )
 ( -4.2496575240487243E-002,-0.26516483743030189     ) (  7.2109821954953482E-002,  9.9675549514519290E-002) ( -4.4882991725797142E-002, -2.2659280172704313E-002) (  3.7930718824866594E-002, -0.0000000000000000     ) (-0.31600019357011211     , 0.15988467692894651     ) ( -5.1476331923485399E-002,  7.1171213648992468E-002) (  0.0000000000000000     ,  0.0000000000000000     ) (-0.12281312725293762     ,-0.38553000972716511     ) ( -5.8669260749079848E-002, -5.9560635468838760E-002) ( -2.7747654198305795E-002, -9.2618414292560645E-003)
 ( 0.20357590180288565     ,-0.63911989240366507     ) (  1.0961693898865837E-002,  6.9009114617307493E-002) (  4.0364962534302808E-002,  5.5759756776155765E-002) (-0.31600019357011211     ,-0.15988467692894651     ) (  6.3459075751796414E-003, -0.0000000000000000     ) (  0.0000000000000000     ,  0.0000000000000000     ) ( -5.1476331923485399E-002,  7.1171213648992468E-002) ( -2.8310848091363694E-002, 0.17726220618935645     ) (  4.6246724227115156E-002, 0.14521065036608280     ) ( -7.1854876210771412E-002, -7.2946582827284251E-002)
 (  7.1854876210771412E-002, -7.2946582827284251E-002) (  4.6246724227115156E-002,-0.14521065036608280     ) (  2.8310848091363694E-002, 0.17726220618935645     ) ( -5.1476331923485399E-002, -7.1171213648992468E-002) (  0.0000000000000000     , -0.0000000000000000     ) (  6.3459075751796414E-003, -0.0000000000000000     ) ( 0.31600019357011211     ,-0.15988467692894651     ) (  4.0364962534302808E-002, -5.5759756776155765E-002) ( -1.0961693898865837E-002,  6.9009114617307493E-002) ( 0.20357590180288565     , 0.63911989240366507     )
 ( -2.7747654198305795E-002,  9.2618414292560645E-003) (  5.8669260749079848E-002, -5.9560635468838760E-002) (-0.12281312725293762     , 0.38553000972716511     ) (  0.0000000000000000     , -0.0000000000000000     ) ( -5.1476331923485399E-002, -7.1171213648992468E-002) ( 0.31600019357011211     , 0.15988467692894651     ) (  3.7930718824866594E-002, -0.0000000000000000     ) (  4.4882991725797142E-002, -2.2659280172704313E-002) (  7.2109821954953482E-002, -9.9675549514519290E-002) (  4.2496575240487243E-002,-0.26516483743030189     )
 (  0.0000000000000000     , -0.0000000000000000     ) ( -4.2385241907065170E-002,  1.4147696474747966E-002) (  0.0000000000000000     , -0.0000000000000000     ) (-0.12281312725293762     , 0.38553000972716511     ) ( -2.8310848091363694E-002,-0.17726220618935645     ) (  4.0364962534302808E-002,  5.5759756776155765E-002) (  4.4882991725797142E-002,  2.2659280172704313E-002) (  3.8010638148811705E-002, -0.0000000000000000     ) (-0.43307257811842320     , 0.21917132411941806     ) ( -8.4239769158127337E-002, 0.11631192917220520     )
 (  0.0000000000000000     , -0.0000000000000000     ) (  0.0000000000000000     , -0.0000000000000000     ) ( -4.2385241907065170E-002,  1.4147696474747966E-002) ( -5.8669260749079848E-002,  5.9560635468838760E-002) (  4.6246724227115156E-002,-0.14521065036608280     ) ( -1.0961693898865837E-002, -6.9009114617307493E-002) (  7.2109821954953482E-002,  9.9675549514519290E-002) (-0.43307257811842320     ,-0.21917132411941806     ) ( -3.6911490327046693E-002, -0.0000000000000000     ) ( 0.34895129950422110     ,-0.17677887487315819     )
 (  0.0000000000000000     , -0.0000000000000000     ) (  0.0000000000000000     , -0.0000000000000000     ) (  0.0000000000000000     , -0.0000000000000000     ) ( -2.7747654198305795E-002,  9.2618414292560645E-003) ( -7.1854876210771412E-002,  7.2946582827284251E-002) ( 0.20357590180288565     ,-0.63911989240366507     ) (  4.2496575240487243E-002, 0.26516483743030189     ) ( -8.4239769158127337E-002,-0.11631192917220520     ) ( 0.34895129950422110     , 0.17677887487315819     ) ( -4.5375774221811244E-002, -0.0000000000000000     )
 Mode          26
 ( -8.3297517659987816E-002, -0.0000000000000000     ) ( 0.37720066928939255     ,-0.19168775851847242     ) (-0.13616301968065417     , 0.18618787651961943     ) (  9.7100663633832851E-003, -5.6994336701988883E-002) (  7.8185900172565589E-002, 0.24565187867031393     ) ( -5.0946815350174313E-002, -5.1783633639014059E-002) ( -1.9926965578799423E-002, -6.6613667853301969E-003) (  0.0000000000000000     ,  0.0000000000000000     ) (  0.0000000000000000     ,  0.0000000000000000     ) (  0.0000000000000000     ,  0.0000000000000000     )
 ( 0.37720066928939255     , 0.19168775851847242     ) (  5.8435350577969045E-002, -0.0000000000000000     ) (-0.60085955290244120     , 0.30541530394094996     ) ( 0.16276186866195158     ,-0.22259297060289213     ) ( -4.3403929937114293E-003,  2.5684433416939573E-002) (  1.7411036597517689E-002,  5.4700977689278452E-002) ( -4.1597900542573514E-002, -4.2281159814268957E-002) ( -3.0438942711875958E-002, -1.0175405841880092E-002) (  0.0000000000000000     ,  0.0000000000000000     ) (  0.0000000000000000     ,  0.0000000000000000     )
 (-0.13616301968065417     ,-0.18618787651961943     ) (-0.60085955290244120     ,-0.30541530394094996     ) (  1.3869135223929848E-002, -0.0000000000000000     ) (  9.0409156054436474E-002, -4.5968306411445593E-002) (  7.7413445714238402E-002,-0.10586372608688920     ) ( -8.3045109868533154E-003,  4.8952273941648347E-002) ( -4.7812033541938796E-002,-0.15022528596340559     ) (  0.0000000000000000     ,  0.0000000000000000     ) ( -3.0438942711875958E-002, -1.0175405841880092E-002) (  0.0000000000000000     ,  0.0000000000000000     )
 (  9.7100663633832851E-003,  5.6994336701988883E-002) ( 0.16276186866195158     , 0.22259297060289213     ) (  9.0409156054436474E-002,  4.5968306411445593E-002) ( -1.4538052669983148E-003, -0.0000000000000000     ) ( 0.45603459964233195     ,-0.23181074105118921     ) (-0.12105102658498819     , 0.16555102048293754     ) (  0.0000000000000000     ,  0.0000000000000000     ) ( -4.7812033541938796E-002,-0.15022528596340559     ) (  4.1597900542573514E-002,  4.2281159814268957E-002) ( -1.9926965578799423E-002, -6.6613667853301969E-003)
 (  7.8185900172565589E-002,-0.24565187867031393     ) ( -4.3403929937114293E-003, -2.5684433416939573E-002) (  7.7413445714238402E-002, 0.10586372608688920     ) ( 0.45603459964233195     , 0.23181074105118921     ) (  1.2446837125087241E-002, -0.0000000000000000     ) (  0.0000000000000000     ,  0.0000000000000000     ) (-0.12105102658498819     , 0.16555102048293754     ) (  8.3045109868533154E-003, -4.8952273941648347E-002) (  1.7411036597517689E-002,  5.4700977689278452E-002) (  5.0946815350174313E-002,  5.1783633639014059E-002)
 ( -5.0946815350174313E-002,  5.1783633639014059E-002) (  1.7411036597517689E-002, -5.4700977689278452E-002) ( -8.3045109868533154E-003, -4.8952273941648347E-002) (-0.12105102658498819     ,-0.16555102048293754     ) (  0.0000000000000000     , -0.0000000000000000     ) (  1.2446837125087241E-002, -0.0000000000000000     ) (-0.45603459964233195     , 0.23181074105118921     ) (  7.7413445714238402E-002,-0.10586372608688920     ) (  4.3403929937114293E-003, -2.5684433416939573E-002) (  7.8185900172565589E-002, 0.24565187867031393     )
 ( -1.9926965578799423E-002,  6.6613667853301969E-003) ( -4.1597900542573514E-002,  4.2281159814268957E-002) ( -4.7812033541938796E-002, 0.15022528596340559     ) (  0.0000000000000000     , -0.0000000000000000     ) (-0.12105102658498819     ,-0.16555102048293754     ) (-0.45603459964233195     ,-0.23181074105118921     ) ( -1.4538052669983148E-003, -0.0000000000000000     ) ( -9.0409156054436474E-002,  4.5968306411445593E-002) ( 0.16276186866195158     ,-0.22259297060289213     ) ( -9.7100663633832851E-003,  5.6994336701988883E-002)
 (  0.0000000000000000     , -0.0000000000000000     ) ( -3.0438942711875958E-002,  1.0175405841880092E-002) (  0.0000000000000000     , -0.0000000000000000     ) ( -4.7812033541938796E-002, 0.15022528596340559     ) (  8.3045109868533154E-003,  4.8952273941648347E-002) (  7.7413445714238402E-002, 0.10586372608688920     ) ( -9.0409156054436474E-002, -4.5968306411445593E-002) (  1.3869135223929848E-002, -0.0000000000000000     ) ( 0.60085955290244120     ,-0.30541530394094996     ) (-0.13616301968065417     , 0.18618787651961943     )
 (  0.0000000000000000     , -0.0000000000000000     ) (  0.0000000000000000     , -0.0000000000000000     ) ( -3.0438942711875958E-002,  1.0175405841880092E-002) (  4.1597900542573514E-002, -4.2281159814268957E-002) (  1.7411036597517689E-002, -5.4700977689278452E-002) (  4.3403929937114293E-003,  2.5684433416939573E-002) ( 0.16276186866195158     , 0.22259297060289213     ) ( 0.60085955290244120     , 0.30541530394094996     ) (  5.8435350577969045E-002, -0.0000000000000000     ) (-0.37720066928939255     , 0.19168775851847242     )
 (  0.0000000000000000     , -0.0000000000000000     ) (  0.0000000000000000     , -0.0000000000000000     ) (  0.0000000000000000     , -0.0000000000000000     ) ( -1.9926965578799423E-002,  6.6613667853301969E-003) (  5.0946815350174313E-002, -5.1783633639014059E-002) (  7.8185900172565589E-002,-0.24565187867031393     ) ( -9.7100663633832851E-003, -5.6994336701988883E-002) (-0.13616301968065417     ,-0.18618787651961943     ) (-0.37720066928939255     ,-0.19168775851847242     ) ( -8.3297517659987816E-002, -0.0000000000000000     )
 Mode          27
 (-0.28354448845722618     , -0.0000000000000000     ) ( 0.35283017240149556     ,-0.17952773210923850     ) (-0.30163889694151164     , 0.41280583406790283     ) (  8.5217539389017530E-004, -1.0031311411043261E-003) (  6.2892787132756506E-002, 0.19764235421794885     ) ( -4.6401498385076040E-002, -4.7169063664088365E-002) ( -2.2378545619643711E-002, -7.4832169140918899E-003) (  0.0000000000000000     ,  0.0000000000000000     ) (  0.0000000000000000     ,  0.0000000000000000     ) (  0.0000000000000000     ,  0.0000000000000000     )
 ( 0.35283017240149556     , 0.17952773210923850     ) ( 0.49523012601865890     , -0.0000000000000000     ) (-0.54605301261820616     , 0.27798943050229419     ) ( 0.32050341635084167     ,-0.43864752477304797     ) ( -1.3579222114340980E-003,  6.7938027290847421E-003) (  1.4415529834167775E-002,  4.5299163118627153E-002) ( -3.7886664781337988E-002, -3.8513379207290387E-002) ( -3.4183793081679917E-002, -1.1430802650199979E-002) (  0.0000000000000000     ,  0.0000000000000000     ) (  0.0000000000000000     ,  0.0000000000000000     )
 (-0.30163889694151164     ,-0.41280583406790283     ) (-0.54605301261820616     ,-0.27798943050229419     ) (-0.25591782035152244     , -0.0000000000000000     ) (  7.8190730622107837E-002, -3.9841366753344279E-002) ( 0.16056351356166515     ,-0.21974500534484637     ) ( -1.7058213591651314E-003,  7.2033293025516474E-003) ( -3.7706662724454568E-002,-0.11849800652002271     ) (  0.0000000000000000     ,  0.0000000000000000     ) ( -3.4183793081679917E-002, -1.1430802650199979E-002) (  0.0000000000000000     ,  0.0000000000000000     )
 (  8.5217539389017530E-004,  1.0031311411043261E-003) ( 0.32050341635084167     , 0.43864752477304797     ) (  7.8190730622107837E-002,  3.9841366753344279E-002) (-0.19641098139421503     , -0.0000000000000000     ) ( 0.41136247988130109     ,-0.20944680797125756     ) (-0.23609378886453886     , 0.32312406410876598     ) (  0.0000000000000000     ,  0.0000000000000000     ) ( -3.7706662724454568E-002,-0.11849800652002271     ) (  3.7886664781337988E-002,  3.8513379207290387E-002) ( -2.2378545619643711E-002, -7.4832169140918899E-003)
 (  6.2892787132756506E-002,-0.19764235421794885     ) ( -1.3579222114340980E-003, -6.7938027290847421E-003) ( 0.16056351356166515     , 0.21974500534484637     ) ( 0.41136247988130109     , 0.20944680797125756     ) ( 0.24064316418430481     , -0.0000000000000000     ) (  0.0000000000000000     ,  0.0000000000000000     ) (-0.23609378886453886     , 0.32312406410876598     ) (  1.7058213591651314E-003, -7.2033293025516474E-003) (  1.4415529834167775E-002,  4.5299163118627153E-002) (  4.6401498385076040E-002,  4.7169063664088365E-002)
 ( -4.6401498385076040E-002,  4.7169063664088365E-002) (  1.4415529834167775E-002, -4.5299163118627153E-002) ( -1.7058213591651314E-003, -7.2033293025516474E-003) (-0.23609378886453886     ,-0.32312406410876598     ) (  0.0000000000000000     , -0.0000000000000000     ) ( 0.24064316418430481     , -0.0000000000000000     ) (-0.41136247988130109     , 0.20944680797125756     ) ( 0.16056351356166515     ,-0.21974500534484637     ) (  1.3579222114340980E-003, -6.7938027290847421E-003) (  6.2892787132756506E-002, 0.19764235421794885     )
 ( -2.2378545619643711E-002,  7.4832169140918899E-003) ( -3.7886664781337988E-002,  3.8513379207290387E-002) ( -3.7706662724454568E-002, 0.11849800652002271     ) (  0.0000000000000000     , -0.0000000000000000     ) (-0.23609378886453886     ,-0.32312406410876598     ) (-0.41136247988130109     ,-0.20944680797125756     ) (-0.19641098139421503     , -0.0000000000000000     ) ( -7.8190730622107837E-002,  3.9841366753344279E-002) ( 0.32050341635084167     ,-0.43864752477304797     ) ( -8.5217539389017530E-004,  1.0031311411043261E-003)
 (  0.0000000000000000     , -0.0000000000000000     ) ( -3.4183793081679917E-002,  1.1430802650199979E-002) (  0.0000000000000000     , -0.0000000000000000     ) ( -3.7706662724454568E-002, 0.11849800652002271     ) (  1.7058213591651314E-003,  7.2033293025516474E-003) ( 0.16056351356166515     , 0.21974500534484637     ) ( -7.8190730622107837E-002, -3.9841366753344279E-002) (-0.25591782035152244     , -0.0000000000000000     ) ( 0.54605301261820616     ,-0.27798943050229419     ) (-0.30163889694151164     , 0.41280583406790283     )
 (  0.0000000000000000     , -0.0000000000000000     ) (  0.0000000000000000     , -0.0000000000000000     ) ( -3.4183793081679917E-002,  1.1430802650199979E-002) (  3.7886664781337988E-002, -3.8513379207290387E-002) (  1.4415529834167775E-002, -4.5299163118627153E-002) (  1.3579222114340980E-003,  6.7938027290847421E-003) ( 0.32050341635084167     , 0.43864752477304797     ) ( 0.54605301261820616     , 0.27798943050229419     ) ( 0.49523012601865890     , -0.0000000000000000     ) (-0.35283017240149556     , 0.17952773210923850     )
 (  0.0000000000000000     , -0.0000000000000000     ) (  0.0000000000000000     , -0.0000000000000000     ) (  0.0000000000000000     , -0.0000000000000000     ) ( -2.2378545619643711E-002,  7.4832169140918899E-003) (  4.6401498385076040E-002, -4.7169063664088365E-002) (  6.2892787132756506E-002,-0.19764235421794885     ) ( -8.5217539389017530E-004, -1.0031311411043261E-003) (-0.30163889694151164     ,-0.41280583406790283     ) (-0.35283017240149556     ,-0.17952773210923850     ) (-0.28354448845722618     , -0.0000000000000000     )
 Mode          28
 (-0.20873029231338275     , -0.0000000000000000     ) ( 0.53947053818697521     ,-0.27392889211694432     ) (-0.11338062510799224     , 0.15491627908991623     ) ( -5.3315787303812485E-002, 0.32964541497104061     ) ( 0.21483399376057921     , 0.67493815951129565     ) ( -8.5016401006238931E-002, -8.6373541504433535E-002) ( -3.7453736569117366E-002, -1.2508896398870080E-002) (  0.0000000000000000     ,  0.0000000000000000     ) (  0.0000000000000000     ,  0.0000000000000000     ) (  0.0000000000000000     ,  0.0000000000000000     )
 ( 0.53947053818697521     , 0.27392889211694432     ) ( 0.38950215132693256     , -0.0000000000000000     ) (-0.92610448796397660     , 0.47028676010165726     ) ( 0.15974391000433266     ,-0.21838850202974616     ) (  1.5352197050059956E-002, -9.5237065330014928E-002) (  4.7615855488096756E-002, 0.14959172667949042     ) ( -6.9415600744374570E-002, -7.0523701320989007E-002) ( -5.7211527628971991E-002, -1.9107654869394218E-002) (  0.0000000000000000     ,  0.0000000000000000     ) (  0.0000000000000000     ,  0.0000000000000000     )
 (-0.11338062510799224     ,-0.15491627908991623     ) (-0.92610448796397660     ,-0.47028676010165726     ) (-0.26700133173190160     , -0.0000000000000000     ) ( 0.15182983831829816     , -7.7106002139858063E-002) (  7.1152457774937852E-002, -9.7254047269749552E-002) (  3.7118276071576348E-002,-0.22981424245119303     ) (-0.13178811450674732     ,-0.41403832439330390     ) (  0.0000000000000000     ,  0.0000000000000000     ) ( -5.7211527628971991E-002, -1.9107654869394218E-002) (  0.0000000000000000     ,  0.0000000000000000     )
 ( -5.3315787303812485E-002,-0.32964541497104061     ) ( 0.15974391000433266     , 0.21838850202974616     ) ( 0.15182983831829816     ,  7.7106002139858063E-002) (-0.16828712781388139     , -0.0000000000000000     ) ( 0.71134164115906495     ,-0.36123062590383337     ) (-0.12001357226381225     , 0.16407506035375488     ) (  0.0000000000000000     ,  0.0000000000000000     ) (-0.13178811450674732     ,-0.41403832439330390     ) (  6.9415600744374570E-002,  7.0523701320989007E-002) ( -3.7453736569117366E-002, -1.2508896398870080E-002)
 ( 0.21483399376057921     ,-0.67493815951129565     ) (  1.5352197050059956E-002,  9.5237065330014928E-002) (  7.1152457774937852E-002,  9.7254047269749552E-002) ( 0.71134164115906495     , 0.36123062590383337     ) ( 0.25451660053223318     , -0.0000000000000000     ) (  0.0000000000000000     ,  0.0000000000000000     ) (-0.12001357226381225     , 0.16407506035375488     ) ( -3.7118276071576348E-002, 0.22981424245119303     ) (  4.7615855488096756E-002, 0.14959172667949042     ) (  8.5016401006238931E-002,  8.6373541504433535E-002)
 ( -8.5016401006238931E-002,  8.6373541504433535E-002) (  4.7615855488096756E-002,-0.14959172667949042     ) (  3.7118276071576348E-002, 0.22981424245119303     ) (-0.12001357226381225     ,-0.16407506035375488     ) (  0.0000000000000000     , -0.0000000000000000     ) ( 0.25451660053223318     , -0.0000000000000000     ) (-0.71134164115906495     , 0.36123062590383337     ) (  7.1152457774937852E-002, -9.7254047269749552E-002) ( -1.5352197050059956E-002,  9.5237065330014928E-002) ( 0.21483399376057921     , 0.67493815951129554     )
 ( -3.7453736569117366E-002,  1.2508896398870080E-002) ( -6.9415600744374570E-002,  7.0523701320989007E-002) (-0.13178811450674732     , 0.41403832439330390     ) (  0.0000000000000000     , -0.0000000000000000     ) (-0.12001357226381225     ,-0.16407506035375488     ) (-0.71134164115906495     ,-0.36123062590383337     ) (-0.16828712781388139     , -0.0000000000000000     ) (-0.15182983831829816     ,  7.7106002139858063E-002) ( 0.15974391000433266     ,-0.21838850202974616     ) (  5.3315787303812485E-002,-0.32964541497104061     )
 (  0.0000000000000000     , -0.0000000000000000     ) ( -5.7211527628971991E-002,  1.9107654869394218E-002) (  0.0000000000000000     , -0.0000000000000000     ) (-0.13178811450674732     , 0.41403832439330390     ) ( -3.7118276071576348E-002,-0.22981424245119303     ) (  7.1152457774937852E-002,  9.7254047269749552E-002) (-0.15182983831829816     , -7.7106002139858063E-002) (-0.26700133173190160     , -0.0000000000000000     ) ( 0.92610448796397660     ,-0.47028676010165726     ) (-0.11338062510799224     , 0.15491627908991623     )
 (  0.0000000000000000     , -0.0000000000000000     ) (  0.0000000000000000     , -0.0000000000000000     ) ( -5.7211527628971991E-002,  1.9107654869394218E-002) (  6.9415600744374570E-002, -7.0523701320989007E-002) (  4.7615855488096756E-002,-0.14959172667949042     ) ( -1.5352197050059956E-002, -9.5237065330014928E-002) ( 0.15974391000433266     , 0.21838850202974616     ) ( 0.92610448796397660     , 0.47028676010165726     ) ( 0.38950215132693256     , -0.0000000000000000     ) (-0.53947053818697521     , 0.27392889211694432     )
 (  0.0000000000000000     , -0.0000000000000000     ) (  0.0000000000000000     , -0.0000000000000000     ) (  0.0000000000000000     , -0.0000000000000000     ) ( -3.7453736569117366E-002,  1.2508896398870080E-002) (  8.5016401006238931E-002, -8.6373541504433535E-002) ( 0.21483399376057921     ,-0.67493815951129554     ) (  5.3315787303812485E-002, 0.32964541497104061     ) (-0.11338062510799224     ,-0.15491627908991623     ) (-0.53947053818697521     ,-0.27392889211694432     ) (-0.20873029231338275     , -0.0000000000000000     )
 Mode          29
 (-0.27256355483184330     , -0.0000000000000000     ) ( 0.73464592740419987     ,-0.37232261531597460     ) (-0.19076659591432935     , 0.26196501128551886     ) ( -6.0089096142309083E-002, 0.35907229260727752     ) ( 0.19520417267324988     , 0.61128209649003962     ) ( -4.1507950432731033E-002, -4.5391966651134624E-002) ( -3.8599632031468517E-002, -1.3223751680313697E-002) (  0.0000000000000000     ,  0.0000000000000000     ) (  0.0000000000000000     ,  0.0000000000000000     ) (  0.0000000000000000     ,  0.0000000000000000     )
 ( 0.73464592740419987     , 0.37232261531597460     ) ( 0.50954405439048911     , -0.0000000000000000     ) ( -1.2813094303851462     , 0.64945856924888790     ) ( 0.22798406631385248     ,-0.31413864216085430     ) (  1.9109661785635140E-002,-0.11502929317233242     ) (  4.3501592739265196E-002, 0.13596297111372690     ) ( -3.3891099609642407E-002, -3.7062385572236782E-002) ( -5.8961911860548853E-002, -2.0199614348779000E-002) (  0.0000000000000000     ,  0.0000000000000000     ) (  0.0000000000000000     ,  0.0000000000000000     )
 (-0.19076659591432935     ,-0.26196501128551886     ) ( -1.2813094303851462     ,-0.64945856924888790     ) (-0.31977477830858841     , -0.0000000000000000     ) ( 0.21684182128830548     ,-0.11012762746452945     ) ( 0.10906723310342736     ,-0.15014769959696606     ) (  4.3640932561251539E-002,-0.26161994278219353     ) (-0.11931189555599647     ,-0.37410724985201232     ) (  0.0000000000000000     ,  0.0000000000000000     ) ( -5.8961911860548853E-002, -2.0199614348779000E-002) (  0.0000000000000000     ,  0.0000000000000000     )
 ( -6.0089096142309083E-002,-0.35907229260727752     ) ( 0.22798406631385248     , 0.31413864216085430     ) ( 0.21684182128830548     , 0.11012762746452945     ) (-0.21608922855328189     , -0.0000000000000000     ) ( 0.99005185046821043     ,-0.50205471422790526     ) (-0.16833286664069524     , 0.23184795813308526     ) (  0.0000000000000000     ,  0.0000000000000000     ) (-0.11931189555599647     ,-0.37410724985201232     ) (  3.3891099609642407E-002,  3.7062385572236782E-002) ( -3.8599632031468517E-002, -1.3223751680313697E-002)
 ( 0.19520417267324988     ,-0.61128209649003962     ) (  1.9109661785635140E-002, 0.11502929317233242     ) ( 0.10906723310342736     , 0.15014769959696606     ) ( 0.99005185046821043     , 0.50205471422790526     ) ( 0.29888350730322444     , -0.0000000000000000     ) (  0.0000000000000000     ,  0.0000000000000000     ) (-0.16833286664069524     , 0.23184795813308526     ) ( -4.3640932561251539E-002, 0.26161994278219353     ) (  4.3501592739265196E-002, 0.13596297111372690     ) (  4.1507950432731033E-002,  4.5391966651134624E-002)
 ( -4.1507950432731033E-002,  4.5391966651134624E-002) (  4.3501592739265196E-002,-0.13596297111372690     ) (  4.3640932561251539E-002, 0.26161994278219353     ) (-0.16833286664069524     ,-0.23184795813308526     ) (  0.0000000000000000     , -0.0000000000000000     ) ( 0.29888350730322444     , -0.0000000000000000     ) (-0.99005185046821043     , 0.50205471422790526     ) ( 0.10906723310342736     ,-0.15014769959696606     ) ( -1.9109661785635140E-002, 0.11502929317233242     ) ( 0.19520417267324988     , 0.61128209649003962     )
 ( -3.8599632031468517E-002,  1.3223751680313697E-002) ( -3.3891099609642407E-002,  3.7062385572236782E-002) (-0.11931189555599647     , 0.37410724985201232     ) (  0.0000000000000000     , -0.0000000000000000     ) (-0.16833286664069524     ,-0.23184795813308526     ) (-0.99005185046821043     ,-0.50205471422790526     ) (-0.21608922855328189     , -0.0000000000000000     ) (-0.21684182128830548     , 0.11012762746452945     ) ( 0.22798406631385248     ,-0.31413864216085430     ) (  6.0089096142309083E-002,-0.35907229260727752     )
 (  0.0000000000000000     , -0.0000000000000000     ) ( -5.8961911860548853E-002,  2.0199614348779000E-002) (  0.0000000000000000     , -0.0000000000000000     ) (-0.11931189555599647     , 0.37410724985201232     ) ( -4.3640932561251539E-002,-0.26161994278219353     ) ( 0.10906723310342736     , 0.15014769959696606     ) (-0.21684182128830548     ,-0.11012762746452945     ) (-0.31977477830858841     , -0.0000000000000000     ) (  1.2813094303851462     ,-0.64945856924888790     ) (-0.19076659591432935     , 0.26196501128551886     )
 (  0.0000000000000000     , -0.0000000000000000     ) (  0.0000000000000000     , -0.0000000000000000     ) ( -5.8961911860548853E-002,  2.0199614348779000E-002) (  3.3891099609642407E-002, -3.7062385572236782E-002) (  4.3501592739265196E-002,-0.13596297111372690     ) ( -1.9109661785635140E-002,-0.11502929317233242     ) ( 0.22798406631385248     , 0.31413864216085430     ) (  1.2813094303851462     , 0.64945856924888790     ) ( 0.50954405439048911     , -0.0000000000000000     ) (-0.73464592740419987     , 0.37232261531597460     )
 (  0.0000000000000000     , -0.0000000000000000     ) (  0.0000000000000000     , -0.0000000000000000     ) (  0.0000000000000000     , -0.0000000000000000     ) ( -3.8599632031468517E-002,  1.3223751680313697E-002) (  4.1507950432731033E-002, -4.5391966651134624E-002) ( 0.19520417267324988     ,-0.61128209649003962     ) (  6.0089096142309083E-002, 0.35907229260727752     ) (-0.19076659591432935     ,-0.26196501128551886     ) (-0.73464592740419987     ,-0.37232261531597460     ) (-0.27256355483184330     , -0.0000000000000000     )
 Mode          30
 ( -5.0394975771031261E-002, -0.0000000000000000     ) (  3.3721249605685691E-002, -1.7234977285427014E-002) ( -5.0312550698930229E-003,  7.5130846281880872E-003) ( -2.7654229854051426E-002, 0.17020110836516555     ) ( -3.1034659631526129E-003, -9.5812364058789502E-003) (  1.6032303573581475E-002,  1.6329596705284475E-002) ( -4.5688018105173138E-003, -1.5293241645296610E-003) (  0.0000000000000000     ,  0.0000000000000000     ) (  0.0000000000000000     ,  0.0000000000000000     ) (  0.0000000000000000     ,  0.0000000000000000     )
 (  3.3721249605685691E-002,  1.7234977285427014E-002) (  8.0440488138621286E-002, -0.0000000000000000     ) ( -4.6668877639004354E-002,  2.3907133810805992E-002) (  1.2422033477741191E-003, -2.3303886109932353E-003) (  9.4333655542085323E-003, -5.8071413207248748E-002) ( -3.1083661160928794E-004, -9.3777211128055456E-004) (  1.3090321052224636E-002,  1.3333059877793431E-002) ( -6.9789600439822937E-003, -2.3360812486940903E-003) (  0.0000000000000000     ,  0.0000000000000000     ) (  0.0000000000000000     ,  0.0000000000000000     )
 ( -5.0312550698930229E-003, -7.5130846281880872E-003) ( -4.6668877639004354E-002, -2.3907133810805992E-002) ( -3.6111291400364842E-002, -0.0000000000000000     ) (  5.3946693422182524E-003, -2.7787238129163084E-003) (  2.1234419869650611E-003, -3.2285030235734138E-003) (  2.0723157616219755E-002,-0.12755572473238230     ) (  2.5964183660607781E-003,  8.0560110823381381E-003) (  0.0000000000000000     ,  0.0000000000000000     ) ( -6.9789600439822937E-003, -2.3360812486940903E-003) (  0.0000000000000000     ,  0.0000000000000000     )
 ( -2.7654229854051426E-002,-0.17020110836516555     ) (  1.2422033477741191E-003,  2.3303886109932353E-003) (  5.3946693422182524E-003,  2.7787238129163084E-003) ( -2.9780555102138805E-002, -0.0000000000000000     ) (  3.4196528488656723E-002, -1.7529540508585056E-002) (  4.5639194556547228E-004, -1.5933733869119083E-004) (  0.0000000000000000     ,  0.0000000000000000     ) (  2.5964183660607781E-003,  8.0560110823381381E-003) ( -1.3090321052224636E-002, -1.3333059877793431E-002) ( -4.5688018105173138E-003, -1.5293241645296610E-003)
 ( -3.1034659631526129E-003,  9.5812364058789502E-003) (  9.4333655542085323E-003,  5.8071413207248748E-002) (  2.1234419869650611E-003,  3.2285030235734138E-003) (  3.4196528488656723E-002,  1.7529540508585056E-002) (  3.5846334134913616E-002, -0.0000000000000000     ) (  0.0000000000000000     ,  0.0000000000000000     ) (  4.5639194556547228E-004, -1.5933733869119083E-004) ( -2.0723157616219755E-002, 0.12755572473238230     ) ( -3.1083661160928794E-004, -9.3777211128055456E-004) ( -1.6032303573581475E-002, -1.6329596705284475E-002)
 (  1.6032303573581475E-002, -1.6329596705284475E-002) ( -3.1083661160928794E-004,  9.3777211128055456E-004) (  2.0723157616219755E-002, 0.12755572473238230     ) (  4.5639194556547228E-004,  1.5933733869119083E-004) (  0.0000000000000000     , -0.0000000000000000     ) (  3.5846334134913616E-002, -0.0000000000000000     ) ( -3.4196528488656723E-002,  1.7529540508585056E-002) (  2.1234419869650611E-003, -3.2285030235734138E-003) ( -9.4333655542085323E-003,  5.8071413207248748E-002) ( -3.1034659631526134E-003, -9.5812364058789502E-003)
 ( -4.5688018105173138E-003,  1.5293241645296610E-003) (  1.3090321052224636E-002, -1.3333059877793431E-002) (  2.5964183660607781E-003, -8.0560110823381381E-003) (  0.0000000000000000     , -0.0000000000000000     ) (  4.5639194556547228E-004,  1.5933733869119083E-004) ( -3.4196528488656723E-002, -1.7529540508585056E-002) ( -2.9780555102138805E-002, -0.0000000000000000     ) ( -5.3946693422182524E-003,  2.7787238129163084E-003) (  1.2422033477741191E-003, -2.3303886109932353E-003) (  2.7654229854051426E-002,-0.17020110836516555     )
 (  0.0000000000000000     , -0.0000000000000000     ) ( -6.9789600439822937E-003,  2.3360812486940903E-003) (  0.0000000000000000     , -0.0000000000000000     ) (  2.5964183660607781E-003, -8.0560110823381381E-003) ( -2.0723157616219755E-002,-0.12755572473238230     ) (  2.1234419869650611E-003,  3.2285030235734138E-003) ( -5.3946693422182524E-003, -2.7787238129163084E-003) ( -3.6111291400364842E-002, -0.0000000000000000     ) (  4.6668877639004354E-002, -2.3907133810805992E-002) ( -5.0312550698930229E-003,  7.5130846281880872E-003)
 (  0.0000000000000000     , -0.0000000000000000     ) (  0.0000000000000000     , -0.0000000000000000     ) ( -6.9789600439822937E-003,  2.3360812486940903E-003) ( -1.3090321052224636E-002,  1.3333059877793431E-002) ( -3.1083661160928794E-004,  9.3777211128055456E-004) ( -9.4333655542085323E-003, -5.8071413207248748E-002) (  1.2422033477741191E-003,  2.3303886109932353E-003) (  4.6668877639004354E-002,  2.3907133810805992E-002) (  8.0440488138621286E-002, -0.0000000000000000     ) ( -3.3721249605685691E-002,  1.7234977285427014E-002)
 (  0.0000000000000000     , -0.0000000000000000     ) (  0.0000000000000000     , -0.0000000000000000     ) (  0.0000000000000000     , -0.0000000000000000     ) ( -4.5688018105173138E-003,  1.5293241645296610E-003) ( -1.6032303573581475E-002,  1.6329596705284475E-002) ( -3.1034659631526134E-003,  9.5812364058789502E-003) (  2.7654229854051426E-002, 0.17020110836516555     ) ( -5.0312550698930229E-003, -7.5130846281880872E-003) ( -3.3721249605685691E-002, -1.7234977285427014E-002) ( -5.0394975771031261E-002, -0.0000000000000000     )
 Mode          31
 ( -4.9616559099667022E-002, -0.0000000000000000     ) (  3.2236114829650095E-003, -1.6437996067971018E-003) (  2.9860870518318303E-002, -4.0308590598369637E-002) ( -6.8372241379607672E-003,  4.1975584209174757E-002) ( -5.2349412819925178E-003, -1.6284006396382229E-002) (  2.8913535843216455E-003,  2.9519420366242595E-003) ( -3.0626303663341629E-003, -1.0268078559434767E-003) (  0.0000000000000000     ,  0.0000000000000000     ) (  0.0000000000000000     ,  0.0000000000000000     ) (  0.0000000000000000     ,  0.0000000000000000     )
 (  3.2236114829650095E-003,  1.6437996067971018E-003) ( 0.10802627874723567     , -0.0000000000000000     ) (  2.1704773709919384E-002, -1.0988725630652459E-002) ( -2.6832655786085478E-002,  3.6167840255454622E-002) (  2.2089028622441550E-003, -1.3569242658653863E-002) ( -9.7979199921823835E-004, -3.0432510615336591E-003) (  2.3607803158517491E-003,  2.4102505800005359E-003) ( -4.6782451597988783E-003, -1.5684749080120978E-003) (  0.0000000000000000     ,  0.0000000000000000     ) (  0.0000000000000000     ,  0.0000000000000000     )
 (  2.9860870518318303E-002,  4.0308590598369637E-002) (  2.1704773709919384E-002,  1.0988725630652459E-002) ( -6.5095150142917751E-002, -0.0000000000000000     ) ( -7.4091698533404245E-003,  3.7531611332680907E-003) ( -1.4176454130670771E-002,  1.9116043576876102E-002) (  5.0001879280848986E-003, -3.0705703153271389E-002) (  3.5428967335207973E-003,  1.1028985238108599E-002) (  0.0000000000000000     ,  0.0000000000000000     ) ( -4.6782451597988783E-003, -1.5684749080120978E-003) (  0.0000000000000000     ,  0.0000000000000000     )
 ( -6.8372241379607672E-003, -4.1975584209174757E-002) ( -2.6832655786085478E-002, -3.6167840255454622E-002) ( -7.4091698533404245E-003, -3.7531611332680907E-003) ( -4.7954940148899630E-002, -0.0000000000000000     ) ( -1.8937359046709141E-002,  9.5884407821747644E-003) (  2.0205290684054581E-002, -2.7244058431560289E-002) (  0.0000000000000000     ,  0.0000000000000000     ) (  3.5428967335207973E-003,  1.1028985238108599E-002) ( -2.3607803158517491E-003, -2.4102505800005359E-003) ( -3.0626303663341629E-003, -1.0268078559434767E-003)
 ( -5.2349412819925178E-003,  1.6284006396382229E-002) (  2.2089028622441550E-003,  1.3569242658653863E-002) ( -1.4176454130670771E-002, -1.9116043576876102E-002) ( -1.8937359046709141E-002, -9.5884407821747644E-003) (  5.4640370644248738E-002, -0.0000000000000000     ) (  0.0000000000000000     ,  0.0000000000000000     ) (  2.0205290684054581E-002, -2.7244058431560289E-002) ( -5.0001879280848986E-003,  3.0705703153271389E-002) ( -9.7979199921823835E-004, -3.0432510615336591E-003) ( -2.8913535843216455E-003, -2.9519420366242595E-003)
 (  2.8913535843216455E-003, -2.9519420366242595E-003) ( -9.7979199921823835E-004,  3.0432510615336591E-003) (  5.0001879280848986E-003,  3.0705703153271389E-002) (  2.0205290684054581E-002,  2.7244058431560289E-002) (  0.0000000000000000     , -0.0000000000000000     ) (  5.4640370644248738E-002, -0.0000000000000000     ) (  1.8937359046709141E-002, -9.5884407821747644E-003) ( -1.4176454130670771E-002,  1.9116043576876102E-002) ( -2.2089028622441550E-003,  1.3569242658653863E-002) ( -5.2349412819925178E-003, -1.6284006396382229E-002)
 ( -3.0626303663341629E-003,  1.0268078559434767E-003) (  2.3607803158517491E-003, -2.4102505800005359E-003) (  3.5428967335207973E-003, -1.1028985238108599E-002) (  0.0000000000000000     , -0.0000000000000000     ) (  2.0205290684054581E-002,  2.7244058431560289E-002) (  1.8937359046709141E-002,  9.5884407821747644E-003) ( -4.7954940148899630E-002, -0.0000000000000000     ) (  7.4091698533404245E-003, -3.7531611332680907E-003) ( -2.6832655786085478E-002,  3.6167840255454622E-002) (  6.8372241379607672E-003, -4.1975584209174757E-002)
 (  0.0000000000000000     , -0.0000000000000000     ) ( -4.6782451597988783E-003,  1.5684749080120978E-003) (  0.0000000000000000     , -0.0000000000000000     ) (  3.5428967335207973E-003, -1.1028985238108599E-002) ( -5.0001879280848986E-003, -3.0705703153271389E-002) ( -1.4176454130670771E-002, -1.9116043576876102E-002) (  7.4091698533404245E-003,  3.7531611332680907E-003) ( -6.5095150142917751E-002, -0.0000000000000000     ) ( -2.1704773709919384E-002,  1.0988725630652459E-002) (  2.9860870518318303E-002, -4.0308590598369637E-002)
 (  0.0000000000000000     , -0.0000000000000000     ) (  0.0000000000000000     , -0.0000000000000000     ) ( -4.6782451597988783E-003,  1.5684749080120978E-003) ( -2.3607803158517491E-003,  2.4102505800005359E-003) ( -9.7979199921823835E-004,  3.0432510615336591E-003) ( -2.2089028622441550E-003, -1.3569242658653863E-002) ( -2.6832655786085478E-002, -3.6167840255454622E-002) ( -2.1704773709919384E-002, -1.0988725630652459E-002) ( 0.10802627874723567     , -0.0000000000000000     ) ( -3.2236114829650095E-003,  1.6437996067971018E-003)
 (  0.0000000000000000     , -0.0000000000000000     ) (  0.0000000000000000     , -0.0000000000000000     ) (  0.0000000000000000     , -0.0000000000000000     ) ( -3.0626303663341629E-003,  1.0268078559434767E-003) ( -2.8913535843216455E-003,  2.9519420366242595E-003) ( -5.2349412819925178E-003,  1.6284006396382229E-002) (  6.8372241379607672E-003,  4.1975584209174757E-002) (  2.9860870518318303E-002,  4.0308590598369637E-002) ( -3.2236114829650095E-003, -1.6437996067971018E-003) ( -4.9616559099667022E-002, -0.0000000000000000     )
 Mode          32
 ( -1.9090843815256577E-002, -0.0000000000000000     ) ( 0.13413388411542687     , -6.5214952232323722E-002) ( -4.5643359127022588E-002,  5.3000231489159284E-002) ( -2.3848615000761609E-003,  1.8256907207042809E-002) (  1.1804579626385510E-002,  3.1386788395534659E-002) ( -1.4348793811147875E-002, -1.3619333038436857E-002) ( -4.0251490639832922E-003, -1.4171753552115422E-003) (  0.0000000000000000     ,  0.0000000000000000     ) (  0.0000000000000000     ,  0.0000000000000000     ) (  0.0000000000000000     ,  0.0000000000000000     )
 ( 0.13413388411542687     ,  6.5214952232323722E-002) (  1.1337107753163714E-003, -0.0000000000000000     ) (-0.21034474816728094     , 0.10449350304061694     ) (  4.6892366574557261E-002, -5.6649263141073436E-002) (  3.3965801119383162E-004, -2.6225714926310048E-003) (  2.7530706033140730E-003,  7.4432983320795888E-003) ( -1.1715741087239155E-002, -1.1120138860399711E-002) ( -6.1485167563946948E-003, -2.1647711127609406E-003) (  0.0000000000000000     ,  0.0000000000000000     ) (  0.0000000000000000     ,  0.0000000000000000     )
 ( -4.5643359127022588E-002, -5.3000231489159284E-002) (-0.21034474816728094     ,-0.10449350304061694     ) (  1.8919489504700290E-002, -0.0000000000000000     ) (  3.1576544436397604E-002, -1.6114403845080200E-002) (  2.3921391862322769E-002, -2.8452544735652389E-002) (  1.3132736415930085E-003, -1.0075922649063613E-002) ( -6.9902849773092876E-003, -1.8359794576392023E-002) (  0.0000000000000000     ,  0.0000000000000000     ) ( -6.1485167563946948E-003, -2.1647711127609406E-003) (  0.0000000000000000     ,  0.0000000000000000     )
 ( -2.3848615000761609E-003, -1.8256907207042809E-002) (  4.6892366574557261E-002,  5.6649263141073436E-002) (  3.1576544436397604E-002,  1.6114403845080200E-002) (  8.0449995320212749E-003, -0.0000000000000000     ) ( 0.15981043341019791     , -7.9681512530296261E-002) ( -3.4315702995938689E-002,  4.1458327445640042E-002) (  0.0000000000000000     ,  0.0000000000000000     ) ( -6.9902849773092876E-003, -1.8359794576392023E-002) (  1.1715741087239155E-002,  1.1120138860399711E-002) ( -4.0251490639832922E-003, -1.4171753552115422E-003)
 (  1.1804579626385510E-002, -3.1386788395534659E-002) (  3.3965801119383162E-004,  2.6225714926310048E-003) (  2.3921391862322769E-002,  2.8452544735652389E-002) ( 0.15981043341019791     ,  7.9681512530296261E-002) ( -9.0073559967813518E-003, -0.0000000000000000     ) (  0.0000000000000000     ,  0.0000000000000000     ) ( -3.4315702995938689E-002,  4.1458327445640042E-002) ( -1.3132736415930085E-003,  1.0075922649063613E-002) (  2.7530706033140730E-003,  7.4432983320795888E-003) (  1.4348793811147875E-002,  1.3619333038436857E-002)
 ( -1.4348793811147875E-002,  1.3619333038436857E-002) (  2.7530706033140730E-003, -7.4432983320795888E-003) (  1.3132736415930085E-003,  1.0075922649063613E-002) ( -3.4315702995938689E-002, -4.1458327445640042E-002) (  0.0000000000000000     , -0.0000000000000000     ) ( -9.0073559967813518E-003, -0.0000000000000000     ) (-0.15981043341019791     ,  7.9681512530296261E-002) (  2.3921391862322769E-002, -2.8452544735652389E-002) ( -3.3965801119383162E-004,  2.6225714926310048E-003) (  1.1804579626385510E-002,  3.1386788395534659E-002)
 ( -4.0251490639832922E-003,  1.4171753552115422E-003) ( -1.1715741087239155E-002,  1.1120138860399711E-002) ( -6.9902849773092876E-003,  1.8359794576392023E-002) (  0.0000000000000000     , -0.0000000000000000     ) ( -3.4315702995938689E-002, -4.1458327445640042E-002) (-0.15981043341019791     , -7.9681512530296261E-002) (  8.0449995320212749E-003, -0.0000000000000000     ) ( -3.1576544436397604E-002,  1.6114403845080200E-002) (  4.6892366574557261E-002, -5.6649263141073436E-002) (  2.3848615000761609E-003, -1.8256907207042809E-002)
 (  0.0000000000000000     , -0.0000000000000000     ) ( -6.1485167563946948E-003,  2.1647711127609406E-003) (  0.0000000000000000     , -0.0000000000000000     ) ( -6.9902849773092876E-003,  1.8359794576392023E-002) ( -1.3132736415930085E-003, -1.0075922649063613E-002) (  2.3921391862322769E-002,  2.8452544735652389E-002) ( -3.1576544436397604E-002, -1.6114403845080200E-002) (  1.8919489504700290E-002, -0.0000000000000000     ) ( 0.21034474816728094     ,-0.10449350304061694     ) ( -4.5643359127022588E-002,  5.3000231489159284E-002)
 (  0.0000000000000000     , -0.0000000000000000     ) (  0.0000000000000000     , -0.0000000000000000     ) ( -6.1485167563946948E-003,  2.1647711127609406E-003) (  1.1715741087239155E-002, -1.1120138860399711E-002) (  2.7530706033140730E-003, -7.4432983320795888E-003) ( -3.3965801119383162E-004, -2.6225714926310048E-003) (  4.6892366574557261E-002,  5.6649263141073436E-002) ( 0.21034474816728094     , 0.10449350304061694     ) (  1.1337107753163714E-003, -0.0000000000000000     ) (-0.13413388411542687     ,  6.5214952232323722E-002)
 (  0.0000000000000000     , -0.0000000000000000     ) (  0.0000000000000000     , -0.0000000000000000     ) (  0.0000000000000000     , -0.0000000000000000     ) ( -4.0251490639832922E-003,  1.4171753552115422E-003) (  1.4348793811147875E-002, -1.3619333038436857E-002) (  1.1804579626385510E-002, -3.1386788395534659E-002) (  2.3848615000761609E-003,  1.8256907207042809E-002) ( -4.5643359127022588E-002, -5.3000231489159284E-002) (-0.13413388411542687     , -6.5214952232323722E-002) ( -1.9090843815256577E-002, -0.0000000000000000     )
 Mode          33
 (  1.1470498924241682E-002, -0.0000000000000000     ) (  7.0010510250927286E-003, -3.5662150603793332E-003) (  4.7218606715894824E-003, -6.4758175985785782E-003) (  4.4762603012698089E-004, -2.6869983444475134E-003) ( -1.2716736218530565E-003, -4.0377173113736045E-003) ( -2.2564251656415680E-003, -2.2937426826631743E-003) ( -8.8105676859538966E-004, -2.9534508507850395E-004) (  0.0000000000000000     ,  0.0000000000000000     ) (  0.0000000000000000     ,  0.0000000000000000     ) (  0.0000000000000000     ,  0.0000000000000000     )
 (  7.0010510250927286E-003,  3.5662150603793332E-003) ( -2.9295588863351100E-002, -0.0000000000000000     ) ( -1.2700802238078372E-002,  6.4685889453683998E-003) ( -5.0628724402114579E-003,  6.9447495472595520E-003) ( -2.8249233008825628E-004,  1.7118235389409254E-003) ( -2.4194079469414375E-004, -7.6914358814034341E-004) ( -1.8423634328656180E-003, -1.8728330579224717E-003) ( -1.3458364445471881E-003, -4.5114706950180562E-004) (  0.0000000000000000     ,  0.0000000000000000     ) (  0.0000000000000000     ,  0.0000000000000000     )
 (  4.7218606715894824E-003,  6.4758175985785782E-003) ( -1.2700802238078372E-002, -6.4685889453683998E-003) (  2.1220855274066894E-002, -0.0000000000000000     ) (  2.3638501585929780E-003, -1.2031162723716723E-003) ( -2.5095333524275659E-003,  3.4421869554482490E-003) ( -4.6523489165472198E-004,  2.8087860195408535E-003) (  8.5342283415066125E-004,  2.7079709769536322E-003) (  0.0000000000000000     ,  0.0000000000000000     ) ( -1.3458364445471881E-003, -4.5114706950180562E-004) (  0.0000000000000000     ,  0.0000000000000000     )
 (  4.4762603012698089E-004,  2.6869983444475134E-003) ( -5.0628724402114579E-003, -6.9447495472595520E-003) (  2.3638501585929780E-003,  1.2031162723716723E-003) (  1.4128952660943633E-002, -0.0000000000000000     ) (  1.0010213750011002E-002, -5.0974590838469020E-003) (  3.7646137642680546E-003, -5.1637324308902409E-003) (  0.0000000000000000     ,  0.0000000000000000     ) (  8.5342283415066125E-004,  2.7079709769536322E-003) (  1.8423634328656180E-003,  1.8728330579224717E-003) ( -8.8105676859538966E-004, -2.9534508507850395E-004)
 ( -1.2716736218530565E-003,  4.0377173113736045E-003) ( -2.8249233008825628E-004, -1.7118235389409254E-003) ( -2.5095333524275659E-003, -3.4421869554482490E-003) (  1.0010213750011002E-002,  5.0974590838469020E-003) ( -1.7524717995901110E-002, -0.0000000000000000     ) (  0.0000000000000000     ,  0.0000000000000000     ) (  3.7646137642680546E-003, -5.1637324308902409E-003) (  4.6523489165472198E-004, -2.8087860195408535E-003) ( -2.4194079469414375E-004, -7.6914358814034341E-004) (  2.2564251656415680E-003,  2.2937426826631743E-003)
 ( -2.2564251656415680E-003,  2.2937426826631743E-003) ( -2.4194079469414375E-004,  7.6914358814034341E-004) ( -4.6523489165472198E-004, -2.8087860195408535E-003) (  3.7646137642680546E-003,  5.1637324308902409E-003) (  0.0000000000000000     , -0.0000000000000000     ) ( -1.7524717995901110E-002, -0.0000000000000000     ) ( -1.0010213750011002E-002,  5.0974590838469020E-003) ( -2.5095333524275659E-003,  3.4421869554482490E-003) (  2.8249233008825628E-004, -1.7118235389409254E-003) ( -1.2716736218530565E-003, -4.0377173113736045E-003)
 ( -8.8105676859538966E-004,  2.9534508507850395E-004) ( -1.8423634328656180E-003,  1.8728330579224717E-003) (  8.5342283415066125E-004, -2.7079709769536322E-003) (  0.0000000000000000     , -0.0000000000000000     ) (  3.7646137642680546E-003,  5.1637324308902409E-003) ( -1.0010213750011002E-002, -5.0974590838469020E-003) (  1.4128952660943633E-002, -0.0000000000000000     ) ( -2.3638501585929780E-003,  1.2031162723716723E-003) ( -5.0628724402114579E-003,  6.9447495472595520E-003) ( -4.4762603012698089E-004,  2.6869983444475134E-003)
 (  0.0000000000000000     , -0.0000000000000000     ) ( -1.3458364445471881E-003,  4.5114706950180562E-004) (  0.0000000000000000     , -0.0000000000000000     ) (  8.5342283415066125E-004, -2.7079709769536322E-003) (  4.6523489165472198E-004,  2.8087860195408535E-003) ( -2.5095333524275659E-003, -3.4421869554482490E-003) ( -2.3638501585929780E-003, -1.2031162723716723E-003) (  2.1220855274066894E-002, -0.0000000000000000     ) (  1.2700802238078372E-002, -6.4685889453683998E-003) (  4.7218606715894824E-003, -6.4758175985785782E-003)
 (  0.0000000000000000     , -0.0000000000000000     ) (  0.0000000000000000     , -0.0000000000000000     ) ( -1.3458364445471881E-003,  4.5114706950180562E-004) (  1.8423634328656180E-003, -1.8728330579224717E-003) ( -2.4194079469414375E-004,  7.6914358814034341E-004) (  2.8249233008825628E-004,  1.7118235389409254E-003) ( -5.0628724402114579E-003, -6.9447495472595520E-003) (  1.2700802238078372E-002,  6.4685889453683998E-003) ( -2.9295588863351100E-002, -0.0000000000000000     ) ( -7.0010510250927286E-003,  3.5662150603793332E-003)
 (  0.0000000000000000     , -0.0000000000000000     ) (  0.0000000000000000     , -0.0000000000000000     ) (  0.0000000000000000     , -0.0000000000000000     ) ( -8.8105676859538966E-004,  2.9534508507850395E-004) (  2.2564251656415680E-003, -2.2937426826631743E-003) ( -1.2716736218530565E-003,  4.0377173113736045E-003) ( -4.4762603012698089E-004, -2.6869983444475134E-003) (  4.7218606715894824E-003,  6.4758175985785782E-003) ( -7.0010510250927286E-003, -3.5662150603793332E-003) (  1.1470498924241682E-002, -0.0000000000000000     )
 Mode          34
 ( -1.9959313521265766E-002, -0.0000000000000000     ) ( -8.0589231009592227E-003,  4.1058068708701764E-003) (  2.6257503489094075E-004, -3.2637907323022409E-004) ( -2.1664516985468968E-004,  1.4355695070410041E-003) (  6.3148388440076146E-004,  1.9813950821591115E-003) (  1.7387376817751367E-003,  1.7664363272234019E-003) (  9.6872927199500268E-004,  3.2521349812838064E-004) (  0.0000000000000000     ,  0.0000000000000000     ) (  0.0000000000000000     ,  0.0000000000000000     ) (  0.0000000000000000     ,  0.0000000000000000     )
 ( -8.0589231009592227E-003, -4.1058068708701764E-003) (  5.7191113494058393E-002, -0.0000000000000000     ) (  1.2374140793993037E-002, -6.3026197161699642E-003) ( -1.6499987868690998E-003,  2.2236740988209516E-003) (  6.4679636352475036E-005, -4.3966081203914787E-004) (  1.3951167751382059E-004,  4.3801539705180402E-004) (  1.4196733722995996E-003,  1.4422892216044375E-003) (  1.4797584056121880E-003,  4.9677182406489457E-004) (  0.0000000000000000     ,  0.0000000000000000     ) (  0.0000000000000000     ,  0.0000000000000000     )
 (  2.6257503489094075E-004,  3.2637907323022409E-004) (  1.2374140793993037E-002,  6.3026197161699642E-003) ( -4.3868600519074062E-002, -0.0000000000000000     ) ( -2.1500676120403835E-003,  1.0936389240987290E-003) ( -4.7529822435892405E-004,  6.3299652118810573E-004) (  1.5312465658290537E-004, -1.0257296091306886E-003) ( -3.8820622335379281E-004, -1.2175672208677849E-003) (  0.0000000000000000     ,  0.0000000000000000     ) (  1.4797584056121880E-003,  4.9677182406489457E-004) (  0.0000000000000000     ,  0.0000000000000000     )
 ( -2.1664516985468968E-004, -1.4355695070410041E-003) ( -1.6499987868690998E-003, -2.2236740988209516E-003) ( -2.1500676120403835E-003, -1.0936389240987290E-003) ( -2.8684616921743230E-002, -0.0000000000000000     ) ( -9.7336017584517924E-003,  4.9562464443974460E-003) (  1.3786322520032025E-003, -1.8615727165627923E-003) (  0.0000000000000000     ,  0.0000000000000000     ) ( -3.8820622335379281E-004, -1.2175672208677849E-003) ( -1.4196733722995996E-003, -1.4422892216044375E-003) (  9.6872927199500268E-004,  3.2521349812838064E-004)
 (  6.3148388440076146E-004, -1.9813950821591115E-003) (  6.4679636352475036E-005,  4.3966081203914787E-004) ( -4.7529822435892405E-004, -6.3299652118810573E-004) ( -9.7336017584517924E-003, -4.9562464443974460E-003) (  3.5321417468024668E-002, -0.0000000000000000     ) (  0.0000000000000000     ,  0.0000000000000000     ) (  1.3786322520032025E-003, -1.8615727165627923E-003) ( -1.5312465658290537E-004,  1.0257296091306886E-003) (  1.3951167751382059E-004,  4.3801539705180402E-004) ( -1.7387376817751367E-003, -1.7664363272234019E-003)
 (  1.7387376817751367E-003, -1.7664363272234019E-003) (  1.3951167751382059E-004, -4.3801539705180402E-004) (  1.5312465658290537E-004,  1.0257296091306886E-003) (  1.3786322520032025E-003,  1.8615727165627923E-003) (  0.0000000000000000     , -0.0000000000000000     ) (  3.5321417468024668E-002, -0.0000000000000000     ) (  9.7336017584517924E-003, -4.9562464443974460E-003) ( -4.7529822435892405E-004,  6.3299652118810573E-004) ( -6.4679636352475036E-005,  4.3966081203914787E-004) (  6.3148388440076146E-004,  1.9813950821591115E-003)
 (  9.6872927199500268E-004, -3.2521349812838064E-004) (  1.4196733722995996E-003, -1.4422892216044375E-003) ( -3.8820622335379281E-004,  1.2175672208677849E-003) (  0.0000000000000000     , -0.0000000000000000     ) (  1.3786322520032025E-003,  1.8615727165627923E-003) (  9.7336017584517924E-003,  4.9562464443974460E-003) ( -2.8684616921743230E-002, -0.0000000000000000     ) (  2.1500676120403835E-003, -1.0936389240987290E-003) ( -1.6499987868690998E-003,  2.2236740988209516E-003) (  2.1664516985468968E-004, -1.4355695070410041E-003)
 (  0.0000000000000000     , -0.0000000000000000     ) (  1.4797584056121880E-003, -4.9677182406489457E-004) (  0.0000000000000000     , -0.0000000000000000     ) ( -3.8820622335379281E-004,  1.2175672208677849E-003) ( -1.5312465658290537E-004, -1.0257296091306886E-003) ( -4.7529822435892405E-004, -6.3299652118810573E-004) (  2.1500676120403835E-003,  1.0936389240987290E-003) ( -4.3868600519074062E-002, -0.0000000000000000     ) ( -1.2374140793993037E-002,  6.3026197161699642E-003) (  2.6257503489094075E-004, -3.2637907323022409E-004)
 (  0.0000000000000000     , -0.0000000000000000     ) (  0.0000000000000000     , -0.0000000000000000     ) (  1.4797584056121880E-003, -4.9677182406489457E-004) ( -1.4196733722995996E-003,  1.4422892216044375E-003) (  1.3951167751382059E-004, -4.3801539705180402E-004) ( -6.4679636352475036E-005, -4.3966081203914787E-004) ( -1.6499987868690998E-003, -2.2236740988209516E-003) ( -1.2374140793993037E-002, -6.3026197161699642E-003) (  5.7191113494058393E-002, -0.0000000000000000     ) (  8.0589231009592227E-003, -4.1058068708701764E-003)
 (  0.0000000000000000     , -0.0000000000000000     ) (  0.0000000000000000     , -0.0000000000000000     ) (  0.0000000000000000     , -0.0000000000000000     ) (  9.6872927199500268E-004, -3.2521349812838064E-004) ( -1.7387376817751367E-003,  1.7664363272234019E-003) (  6.3148388440076146E-004, -1.9813950821591115E-003) (  2.1664516985468968E-004,  1.4355695070410041E-003) (  2.6257503489094075E-004,  3.2637907323022409E-004) (  8.0589231009592227E-003,  4.1058068708701764E-003) ( -1.9959313521265766E-002, -0.0000000000000000     )
 Mode          35
 ( -4.6692829892548641E-003, -0.0000000000000000     ) ( -1.3749873667824018E-002,  6.9856522542259608E-003) (  8.7770269471575265E-004, -1.1592993739339701E-003) ( -1.4636662931504551E-003,  9.1333243773165304E-003) (  2.9190952704511528E-003,  9.1472747169405334E-003) (  1.0743508932430953E-003,  1.0938117360815508E-003) (  2.5313699403970417E-004,  8.5547998149107637E-005) (  0.0000000000000000     ,  0.0000000000000000     ) (  0.0000000000000000     ,  0.0000000000000000     ) (  0.0000000000000000     ,  0.0000000000000000     )
 ( -1.3749873667824018E-002, -6.9856522542259608E-003) (  5.4874330415505233E-003, -0.0000000000000000     ) (  1.9840872654571538E-002, -1.0078994208247077E-002) ( -1.9670809370604986E-003,  2.6510473275414190E-003) (  3.9728273508658654E-004, -2.4946852265740915E-003) (  6.3733945916768738E-004,  1.9976890020709120E-003) (  8.7720383104963559E-004,  8.9309354268920637E-004) (  3.8667314546017654E-004,  1.3067672569007594E-004) (  0.0000000000000000     ,  0.0000000000000000     ) (  0.0000000000000000     ,  0.0000000000000000     )
 (  8.7770269471575265E-004,  1.1592993739339701E-003) (  1.9840872654571538E-002,  1.0078994208247077E-002) ( -1.7255140879379152E-003, -0.0000000000000000     ) ( -2.7586818724992012E-003,  1.4006379605842670E-003) ( -8.0354739768439870E-004,  1.0783245432774806E-003) (  9.9482199707483948E-004, -6.2233492898654931E-003) ( -1.8084217837304058E-003, -5.6659091241031256E-003) (  0.0000000000000000     ,  0.0000000000000000     ) (  3.8667314546017654E-004,  1.3067672569007594E-004) (  0.0000000000000000     ,  0.0000000000000000     )
 ( -1.4636662931504551E-003, -9.1333243773165304E-003) ( -1.9670809370604986E-003, -2.6510473275414190E-003) ( -2.7586818724992012E-003, -1.4006379605842670E-003) ( -1.5449642747589346E-003, -0.0000000000000000     ) ( -1.4967261533259835E-002,  7.6025379028523132E-003) (  1.4088073351126507E-003, -1.8981056317677197E-003) (  0.0000000000000000     ,  0.0000000000000000     ) ( -1.8084217837304058E-003, -5.6659091241031256E-003) ( -8.7720383104963559E-004, -8.9309354268920637E-004) (  2.5313699403970417E-004,  8.5547998149107637E-005)
 (  2.9190952704511528E-003, -9.1472747169405334E-003) (  3.9728273508658654E-004,  2.4946852265740915E-003) ( -8.0354739768439870E-004, -1.0783245432774806E-003) ( -1.4967261533259835E-002, -7.6025379028523132E-003) (  2.4523283104011910E-003, -0.0000000000000000     ) (  0.0000000000000000     ,  0.0000000000000000     ) (  1.4088073351126507E-003, -1.8981056317677197E-003) ( -9.9482199707483948E-004,  6.2233492898654931E-003) (  6.3733945916768738E-004,  1.9976890020709120E-003) ( -1.0743508932430953E-003, -1.0938117360815508E-003)
 (  1.0743508932430953E-003, -1.0938117360815508E-003) (  6.3733945916768738E-004, -1.9976890020709120E-003) (  9.9482199707483948E-004,  6.2233492898654931E-003) (  1.4088073351126507E-003,  1.8981056317677197E-003) (  0.0000000000000000     , -0.0000000000000000     ) (  2.4523283104011910E-003, -0.0000000000000000     ) (  1.4967261533259835E-002, -7.6025379028523132E-003) ( -8.0354739768439870E-004,  1.0783245432774806E-003) ( -3.9728273508658654E-004,  2.4946852265740915E-003) (  2.9190952704511528E-003,  9.1472747169405334E-003)
 (  2.5313699403970417E-004, -8.5547998149107637E-005) (  8.7720383104963559E-004, -8.9309354268920637E-004) ( -1.8084217837304058E-003,  5.6659091241031256E-003) (  0.0000000000000000     , -0.0000000000000000     ) (  1.4088073351126507E-003,  1.8981056317677197E-003) (  1.4967261533259835E-002,  7.6025379028523132E-003) ( -1.5449642747589346E-003, -0.0000000000000000     ) (  2.7586818724992012E-003, -1.4006379605842670E-003) ( -1.9670809370604986E-003,  2.6510473275414190E-003) (  1.4636662931504551E-003, -9.1333243773165304E-003)
 (  0.0000000000000000     , -0.0000000000000000     ) (  3.8667314546017654E-004, -1.3067672569007594E-004) (  0.0000000000000000     , -0.0000000000000000     ) ( -1.8084217837304058E-003,  5.6659091241031256E-003) ( -9.9482199707483948E-004, -6.2233492898654931E-003) ( -8.0354739768439870E-004, -1.0783245432774806E-003) (  2.7586818724992012E-003,  1.4006379605842670E-003) ( -1.7255140879379152E-003, -0.0000000000000000     ) ( -1.9840872654571538E-002,  1.0078994208247077E-002) (  8.7770269471575265E-004, -1.1592993739339701E-003)
 (  0.0000000000000000     , -0.0000000000000000     ) (  0.0000000000000000     , -0.0000000000000000     ) (  3.8667314546017654E-004, -1.3067672569007594E-004) ( -8.7720383104963559E-004,  8.9309354268920637E-004) (  6.3733945916768738E-004, -1.9976890020709120E-003) ( -3.9728273508658654E-004, -2.4946852265740915E-003) ( -1.9670809370604986E-003, -2.6510473275414190E-003) ( -1.9840872654571538E-002, -1.0078994208247077E-002) (  5.4874330415505233E-003, -0.0000000000000000     ) (  1.3749873667824018E-002, -6.9856522542259608E-003)
 (  0.0000000000000000     , -0.0000000000000000     ) (  0.0000000000000000     , -0.0000000000000000     ) (  0.0000000000000000     , -0.0000000000000000     ) (  2.5313699403970417E-004, -8.5547998149107637E-005) ( -1.0743508932430953E-003,  1.0938117360815508E-003) (  2.9190952704511528E-003, -9.1472747169405334E-003) (  1.4636662931504551E-003,  9.1333243773165304E-003) (  8.7770269471575265E-004,  1.1592993739339701E-003) (  1.3749873667824018E-002,  6.9856522542259608E-003) ( -4.6692829892548641E-003, -0.0000000000000000     )
 Mode          36
 (  1.0567059947274596E-002, -0.0000000000000000     ) ( -1.7632420096411324E-003,  8.9358825308194663E-004) (  2.2121760984385396E-003, -2.9992043365534662E-003) ( -1.2130751075067970E-003,  7.4780596061857340E-003) (  1.2432555163100668E-002,  3.9006884648334364E-002) ( -4.7527986550554438E-003, -4.8426039564427792E-003) ( -6.4158729966106000E-003, -2.1486356192856591E-003) (  0.0000000000000000     ,  0.0000000000000000     ) (  0.0000000000000000     ,  0.0000000000000000     ) (  0.0000000000000000     ,  0.0000000000000000     )
 ( -1.7632420096411324E-003, -8.9358825308194663E-004) ( -2.2807299857531747E-002, -0.0000000000000000     ) (  4.9512764597710694E-003, -2.5153660901152957E-003) (  1.9542309412443845E-003, -2.6983729323068750E-003) (  3.5408940058290162E-004, -2.1819346612737796E-003) (  2.7880270663161091E-003,  8.7468292257530163E-003) ( -3.8806438516906646E-003, -3.9539695732226082E-003) ( -9.8004078853970774E-003, -3.2820951220849503E-003) (  0.0000000000000000     ,  0.0000000000000000     ) (  0.0000000000000000     ,  0.0000000000000000     )
 (  2.2121760984385396E-003,  2.9992043365534662E-003) (  4.9512764597710694E-003,  2.5153660901152957E-003) (  1.1781542943553583E-002, -0.0000000000000000     ) ( -1.4224089024629700E-003,  7.2350265264373116E-004) (  3.3853164811835596E-005, -5.9646513967603182E-005) (  8.4932523942681849E-004, -5.2348397114859758E-003) ( -7.5669907024264130E-003, -2.3742283582240408E-002) (  0.0000000000000000     ,  0.0000000000000000     ) ( -9.8004078853970774E-003, -3.2820951220849503E-003) (  0.0000000000000000     ,  0.0000000000000000     )
 ( -1.2130751075067970E-003, -7.4780596061857340E-003) (  1.9542309412443845E-003,  2.6983729323068750E-003) ( -1.4224089024629700E-003, -7.2350265264373116E-004) (  9.8159708417837731E-003, -0.0000000000000000     ) ( -4.3251665684124075E-003,  2.1979792854645097E-003) ( -1.6418475354832984E-003,  2.2642890340647940E-003) (  0.0000000000000000     ,  0.0000000000000000     ) ( -7.5669907024264130E-003, -2.3742283582240408E-002) (  3.8806438516906646E-003,  3.9539695732226082E-003) ( -6.4158729966106000E-003, -2.1486356192856591E-003)
 (  1.2432555163100668E-002, -3.9006884648334364E-002) (  3.5408940058290162E-004,  2.1819346612737796E-003) (  3.3853164811835596E-005,  5.9646513967603182E-005) ( -4.3251665684124075E-003, -2.1979792854645097E-003) ( -9.3572738750802055E-003, -0.0000000000000000     ) (  0.0000000000000000     ,  0.0000000000000000     ) ( -1.6418475354832984E-003,  2.2642890340647940E-003) ( -8.4932523942681849E-004,  5.2348397114859758E-003) (  2.7880270663161091E-003,  8.7468292257530163E-003) (  4.7527986550554438E-003,  4.8426039564427792E-003)
 ( -4.7527986550554438E-003,  4.8426039564427792E-003) (  2.7880270663161091E-003, -8.7468292257530163E-003) (  8.4932523942681849E-004,  5.2348397114859758E-003) ( -1.6418475354832984E-003, -2.2642890340647940E-003) (  0.0000000000000000     , -0.0000000000000000     ) ( -9.3572738750802055E-003, -0.0000000000000000     ) (  4.3251665684124075E-003, -2.1979792854645097E-003) (  3.3853164811835596E-005, -5.9646513967603182E-005) ( -3.5408940058290162E-004,  2.1819346612737796E-003) (  1.2432555163100668E-002,  3.9006884648334364E-002)
 ( -6.4158729966106000E-003,  2.1486356192856591E-003) ( -3.8806438516906646E-003,  3.9539695732226082E-003) ( -7.5669907024264130E-003,  2.3742283582240408E-002) (  0.0000000000000000     , -0.0000000000000000     ) ( -1.6418475354832984E-003, -2.2642890340647940E-003) (  4.3251665684124075E-003,  2.1979792854645097E-003) (  9.8159708417837731E-003, -0.0000000000000000     ) (  1.4224089024629700E-003, -7.2350265264373116E-004) (  1.9542309412443845E-003, -2.6983729323068750E-003) (  1.2130751075067970E-003, -7.4780596061857340E-003)
 (  0.0000000000000000     , -0.0000000000000000     ) ( -9.8004078853970774E-003,  3.2820951220849503E-003) (  0.0000000000000000     , -0.0000000000000000     ) ( -7.5669907024264130E-003,  2.3742283582240408E-002) ( -8.4932523942681849E-004, -5.2348397114859758E-003) (  3.3853164811835596E-005,  5.9646513967603182E-005) (  1.4224089024629700E-003,  7.2350265264373116E-004) (  1.1781542943553583E-002, -0.0000000000000000     ) ( -4.9512764597710694E-003,  2.5153660901152957E-003) (  2.2121760984385396E-003, -2.9992043365534662E-003)
 (  0.0000000000000000     , -0.0000000000000000     ) (  0.0000000000000000     , -0.0000000000000000     ) ( -9.8004078853970774E-003,  3.2820951220849503E-003) (  3.8806438516906646E-003, -3.9539695732226082E-003) (  2.7880270663161091E-003, -8.7468292257530163E-003) ( -3.5408940058290162E-004, -2.1819346612737796E-003) (  1.9542309412443845E-003,  2.6983729323068750E-003) ( -4.9512764597710694E-003, -2.5153660901152957E-003) ( -2.2807299857531747E-002, -0.0000000000000000     ) (  1.7632420096411324E-003, -8.9358825308194663E-004)
 (  0.0000000000000000     , -0.0000000000000000     ) (  0.0000000000000000     , -0.0000000000000000     ) (  0.0000000000000000     , -0.0000000000000000     ) ( -6.4158729966106000E-003,  2.1486356192856591E-003) (  4.7527986550554438E-003, -4.8426039564427792E-003) (  1.2432555163100668E-002, -3.9006884648334364E-002) (  1.2130751075067970E-003,  7.4780596061857340E-003) (  2.2121760984385396E-003,  2.9992043365534662E-003) (  1.7632420096411324E-003,  8.9358825308194663E-004) (  1.0567059947274596E-002, -0.0000000000000000     )
 Mode          37
 (  4.0759779732282980E-003, -0.0000000000000000     ) (  2.1327594137640276E-002, -1.0843980244125445E-002) ( -3.6880652056779841E-003,  5.0444864143908662E-003) ( -1.8869420878291718E-003,  1.1578706976760307E-002) (  1.8292532766715011E-002,  5.7460743394049128E-002) ( -6.9219237855732739E-005, -8.6753031521659185E-005) ( -6.1046185633641531E-003, -2.0437051142375463E-003) (  0.0000000000000000     ,  0.0000000000000000     ) (  0.0000000000000000     ,  0.0000000000000000     ) (  0.0000000000000000     ,  0.0000000000000000     )
 (  2.1327594137640276E-002,  1.0843980244125445E-002) ( -1.0424686290337479E-002, -0.0000000000000000     ) ( -3.7845784157176439E-002,  1.9239695392538524E-002) (  7.9014134952834613E-003, -1.0812610723507005E-002) (  5.5506461191915301E-004, -3.4184428346395032E-003) (  4.1723854881154654E-003,  1.3106483252164979E-002) ( -5.6517271043628793E-005, -7.0833553622549962E-005) ( -9.3249588851496024E-003, -3.1218111280539758E-003) (  0.0000000000000000     ,  0.0000000000000000     ) (  0.0000000000000000     ,  0.0000000000000000     )
 ( -3.6880652056779841E-003, -5.0444864143908662E-003) ( -3.7845784157176439E-002, -1.9239695392538524E-002) (  3.1521994473859821E-003, -0.0000000000000000     ) (  6.1286055808599318E-003, -3.1153437225201908E-003) (  3.1420172636226497E-003, -4.2992537234620067E-003) (  1.3254054934797252E-003, -8.1454301636839036E-003) ( -1.1004576483606842E-002, -3.4567478430904942E-002) (  0.0000000000000000     ,  0.0000000000000000     ) ( -9.3249588851496024E-003, -3.1218111280539758E-003) (  0.0000000000000000     ,  0.0000000000000000     )
 ( -1.8869420878291718E-003, -1.1578706976760307E-002) (  7.9014134952834613E-003,  1.0812610723507005E-002) (  6.1286055808599318E-003,  3.1153437225201908E-003) (  4.4010451221294065E-003, -0.0000000000000000     ) (  2.8904354646882759E-002, -1.4694046467690722E-002) ( -5.8935548282273266E-003,  8.0647951122356266E-003) (  0.0000000000000000     ,  0.0000000000000000     ) ( -1.1004576483606842E-002, -3.4567478430904942E-002) (  5.6517271043628793E-005,  7.0833553622549962E-005) ( -6.1046185633641531E-003, -2.0437051142375463E-003)
 (  1.8292532766715011E-002, -5.7460743394049128E-002) (  5.5506461191915301E-004,  3.4184428346395032E-003) (  3.1420172636226497E-003,  4.2992537234620067E-003) (  2.8904354646882759E-002,  1.4694046467690722E-002) ( -1.2045362524062079E-003, -0.0000000000000000     ) (  0.0000000000000000     ,  0.0000000000000000     ) ( -5.8935548282273266E-003,  8.0647951122356266E-003) ( -1.3254054934797252E-003,  8.1454301636839036E-003) (  4.1723854881154654E-003,  1.3106483252164979E-002) (  6.9219237855732739E-005,  8.6753031521659185E-005)
 ( -6.9219237855732739E-005,  8.6753031521659185E-005) (  4.1723854881154654E-003, -1.3106483252164979E-002) (  1.3254054934797252E-003,  8.1454301636839036E-003) ( -5.8935548282273266E-003, -8.0647951122356266E-003) (  0.0000000000000000     , -0.0000000000000000     ) ( -1.2045362524062079E-003, -0.0000000000000000     ) ( -2.8904354646882759E-002,  1.4694046467690722E-002) (  3.1420172636226497E-003, -4.2992537234620067E-003) ( -5.5506461191915301E-004,  3.4184428346395032E-003) (  1.8292532766715011E-002,  5.7460743394049128E-002)
 ( -6.1046185633641531E-003,  2.0437051142375463E-003) ( -5.6517271043628793E-005,  7.0833553622549962E-005) ( -1.1004576483606842E-002,  3.4567478430904942E-002) (  0.0000000000000000     , -0.0000000000000000     ) ( -5.8935548282273266E-003, -8.0647951122356266E-003) ( -2.8904354646882759E-002, -1.4694046467690722E-002) (  4.4010451221294065E-003, -0.0000000000000000     ) ( -6.1286055808599318E-003,  3.1153437225201908E-003) (  7.9014134952834613E-003, -1.0812610723507005E-002) (  1.8869420878291718E-003, -1.1578706976760307E-002)
 (  0.0000000000000000     , -0.0000000000000000     ) ( -9.3249588851496024E-003,  3.1218111280539758E-003) (  0.0000000000000000     , -0.0000000000000000     ) ( -1.1004576483606842E-002,  3.4567478430904942E-002) ( -1.3254054934797252E-003, -8.1454301636839036E-003) (  3.1420172636226497E-003,  4.2992537234620067E-003) ( -6.1286055808599318E-003, -3.1153437225201908E-003) (  3.1521994473859821E-003, -0.0000000000000000     ) (  3.7845784157176439E-002, -1.9239695392538524E-002) ( -3.6880652056779841E-003,  5.0444864143908662E-003)
 (  0.0000000000000000     , -0.0000000000000000     ) (  0.0000000000000000     , -0.0000000000000000     ) ( -9.3249588851496024E-003,  3.1218111280539758E-003) (  5.6517271043628793E-005, -7.0833553622549962E-005) (  4.1723854881154654E-003, -1.3106483252164979E-002) ( -5.5506461191915301E-004, -3.4184428346395032E-003) (  7.9014134952834613E-003,  1.0812610723507005E-002) (  3.7845784157176439E-002,  1.9239695392538524E-002) ( -1.0424686290337479E-002, -0.0000000000000000     ) ( -2.1327594137640276E-002,  1.0843980244125445E-002)
 (  0.0000000000000000     , -0.0000000000000000     ) (  0.0000000000000000     , -0.0000000000000000     ) (  0.0000000000000000     , -0.0000000000000000     ) ( -6.1046185633641531E-003,  2.0437051142375463E-003) (  6.9219237855732739E-005, -8.6753031521659185E-005) (  1.8292532766715011E-002, -5.7460743394049128E-002) (  1.8869420878291718E-003,  1.1578706976760307E-002) ( -3.6880652056779841E-003, -5.0444864143908662E-003) ( -2.1327594137640276E-002, -1.0843980244125445E-002) (  4.0759779732282980E-003, -0.0000000000000000     )
 Mode          38
 ( -3.4895223882030245E-003, -0.0000000000000000     ) ( -6.2065197884759874E-003,  3.1844975984896646E-003) (  5.5391279491476949E-003, -7.5860953492576516E-003) ( -1.5081141569607760E-003,  9.3369221097681816E-003) (  1.2594313478278114E-003,  3.9634346983582289E-003) ( -4.5105722582836402E-003, -4.5756958770270736E-003) ( -4.7085428667880129E-004, -1.5787142113710535E-004) (  0.0000000000000000     ,  0.0000000000000000     ) (  0.0000000000000000     ,  0.0000000000000000     ) (  0.0000000000000000     ,  0.0000000000000000     )
 ( -6.2065197884759874E-003, -3.1844975984896646E-003) (  1.5870194762254066E-002, -0.0000000000000000     ) (  9.2459329653817278E-003, -4.7531068703564570E-003) ( -5.2636872864879614E-003,  7.2125581437870291E-003) (  3.9380324744496981E-004, -2.4413237011539400E-003) (  2.8241661228637846E-004,  8.8853120125894833E-004) ( -3.6828668269160442E-003, -3.7360400389576981E-003) ( -7.1924180333334800E-004, -2.4115257914367888E-004) (  0.0000000000000000     ,  0.0000000000000000     ) (  0.0000000000000000     ,  0.0000000000000000     )
 (  5.5391279491476949E-003,  7.5860953492576516E-003) (  9.2459329653817278E-003,  4.7531068703564570E-003) ( -1.4458093690704296E-002, -0.0000000000000000     ) ( -1.0667946561763223E-003,  5.5164616321295740E-004) ( -2.7894454683133718E-003,  3.8213249635697163E-003) (  1.0094882738485569E-003, -6.2531061906610473E-003) ( -7.6656929052796360E-004, -2.4128275522048007E-003) (  0.0000000000000000     ,  0.0000000000000000     ) ( -7.1924180333334800E-004, -2.4115257914367888E-004) (  0.0000000000000000     ,  0.0000000000000000     )
 ( -1.5081141569607760E-003, -9.3369221097681816E-003) ( -5.2636872864879614E-003, -7.2125581437870291E-003) ( -1.0667946561763223E-003, -5.5164616321295740E-004) ( -8.9204490739267089E-003, -0.0000000000000000     ) ( -6.7174984770574583E-003,  3.4560432960024983E-003) (  3.8168753768139650E-003, -5.2302634488939331E-003) (  0.0000000000000000     ,  0.0000000000000000     ) ( -7.6656929052796360E-004, -2.4128275522048007E-003) (  3.6828668269160442E-003,  3.7360400389576981E-003) ( -4.7085428667880129E-004, -1.5787142113710535E-004)
 (  1.2594313478278114E-003, -3.9634346983582289E-003) (  3.9380324744496981E-004,  2.4413237011539400E-003) ( -2.7894454683133718E-003, -3.8213249635697163E-003) ( -6.7174984770574583E-003, -3.4560432960024983E-003) (  1.0997870390579966E-002, -0.0000000000000000     ) (  0.0000000000000000     ,  0.0000000000000000     ) (  3.8168753768139650E-003, -5.2302634488939331E-003) ( -1.0094882738485569E-003,  6.2531061906610473E-003) (  2.8241661228637846E-004,  8.8853120125894833E-004) (  4.5105722582836402E-003,  4.5756958770270736E-003)
 ( -4.5105722582836402E-003,  4.5756958770270736E-003) (  2.8241661228637846E-004, -8.8853120125894833E-004) (  1.0094882738485569E-003,  6.2531061906610473E-003) (  3.8168753768139650E-003,  5.2302634488939331E-003) (  0.0000000000000000     , -0.0000000000000000     ) (  1.0997870390579966E-002, -0.0000000000000000     ) (  6.7174984770574583E-003, -3.4560432960024983E-003) ( -2.7894454683133718E-003,  3.8213249635697163E-003) ( -3.9380324744496981E-004,  2.4413237011539400E-003) (  1.2594313478278114E-003,  3.9634346983582289E-003)
 ( -4.7085428667880129E-004,  1.5787142113710535E-004) ( -3.6828668269160442E-003,  3.7360400389576981E-003) ( -7.6656929052796360E-004,  2.4128275522048007E-003) (  0.0000000000000000     , -0.0000000000000000     ) (  3.8168753768139650E-003,  5.2302634488939331E-003) (  6.7174984770574583E-003,  3.4560432960024983E-003) ( -8.9204490739267089E-003, -0.0000000000000000     ) (  1.0667946561763223E-003, -5.5164616321295740E-004) ( -5.2636872864879614E-003,  7.2125581437870291E-003) (  1.5081141569607760E-003, -9.3369221097681816E-003)
 (  0.0000000000000000     , -0.0000000000000000     ) ( -7.1924180333334800E-004,  2.4115257914367888E-004) (  0.0000000000000000     , -0.0000000000000000     ) ( -7.6656929052796360E-004,  2.4128275522048007E-003) ( -1.0094882738485569E-003, -6.2531061906610473E-003) ( -2.7894454683133718E-003, -3.8213249635697163E-003) (  1.0667946561763223E-003,  5.5164616321295740E-004) ( -1.4458093690704296E-002, -0.0000000000000000     ) ( -9.2459329653817278E-003,  4.7531068703564570E-003) (  5.5391279491476949E-003, -7.5860953492576516E-003)
 (  0.0000000000000000     , -0.0000000000000000     ) (  0.0000000000000000     , -0.0000000000000000     ) ( -7.1924180333334800E-004,  2.4115257914367888E-004) (  3.6828668269160442E-003, -3.7360400389576981E-003) (  2.8241661228637846E-004, -8.8853120125894833E-004) ( -3.9380324744496981E-004, -2.4413237011539400E-003) ( -5.2636872864879614E-003, -7.2125581437870291E-003) ( -9.2459329653817278E-003, -4.7531068703564570E-003) (  1.5870194762254066E-002, -0.0000000000000000     ) (  6.2065197884759874E-003, -3.1844975984896646E-003)
 (  0.0000000000000000     , -0.0000000000000000     ) (  0.0000000000000000     , -0.0000000000000000     ) (  0.0000000000000000     , -0.0000000000000000     ) ( -4.7085428667880129E-004,  1.5787142113710535E-004) (  4.5105722582836402E-003, -4.5756958770270736E-003) (  1.2594313478278114E-003, -3.9634346983582289E-003) (  1.5081141569607760E-003,  9.3369221097681816E-003) (  5.5391279491476949E-003,  7.5860953492576516E-003) (  6.2065197884759874E-003,  3.1844975984896646E-003) ( -3.4895223882030245E-003, -0.0000000000000000     )
 Mode          39
 ( -1.6106123762264436E-002, -0.0000000000000000     ) (  1.9345561552272690E-002, -9.8251114125162842E-003) (  2.9401639849025735E-003, -4.0575457990833074E-003) ( -2.0506951052738378E-003,  1.2729352795909407E-002) (  2.3512142976147136E-003,  7.3893265110429171E-003) ( -3.4591550923011882E-003, -3.5071373886254621E-003) ( -1.1053042514145061E-003, -3.6942451506116704E-004) (  0.0000000000000000     ,  0.0000000000000000     ) (  0.0000000000000000     ,  0.0000000000000000     ) (  0.0000000000000000     ,  0.0000000000000000     )
 (  1.9345561552272690E-002,  9.8251114125162842E-003) (  4.0755937431333239E-002, -0.0000000000000000     ) ( -3.2429975354315813E-002,  1.6471356154127714E-002) ( -1.3677920788138561E-003,  1.9090526709495841E-003) (  7.0037530108474073E-004, -4.3439673136240909E-003) (  5.0310585247311554E-004,  1.5809841428765399E-003) ( -2.8243883057626523E-003, -2.8635656866564832E-003) ( -1.6883801326878249E-003, -5.6430526794671730E-004) (  0.0000000000000000     ,  0.0000000000000000     ) (  0.0000000000000000     ,  0.0000000000000000     )
 (  2.9401639849025735E-003,  4.0575457990833074E-003) ( -3.2429975354315813E-002, -1.6471356154127714E-002) ( -2.8573302237851150E-002, -0.0000000000000000     ) (  5.1621477535225401E-003, -2.6217741718192722E-003) ( -1.0537960698414400E-003,  1.4608007938074104E-003) (  1.5375680720753969E-003, -9.5407038312655037E-003) ( -1.4754335749131854E-003, -4.6372464584222258E-003) (  0.0000000000000000     ,  0.0000000000000000     ) ( -1.6883801326878249E-003, -5.6430526794671730E-004) (  0.0000000000000000     ,  0.0000000000000000     )
 ( -2.0506951052738378E-003, -1.2729352795909407E-002) ( -1.3677920788138561E-003, -1.9090526709495841E-003) (  5.1621477535225401E-003,  2.6217741718192722E-003) ( -1.9474640251801598E-002, -0.0000000000000000     ) (  2.4797271342055935E-002, -1.2594479741761653E-002) (  9.5849157293071818E-004, -1.3386092690082288E-003) (  0.0000000000000000     ,  0.0000000000000000     ) ( -1.4754335749131854E-003, -4.6372464584222258E-003) (  2.8243883057626523E-003,  2.8635656866564832E-003) ( -1.1053042514145061E-003, -3.6942451506116704E-004)
 (  2.3512142976147136E-003, -7.3893265110429171E-003) (  7.0037530108474073E-004,  4.3439673136240909E-003) ( -1.0537960698414400E-003, -1.4608007938074104E-003) (  2.4797271342055935E-002,  1.2594479741761653E-002) (  2.3398128820583952E-002, -0.0000000000000000     ) (  0.0000000000000000     ,  0.0000000000000000     ) (  9.5849157293071818E-004, -1.3386092690082288E-003) ( -1.5375680720753969E-003,  9.5407038312655037E-003) (  5.0310585247311554E-004,  1.5809841428765399E-003) (  3.4591550923011882E-003,  3.5071373886254621E-003)
 ( -3.4591550923011882E-003,  3.5071373886254621E-003) (  5.0310585247311554E-004, -1.5809841428765399E-003) (  1.5375680720753969E-003,  9.5407038312655037E-003) (  9.5849157293071818E-004,  1.3386092690082288E-003) (  0.0000000000000000     , -0.0000000000000000     ) (  2.3398128820583952E-002, -0.0000000000000000     ) ( -2.4797271342055935E-002,  1.2594479741761653E-002) ( -1.0537960698414400E-003,  1.4608007938074104E-003) ( -7.0037530108474073E-004,  4.3439673136240909E-003) (  2.3512142976147136E-003,  7.3893265110429171E-003)
 ( -1.1053042514145061E-003,  3.6942451506116704E-004) ( -2.8243883057626523E-003,  2.8635656866564832E-003) ( -1.4754335749131854E-003,  4.6372464584222258E-003) (  0.0000000000000000     , -0.0000000000000000     ) (  9.5849157293071818E-004,  1.3386092690082288E-003) ( -2.4797271342055935E-002, -1.2594479741761653E-002) ( -1.9474640251801598E-002, -0.0000000000000000     ) ( -5.1621477535225401E-003,  2.6217741718192722E-003) ( -1.3677920788138561E-003,  1.9090526709495841E-003) (  2.0506951052738378E-003, -1.2729352795909407E-002)
 (  0.0000000000000000     , -0.0000000000000000     ) ( -1.6883801326878249E-003,  5.6430526794671730E-004) (  0.0000000000000000     , -0.0000000000000000     ) ( -1.4754335749131854E-003,  4.6372464584222258E-003) ( -1.5375680720753969E-003, -9.5407038312655037E-003) ( -1.0537960698414400E-003, -1.4608007938074104E-003) ( -5.1621477535225401E-003, -2.6217741718192722E-003) ( -2.8573302237851150E-002, -0.0000000000000000     ) (  3.2429975354315813E-002, -1.6471356154127714E-002) (  2.9401639849025735E-003, -4.0575457990833074E-003)
 (  0.0000000000000000     , -0.0000000000000000     ) (  0.0000000000000000     , -0.0000000000000000     ) ( -1.6883801326878249E-003,  5.6430526794671730E-004) (  2.8243883057626523E-003, -2.8635656866564832E-003) (  5.0310585247311554E-004, -1.5809841428765399E-003) ( -7.0037530108474073E-004, -4.3439673136240909E-003) ( -1.3677920788138561E-003, -1.9090526709495841E-003) (  3.2429975354315813E-002,  1.6471356154127714E-002) (  4.0755937431333239E-002, -0.0000000000000000     ) ( -1.9345561552272690E-002,  9.8251114125162842E-003)
 (  0.0000000000000000     , -0.0000000000000000     ) (  0.0000000000000000     , -0.0000000000000000     ) (  0.0000000000000000     , -0.0000000000000000     ) ( -1.1053042514145061E-003,  3.6942451506116704E-004) (  3.4591550923011882E-003, -3.5071373886254621E-003) (  2.3512142976147136E-003, -7.3893265110429171E-003) (  2.0506951052738378E-003,  1.2729352795909407E-002) (  2.9401639849025735E-003,  4.0575457990833074E-003) ( -1.9345561552272690E-002, -9.8251114125162842E-003) ( -1.6106123762264436E-002, -0.0000000000000000     )
 Mode          40
 (  2.0900845610587761E-003, -0.0000000000000000     ) (  8.5121982469321298E-004, -4.3487744858235644E-004) ( -4.1588152742743590E-003,  5.7020214868327276E-003) ( -4.2201767672059003E-003,  2.6027031428672905E-002) (  6.5125816237692636E-003,  2.0501006999259861E-002) ( -8.1878119045632382E-003, -8.2964046561413794E-003) (  1.7442814804362432E-003,  5.8707913792886289E-004) (  0.0000000000000000     ,  0.0000000000000000     ) (  0.0000000000000000     ,  0.0000000000000000     ) (  0.0000000000000000     ,  0.0000000000000000     )
 (  8.5121982469321298E-004,  4.3487744858235644E-004) (  6.2525255944055943E-003, -0.0000000000000000     ) (  1.8244750613573757E-003, -9.2299177939105469E-004) (  8.7096846231415389E-003, -1.1917756649070157E-002) (  1.4336914932156066E-003, -8.8452941045112504E-003) (  1.4559832582051017E-003,  4.5837150487615629E-003) ( -6.6853204253552161E-003, -6.7739860357323026E-003) (  2.6644339724695727E-003,  8.9677819616281146E-004) (  0.0000000000000000     ,  0.0000000000000000     ) (  0.0000000000000000     ,  0.0000000000000000     )
 ( -4.1588152742743590E-003, -5.7020214868327276E-003) (  1.8244750613573757E-003,  9.2299177939105469E-004) ( -1.3024739748791155E-002, -0.0000000000000000     ) ( -8.6175165052749809E-004,  4.3918693282532723E-004) (  3.6670140954403498E-003, -5.0198663535758990E-003) (  3.1565714438827283E-003, -1.9470785191116204E-002) ( -3.9720637435473553E-003, -1.2502930403752062E-002) (  0.0000000000000000     ,  0.0000000000000000     ) (  2.6644339724695727E-003,  8.9677819616281146E-004) (  0.0000000000000000     ,  0.0000000000000000     )
 ( -4.2201767672059003E-003, -2.6027031428672905E-002) (  8.7096846231415389E-003,  1.1917756649070157E-002) ( -8.6175165052749809E-004, -4.3918693282532723E-004) ( -5.6338708397387742E-003, -0.0000000000000000     ) ( -1.7796128863113846E-003,  9.0325520818689432E-004) ( -6.1347621569555260E-003,  8.3947909338945997E-003) (  0.0000000000000000     ,  0.0000000000000000     ) ( -3.9720637435473553E-003, -1.2502930403752062E-002) (  6.6853204253552161E-003,  6.7739860357323026E-003) (  1.7442814804362432E-003,  5.8707913792886289E-004)
 (  6.5125816237692636E-003, -2.0501006999259861E-002) (  1.4336914932156066E-003,  8.8452941045112504E-003) (  3.6670140954403498E-003,  5.0198663535758990E-003) ( -1.7796128863113846E-003, -9.0325520818689432E-004) (  1.0316000433065558E-002, -0.0000000000000000     ) (  0.0000000000000000     ,  0.0000000000000000     ) ( -6.1347621569555260E-003,  8.3947909338945997E-003) ( -3.1565714438827283E-003,  1.9470785191116204E-002) (  1.4559832582051017E-003,  4.5837150487615629E-003) (  8.1878119045632382E-003,  8.2964046561413794E-003)
 ( -8.1878119045632382E-003,  8.2964046561413794E-003) (  1.4559832582051017E-003, -4.5837150487615629E-003) (  3.1565714438827283E-003,  1.9470785191116204E-002) ( -6.1347621569555260E-003, -8.3947909338945997E-003) (  0.0000000000000000     , -0.0000000000000000     ) (  1.0316000433065558E-002, -0.0000000000000000     ) (  1.7796128863113846E-003, -9.0325520818689432E-004) (  3.6670140954403498E-003, -5.0198663535758990E-003) ( -1.4336914932156066E-003,  8.8452941045112504E-003) (  6.5125816237692636E-003,  2.0501006999259861E-002)
 (  1.7442814804362432E-003, -5.8707913792886289E-004) ( -6.6853204253552161E-003,  6.7739860357323026E-003) ( -3.9720637435473553E-003,  1.2502930403752062E-002) (  0.0000000000000000     , -0.0000000000000000     ) ( -6.1347621569555260E-003, -8.3947909338945997E-003) (  1.7796128863113846E-003,  9.0325520818689432E-004) ( -5.6338708397387742E-003, -0.0000000000000000     ) (  8.6175165052749809E-004, -4.3918693282532723E-004) (  8.7096846231415389E-003, -1.1917756649070157E-002) (  4.2201767672059003E-003, -2.6027031428672905E-002)
 (  0.0000000000000000     , -0.0000000000000000     ) (  2.6644339724695727E-003, -8.9677819616281146E-004) (  0.0000000000000000     , -0.0000000000000000     ) ( -3.9720637435473553E-003,  1.2502930403752062E-002) ( -3.1565714438827283E-003, -1.9470785191116204E-002) (  3.6670140954403498E-003,  5.0198663535758990E-003) (  8.6175165052749809E-004,  4.3918693282532723E-004) ( -1.3024739748791155E-002, -0.0000000000000000     ) ( -1.8244750613573757E-003,  9.2299177939105469E-004) ( -4.1588152742743590E-003,  5.7020214868327276E-003)
 (  0.0000000000000000     , -0.0000000000000000     ) (  0.0000000000000000     , -0.0000000000000000     ) (  2.6644339724695727E-003, -8.9677819616281146E-004) (  6.6853204253552161E-003, -6.7739860357323026E-003) (  1.4559832582051017E-003, -4.5837150487615629E-003) ( -1.4336914932156066E-003, -8.8452941045112504E-003) (  8.7096846231415389E-003,  1.1917756649070157E-002) ( -1.8244750613573757E-003, -9.2299177939105469E-004) (  6.2525255944055943E-003, -0.0000000000000000     ) ( -8.5121982469321298E-004,  4.3487744858235644E-004)
 (  0.0000000000000000     , -0.0000000000000000     ) (  0.0000000000000000     , -0.0000000000000000     ) (  0.0000000000000000     , -0.0000000000000000     ) (  1.7442814804362432E-003, -5.8707913792886289E-004) (  8.1878119045632382E-003, -8.2964046561413794E-003) (  6.5125816237692636E-003, -2.0501006999259861E-002) (  4.2201767672059003E-003,  2.6027031428672905E-002) ( -4.1588152742743590E-003, -5.7020214868327276E-003) ( -8.5121982469321298E-004, -4.3487744858235644E-004) (  2.0900845610587761E-003, -0.0000000000000000     )
 Mode          41
 (  9.3061747158118416E-004, -0.0000000000000000     ) (  6.3538752013360660E-003, -3.2233753566967044E-003) (  1.3705378673032850E-005, -6.8426047358078300E-008) (  4.3413567048631251E-004, -2.6656887262455535E-003) (  1.7039079676221319E-003,  5.3405918517146472E-003) (  6.4030491657322622E-003,  6.4925034432926302E-003) (  3.2608586134628720E-004,  1.0680182442215672E-004) (  0.0000000000000000     ,  0.0000000000000000     ) (  0.0000000000000000     ,  0.0000000000000000     ) (  0.0000000000000000     ,  0.0000000000000000     )
 (  6.3538752013360660E-003,  3.2233753566967044E-003) (  3.0854762610505264E-003, -0.0000000000000000     ) ( -1.0393669299331030E-002,  5.2696079684615722E-003) (  6.8498995049180614E-004, -9.5580265916255067E-004) ( -9.8473873126621572E-005,  6.0286594361978882E-004) (  4.6272007910864429E-004,  1.4512121745230186E-003) (  5.2280677513325199E-003,  5.3011068631099202E-003) (  4.9810438089141192E-004,  1.6314248159130548E-004) (  0.0000000000000000     ,  0.0000000000000000     ) (  0.0000000000000000     ,  0.0000000000000000     )
 (  1.3705378673032850E-005,  6.8426047358078300E-008) ( -1.0393669299331030E-002, -5.2696079684615722E-003) ( -5.0977559225883953E-003, -0.0000000000000000     ) (  1.7309006771828116E-003, -8.7755430029231034E-004) (  2.7862211176549033E-004, -3.9085931958161282E-004) ( -2.7570901843204166E-004,  1.6911288090183290E-003) ( -8.8897272155639268E-004, -2.7846717317471983E-003) (  0.0000000000000000     ,  0.0000000000000000     ) (  4.9810438089141192E-004,  1.6314248159130548E-004) (  0.0000000000000000     ,  0.0000000000000000     )
 (  4.3413567048631251E-004,  2.6656887262455535E-003) (  6.8498995049180614E-004,  9.5580265916255067E-004) (  1.7309006771828116E-003,  8.7755430029231034E-004) ( -2.5590372416225437E-003, -0.0000000000000000     ) (  8.0470816420751719E-003, -4.0800951455157363E-003) ( -3.6255816229336594E-004,  5.0958462885447239E-004) (  0.0000000000000000     ,  0.0000000000000000     ) ( -8.8897272155639268E-004, -2.7846717317471983E-003) ( -5.2280677513325199E-003, -5.3011068631099202E-003) (  3.2608586134628720E-004,  1.0680182442215672E-004)
 (  1.7039079676221319E-003, -5.3405918517146472E-003) ( -9.8473873126621572E-005, -6.0286594361978882E-004) (  2.7862211176549033E-004,  3.9085931958161282E-004) (  8.0470816420751719E-003,  4.0800951455157363E-003) (  3.6406994315792284E-003, -0.0000000000000000     ) (  0.0000000000000000     ,  0.0000000000000000     ) ( -3.6255816229336594E-004,  5.0958462885447239E-004) (  2.7570901843204166E-004, -1.6911288090183290E-003) (  4.6272007910864429E-004,  1.4512121745230186E-003) ( -6.4030491657322622E-003, -6.4925034432926302E-003)
 (  6.4030491657322622E-003, -6.4925034432926302E-003) (  4.6272007910864429E-004, -1.4512121745230186E-003) ( -2.7570901843204166E-004, -1.6911288090183290E-003) ( -3.6255816229336594E-004, -5.0958462885447239E-004) (  0.0000000000000000     , -0.0000000000000000     ) (  3.6406994315792284E-003, -0.0000000000000000     ) ( -8.0470816420751719E-003,  4.0800951455157363E-003) (  2.7862211176549033E-004, -3.9085931958161282E-004) (  9.8473873126621572E-005, -6.0286594361978882E-004) (  1.7039079676221319E-003,  5.3405918517146472E-003)
 (  3.2608586134628720E-004, -1.0680182442215672E-004) (  5.2280677513325199E-003, -5.3011068631099202E-003) ( -8.8897272155639268E-004,  2.7846717317471983E-003) (  0.0000000000000000     , -0.0000000000000000     ) ( -3.6255816229336594E-004, -5.0958462885447239E-004) ( -8.0470816420751719E-003, -4.0800951455157363E-003) ( -2.5590372416225437E-003, -0.0000000000000000     ) ( -1.7309006771828116E-003,  8.7755430029231034E-004) (  6.8498995049180614E-004, -9.5580265916255067E-004) ( -4.3413567048631251E-004,  2.6656887262455535E-003)
 (  0.0000000000000000     , -0.0000000000000000     ) (  4.9810438089141192E-004, -1.6314248159130548E-004) (  0.0000000000000000     , -0.0000000000000000     ) ( -8.8897272155639268E-004,  2.7846717317471983E-003) (  2.7570901843204166E-004,  1.6911288090183290E-003) (  2.7862211176549033E-004,  3.9085931958161282E-004) ( -1.7309006771828116E-003, -8.7755430029231034E-004) ( -5.0977559225883953E-003, -0.0000000000000000     ) (  1.0393669299331030E-002, -5.2696079684615722E-003) (  1.3705378673032850E-005, -6.8426047358078300E-008)
 (  0.0000000000000000     , -0.0000000000000000     ) (  0.0000000000000000     , -0.0000000000000000     ) (  4.9810438089141192E-004, -1.6314248159130548E-004) ( -5.2280677513325199E-003,  5.3011068631099202E-003) (  4.6272007910864429E-004, -1.4512121745230186E-003) (  9.8473873126621572E-005,  6.0286594361978882E-004) (  6.8498995049180614E-004,  9.5580265916255067E-004) (  1.0393669299331030E-002,  5.2696079684615722E-003) (  3.0854762610505264E-003, -0.0000000000000000     ) ( -6.3538752013360660E-003,  3.2233753566967044E-003)
 (  0.0000000000000000     , -0.0000000000000000     ) (  0.0000000000000000     , -0.0000000000000000     ) (  0.0000000000000000     , -0.0000000000000000     ) (  3.2608586134628720E-004, -1.0680182442215672E-004) ( -6.4030491657322622E-003,  6.4925034432926302E-003) (  1.7039079676221319E-003, -5.3405918517146472E-003) ( -4.3413567048631251E-004, -2.6656887262455535E-003) (  1.3705378673032850E-005,  6.8426047358078300E-008) ( -6.3538752013360660E-003, -3.2233753566967044E-003) (  9.3061747158118416E-004, -0.0000000000000000     )
 Mode          42
 (  1.8293001211884112E-003, -0.0000000000000000     ) (  9.8526387666582208E-004, -5.0876407814266680E-004) (  3.3305831804474398E-003, -4.5719437422886509E-003) (  3.2958638367858864E-005, -2.5850049077122590E-004) (  1.3318572851343212E-002,  4.1823387940266528E-002) ( -2.7656420249721407E-003, -2.8159735201150767E-003) ( -3.3110658741233386E-003, -1.1052290476888246E-003) (  0.0000000000000000     ,  0.0000000000000000     ) (  0.0000000000000000     ,  0.0000000000000000     ) (  0.0000000000000000     ,  0.0000000000000000     )
 (  9.8526387666582208E-004,  5.0876407814266680E-004) (  5.2448235536646723E-003, -0.0000000000000000     ) (  4.2944436364229116E-004, -2.0016862410599225E-004) (  2.0815473406549058E-003, -2.8290275864443428E-003) (  1.8034793450845703E-004, -1.0922378239529300E-003) (  2.9031686502662517E-003,  9.1164891466641636E-003) ( -2.2581372574597856E-003, -2.2992327511569730E-003) ( -5.0577366663851079E-003, -1.6882652570993320E-003) (  0.0000000000000000     ,  0.0000000000000000     ) (  0.0000000000000000     ,  0.0000000000000000     )
 (  3.3305831804474398E-003,  4.5719437422886509E-003) (  4.2944436364229116E-004,  2.0016862410599225E-004) ( -1.1243038631144939E-002, -0.0000000000000000     ) ( -1.3089018714906547E-003,  6.6237375865042488E-004) ( -1.3294211603507734E-004,  1.9088617708380891E-004) (  1.6689262673876196E-004, -9.8670544051150753E-004) ( -8.2597501221505550E-003, -2.5937756578840853E-002) (  0.0000000000000000     ,  0.0000000000000000     ) ( -5.0577366663851079E-003, -1.6882652570993320E-003) (  0.0000000000000000     ,  0.0000000000000000     )
 (  3.2958638367858864E-005,  2.5850049077122590E-004) (  2.0815473406549058E-003,  2.8290275864443428E-003) ( -1.3089018714906547E-003, -6.6237375865042488E-004) ( -4.7947720949827882E-003, -0.0000000000000000     ) ( -1.5097627815997155E-003,  7.5383052725411497E-004) ( -1.6829728799114567E-003,  2.2888519234478058E-003) (  0.0000000000000000     ,  0.0000000000000000     ) ( -8.2597501221505550E-003, -2.5937756578840853E-002) (  2.2581372574597856E-003,  2.2992327511569730E-003) ( -3.3110658741233386E-003, -1.1052290476888246E-003)
 (  1.3318572851343212E-002, -4.1823387940266528E-002) (  1.8034793450845703E-004,  1.0922378239529300E-003) ( -1.3294211603507734E-004, -1.9088617708380891E-004) ( -1.5097627815997155E-003, -7.5383052725411497E-004) (  8.9636870512746422E-003, -0.0000000000000000     ) (  0.0000000000000000     ,  0.0000000000000000     ) ( -1.6829728799114567E-003,  2.2888519234478058E-003) ( -1.6689262673876196E-004,  9.8670544051150753E-004) (  2.9031686502662517E-003,  9.1164891466641636E-003) (  2.7656420249721407E-003,  2.8159735201150767E-003)
 ( -2.7656420249721407E-003,  2.8159735201150767E-003) (  2.9031686502662517E-003, -9.1164891466641636E-003) (  1.6689262673876196E-004,  9.8670544051150753E-004) ( -1.6829728799114567E-003, -2.2888519234478058E-003) (  0.0000000000000000     , -0.0000000000000000     ) (  8.9636870512746422E-003, -0.0000000000000000     ) (  1.5097627815997155E-003, -7.5383052725411497E-004) ( -1.3294211603507734E-004,  1.9088617708380891E-004) ( -1.8034793450845703E-004,  1.0922378239529300E-003) (  1.3318572851343212E-002,  4.1823387940266528E-002)
 ( -3.3110658741233386E-003,  1.1052290476888246E-003) ( -2.2581372574597856E-003,  2.2992327511569730E-003) ( -8.2597501221505550E-003,  2.5937756578840853E-002) (  0.0000000000000000     , -0.0000000000000000     ) ( -1.6829728799114567E-003, -2.2888519234478058E-003) (  1.5097627815997155E-003,  7.5383052725411497E-004) ( -4.7947720949827882E-003, -0.0000000000000000     ) (  1.3089018714906547E-003, -6.6237375865042488E-004) (  2.0815473406549058E-003, -2.8290275864443428E-003) ( -3.2958638367858864E-005,  2.5850049077122590E-004)
 (  0.0000000000000000     , -0.0000000000000000     ) ( -5.0577366663851079E-003,  1.6882652570993320E-003) (  0.0000000000000000     , -0.0000000000000000     ) ( -8.2597501221505550E-003,  2.5937756578840853E-002) ( -1.6689262673876196E-004, -9.8670544051150753E-004) ( -1.3294211603507734E-004, -1.9088617708380891E-004) (  1.3089018714906547E-003,  6.6237375865042488E-004) ( -1.1243038631144939E-002, -0.0000000000000000     ) ( -4.2944436364229116E-004,  2.0016862410599225E-004) (  3.3305831804474398E-003, -4.5719437422886509E-003)
 (  0.0000000000000000     , -0.0000000000000000     ) (  0.0000000000000000     , -0.0000000000000000     ) ( -5.0577366663851079E-003,  1.6882652570993320E-003) (  2.2581372574597856E-003, -2.2992327511569730E-003) (  2.9031686502662517E-003, -9.1164891466641636E-003) ( -1.8034793450845703E-004, -1.0922378239529300E-003) (  2.0815473406549058E-003,  2.8290275864443428E-003) ( -4.2944436364229116E-004, -2.0016862410599225E-004) (  5.2448235536646723E-003, -0.0000000000000000     ) ( -9.8526387666582208E-004,  5.0876407814266680E-004)
 (  0.0000000000000000     , -0.0000000000000000     ) (  0.0000000000000000     , -0.0000000000000000     ) (  0.0000000000000000     , -0.0000000000000000     ) ( -3.3110658741233386E-003,  1.1052290476888246E-003) (  2.7656420249721407E-003, -2.8159735201150767E-003) (  1.3318572851343212E-002, -4.1823387940266528E-002) ( -3.2958638367858864E-005, -2.5850049077122590E-004) (  3.3305831804474398E-003,  4.5719437422886509E-003) ( -9.8526387666582208E-004, -5.0876407814266680E-004) (  1.8293001211884112E-003, -0.0000000000000000     )
 Mode          43
 (  2.4674812395716172E-002, -0.0000000000000000     ) (  1.2673287746840994E-002, -6.4591926229185101E-003) ( -1.7890905793422514E-003,  2.4417341240069524E-003) ( -1.0274762469988171E-002,  6.3111449994953217E-002) (  3.5245277230492186E-002, 0.11076782622265174     ) (  1.2878445058577426E-003,  1.3130824026414589E-003) ( -2.1737461432907463E-003, -7.2208361287704880E-004) (  0.0000000000000000     ,  0.0000000000000000     ) (  0.0000000000000000     ,  0.0000000000000000     ) (  0.0000000000000000     ,  0.0000000000000000     )
 (  1.2673287746840994E-002,  6.4591926229185101E-003) ( -6.2461740380676048E-002, -0.0000000000000000     ) ( -3.0306203953101355E-002,  1.5421299737607875E-002) (  5.5415676930768180E-003, -7.5752515748176170E-003) (  2.8344230552465773E-003, -1.7433032020906625E-002) (  7.9799358671386426E-003,  2.5079048810302117E-002) (  1.0515206357994036E-003,  1.0721272922331149E-003) ( -3.3204520810827228E-003, -1.1030009380320887E-003) (  0.0000000000000000     ,  0.0000000000000000     ) (  0.0000000000000000     ,  0.0000000000000000     )
 ( -1.7890905793422514E-003, -2.4417341240069524E-003) ( -3.0306203953101355E-002, -1.5421299737607875E-002) (  3.5914849980493477E-002, -0.0000000000000000     ) (  6.5919583019620094E-003, -3.3495129003532826E-003) (  2.1385016150903954E-003, -2.9224287823333499E-003) (  7.0290772685415084E-003, -4.3198173590041862E-002) ( -2.1311982149715605E-002, -6.6978784619794285E-002) (  0.0000000000000000     ,  0.0000000000000000     ) ( -3.3204520810827228E-003, -1.1030009380320887E-003) (  0.0000000000000000     ,  0.0000000000000000     )
 ( -1.0274762469988171E-002, -6.3111449994953217E-002) (  5.5415676930768180E-003,  7.5752515748176170E-003) (  6.5919583019620094E-003,  3.3495129003532826E-003) (  2.8724121112686848E-002, -0.0000000000000000     ) (  2.4432785521545430E-002, -1.2428691622150372E-002) ( -3.9356906930672758E-003,  5.3801533111056286E-003) (  0.0000000000000000     ,  0.0000000000000000     ) ( -2.1311982149715605E-002, -6.6978784619794285E-002) ( -1.0515206357994036E-003, -1.0721272922331149E-003) ( -2.1737461432907463E-003, -7.2208361287704880E-004)
 (  3.5245277230492186E-002,-0.11076782622265174     ) (  2.8344230552465773E-003,  1.7433032020906625E-002) (  2.1385016150903954E-003,  2.9224287823333499E-003) (  2.4432785521545430E-002,  1.2428691622150372E-002) ( -2.6852043108220446E-002, -0.0000000000000000     ) (  0.0000000000000000     ,  0.0000000000000000     ) ( -3.9356906930672758E-003,  5.3801533111056286E-003) ( -7.0290772685415084E-003,  4.3198173590041862E-002) (  7.9799358671386426E-003,  2.5079048810302117E-002) ( -1.2878445058577426E-003, -1.3130824026414589E-003)
 (  1.2878445058577426E-003, -1.3130824026414589E-003) (  7.9799358671386426E-003, -2.5079048810302117E-002) (  7.0290772685415084E-003,  4.3198173590041862E-002) ( -3.9356906930672758E-003, -5.3801533111056286E-003) (  0.0000000000000000     , -0.0000000000000000     ) ( -2.6852043108220446E-002, -0.0000000000000000     ) ( -2.4432785521545430E-002,  1.2428691622150372E-002) (  2.1385016150903954E-003, -2.9224287823333499E-003) ( -2.8344230552465773E-003,  1.7433032020906625E-002) (  3.5245277230492186E-002, 0.11076782622265174     )
 ( -2.1737461432907463E-003,  7.2208361287704880E-004) (  1.0515206357994036E-003, -1.0721272922331149E-003) ( -2.1311982149715605E-002,  6.6978784619794285E-002) (  0.0000000000000000     , -0.0000000000000000     ) ( -3.9356906930672758E-003, -5.3801533111056286E-003) ( -2.4432785521545430E-002, -1.2428691622150372E-002) (  2.8724121112686848E-002, -0.0000000000000000     ) ( -6.5919583019620094E-003,  3.3495129003532826E-003) (  5.5415676930768180E-003, -7.5752515748176170E-003) (  1.0274762469988171E-002, -6.3111449994953217E-002)
 (  0.0000000000000000     , -0.0000000000000000     ) ( -3.3204520810827228E-003,  1.1030009380320887E-003) (  0.0000000000000000     , -0.0000000000000000     ) ( -2.1311982149715605E-002,  6.6978784619794285E-002) ( -7.0290772685415084E-003, -4.3198173590041862E-002) (  2.1385016150903954E-003,  2.9224287823333499E-003) ( -6.5919583019620094E-003, -3.3495129003532826E-003) (  3.5914849980493477E-002, -0.0000000000000000     ) (  3.0306203953101355E-002, -1.5421299737607875E-002) ( -1.7890905793422514E-003,  2.4417341240069524E-003)
 (  0.0000000000000000     , -0.0000000000000000     ) (  0.0000000000000000     , -0.0000000000000000     ) ( -3.3204520810827228E-003,  1.1030009380320887E-003) ( -1.0515206357994036E-003,  1.0721272922331149E-003) (  7.9799358671386426E-003, -2.5079048810302117E-002) ( -2.8344230552465773E-003, -1.7433032020906625E-002) (  5.5415676930768180E-003,  7.5752515748176170E-003) (  3.0306203953101355E-002,  1.5421299737607875E-002) ( -6.2461740380676048E-002, -0.0000000000000000     ) ( -1.2673287746840994E-002,  6.4591926229185101E-003)
 (  0.0000000000000000     , -0.0000000000000000     ) (  0.0000000000000000     , -0.0000000000000000     ) (  0.0000000000000000     , -0.0000000000000000     ) ( -2.1737461432907463E-003,  7.2208361287704880E-004) ( -1.2878445058577426E-003,  1.3130824026414589E-003) (  3.5245277230492186E-002,-0.11076782622265174     ) (  1.0274762469988171E-002,  6.3111449994953217E-002) ( -1.7890905793422514E-003, -2.4417341240069524E-003) ( -1.2673287746840994E-002, -6.4591926229185101E-003) (  2.4674812395716172E-002, -0.0000000000000000     )
 Mode          44
 (  2.8833879711210597E-002, -0.0000000000000000     ) (  6.2530319653031866E-002, -3.1745735361112720E-002) ( -2.6318840854335324E-002,  3.6024271924329124E-002) ( -1.7948792120340847E-002, 0.11036738390615970     ) (  3.7217237966391349E-002, 0.11695997444626564     ) (  2.2510420668630439E-002,  2.2874573605439694E-002) (  3.8297196488453669E-003,  1.2914961422478752E-003) (  0.0000000000000000     ,  0.0000000000000000     ) (  0.0000000000000000     ,  0.0000000000000000     ) (  0.0000000000000000     ,  0.0000000000000000     )
 (  6.2530319653031866E-002,  3.1745735361112720E-002) ( -7.8718316231491892E-002, -0.0000000000000000     ) (-0.13617169308440660     ,  6.9134546824506996E-002) (  1.4811177750690813E-002, -2.0290932684271221E-002) (  5.1602956247700322E-003, -3.1781022737440365E-002) (  8.4005237454074719E-003,  2.6402716519489468E-002) (  1.8379681511181568E-002,  1.8677011139021114E-002) (  5.8499933937645309E-003,  1.9727929438647812E-003) (  0.0000000000000000     ,  0.0000000000000000     ) (  0.0000000000000000     ,  0.0000000000000000     )
 ( -2.6318840854335324E-002, -3.6024271924329124E-002) (-0.13617169308440660     , -6.9134546824506996E-002) (  4.5420039722542056E-002, -0.0000000000000000     ) (  2.6109328445698573E-002, -1.3256776891082005E-002) (  1.0235726395785655E-002, -1.4015977440025681E-002) (  1.2487859323790441E-002, -7.6838318540098954E-002) ( -2.2551936877628517E-002, -7.0866886578886554E-002) (  0.0000000000000000     ,  0.0000000000000000     ) (  5.8499933937645309E-003,  1.9727929438647812E-003) (  0.0000000000000000     ,  0.0000000000000000     )
 ( -1.7948792120340847E-002,-0.11036738390615970     ) (  1.4811177750690813E-002,  2.0290932684271221E-002) (  2.6109328445698573E-002,  1.3256776891082005E-002) (  3.6922962927401055E-002, -0.0000000000000000     ) ( 0.10668098052680541     , -5.4163066245419562E-002) ( -1.0434323012858517E-002,  1.4294913533092325E-002) (  0.0000000000000000     ,  0.0000000000000000     ) ( -2.2551936877628517E-002, -7.0866886578886554E-002) ( -1.8379681511181568E-002, -1.8677011139021114E-002) (  3.8297196488453669E-003,  1.2914961422478752E-003)
 (  3.7217237966391349E-002,-0.11695997444626564     ) (  5.1602956247700322E-003,  3.1781022737440365E-002) (  1.0235726395785655E-002,  1.4015977440025681E-002) ( 0.10668098052680541     ,  5.4163066245419562E-002) ( -3.2458566129661817E-002, -0.0000000000000000     ) (  0.0000000000000000     ,  0.0000000000000000     ) ( -1.0434323012858517E-002,  1.4294913533092325E-002) ( -1.2487859323790441E-002,  7.6838318540098954E-002) (  8.4005237454074719E-003,  2.6402716519489468E-002) ( -2.2510420668630439E-002, -2.2874573605439694E-002)
 (  2.2510420668630439E-002, -2.2874573605439694E-002) (  8.4005237454074719E-003, -2.6402716519489468E-002) (  1.2487859323790441E-002,  7.6838318540098954E-002) ( -1.0434323012858517E-002, -1.4294913533092325E-002) (  0.0000000000000000     , -0.0000000000000000     ) ( -3.2458566129661817E-002, -0.0000000000000000     ) (-0.10668098052680541     ,  5.4163066245419562E-002) (  1.0235726395785655E-002, -1.4015977440025681E-002) ( -5.1602956247700322E-003,  3.1781022737440365E-002) (  3.7217237966391349E-002, 0.11695997444626564     )
 (  3.8297196488453669E-003, -1.2914961422478752E-003) (  1.8379681511181568E-002, -1.8677011139021114E-002) ( -2.2551936877628517E-002,  7.0866886578886554E-002) (  0.0000000000000000     , -0.0000000000000000     ) ( -1.0434323012858517E-002, -1.4294913533092325E-002) (-0.10668098052680541     , -5.4163066245419562E-002) (  3.6922962927401055E-002, -0.0000000000000000     ) ( -2.6109328445698573E-002,  1.3256776891082005E-002) (  1.4811177750690813E-002, -2.0290932684271221E-002) (  1.7948792120340847E-002,-0.11036738390615970     )
 (  0.0000000000000000     , -0.0000000000000000     ) (  5.8499933937645309E-003, -1.9727929438647812E-003) (  0.0000000000000000     , -0.0000000000000000     ) ( -2.2551936877628517E-002,  7.0866886578886554E-002) ( -1.2487859323790441E-002, -7.6838318540098954E-002) (  1.0235726395785655E-002,  1.4015977440025681E-002) ( -2.6109328445698573E-002, -1.3256776891082005E-002) (  4.5420039722542056E-002, -0.0000000000000000     ) ( 0.13617169308440660     , -6.9134546824506996E-002) ( -2.6318840854335324E-002,  3.6024271924329124E-002)
 (  0.0000000000000000     , -0.0000000000000000     ) (  0.0000000000000000     , -0.0000000000000000     ) (  5.8499933937645309E-003, -1.9727929438647812E-003) ( -1.8379681511181568E-002,  1.8677011139021114E-002) (  8.4005237454074719E-003, -2.6402716519489468E-002) ( -5.1602956247700322E-003, -3.1781022737440365E-002) (  1.4811177750690813E-002,  2.0290932684271221E-002) ( 0.13617169308440660     ,  6.9134546824506996E-002) ( -7.8718316231491892E-002, -0.0000000000000000     ) ( -6.2530319653031866E-002,  3.1745735361112720E-002)
 (  0.0000000000000000     , -0.0000000000000000     ) (  0.0000000000000000     , -0.0000000000000000     ) (  0.0000000000000000     , -0.0000000000000000     ) (  3.8297196488453669E-003, -1.2914961422478752E-003) ( -2.2510420668630439E-002,  2.2874573605439694E-002) (  3.7217237966391349E-002,-0.11695997444626564     ) (  1.7948792120340847E-002, 0.11036738390615970     ) ( -2.6318840854335324E-002, -3.6024271924329124E-002) ( -6.2530319653031866E-002, -3.1745735361112720E-002) (  2.8833879711210597E-002, -0.0000000000000000     )
 Mode          45
 (  3.2245494906619132E-003, -0.0000000000000000     ) (  2.7469355433784266E-002, -1.3952904766507068E-002) ( -7.7883049060411946E-003,  1.0660812443521725E-002) ( -8.5337376539084790E-003,  5.2705008606263593E-002) (  1.5467098886765115E-002,  4.8571275539793970E-002) (  1.2444541742903123E-002,  1.2649726427088793E-002) (  3.3583627505999270E-003,  1.1293757106097589E-003) (  0.0000000000000000     ,  0.0000000000000000     ) (  0.0000000000000000     ,  0.0000000000000000     ) (  0.0000000000000000     ,  0.0000000000000000     )
 (  2.7469355433784266E-002,  1.3952904766507068E-002) ( -1.6261694872338230E-003, -0.0000000000000000     ) ( -5.3685327823138215E-002,  2.7270968709393315E-002) (  1.5707548004677578E-003, -2.1532202574628414E-003) (  2.3926590249953332E-003, -1.4809988946948219E-002) (  3.5139918402847113E-003,  1.1038118079325213E-002) (  1.0160925784292762E-002,  1.0328458377389098E-002) (  5.1299838385814225E-003,  1.7251498939712541E-003) (  0.0000000000000000     ,  0.0000000000000000     ) (  0.0000000000000000     ,  0.0000000000000000     )
 ( -7.7883049060411946E-003, -1.0660812443521725E-002) ( -5.3685327823138215E-002, -2.7270968709393315E-002) ( -6.0306239963031959E-003, -0.0000000000000000     ) (  8.1029027149371567E-003, -4.1170843367929312E-003) (  2.1333124568125696E-003, -2.9212203182317539E-003) (  5.8765428334705688E-003, -3.6326718609338525E-002) ( -9.3304264706425520E-003, -2.9294532750722836E-002) (  0.0000000000000000     ,  0.0000000000000000     ) (  5.1299838385814225E-003,  1.7251498939712541E-003) (  0.0000000000000000     ,  0.0000000000000000     )
 ( -8.5337376539084790E-003, -5.2705008606263593E-002) (  1.5707548004677578E-003,  2.1532202574628414E-003) (  8.1029027149371567E-003,  4.1170843367929312E-003) ( -1.0465078124884228E-003, -0.0000000000000000     ) (  4.0045385164053988E-002, -2.0343124895922604E-002) ( -1.0888290652090061E-003,  1.4924572427947400E-003) (  0.0000000000000000     ,  0.0000000000000000     ) ( -9.3304264706425520E-003, -2.9294532750722836E-002) ( -1.0160925784292762E-002, -1.0328458377389098E-002) (  3.3583627505999270E-003,  1.1293757106097589E-003)
 (  1.5467098886765115E-002, -4.8571275539793970E-002) (  2.3926590249953332E-003,  1.4809988946948219E-002) (  2.1333124568125696E-003,  2.9212203182317539E-003) (  4.0045385164053988E-002,  2.0343124895922604E-002) (  5.4787518053635289E-003, -0.0000000000000000     ) (  0.0000000000000000     ,  0.0000000000000000     ) ( -1.0888290652090061E-003,  1.4924572427947400E-003) ( -5.8765428334705688E-003,  3.6326718609338525E-002) (  3.5139918402847113E-003,  1.1038118079325213E-002) ( -1.2444541742903123E-002, -1.2649726427088793E-002)
 (  1.2444541742903123E-002, -1.2649726427088793E-002) (  3.5139918402847113E-003, -1.1038118079325213E-002) (  5.8765428334705688E-003,  3.6326718609338525E-002) ( -1.0888290652090061E-003, -1.4924572427947400E-003) (  0.0000000000000000     , -0.0000000000000000     ) (  5.4787518053635289E-003, -0.0000000000000000     ) ( -4.0045385164053988E-002,  2.0343124895922604E-002) (  2.1333124568125696E-003, -2.9212203182317539E-003) ( -2.3926590249953332E-003,  1.4809988946948219E-002) (  1.5467098886765115E-002,  4.8571275539793970E-002)
 (  3.3583627505999270E-003, -1.1293757106097589E-003) (  1.0160925784292762E-002, -1.0328458377389098E-002) ( -9.3304264706425520E-003,  2.9294532750722836E-002) (  0.0000000000000000     , -0.0000000000000000     ) ( -1.0888290652090061E-003, -1.4924572427947400E-003) ( -4.0045385164053988E-002, -2.0343124895922604E-002) ( -1.0465078124884228E-003, -0.0000000000000000     ) ( -8.1029027149371567E-003,  4.1170843367929312E-003) (  1.5707548004677578E-003, -2.1532202574628414E-003) (  8.5337376539084790E-003, -5.2705008606263593E-002)
 (  0.0000000000000000     , -0.0000000000000000     ) (  5.1299838385814225E-003, -1.7251498939712541E-003) (  0.0000000000000000     , -0.0000000000000000     ) ( -9.3304264706425520E-003,  2.9294532750722836E-002) ( -5.8765428334705688E-003, -3.6326718609338525E-002) (  2.1333124568125696E-003,  2.9212203182317539E-003) ( -8.1029027149371567E-003, -4.1170843367929312E-003) ( -6.0306239963031959E-003, -0.0000000000000000     ) (  5.3685327823138215E-002, -2.7270968709393315E-002) ( -7.7883049060411946E-003,  1.0660812443521725E-002)
 (  0.0000000000000000     , -0.0000000000000000     ) (  0.0000000000000000     , -0.0000000000000000     ) (  5.1299838385814225E-003, -1.7251498939712541E-003) ( -1.0160925784292762E-002,  1.0328458377389098E-002) (  3.5139918402847113E-003, -1.1038118079325213E-002) ( -2.3926590249953332E-003, -1.4809988946948219E-002) (  1.5707548004677578E-003,  2.1532202574628414E-003) (  5.3685327823138215E-002,  2.7270968709393315E-002) ( -1.6261694872338230E-003, -0.0000000000000000     ) ( -2.7469355433784266E-002,  1.3952904766507068E-002)
 (  0.0000000000000000     , -0.0000000000000000     ) (  0.0000000000000000     , -0.0000000000000000     ) (  0.0000000000000000     , -0.0000000000000000     ) (  3.3583627505999270E-003, -1.1293757106097589E-003) ( -1.2444541742903123E-002,  1.2649726427088793E-002) (  1.5467098886765115E-002, -4.8571275539793970E-002) (  8.5337376539084790E-003,  5.2705008606263593E-002) ( -7.7883049060411946E-003, -1.0660812443521725E-002) ( -2.7469355433784266E-002, -1.3952904766507068E-002) (  3.2245494906619132E-003, -0.0000000000000000     )
