# Supplementary material for: Design of high-temperature f-block molecular nanomagnets through the control of vibration-induced spin relaxation
Source: Chem Sci. 2019 Dec 2;11(6):1593–8. doi: 10.1039/c9sc03133b (PMC7025469; doi:10.1039/c9sc03133b)
Supplement: Supplementary file 3 [file SC-011-C9SC03133B-s003.zip › SI/Home-Made-Codes/Pert-Ham-Temp/matrix13K.inp]

 Mode           1
 (  5.2161777564584157E-003, -0.0000000000000000     ) ( -4.5801008932525408E-002,  2.3290736898507296E-002) (  5.2424429857457655E-002, -7.1387390525134958E-002) ( -7.8785129713230453E-003,  4.8535501809771189E-002) ( -5.2009613130911313E-002,-0.16323341823184537     ) ( -3.4609414760946595E-002, -3.5175339877711154E-002) (  3.4117649162064331E-003,  1.1191630446621972E-003) (  0.0000000000000000     ,  0.0000000000000000     ) (  0.0000000000000000     ,  0.0000000000000000     ) (  0.0000000000000000     ,  0.0000000000000000     )
 ( -4.5801008932525408E-002, -2.3290736898507296E-002) (  3.4938560036730945E-002, -0.0000000000000000     ) ( 0.13915124064530088     , -7.0756521485084101E-002) ( -5.6355806560642645E-002,  7.6786341861796906E-002) ( -1.0496231956144816E-004,  6.0561749750787444E-004) ( -1.1352151794261758E-002, -3.5637759772288419E-002) ( -2.8258468820222468E-002, -2.8720544743121849E-002) (  5.2115569939702160E-003,  1.7095497890539208E-003) (  0.0000000000000000     ,  0.0000000000000000     ) (  0.0000000000000000     ,  0.0000000000000000     )
 (  5.2424429857457655E-002,  7.1387390525134958E-002) ( 0.13915124064530088     ,  7.0756521485084101E-002) ( -2.5707491672863406E-002, -0.0000000000000000     ) ( -2.7707641024078498E-002,  1.4094223947459513E-002) ( -2.8858885735632625E-002,  3.9315665735334397E-002) (  3.1114271323785560E-003, -1.9208918143136952E-002) (  3.2226854587032186E-002, 0.10112866458581549     ) (  0.0000000000000000     ,  0.0000000000000000     ) (  5.2115569939702160E-003,  1.7095497890539208E-003) (  0.0000000000000000     ,  0.0000000000000000     )
 ( -7.8785129713230453E-003, -4.8535501809771189E-002) ( -5.6355806560642645E-002, -7.6786341861796906E-002) ( -2.7707641024078498E-002, -1.4094223947459513E-002) ( -2.2756310039106897E-002, -0.0000000000000000     ) (-0.10800223879948893     ,  5.4923483107390175E-002) (  4.0033071681596380E-002, -5.4539410912148117E-002) (  0.0000000000000000     ,  0.0000000000000000     ) (  3.2226854587032186E-002, 0.10112866458581549     ) (  2.8258468820222468E-002,  2.8720544743121849E-002) (  3.4117649162064331E-003,  1.1191630446621972E-003)
 ( -5.2009613130911313E-002, 0.16323341823184537     ) ( -1.0496231956144816E-004, -6.0561749750787444E-004) ( -2.8858885735632625E-002, -3.9315665735334397E-002) (-0.10800223879948893     , -5.4923483107390175E-002) (  8.3090639187809422E-003, -0.0000000000000000     ) (  0.0000000000000000     ,  0.0000000000000000     ) (  4.0033071681596380E-002, -5.4539410912148117E-002) ( -3.1114271323785560E-003,  1.9208918143136952E-002) ( -1.1352151794261758E-002, -3.5637759772288419E-002) (  3.4609414760946595E-002,  3.5175339877711154E-002)
 ( -3.4609414760946595E-002,  3.5175339877711154E-002) ( -1.1352151794261758E-002,  3.5637759772288419E-002) (  3.1114271323785560E-003,  1.9208918143136952E-002) (  4.0033071681596380E-002,  5.4539410912148117E-002) (  0.0000000000000000     , -0.0000000000000000     ) (  8.3090639187809422E-003, -0.0000000000000000     ) ( 0.10800223879948893     , -5.4923483107390175E-002) ( -2.8858885735632625E-002,  3.9315665735334397E-002) (  1.0496231956144816E-004, -6.0561749750787444E-004) ( -5.2009613130911313E-002,-0.16323341823184537     )
 (  3.4117649162064331E-003, -1.1191630446621972E-003) ( -2.8258468820222468E-002,  2.8720544743121849E-002) (  3.2226854587032186E-002,-0.10112866458581549     ) (  0.0000000000000000     , -0.0000000000000000     ) (  4.0033071681596380E-002,  5.4539410912148117E-002) ( 0.10800223879948893     ,  5.4923483107390175E-002) ( -2.2756310039106897E-002, -0.0000000000000000     ) (  2.7707641024078498E-002, -1.4094223947459513E-002) ( -5.6355806560642645E-002,  7.6786341861796906E-002) (  7.8785129713230453E-003, -4.8535501809771189E-002)
 (  0.0000000000000000     , -0.0000000000000000     ) (  5.2115569939702160E-003, -1.7095497890539208E-003) (  0.0000000000000000     , -0.0000000000000000     ) (  3.2226854587032186E-002,-0.10112866458581549     ) ( -3.1114271323785560E-003, -1.9208918143136952E-002) ( -2.8858885735632625E-002, -3.9315665735334397E-002) (  2.7707641024078498E-002,  1.4094223947459513E-002) ( -2.5707491672863406E-002, -0.0000000000000000     ) (-0.13915124064530088     ,  7.0756521485084101E-002) (  5.2424429857457655E-002, -7.1387390525134958E-002)
 (  0.0000000000000000     , -0.0000000000000000     ) (  0.0000000000000000     , -0.0000000000000000     ) (  5.2115569939702160E-003, -1.7095497890539208E-003) (  2.8258468820222468E-002, -2.8720544743121849E-002) ( -1.1352151794261758E-002,  3.5637759772288419E-002) (  1.0496231956144816E-004,  6.0561749750787444E-004) ( -5.6355806560642645E-002, -7.6786341861796906E-002) (-0.13915124064530088     , -7.0756521485084101E-002) (  3.4938560036730945E-002, -0.0000000000000000     ) (  4.5801008932525408E-002, -2.3290736898507296E-002)
 (  0.0000000000000000     , -0.0000000000000000     ) (  0.0000000000000000     , -0.0000000000000000     ) (  0.0000000000000000     , -0.0000000000000000     ) (  3.4117649162064331E-003, -1.1191630446621972E-003) (  3.4609414760946595E-002, -3.5175339877711154E-002) ( -5.2009613130911313E-002, 0.16323341823184537     ) (  7.8785129713230453E-003,  4.8535501809771189E-002) (  5.2424429857457655E-002,  7.1387390525134958E-002) (  4.5801008932525408E-002,  2.3290736898507296E-002) (  5.2161777564584157E-003, -0.0000000000000000     )
 Mode           2
 (  5.2968750166578503E-002, -0.0000000000000000     ) ( -2.2512469827405061E-002,  1.1473720299547879E-002) ( -7.6557551124082523E-002, 0.10455363149535354     ) ( -2.2533076471495592E-002, 0.13706971403576831     ) (  2.6760921545262623E-002,  8.4327957627866226E-002) (  2.2706203440576053E-002,  2.3048489537412162E-002) ( -1.4135279745159845E-003, -4.7747722812049447E-004) (  0.0000000000000000     ,  0.0000000000000000     ) (  0.0000000000000000     ,  0.0000000000000000     ) (  0.0000000000000000     ,  0.0000000000000000     )
 ( -2.2512469827405061E-002, -1.1473720299547879E-002) (-0.18221607690308139     , -0.0000000000000000     ) (  2.0516925052846427E-002, -1.0504649800197684E-002) (  7.0886813590180009E-002, -9.6814700395346606E-002) (  8.4021487463959797E-003, -5.1122676226334811E-002) (  5.7716035619781109E-003,  1.8183796842444762E-002) (  1.8539537475079713E-002,  1.8819012902845496E-002) ( -2.1591996467190361E-003, -7.2935851349328765E-004) (  0.0000000000000000     ,  0.0000000000000000     ) (  0.0000000000000000     ,  0.0000000000000000     )
 ( -7.6557551124082523E-002,-0.10455363149535354     ) (  2.0516925052846427E-002,  1.0504649800197684E-002) ( 0.15936001908743658     , -0.0000000000000000     ) (  5.9936198278204003E-003, -3.0232674378937010E-003) (  3.8344610566249188E-002, -5.2368029677354169E-002) (  1.7601238694775555E-002,-0.10708115265580781     ) ( -1.6709638386870378E-002, -5.2661093461897450E-002) (  0.0000000000000000     ,  0.0000000000000000     ) ( -2.1591996467190361E-003, -7.2935851349328765E-004) (  0.0000000000000000     ,  0.0000000000000000     )
 ( -2.2533076471495592E-002,-0.13706971403576831     ) (  7.0886813590180009E-002,  9.6814700395346606E-002) (  5.9936198278204003E-003,  3.0232674378937010E-003) (  9.7478666126757346E-002, -0.0000000000000000     ) ( -6.9876010061935313E-003,  3.6201056311994393E-003) ( -5.0673658367947919E-002,  6.9209158066892318E-002) (  0.0000000000000000     ,  0.0000000000000000     ) ( -1.6709638386870378E-002, -5.2661093461897450E-002) ( -1.8539537475079713E-002, -1.8819012902845496E-002) ( -1.4135279745159845E-003, -4.7747722812049447E-004)
 (  2.6760921545262623E-002, -8.4327957627866226E-002) (  8.4021487463959797E-003,  5.1122676226334811E-002) (  3.8344610566249188E-002,  5.2368029677354169E-002) ( -6.9876010061935313E-003, -3.6201056311994393E-003) (-0.12759135847769099     , -0.0000000000000000     ) (  0.0000000000000000     ,  0.0000000000000000     ) ( -5.0673658367947919E-002,  6.9209158066892318E-002) ( -1.7601238694775555E-002, 0.10708115265580781     ) (  5.7716035619781109E-003,  1.8183796842444762E-002) ( -2.2706203440576053E-002, -2.3048489537412162E-002)
 (  2.2706203440576053E-002, -2.3048489537412162E-002) (  5.7716035619781109E-003, -1.8183796842444762E-002) (  1.7601238694775555E-002, 0.10708115265580781     ) ( -5.0673658367947919E-002, -6.9209158066892318E-002) (  0.0000000000000000     , -0.0000000000000000     ) (-0.12759135847769099     , -0.0000000000000000     ) (  6.9876010061935313E-003, -3.6201056311994393E-003) (  3.8344610566249188E-002, -5.2368029677354169E-002) ( -8.4021487463959797E-003,  5.1122676226334811E-002) (  2.6760921545262623E-002,  8.4327957627866226E-002)
 ( -1.4135279745159845E-003,  4.7747722812049447E-004) (  1.8539537475079713E-002, -1.8819012902845496E-002) ( -1.6709638386870378E-002,  5.2661093461897450E-002) (  0.0000000000000000     , -0.0000000000000000     ) ( -5.0673658367947919E-002, -6.9209158066892318E-002) (  6.9876010061935313E-003,  3.6201056311994393E-003) (  9.7478666126757346E-002, -0.0000000000000000     ) ( -5.9936198278204003E-003,  3.0232674378937010E-003) (  7.0886813590180009E-002, -9.6814700395346606E-002) (  2.2533076471495592E-002,-0.13706971403576831     )
 (  0.0000000000000000     , -0.0000000000000000     ) ( -2.1591996467190361E-003,  7.2935851349328765E-004) (  0.0000000000000000     , -0.0000000000000000     ) ( -1.6709638386870378E-002,  5.2661093461897450E-002) ( -1.7601238694775555E-002,-0.10708115265580781     ) (  3.8344610566249188E-002,  5.2368029677354169E-002) ( -5.9936198278204003E-003, -3.0232674378937010E-003) ( 0.15936001908743658     , -0.0000000000000000     ) ( -2.0516925052846427E-002,  1.0504649800197684E-002) ( -7.6557551124082523E-002, 0.10455363149535354     )
 (  0.0000000000000000     , -0.0000000000000000     ) (  0.0000000000000000     , -0.0000000000000000     ) ( -2.1591996467190361E-003,  7.2935851349328765E-004) ( -1.8539537475079713E-002,  1.8819012902845496E-002) (  5.7716035619781109E-003, -1.8183796842444762E-002) ( -8.4021487463959797E-003, -5.1122676226334811E-002) (  7.0886813590180009E-002,  9.6814700395346606E-002) ( -2.0516925052846427E-002, -1.0504649800197684E-002) (-0.18221607690308139     , -0.0000000000000000     ) (  2.2512469827405061E-002, -1.1473720299547879E-002)
 (  0.0000000000000000     , -0.0000000000000000     ) (  0.0000000000000000     , -0.0000000000000000     ) (  0.0000000000000000     , -0.0000000000000000     ) ( -1.4135279745159845E-003,  4.7747722812049447E-004) ( -2.2706203440576053E-002,  2.3048489537412162E-002) (  2.6760921545262623E-002, -8.4327957627866226E-002) (  2.2533076471495592E-002, 0.13706971403576831     ) ( -7.6557551124082523E-002,-0.10455363149535354     ) (  2.2512469827405061E-002,  1.1473720299547879E-002) (  5.2968750166578503E-002, -0.0000000000000000     )
 Mode           3
 ( -6.4210438900857564E-002, -0.0000000000000000     ) (  4.1775505558395834E-002, -2.1075335436510932E-002) ( -2.0569215658259945E-002,  2.8057762994500732E-002) ( -5.6995479269554439E-003,  3.4393504850681732E-002) ( -6.9127514634916400E-003, -2.1743707444075423E-002) (  3.6686370040362212E-003,  3.7348536065907323E-003) ( -1.1870757691389690E-003, -4.0065662233673688E-004) (  0.0000000000000000     ,  0.0000000000000000     ) (  0.0000000000000000     ,  0.0000000000000000     ) (  0.0000000000000000     ,  0.0000000000000000     )
 (  4.1775505558395834E-002,  2.1075335436510932E-002) ( 0.21574357366847605     , -0.0000000000000000     ) ( -7.7109462997839912E-002,  3.8893317890045249E-002) (  1.3996648228405104E-002, -1.9063231718055199E-002) (  1.9096223510896725E-003, -1.1505501706484530E-002) ( -1.5319497535787865E-003, -4.8196084467622595E-003) (  2.9954295704605104E-003,  3.0494952000469189E-003) ( -1.8132881892424164E-003, -6.1201309984781048E-004) (  0.0000000000000000     ,  0.0000000000000000     ) (  0.0000000000000000     ,  0.0000000000000000     )
 ( -2.0569215658259945E-002, -2.8057762994500732E-002) ( -7.7109462997839912E-002, -3.8893317890045249E-002) (-0.17029899623447542     , -0.0000000000000000     ) (  1.4729485798508119E-002, -7.4312562962265804E-003) (  8.8009085732881926E-003, -1.1996616253906960E-002) (  4.2364530486860884E-003, -2.5546591264835935E-002) (  4.2409260125422310E-003,  1.3337892390043914E-002) (  0.0000000000000000     ,  0.0000000000000000     ) ( -1.8132881892424164E-003, -6.1201309984781048E-004) (  0.0000000000000000     ,  0.0000000000000000     )
 ( -5.6995479269554439E-003, -3.4393504850681732E-002) (  1.3996648228405104E-002,  1.9063231718055199E-002) (  1.4729485798508119E-002,  7.4312562962265804E-003) (-0.11232555520794527     , -0.0000000000000000     ) (  6.1093313452112677E-002, -3.0817363457870880E-002) ( -9.8165137601363001E-003,  1.3367962095818408E-002) (  0.0000000000000000     ,  0.0000000000000000     ) (  4.2409260125422310E-003,  1.3337892390043914E-002) ( -2.9954295704605104E-003, -3.0494952000469189E-003) ( -1.1870757691389690E-003, -4.0065662233673688E-004)
 ( -6.9127514634916400E-003,  2.1743707444075423E-002) (  1.9096223510896725E-003,  1.1505501706484530E-002) (  8.8009085732881926E-003,  1.1996616253906960E-002) (  6.1093313452112677E-002,  3.0817363457870880E-002) ( 0.13109141667480223     , -0.0000000000000000     ) (  0.0000000000000000     ,  0.0000000000000000     ) ( -9.8165137601363001E-003,  1.3367962095818408E-002) ( -4.2364530486860884E-003,  2.5546591264835935E-002) ( -1.5319497535787865E-003, -4.8196084467622595E-003) ( -3.6686370040362212E-003, -3.7348536065907323E-003)
 (  3.6686370040362212E-003, -3.7348536065907323E-003) ( -1.5319497535787865E-003,  4.8196084467622595E-003) (  4.2364530486860884E-003,  2.5546591264835935E-002) ( -9.8165137601363001E-003, -1.3367962095818408E-002) (  0.0000000000000000     , -0.0000000000000000     ) ( 0.13109141667480223     , -0.0000000000000000     ) ( -6.1093313452112677E-002,  3.0817363457870880E-002) (  8.8009085732881926E-003, -1.1996616253906960E-002) ( -1.9096223510896725E-003,  1.1505501706484530E-002) ( -6.9127514634916400E-003, -2.1743707444075423E-002)
 ( -1.1870757691389690E-003,  4.0065662233673688E-004) (  2.9954295704605104E-003, -3.0494952000469189E-003) (  4.2409260125422310E-003, -1.3337892390043914E-002) (  0.0000000000000000     , -0.0000000000000000     ) ( -9.8165137601363001E-003, -1.3367962095818408E-002) ( -6.1093313452112677E-002, -3.0817363457870880E-002) (-0.11232555520794527     , -0.0000000000000000     ) ( -1.4729485798508119E-002,  7.4312562962265804E-003) (  1.3996648228405104E-002, -1.9063231718055199E-002) (  5.6995479269554439E-003, -3.4393504850681732E-002)
 (  0.0000000000000000     , -0.0000000000000000     ) ( -1.8132881892424164E-003,  6.1201309984781048E-004) (  0.0000000000000000     , -0.0000000000000000     ) (  4.2409260125422310E-003, -1.3337892390043914E-002) ( -4.2364530486860884E-003, -2.5546591264835935E-002) (  8.8009085732881926E-003,  1.1996616253906960E-002) ( -1.4729485798508119E-002, -7.4312562962265804E-003) (-0.17029899623447542     , -0.0000000000000000     ) (  7.7109462997839912E-002, -3.8893317890045249E-002) ( -2.0569215658259945E-002,  2.8057762994500732E-002)
 (  0.0000000000000000     , -0.0000000000000000     ) (  0.0000000000000000     , -0.0000000000000000     ) ( -1.8132881892424164E-003,  6.1201309984781048E-004) ( -2.9954295704605104E-003,  3.0494952000469189E-003) ( -1.5319497535787865E-003,  4.8196084467622595E-003) ( -1.9096223510896725E-003, -1.1505501706484530E-002) (  1.3996648228405104E-002,  1.9063231718055199E-002) (  7.7109462997839912E-002,  3.8893317890045249E-002) ( 0.21574357366847605     , -0.0000000000000000     ) ( -4.1775505558395834E-002,  2.1075335436510932E-002)
 (  0.0000000000000000     , -0.0000000000000000     ) (  0.0000000000000000     , -0.0000000000000000     ) (  0.0000000000000000     , -0.0000000000000000     ) ( -1.1870757691389690E-003,  4.0065662233673688E-004) ( -3.6686370040362212E-003,  3.7348536065907323E-003) ( -6.9127514634916400E-003,  2.1743707444075423E-002) (  5.6995479269554439E-003,  3.4393504850681732E-002) ( -2.0569215658259945E-002, -2.8057762994500732E-002) ( -4.1775505558395834E-002, -2.1075335436510932E-002) ( -6.4210438900857564E-002, -0.0000000000000000     )
 Mode           4
 ( 0.20663851617069517     , -0.0000000000000000     ) ( -6.4338069217224819E-002, -5.0280259260214254E-002) (  2.2034792637944809E-002,-0.19026365991935593     ) (  1.0508612081925675E-003,-0.14525828080494113     ) ( -1.5328183198550704E-003, -2.0878402346298803E-002) (  3.1733382394448603E-002,  2.9171237990167222E-002) ( -1.9711207343214333E-002, -6.8067243065138838E-003) (  0.0000000000000000     ,  0.0000000000000000     ) (  0.0000000000000000     ,  0.0000000000000000     ) (  0.0000000000000000     ,  0.0000000000000000     )
 ( -6.4338069217224819E-002,  5.0280259260214254E-002) (-0.47585940969870844     , -0.0000000000000000     ) ( 0.10447318487084152     ,  7.3499077650187636E-002) ( -2.2163796184853288E-002, 0.18067188225142025     ) (  9.9161745888661607E-005,  4.9137213129027038E-002) (  9.4278447514273560E-004, -5.0224146415419908E-004) (  2.5910198226339380E-002,  2.3818216080400523E-002) ( -3.0109366563083027E-002, -1.0397443123098557E-002) (  0.0000000000000000     ,  0.0000000000000000     ) (  0.0000000000000000     ,  0.0000000000000000     )
 (  2.2034792637944809E-002, 0.19026365991935593     ) ( 0.10447318487084152     , -7.3499077650187636E-002) ( 0.35577926988169140     , -0.0000000000000000     ) ( -9.8061184471297472E-003, -1.2971095213375366E-002) ( -8.4718595811569784E-003,  9.1076670718796410E-002) ( -3.2985054587074392E-004, 0.10843865794336405     ) (  3.2964318228193229E-003,  2.0386253677598391E-002) (  0.0000000000000000     ,  0.0000000000000000     ) ( -3.0109366563083027E-002, -1.0397443123098557E-002) (  0.0000000000000000     ,  0.0000000000000000     )
 (  1.0508612081925675E-003, 0.14525828080494113     ) ( -2.2163796184853288E-002,-0.18067188225142025     ) ( -9.8061184471297472E-003,  1.2971095213375366E-002) ( 0.22479577411295210     , -0.0000000000000000     ) ( -7.2824725241635357E-002, -5.8310471917958732E-002) (  2.1974882976874513E-002,-0.14023674163955885     ) (  0.0000000000000000     ,  0.0000000000000000     ) (  3.2964318228193229E-003,  2.0386253677598391E-002) ( -2.5910198226339380E-002, -2.3818216080400523E-002) ( -1.9711207343214333E-002, -6.8067243065138838E-003)
 ( -1.5328183198550704E-003,  2.0878402346298803E-002) (  9.9161745888661607E-005, -4.9137213129027038E-002) ( -8.4718595811569784E-003, -9.1076670718796410E-002) ( -7.2824725241635357E-002,  5.8310471917958732E-002) (-0.31135415046663029     , -0.0000000000000000     ) (  0.0000000000000000     ,  0.0000000000000000     ) (  2.1974882976874513E-002,-0.14023674163955885     ) (  3.2985054587074392E-004,-0.10843865794336405     ) (  9.4278447514273560E-004, -5.0224146415419908E-004) ( -3.1733382394448603E-002, -2.9171237990167222E-002)
 (  3.1733382394448603E-002, -2.9171237990167222E-002) (  9.4278447514273560E-004,  5.0224146415419908E-004) ( -3.2985054587074392E-004,-0.10843865794336405     ) (  2.1974882976874513E-002, 0.14023674163955885     ) (  0.0000000000000000     , -0.0000000000000000     ) (-0.31135415046663029     , -0.0000000000000000     ) (  7.2824725241635357E-002,  5.8310471917958732E-002) ( -8.4718595811569784E-003,  9.1076670718796410E-002) ( -9.9161745888661607E-005, -4.9137213129027038E-002) ( -1.5328183198550706E-003, -2.0878402346298803E-002)
 ( -1.9711207343214333E-002,  6.8067243065138838E-003) (  2.5910198226339380E-002, -2.3818216080400523E-002) (  3.2964318228193229E-003, -2.0386253677598391E-002) (  0.0000000000000000     , -0.0000000000000000     ) (  2.1974882976874513E-002, 0.14023674163955885     ) (  7.2824725241635357E-002, -5.8310471917958732E-002) ( 0.22479577411295210     , -0.0000000000000000     ) (  9.8061184471297472E-003,  1.2971095213375366E-002) ( -2.2163796184853288E-002, 0.18067188225142025     ) ( -1.0508612081925675E-003, 0.14525828080494113     )
 (  0.0000000000000000     , -0.0000000000000000     ) ( -3.0109366563083027E-002,  1.0397443123098557E-002) (  0.0000000000000000     , -0.0000000000000000     ) (  3.2964318228193229E-003, -2.0386253677598391E-002) (  3.2985054587074392E-004, 0.10843865794336405     ) ( -8.4718595811569784E-003, -9.1076670718796410E-002) (  9.8061184471297472E-003, -1.2971095213375366E-002) ( 0.35577926988169140     , -0.0000000000000000     ) (-0.10447318487084152     , -7.3499077650187636E-002) (  2.2034792637944809E-002,-0.19026365991935593     )
 (  0.0000000000000000     , -0.0000000000000000     ) (  0.0000000000000000     , -0.0000000000000000     ) ( -3.0109366563083027E-002,  1.0397443123098557E-002) ( -2.5910198226339380E-002,  2.3818216080400523E-002) (  9.4278447514273560E-004,  5.0224146415419908E-004) ( -9.9161745888661607E-005,  4.9137213129027038E-002) ( -2.2163796184853288E-002,-0.18067188225142025     ) (-0.10447318487084152     ,  7.3499077650187636E-002) (-0.47585940969870844     , -0.0000000000000000     ) (  6.4338069217224819E-002,  5.0280259260214254E-002)
 (  0.0000000000000000     , -0.0000000000000000     ) (  0.0000000000000000     , -0.0000000000000000     ) (  0.0000000000000000     , -0.0000000000000000     ) ( -1.9711207343214333E-002,  6.8067243065138838E-003) ( -3.1733382394448603E-002,  2.9171237990167222E-002) ( -1.5328183198550706E-003,  2.0878402346298803E-002) ( -1.0508612081925675E-003,-0.14525828080494113     ) (  2.2034792637944809E-002, 0.19026365991935593     ) (  6.4338069217224819E-002, -5.0280259260214254E-002) ( 0.20663851617069517     , -0.0000000000000000     )
 Mode           5
 (  2.4249051078736907E-002, -0.0000000000000000     ) ( -5.5930272466520554E-002,  2.9663953122164976E-002) (  5.9388965762984636E-002, -8.4331058183655716E-002) (  9.3047312552618049E-003,-0.11929181444606683     ) ( -1.3840537526876980E-002, -4.6802098433395757E-002) (  1.6716527301909437E-002,  2.6531936399593193E-003) ( -1.8596063937689816E-003, -3.3694114312979827E-003) (  0.0000000000000000     ,  0.0000000000000000     ) (  0.0000000000000000     ,  0.0000000000000000     ) (  0.0000000000000000     ,  0.0000000000000000     )
 ( -5.5930272466520554E-002, -2.9663953122164976E-002) ( -1.1689998906982687E-002, -0.0000000000000000     ) (  8.9288724773402758E-002, -4.9123249955568209E-002) ( -6.5439479745029144E-002,  8.7163394327233662E-002) ( -5.0525866000491948E-003,  4.5528568308625665E-002) ( -2.6880350879424013E-003, -9.7083152596801909E-003) (  1.3648987386994037E-002,  2.1663235355659722E-003) ( -2.8405956874234047E-003, -5.1468609771241677E-003) (  0.0000000000000000     ,  0.0000000000000000     ) (  0.0000000000000000     ,  0.0000000000000000     )
 (  5.9388965762984636E-002,  8.4331058183655716E-002) (  8.9288724773402758E-002,  4.9123249955568209E-002) ( -5.2651593229077909E-003, -0.0000000000000000     ) ( -1.2715572945722557E-002,  7.0866169730932748E-003) ( -3.2934614332009289E-002,  4.4831015453832196E-002) ( -8.8512272282355014E-003,  9.4229247622564835E-002) (  9.1877036790040285E-003,  2.9931877702669109E-002) (  0.0000000000000000     ,  0.0000000000000000     ) ( -2.8405956874234047E-003, -5.1468609771241677E-003) (  0.0000000000000000     ,  0.0000000000000000     )
 (  9.3047312552618049E-003, 0.11929181444606683     ) ( -6.5439479745029144E-002, -8.7163394327233662E-002) ( -1.2715572945722557E-002, -7.0866169730932748E-003) ( -2.4128248312950025E-003, -0.0000000000000000     ) ( -6.6984176333725998E-002,  3.6820321019682849E-002) (  4.7010328381548214E-002, -6.2858628937228322E-002) (  0.0000000000000000     ,  0.0000000000000000     ) (  9.1877036790040285E-003,  2.9931877702669109E-002) ( -1.3648987386994037E-002, -2.1663235355659722E-003) ( -1.8596063937689816E-003, -3.3694114312979827E-003)
 ( -1.3840537526876980E-002,  4.6802098433395757E-002) ( -5.0525866000491948E-003, -4.5528568308625665E-002) ( -3.2934614332009289E-002, -4.4831015453832196E-002) ( -6.6984176333725998E-002, -3.6820321019682849E-002) ( -4.8810680175514227E-003, -0.0000000000000000     ) (  0.0000000000000000     ,  0.0000000000000000     ) (  4.7010328381548214E-002, -6.2858628937228322E-002) (  8.8512272282355014E-003, -9.4229247622564835E-002) ( -2.6880350879424013E-003, -9.7083152596801909E-003) ( -1.6716527301909437E-002, -2.6531936399593193E-003)
 (  1.6716527301909437E-002, -2.6531936399593193E-003) ( -2.6880350879424013E-003,  9.7083152596801909E-003) ( -8.8512272282355014E-003, -9.4229247622564835E-002) (  4.7010328381548214E-002,  6.2858628937228322E-002) (  0.0000000000000000     , -0.0000000000000000     ) ( -4.8810680175514227E-003, -0.0000000000000000     ) (  6.6984176333725998E-002, -3.6820321019682849E-002) ( -3.2934614332009289E-002,  4.4831015453832196E-002) (  5.0525866000491948E-003, -4.5528568308625665E-002) ( -1.3840537526876980E-002, -4.6802098433395757E-002)
 ( -1.8596063937689816E-003,  3.3694114312979827E-003) (  1.3648987386994037E-002, -2.1663235355659722E-003) (  9.1877036790040285E-003, -2.9931877702669109E-002) (  0.0000000000000000     , -0.0000000000000000     ) (  4.7010328381548214E-002,  6.2858628937228322E-002) (  6.6984176333725998E-002,  3.6820321019682849E-002) ( -2.4128248312950025E-003, -0.0000000000000000     ) (  1.2715572945722557E-002, -7.0866169730932748E-003) ( -6.5439479745029144E-002,  8.7163394327233662E-002) ( -9.3047312552618049E-003, 0.11929181444606683     )
 (  0.0000000000000000     , -0.0000000000000000     ) ( -2.8405956874234047E-003,  5.1468609771241677E-003) (  0.0000000000000000     , -0.0000000000000000     ) (  9.1877036790040285E-003, -2.9931877702669109E-002) (  8.8512272282355014E-003,  9.4229247622564835E-002) ( -3.2934614332009289E-002, -4.4831015453832196E-002) (  1.2715572945722557E-002,  7.0866169730932748E-003) ( -5.2651593229077909E-003, -0.0000000000000000     ) ( -8.9288724773402758E-002,  4.9123249955568209E-002) (  5.9388965762984636E-002, -8.4331058183655716E-002)
 (  0.0000000000000000     , -0.0000000000000000     ) (  0.0000000000000000     , -0.0000000000000000     ) ( -2.8405956874234047E-003,  5.1468609771241677E-003) ( -1.3648987386994037E-002,  2.1663235355659722E-003) ( -2.6880350879424013E-003,  9.7083152596801909E-003) (  5.0525866000491948E-003,  4.5528568308625665E-002) ( -6.5439479745029144E-002, -8.7163394327233662E-002) ( -8.9288724773402758E-002, -4.9123249955568209E-002) ( -1.1689998906982687E-002, -0.0000000000000000     ) (  5.5930272466520554E-002, -2.9663953122164976E-002)
 (  0.0000000000000000     , -0.0000000000000000     ) (  0.0000000000000000     , -0.0000000000000000     ) (  0.0000000000000000     , -0.0000000000000000     ) ( -1.8596063937689816E-003,  3.3694114312979827E-003) ( -1.6716527301909437E-002,  2.6531936399593193E-003) ( -1.3840537526876980E-002,  4.6802098433395757E-002) ( -9.3047312552618049E-003,-0.11929181444606683     ) (  5.9388965762984636E-002,  8.4331058183655716E-002) (  5.5930272466520554E-002,  2.9663953122164976E-002) (  2.4249051078736907E-002, -0.0000000000000000     )
 Mode           6
 ( 0.14818889151423276     , -0.0000000000000000     ) (-0.28117160719602496     , 0.14271759155462888     ) ( -1.5787898041987678E-003,  1.5488452287360870E-003) ( -2.3780718534802583E-002, 0.14462400173605428     ) ( -2.2608502922260604E-002, -7.1413177038864642E-002) ( -2.6391796532883673E-002, -2.6903581085455812E-002) (  2.8800670552649311E-003,  9.3846729278072546E-004) (  0.0000000000000000     ,  0.0000000000000000     ) (  0.0000000000000000     ,  0.0000000000000000     ) (  0.0000000000000000     ,  0.0000000000000000     )
 (-0.28117160719602496     ,-0.14271759155462888     ) (-0.42071438477730505     , -0.0000000000000000     ) ( 0.48661239381141846     ,-0.24701273559354117     ) ( -2.2796435193505925E-003,  3.7112949256906487E-003) (  7.7486547466315767E-003, -4.7055937293727014E-002) ( -5.0227749602917643E-003, -1.5867249107144397E-002) ( -2.1548811633639732E-002, -2.1966681970986508E-002) (  4.3993750957667041E-003,  1.4335324688026529E-003) (  0.0000000000000000     ,  0.0000000000000000     ) (  0.0000000000000000     ,  0.0000000000000000     )
 ( -1.5787898041987678E-003, -1.5488452287360870E-003) ( 0.48661239381141846     , 0.24701273559354117     ) ( 0.34204247014456762     , -0.0000000000000000     ) ( -7.5233641312400013E-002,  3.8193724974663210E-002) ( -1.7569458631378186E-003,  2.7112373127175290E-003) (  1.7457092434467036E-002,-0.10609843876251396     ) (  1.3847279860743208E-002,  4.3735770656172394E-002) (  0.0000000000000000     ,  0.0000000000000000     ) (  4.3993750957667041E-003,  1.4335324688026529E-003) (  0.0000000000000000     ,  0.0000000000000000     )
 ( -2.3780718534802583E-002,-0.14462400173605428     ) ( -2.2796435193505925E-003, -3.7112949256906487E-003) ( -7.5233641312400013E-002, -3.8193724974663210E-002) ( 0.21335241217870921     , -0.0000000000000000     ) (-0.36864296806553581     , 0.18713240502315781     ) ( -1.0488096236847828E-003,  9.9765133890069874E-004) (  0.0000000000000000     ,  0.0000000000000000     ) (  1.3847279860743208E-002,  4.3735770656172394E-002) (  2.1548811633639732E-002,  2.1966681970986508E-002) (  2.8800670552649311E-003,  9.3846729278072546E-004)
 ( -2.2608502922260604E-002,  7.1413177038864642E-002) (  7.7486547466315767E-003,  4.7055937293727014E-002) ( -1.7569458631378186E-003, -2.7112373127175290E-003) (-0.36864296806553581     ,-0.18713240502315781     ) (-0.28286938906020448     , -0.0000000000000000     ) (  0.0000000000000000     ,  0.0000000000000000     ) ( -1.0488096236847828E-003,  9.9765133890069874E-004) ( -1.7457092434467036E-002, 0.10609843876251396     ) ( -5.0227749602917643E-003, -1.5867249107144397E-002) (  2.6391796532883673E-002,  2.6903581085455812E-002)
 ( -2.6391796532883673E-002,  2.6903581085455812E-002) ( -5.0227749602917643E-003,  1.5867249107144397E-002) (  1.7457092434467036E-002, 0.10609843876251396     ) ( -1.0488096236847828E-003, -9.9765133890069874E-004) (  0.0000000000000000     , -0.0000000000000000     ) (-0.28286938906020448     , -0.0000000000000000     ) ( 0.36864296806553581     ,-0.18713240502315781     ) ( -1.7569458631378186E-003,  2.7112373127175290E-003) ( -7.7486547466315767E-003,  4.7055937293727014E-002) ( -2.2608502922260604E-002, -7.1413177038864642E-002)
 (  2.8800670552649311E-003, -9.3846729278072546E-004) ( -2.1548811633639732E-002,  2.1966681970986508E-002) (  1.3847279860743208E-002, -4.3735770656172394E-002) (  0.0000000000000000     , -0.0000000000000000     ) ( -1.0488096236847828E-003, -9.9765133890069874E-004) ( 0.36864296806553581     , 0.18713240502315781     ) ( 0.21335241217870921     , -0.0000000000000000     ) (  7.5233641312400013E-002, -3.8193724974663210E-002) ( -2.2796435193505925E-003,  3.7112949256906487E-003) (  2.3780718534802583E-002,-0.14462400173605428     )
 (  0.0000000000000000     , -0.0000000000000000     ) (  4.3993750957667041E-003, -1.4335324688026529E-003) (  0.0000000000000000     , -0.0000000000000000     ) (  1.3847279860743208E-002, -4.3735770656172394E-002) ( -1.7457092434467036E-002,-0.10609843876251396     ) ( -1.7569458631378186E-003, -2.7112373127175290E-003) (  7.5233641312400013E-002,  3.8193724974663210E-002) ( 0.34204247014456762     , -0.0000000000000000     ) (-0.48661239381141846     , 0.24701273559354117     ) ( -1.5787898041987678E-003,  1.5488452287360870E-003)
 (  0.0000000000000000     , -0.0000000000000000     ) (  0.0000000000000000     , -0.0000000000000000     ) (  4.3993750957667041E-003, -1.4335324688026529E-003) (  2.1548811633639732E-002, -2.1966681970986508E-002) ( -5.0227749602917643E-003,  1.5867249107144397E-002) ( -7.7486547466315767E-003, -4.7055937293727014E-002) ( -2.2796435193505925E-003, -3.7112949256906487E-003) (-0.48661239381141846     ,-0.24701273559354117     ) (-0.42071438477730505     , -0.0000000000000000     ) ( 0.28117160719602496     ,-0.14271759155462888     )
 (  0.0000000000000000     , -0.0000000000000000     ) (  0.0000000000000000     , -0.0000000000000000     ) (  0.0000000000000000     , -0.0000000000000000     ) (  2.8800670552649311E-003, -9.3846729278072546E-004) (  2.6391796532883673E-002, -2.6903581085455812E-002) ( -2.2608502922260604E-002,  7.1413177038864642E-002) (  2.3780718534802583E-002, 0.14462400173605428     ) ( -1.5787898041987678E-003, -1.5488452287360870E-003) ( 0.28117160719602496     , 0.14271759155462888     ) ( 0.14818889151423276     , -0.0000000000000000     )
 Mode           7
 ( -9.6503443077634365E-002, -0.0000000000000000     ) ( -5.5747087091937521E-002,  2.8577444241801853E-002) (  5.3502594903092247E-002, -7.3292326379092415E-002) (  3.3727869891825558E-002,-0.20861269397928667     ) ( -6.9602540855678463E-002,-0.21864325952882235     ) ( -3.6684395403411389E-002, -3.7287403680181873E-002) ( -1.3323755087934238E-002, -4.4855939016323317E-003) (  0.0000000000000000     ,  0.0000000000000000     ) (  0.0000000000000000     ,  0.0000000000000000     ) (  0.0000000000000000     ,  0.0000000000000000     )
 ( -5.5747087091937521E-002, -2.8577444241801853E-002) ( 0.38452216879825690     , -0.0000000000000000     ) ( 0.10757150632203991     , -5.5130897595703728E-002) ( -5.8054677900817711E-002,  7.9514666834906045E-002) ( -1.2601254698589096E-002,  7.7940888173079231E-002) ( -1.4753784778474015E-002, -4.6347652491660313E-002) ( -2.9952683420286182E-002, -3.0445037616540403E-002) ( -2.0352372077170548E-002, -6.8518578636874872E-003) (  0.0000000000000000     ,  0.0000000000000000     ) (  0.0000000000000000     ,  0.0000000000000000     )
 (  5.3502594903092247E-002,  7.3292326379092415E-002) ( 0.10757150632203991     ,  5.5130897595703728E-002) (-0.30573691042548323     , -0.0000000000000000     ) ( -1.4370028136193039E-002,  7.3818233459604227E-003) ( -2.8191560279886924E-002,  3.8617019709181702E-002) ( -2.6370599922914482E-002, 0.16310666385918407     ) (  4.3933362429102750E-002, 0.13800576777492024     ) (  0.0000000000000000     ,  0.0000000000000000     ) ( -2.0352372077170548E-002, -6.8518578636874872E-003) (  0.0000000000000000     ,  0.0000000000000000     )
 (  3.3727869891825558E-002, 0.20861269397928667     ) ( -5.8054677900817711E-002, -7.9514666834906045E-002) ( -1.4370028136193039E-002, -7.3818233459604227E-003) (-0.20606767255492969     , -0.0000000000000000     ) ( -7.8327957411782584E-002,  4.0162535067469904E-002) (  4.4054044216920073E-002, -6.0335088877877925E-002) (  0.0000000000000000     ,  0.0000000000000000     ) (  4.3933362429102750E-002, 0.13800576777492024     ) (  2.9952683420286182E-002,  3.0445037616540403E-002) ( -1.3323755087934238E-002, -4.4855939016323317E-003)
 ( -6.9602540855678463E-002, 0.21864325952882235     ) ( -1.2601254698589096E-002, -7.7940888173079231E-002) ( -2.8191560279886924E-002, -3.8617019709181702E-002) ( -7.8327957411782584E-002, -4.0162535067469904E-002) ( 0.22378585725979044     , -0.0000000000000000     ) (  0.0000000000000000     ,  0.0000000000000000     ) (  4.4054044216920073E-002, -6.0335088877877925E-002) (  2.6370599922914482E-002,-0.16310666385918407     ) ( -1.4753784778474015E-002, -4.6347652491660313E-002) (  3.6684395403411389E-002,  3.7287403680181873E-002)
 ( -3.6684395403411389E-002,  3.7287403680181873E-002) ( -1.4753784778474015E-002,  4.6347652491660313E-002) ( -2.6370599922914482E-002,-0.16310666385918407     ) (  4.4054044216920073E-002,  6.0335088877877925E-002) (  0.0000000000000000     , -0.0000000000000000     ) ( 0.22378585725979044     , -0.0000000000000000     ) (  7.8327957411782584E-002, -4.0162535067469904E-002) ( -2.8191560279886924E-002,  3.8617019709181702E-002) (  1.2601254698589096E-002, -7.7940888173079231E-002) ( -6.9602540855678449E-002,-0.21864325952882235     )
 ( -1.3323755087934238E-002,  4.4855939016323317E-003) ( -2.9952683420286182E-002,  3.0445037616540403E-002) (  4.3933362429102750E-002,-0.13800576777492024     ) (  0.0000000000000000     , -0.0000000000000000     ) (  4.4054044216920073E-002,  6.0335088877877925E-002) (  7.8327957411782584E-002,  4.0162535067469904E-002) (-0.20606767255492969     , -0.0000000000000000     ) (  1.4370028136193039E-002, -7.3818233459604227E-003) ( -5.8054677900817711E-002,  7.9514666834906045E-002) ( -3.3727869891825558E-002, 0.20861269397928667     )
 (  0.0000000000000000     , -0.0000000000000000     ) ( -2.0352372077170548E-002,  6.8518578636874872E-003) (  0.0000000000000000     , -0.0000000000000000     ) (  4.3933362429102750E-002,-0.13800576777492024     ) (  2.6370599922914482E-002, 0.16310666385918407     ) ( -2.8191560279886924E-002, -3.8617019709181702E-002) (  1.4370028136193039E-002,  7.3818233459604227E-003) (-0.30573691042548323     , -0.0000000000000000     ) (-0.10757150632203991     ,  5.5130897595703728E-002) (  5.3502594903092247E-002, -7.3292326379092415E-002)
 (  0.0000000000000000     , -0.0000000000000000     ) (  0.0000000000000000     , -0.0000000000000000     ) ( -2.0352372077170548E-002,  6.8518578636874872E-003) (  2.9952683420286182E-002, -3.0445037616540403E-002) ( -1.4753784778474015E-002,  4.6347652491660313E-002) (  1.2601254698589096E-002,  7.7940888173079231E-002) ( -5.8054677900817711E-002, -7.9514666834906045E-002) (-0.10757150632203991     , -5.5130897595703728E-002) ( 0.38452216879825690     , -0.0000000000000000     ) (  5.5747087091937521E-002, -2.8577444241801853E-002)
 (  0.0000000000000000     , -0.0000000000000000     ) (  0.0000000000000000     , -0.0000000000000000     ) (  0.0000000000000000     , -0.0000000000000000     ) ( -1.3323755087934238E-002,  4.4855939016323317E-003) (  3.6684395403411389E-002, -3.7287403680181873E-002) ( -6.9602540855678449E-002, 0.21864325952882235     ) ( -3.3727869891825558E-002,-0.20861269397928667     ) (  5.3502594903092247E-002,  7.3292326379092415E-002) (  5.5747087091937521E-002,  2.8577444241801853E-002) ( -9.6503443077634365E-002, -0.0000000000000000     )
 Mode           8
 (  2.7011069027602988E-003, -0.0000000000000000     ) (-0.10492493537655394     ,  5.3595852763904890E-002) ( 0.11266874140529951     ,-0.15440692298237896     ) (  3.0131630343390597E-002,-0.18778612532973168     ) (-0.11351959034476276     ,-0.35677702208215040     ) ( -7.9594566799578589E-002, -8.0894572797120742E-002) ( -3.4472734833428872E-002, -1.1602483440765709E-002) (  0.0000000000000000     ,  0.0000000000000000     ) (  0.0000000000000000     ,  0.0000000000000000     ) (  0.0000000000000000     ,  0.0000000000000000     )
 (-0.10492493537655394     , -5.3595852763904890E-002) ( 0.21971591164403584     , -0.0000000000000000     ) ( 0.23912677838608096     ,-0.12205271056136208     ) (-0.11211679153527931     , 0.15364860272589306     ) ( -1.1196054350983425E-002,  6.9809902862148790E-002) ( -2.4004655826876550E-002, -7.5446997430253959E-002) ( -6.4988691652279412E-002, -6.6050142104458115E-002) ( -5.2657972262109567E-002, -1.7723086205593513E-002) (  0.0000000000000000     ,  0.0000000000000000     ) (  0.0000000000000000     ,  0.0000000000000000     )
 ( 0.11266874140529951     , 0.15440692298237896     ) ( 0.23912677838608096     , 0.12205271056136208     ) (-0.18659652708757091     , -0.0000000000000000     ) ( -3.9772474031623643E-002,  2.0305796456036352E-002) ( -5.4654617953469702E-002,  7.4912423342413895E-002) ( -2.3497240927561704E-002, 0.14647326750084452     ) (  7.1761078060787672E-002, 0.22552903860766754     ) (  0.0000000000000000     ,  0.0000000000000000     ) ( -5.2657972262109567E-002, -1.7723086205593513E-002) (  0.0000000000000000     ,  0.0000000000000000     )
 (  3.0131630343390597E-002, 0.18778612532973168     ) (-0.11211679153527931     ,-0.15364860272589306     ) ( -3.9772474031623643E-002, -2.0305796456036352E-002) (-0.13735065944728719     , -0.0000000000000000     ) (-0.18027266854466498     ,  9.2023684434308292E-002) (  8.8479646999061148E-002,-0.12123286548827242     ) (  0.0000000000000000     ,  0.0000000000000000     ) (  7.1761078060787672E-002, 0.22552903860766754     ) (  6.4988691652279412E-002,  6.6050142104458115E-002) ( -3.4472734833428872E-002, -1.1602483440765709E-002)
 (-0.11351959034476276     , 0.35677702208215040     ) ( -1.1196054350983425E-002, -6.9809902862148790E-002) ( -5.4654617953469702E-002, -7.4912423342413895E-002) (-0.18027266854466498     , -9.2023684434308292E-002) ( 0.10153016798806194     , -0.0000000000000000     ) (  0.0000000000000000     ,  0.0000000000000000     ) (  8.8479646999061148E-002,-0.12123286548827242     ) (  2.3497240927561704E-002,-0.14647326750084452     ) ( -2.4004655826876550E-002, -7.5446997430253959E-002) (  7.9594566799578589E-002,  8.0894572797120742E-002)
 ( -7.9594566799578589E-002,  8.0894572797120742E-002) ( -2.4004655826876550E-002,  7.5446997430253959E-002) ( -2.3497240927561704E-002,-0.14647326750084452     ) (  8.8479646999061148E-002, 0.12123286548827242     ) (  0.0000000000000000     , -0.0000000000000000     ) ( 0.10153016798806194     , -0.0000000000000000     ) ( 0.18027266854466498     , -9.2023684434308292E-002) ( -5.4654617953469702E-002,  7.4912423342413895E-002) (  1.1196054350983425E-002, -6.9809902862148790E-002) (-0.11351959034476276     ,-0.35677702208215040     )
 ( -3.4472734833428872E-002,  1.1602483440765709E-002) ( -6.4988691652279412E-002,  6.6050142104458115E-002) (  7.1761078060787672E-002,-0.22552903860766754     ) (  0.0000000000000000     , -0.0000000000000000     ) (  8.8479646999061148E-002, 0.12123286548827242     ) ( 0.18027266854466498     ,  9.2023684434308292E-002) (-0.13735065944728719     , -0.0000000000000000     ) (  3.9772474031623643E-002, -2.0305796456036352E-002) (-0.11211679153527931     , 0.15364860272589306     ) ( -3.0131630343390597E-002, 0.18778612532973168     )
 (  0.0000000000000000     , -0.0000000000000000     ) ( -5.2657972262109567E-002,  1.7723086205593513E-002) (  0.0000000000000000     , -0.0000000000000000     ) (  7.1761078060787672E-002,-0.22552903860766754     ) (  2.3497240927561704E-002, 0.14647326750084452     ) ( -5.4654617953469702E-002, -7.4912423342413895E-002) (  3.9772474031623643E-002,  2.0305796456036352E-002) (-0.18659652708757091     , -0.0000000000000000     ) (-0.23912677838608096     , 0.12205271056136208     ) ( 0.11266874140529951     ,-0.15440692298237896     )
 (  0.0000000000000000     , -0.0000000000000000     ) (  0.0000000000000000     , -0.0000000000000000     ) ( -5.2657972262109567E-002,  1.7723086205593513E-002) (  6.4988691652279412E-002, -6.6050142104458115E-002) ( -2.4004655826876550E-002,  7.5446997430253959E-002) (  1.1196054350983425E-002,  6.9809902862148790E-002) (-0.11211679153527931     ,-0.15364860272589306     ) (-0.23912677838608096     ,-0.12205271056136208     ) ( 0.21971591164403584     , -0.0000000000000000     ) ( 0.10492493537655394     , -5.3595852763904890E-002)
 (  0.0000000000000000     , -0.0000000000000000     ) (  0.0000000000000000     , -0.0000000000000000     ) (  0.0000000000000000     , -0.0000000000000000     ) ( -3.4472734833428872E-002,  1.1602483440765709E-002) (  7.9594566799578589E-002, -8.0894572797120742E-002) (-0.11351959034476276     , 0.35677702208215040     ) ( -3.0131630343390597E-002,-0.18778612532973168     ) ( 0.11266874140529951     , 0.15440692298237896     ) ( 0.10492493537655394     ,  5.3595852763904890E-002) (  2.7011069027602988E-003, -0.0000000000000000     )
 Mode           9
 (-0.20454973914421246     , -0.0000000000000000     ) (-0.16267168308916344     , 0.11253145427598890     ) ( 0.22571977480057562     ,-0.25986515694373441     ) (  3.5619538070717195E-002,-0.49296250590174828     ) ( -6.7362399152666813E-002,-0.25836570136414932     ) (  1.9969156553391602E-002,  2.1920942160094378E-002) (  1.4256821499815597E-003,  5.2082966918508267E-004) (  0.0000000000000000     ,  0.0000000000000000     ) (  0.0000000000000000     ,  0.0000000000000000     ) (  0.0000000000000000     ,  0.0000000000000000     )
 (-0.16267168308916344     ,-0.11253145427598890     ) ( 0.88552021373715639     , -0.0000000000000000     ) ( 0.38146634289231995     ,-0.25020589025149043     ) (-0.23728075484137578     , 0.28402522064296953     ) ( -1.3714751476720039E-002, 0.17855691745506036     ) ( -1.5385711669630996E-002, -5.8446385602581849E-002) (  1.6304748049854736E-002,  1.7898374324431501E-002) (  2.1777654564126272E-003,  7.9558046107315020E-004) (  0.0000000000000000     ,  0.0000000000000000     ) (  0.0000000000000000     ,  0.0000000000000000     )
 ( 0.22571977480057562     , 0.25986515694373441     ) ( 0.38146634289231995     , 0.25020589025149043     ) (-0.74831415459881223     , -0.0000000000000000     ) ( -7.9222649871554141E-002,  5.0678344157326159E-002) (-0.12297084363693658     , 0.14550914696515757     ) ( -2.8256367001202824E-002, 0.37980801775223122     ) (  4.0486103548916068E-002, 0.15632052321382128     ) (  0.0000000000000000     ,  0.0000000000000000     ) (  2.1777654564126272E-003,  7.9558046107315020E-004) (  0.0000000000000000     ,  0.0000000000000000     )
 (  3.5619538070717195E-002, 0.49296250590174828     ) (-0.23728075484137578     ,-0.28402522064296953     ) ( -7.9222649871554141E-002, -5.0678344157326159E-002) (-0.48634911445710471     , -0.0000000000000000     ) (-0.30389510577672796     , 0.19863409883243879     ) ( 0.16771951575940947     ,-0.19985988054387430     ) (  0.0000000000000000     ,  0.0000000000000000     ) (  4.0486103548916068E-002, 0.15632052321382128     ) ( -1.6304748049854736E-002, -1.7898374324431501E-002) (  1.4256821499815597E-003,  5.2082966918508267E-004)
 ( -6.7362399152666813E-002, 0.25836570136414932     ) ( -1.3714751476720039E-002,-0.17855691745506036     ) (-0.12297084363693658     ,-0.14550914696515757     ) (-0.30389510577672796     ,-0.19863409883243879     ) ( 0.55369279446297293     , -0.0000000000000000     ) (  0.0000000000000000     ,  0.0000000000000000     ) ( 0.16771951575940947     ,-0.19985988054387430     ) (  2.8256367001202824E-002,-0.37980801775223122     ) ( -1.5385711669630996E-002, -5.8446385602581849E-002) ( -1.9969156553391602E-002, -2.1920942160094378E-002)
 (  1.9969156553391602E-002, -2.1920942160094378E-002) ( -1.5385711669630996E-002,  5.8446385602581849E-002) ( -2.8256367001202824E-002,-0.37980801775223122     ) ( 0.16771951575940947     , 0.19985988054387430     ) (  0.0000000000000000     , -0.0000000000000000     ) ( 0.55369279446297293     , -0.0000000000000000     ) ( 0.30389510577672796     ,-0.19863409883243879     ) (-0.12297084363693658     , 0.14550914696515757     ) (  1.3714751476720039E-002,-0.17855691745506036     ) ( -6.7362399152666813E-002,-0.25836570136414932     )
 (  1.4256821499815597E-003, -5.2082966918508267E-004) (  1.6304748049854736E-002, -1.7898374324431501E-002) (  4.0486103548916068E-002,-0.15632052321382128     ) (  0.0000000000000000     , -0.0000000000000000     ) ( 0.16771951575940947     , 0.19985988054387430     ) ( 0.30389510577672796     , 0.19863409883243879     ) (-0.48634911445710471     , -0.0000000000000000     ) (  7.9222649871554141E-002, -5.0678344157326159E-002) (-0.23728075484137578     , 0.28402522064296953     ) ( -3.5619538070717195E-002, 0.49296250590174828     )
 (  0.0000000000000000     , -0.0000000000000000     ) (  2.1777654564126272E-003, -7.9558046107315020E-004) (  0.0000000000000000     , -0.0000000000000000     ) (  4.0486103548916068E-002,-0.15632052321382128     ) (  2.8256367001202824E-002, 0.37980801775223122     ) (-0.12297084363693658     ,-0.14550914696515757     ) (  7.9222649871554141E-002,  5.0678344157326159E-002) (-0.74831415459881223     , -0.0000000000000000     ) (-0.38146634289231995     , 0.25020589025149043     ) ( 0.22571977480057562     ,-0.25986515694373441     )
 (  0.0000000000000000     , -0.0000000000000000     ) (  0.0000000000000000     , -0.0000000000000000     ) (  2.1777654564126272E-003, -7.9558046107315020E-004) ( -1.6304748049854736E-002,  1.7898374324431501E-002) ( -1.5385711669630996E-002,  5.8446385602581849E-002) (  1.3714751476720039E-002, 0.17855691745506036     ) (-0.23728075484137578     ,-0.28402522064296953     ) (-0.38146634289231995     ,-0.25020589025149043     ) ( 0.88552021373715639     , -0.0000000000000000     ) ( 0.16267168308916344     ,-0.11253145427598890     )
 (  0.0000000000000000     , -0.0000000000000000     ) (  0.0000000000000000     , -0.0000000000000000     ) (  0.0000000000000000     , -0.0000000000000000     ) (  1.4256821499815597E-003, -5.2082966918508267E-004) ( -1.9969156553391602E-002,  2.1920942160094378E-002) ( -6.7362399152666813E-002, 0.25836570136414932     ) ( -3.5619538070717195E-002,-0.49296250590174828     ) ( 0.22571977480057562     , 0.25986515694373441     ) ( 0.16267168308916344     , 0.11253145427598890     ) (-0.20454973914421246     , -0.0000000000000000     )
 Mode          10
 ( 0.18945518650514143     , -0.0000000000000000     ) (  4.5819083324130844E-002, -2.3234845722143932E-002) (  3.4292253704841465E-002, -4.6752782871445145E-002) (  3.7961233343389096E-003, -2.3420432194646894E-002) ( -1.3424013889411317E-002, -4.1787353571803916E-002) ( -5.3549411412789495E-002, -5.4303176236097331E-002) (  2.3935553528992199E-002,  8.0200775108014346E-003) (  0.0000000000000000     ,  0.0000000000000000     ) (  0.0000000000000000     ,  0.0000000000000000     ) (  0.0000000000000000     ,  0.0000000000000000     )
 (  4.5819083324130844E-002,  2.3234845722143932E-002) (-0.60403990261039664     , -0.0000000000000000     ) ( -6.0067787015571139E-002,  3.0459732142175830E-002) ( -1.0260545091439038E-002,  1.3898812803082267E-002) ( -3.0324909809945565E-004,  1.9150256044279104E-003) ( -3.7132614201847020E-003, -1.1590005182124226E-002) ( -4.3722911329234768E-002, -4.4338357730289213E-002) (  3.6562161949091378E-002,  1.2250870757553529E-002) (  0.0000000000000000     ,  0.0000000000000000     ) (  0.0000000000000000     ,  0.0000000000000000     )
 (  3.4292253704841465E-002,  4.6752782871445145E-002) ( -6.0067787015571139E-002, -3.0459732142175830E-002) ( 0.46100125486880150     , -0.0000000000000000     ) (  1.2335111512772227E-002, -6.2554786915763484E-003) ( -1.1371273496469611E-002,  1.5478470070957699E-002) ( -1.8530099597332955E-003,  1.1476377009817327E-002) (  6.8791299830271123E-003,  2.1356840037431983E-002) (  0.0000000000000000     ,  0.0000000000000000     ) (  3.6562161949091378E-002,  1.2250870757553529E-002) (  0.0000000000000000     ,  0.0000000000000000     )
 (  3.7961233343389096E-003,  2.3420432194646894E-002) ( -1.0260545091439038E-002, -1.3898812803082267E-002) (  1.2335111512772227E-002,  6.2554786915763484E-003) ( 0.30923638236819767     , -0.0000000000000000     ) (  5.0060255620253361E-002, -2.5385584339153597E-002) (  5.3782462650722399E-003, -7.2607017893079502E-003) (  0.0000000000000000     ,  0.0000000000000000     ) (  6.8791299830271123E-003,  2.1356840037431983E-002) (  4.3722911329234768E-002,  4.4338357730289213E-002) (  2.3935553528992199E-002,  8.0200775108014346E-003)
 ( -1.3424013889411317E-002,  4.1787353571803916E-002) ( -3.0324909809945565E-004, -1.9150256044279104E-003) ( -1.1371273496469611E-002, -1.5478470070957699E-002) (  5.0060255620253361E-002,  2.5385584339153597E-002) (-0.35565292113174390     , -0.0000000000000000     ) (  0.0000000000000000     ,  0.0000000000000000     ) (  5.3782462650722399E-003, -7.2607017893079502E-003) (  1.8530099597332955E-003, -1.1476377009817327E-002) ( -3.7132614201847020E-003, -1.1590005182124226E-002) (  5.3549411412789495E-002,  5.4303176236097331E-002)
 ( -5.3549411412789495E-002,  5.4303176236097331E-002) ( -3.7132614201847020E-003,  1.1590005182124226E-002) ( -1.8530099597332955E-003, -1.1476377009817327E-002) (  5.3782462650722399E-003,  7.2607017893079502E-003) (  0.0000000000000000     , -0.0000000000000000     ) (-0.35565292113174390     , -0.0000000000000000     ) ( -5.0060255620253361E-002,  2.5385584339153597E-002) ( -1.1371273496469611E-002,  1.5478470070957699E-002) (  3.0324909809945565E-004, -1.9150256044279104E-003) ( -1.3424013889411317E-002, -4.1787353571803909E-002)
 (  2.3935553528992199E-002, -8.0200775108014346E-003) ( -4.3722911329234768E-002,  4.4338357730289213E-002) (  6.8791299830271123E-003, -2.1356840037431983E-002) (  0.0000000000000000     , -0.0000000000000000     ) (  5.3782462650722399E-003,  7.2607017893079502E-003) ( -5.0060255620253361E-002, -2.5385584339153597E-002) ( 0.30923638236819767     , -0.0000000000000000     ) ( -1.2335111512772227E-002,  6.2554786915763484E-003) ( -1.0260545091439038E-002,  1.3898812803082267E-002) ( -3.7961233343389096E-003,  2.3420432194646894E-002)
 (  0.0000000000000000     , -0.0000000000000000     ) (  3.6562161949091378E-002, -1.2250870757553529E-002) (  0.0000000000000000     , -0.0000000000000000     ) (  6.8791299830271123E-003, -2.1356840037431983E-002) (  1.8530099597332955E-003,  1.1476377009817327E-002) ( -1.1371273496469611E-002, -1.5478470070957699E-002) ( -1.2335111512772227E-002, -6.2554786915763484E-003) ( 0.46100125486880150     , -0.0000000000000000     ) (  6.0067787015571139E-002, -3.0459732142175830E-002) (  3.4292253704841465E-002, -4.6752782871445145E-002)
 (  0.0000000000000000     , -0.0000000000000000     ) (  0.0000000000000000     , -0.0000000000000000     ) (  3.6562161949091378E-002, -1.2250870757553529E-002) (  4.3722911329234768E-002, -4.4338357730289213E-002) ( -3.7132614201847020E-003,  1.1590005182124226E-002) (  3.0324909809945565E-004,  1.9150256044279104E-003) ( -1.0260545091439038E-002, -1.3898812803082267E-002) (  6.0067787015571139E-002,  3.0459732142175830E-002) (-0.60403990261039664     , -0.0000000000000000     ) ( -4.5819083324130844E-002,  2.3234845722143932E-002)
 (  0.0000000000000000     , -0.0000000000000000     ) (  0.0000000000000000     , -0.0000000000000000     ) (  0.0000000000000000     , -0.0000000000000000     ) (  2.3935553528992199E-002, -8.0200775108014346E-003) (  5.3549411412789495E-002, -5.4303176236097331E-002) ( -1.3424013889411317E-002,  4.1787353571803909E-002) ( -3.7961233343389096E-003, -2.3420432194646894E-002) (  3.4292253704841465E-002,  4.6752782871445145E-002) ( -4.5819083324130844E-002, -2.3234845722143932E-002) ( 0.18945518650514143     , -0.0000000000000000     )
 Mode          11
 (  3.1687262724560877E-002, -0.0000000000000000     ) ( -4.8119694295283018E-002,  2.4510366700601791E-002) ( -9.1338001580280274E-003,  1.2622843857786632E-002) (  1.5716241901440612E-002, -9.6933405460450900E-002) ( -1.0078718652324537E-002, -3.1293247637223576E-002) (  3.7966690560284511E-002,  3.8565678949030728E-002) (  1.4313214266913373E-002,  4.7870843844944515E-003) (  0.0000000000000000     ,  0.0000000000000000     ) (  0.0000000000000000     ,  0.0000000000000000     ) (  0.0000000000000000     ,  0.0000000000000000     )
 ( -4.8119694295283018E-002, -2.4510366700601791E-002) ( -8.7679473389081775E-002, -0.0000000000000000     ) (  7.1420459878268228E-002, -3.6399260267064998E-002) (  1.0644075888127233E-002, -1.4684911183558821E-002) ( -4.1763483031234585E-003,  2.5792751460369637E-002) ( -2.2019747377737624E-003, -6.8371341318831077E-003) (  3.0999673031613269E-002,  3.1488745003039963E-002) (  2.1863795938750798E-002,  7.3123921833623028E-003) (  0.0000000000000000     ,  0.0000000000000000     ) (  0.0000000000000000     ,  0.0000000000000000     )
 ( -9.1338001580280274E-003, -1.2622843857786632E-002) (  7.1420459878268228E-002,  3.6399260267064998E-002) (  6.1288263542560423E-002, -0.0000000000000000     ) ( -6.5473999967010661E-003,  3.3463699289898625E-003) (  5.2703355408159156E-003, -7.2748029248168519E-003) ( -1.0592477191903123E-002,  6.5365648528439221E-002) (  6.2412632491609700E-003,  1.9377919682836781E-002) (  0.0000000000000000     ,  0.0000000000000000     ) (  2.1863795938750798E-002,  7.3123921833623028E-003) (  0.0000000000000000     ,  0.0000000000000000     )
 (  1.5716241901440612E-002,  9.6933405460450900E-002) (  1.0644075888127233E-002,  1.4684911183558821E-002) ( -6.5473999967010661E-003, -3.3463699289898625E-003) (  4.2787240643018774E-002, -0.0000000000000000     ) ( -5.0100192405148535E-002,  2.5541998877042695E-002) ( -7.6018694813348329E-003,  1.0489363111966125E-002) (  0.0000000000000000     ,  0.0000000000000000     ) (  6.2412632491609700E-003,  1.9377919682836781E-002) ( -3.0999673031613269E-002, -3.1488745003039963E-002) (  1.4313214266913373E-002,  4.7870843844944515E-003)
 ( -1.0078718652324537E-002,  3.1293247637223576E-002) ( -4.1763483031234585E-003, -2.5792751460369637E-002) (  5.2703355408159156E-003,  7.2748029248168519E-003) ( -5.0100192405148535E-002, -2.5541998877042695E-002) ( -4.8083293521058293E-002, -0.0000000000000000     ) (  0.0000000000000000     ,  0.0000000000000000     ) ( -7.6018694813348329E-003,  1.0489363111966125E-002) (  1.0592477191903123E-002, -6.5365648528439221E-002) ( -2.2019747377737624E-003, -6.8371341318831077E-003) ( -3.7966690560284511E-002, -3.8565678949030728E-002)
 (  3.7966690560284511E-002, -3.8565678949030728E-002) ( -2.2019747377737624E-003,  6.8371341318831077E-003) ( -1.0592477191903123E-002, -6.5365648528439221E-002) ( -7.6018694813348329E-003, -1.0489363111966125E-002) (  0.0000000000000000     , -0.0000000000000000     ) ( -4.8083293521058293E-002, -0.0000000000000000     ) (  5.0100192405148535E-002, -2.5541998877042695E-002) (  5.2703355408159156E-003, -7.2748029248168519E-003) (  4.1763483031234585E-003, -2.5792751460369637E-002) ( -1.0078718652324537E-002, -3.1293247637223576E-002)
 (  1.4313214266913373E-002, -4.7870843844944515E-003) (  3.0999673031613269E-002, -3.1488745003039963E-002) (  6.2412632491609700E-003, -1.9377919682836781E-002) (  0.0000000000000000     , -0.0000000000000000     ) ( -7.6018694813348329E-003, -1.0489363111966125E-002) (  5.0100192405148535E-002,  2.5541998877042695E-002) (  4.2787240643018774E-002, -0.0000000000000000     ) (  6.5473999967010661E-003, -3.3463699289898625E-003) (  1.0644075888127233E-002, -1.4684911183558821E-002) ( -1.5716241901440612E-002,  9.6933405460450900E-002)
 (  0.0000000000000000     , -0.0000000000000000     ) (  2.1863795938750798E-002, -7.3123921833623028E-003) (  0.0000000000000000     , -0.0000000000000000     ) (  6.2412632491609700E-003, -1.9377919682836781E-002) (  1.0592477191903123E-002,  6.5365648528439221E-002) (  5.2703355408159156E-003,  7.2748029248168519E-003) (  6.5473999967010661E-003,  3.3463699289898625E-003) (  6.1288263542560423E-002, -0.0000000000000000     ) ( -7.1420459878268228E-002,  3.6399260267064998E-002) ( -9.1338001580280274E-003,  1.2622843857786632E-002)
 (  0.0000000000000000     , -0.0000000000000000     ) (  0.0000000000000000     , -0.0000000000000000     ) (  2.1863795938750798E-002, -7.3123921833623028E-003) ( -3.0999673031613269E-002,  3.1488745003039963E-002) ( -2.2019747377737624E-003,  6.8371341318831077E-003) (  4.1763483031234585E-003,  2.5792751460369637E-002) (  1.0644075888127233E-002,  1.4684911183558821E-002) ( -7.1420459878268228E-002, -3.6399260267064998E-002) ( -8.7679473389081775E-002, -0.0000000000000000     ) (  4.8119694295283018E-002, -2.4510366700601791E-002)
 (  0.0000000000000000     , -0.0000000000000000     ) (  0.0000000000000000     , -0.0000000000000000     ) (  0.0000000000000000     , -0.0000000000000000     ) (  1.4313214266913373E-002, -4.7870843844944515E-003) ( -3.7966690560284511E-002,  3.8565678949030728E-002) ( -1.0078718652324537E-002,  3.1293247637223576E-002) ( -1.5716241901440612E-002, -9.6933405460450900E-002) ( -9.1338001580280274E-003, -1.2622843857786632E-002) (  4.8119694295283018E-002,  2.4510366700601791E-002) (  3.1687262724560877E-002, -0.0000000000000000     )
 Mode          12
 ( -7.3170639896860928E-002, -0.0000000000000000     ) ( -8.3117518782188371E-002,  4.1874695630104167E-002) ( -7.5226901734218324E-002, 0.10268799743441556     ) ( -4.5662890908370141E-002, 0.28008758489836605     ) ( -3.2214110973310776E-002,-0.10118371211729897     ) (  3.5817727808562530E-002,  3.6350605515938175E-002) ( -1.6481054410947257E-002, -5.5452131430906923E-003) (  0.0000000000000000     ,  0.0000000000000000     ) (  0.0000000000000000     ,  0.0000000000000000     ) (  0.0000000000000000     ,  0.0000000000000000     )
 ( -8.3117518782188371E-002, -4.1874695630104167E-002) (  8.3980035759423172E-002, -0.0000000000000000     ) ( 0.12269169467252111     , -6.1716367454317252E-002) (  7.8466105483348980E-002,-0.10715367322434657     ) (  1.7565280471964921E-002,-0.10773928171002542     ) ( -6.1597071250720399E-003, -1.9347644967030828E-002) (  2.9245052292291233E-002,  2.9680145118416053E-002) ( -2.5175226456950545E-002, -8.4704529909590282E-003) (  0.0000000000000000     ,  0.0000000000000000     ) (  0.0000000000000000     ,  0.0000000000000000     )
 ( -7.5226901734218324E-002,-0.10268799743441556     ) ( 0.12269169467252111     ,  6.1716367454317252E-002) (  6.8944636594711409E-003, -0.0000000000000000     ) ( -1.3294046925156887E-002,  6.6463586792219996E-003) (  4.0665087385949310E-002, -5.5523833674817766E-002) (  3.6207077622944908E-002,-0.22208455942493552     ) (  2.1562284768108918E-002,  6.7726300316372959E-002) (  0.0000000000000000     ,  0.0000000000000000     ) ( -2.5175226456950545E-002, -8.4704529909590282E-003) (  0.0000000000000000     ,  0.0000000000000000     )
 ( -4.5662890908370141E-002,-0.28008758489836605     ) (  7.8466105483348980E-002, 0.10715367322434657     ) ( -1.3294046925156887E-002, -6.6463586792219996E-003) ( -1.8357039293615901E-002, -0.0000000000000000     ) ( -8.8306682727665300E-002,  4.4383964780810137E-002) ( -5.5701351846826237E-002,  7.6065673729846600E-002) (  0.0000000000000000     ,  0.0000000000000000     ) (  2.1562284768108918E-002,  6.7726300316372959E-002) ( -2.9245052292291233E-002, -2.9680145118416053E-002) ( -1.6481054410947257E-002, -5.5452131430906923E-003)
 ( -3.2214110973310776E-002, 0.10118371211729897     ) (  1.7565280471964921E-002, 0.10773928171002542     ) (  4.0665087385949310E-002,  5.5523833674817766E-002) ( -8.8306682727665300E-002, -4.4383964780810137E-002) (  6.5317977158251342E-004, -0.0000000000000000     ) (  0.0000000000000000     ,  0.0000000000000000     ) ( -5.5701351846826237E-002,  7.6065673729846600E-002) ( -3.6207077622944908E-002, 0.22208455942493552     ) ( -6.1597071250720399E-003, -1.9347644967030828E-002) ( -3.5817727808562530E-002, -3.6350605515938175E-002)
 (  3.5817727808562530E-002, -3.6350605515938175E-002) ( -6.1597071250720399E-003,  1.9347644967030828E-002) (  3.6207077622944908E-002, 0.22208455942493552     ) ( -5.5701351846826237E-002, -7.6065673729846600E-002) (  0.0000000000000000     , -0.0000000000000000     ) (  6.5317977158251342E-004, -0.0000000000000000     ) (  8.8306682727665300E-002, -4.4383964780810137E-002) (  4.0665087385949310E-002, -5.5523833674817766E-002) ( -1.7565280471964921E-002, 0.10773928171002542     ) ( -3.2214110973310776E-002,-0.10118371211729897     )
 ( -1.6481054410947257E-002,  5.5452131430906923E-003) (  2.9245052292291233E-002, -2.9680145118416053E-002) (  2.1562284768108918E-002, -6.7726300316372959E-002) (  0.0000000000000000     , -0.0000000000000000     ) ( -5.5701351846826237E-002, -7.6065673729846600E-002) (  8.8306682727665300E-002,  4.4383964780810137E-002) ( -1.8357039293615901E-002, -0.0000000000000000     ) (  1.3294046925156887E-002, -6.6463586792219996E-003) (  7.8466105483348980E-002,-0.10715367322434657     ) (  4.5662890908370141E-002,-0.28008758489836605     )
 (  0.0000000000000000     , -0.0000000000000000     ) ( -2.5175226456950545E-002,  8.4704529909590282E-003) (  0.0000000000000000     , -0.0000000000000000     ) (  2.1562284768108918E-002, -6.7726300316372959E-002) ( -3.6207077622944908E-002,-0.22208455942493552     ) (  4.0665087385949310E-002,  5.5523833674817766E-002) (  1.3294046925156887E-002,  6.6463586792219996E-003) (  6.8944636594711409E-003, -0.0000000000000000     ) (-0.12269169467252111     ,  6.1716367454317252E-002) ( -7.5226901734218324E-002, 0.10268799743441556     )
 (  0.0000000000000000     , -0.0000000000000000     ) (  0.0000000000000000     , -0.0000000000000000     ) ( -2.5175226456950545E-002,  8.4704529909590282E-003) ( -2.9245052292291233E-002,  2.9680145118416053E-002) ( -6.1597071250720399E-003,  1.9347644967030828E-002) ( -1.7565280471964921E-002,-0.10773928171002542     ) (  7.8466105483348980E-002, 0.10715367322434657     ) (-0.12269169467252111     , -6.1716367454317252E-002) (  8.3980035759423172E-002, -0.0000000000000000     ) (  8.3117518782188371E-002, -4.1874695630104167E-002)
 (  0.0000000000000000     , -0.0000000000000000     ) (  0.0000000000000000     , -0.0000000000000000     ) (  0.0000000000000000     , -0.0000000000000000     ) ( -1.6481054410947257E-002,  5.5452131430906923E-003) ( -3.5817727808562530E-002,  3.6350605515938175E-002) ( -3.2214110973310776E-002, 0.10118371211729897     ) (  4.5662890908370141E-002, 0.28008758489836605     ) ( -7.5226901734218324E-002,-0.10268799743441556     ) (  8.3117518782188371E-002,  4.1874695630104167E-002) ( -7.3170639896860928E-002, -0.0000000000000000     )
 Mode          13
 ( -5.6847942375488472E-002, -0.0000000000000000     ) ( -3.2219937954349111E-002,  1.6101157309759535E-002) ( -3.9316215371900831E-002,  5.3634142781731946E-002) ( -2.8515145418343501E-002, 0.17542407791476222     ) ( -3.9496421157783040E-002,-0.12427968122264979     ) (  7.5205969692503771E-003,  7.6251283853844502E-003) ( -1.7341766064954919E-003, -5.9324459003932625E-004) (  0.0000000000000000     ,  0.0000000000000000     ) (  0.0000000000000000     ,  0.0000000000000000     ) (  0.0000000000000000     ,  0.0000000000000000     )
 ( -3.2219937954349111E-002, -1.6101157309759535E-002) (  5.2167322803505743E-002, -0.0000000000000000     ) (  5.1552940533971935E-002, -2.5705497315005401E-002) (  3.5342152345297827E-002, -4.8221043038238855E-002) (  1.0545610903938832E-002, -6.4865424814452288E-002) ( -8.4461357179253689E-003, -2.6576599065506940E-002) (  6.1405417119283507E-003,  6.2258912558013548E-003) ( -2.6489985225624131E-003, -9.0619607982608591E-004) (  0.0000000000000000     ,  0.0000000000000000     ) (  0.0000000000000000     ,  0.0000000000000000     )
 ( -3.9316215371900831E-002, -5.3634142781731946E-002) (  5.1552940533971935E-002,  2.5705497315005401E-002) (  1.7309027363191305E-002, -0.0000000000000000     ) ( -7.7441621411883602E-003,  3.8455379129130737E-003) (  1.9004478752326789E-002, -2.5927535677992254E-002) (  2.2186870273306028E-002,-0.13648200472935351     ) (  2.4794323937354566E-002,  7.8018088389586376E-002) (  0.0000000000000000     ,  0.0000000000000000     ) ( -2.6489985225624131E-003, -9.0619607982608591E-004) (  0.0000000000000000     ,  0.0000000000000000     )
 ( -2.8515145418343501E-002,-0.17542407791476222     ) (  3.5342152345297827E-002,  4.8221043038238855E-002) ( -7.7441621411883602E-003, -3.8455379129130737E-003) ( -6.0151515193600626E-003, -0.0000000000000000     ) ( -3.9096724387106811E-002,  1.9481705511101201E-002) ( -2.5954660026092091E-002,  3.5413457132668705E-002) (  0.0000000000000000     ,  0.0000000000000000     ) (  2.4794323937354566E-002,  7.8018088389586376E-002) ( -6.1405417119283507E-003, -6.2258912558013548E-003) ( -1.7341766064954919E-003, -5.9324459003932625E-004)
 ( -3.9496421157783040E-002, 0.12427968122264979     ) (  1.0545610903938832E-002,  6.4865424814452288E-002) (  1.9004478752326789E-002,  2.5927535677992254E-002) ( -3.9096724387106811E-002, -1.9481705511101201E-002) ( -6.6132562718485208E-003, -0.0000000000000000     ) (  0.0000000000000000     ,  0.0000000000000000     ) ( -2.5954660026092091E-002,  3.5413457132668705E-002) ( -2.2186870273306028E-002, 0.13648200472935351     ) ( -8.4461357179253689E-003, -2.6576599065506940E-002) ( -7.5205969692503771E-003, -7.6251283853844502E-003)
 (  7.5205969692503771E-003, -7.6251283853844502E-003) ( -8.4461357179253689E-003,  2.6576599065506940E-002) (  2.2186870273306028E-002, 0.13648200472935351     ) ( -2.5954660026092091E-002, -3.5413457132668705E-002) (  0.0000000000000000     , -0.0000000000000000     ) ( -6.6132562718485208E-003, -0.0000000000000000     ) (  3.9096724387106811E-002, -1.9481705511101201E-002) (  1.9004478752326789E-002, -2.5927535677992254E-002) ( -1.0545610903938832E-002,  6.4865424814452288E-002) ( -3.9496421157783040E-002,-0.12427968122264979     )
 ( -1.7341766064954919E-003,  5.9324459003932625E-004) (  6.1405417119283507E-003, -6.2258912558013548E-003) (  2.4794323937354566E-002, -7.8018088389586376E-002) (  0.0000000000000000     , -0.0000000000000000     ) ( -2.5954660026092091E-002, -3.5413457132668705E-002) (  3.9096724387106811E-002,  1.9481705511101201E-002) ( -6.0151515193600626E-003, -0.0000000000000000     ) (  7.7441621411883602E-003, -3.8455379129130737E-003) (  3.5342152345297827E-002, -4.8221043038238855E-002) (  2.8515145418343501E-002,-0.17542407791476222     )
 (  0.0000000000000000     , -0.0000000000000000     ) ( -2.6489985225624131E-003,  9.0619607982608591E-004) (  0.0000000000000000     , -0.0000000000000000     ) (  2.4794323937354566E-002, -7.8018088389586376E-002) ( -2.2186870273306028E-002,-0.13648200472935351     ) (  1.9004478752326789E-002,  2.5927535677992254E-002) (  7.7441621411883602E-003,  3.8455379129130737E-003) (  1.7309027363191305E-002, -0.0000000000000000     ) ( -5.1552940533971935E-002,  2.5705497315005401E-002) ( -3.9316215371900831E-002,  5.3634142781731946E-002)
 (  0.0000000000000000     , -0.0000000000000000     ) (  0.0000000000000000     , -0.0000000000000000     ) ( -2.6489985225624131E-003,  9.0619607982608591E-004) ( -6.1405417119283507E-003,  6.2258912558013548E-003) ( -8.4461357179253689E-003,  2.6576599065506940E-002) ( -1.0545610903938832E-002, -6.4865424814452288E-002) (  3.5342152345297827E-002,  4.8221043038238855E-002) ( -5.1552940533971935E-002, -2.5705497315005401E-002) (  5.2167322803505743E-002, -0.0000000000000000     ) (  3.2219937954349111E-002, -1.6101157309759535E-002)
 (  0.0000000000000000     , -0.0000000000000000     ) (  0.0000000000000000     , -0.0000000000000000     ) (  0.0000000000000000     , -0.0000000000000000     ) ( -1.7341766064954919E-003,  5.9324459003932625E-004) ( -7.5205969692503771E-003,  7.6251283853844502E-003) ( -3.9496421157783040E-002, 0.12427968122264979     ) (  2.8515145418343501E-002, 0.17542407791476222     ) ( -3.9316215371900831E-002, -5.3634142781731946E-002) (  3.2219937954349111E-002,  1.6101157309759535E-002) ( -5.6847942375488472E-002, -0.0000000000000000     )
 Mode          14
 ( -5.7189552491119816E-002, -0.0000000000000000     ) ( -6.3247833059007108E-002,  3.2099519009775986E-002) ( -1.5580062345910077E-002,  2.1503554301151275E-002) ( -4.3572022670780534E-003,  2.7064991089412800E-002) (  5.1801115110362119E-003,  1.6246078679619868E-002) ( -1.5977739836349853E-003, -1.6166136268729494E-003) ( -3.0501177197761720E-003, -1.0204594081005215E-003) (  0.0000000000000000     ,  0.0000000000000000     ) (  0.0000000000000000     ,  0.0000000000000000     ) (  0.0000000000000000     ,  0.0000000000000000     )
 ( -6.3247833059007108E-002, -3.2099519009775986E-002) ( 0.13597691543275683     , -0.0000000000000000     ) (  9.2722148306330965E-002, -4.7055440846422075E-002) (  1.0288305921777629E-002, -1.4266387073003114E-002) (  1.3607534973385383E-003, -8.4858762017343825E-003) (  1.0877762538380844E-003,  3.4131749945193008E-003) ( -1.3045769947332378E-003, -1.3199594990229338E-003) ( -4.6591317764668044E-003, -1.5587774937501574E-003) (  0.0000000000000000     ,  0.0000000000000000     ) (  0.0000000000000000     ,  0.0000000000000000     )
 ( -1.5580062345910077E-002, -2.1503554301151275E-002) (  9.2722148306330965E-002,  4.7055440846422075E-002) ( -9.5322918245104471E-002, -0.0000000000000000     ) ( -1.2483019953812341E-002,  6.3319982166799901E-003) (  6.5083681403912755E-003, -9.0021458961793022E-003) (  3.1395738740784230E-003, -1.9535112545406848E-002) ( -3.2885565898171550E-003, -1.0310681764691266E-002) (  0.0000000000000000     ,  0.0000000000000000     ) ( -4.6591317764668044E-003, -1.5587774937501574E-003) (  0.0000000000000000     ,  0.0000000000000000     )
 ( -4.3572022670780534E-003, -2.7064991089412800E-002) (  1.0288305921777629E-002,  1.4266387073003114E-002) ( -1.2483019953812341E-002, -6.3319982166799901E-003) ( -6.3904489313665769E-002, -0.0000000000000000     ) ( -6.9391276270055896E-002,  3.5212316123577718E-002) ( -7.3266796269063940E-003,  1.0163187350465107E-002) (  0.0000000000000000     ,  0.0000000000000000     ) ( -3.2885565898171550E-003, -1.0310681764691266E-002) (  1.3045769947332378E-003,  1.3199594990229338E-003) ( -3.0501177197761720E-003, -1.0204594081005215E-003)
 (  5.1801115110362119E-003, -1.6246078679619868E-002) (  1.3607534973385383E-003,  8.4858762017343825E-003) (  6.5083681403912755E-003,  9.0021458961793022E-003) ( -6.9391276270055896E-002, -3.5212316123577718E-002) (  8.0440044617133222E-002, -0.0000000000000000     ) (  0.0000000000000000     ,  0.0000000000000000     ) ( -7.3266796269063940E-003,  1.0163187350465107E-002) ( -3.1395738740784230E-003,  1.9535112545406848E-002) (  1.0877762538380844E-003,  3.4131749945193008E-003) (  1.5977739836349853E-003,  1.6166136268729494E-003)
 ( -1.5977739836349853E-003,  1.6166136268729494E-003) (  1.0877762538380844E-003, -3.4131749945193008E-003) (  3.1395738740784230E-003,  1.9535112545406848E-002) ( -7.3266796269063940E-003, -1.0163187350465107E-002) (  0.0000000000000000     , -0.0000000000000000     ) (  8.0440044617133222E-002, -0.0000000000000000     ) (  6.9391276270055896E-002, -3.5212316123577718E-002) (  6.5083681403912755E-003, -9.0021458961793022E-003) ( -1.3607534973385383E-003,  8.4858762017343825E-003) (  5.1801115110362119E-003,  1.6246078679619868E-002)
 ( -3.0501177197761720E-003,  1.0204594081005215E-003) ( -1.3045769947332378E-003,  1.3199594990229338E-003) ( -3.2885565898171550E-003,  1.0310681764691266E-002) (  0.0000000000000000     , -0.0000000000000000     ) ( -7.3266796269063940E-003, -1.0163187350465107E-002) (  6.9391276270055896E-002,  3.5212316123577718E-002) ( -6.3904489313665769E-002, -0.0000000000000000     ) (  1.2483019953812341E-002, -6.3319982166799901E-003) (  1.0288305921777629E-002, -1.4266387073003114E-002) (  4.3572022670780534E-003, -2.7064991089412800E-002)
 (  0.0000000000000000     , -0.0000000000000000     ) ( -4.6591317764668044E-003,  1.5587774937501574E-003) (  0.0000000000000000     , -0.0000000000000000     ) ( -3.2885565898171550E-003,  1.0310681764691266E-002) ( -3.1395738740784230E-003, -1.9535112545406848E-002) (  6.5083681403912755E-003,  9.0021458961793022E-003) (  1.2483019953812341E-002,  6.3319982166799901E-003) ( -9.5322918245104471E-002, -0.0000000000000000     ) ( -9.2722148306330965E-002,  4.7055440846422075E-002) ( -1.5580062345910077E-002,  2.1503554301151275E-002)
 (  0.0000000000000000     , -0.0000000000000000     ) (  0.0000000000000000     , -0.0000000000000000     ) ( -4.6591317764668044E-003,  1.5587774937501574E-003) (  1.3045769947332378E-003, -1.3199594990229338E-003) (  1.0877762538380844E-003, -3.4131749945193008E-003) ( -1.3607534973385383E-003, -8.4858762017343825E-003) (  1.0288305921777629E-002,  1.4266387073003114E-002) ( -9.2722148306330965E-002, -4.7055440846422075E-002) ( 0.13597691543275683     , -0.0000000000000000     ) (  6.3247833059007108E-002, -3.2099519009775986E-002)
 (  0.0000000000000000     , -0.0000000000000000     ) (  0.0000000000000000     , -0.0000000000000000     ) (  0.0000000000000000     , -0.0000000000000000     ) ( -3.0501177197761720E-003,  1.0204594081005215E-003) (  1.5977739836349853E-003, -1.6166136268729494E-003) (  5.1801115110362119E-003, -1.6246078679619868E-002) (  4.3572022670780534E-003,  2.7064991089412800E-002) ( -1.5580062345910077E-002, -2.1503554301151275E-002) (  6.3247833059007108E-002,  3.2099519009775986E-002) ( -5.7189552491119816E-002, -0.0000000000000000     )
 Mode          15
 ( -1.0548362792045844E-002, -0.0000000000000000     ) ( -2.5707185670485475E-003,  1.3104105103754055E-003) (  2.4362009707046505E-002, -3.3555674212119732E-002) (  1.4123887562868876E-002, -8.6885466262896505E-002) ( -5.9783983889210883E-003, -1.8899785090144065E-002) (  1.4187268099213538E-002,  1.4372362553815609E-002) (  2.1777958639187002E-003,  7.2668733428419088E-004) (  0.0000000000000000     ,  0.0000000000000000     ) (  0.0000000000000000     ,  0.0000000000000000     ) (  0.0000000000000000     ,  0.0000000000000000     )
 ( -2.5707185670485475E-003, -1.3104105103754055E-003) (  4.8744608898234634E-002, -0.0000000000000000     ) ( -5.0902641147550619E-003,  2.5730716330600251E-003) ( -2.6561337404517077E-002,  3.6569657281451950E-002) ( -5.4196014110843823E-003,  3.3344451008291823E-002) ( -1.1205851336402268E-003, -3.5460892787616883E-003) (  1.1583855895712850E-002,  1.1734984885044125E-002) (  3.3266381315230640E-003,  1.1100332386409944E-003) (  0.0000000000000000     ,  0.0000000000000000     ) (  0.0000000000000000     ,  0.0000000000000000     )
 (  2.4362009707046505E-002,  3.3555674212119732E-002) ( -5.0902641147550619E-003, -2.5730716330600251E-003) ( -3.7638416715168703E-002, -0.0000000000000000     ) (  2.6834024384612062E-003, -1.3613254364578879E-003) ( -1.3607850726418657E-002,  1.8734499060945212E-002) ( -1.1185654363329422E-002,  6.8815294076274985E-002) (  4.0430309618970772E-003,  1.2774930396474187E-002) (  0.0000000000000000     ,  0.0000000000000000     ) (  3.3266381315230640E-003,  1.1100332386409944E-003) (  0.0000000000000000     ,  0.0000000000000000     )
 (  1.4123887562868876E-002,  8.6885466262896505E-002) ( -2.6561337404517077E-002, -3.6569657281451950E-002) (  2.6834024384612062E-003,  1.3613254364578879E-003) ( -2.6484251687079609E-002, -0.0000000000000000     ) (  5.2406552566161895E-003, -2.6530499868369847E-003) (  1.8714540637608034E-002, -2.5773481001854334E-002) (  0.0000000000000000     ,  0.0000000000000000     ) (  4.0430309618970772E-003,  1.2774930396474187E-002) ( -1.1583855895712850E-002, -1.1734984885044125E-002) (  2.1777958639187002E-003,  7.2668733428419088E-004)
 ( -5.9783983889210883E-003,  1.8899785090144065E-002) ( -5.4196014110843823E-003, -3.3344451008291823E-002) ( -1.3607850726418657E-002, -1.8734499060945212E-002) (  5.2406552566161895E-003,  2.6530499868369847E-003) (  2.5926422296059529E-002, -0.0000000000000000     ) (  0.0000000000000000     ,  0.0000000000000000     ) (  1.8714540637608034E-002, -2.5773481001854334E-002) (  1.1185654363329422E-002, -6.8815294076274985E-002) ( -1.1205851336402268E-003, -3.5460892787616883E-003) ( -1.4187268099213538E-002, -1.4372362553815609E-002)
 (  1.4187268099213538E-002, -1.4372362553815609E-002) ( -1.1205851336402268E-003,  3.5460892787616883E-003) ( -1.1185654363329422E-002, -6.8815294076274985E-002) (  1.8714540637608034E-002,  2.5773481001854334E-002) (  0.0000000000000000     , -0.0000000000000000     ) (  2.5926422296059529E-002, -0.0000000000000000     ) ( -5.2406552566161895E-003,  2.6530499868369847E-003) ( -1.3607850726418657E-002,  1.8734499060945212E-002) (  5.4196014110843823E-003, -3.3344451008291823E-002) ( -5.9783983889210883E-003, -1.8899785090144065E-002)
 (  2.1777958639187002E-003, -7.2668733428419088E-004) (  1.1583855895712850E-002, -1.1734984885044125E-002) (  4.0430309618970772E-003, -1.2774930396474187E-002) (  0.0000000000000000     , -0.0000000000000000     ) (  1.8714540637608034E-002,  2.5773481001854334E-002) ( -5.2406552566161895E-003, -2.6530499868369847E-003) ( -2.6484251687079609E-002, -0.0000000000000000     ) ( -2.6834024384612062E-003,  1.3613254364578879E-003) ( -2.6561337404517077E-002,  3.6569657281451950E-002) ( -1.4123887562868876E-002,  8.6885466262896505E-002)
 (  0.0000000000000000     , -0.0000000000000000     ) (  3.3266381315230640E-003, -1.1100332386409944E-003) (  0.0000000000000000     , -0.0000000000000000     ) (  4.0430309618970772E-003, -1.2774930396474187E-002) (  1.1185654363329422E-002,  6.8815294076274985E-002) ( -1.3607850726418657E-002, -1.8734499060945212E-002) ( -2.6834024384612062E-003, -1.3613254364578879E-003) ( -3.7638416715168703E-002, -0.0000000000000000     ) (  5.0902641147550619E-003, -2.5730716330600251E-003) (  2.4362009707046505E-002, -3.3555674212119732E-002)
 (  0.0000000000000000     , -0.0000000000000000     ) (  0.0000000000000000     , -0.0000000000000000     ) (  3.3266381315230640E-003, -1.1100332386409944E-003) ( -1.1583855895712850E-002,  1.1734984885044125E-002) ( -1.1205851336402268E-003,  3.5460892787616883E-003) (  5.4196014110843823E-003,  3.3344451008291823E-002) ( -2.6561337404517077E-002, -3.6569657281451950E-002) (  5.0902641147550619E-003,  2.5730716330600251E-003) (  4.8744608898234634E-002, -0.0000000000000000     ) (  2.5707185670485475E-003, -1.3104105103754055E-003)
 (  0.0000000000000000     , -0.0000000000000000     ) (  0.0000000000000000     , -0.0000000000000000     ) (  0.0000000000000000     , -0.0000000000000000     ) (  2.1777958639187002E-003, -7.2668733428419088E-004) ( -1.4187268099213538E-002,  1.4372362553815609E-002) ( -5.9783983889210883E-003,  1.8899785090144065E-002) ( -1.4123887562868876E-002, -8.6885466262896505E-002) (  2.4362009707046505E-002,  3.3555674212119732E-002) (  2.5707185670485475E-003,  1.3104105103754055E-003) ( -1.0548362792045844E-002, -0.0000000000000000     )
 Mode          16
 ( -7.2744362737808918E-002, -0.0000000000000000     ) (-0.11029907097678335     ,  5.6226271926403754E-002) (  2.6318579637649914E-002, -3.7157026516492622E-002) (  6.5203503233480758E-002,-0.40354501702115192     ) ( -8.4429034243472478E-002,-0.26504106036668618     ) (  8.7185012393429850E-002,  8.8330935305223124E-002) (  2.9091968423890717E-002,  9.6962344429335681E-003) (  0.0000000000000000     ,  0.0000000000000000     ) (  0.0000000000000000     ,  0.0000000000000000     ) (  0.0000000000000000     ,  0.0000000000000000     )
 (-0.11029907097678335     , -5.6226271926403754E-002) ( 0.33262579283724819     , -0.0000000000000000     ) ( 0.15830195179887288     , -8.0843347294214593E-002) ( -2.3585620230124404E-002,  3.3409837394118826E-002) ( -2.2961876683811278E-002, 0.14216252340494764     ) ( -1.7639286516770401E-002, -5.5377781841105839E-002) (  7.1186264527376877E-002,  7.2121906666862842E-002) (  4.4438715805914790E-002,  1.4811242763593682E-002) (  0.0000000000000000     ,  0.0000000000000000     ) (  0.0000000000000000     ,  0.0000000000000000     )
 (  2.6318579637649914E-002,  3.7157026516492622E-002) ( 0.15830195179887288     ,  8.0843347294214593E-002) (-0.26005562084178874     , -0.0000000000000000     ) ( -6.0308810879461938E-003,  3.1505049116311648E-003) ( -1.4516779181514545E-002,  2.0448938016410529E-002) ( -4.9581095411134778E-002, 0.30690908672904349     ) (  5.3764583693899429E-002, 0.16877091804516789     ) (  0.0000000000000000     ,  0.0000000000000000     ) (  4.4438715805914790E-002,  1.4811242763593682E-002) (  0.0000000000000000     ,  0.0000000000000000     )
 (  6.5203503233480758E-002, 0.40354501702115192     ) ( -2.3585620230124404E-002, -3.3409837394118826E-002) ( -6.0308810879461938E-003, -3.1505049116311648E-003) (-0.18094758712003400     , -0.0000000000000000     ) (-0.10240404380940438     ,  5.2360314812817305E-002) (  1.3751737580289932E-002, -1.9654148720731152E-002) (  0.0000000000000000     ,  0.0000000000000000     ) (  5.3764583693899429E-002, 0.16877091804516789     ) ( -7.1186264527376877E-002, -7.2121906666862842E-002) (  2.9091968423890717E-002,  9.6962344429335681E-003)
 ( -8.4429034243472478E-002, 0.26504106036668618     ) ( -2.2961876683811278E-002,-0.14216252340494764     ) ( -1.4516779181514545E-002, -2.0448938016410529E-002) (-0.10240404380940438     , -5.2360314812817305E-002) ( 0.18112177786238343     , -0.0000000000000000     ) (  0.0000000000000000     ,  0.0000000000000000     ) (  1.3751737580289932E-002, -1.9654148720731152E-002) (  4.9581095411134778E-002,-0.30690908672904349     ) ( -1.7639286516770401E-002, -5.5377781841105839E-002) ( -8.7185012393429850E-002, -8.8330935305223124E-002)
 (  8.7185012393429850E-002, -8.8330935305223124E-002) ( -1.7639286516770401E-002,  5.5377781841105839E-002) ( -4.9581095411134778E-002,-0.30690908672904349     ) (  1.3751737580289932E-002,  1.9654148720731152E-002) (  0.0000000000000000     , -0.0000000000000000     ) ( 0.18112177786238343     , -0.0000000000000000     ) ( 0.10240404380940438     , -5.2360314812817305E-002) ( -1.4516779181514545E-002,  2.0448938016410529E-002) (  2.2961876683811278E-002,-0.14216252340494764     ) ( -8.4429034243472478E-002,-0.26504106036668618     )
 (  2.9091968423890717E-002, -9.6962344429335681E-003) (  7.1186264527376877E-002, -7.2121906666862842E-002) (  5.3764583693899429E-002,-0.16877091804516789     ) (  0.0000000000000000     , -0.0000000000000000     ) (  1.3751737580289932E-002,  1.9654148720731152E-002) ( 0.10240404380940438     ,  5.2360314812817305E-002) (-0.18094758712003400     , -0.0000000000000000     ) (  6.0308810879461938E-003, -3.1505049116311648E-003) ( -2.3585620230124404E-002,  3.3409837394118826E-002) ( -6.5203503233480758E-002, 0.40354501702115192     )
 (  0.0000000000000000     , -0.0000000000000000     ) (  4.4438715805914790E-002, -1.4811242763593682E-002) (  0.0000000000000000     , -0.0000000000000000     ) (  5.3764583693899429E-002,-0.16877091804516789     ) (  4.9581095411134778E-002, 0.30690908672904349     ) ( -1.4516779181514545E-002, -2.0448938016410529E-002) (  6.0308810879461938E-003,  3.1505049116311648E-003) (-0.26005562084178874     , -0.0000000000000000     ) (-0.15830195179887288     ,  8.0843347294214593E-002) (  2.6318579637649914E-002, -3.7157026516492622E-002)
 (  0.0000000000000000     , -0.0000000000000000     ) (  0.0000000000000000     , -0.0000000000000000     ) (  4.4438715805914790E-002, -1.4811242763593682E-002) ( -7.1186264527376877E-002,  7.2121906666862842E-002) ( -1.7639286516770401E-002,  5.5377781841105839E-002) (  2.2961876683811278E-002, 0.14216252340494764     ) ( -2.3585620230124404E-002, -3.3409837394118826E-002) (-0.15830195179887288     , -8.0843347294214593E-002) ( 0.33262579283724819     , -0.0000000000000000     ) ( 0.11029907097678335     , -5.6226271926403754E-002)
 (  0.0000000000000000     , -0.0000000000000000     ) (  0.0000000000000000     , -0.0000000000000000     ) (  0.0000000000000000     , -0.0000000000000000     ) (  2.9091968423890717E-002, -9.6962344429335681E-003) ( -8.7185012393429850E-002,  8.8330935305223124E-002) ( -8.4429034243472478E-002, 0.26504106036668618     ) ( -6.5203503233480758E-002,-0.40354501702115192     ) (  2.6318579637649914E-002,  3.7157026516492622E-002) ( 0.11029907097678335     ,  5.6226271926403754E-002) ( -7.2744362737808918E-002, -0.0000000000000000     )
 Mode          17
 ( -9.9052228851199672E-002, -0.0000000000000000     ) ( -5.2146952993181866E-002,  2.6658571763307683E-002) ( -3.0921400338906703E-002,  4.2418506591594456E-002) (  8.1024875319054800E-003, -5.0406853892158300E-002) ( -2.9729042362177136E-002, -9.3102246843800890E-002) (  7.1392054876792200E-004,  7.4961905793454072E-004) (  1.0688334526079557E-002,  3.5725241604097121E-003) (  0.0000000000000000     ,  0.0000000000000000     ) (  0.0000000000000000     ,  0.0000000000000000     ) (  0.0000000000000000     ,  0.0000000000000000     )
 ( -5.2146952993181866E-002, -2.6658571763307683E-002) ( 0.33018670062279604     , -0.0000000000000000     ) (  8.6018406973861067E-002, -4.4005230974520998E-002) (  3.3219000000362112E-002, -4.5557348588902626E-002) ( -1.9053415807783170E-003,  1.1926684335567601E-002) ( -6.5115908876995868E-003, -2.0391620738490372E-002) (  5.8291368712305421E-004,  6.1206139780181537E-004) (  1.6326700672923175E-002,  5.4571207957120216E-003) (  0.0000000000000000     ,  0.0000000000000000     ) (  0.0000000000000000     ,  0.0000000000000000     )
 ( -3.0921400338906703E-002, -4.2418506591594456E-002) (  8.6018406973861067E-002,  4.4005230974520998E-002) (-0.26861768498326710     , -0.0000000000000000     ) ( -9.3417915993827278E-003,  4.8009881964333791E-003) (  1.7437469532040253E-002, -2.3913520821693793E-002) ( -5.2131682641834952E-003,  3.2505196264702954E-002) (  1.8379520487251035E-002,  5.7560283402573055E-002) (  0.0000000000000000     ,  0.0000000000000000     ) (  1.6326700672923175E-002,  5.4571207957120216E-003) (  0.0000000000000000     ,  0.0000000000000000     )
 (  8.1024875319054800E-003,  5.0406853892158300E-002) (  3.3219000000362112E-002,  4.5557348588902626E-002) ( -9.3417915993827278E-003, -4.8009881964333791E-003) (-0.17280828209316010     , -0.0000000000000000     ) ( -6.1219597753047236E-002,  3.1339925920928102E-002) ( -2.2767854492009409E-002,  3.1230628054164850E-002) (  0.0000000000000000     ,  0.0000000000000000     ) (  1.8379520487251035E-002,  5.7560283402573055E-002) ( -5.8291368712305421E-004, -6.1206139780181537E-004) (  1.0688334526079557E-002,  3.5725241604097121E-003)
 ( -2.9729042362177136E-002,  9.3102246843800890E-002) ( -1.9053415807783170E-003, -1.1926684335567601E-002) (  1.7437469532040253E-002,  2.3913520821693793E-002) ( -6.1219597753047236E-002, -3.1339925920928102E-002) ( 0.21029149530483082     , -0.0000000000000000     ) (  0.0000000000000000     ,  0.0000000000000000     ) ( -2.2767854492009409E-002,  3.1230628054164850E-002) (  5.2131682641834952E-003, -3.2505196264702954E-002) ( -6.5115908876995868E-003, -2.0391620738490372E-002) ( -7.1392054876792200E-004, -7.4961905793454072E-004)
 (  7.1392054876792200E-004, -7.4961905793454072E-004) ( -6.5115908876995868E-003,  2.0391620738490372E-002) ( -5.2131682641834952E-003, -3.2505196264702954E-002) ( -2.2767854492009409E-002, -3.1230628054164850E-002) (  0.0000000000000000     , -0.0000000000000000     ) ( 0.21029149530483082     , -0.0000000000000000     ) (  6.1219597753047236E-002, -3.1339925920928102E-002) (  1.7437469532040253E-002, -2.3913520821693793E-002) (  1.9053415807783170E-003, -1.1926684335567601E-002) ( -2.9729042362177136E-002, -9.3102246843800890E-002)
 (  1.0688334526079557E-002, -3.5725241604097121E-003) (  5.8291368712305421E-004, -6.1206139780181537E-004) (  1.8379520487251035E-002, -5.7560283402573055E-002) (  0.0000000000000000     , -0.0000000000000000     ) ( -2.2767854492009409E-002, -3.1230628054164850E-002) (  6.1219597753047236E-002,  3.1339925920928102E-002) (-0.17280828209316010     , -0.0000000000000000     ) (  9.3417915993827278E-003, -4.8009881964333791E-003) (  3.3219000000362112E-002, -4.5557348588902626E-002) ( -8.1024875319054800E-003,  5.0406853892158300E-002)
 (  0.0000000000000000     , -0.0000000000000000     ) (  1.6326700672923175E-002, -5.4571207957120216E-003) (  0.0000000000000000     , -0.0000000000000000     ) (  1.8379520487251035E-002, -5.7560283402573055E-002) (  5.2131682641834952E-003,  3.2505196264702954E-002) (  1.7437469532040253E-002,  2.3913520821693793E-002) (  9.3417915993827278E-003,  4.8009881964333791E-003) (-0.26861768498326710     , -0.0000000000000000     ) ( -8.6018406973861067E-002,  4.4005230974520998E-002) ( -3.0921400338906703E-002,  4.2418506591594456E-002)
 (  0.0000000000000000     , -0.0000000000000000     ) (  0.0000000000000000     , -0.0000000000000000     ) (  1.6326700672923175E-002, -5.4571207957120216E-003) ( -5.8291368712305421E-004,  6.1206139780181537E-004) ( -6.5115908876995868E-003,  2.0391620738490372E-002) (  1.9053415807783170E-003,  1.1926684335567601E-002) (  3.3219000000362112E-002,  4.5557348588902626E-002) ( -8.6018406973861067E-002, -4.4005230974520998E-002) ( 0.33018670062279604     , -0.0000000000000000     ) (  5.2146952993181866E-002, -2.6658571763307683E-002)
 (  0.0000000000000000     , -0.0000000000000000     ) (  0.0000000000000000     , -0.0000000000000000     ) (  0.0000000000000000     , -0.0000000000000000     ) (  1.0688334526079557E-002, -3.5725241604097121E-003) ( -7.1392054876792200E-004,  7.4961905793454072E-004) ( -2.9729042362177136E-002,  9.3102246843800890E-002) ( -8.1024875319054800E-003, -5.0406853892158300E-002) ( -3.0921400338906703E-002, -4.2418506591594456E-002) (  5.2146952993181866E-002,  2.6658571763307683E-002) ( -9.9052228851199672E-002, -0.0000000000000000     )
 Mode          18
 ( 0.20236538949279581     , -0.0000000000000000     ) ( 0.39398416448047402     ,-0.20047509087705259     ) ( -8.4238800587922366E-002, 0.11536547842028284     ) ( -8.7578882195753271E-002, 0.54146641396404016     ) (  8.2971935566884536E-002, 0.26146023169449489     ) (  5.2716722003337199E-002,  5.4317087729951169E-002) ( 0.14648149350660616     ,  4.9250990139025862E-002) (  0.0000000000000000     ,  0.0000000000000000     ) (  0.0000000000000000     ,  0.0000000000000000     ) (  0.0000000000000000     ,  0.0000000000000000     )
 ( 0.39398416448047402     , 0.20047509087705259     ) (-0.47796086524415754     , -0.0000000000000000     ) (-0.94315445667585940     , 0.47970934334342497     ) (  6.0594136162958251E-002, -8.2799058761558048E-002) (  3.9677590508514458E-002,-0.24487819943527667     ) (  1.2910500929341021E-002,  4.0748938181147290E-002) (  4.3043023273442241E-002,  4.4349716417456463E-002) ( 0.22375417730140168     ,  7.5232130121203222E-002) (  0.0000000000000000     ,  0.0000000000000000     ) (  0.0000000000000000     ,  0.0000000000000000     )
 ( -8.4238800587922366E-002,-0.11536547842028284     ) (-0.94315445667585940     ,-0.47970934334342497     ) ( 0.13166136257999819     , -0.0000000000000000     ) ( 0.15948753043458930     , -8.1124007298902373E-002) (  3.6309433950217698E-002, -4.9677335144024538E-002) (  7.5431519445666798E-002,-0.46593093727969459     ) ( -6.0964772428685865E-002,-0.19199115195588809     ) (  0.0000000000000000     ,  0.0000000000000000     ) ( 0.22375417730140168     ,  7.5232130121203222E-002) (  0.0000000000000000     ,  0.0000000000000000     )
 ( -8.7578882195753271E-002,-0.54146641396404016     ) (  6.0594136162958251E-002,  8.2799058761558048E-002) ( 0.15948753043458930     ,  8.1124007298902373E-002) ( 0.19515229243335599     , -0.0000000000000000     ) ( 0.71150755245249164     ,-0.36190405466100445     ) ( -4.4052354097842819E-002,  6.0178306303517025E-002) (  0.0000000000000000     ,  0.0000000000000000     ) ( -6.0964772428685865E-002,-0.19199115195588809     ) ( -4.3043023273442241E-002, -4.4349716417456463E-002) ( 0.14648149350660616     ,  4.9250990139025862E-002)
 (  8.2971935566884536E-002,-0.26146023169449489     ) (  3.9677590508514458E-002, 0.24487819943527667     ) (  3.6309433950217698E-002,  4.9677335144024538E-002) ( 0.71150755245249164     , 0.36190405466100445     ) ( -5.1218179261992486E-002, -0.0000000000000000     ) (  0.0000000000000000     ,  0.0000000000000000     ) ( -4.4052354097842819E-002,  6.0178306303517025E-002) ( -7.5431519445666798E-002, 0.46593093727969459     ) (  1.2910500929341021E-002,  4.0748938181147290E-002) ( -5.2716722003337199E-002, -5.4317087729951169E-002)
 (  5.2716722003337199E-002, -5.4317087729951169E-002) (  1.2910500929341021E-002, -4.0748938181147290E-002) (  7.5431519445666798E-002, 0.46593093727969459     ) ( -4.4052354097842819E-002, -6.0178306303517025E-002) (  0.0000000000000000     , -0.0000000000000000     ) ( -5.1218179261992486E-002, -0.0000000000000000     ) (-0.71150755245249164     , 0.36190405466100445     ) (  3.6309433950217698E-002, -4.9677335144024538E-002) ( -3.9677590508514458E-002, 0.24487819943527667     ) (  8.2971935566884536E-002, 0.26146023169449489     )
 ( 0.14648149350660616     , -4.9250990139025862E-002) (  4.3043023273442241E-002, -4.4349716417456463E-002) ( -6.0964772428685865E-002, 0.19199115195588809     ) (  0.0000000000000000     , -0.0000000000000000     ) ( -4.4052354097842819E-002, -6.0178306303517025E-002) (-0.71150755245249164     ,-0.36190405466100445     ) ( 0.19515229243335599     , -0.0000000000000000     ) (-0.15948753043458930     ,  8.1124007298902373E-002) (  6.0594136162958251E-002, -8.2799058761558048E-002) (  8.7578882195753271E-002,-0.54146641396404016     )
 (  0.0000000000000000     , -0.0000000000000000     ) ( 0.22375417730140168     , -7.5232130121203222E-002) (  0.0000000000000000     , -0.0000000000000000     ) ( -6.0964772428685865E-002, 0.19199115195588809     ) ( -7.5431519445666798E-002,-0.46593093727969459     ) (  3.6309433950217698E-002,  4.9677335144024538E-002) (-0.15948753043458930     , -8.1124007298902373E-002) ( 0.13166136257999819     , -0.0000000000000000     ) ( 0.94315445667585940     ,-0.47970934334342497     ) ( -8.4238800587922366E-002, 0.11536547842028284     )
 (  0.0000000000000000     , -0.0000000000000000     ) (  0.0000000000000000     , -0.0000000000000000     ) ( 0.22375417730140168     , -7.5232130121203222E-002) ( -4.3043023273442241E-002,  4.4349716417456463E-002) (  1.2910500929341021E-002, -4.0748938181147290E-002) ( -3.9677590508514458E-002,-0.24487819943527667     ) (  6.0594136162958251E-002,  8.2799058761558048E-002) ( 0.94315445667585940     , 0.47970934334342497     ) (-0.47796086524415754     , -0.0000000000000000     ) (-0.39398416448047402     , 0.20047509087705259     )
 (  0.0000000000000000     , -0.0000000000000000     ) (  0.0000000000000000     , -0.0000000000000000     ) (  0.0000000000000000     , -0.0000000000000000     ) ( 0.14648149350660616     , -4.9250990139025862E-002) ( -5.2716722003337199E-002,  5.4317087729951169E-002) (  8.2971935566884536E-002,-0.26146023169449489     ) (  8.7578882195753271E-002, 0.54146641396404016     ) ( -8.4238800587922366E-002,-0.11536547842028284     ) (-0.39398416448047402     ,-0.20047509087705259     ) ( 0.20236538949279581     , -0.0000000000000000     )
 Mode          19
 (  8.0204969604025983E-002, -0.0000000000000000     ) (  1.1539952493905754E-002, -5.8523672314123682E-003) ( -2.7495399319222839E-002,  3.7670321745806638E-002) ( -1.1690474557283126E-003,  7.0902034983946240E-003) (  9.4142324276889260E-004,  3.1842327796510082E-003) ( -1.4865350445659210E-002, -1.5050224359052211E-002) (  8.3137204848886780E-003,  2.7891369771478763E-003) (  0.0000000000000000     ,  0.0000000000000000     ) (  0.0000000000000000     ,  0.0000000000000000     ) (  0.0000000000000000     ,  0.0000000000000000     )
 (  1.1539952493905754E-002,  5.8523672314123682E-003) (-0.25963797614575013     , -0.0000000000000000     ) ( -2.6833742224514200E-002,  1.3615908095656552E-002) (  3.5864631303801381E-002, -4.9112189430380385E-002) (  9.4514336172348370E-004, -5.7685169693039093E-003) (  2.0503777341567583E-005,  1.1176963481261833E-004) ( -1.2137507813173192E-002, -1.2288456731361306E-002) (  1.2699417809569111E-002,  4.2604771071268199E-003) (  0.0000000000000000     ,  0.0000000000000000     ) (  0.0000000000000000     ,  0.0000000000000000     )
 ( -2.7495399319222839E-002, -3.7670321745806638E-002) ( -2.6833742224514200E-002, -1.3615908095656552E-002) ( 0.19407999966193307     , -0.0000000000000000     ) (  8.0788875125783321E-003, -4.0997184023505292E-003) (  1.6421338250856919E-002, -2.2492102019662695E-002) (  1.4224049869956963E-003, -8.6630804265644176E-003) ( -9.2316822944350676E-004, -3.0445600413076981E-003) (  0.0000000000000000     ,  0.0000000000000000     ) (  1.2699417809569111E-002,  4.2604771071268199E-003) (  0.0000000000000000     ,  0.0000000000000000     )
 ( -1.1690474557283126E-003, -7.0902034983946240E-003) (  3.5864631303801381E-002,  4.9112189430380385E-002) (  8.0788875125783321E-003,  4.0997184023505292E-003) ( 0.13271935457571463     , -0.0000000000000000     ) (  2.4067522077314923E-002, -1.2212280278708748E-002) ( -2.6900211191037464E-002,  3.6834156707626305E-002) (  0.0000000000000000     ,  0.0000000000000000     ) ( -9.2316822944350676E-004, -3.0445600413076981E-003) (  1.2137507813173192E-002,  1.2288456731361306E-002) (  8.3137204848886780E-003,  2.7891369771478763E-003)
 (  9.4142324276889260E-004, -3.1842327796510082E-003) (  9.4514336172348370E-004,  5.7685169693039093E-003) (  1.6421338250856919E-002,  2.2492102019662695E-002) (  2.4067522077314923E-002,  1.2212280278708748E-002) (-0.14736634769592349     , -0.0000000000000000     ) (  0.0000000000000000     ,  0.0000000000000000     ) ( -2.6900211191037464E-002,  3.6834156707626305E-002) ( -1.4224049869956963E-003,  8.6630804265644176E-003) (  2.0503777341567583E-005,  1.1176963481261833E-004) (  1.4865350445659210E-002,  1.5050224359052211E-002)
 ( -1.4865350445659210E-002,  1.5050224359052211E-002) (  2.0503777341567583E-005, -1.1176963481261833E-004) (  1.4224049869956963E-003,  8.6630804265644176E-003) ( -2.6900211191037464E-002, -3.6834156707626305E-002) (  0.0000000000000000     , -0.0000000000000000     ) (-0.14736634769592349     , -0.0000000000000000     ) ( -2.4067522077314923E-002,  1.2212280278708748E-002) (  1.6421338250856919E-002, -2.2492102019662695E-002) ( -9.4514336172348370E-004,  5.7685169693039093E-003) (  9.4142324276889260E-004,  3.1842327796510082E-003)
 (  8.3137204848886780E-003, -2.7891369771478763E-003) ( -1.2137507813173192E-002,  1.2288456731361306E-002) ( -9.2316822944350676E-004,  3.0445600413076981E-003) (  0.0000000000000000     , -0.0000000000000000     ) ( -2.6900211191037464E-002, -3.6834156707626305E-002) ( -2.4067522077314923E-002, -1.2212280278708748E-002) ( 0.13271935457571463     , -0.0000000000000000     ) ( -8.0788875125783321E-003,  4.0997184023505292E-003) (  3.5864631303801381E-002, -4.9112189430380385E-002) (  1.1690474557283126E-003, -7.0902034983946240E-003)
 (  0.0000000000000000     , -0.0000000000000000     ) (  1.2699417809569111E-002, -4.2604771071268199E-003) (  0.0000000000000000     , -0.0000000000000000     ) ( -9.2316822944350676E-004,  3.0445600413076981E-003) ( -1.4224049869956963E-003, -8.6630804265644176E-003) (  1.6421338250856919E-002,  2.2492102019662695E-002) ( -8.0788875125783321E-003, -4.0997184023505292E-003) ( 0.19407999966193307     , -0.0000000000000000     ) (  2.6833742224514200E-002, -1.3615908095656552E-002) ( -2.7495399319222839E-002,  3.7670321745806638E-002)
 (  0.0000000000000000     , -0.0000000000000000     ) (  0.0000000000000000     , -0.0000000000000000     ) (  1.2699417809569111E-002, -4.2604771071268199E-003) (  1.2137507813173192E-002, -1.2288456731361306E-002) (  2.0503777341567583E-005, -1.1176963481261833E-004) ( -9.4514336172348370E-004, -5.7685169693039093E-003) (  3.5864631303801381E-002,  4.9112189430380385E-002) (  2.6833742224514200E-002,  1.3615908095656552E-002) (-0.25963797614575013     , -0.0000000000000000     ) ( -1.1539952493905754E-002,  5.8523672314123682E-003)
 (  0.0000000000000000     , -0.0000000000000000     ) (  0.0000000000000000     , -0.0000000000000000     ) (  0.0000000000000000     , -0.0000000000000000     ) (  8.3137204848886780E-003, -2.7891369771478763E-003) (  1.4865350445659210E-002, -1.5050224359052211E-002) (  9.4142324276889260E-004, -3.1842327796510082E-003) (  1.1690474557283126E-003,  7.0902034983946240E-003) ( -2.7495399319222839E-002, -3.7670321745806638E-002) ( -1.1539952493905754E-002, -5.8523672314123682E-003) (  8.0204969604025983E-002, -0.0000000000000000     )
 Mode          20
 (  7.6966695835048615E-002, -0.0000000000000000     ) (  4.2114218652671759E-002, -2.1366821382923076E-002) (  2.2225565243080718E-002, -3.0405487666196912E-002) (  1.2888116076500462E-002, -7.9097119578223324E-002) ( -1.6075089168172699E-002, -5.0347600332646063E-002) ( -7.7896598027992541E-003, -7.8746137092835754E-003) (  8.3583940047344072E-003,  2.8020619908016879E-003) (  0.0000000000000000     ,  0.0000000000000000     ) (  0.0000000000000000     ,  0.0000000000000000     ) (  0.0000000000000000     ,  0.0000000000000000     )
 (  4.2114218652671759E-002,  2.1366821382923076E-002) (-0.24381406550127416     , -0.0000000000000000     ) ( -8.6173655443367109E-002,  4.3749911379252944E-002) ( -1.6306090808004776E-002,  2.2325513514742937E-002) ( -3.3041562033240628E-003,  2.0292188492933259E-002) ( -3.8961220823900320E-003, -1.2209589200434214E-002) ( -6.3602305955757343E-003, -6.4295951697566373E-003) (  1.2767657738320167E-002,  4.2802203916024635E-003) (  0.0000000000000000     ,  0.0000000000000000     ) (  0.0000000000000000     ,  0.0000000000000000     )
 (  2.2225565243080718E-002,  3.0405487666196912E-002) ( -8.6173655443367109E-002, -4.3749911379252944E-002) ( 0.18397184257935609     , -0.0000000000000000     ) (  1.7537876807767711E-002, -8.9088516668477287E-003) ( -9.8289678830936651E-003,  1.3451050843761303E-002) ( -8.5657075588552092E-003,  5.2583452341358694E-002) (  9.2489358718176005E-003,  2.8955356779356525E-002) (  0.0000000000000000     ,  0.0000000000000000     ) (  1.2767657738320167E-002,  4.2802203916024635E-003) (  0.0000000000000000     ,  0.0000000000000000     )
 (  1.2888116076500462E-002,  7.9097119578223324E-002) ( -1.6306090808004776E-002, -2.2325513514742937E-002) (  1.7537876807767711E-002,  8.9088516668477287E-003) ( 0.12436569964636339     , -0.0000000000000000     ) (  6.8892827972938483E-002, -3.4980159522149730E-002) (  1.1559769703687127E-002, -1.5829371272615113E-002) (  0.0000000000000000     ,  0.0000000000000000     ) (  9.2489358718176005E-003,  2.8955356779356525E-002) (  6.3602305955757343E-003,  6.4295951697566373E-003) (  8.3583940047344072E-003,  2.8020619908016879E-003)
 ( -1.6075089168172699E-002,  5.0347600332646063E-002) ( -3.3041562033240628E-003, -2.0292188492933259E-002) ( -9.8289678830936651E-003, -1.3451050843761303E-002) (  6.8892827972938483E-002,  3.4980159522149730E-002) (-0.14149017255949392     , -0.0000000000000000     ) (  0.0000000000000000     ,  0.0000000000000000     ) (  1.1559769703687127E-002, -1.5829371272615113E-002) (  8.5657075588552092E-003, -5.2583452341358694E-002) ( -3.8961220823900320E-003, -1.2209589200434214E-002) (  7.7896598027992541E-003,  7.8746137092835754E-003)
 ( -7.7896598027992541E-003,  7.8746137092835754E-003) ( -3.8961220823900320E-003,  1.2209589200434214E-002) ( -8.5657075588552092E-003, -5.2583452341358694E-002) (  1.1559769703687127E-002,  1.5829371272615113E-002) (  0.0000000000000000     , -0.0000000000000000     ) (-0.14149017255949392     , -0.0000000000000000     ) ( -6.8892827972938483E-002,  3.4980159522149730E-002) ( -9.8289678830936651E-003,  1.3451050843761303E-002) (  3.3041562033240628E-003, -2.0292188492933259E-002) ( -1.6075089168172699E-002, -5.0347600332646063E-002)
 (  8.3583940047344072E-003, -2.8020619908016879E-003) ( -6.3602305955757343E-003,  6.4295951697566373E-003) (  9.2489358718176005E-003, -2.8955356779356525E-002) (  0.0000000000000000     , -0.0000000000000000     ) (  1.1559769703687127E-002,  1.5829371272615113E-002) ( -6.8892827972938483E-002, -3.4980159522149730E-002) ( 0.12436569964636339     , -0.0000000000000000     ) ( -1.7537876807767711E-002,  8.9088516668477287E-003) ( -1.6306090808004776E-002,  2.2325513514742937E-002) ( -1.2888116076500462E-002,  7.9097119578223324E-002)
 (  0.0000000000000000     , -0.0000000000000000     ) (  1.2767657738320167E-002, -4.2802203916024635E-003) (  0.0000000000000000     , -0.0000000000000000     ) (  9.2489358718176005E-003, -2.8955356779356525E-002) (  8.5657075588552092E-003,  5.2583452341358694E-002) ( -9.8289678830936651E-003, -1.3451050843761303E-002) ( -1.7537876807767711E-002, -8.9088516668477287E-003) ( 0.18397184257935609     , -0.0000000000000000     ) (  8.6173655443367109E-002, -4.3749911379252944E-002) (  2.2225565243080718E-002, -3.0405487666196912E-002)
 (  0.0000000000000000     , -0.0000000000000000     ) (  0.0000000000000000     , -0.0000000000000000     ) (  1.2767657738320167E-002, -4.2802203916024635E-003) (  6.3602305955757343E-003, -6.4295951697566373E-003) ( -3.8961220823900320E-003,  1.2209589200434214E-002) (  3.3041562033240628E-003,  2.0292188492933259E-002) ( -1.6306090808004776E-002, -2.2325513514742937E-002) (  8.6173655443367109E-002,  4.3749911379252944E-002) (-0.24381406550127416     , -0.0000000000000000     ) ( -4.2114218652671759E-002,  2.1366821382923076E-002)
 (  0.0000000000000000     , -0.0000000000000000     ) (  0.0000000000000000     , -0.0000000000000000     ) (  0.0000000000000000     , -0.0000000000000000     ) (  8.3583940047344072E-003, -2.8020619908016879E-003) (  7.7896598027992541E-003, -7.8746137092835754E-003) ( -1.6075089168172699E-002,  5.0347600332646063E-002) ( -1.2888116076500462E-002, -7.9097119578223324E-002) (  2.2225565243080718E-002,  3.0405487666196912E-002) ( -4.2114218652671759E-002, -2.1366821382923076E-002) (  7.6966695835048615E-002, -0.0000000000000000     )
 Mode          21
 ( 0.14966004834644062     , -0.0000000000000000     ) ( 0.27515511171950319     ,-0.17814223089228637     ) (-0.22918471678920363     , 0.26764724401747442     ) ( -9.0595779160512868E-002, 0.61787855349033793     ) (  8.4028393953182290E-002, 0.33061117460868544     ) ( -2.8008618420248720E-002,  1.4091798828816450E-002) ( 0.14213429702134567     ,  5.5406892629723148E-002) (  0.0000000000000000     ,  0.0000000000000000     ) (  0.0000000000000000     ,  0.0000000000000000     ) (  0.0000000000000000     ,  0.0000000000000000     )
 ( 0.27515511171950319     , 0.17814223089228637     ) (-0.15272706661689517     , -0.0000000000000000     ) (-0.65832647618888274     , 0.41025331593446324     ) ( 0.28106669687794072     ,-0.31706355402745479     ) (  4.8533589378630136E-002,-0.29666023799085239     ) (  1.3582223887837494E-002,  5.6834886089979345E-002) ( -2.2868941176642402E-002,  1.1505905562849965E-002) ( 0.21711372498321765     ,  8.4635426499332395E-002) (  0.0000000000000000     ,  0.0000000000000000     ) (  0.0000000000000000     ,  0.0000000000000000     )
 (-0.22918471678920363     ,-0.26764724401747442     ) (-0.65832647618888274     ,-0.41025331593446324     ) (-0.19575484370074653     , -0.0000000000000000     ) ( 0.10182153565126201     , -6.4389579837792643E-002) ( 0.13647688075962550     ,-0.15662484610634919     ) (  8.5519161344151204E-002,-0.54890810116756750     ) ( -6.0808981881444721E-002,-0.23301626422337279     ) (  0.0000000000000000     ,  0.0000000000000000     ) ( 0.21711372498321765     ,  8.4635426499332395E-002) (  0.0000000000000000     ,  0.0000000000000000     )
 ( -9.0595779160512868E-002,-0.61787855349033793     ) ( 0.28106669687794072     , 0.31706355402745479     ) ( 0.10182153565126201     ,  6.4389579837792643E-002) (  2.0752073392045593E-003, -0.0000000000000000     ) ( 0.48649596231272518     ,-0.30495242149878077     ) (-0.20112016830055268     , 0.22535543460744090     ) (  0.0000000000000000     ,  0.0000000000000000     ) ( -6.0808981881444721E-002,-0.23301626422337279     ) (  2.2868941176642402E-002, -1.1505905562849965E-002) ( 0.14213429702134567     ,  5.5406892629723148E-002)
 (  8.4028393953182290E-002,-0.33061117460868544     ) (  4.8533589378630136E-002, 0.29666023799085239     ) ( 0.13647688075962550     , 0.15662484610634919     ) ( 0.48649596231272518     , 0.30495242149878077     ) ( 0.19674665463199653     , -0.0000000000000000     ) (  0.0000000000000000     ,  0.0000000000000000     ) (-0.20112016830055268     , 0.22535543460744090     ) ( -8.5519161344151204E-002, 0.54890810116756750     ) (  1.3582223887837494E-002,  5.6834886089979345E-002) (  2.8008618420248720E-002, -1.4091798828816450E-002)
 ( -2.8008618420248720E-002, -1.4091798828816450E-002) (  1.3582223887837494E-002, -5.6834886089979345E-002) (  8.5519161344151204E-002, 0.54890810116756750     ) (-0.20112016830055268     ,-0.22535543460744090     ) (  0.0000000000000000     , -0.0000000000000000     ) ( 0.19674665463199653     , -0.0000000000000000     ) (-0.48649596231272518     , 0.30495242149878077     ) ( 0.13647688075962550     ,-0.15662484610634919     ) ( -4.8533589378630136E-002, 0.29666023799085239     ) (  8.4028393953182290E-002, 0.33061117460868544     )
 ( 0.14213429702134567     , -5.5406892629723148E-002) ( -2.2868941176642402E-002, -1.1505905562849965E-002) ( -6.0808981881444721E-002, 0.23301626422337279     ) (  0.0000000000000000     , -0.0000000000000000     ) (-0.20112016830055268     ,-0.22535543460744090     ) (-0.48649596231272518     ,-0.30495242149878077     ) (  2.0752073392045593E-003, -0.0000000000000000     ) (-0.10182153565126201     ,  6.4389579837792643E-002) ( 0.28106669687794072     ,-0.31706355402745479     ) (  9.0595779160512868E-002,-0.61787855349033793     )
 (  0.0000000000000000     , -0.0000000000000000     ) ( 0.21711372498321765     , -8.4635426499332395E-002) (  0.0000000000000000     , -0.0000000000000000     ) ( -6.0808981881444721E-002, 0.23301626422337279     ) ( -8.5519161344151204E-002,-0.54890810116756750     ) ( 0.13647688075962550     , 0.15662484610634919     ) (-0.10182153565126201     , -6.4389579837792643E-002) (-0.19575484370074653     , -0.0000000000000000     ) ( 0.65832647618888274     ,-0.41025331593446324     ) (-0.22918471678920363     , 0.26764724401747442     )
 (  0.0000000000000000     , -0.0000000000000000     ) (  0.0000000000000000     , -0.0000000000000000     ) ( 0.21711372498321765     , -8.4635426499332395E-002) (  2.2868941176642402E-002,  1.1505905562849965E-002) (  1.3582223887837494E-002, -5.6834886089979345E-002) ( -4.8533589378630136E-002,-0.29666023799085239     ) ( 0.28106669687794072     , 0.31706355402745479     ) ( 0.65832647618888274     , 0.41025331593446324     ) (-0.15272706661689517     , -0.0000000000000000     ) (-0.27515511171950319     , 0.17814223089228637     )
 (  0.0000000000000000     , -0.0000000000000000     ) (  0.0000000000000000     , -0.0000000000000000     ) (  0.0000000000000000     , -0.0000000000000000     ) ( 0.14213429702134567     , -5.5406892629723148E-002) (  2.8008618420248720E-002,  1.4091798828816450E-002) (  8.4028393953182290E-002,-0.33061117460868544     ) (  9.0595779160512868E-002, 0.61787855349033793     ) (-0.22918471678920363     ,-0.26764724401747442     ) (-0.27515511171950319     ,-0.17814223089228637     ) ( 0.14966004834644062     , -0.0000000000000000     )
 Mode          22
 (-0.25139670313089324     , -0.0000000000000000     ) (-0.39399126081515429     , 0.20448895643826404     ) ( -1.1106912334455120E-002,  1.3918262921651351E-003) ( -3.5857938946164757E-002,  6.0320675078021274E-002) (  6.2261825017238944E-003, -1.9720013414434984E-002) ( -1.6881432769495542E-002, -2.0256128254170787E-002) (  1.7869821558782572E-003,  1.2220705694894749E-003) (  0.0000000000000000     ,  0.0000000000000000     ) (  0.0000000000000000     ,  0.0000000000000000     ) (  0.0000000000000000     ,  0.0000000000000000     )
 (-0.39399126081515429     ,-0.20448895643826404     ) ( 0.54892143428844664     , -0.0000000000000000     ) ( 0.65408888659887543     ,-0.33065493615547137     ) (  9.6750288360890665E-003, -2.3297748171791774E-003) (  1.2408164152818743E-002, -1.7835167921904881E-002) (  1.1706037703364325E-003, -4.7202760129119257E-003) ( -1.3783632137454380E-002, -1.6539059462363954E-002) (  2.7296603316158299E-003,  1.8667436297544367E-003) (  0.0000000000000000     ,  0.0000000000000000     ) (  0.0000000000000000     ,  0.0000000000000000     )
 ( -1.1106912334455120E-002, -1.3918262921651351E-003) ( 0.65408888659887543     , 0.33065493615547137     ) (-0.35790724708673122     , -0.0000000000000000     ) (-0.10641660638815148     ,  5.1087078991996167E-002) (  4.9390782579893933E-003, -4.3797566819836682E-004) (  2.7047106427148089E-002, -4.2460980402133232E-002) ( -4.2040344598851887E-003,  1.1454953653368891E-002) (  0.0000000000000000     ,  0.0000000000000000     ) (  2.7296603316158299E-003,  1.8667436297544367E-003) (  0.0000000000000000     ,  0.0000000000000000     )
 ( -3.5857938946164757E-002, -6.0320675078021274E-002) (  9.6750288360890665E-003,  2.3297748171791774E-003) (-0.10641660638815148     , -5.1087078991996167E-002) (-0.24777705861609889     , -0.0000000000000000     ) (-0.50304535828498342     , 0.25202414835681636     ) ( -7.7630219497115526E-003,  2.8213361228765469E-003) (  0.0000000000000000     ,  0.0000000000000000     ) ( -4.2040344598851887E-003,  1.1454953653368891E-002) (  1.3783632137454380E-002,  1.6539059462363954E-002) (  1.7869821558782572E-003,  1.2220705694894749E-003)
 (  6.2261825017238944E-003,  1.9720013414434984E-002) (  1.2408164152818743E-002,  1.7835167921904881E-002) (  4.9390782579893933E-003,  4.3797566819836682E-004) (-0.50304535828498342     ,-0.25202414835681636     ) ( 0.30815957454527676     , -0.0000000000000000     ) (  0.0000000000000000     ,  0.0000000000000000     ) ( -7.7630219497115526E-003,  2.8213361228765469E-003) ( -2.7047106427148089E-002,  4.2460980402133232E-002) (  1.1706037703364325E-003, -4.7202760129119257E-003) (  1.6881432769495542E-002,  2.0256128254170787E-002)
 ( -1.6881432769495542E-002,  2.0256128254170787E-002) (  1.1706037703364325E-003,  4.7202760129119257E-003) (  2.7047106427148089E-002,  4.2460980402133232E-002) ( -7.7630219497115526E-003, -2.8213361228765469E-003) (  0.0000000000000000     , -0.0000000000000000     ) ( 0.30815957454527676     , -0.0000000000000000     ) ( 0.50304535828498342     ,-0.25202414835681636     ) (  4.9390782579893933E-003, -4.3797566819836682E-004) ( -1.2408164152818743E-002,  1.7835167921904881E-002) (  6.2261825017238944E-003, -1.9720013414434984E-002)
 (  1.7869821558782572E-003, -1.2220705694894749E-003) ( -1.3783632137454380E-002,  1.6539059462363954E-002) ( -4.2040344598851887E-003, -1.1454953653368891E-002) (  0.0000000000000000     , -0.0000000000000000     ) ( -7.7630219497115526E-003, -2.8213361228765469E-003) ( 0.50304535828498342     , 0.25202414835681636     ) (-0.24777705861609889     , -0.0000000000000000     ) ( 0.10641660638815148     , -5.1087078991996167E-002) (  9.6750288360890665E-003, -2.3297748171791774E-003) (  3.5857938946164757E-002, -6.0320675078021274E-002)
 (  0.0000000000000000     , -0.0000000000000000     ) (  2.7296603316158299E-003, -1.8667436297544367E-003) (  0.0000000000000000     , -0.0000000000000000     ) ( -4.2040344598851887E-003, -1.1454953653368891E-002) ( -2.7047106427148089E-002, -4.2460980402133232E-002) (  4.9390782579893933E-003,  4.3797566819836682E-004) ( 0.10641660638815148     ,  5.1087078991996167E-002) (-0.35790724708673122     , -0.0000000000000000     ) (-0.65408888659887543     , 0.33065493615547137     ) ( -1.1106912334455120E-002,  1.3918262921651351E-003)
 (  0.0000000000000000     , -0.0000000000000000     ) (  0.0000000000000000     , -0.0000000000000000     ) (  2.7296603316158299E-003, -1.8667436297544367E-003) (  1.3783632137454380E-002, -1.6539059462363954E-002) (  1.1706037703364325E-003,  4.7202760129119257E-003) ( -1.2408164152818743E-002, -1.7835167921904881E-002) (  9.6750288360890665E-003,  2.3297748171791774E-003) (-0.65408888659887543     ,-0.33065493615547137     ) ( 0.54892143428844664     , -0.0000000000000000     ) ( 0.39399126081515429     ,-0.20448895643826404     )
 (  0.0000000000000000     , -0.0000000000000000     ) (  0.0000000000000000     , -0.0000000000000000     ) (  0.0000000000000000     , -0.0000000000000000     ) (  1.7869821558782572E-003, -1.2220705694894749E-003) (  1.6881432769495542E-002, -2.0256128254170787E-002) (  6.2261825017238944E-003,  1.9720013414434984E-002) (  3.5857938946164757E-002,  6.0320675078021274E-002) ( -1.1106912334455120E-002, -1.3918262921651351E-003) ( 0.39399126081515429     , 0.20448895643826404     ) (-0.25139670313089324     , -0.0000000000000000     )
 Mode          23
 (-0.30125314253553181     , -0.0000000000000000     ) (-0.39911032783658384     , 0.19809810156457233     ) (-0.12808828865407956     , 0.17206674425066354     ) ( -5.4246145162477326E-002, 0.35673367083303187     ) (  7.8797645811044689E-002, 0.26729923619485502     ) (  8.1961528651956675E-002,  9.5397798159361766E-002) (  2.0845574074418491E-002,  9.1400477421192793E-003) (  0.0000000000000000     ,  0.0000000000000000     ) (  0.0000000000000000     ,  0.0000000000000000     ) (  0.0000000000000000     ,  0.0000000000000000     )
 (-0.39911032783658384     ,-0.19809810156457233     ) ( 0.64373022568319016     , -0.0000000000000000     ) ( 0.55556866418485806     ,-0.27181917708549136     ) (  7.0999577161970834E-002, -8.8218384264785732E-002) (  1.6517717049192169E-002,-0.10413979423318093     ) (  1.7536259554896967E-002,  5.9450102804846104E-002) (  6.6921307911932473E-002,  7.7891976025152188E-002) (  3.1842140366943918E-002,  1.3961653544590604E-002) (  0.0000000000000000     ,  0.0000000000000000     ) (  0.0000000000000000     ,  0.0000000000000000     )
 (-0.12808828865407956     ,-0.17206674425066354     ) ( 0.55556866418485806     , 0.27181917708549136     ) (-0.42998646722411166     , -0.0000000000000000     ) ( -7.2512553826703519E-002,  3.5299272683226295E-002) (  4.9802009413541209E-002, -6.4691523184070746E-002) (  3.8663613076028100E-002,-0.24977570550166470     ) ( -4.8206344557462213E-002,-0.16359432777620772     ) (  0.0000000000000000     ,  0.0000000000000000     ) (  3.1842140366943918E-002,  1.3961653544590604E-002) (  0.0000000000000000     ,  0.0000000000000000     )
 ( -5.4246145162477326E-002,-0.35673367083303187     ) (  7.0999577161970834E-002,  8.8218384264785732E-002) ( -7.2512553826703519E-002, -3.5299272683226295E-002) (-0.29004673070785120     , -0.0000000000000000     ) (-0.41568515712991627     , 0.20351848866080605     ) ( -4.9359795895672492E-002,  6.1081099528160328E-002) (  0.0000000000000000     ,  0.0000000000000000     ) ( -4.8206344557462213E-002,-0.16359432777620772     ) ( -6.6921307911932473E-002, -7.7891976025152188E-002) (  2.0845574074418491E-002,  9.1400477421192793E-003)
 (  7.8797645811044689E-002,-0.26729923619485502     ) (  1.6517717049192169E-002, 0.10413979423318093     ) (  4.9802009413541209E-002,  6.4691523184070746E-002) (-0.41568515712991627     ,-0.20351848866080605     ) ( 0.37755611478430451     , -0.0000000000000000     ) (  0.0000000000000000     ,  0.0000000000000000     ) ( -4.9359795895672492E-002,  6.1081099528160328E-002) ( -3.8663613076028100E-002, 0.24977570550166470     ) (  1.7536259554896967E-002,  5.9450102804846104E-002) ( -8.1961528651956675E-002, -9.5397798159361766E-002)
 (  8.1961528651956675E-002, -9.5397798159361766E-002) (  1.7536259554896967E-002, -5.9450102804846104E-002) (  3.8663613076028100E-002, 0.24977570550166470     ) ( -4.9359795895672492E-002, -6.1081099528160328E-002) (  0.0000000000000000     , -0.0000000000000000     ) ( 0.37755611478430451     , -0.0000000000000000     ) ( 0.41568515712991627     ,-0.20351848866080605     ) (  4.9802009413541209E-002, -6.4691523184070746E-002) ( -1.6517717049192169E-002, 0.10413979423318093     ) (  7.8797645811044689E-002, 0.26729923619485502     )
 (  2.0845574074418491E-002, -9.1400477421192793E-003) (  6.6921307911932473E-002, -7.7891976025152188E-002) ( -4.8206344557462213E-002, 0.16359432777620772     ) (  0.0000000000000000     , -0.0000000000000000     ) ( -4.9359795895672492E-002, -6.1081099528160328E-002) ( 0.41568515712991627     , 0.20351848866080605     ) (-0.29004673070785120     , -0.0000000000000000     ) (  7.2512553826703519E-002, -3.5299272683226295E-002) (  7.0999577161970834E-002, -8.8218384264785732E-002) (  5.4246145162477326E-002,-0.35673367083303187     )
 (  0.0000000000000000     , -0.0000000000000000     ) (  3.1842140366943918E-002, -1.3961653544590604E-002) (  0.0000000000000000     , -0.0000000000000000     ) ( -4.8206344557462213E-002, 0.16359432777620772     ) ( -3.8663613076028100E-002,-0.24977570550166470     ) (  4.9802009413541209E-002,  6.4691523184070746E-002) (  7.2512553826703519E-002,  3.5299272683226295E-002) (-0.42998646722411166     , -0.0000000000000000     ) (-0.55556866418485806     , 0.27181917708549136     ) (-0.12808828865407956     , 0.17206674425066354     )
 (  0.0000000000000000     , -0.0000000000000000     ) (  0.0000000000000000     , -0.0000000000000000     ) (  3.1842140366943918E-002, -1.3961653544590604E-002) ( -6.6921307911932473E-002,  7.7891976025152188E-002) (  1.7536259554896967E-002, -5.9450102804846104E-002) ( -1.6517717049192169E-002,-0.10413979423318093     ) (  7.0999577161970834E-002,  8.8218384264785732E-002) (-0.55556866418485806     ,-0.27181917708549136     ) ( 0.64373022568319016     , -0.0000000000000000     ) ( 0.39911032783658384     ,-0.19809810156457233     )
 (  0.0000000000000000     , -0.0000000000000000     ) (  0.0000000000000000     , -0.0000000000000000     ) (  0.0000000000000000     , -0.0000000000000000     ) (  2.0845574074418491E-002, -9.1400477421192793E-003) ( -8.1961528651956675E-002,  9.5397798159361766E-002) (  7.8797645811044689E-002,-0.26729923619485502     ) (  5.4246145162477326E-002, 0.35673367083303187     ) (-0.12808828865407956     ,-0.17206674425066354     ) ( 0.39911032783658384     , 0.19809810156457233     ) (-0.30125314253553181     , -0.0000000000000000     )
 Mode          24
 ( -3.5403294557902372E-002, -0.0000000000000000     ) (-0.29354960416133558     , 0.14869004249288328     ) ( -4.4580092879906705E-002,  6.1646590736599706E-002) ( -2.7349328576137290E-002, 0.17175788374327489     ) ( 0.11140391294347565     , 0.34926655740139173     ) ( -3.2808143156620853E-002, -3.3329052281907953E-002) ( -2.7130992421484649E-002, -9.0605762050052462E-003) (  0.0000000000000000     ,  0.0000000000000000     ) (  0.0000000000000000     ,  0.0000000000000000     ) (  0.0000000000000000     ,  0.0000000000000000     )
 (-0.29354960416133558     ,-0.14869004249288328     ) ( -1.1775425058546736E-002, -0.0000000000000000     ) ( 0.40985309504867246     ,-0.20745320904594880     ) (  4.5773978618335549E-002, -6.3224490093288080E-002) (  6.7662438676406823E-003, -4.3007268513662822E-002) (  2.4972889559996585E-002,  7.8307450992685101E-002) ( -2.6787736713968297E-002, -2.7213057233739263E-002) ( -4.1443275483575542E-002, -1.3840258766450755E-002) (  0.0000000000000000     ,  0.0000000000000000     ) (  0.0000000000000000     ,  0.0000000000000000     )
 ( -4.4580092879906705E-002, -6.1646590736599706E-002) ( 0.40985309504867246     , 0.20745320904594880     ) (  1.1745897857779714E-002, -0.0000000000000000     ) ( -5.5689814070924930E-002,  2.8161747938212026E-002) (  2.2994485337477836E-002, -3.1782302389007644E-002) (  1.7931560504183212E-002,-0.11312713092554574     ) ( -6.7823014906745804E-002,-0.21260871394573319     ) (  0.0000000000000000     ,  0.0000000000000000     ) ( -4.1443275483575542E-002, -1.3840258766450755E-002) (  0.0000000000000000     ,  0.0000000000000000     )
 ( -2.7349328576137290E-002,-0.17175788374327489     ) (  4.5773978618335549E-002,  6.3224490093288080E-002) ( -5.5689814070924930E-002, -2.8161747938212026E-002) (  1.8523860538783108E-002, -0.0000000000000000     ) (-0.30890329786542836     , 0.15633998531523574     ) ( -3.4207525874325878E-002,  4.7235191221657681E-002) (  0.0000000000000000     ,  0.0000000000000000     ) ( -6.7823014906745804E-002,-0.21260871394573319     ) (  2.6787736713968297E-002,  2.7213057233739263E-002) ( -2.7130992421484649E-002, -9.0605762050052462E-003)
 ( 0.11140391294347565     ,-0.34926655740139173     ) (  6.7662438676406823E-003,  4.3007268513662822E-002) (  2.2994485337477836E-002,  3.1782302389007644E-002) (-0.30890329786542836     ,-0.15633998531523574     ) (  1.6908961219886279E-002, -0.0000000000000000     ) (  0.0000000000000000     ,  0.0000000000000000     ) ( -3.4207525874325878E-002,  4.7235191221657681E-002) ( -1.7931560504183212E-002, 0.11312713092554574     ) (  2.4972889559996585E-002,  7.8307450992685101E-002) (  3.2808143156620853E-002,  3.3329052281907953E-002)
 ( -3.2808143156620853E-002,  3.3329052281907953E-002) (  2.4972889559996585E-002, -7.8307450992685101E-002) (  1.7931560504183212E-002, 0.11312713092554574     ) ( -3.4207525874325878E-002, -4.7235191221657681E-002) (  0.0000000000000000     , -0.0000000000000000     ) (  1.6908961219886279E-002, -0.0000000000000000     ) ( 0.30890329786542836     ,-0.15633998531523574     ) (  2.2994485337477836E-002, -3.1782302389007644E-002) ( -6.7662438676406823E-003,  4.3007268513662822E-002) ( 0.11140391294347565     , 0.34926655740139173     )
 ( -2.7130992421484649E-002,  9.0605762050052462E-003) ( -2.6787736713968297E-002,  2.7213057233739263E-002) ( -6.7823014906745804E-002, 0.21260871394573319     ) (  0.0000000000000000     , -0.0000000000000000     ) ( -3.4207525874325878E-002, -4.7235191221657681E-002) ( 0.30890329786542836     , 0.15633998531523574     ) (  1.8523860538783108E-002, -0.0000000000000000     ) (  5.5689814070924930E-002, -2.8161747938212026E-002) (  4.5773978618335549E-002, -6.3224490093288080E-002) (  2.7349328576137290E-002,-0.17175788374327489     )
 (  0.0000000000000000     , -0.0000000000000000     ) ( -4.1443275483575542E-002,  1.3840258766450755E-002) (  0.0000000000000000     , -0.0000000000000000     ) ( -6.7823014906745804E-002, 0.21260871394573319     ) ( -1.7931560504183212E-002,-0.11312713092554574     ) (  2.2994485337477836E-002,  3.1782302389007644E-002) (  5.5689814070924930E-002,  2.8161747938212026E-002) (  1.1745897857779714E-002, -0.0000000000000000     ) (-0.40985309504867246     , 0.20745320904594880     ) ( -4.4580092879906705E-002,  6.1646590736599706E-002)
 (  0.0000000000000000     , -0.0000000000000000     ) (  0.0000000000000000     , -0.0000000000000000     ) ( -4.1443275483575542E-002,  1.3840258766450755E-002) (  2.6787736713968297E-002, -2.7213057233739263E-002) (  2.4972889559996585E-002, -7.8307450992685101E-002) ( -6.7662438676406823E-003, -4.3007268513662822E-002) (  4.5773978618335549E-002,  6.3224490093288080E-002) (-0.40985309504867246     ,-0.20745320904594880     ) ( -1.1775425058546736E-002, -0.0000000000000000     ) ( 0.29354960416133558     ,-0.14869004249288328     )
 (  0.0000000000000000     , -0.0000000000000000     ) (  0.0000000000000000     , -0.0000000000000000     ) (  0.0000000000000000     , -0.0000000000000000     ) ( -2.7130992421484649E-002,  9.0605762050052462E-003) (  3.2808143156620853E-002, -3.3329052281907953E-002) ( 0.11140391294347565     ,-0.34926655740139173     ) (  2.7349328576137290E-002, 0.17175788374327489     ) ( -4.4580092879906705E-002, -6.1646590736599706E-002) ( 0.29354960416133558     , 0.14869004249288328     ) ( -3.5403294557902372E-002, -0.0000000000000000     )
 Mode          25
 ( -4.5375774221811244E-002, -0.0000000000000000     ) (-0.34895129950422110     , 0.17677887487315819     ) ( -8.4239769158127337E-002, 0.11631192917220520     ) ( -4.2496575240487243E-002, 0.26516483743030189     ) ( 0.20357590180288565     , 0.63911989240366507     ) (  7.1854876210771412E-002,  7.2946582827284251E-002) ( -2.7747654198305795E-002, -9.2618414292560645E-003) (  0.0000000000000000     ,  0.0000000000000000     ) (  0.0000000000000000     ,  0.0000000000000000     ) (  0.0000000000000000     ,  0.0000000000000000     )
 (-0.34895129950422110     ,-0.17677887487315819     ) ( -3.6911490327046693E-002, -0.0000000000000000     ) ( 0.43307257811842320     ,-0.21917132411941806     ) (  7.2109821954953482E-002, -9.9675549514519290E-002) (  1.0961693898865837E-002, -6.9009114617307493E-002) (  4.6246724227115156E-002, 0.14521065036608280     ) (  5.8669260749079848E-002,  5.9560635468838760E-002) ( -4.2385241907065170E-002, -1.4147696474747966E-002) (  0.0000000000000000     ,  0.0000000000000000     ) (  0.0000000000000000     ,  0.0000000000000000     )
 ( -8.4239769158127337E-002,-0.11631192917220520     ) ( 0.43307257811842320     , 0.21917132411941806     ) (  3.8010638148811705E-002, -0.0000000000000000     ) ( -4.4882991725797142E-002,  2.2659280172704313E-002) (  4.0364962534302808E-002, -5.5759756776155765E-002) (  2.8310848091363694E-002,-0.17726220618935645     ) (-0.12281312725293762     ,-0.38553000972716511     ) (  0.0000000000000000     ,  0.0000000000000000     ) ( -4.2385241907065170E-002, -1.4147696474747966E-002) (  0.0000000000000000     ,  0.0000000000000000     )
 ( -4.2496575240487243E-002,-0.26516483743030189     ) (  7.2109821954953482E-002,  9.9675549514519290E-002) ( -4.4882991725797142E-002, -2.2659280172704313E-002) (  3.7930718824866594E-002, -0.0000000000000000     ) (-0.31600019357011211     , 0.15988467692894651     ) ( -5.1476331923485399E-002,  7.1171213648992468E-002) (  0.0000000000000000     ,  0.0000000000000000     ) (-0.12281312725293762     ,-0.38553000972716511     ) ( -5.8669260749079848E-002, -5.9560635468838760E-002) ( -2.7747654198305795E-002, -9.2618414292560645E-003)
 ( 0.20357590180288565     ,-0.63911989240366507     ) (  1.0961693898865837E-002,  6.9009114617307493E-002) (  4.0364962534302808E-002,  5.5759756776155765E-002) (-0.31600019357011211     ,-0.15988467692894651     ) (  6.3459075751796414E-003, -0.0000000000000000     ) (  0.0000000000000000     ,  0.0000000000000000     ) ( -5.1476331923485399E-002,  7.1171213648992468E-002) ( -2.8310848091363694E-002, 0.17726220618935645     ) (  4.6246724227115156E-002, 0.14521065036608280     ) ( -7.1854876210771412E-002, -7.2946582827284251E-002)
 (  7.1854876210771412E-002, -7.2946582827284251E-002) (  4.6246724227115156E-002,-0.14521065036608280     ) (  2.8310848091363694E-002, 0.17726220618935645     ) ( -5.1476331923485399E-002, -7.1171213648992468E-002) (  0.0000000000000000     , -0.0000000000000000     ) (  6.3459075751796414E-003, -0.0000000000000000     ) ( 0.31600019357011211     ,-0.15988467692894651     ) (  4.0364962534302808E-002, -5.5759756776155765E-002) ( -1.0961693898865837E-002,  6.9009114617307493E-002) ( 0.20357590180288565     , 0.63911989240366507     )
 ( -2.7747654198305795E-002,  9.2618414292560645E-003) (  5.8669260749079848E-002, -5.9560635468838760E-002) (-0.12281312725293762     , 0.38553000972716511     ) (  0.0000000000000000     , -0.0000000000000000     ) ( -5.1476331923485399E-002, -7.1171213648992468E-002) ( 0.31600019357011211     , 0.15988467692894651     ) (  3.7930718824866594E-002, -0.0000000000000000     ) (  4.4882991725797142E-002, -2.2659280172704313E-002) (  7.2109821954953482E-002, -9.9675549514519290E-002) (  4.2496575240487243E-002,-0.26516483743030189     )
 (  0.0000000000000000     , -0.0000000000000000     ) ( -4.2385241907065170E-002,  1.4147696474747966E-002) (  0.0000000000000000     , -0.0000000000000000     ) (-0.12281312725293762     , 0.38553000972716511     ) ( -2.8310848091363694E-002,-0.17726220618935645     ) (  4.0364962534302808E-002,  5.5759756776155765E-002) (  4.4882991725797142E-002,  2.2659280172704313E-002) (  3.8010638148811705E-002, -0.0000000000000000     ) (-0.43307257811842320     , 0.21917132411941806     ) ( -8.4239769158127337E-002, 0.11631192917220520     )
 (  0.0000000000000000     , -0.0000000000000000     ) (  0.0000000000000000     , -0.0000000000000000     ) ( -4.2385241907065170E-002,  1.4147696474747966E-002) ( -5.8669260749079848E-002,  5.9560635468838760E-002) (  4.6246724227115156E-002,-0.14521065036608280     ) ( -1.0961693898865837E-002, -6.9009114617307493E-002) (  7.2109821954953482E-002,  9.9675549514519290E-002) (-0.43307257811842320     ,-0.21917132411941806     ) ( -3.6911490327046693E-002, -0.0000000000000000     ) ( 0.34895129950422110     ,-0.17677887487315819     )
 (  0.0000000000000000     , -0.0000000000000000     ) (  0.0000000000000000     , -0.0000000000000000     ) (  0.0000000000000000     , -0.0000000000000000     ) ( -2.7747654198305795E-002,  9.2618414292560645E-003) ( -7.1854876210771412E-002,  7.2946582827284251E-002) ( 0.20357590180288565     ,-0.63911989240366507     ) (  4.2496575240487243E-002, 0.26516483743030189     ) ( -8.4239769158127337E-002,-0.11631192917220520     ) ( 0.34895129950422110     , 0.17677887487315819     ) ( -4.5375774221811244E-002, -0.0000000000000000     )
 Mode          26
 ( -8.3297517659987816E-002, -0.0000000000000000     ) ( 0.37720066928939255     ,-0.19168775851847242     ) (-0.13616301968065417     , 0.18618787651961943     ) (  9.7100663633832851E-003, -5.6994336701988883E-002) (  7.8185900172565589E-002, 0.24565187867031393     ) ( -5.0946815350174313E-002, -5.1783633639014059E-002) ( -1.9926965578799423E-002, -6.6613667853301969E-003) (  0.0000000000000000     ,  0.0000000000000000     ) (  0.0000000000000000     ,  0.0000000000000000     ) (  0.0000000000000000     ,  0.0000000000000000     )
 ( 0.37720066928939255     , 0.19168775851847242     ) (  5.8435350577969045E-002, -0.0000000000000000     ) (-0.60085955290244120     , 0.30541530394094996     ) ( 0.16276186866195158     ,-0.22259297060289213     ) ( -4.3403929937114293E-003,  2.5684433416939573E-002) (  1.7411036597517689E-002,  5.4700977689278452E-002) ( -4.1597900542573514E-002, -4.2281159814268957E-002) ( -3.0438942711875958E-002, -1.0175405841880092E-002) (  0.0000000000000000     ,  0.0000000000000000     ) (  0.0000000000000000     ,  0.0000000000000000     )
 (-0.13616301968065417     ,-0.18618787651961943     ) (-0.60085955290244120     ,-0.30541530394094996     ) (  1.3869135223929848E-002, -0.0000000000000000     ) (  9.0409156054436474E-002, -4.5968306411445593E-002) (  7.7413445714238402E-002,-0.10586372608688920     ) ( -8.3045109868533154E-003,  4.8952273941648347E-002) ( -4.7812033541938796E-002,-0.15022528596340559     ) (  0.0000000000000000     ,  0.0000000000000000     ) ( -3.0438942711875958E-002, -1.0175405841880092E-002) (  0.0000000000000000     ,  0.0000000000000000     )
 (  9.7100663633832851E-003,  5.6994336701988883E-002) ( 0.16276186866195158     , 0.22259297060289213     ) (  9.0409156054436474E-002,  4.5968306411445593E-002) ( -1.4538052669983148E-003, -0.0000000000000000     ) ( 0.45603459964233195     ,-0.23181074105118921     ) (-0.12105102658498819     , 0.16555102048293754     ) (  0.0000000000000000     ,  0.0000000000000000     ) ( -4.7812033541938796E-002,-0.15022528596340559     ) (  4.1597900542573514E-002,  4.2281159814268957E-002) ( -1.9926965578799423E-002, -6.6613667853301969E-003)
 (  7.8185900172565589E-002,-0.24565187867031393     ) ( -4.3403929937114293E-003, -2.5684433416939573E-002) (  7.7413445714238402E-002, 0.10586372608688920     ) ( 0.45603459964233195     , 0.23181074105118921     ) (  1.2446837125087241E-002, -0.0000000000000000     ) (  0.0000000000000000     ,  0.0000000000000000     ) (-0.12105102658498819     , 0.16555102048293754     ) (  8.3045109868533154E-003, -4.8952273941648347E-002) (  1.7411036597517689E-002,  5.4700977689278452E-002) (  5.0946815350174313E-002,  5.1783633639014059E-002)
 ( -5.0946815350174313E-002,  5.1783633639014059E-002) (  1.7411036597517689E-002, -5.4700977689278452E-002) ( -8.3045109868533154E-003, -4.8952273941648347E-002) (-0.12105102658498819     ,-0.16555102048293754     ) (  0.0000000000000000     , -0.0000000000000000     ) (  1.2446837125087241E-002, -0.0000000000000000     ) (-0.45603459964233195     , 0.23181074105118921     ) (  7.7413445714238402E-002,-0.10586372608688920     ) (  4.3403929937114293E-003, -2.5684433416939573E-002) (  7.8185900172565589E-002, 0.24565187867031393     )
 ( -1.9926965578799423E-002,  6.6613667853301969E-003) ( -4.1597900542573514E-002,  4.2281159814268957E-002) ( -4.7812033541938796E-002, 0.15022528596340559     ) (  0.0000000000000000     , -0.0000000000000000     ) (-0.12105102658498819     ,-0.16555102048293754     ) (-0.45603459964233195     ,-0.23181074105118921     ) ( -1.4538052669983148E-003, -0.0000000000000000     ) ( -9.0409156054436474E-002,  4.5968306411445593E-002) ( 0.16276186866195158     ,-0.22259297060289213     ) ( -9.7100663633832851E-003,  5.6994336701988883E-002)
 (  0.0000000000000000     , -0.0000000000000000     ) ( -3.0438942711875958E-002,  1.0175405841880092E-002) (  0.0000000000000000     , -0.0000000000000000     ) ( -4.7812033541938796E-002, 0.15022528596340559     ) (  8.3045109868533154E-003,  4.8952273941648347E-002) (  7.7413445714238402E-002, 0.10586372608688920     ) ( -9.0409156054436474E-002, -4.5968306411445593E-002) (  1.3869135223929848E-002, -0.0000000000000000     ) ( 0.60085955290244120     ,-0.30541530394094996     ) (-0.13616301968065417     , 0.18618787651961943     )
 (  0.0000000000000000     , -0.0000000000000000     ) (  0.0000000000000000     , -0.0000000000000000     ) ( -3.0438942711875958E-002,  1.0175405841880092E-002) (  4.1597900542573514E-002, -4.2281159814268957E-002) (  1.7411036597517689E-002, -5.4700977689278452E-002) (  4.3403929937114293E-003,  2.5684433416939573E-002) ( 0.16276186866195158     , 0.22259297060289213     ) ( 0.60085955290244120     , 0.30541530394094996     ) (  5.8435350577969045E-002, -0.0000000000000000     ) (-0.37720066928939255     , 0.19168775851847242     )
 (  0.0000000000000000     , -0.0000000000000000     ) (  0.0000000000000000     , -0.0000000000000000     ) (  0.0000000000000000     , -0.0000000000000000     ) ( -1.9926965578799423E-002,  6.6613667853301969E-003) (  5.0946815350174313E-002, -5.1783633639014059E-002) (  7.8185900172565589E-002,-0.24565187867031393     ) ( -9.7100663633832851E-003, -5.6994336701988883E-002) (-0.13616301968065417     ,-0.18618787651961943     ) (-0.37720066928939255     ,-0.19168775851847242     ) ( -8.3297517659987816E-002, -0.0000000000000000     )
 Mode          27
 (-0.28354448845722618     , -0.0000000000000000     ) ( 0.35283017240149556     ,-0.17952773210923850     ) (-0.30163889694151164     , 0.41280583406790283     ) (  8.5217539389017530E-004, -1.0031311411043261E-003) (  6.2892787132756506E-002, 0.19764235421794885     ) ( -4.6401498385076040E-002, -4.7169063664088365E-002) ( -2.2378545619643711E-002, -7.4832169140918899E-003) (  0.0000000000000000     ,  0.0000000000000000     ) (  0.0000000000000000     ,  0.0000000000000000     ) (  0.0000000000000000     ,  0.0000000000000000     )
 ( 0.35283017240149556     , 0.17952773210923850     ) ( 0.49523012601865890     , -0.0000000000000000     ) (-0.54605301261820616     , 0.27798943050229419     ) ( 0.32050341635084167     ,-0.43864752477304797     ) ( -1.3579222114340980E-003,  6.7938027290847421E-003) (  1.4415529834167775E-002,  4.5299163118627153E-002) ( -3.7886664781337988E-002, -3.8513379207290387E-002) ( -3.4183793081679917E-002, -1.1430802650199979E-002) (  0.0000000000000000     ,  0.0000000000000000     ) (  0.0000000000000000     ,  0.0000000000000000     )
 (-0.30163889694151164     ,-0.41280583406790283     ) (-0.54605301261820616     ,-0.27798943050229419     ) (-0.25591782035152244     , -0.0000000000000000     ) (  7.8190730622107837E-002, -3.9841366753344279E-002) ( 0.16056351356166515     ,-0.21974500534484637     ) ( -1.7058213591651314E-003,  7.2033293025516474E-003) ( -3.7706662724454568E-002,-0.11849800652002271     ) (  0.0000000000000000     ,  0.0000000000000000     ) ( -3.4183793081679917E-002, -1.1430802650199979E-002) (  0.0000000000000000     ,  0.0000000000000000     )
 (  8.5217539389017530E-004,  1.0031311411043261E-003) ( 0.32050341635084167     , 0.43864752477304797     ) (  7.8190730622107837E-002,  3.9841366753344279E-002) (-0.19641098139421503     , -0.0000000000000000     ) ( 0.41136247988130109     ,-0.20944680797125756     ) (-0.23609378886453886     , 0.32312406410876598     ) (  0.0000000000000000     ,  0.0000000000000000     ) ( -3.7706662724454568E-002,-0.11849800652002271     ) (  3.7886664781337988E-002,  3.8513379207290387E-002) ( -2.2378545619643711E-002, -7.4832169140918899E-003)
 (  6.2892787132756506E-002,-0.19764235421794885     ) ( -1.3579222114340980E-003, -6.7938027290847421E-003) ( 0.16056351356166515     , 0.21974500534484637     ) ( 0.41136247988130109     , 0.20944680797125756     ) ( 0.24064316418430481     , -0.0000000000000000     ) (  0.0000000000000000     ,  0.0000000000000000     ) (-0.23609378886453886     , 0.32312406410876598     ) (  1.7058213591651314E-003, -7.2033293025516474E-003) (  1.4415529834167775E-002,  4.5299163118627153E-002) (  4.6401498385076040E-002,  4.7169063664088365E-002)
 ( -4.6401498385076040E-002,  4.7169063664088365E-002) (  1.4415529834167775E-002, -4.5299163118627153E-002) ( -1.7058213591651314E-003, -7.2033293025516474E-003) (-0.23609378886453886     ,-0.32312406410876598     ) (  0.0000000000000000     , -0.0000000000000000     ) ( 0.24064316418430481     , -0.0000000000000000     ) (-0.41136247988130109     , 0.20944680797125756     ) ( 0.16056351356166515     ,-0.21974500534484637     ) (  1.3579222114340980E-003, -6.7938027290847421E-003) (  6.2892787132756506E-002, 0.19764235421794885     )
 ( -2.2378545619643711E-002,  7.4832169140918899E-003) ( -3.7886664781337988E-002,  3.8513379207290387E-002) ( -3.7706662724454568E-002, 0.11849800652002271     ) (  0.0000000000000000     , -0.0000000000000000     ) (-0.23609378886453886     ,-0.32312406410876598     ) (-0.41136247988130109     ,-0.20944680797125756     ) (-0.19641098139421503     , -0.0000000000000000     ) ( -7.8190730622107837E-002,  3.9841366753344279E-002) ( 0.32050341635084167     ,-0.43864752477304797     ) ( -8.5217539389017530E-004,  1.0031311411043261E-003)
 (  0.0000000000000000     , -0.0000000000000000     ) ( -3.4183793081679917E-002,  1.1430802650199979E-002) (  0.0000000000000000     , -0.0000000000000000     ) ( -3.7706662724454568E-002, 0.11849800652002271     ) (  1.7058213591651314E-003,  7.2033293025516474E-003) ( 0.16056351356166515     , 0.21974500534484637     ) ( -7.8190730622107837E-002, -3.9841366753344279E-002) (-0.25591782035152244     , -0.0000000000000000     ) ( 0.54605301261820616     ,-0.27798943050229419     ) (-0.30163889694151164     , 0.41280583406790283     )
 (  0.0000000000000000     , -0.0000000000000000     ) (  0.0000000000000000     , -0.0000000000000000     ) ( -3.4183793081679917E-002,  1.1430802650199979E-002) (  3.7886664781337988E-002, -3.8513379207290387E-002) (  1.4415529834167775E-002, -4.5299163118627153E-002) (  1.3579222114340980E-003,  6.7938027290847421E-003) ( 0.32050341635084167     , 0.43864752477304797     ) ( 0.54605301261820616     , 0.27798943050229419     ) ( 0.49523012601865890     , -0.0000000000000000     ) (-0.35283017240149556     , 0.17952773210923850     )
 (  0.0000000000000000     , -0.0000000000000000     ) (  0.0000000000000000     , -0.0000000000000000     ) (  0.0000000000000000     , -0.0000000000000000     ) ( -2.2378545619643711E-002,  7.4832169140918899E-003) (  4.6401498385076040E-002, -4.7169063664088365E-002) (  6.2892787132756506E-002,-0.19764235421794885     ) ( -8.5217539389017530E-004, -1.0031311411043261E-003) (-0.30163889694151164     ,-0.41280583406790283     ) (-0.35283017240149556     ,-0.17952773210923850     ) (-0.28354448845722618     , -0.0000000000000000     )
 Mode          28
 (-0.20873029231338275     , -0.0000000000000000     ) ( 0.53947053818697521     ,-0.27392889211694432     ) (-0.11338062510799224     , 0.15491627908991623     ) ( -5.3315787303812485E-002, 0.32964541497104061     ) ( 0.21483399376057921     , 0.67493815951129565     ) ( -8.5016401006238931E-002, -8.6373541504433535E-002) ( -3.7453736569117366E-002, -1.2508896398870080E-002) (  0.0000000000000000     ,  0.0000000000000000     ) (  0.0000000000000000     ,  0.0000000000000000     ) (  0.0000000000000000     ,  0.0000000000000000     )
 ( 0.53947053818697521     , 0.27392889211694432     ) ( 0.38950215132693256     , -0.0000000000000000     ) (-0.92610448796397660     , 0.47028676010165726     ) ( 0.15974391000433266     ,-0.21838850202974616     ) (  1.5352197050059956E-002, -9.5237065330014928E-002) (  4.7615855488096756E-002, 0.14959172667949042     ) ( -6.9415600744374570E-002, -7.0523701320989007E-002) ( -5.7211527628971991E-002, -1.9107654869394218E-002) (  0.0000000000000000     ,  0.0000000000000000     ) (  0.0000000000000000     ,  0.0000000000000000     )
 (-0.11338062510799224     ,-0.15491627908991623     ) (-0.92610448796397660     ,-0.47028676010165726     ) (-0.26700133173190160     , -0.0000000000000000     ) ( 0.15182983831829816     , -7.7106002139858063E-002) (  7.1152457774937852E-002, -9.7254047269749552E-002) (  3.7118276071576348E-002,-0.22981424245119303     ) (-0.13178811450674732     ,-0.41403832439330390     ) (  0.0000000000000000     ,  0.0000000000000000     ) ( -5.7211527628971991E-002, -1.9107654869394218E-002) (  0.0000000000000000     ,  0.0000000000000000     )
 ( -5.3315787303812485E-002,-0.32964541497104061     ) ( 0.15974391000433266     , 0.21838850202974616     ) ( 0.15182983831829816     ,  7.7106002139858063E-002) (-0.16828712781388139     , -0.0000000000000000     ) ( 0.71134164115906495     ,-0.36123062590383337     ) (-0.12001357226381225     , 0.16407506035375488     ) (  0.0000000000000000     ,  0.0000000000000000     ) (-0.13178811450674732     ,-0.41403832439330390     ) (  6.9415600744374570E-002,  7.0523701320989007E-002) ( -3.7453736569117366E-002, -1.2508896398870080E-002)
 ( 0.21483399376057921     ,-0.67493815951129565     ) (  1.5352197050059956E-002,  9.5237065330014928E-002) (  7.1152457774937852E-002,  9.7254047269749552E-002) ( 0.71134164115906495     , 0.36123062590383337     ) ( 0.25451660053223318     , -0.0000000000000000     ) (  0.0000000000000000     ,  0.0000000000000000     ) (-0.12001357226381225     , 0.16407506035375488     ) ( -3.7118276071576348E-002, 0.22981424245119303     ) (  4.7615855488096756E-002, 0.14959172667949042     ) (  8.5016401006238931E-002,  8.6373541504433535E-002)
 ( -8.5016401006238931E-002,  8.6373541504433535E-002) (  4.7615855488096756E-002,-0.14959172667949042     ) (  3.7118276071576348E-002, 0.22981424245119303     ) (-0.12001357226381225     ,-0.16407506035375488     ) (  0.0000000000000000     , -0.0000000000000000     ) ( 0.25451660053223318     , -0.0000000000000000     ) (-0.71134164115906495     , 0.36123062590383337     ) (  7.1152457774937852E-002, -9.7254047269749552E-002) ( -1.5352197050059956E-002,  9.5237065330014928E-002) ( 0.21483399376057921     , 0.67493815951129554     )
 ( -3.7453736569117366E-002,  1.2508896398870080E-002) ( -6.9415600744374570E-002,  7.0523701320989007E-002) (-0.13178811450674732     , 0.41403832439330390     ) (  0.0000000000000000     , -0.0000000000000000     ) (-0.12001357226381225     ,-0.16407506035375488     ) (-0.71134164115906495     ,-0.36123062590383337     ) (-0.16828712781388139     , -0.0000000000000000     ) (-0.15182983831829816     ,  7.7106002139858063E-002) ( 0.15974391000433266     ,-0.21838850202974616     ) (  5.3315787303812485E-002,-0.32964541497104061     )
 (  0.0000000000000000     , -0.0000000000000000     ) ( -5.7211527628971991E-002,  1.9107654869394218E-002) (  0.0000000000000000     , -0.0000000000000000     ) (-0.13178811450674732     , 0.41403832439330390     ) ( -3.7118276071576348E-002,-0.22981424245119303     ) (  7.1152457774937852E-002,  9.7254047269749552E-002) (-0.15182983831829816     , -7.7106002139858063E-002) (-0.26700133173190160     , -0.0000000000000000     ) ( 0.92610448796397660     ,-0.47028676010165726     ) (-0.11338062510799224     , 0.15491627908991623     )
 (  0.0000000000000000     , -0.0000000000000000     ) (  0.0000000000000000     , -0.0000000000000000     ) ( -5.7211527628971991E-002,  1.9107654869394218E-002) (  6.9415600744374570E-002, -7.0523701320989007E-002) (  4.7615855488096756E-002,-0.14959172667949042     ) ( -1.5352197050059956E-002, -9.5237065330014928E-002) ( 0.15974391000433266     , 0.21838850202974616     ) ( 0.92610448796397660     , 0.47028676010165726     ) ( 0.38950215132693256     , -0.0000000000000000     ) (-0.53947053818697521     , 0.27392889211694432     )
 (  0.0000000000000000     , -0.0000000000000000     ) (  0.0000000000000000     , -0.0000000000000000     ) (  0.0000000000000000     , -0.0000000000000000     ) ( -3.7453736569117366E-002,  1.2508896398870080E-002) (  8.5016401006238931E-002, -8.6373541504433535E-002) ( 0.21483399376057921     ,-0.67493815951129554     ) (  5.3315787303812485E-002, 0.32964541497104061     ) (-0.11338062510799224     ,-0.15491627908991623     ) (-0.53947053818697521     ,-0.27392889211694432     ) (-0.20873029231338275     , -0.0000000000000000     )
 Mode          29
 (-0.27256355483184330     , -0.0000000000000000     ) ( 0.73464592740419987     ,-0.37232261531597460     ) (-0.19076659591432935     , 0.26196501128551886     ) ( -6.0089096142309083E-002, 0.35907229260727752     ) ( 0.19520417267324988     , 0.61128209649003962     ) ( -4.1507950432731033E-002, -4.5391966651134624E-002) ( -3.8599632031468517E-002, -1.3223751680313697E-002) (  0.0000000000000000     ,  0.0000000000000000     ) (  0.0000000000000000     ,  0.0000000000000000     ) (  0.0000000000000000     ,  0.0000000000000000     )
 ( 0.73464592740419987     , 0.37232261531597460     ) ( 0.50954405439048911     , -0.0000000000000000     ) ( -1.2813094303851462     , 0.64945856924888790     ) ( 0.22798406631385248     ,-0.31413864216085430     ) (  1.9109661785635140E-002,-0.11502929317233242     ) (  4.3501592739265196E-002, 0.13596297111372690     ) ( -3.3891099609642407E-002, -3.7062385572236782E-002) ( -5.8961911860548853E-002, -2.0199614348779000E-002) (  0.0000000000000000     ,  0.0000000000000000     ) (  0.0000000000000000     ,  0.0000000000000000     )
 (-0.19076659591432935     ,-0.26196501128551886     ) ( -1.2813094303851462     ,-0.64945856924888790     ) (-0.31977477830858841     , -0.0000000000000000     ) ( 0.21684182128830548     ,-0.11012762746452945     ) ( 0.10906723310342736     ,-0.15014769959696606     ) (  4.3640932561251539E-002,-0.26161994278219353     ) (-0.11931189555599647     ,-0.37410724985201232     ) (  0.0000000000000000     ,  0.0000000000000000     ) ( -5.8961911860548853E-002, -2.0199614348779000E-002) (  0.0000000000000000     ,  0.0000000000000000     )
 ( -6.0089096142309083E-002,-0.35907229260727752     ) ( 0.22798406631385248     , 0.31413864216085430     ) ( 0.21684182128830548     , 0.11012762746452945     ) (-0.21608922855328189     , -0.0000000000000000     ) ( 0.99005185046821043     ,-0.50205471422790526     ) (-0.16833286664069524     , 0.23184795813308526     ) (  0.0000000000000000     ,  0.0000000000000000     ) (-0.11931189555599647     ,-0.37410724985201232     ) (  3.3891099609642407E-002,  3.7062385572236782E-002) ( -3.8599632031468517E-002, -1.3223751680313697E-002)
 ( 0.19520417267324988     ,-0.61128209649003962     ) (  1.9109661785635140E-002, 0.11502929317233242     ) ( 0.10906723310342736     , 0.15014769959696606     ) ( 0.99005185046821043     , 0.50205471422790526     ) ( 0.29888350730322444     , -0.0000000000000000     ) (  0.0000000000000000     ,  0.0000000000000000     ) (-0.16833286664069524     , 0.23184795813308526     ) ( -4.3640932561251539E-002, 0.26161994278219353     ) (  4.3501592739265196E-002, 0.13596297111372690     ) (  4.1507950432731033E-002,  4.5391966651134624E-002)
 ( -4.1507950432731033E-002,  4.5391966651134624E-002) (  4.3501592739265196E-002,-0.13596297111372690     ) (  4.3640932561251539E-002, 0.26161994278219353     ) (-0.16833286664069524     ,-0.23184795813308526     ) (  0.0000000000000000     , -0.0000000000000000     ) ( 0.29888350730322444     , -0.0000000000000000     ) (-0.99005185046821043     , 0.50205471422790526     ) ( 0.10906723310342736     ,-0.15014769959696606     ) ( -1.9109661785635140E-002, 0.11502929317233242     ) ( 0.19520417267324988     , 0.61128209649003962     )
 ( -3.8599632031468517E-002,  1.3223751680313697E-002) ( -3.3891099609642407E-002,  3.7062385572236782E-002) (-0.11931189555599647     , 0.37410724985201232     ) (  0.0000000000000000     , -0.0000000000000000     ) (-0.16833286664069524     ,-0.23184795813308526     ) (-0.99005185046821043     ,-0.50205471422790526     ) (-0.21608922855328189     , -0.0000000000000000     ) (-0.21684182128830548     , 0.11012762746452945     ) ( 0.22798406631385248     ,-0.31413864216085430     ) (  6.0089096142309083E-002,-0.35907229260727752     )
 (  0.0000000000000000     , -0.0000000000000000     ) ( -5.8961911860548853E-002,  2.0199614348779000E-002) (  0.0000000000000000     , -0.0000000000000000     ) (-0.11931189555599647     , 0.37410724985201232     ) ( -4.3640932561251539E-002,-0.26161994278219353     ) ( 0.10906723310342736     , 0.15014769959696606     ) (-0.21684182128830548     ,-0.11012762746452945     ) (-0.31977477830858841     , -0.0000000000000000     ) (  1.2813094303851462     ,-0.64945856924888790     ) (-0.19076659591432935     , 0.26196501128551886     )
 (  0.0000000000000000     , -0.0000000000000000     ) (  0.0000000000000000     , -0.0000000000000000     ) ( -5.8961911860548853E-002,  2.0199614348779000E-002) (  3.3891099609642407E-002, -3.7062385572236782E-002) (  4.3501592739265196E-002,-0.13596297111372690     ) ( -1.9109661785635140E-002,-0.11502929317233242     ) ( 0.22798406631385248     , 0.31413864216085430     ) (  1.2813094303851462     , 0.64945856924888790     ) ( 0.50954405439048911     , -0.0000000000000000     ) (-0.73464592740419987     , 0.37232261531597460     )
 (  0.0000000000000000     , -0.0000000000000000     ) (  0.0000000000000000     , -0.0000000000000000     ) (  0.0000000000000000     , -0.0000000000000000     ) ( -3.8599632031468517E-002,  1.3223751680313697E-002) (  4.1507950432731033E-002, -4.5391966651134624E-002) ( 0.19520417267324988     ,-0.61128209649003962     ) (  6.0089096142309083E-002, 0.35907229260727752     ) (-0.19076659591432935     ,-0.26196501128551886     ) (-0.73464592740419987     ,-0.37232261531597460     ) (-0.27256355483184330     , -0.0000000000000000     )
 Mode          30
 ( -5.0394975771031261E-002, -0.0000000000000000     ) (  3.3721249605685691E-002, -1.7234977285427014E-002) ( -5.0312550698930229E-003,  7.5130846281880872E-003) ( -2.7654229854051426E-002, 0.17020110836516555     ) ( -3.1034659631526129E-003, -9.5812364058789502E-003) (  1.6032303573581475E-002,  1.6329596705284475E-002) ( -4.5688018105173138E-003, -1.5293241645296610E-003) (  0.0000000000000000     ,  0.0000000000000000     ) (  0.0000000000000000     ,  0.0000000000000000     ) (  0.0000000000000000     ,  0.0000000000000000     )
 (  3.3721249605685691E-002,  1.7234977285427014E-002) (  8.0440488138621286E-002, -0.0000000000000000     ) ( -4.6668877639004354E-002,  2.3907133810805992E-002) (  1.2422033477741191E-003, -2.3303886109932353E-003) (  9.4333655542085323E-003, -5.8071413207248748E-002) ( -3.1083661160928794E-004, -9.3777211128055456E-004) (  1.3090321052224636E-002,  1.3333059877793431E-002) ( -6.9789600439822937E-003, -2.3360812486940903E-003) (  0.0000000000000000     ,  0.0000000000000000     ) (  0.0000000000000000     ,  0.0000000000000000     )
 ( -5.0312550698930229E-003, -7.5130846281880872E-003) ( -4.6668877639004354E-002, -2.3907133810805992E-002) ( -3.6111291400364842E-002, -0.0000000000000000     ) (  5.3946693422182524E-003, -2.7787238129163084E-003) (  2.1234419869650611E-003, -3.2285030235734138E-003) (  2.0723157616219755E-002,-0.12755572473238230     ) (  2.5964183660607781E-003,  8.0560110823381381E-003) (  0.0000000000000000     ,  0.0000000000000000     ) ( -6.9789600439822937E-003, -2.3360812486940903E-003) (  0.0000000000000000     ,  0.0000000000000000     )
 ( -2.7654229854051426E-002,-0.17020110836516555     ) (  1.2422033477741191E-003,  2.3303886109932353E-003) (  5.3946693422182524E-003,  2.7787238129163084E-003) ( -2.9780555102138805E-002, -0.0000000000000000     ) (  3.4196528488656723E-002, -1.7529540508585056E-002) (  4.5639194556547228E-004, -1.5933733869119083E-004) (  0.0000000000000000     ,  0.0000000000000000     ) (  2.5964183660607781E-003,  8.0560110823381381E-003) ( -1.3090321052224636E-002, -1.3333059877793431E-002) ( -4.5688018105173138E-003, -1.5293241645296610E-003)
 ( -3.1034659631526129E-003,  9.5812364058789502E-003) (  9.4333655542085323E-003,  5.8071413207248748E-002) (  2.1234419869650611E-003,  3.2285030235734138E-003) (  3.4196528488656723E-002,  1.7529540508585056E-002) (  3.5846334134913616E-002, -0.0000000000000000     ) (  0.0000000000000000     ,  0.0000000000000000     ) (  4.5639194556547228E-004, -1.5933733869119083E-004) ( -2.0723157616219755E-002, 0.12755572473238230     ) ( -3.1083661160928794E-004, -9.3777211128055456E-004) ( -1.6032303573581475E-002, -1.6329596705284475E-002)
 (  1.6032303573581475E-002, -1.6329596705284475E-002) ( -3.1083661160928794E-004,  9.3777211128055456E-004) (  2.0723157616219755E-002, 0.12755572473238230     ) (  4.5639194556547228E-004,  1.5933733869119083E-004) (  0.0000000000000000     , -0.0000000000000000     ) (  3.5846334134913616E-002, -0.0000000000000000     ) ( -3.4196528488656723E-002,  1.7529540508585056E-002) (  2.1234419869650611E-003, -3.2285030235734138E-003) ( -9.4333655542085323E-003,  5.8071413207248748E-002) ( -3.1034659631526134E-003, -9.5812364058789502E-003)
 ( -4.5688018105173138E-003,  1.5293241645296610E-003) (  1.3090321052224636E-002, -1.3333059877793431E-002) (  2.5964183660607781E-003, -8.0560110823381381E-003) (  0.0000000000000000     , -0.0000000000000000     ) (  4.5639194556547228E-004,  1.5933733869119083E-004) ( -3.4196528488656723E-002, -1.7529540508585056E-002) ( -2.9780555102138805E-002, -0.0000000000000000     ) ( -5.3946693422182524E-003,  2.7787238129163084E-003) (  1.2422033477741191E-003, -2.3303886109932353E-003) (  2.7654229854051426E-002,-0.17020110836516555     )
 (  0.0000000000000000     , -0.0000000000000000     ) ( -6.9789600439822937E-003,  2.3360812486940903E-003) (  0.0000000000000000     , -0.0000000000000000     ) (  2.5964183660607781E-003, -8.0560110823381381E-003) ( -2.0723157616219755E-002,-0.12755572473238230     ) (  2.1234419869650611E-003,  3.2285030235734138E-003) ( -5.3946693422182524E-003, -2.7787238129163084E-003) ( -3.6111291400364842E-002, -0.0000000000000000     ) (  4.6668877639004354E-002, -2.3907133810805992E-002) ( -5.0312550698930229E-003,  7.5130846281880872E-003)
 (  0.0000000000000000     , -0.0000000000000000     ) (  0.0000000000000000     , -0.0000000000000000     ) ( -6.9789600439822937E-003,  2.3360812486940903E-003) ( -1.3090321052224636E-002,  1.3333059877793431E-002) ( -3.1083661160928794E-004,  9.3777211128055456E-004) ( -9.4333655542085323E-003, -5.8071413207248748E-002) (  1.2422033477741191E-003,  2.3303886109932353E-003) (  4.6668877639004354E-002,  2.3907133810805992E-002) (  8.0440488138621286E-002, -0.0000000000000000     ) ( -3.3721249605685691E-002,  1.7234977285427014E-002)
 (  0.0000000000000000     , -0.0000000000000000     ) (  0.0000000000000000     , -0.0000000000000000     ) (  0.0000000000000000     , -0.0000000000000000     ) ( -4.5688018105173138E-003,  1.5293241645296610E-003) ( -1.6032303573581475E-002,  1.6329596705284475E-002) ( -3.1034659631526134E-003,  9.5812364058789502E-003) (  2.7654229854051426E-002, 0.17020110836516555     ) ( -5.0312550698930229E-003, -7.5130846281880872E-003) ( -3.3721249605685691E-002, -1.7234977285427014E-002) ( -5.0394975771031261E-002, -0.0000000000000000     )
 Mode          31
 ( -4.9616559099667022E-002, -0.0000000000000000     ) (  3.2236114829650095E-003, -1.6437996067971018E-003) (  2.9860870518318303E-002, -4.0308590598369637E-002) ( -6.8372241379607672E-003,  4.1975584209174757E-002) ( -5.2349412819925178E-003, -1.6284006396382229E-002) (  2.8913535843216455E-003,  2.9519420366242595E-003) ( -3.0626303663341629E-003, -1.0268078559434767E-003) (  0.0000000000000000     ,  0.0000000000000000     ) (  0.0000000000000000     ,  0.0000000000000000     ) (  0.0000000000000000     ,  0.0000000000000000     )
 (  3.2236114829650095E-003,  1.6437996067971018E-003) ( 0.10802627874723567     , -0.0000000000000000     ) (  2.1704773709919384E-002, -1.0988725630652459E-002) ( -2.6832655786085478E-002,  3.6167840255454622E-002) (  2.2089028622441550E-003, -1.3569242658653863E-002) ( -9.7979199921823835E-004, -3.0432510615336591E-003) (  2.3607803158517491E-003,  2.4102505800005359E-003) ( -4.6782451597988783E-003, -1.5684749080120978E-003) (  0.0000000000000000     ,  0.0000000000000000     ) (  0.0000000000000000     ,  0.0000000000000000     )
 (  2.9860870518318303E-002,  4.0308590598369637E-002) (  2.1704773709919384E-002,  1.0988725630652459E-002) ( -6.5095150142917751E-002, -0.0000000000000000     ) ( -7.4091698533404245E-003,  3.7531611332680907E-003) ( -1.4176454130670771E-002,  1.9116043576876102E-002) (  5.0001879280848986E-003, -3.0705703153271389E-002) (  3.5428967335207973E-003,  1.1028985238108599E-002) (  0.0000000000000000     ,  0.0000000000000000     ) ( -4.6782451597988783E-003, -1.5684749080120978E-003) (  0.0000000000000000     ,  0.0000000000000000     )
 ( -6.8372241379607672E-003, -4.1975584209174757E-002) ( -2.6832655786085478E-002, -3.6167840255454622E-002) ( -7.4091698533404245E-003, -3.7531611332680907E-003) ( -4.7954940148899630E-002, -0.0000000000000000     ) ( -1.8937359046709141E-002,  9.5884407821747644E-003) (  2.0205290684054581E-002, -2.7244058431560289E-002) (  0.0000000000000000     ,  0.0000000000000000     ) (  3.5428967335207973E-003,  1.1028985238108599E-002) ( -2.3607803158517491E-003, -2.4102505800005359E-003) ( -3.0626303663341629E-003, -1.0268078559434767E-003)
 ( -5.2349412819925178E-003,  1.6284006396382229E-002) (  2.2089028622441550E-003,  1.3569242658653863E-002) ( -1.4176454130670771E-002, -1.9116043576876102E-002) ( -1.8937359046709141E-002, -9.5884407821747644E-003) (  5.4640370644248738E-002, -0.0000000000000000     ) (  0.0000000000000000     ,  0.0000000000000000     ) (  2.0205290684054581E-002, -2.7244058431560289E-002) ( -5.0001879280848986E-003,  3.0705703153271389E-002) ( -9.7979199921823835E-004, -3.0432510615336591E-003) ( -2.8913535843216455E-003, -2.9519420366242595E-003)
 (  2.8913535843216455E-003, -2.9519420366242595E-003) ( -9.7979199921823835E-004,  3.0432510615336591E-003) (  5.0001879280848986E-003,  3.0705703153271389E-002) (  2.0205290684054581E-002,  2.7244058431560289E-002) (  0.0000000000000000     , -0.0000000000000000     ) (  5.4640370644248738E-002, -0.0000000000000000     ) (  1.8937359046709141E-002, -9.5884407821747644E-003) ( -1.4176454130670771E-002,  1.9116043576876102E-002) ( -2.2089028622441550E-003,  1.3569242658653863E-002) ( -5.2349412819925178E-003, -1.6284006396382229E-002)
 ( -3.0626303663341629E-003,  1.0268078559434767E-003) (  2.3607803158517491E-003, -2.4102505800005359E-003) (  3.5428967335207973E-003, -1.1028985238108599E-002) (  0.0000000000000000     , -0.0000000000000000     ) (  2.0205290684054581E-002,  2.7244058431560289E-002) (  1.8937359046709141E-002,  9.5884407821747644E-003) ( -4.7954940148899630E-002, -0.0000000000000000     ) (  7.4091698533404245E-003, -3.7531611332680907E-003) ( -2.6832655786085478E-002,  3.6167840255454622E-002) (  6.8372241379607672E-003, -4.1975584209174757E-002)
 (  0.0000000000000000     , -0.0000000000000000     ) ( -4.6782451597988783E-003,  1.5684749080120978E-003) (  0.0000000000000000     , -0.0000000000000000     ) (  3.5428967335207973E-003, -1.1028985238108599E-002) ( -5.0001879280848986E-003, -3.0705703153271389E-002) ( -1.4176454130670771E-002, -1.9116043576876102E-002) (  7.4091698533404245E-003,  3.7531611332680907E-003) ( -6.5095150142917751E-002, -0.0000000000000000     ) ( -2.1704773709919384E-002,  1.0988725630652459E-002) (  2.9860870518318303E-002, -4.0308590598369637E-002)
 (  0.0000000000000000     , -0.0000000000000000     ) (  0.0000000000000000     , -0.0000000000000000     ) ( -4.6782451597988783E-003,  1.5684749080120978E-003) ( -2.3607803158517491E-003,  2.4102505800005359E-003) ( -9.7979199921823835E-004,  3.0432510615336591E-003) ( -2.2089028622441550E-003, -1.3569242658653863E-002) ( -2.6832655786085478E-002, -3.6167840255454622E-002) ( -2.1704773709919384E-002, -1.0988725630652459E-002) ( 0.10802627874723567     , -0.0000000000000000     ) ( -3.2236114829650095E-003,  1.6437996067971018E-003)
 (  0.0000000000000000     , -0.0000000000000000     ) (  0.0000000000000000     , -0.0000000000000000     ) (  0.0000000000000000     , -0.0000000000000000     ) ( -3.0626303663341629E-003,  1.0268078559434767E-003) ( -2.8913535843216455E-003,  2.9519420366242595E-003) ( -5.2349412819925178E-003,  1.6284006396382229E-002) (  6.8372241379607672E-003,  4.1975584209174757E-002) (  2.9860870518318303E-002,  4.0308590598369637E-002) ( -3.2236114829650095E-003, -1.6437996067971018E-003) ( -4.9616559099667022E-002, -0.0000000000000000     )
 Mode          32
 ( -1.9090843815256577E-002, -0.0000000000000000     ) ( 0.13413388411542687     , -6.5214952232323722E-002) ( -4.5643359127022588E-002,  5.3000231489159284E-002) ( -2.3848615000761609E-003,  1.8256907207042809E-002) (  1.1804579626385510E-002,  3.1386788395534659E-002) ( -1.4348793811147875E-002, -1.3619333038436857E-002) ( -4.0251490639832922E-003, -1.4171753552115422E-003) (  0.0000000000000000     ,  0.0000000000000000     ) (  0.0000000000000000     ,  0.0000000000000000     ) (  0.0000000000000000     ,  0.0000000000000000     )
 ( 0.13413388411542687     ,  6.5214952232323722E-002) (  1.1337107753163714E-003, -0.0000000000000000     ) (-0.21034474816728094     , 0.10449350304061694     ) (  4.6892366574557261E-002, -5.6649263141073436E-002) (  3.3965801119383162E-004, -2.6225714926310048E-003) (  2.7530706033140730E-003,  7.4432983320795888E-003) ( -1.1715741087239155E-002, -1.1120138860399711E-002) ( -6.1485167563946948E-003, -2.1647711127609406E-003) (  0.0000000000000000     ,  0.0000000000000000     ) (  0.0000000000000000     ,  0.0000000000000000     )
 ( -4.5643359127022588E-002, -5.3000231489159284E-002) (-0.21034474816728094     ,-0.10449350304061694     ) (  1.8919489504700290E-002, -0.0000000000000000     ) (  3.1576544436397604E-002, -1.6114403845080200E-002) (  2.3921391862322769E-002, -2.8452544735652389E-002) (  1.3132736415930085E-003, -1.0075922649063613E-002) ( -6.9902849773092876E-003, -1.8359794576392023E-002) (  0.0000000000000000     ,  0.0000000000000000     ) ( -6.1485167563946948E-003, -2.1647711127609406E-003) (  0.0000000000000000     ,  0.0000000000000000     )
 ( -2.3848615000761609E-003, -1.8256907207042809E-002) (  4.6892366574557261E-002,  5.6649263141073436E-002) (  3.1576544436397604E-002,  1.6114403845080200E-002) (  8.0449995320212749E-003, -0.0000000000000000     ) ( 0.15981043341019791     , -7.9681512530296261E-002) ( -3.4315702995938689E-002,  4.1458327445640042E-002) (  0.0000000000000000     ,  0.0000000000000000     ) ( -6.9902849773092876E-003, -1.8359794576392023E-002) (  1.1715741087239155E-002,  1.1120138860399711E-002) ( -4.0251490639832922E-003, -1.4171753552115422E-003)
 (  1.1804579626385510E-002, -3.1386788395534659E-002) (  3.3965801119383162E-004,  2.6225714926310048E-003) (  2.3921391862322769E-002,  2.8452544735652389E-002) ( 0.15981043341019791     ,  7.9681512530296261E-002) ( -9.0073559967813518E-003, -0.0000000000000000     ) (  0.0000000000000000     ,  0.0000000000000000     ) ( -3.4315702995938689E-002,  4.1458327445640042E-002) ( -1.3132736415930085E-003,  1.0075922649063613E-002) (  2.7530706033140730E-003,  7.4432983320795888E-003) (  1.4348793811147875E-002,  1.3619333038436857E-002)
 ( -1.4348793811147875E-002,  1.3619333038436857E-002) (  2.7530706033140730E-003, -7.4432983320795888E-003) (  1.3132736415930085E-003,  1.0075922649063613E-002) ( -3.4315702995938689E-002, -4.1458327445640042E-002) (  0.0000000000000000     , -0.0000000000000000     ) ( -9.0073559967813518E-003, -0.0000000000000000     ) (-0.15981043341019791     ,  7.9681512530296261E-002) (  2.3921391862322769E-002, -2.8452544735652389E-002) ( -3.3965801119383162E-004,  2.6225714926310048E-003) (  1.1804579626385510E-002,  3.1386788395534659E-002)
 ( -4.0251490639832922E-003,  1.4171753552115422E-003) ( -1.1715741087239155E-002,  1.1120138860399711E-002) ( -6.9902849773092876E-003,  1.8359794576392023E-002) (  0.0000000000000000     , -0.0000000000000000     ) ( -3.4315702995938689E-002, -4.1458327445640042E-002) (-0.15981043341019791     , -7.9681512530296261E-002) (  8.0449995320212749E-003, -0.0000000000000000     ) ( -3.1576544436397604E-002,  1.6114403845080200E-002) (  4.6892366574557261E-002, -5.6649263141073436E-002) (  2.3848615000761609E-003, -1.8256907207042809E-002)
 (  0.0000000000000000     , -0.0000000000000000     ) ( -6.1485167563946948E-003,  2.1647711127609406E-003) (  0.0000000000000000     , -0.0000000000000000     ) ( -6.9902849773092876E-003,  1.8359794576392023E-002) ( -1.3132736415930085E-003, -1.0075922649063613E-002) (  2.3921391862322769E-002,  2.8452544735652389E-002) ( -3.1576544436397604E-002, -1.6114403845080200E-002) (  1.8919489504700290E-002, -0.0000000000000000     ) ( 0.21034474816728094     ,-0.10449350304061694     ) ( -4.5643359127022588E-002,  5.3000231489159284E-002)
 (  0.0000000000000000     , -0.0000000000000000     ) (  0.0000000000000000     , -0.0000000000000000     ) ( -6.1485167563946948E-003,  2.1647711127609406E-003) (  1.1715741087239155E-002, -1.1120138860399711E-002) (  2.7530706033140730E-003, -7.4432983320795888E-003) ( -3.3965801119383162E-004, -2.6225714926310048E-003) (  4.6892366574557261E-002,  5.6649263141073436E-002) ( 0.21034474816728094     , 0.10449350304061694     ) (  1.1337107753163714E-003, -0.0000000000000000     ) (-0.13413388411542687     ,  6.5214952232323722E-002)
 (  0.0000000000000000     , -0.0000000000000000     ) (  0.0000000000000000     , -0.0000000000000000     ) (  0.0000000000000000     , -0.0000000000000000     ) ( -4.0251490639832922E-003,  1.4171753552115422E-003) (  1.4348793811147875E-002, -1.3619333038436857E-002) (  1.1804579626385510E-002, -3.1386788395534659E-002) (  2.3848615000761609E-003,  1.8256907207042809E-002) ( -4.5643359127022588E-002, -5.3000231489159284E-002) (-0.13413388411542687     , -6.5214952232323722E-002) ( -1.9090843815256577E-002, -0.0000000000000000     )
 Mode          33
 (  1.1470498924241682E-002, -0.0000000000000000     ) (  7.0010510250927286E-003, -3.5662150603793332E-003) (  4.7218606715894824E-003, -6.4758175985785782E-003) (  4.4762603012698089E-004, -2.6869983444475134E-003) ( -1.2716736218530565E-003, -4.0377173113736045E-003) ( -2.2564251656415680E-003, -2.2937426826631743E-003) ( -8.8105676859538966E-004, -2.9534508507850395E-004) (  0.0000000000000000     ,  0.0000000000000000     ) (  0.0000000000000000     ,  0.0000000000000000     ) (  0.0000000000000000     ,  0.0000000000000000     )
 (  7.0010510250927286E-003,  3.5662150603793332E-003) ( -2.9295588863351100E-002, -0.0000000000000000     ) ( -1.2700802238078372E-002,  6.4685889453683998E-003) ( -5.0628724402114579E-003,  6.9447495472595520E-003) ( -2.8249233008825628E-004,  1.7118235389409254E-003) ( -2.4194079469414375E-004, -7.6914358814034341E-004) ( -1.8423634328656180E-003, -1.8728330579224717E-003) ( -1.3458364445471881E-003, -4.5114706950180562E-004) (  0.0000000000000000     ,  0.0000000000000000     ) (  0.0000000000000000     ,  0.0000000000000000     )
 (  4.7218606715894824E-003,  6.4758175985785782E-003) ( -1.2700802238078372E-002, -6.4685889453683998E-003) (  2.1220855274066894E-002, -0.0000000000000000     ) (  2.3638501585929780E-003, -1.2031162723716723E-003) ( -2.5095333524275659E-003,  3.4421869554482490E-003) ( -4.6523489165472198E-004,  2.8087860195408535E-003) (  8.5342283415066125E-004,  2.7079709769536322E-003) (  0.0000000000000000     ,  0.0000000000000000     ) ( -1.3458364445471881E-003, -4.5114706950180562E-004) (  0.0000000000000000     ,  0.0000000000000000     )
 (  4.4762603012698089E-004,  2.6869983444475134E-003) ( -5.0628724402114579E-003, -6.9447495472595520E-003) (  2.3638501585929780E-003,  1.2031162723716723E-003) (  1.4128952660943633E-002, -0.0000000000000000     ) (  1.0010213750011002E-002, -5.0974590838469020E-003) (  3.7646137642680546E-003, -5.1637324308902409E-003) (  0.0000000000000000     ,  0.0000000000000000     ) (  8.5342283415066125E-004,  2.7079709769536322E-003) (  1.8423634328656180E-003,  1.8728330579224717E-003) ( -8.8105676859538966E-004, -2.9534508507850395E-004)
 ( -1.2716736218530565E-003,  4.0377173113736045E-003) ( -2.8249233008825628E-004, -1.7118235389409254E-003) ( -2.5095333524275659E-003, -3.4421869554482490E-003) (  1.0010213750011002E-002,  5.0974590838469020E-003) ( -1.7524717995901110E-002, -0.0000000000000000     ) (  0.0000000000000000     ,  0.0000000000000000     ) (  3.7646137642680546E-003, -5.1637324308902409E-003) (  4.6523489165472198E-004, -2.8087860195408535E-003) ( -2.4194079469414375E-004, -7.6914358814034341E-004) (  2.2564251656415680E-003,  2.2937426826631743E-003)
 ( -2.2564251656415680E-003,  2.2937426826631743E-003) ( -2.4194079469414375E-004,  7.6914358814034341E-004) ( -4.6523489165472198E-004, -2.8087860195408535E-003) (  3.7646137642680546E-003,  5.1637324308902409E-003) (  0.0000000000000000     , -0.0000000000000000     ) ( -1.7524717995901110E-002, -0.0000000000000000     ) ( -1.0010213750011002E-002,  5.0974590838469020E-003) ( -2.5095333524275659E-003,  3.4421869554482490E-003) (  2.8249233008825628E-004, -1.7118235389409254E-003) ( -1.2716736218530565E-003, -4.0377173113736045E-003)
 ( -8.8105676859538966E-004,  2.9534508507850395E-004) ( -1.8423634328656180E-003,  1.8728330579224717E-003) (  8.5342283415066125E-004, -2.7079709769536322E-003) (  0.0000000000000000     , -0.0000000000000000     ) (  3.7646137642680546E-003,  5.1637324308902409E-003) ( -1.0010213750011002E-002, -5.0974590838469020E-003) (  1.4128952660943633E-002, -0.0000000000000000     ) ( -2.3638501585929780E-003,  1.2031162723716723E-003) ( -5.0628724402114579E-003,  6.9447495472595520E-003) ( -4.4762603012698089E-004,  2.6869983444475134E-003)
 (  0.0000000000000000     , -0.0000000000000000     ) ( -1.3458364445471881E-003,  4.5114706950180562E-004) (  0.0000000000000000     , -0.0000000000000000     ) (  8.5342283415066125E-004, -2.7079709769536322E-003) (  4.6523489165472198E-004,  2.8087860195408535E-003) ( -2.5095333524275659E-003, -3.4421869554482490E-003) ( -2.3638501585929780E-003, -1.2031162723716723E-003) (  2.1220855274066894E-002, -0.0000000000000000     ) (  1.2700802238078372E-002, -6.4685889453683998E-003) (  4.7218606715894824E-003, -6.4758175985785782E-003)
 (  0.0000000000000000     , -0.0000000000000000     ) (  0.0000000000000000     , -0.0000000000000000     ) ( -1.3458364445471881E-003,  4.5114706950180562E-004) (  1.8423634328656180E-003, -1.8728330579224717E-003) ( -2.4194079469414375E-004,  7.6914358814034341E-004) (  2.8249233008825628E-004,  1.7118235389409254E-003) ( -5.0628724402114579E-003, -6.9447495472595520E-003) (  1.2700802238078372E-002,  6.4685889453683998E-003) ( -2.9295588863351100E-002, -0.0000000000000000     ) ( -7.0010510250927286E-003,  3.5662150603793332E-003)
 (  0.0000000000000000     , -0.0000000000000000     ) (  0.0000000000000000     , -0.0000000000000000     ) (  0.0000000000000000     , -0.0000000000000000     ) ( -8.8105676859538966E-004,  2.9534508507850395E-004) (  2.2564251656415680E-003, -2.2937426826631743E-003) ( -1.2716736218530565E-003,  4.0377173113736045E-003) ( -4.4762603012698089E-004, -2.6869983444475134E-003) (  4.7218606715894824E-003,  6.4758175985785782E-003) ( -7.0010510250927286E-003, -3.5662150603793332E-003) (  1.1470498924241682E-002, -0.0000000000000000     )
 Mode          34
 ( -1.9959313521265766E-002, -0.0000000000000000     ) ( -8.0589231009592227E-003,  4.1058068708701764E-003) (  2.6257503489094075E-004, -3.2637907323022409E-004) ( -2.1664516985468968E-004,  1.4355695070410041E-003) (  6.3148388440076146E-004,  1.9813950821591115E-003) (  1.7387376817751367E-003,  1.7664363272234019E-003) (  9.6872927199500268E-004,  3.2521349812838064E-004) (  0.0000000000000000     ,  0.0000000000000000     ) (  0.0000000000000000     ,  0.0000000000000000     ) (  0.0000000000000000     ,  0.0000000000000000     )
 ( -8.0589231009592227E-003, -4.1058068708701764E-003) (  5.7191113494058393E-002, -0.0000000000000000     ) (  1.2374140793993037E-002, -6.3026197161699642E-003) ( -1.6499987868690998E-003,  2.2236740988209516E-003) (  6.4679636352475036E-005, -4.3966081203914787E-004) (  1.3951167751382059E-004,  4.3801539705180402E-004) (  1.4196733722995996E-003,  1.4422892216044375E-003) (  1.4797584056121880E-003,  4.9677182406489457E-004) (  0.0000000000000000     ,  0.0000000000000000     ) (  0.0000000000000000     ,  0.0000000000000000     )
 (  2.6257503489094075E-004,  3.2637907323022409E-004) (  1.2374140793993037E-002,  6.3026197161699642E-003) ( -4.3868600519074062E-002, -0.0000000000000000     ) ( -2.1500676120403835E-003,  1.0936389240987290E-003) ( -4.7529822435892405E-004,  6.3299652118810573E-004) (  1.5312465658290537E-004, -1.0257296091306886E-003) ( -3.8820622335379281E-004, -1.2175672208677849E-003) (  0.0000000000000000     ,  0.0000000000000000     ) (  1.4797584056121880E-003,  4.9677182406489457E-004) (  0.0000000000000000     ,  0.0000000000000000     )
 ( -2.1664516985468968E-004, -1.4355695070410041E-003) ( -1.6499987868690998E-003, -2.2236740988209516E-003) ( -2.1500676120403835E-003, -1.0936389240987290E-003) ( -2.8684616921743230E-002, -0.0000000000000000     ) ( -9.7336017584517924E-003,  4.9562464443974460E-003) (  1.3786322520032025E-003, -1.8615727165627923E-003) (  0.0000000000000000     ,  0.0000000000000000     ) ( -3.8820622335379281E-004, -1.2175672208677849E-003) ( -1.4196733722995996E-003, -1.4422892216044375E-003) (  9.6872927199500268E-004,  3.2521349812838064E-004)
 (  6.3148388440076146E-004, -1.9813950821591115E-003) (  6.4679636352475036E-005,  4.3966081203914787E-004) ( -4.7529822435892405E-004, -6.3299652118810573E-004) ( -9.7336017584517924E-003, -4.9562464443974460E-003) (  3.5321417468024668E-002, -0.0000000000000000     ) (  0.0000000000000000     ,  0.0000000000000000     ) (  1.3786322520032025E-003, -1.8615727165627923E-003) ( -1.5312465658290537E-004,  1.0257296091306886E-003) (  1.3951167751382059E-004,  4.3801539705180402E-004) ( -1.7387376817751367E-003, -1.7664363272234019E-003)
 (  1.7387376817751367E-003, -1.7664363272234019E-003) (  1.3951167751382059E-004, -4.3801539705180402E-004) (  1.5312465658290537E-004,  1.0257296091306886E-003) (  1.3786322520032025E-003,  1.8615727165627923E-003) (  0.0000000000000000     , -0.0000000000000000     ) (  3.5321417468024668E-002, -0.0000000000000000     ) (  9.7336017584517924E-003, -4.9562464443974460E-003) ( -4.7529822435892405E-004,  6.3299652118810573E-004) ( -6.4679636352475036E-005,  4.3966081203914787E-004) (  6.3148388440076146E-004,  1.9813950821591115E-003)
 (  9.6872927199500268E-004, -3.2521349812838064E-004) (  1.4196733722995996E-003, -1.4422892216044375E-003) ( -3.8820622335379281E-004,  1.2175672208677849E-003) (  0.0000000000000000     , -0.0000000000000000     ) (  1.3786322520032025E-003,  1.8615727165627923E-003) (  9.7336017584517924E-003,  4.9562464443974460E-003) ( -2.8684616921743230E-002, -0.0000000000000000     ) (  2.1500676120403835E-003, -1.0936389240987290E-003) ( -1.6499987868690998E-003,  2.2236740988209516E-003) (  2.1664516985468968E-004, -1.4355695070410041E-003)
 (  0.0000000000000000     , -0.0000000000000000     ) (  1.4797584056121880E-003, -4.9677182406489457E-004) (  0.0000000000000000     , -0.0000000000000000     ) ( -3.8820622335379281E-004,  1.2175672208677849E-003) ( -1.5312465658290537E-004, -1.0257296091306886E-003) ( -4.7529822435892405E-004, -6.3299652118810573E-004) (  2.1500676120403835E-003,  1.0936389240987290E-003) ( -4.3868600519074062E-002, -0.0000000000000000     ) ( -1.2374140793993037E-002,  6.3026197161699642E-003) (  2.6257503489094075E-004, -3.2637907323022409E-004)
 (  0.0000000000000000     , -0.0000000000000000     ) (  0.0000000000000000     , -0.0000000000000000     ) (  1.4797584056121880E-003, -4.9677182406489457E-004) ( -1.4196733722995996E-003,  1.4422892216044375E-003) (  1.3951167751382059E-004, -4.3801539705180402E-004) ( -6.4679636352475036E-005, -4.3966081203914787E-004) ( -1.6499987868690998E-003, -2.2236740988209516E-003) ( -1.2374140793993037E-002, -6.3026197161699642E-003) (  5.7191113494058393E-002, -0.0000000000000000     ) (  8.0589231009592227E-003, -4.1058068708701764E-003)
 (  0.0000000000000000     , -0.0000000000000000     ) (  0.0000000000000000     , -0.0000000000000000     ) (  0.0000000000000000     , -0.0000000000000000     ) (  9.6872927199500268E-004, -3.2521349812838064E-004) ( -1.7387376817751367E-003,  1.7664363272234019E-003) (  6.3148388440076146E-004, -1.9813950821591115E-003) (  2.1664516985468968E-004,  1.4355695070410041E-003) (  2.6257503489094075E-004,  3.2637907323022409E-004) (  8.0589231009592227E-003,  4.1058068708701764E-003) ( -1.9959313521265766E-002, -0.0000000000000000     )
 Mode          35
 ( -4.6692829892548641E-003, -0.0000000000000000     ) ( -1.3749873667824018E-002,  6.9856522542259608E-003) (  8.7770269471575265E-004, -1.1592993739339701E-003) ( -1.4636662931504551E-003,  9.1333243773165304E-003) (  2.9190952704511528E-003,  9.1472747169405334E-003) (  1.0743508932430953E-003,  1.0938117360815508E-003) (  2.5313699403970417E-004,  8.5547998149107637E-005) (  0.0000000000000000     ,  0.0000000000000000     ) (  0.0000000000000000     ,  0.0000000000000000     ) (  0.0000000000000000     ,  0.0000000000000000     )
 ( -1.3749873667824018E-002, -6.9856522542259608E-003) (  5.4874330415505233E-003, -0.0000000000000000     ) (  1.9840872654571538E-002, -1.0078994208247077E-002) ( -1.9670809370604986E-003,  2.6510473275414190E-003) (  3.9728273508658654E-004, -2.4946852265740915E-003) (  6.3733945916768738E-004,  1.9976890020709120E-003) (  8.7720383104963559E-004,  8.9309354268920637E-004) (  3.8667314546017654E-004,  1.3067672569007594E-004) (  0.0000000000000000     ,  0.0000000000000000     ) (  0.0000000000000000     ,  0.0000000000000000     )
 (  8.7770269471575265E-004,  1.1592993739339701E-003) (  1.9840872654571538E-002,  1.0078994208247077E-002) ( -1.7255140879379152E-003, -0.0000000000000000     ) ( -2.7586818724992012E-003,  1.4006379605842670E-003) ( -8.0354739768439870E-004,  1.0783245432774806E-003) (  9.9482199707483948E-004, -6.2233492898654931E-003) ( -1.8084217837304058E-003, -5.6659091241031256E-003) (  0.0000000000000000     ,  0.0000000000000000     ) (  3.8667314546017654E-004,  1.3067672569007594E-004) (  0.0000000000000000     ,  0.0000000000000000     )
 ( -1.4636662931504551E-003, -9.1333243773165304E-003) ( -1.9670809370604986E-003, -2.6510473275414190E-003) ( -2.7586818724992012E-003, -1.4006379605842670E-003) ( -1.5449642747589346E-003, -0.0000000000000000     ) ( -1.4967261533259835E-002,  7.6025379028523132E-003) (  1.4088073351126507E-003, -1.8981056317677197E-003) (  0.0000000000000000     ,  0.0000000000000000     ) ( -1.8084217837304058E-003, -5.6659091241031256E-003) ( -8.7720383104963559E-004, -8.9309354268920637E-004) (  2.5313699403970417E-004,  8.5547998149107637E-005)
 (  2.9190952704511528E-003, -9.1472747169405334E-003) (  3.9728273508658654E-004,  2.4946852265740915E-003) ( -8.0354739768439870E-004, -1.0783245432774806E-003) ( -1.4967261533259835E-002, -7.6025379028523132E-003) (  2.4523283104011910E-003, -0.0000000000000000     ) (  0.0000000000000000     ,  0.0000000000000000     ) (  1.4088073351126507E-003, -1.8981056317677197E-003) ( -9.9482199707483948E-004,  6.2233492898654931E-003) (  6.3733945916768738E-004,  1.9976890020709120E-003) ( -1.0743508932430953E-003, -1.0938117360815508E-003)
 (  1.0743508932430953E-003, -1.0938117360815508E-003) (  6.3733945916768738E-004, -1.9976890020709120E-003) (  9.9482199707483948E-004,  6.2233492898654931E-003) (  1.4088073351126507E-003,  1.8981056317677197E-003) (  0.0000000000000000     , -0.0000000000000000     ) (  2.4523283104011910E-003, -0.0000000000000000     ) (  1.4967261533259835E-002, -7.6025379028523132E-003) ( -8.0354739768439870E-004,  1.0783245432774806E-003) ( -3.9728273508658654E-004,  2.4946852265740915E-003) (  2.9190952704511528E-003,  9.1472747169405334E-003)
 (  2.5313699403970417E-004, -8.5547998149107637E-005) (  8.7720383104963559E-004, -8.9309354268920637E-004) ( -1.8084217837304058E-003,  5.6659091241031256E-003) (  0.0000000000000000     , -0.0000000000000000     ) (  1.4088073351126507E-003,  1.8981056317677197E-003) (  1.4967261533259835E-002,  7.6025379028523132E-003) ( -1.5449642747589346E-003, -0.0000000000000000     ) (  2.7586818724992012E-003, -1.4006379605842670E-003) ( -1.9670809370604986E-003,  2.6510473275414190E-003) (  1.4636662931504551E-003, -9.1333243773165304E-003)
 (  0.0000000000000000     , -0.0000000000000000     ) (  3.8667314546017654E-004, -1.3067672569007594E-004) (  0.0000000000000000     , -0.0000000000000000     ) ( -1.8084217837304058E-003,  5.6659091241031256E-003) ( -9.9482199707483948E-004, -6.2233492898654931E-003) ( -8.0354739768439870E-004, -1.0783245432774806E-003) (  2.7586818724992012E-003,  1.4006379605842670E-003) ( -1.7255140879379152E-003, -0.0000000000000000     ) ( -1.9840872654571538E-002,  1.0078994208247077E-002) (  8.7770269471575265E-004, -1.1592993739339701E-003)
 (  0.0000000000000000     , -0.0000000000000000     ) (  0.0000000000000000     , -0.0000000000000000     ) (  3.8667314546017654E-004, -1.3067672569007594E-004) ( -8.7720383104963559E-004,  8.9309354268920637E-004) (  6.3733945916768738E-004, -1.9976890020709120E-003) ( -3.9728273508658654E-004, -2.4946852265740915E-003) ( -1.9670809370604986E-003, -2.6510473275414190E-003) ( -1.9840872654571538E-002, -1.0078994208247077E-002) (  5.4874330415505233E-003, -0.0000000000000000     ) (  1.3749873667824018E-002, -6.9856522542259608E-003)
 (  0.0000000000000000     , -0.0000000000000000     ) (  0.0000000000000000     , -0.0000000000000000     ) (  0.0000000000000000     , -0.0000000000000000     ) (  2.5313699403970417E-004, -8.5547998149107637E-005) ( -1.0743508932430953E-003,  1.0938117360815508E-003) (  2.9190952704511528E-003, -9.1472747169405334E-003) (  1.4636662931504551E-003,  9.1333243773165304E-003) (  8.7770269471575265E-004,  1.1592993739339701E-003) (  1.3749873667824018E-002,  6.9856522542259608E-003) ( -4.6692829892548641E-003, -0.0000000000000000     )
 Mode          36
 (  1.0567059947274596E-002, -0.0000000000000000     ) ( -1.7632420096411324E-003,  8.9358825308194663E-004) (  2.2121760984385396E-003, -2.9992043365534662E-003) ( -1.2130751075067970E-003,  7.4780596061857340E-003) (  1.2432555163100668E-002,  3.9006884648334364E-002) ( -4.7527986550554438E-003, -4.8426039564427792E-003) ( -6.4158729966106000E-003, -2.1486356192856591E-003) (  0.0000000000000000     ,  0.0000000000000000     ) (  0.0000000000000000     ,  0.0000000000000000     ) (  0.0000000000000000     ,  0.0000000000000000     )
 ( -1.7632420096411324E-003, -8.9358825308194663E-004) ( -2.2807299857531747E-002, -0.0000000000000000     ) (  4.9512764597710694E-003, -2.5153660901152957E-003) (  1.9542309412443845E-003, -2.6983729323068750E-003) (  3.5408940058290162E-004, -2.1819346612737796E-003) (  2.7880270663161091E-003,  8.7468292257530163E-003) ( -3.8806438516906646E-003, -3.9539695732226082E-003) ( -9.8004078853970774E-003, -3.2820951220849503E-003) (  0.0000000000000000     ,  0.0000000000000000     ) (  0.0000000000000000     ,  0.0000000000000000     )
 (  2.2121760984385396E-003,  2.9992043365534662E-003) (  4.9512764597710694E-003,  2.5153660901152957E-003) (  1.1781542943553583E-002, -0.0000000000000000     ) ( -1.4224089024629700E-003,  7.2350265264373116E-004) (  3.3853164811835596E-005, -5.9646513967603182E-005) (  8.4932523942681849E-004, -5.2348397114859758E-003) ( -7.5669907024264130E-003, -2.3742283582240408E-002) (  0.0000000000000000     ,  0.0000000000000000     ) ( -9.8004078853970774E-003, -3.2820951220849503E-003) (  0.0000000000000000     ,  0.0000000000000000     )
 ( -1.2130751075067970E-003, -7.4780596061857340E-003) (  1.9542309412443845E-003,  2.6983729323068750E-003) ( -1.4224089024629700E-003, -7.2350265264373116E-004) (  9.8159708417837731E-003, -0.0000000000000000     ) ( -4.3251665684124075E-003,  2.1979792854645097E-003) ( -1.6418475354832984E-003,  2.2642890340647940E-003) (  0.0000000000000000     ,  0.0000000000000000     ) ( -7.5669907024264130E-003, -2.3742283582240408E-002) (  3.8806438516906646E-003,  3.9539695732226082E-003) ( -6.4158729966106000E-003, -2.1486356192856591E-003)
 (  1.2432555163100668E-002, -3.9006884648334364E-002) (  3.5408940058290162E-004,  2.1819346612737796E-003) (  3.3853164811835596E-005,  5.9646513967603182E-005) ( -4.3251665684124075E-003, -2.1979792854645097E-003) ( -9.3572738750802055E-003, -0.0000000000000000     ) (  0.0000000000000000     ,  0.0000000000000000     ) ( -1.6418475354832984E-003,  2.2642890340647940E-003) ( -8.4932523942681849E-004,  5.2348397114859758E-003) (  2.7880270663161091E-003,  8.7468292257530163E-003) (  4.7527986550554438E-003,  4.8426039564427792E-003)
 ( -4.7527986550554438E-003,  4.8426039564427792E-003) (  2.7880270663161091E-003, -8.7468292257530163E-003) (  8.4932523942681849E-004,  5.2348397114859758E-003) ( -1.6418475354832984E-003, -2.2642890340647940E-003) (  0.0000000000000000     , -0.0000000000000000     ) ( -9.3572738750802055E-003, -0.0000000000000000     ) (  4.3251665684124075E-003, -2.1979792854645097E-003) (  3.3853164811835596E-005, -5.9646513967603182E-005) ( -3.5408940058290162E-004,  2.1819346612737796E-003) (  1.2432555163100668E-002,  3.9006884648334364E-002)
 ( -6.4158729966106000E-003,  2.1486356192856591E-003) ( -3.8806438516906646E-003,  3.9539695732226082E-003) ( -7.5669907024264130E-003,  2.3742283582240408E-002) (  0.0000000000000000     , -0.0000000000000000     ) ( -1.6418475354832984E-003, -2.2642890340647940E-003) (  4.3251665684124075E-003,  2.1979792854645097E-003) (  9.8159708417837731E-003, -0.0000000000000000     ) (  1.4224089024629700E-003, -7.2350265264373116E-004) (  1.9542309412443845E-003, -2.6983729323068750E-003) (  1.2130751075067970E-003, -7.4780596061857340E-003)
 (  0.0000000000000000     , -0.0000000000000000     ) ( -9.8004078853970774E-003,  3.2820951220849503E-003) (  0.0000000000000000     , -0.0000000000000000     ) ( -7.5669907024264130E-003,  2.3742283582240408E-002) ( -8.4932523942681849E-004, -5.2348397114859758E-003) (  3.3853164811835596E-005,  5.9646513967603182E-005) (  1.4224089024629700E-003,  7.2350265264373116E-004) (  1.1781542943553583E-002, -0.0000000000000000     ) ( -4.9512764597710694E-003,  2.5153660901152957E-003) (  2.2121760984385396E-003, -2.9992043365534662E-003)
 (  0.0000000000000000     , -0.0000000000000000     ) (  0.0000000000000000     , -0.0000000000000000     ) ( -9.8004078853970774E-003,  3.2820951220849503E-003) (  3.8806438516906646E-003, -3.9539695732226082E-003) (  2.7880270663161091E-003, -8.7468292257530163E-003) ( -3.5408940058290162E-004, -2.1819346612737796E-003) (  1.9542309412443845E-003,  2.6983729323068750E-003) ( -4.9512764597710694E-003, -2.5153660901152957E-003) ( -2.2807299857531747E-002, -0.0000000000000000     ) (  1.7632420096411324E-003, -8.9358825308194663E-004)
 (  0.0000000000000000     , -0.0000000000000000     ) (  0.0000000000000000     , -0.0000000000000000     ) (  0.0000000000000000     , -0.0000000000000000     ) ( -6.4158729966106000E-003,  2.1486356192856591E-003) (  4.7527986550554438E-003, -4.8426039564427792E-003) (  1.2432555163100668E-002, -3.9006884648334364E-002) (  1.2130751075067970E-003,  7.4780596061857340E-003) (  2.2121760984385396E-003,  2.9992043365534662E-003) (  1.7632420096411324E-003,  8.9358825308194663E-004) (  1.0567059947274596E-002, -0.0000000000000000     )
 Mode          37
 (  4.0759779732282980E-003, -0.0000000000000000     ) (  2.1327594137640276E-002, -1.0843980244125445E-002) ( -3.6880652056779841E-003,  5.0444864143908662E-003) ( -1.8869420878291718E-003,  1.1578706976760307E-002) (  1.8292532766715011E-002,  5.7460743394049128E-002) ( -6.9219237855732739E-005, -8.6753031521659185E-005) ( -6.1046185633641531E-003, -2.0437051142375463E-003) (  0.0000000000000000     ,  0.0000000000000000     ) (  0.0000000000000000     ,  0.0000000000000000     ) (  0.0000000000000000     ,  0.0000000000000000     )
 (  2.1327594137640276E-002,  1.0843980244125445E-002) ( -1.0424686290337479E-002, -0.0000000000000000     ) ( -3.7845784157176439E-002,  1.9239695392538524E-002) (  7.9014134952834613E-003, -1.0812610723507005E-002) (  5.5506461191915301E-004, -3.4184428346395032E-003) (  4.1723854881154654E-003,  1.3106483252164979E-002) ( -5.6517271043628793E-005, -7.0833553622549962E-005) ( -9.3249588851496024E-003, -3.1218111280539758E-003) (  0.0000000000000000     ,  0.0000000000000000     ) (  0.0000000000000000     ,  0.0000000000000000     )
 ( -3.6880652056779841E-003, -5.0444864143908662E-003) ( -3.7845784157176439E-002, -1.9239695392538524E-002) (  3.1521994473859821E-003, -0.0000000000000000     ) (  6.1286055808599318E-003, -3.1153437225201908E-003) (  3.1420172636226497E-003, -4.2992537234620067E-003) (  1.3254054934797252E-003, -8.1454301636839036E-003) ( -1.1004576483606842E-002, -3.4567478430904942E-002) (  0.0000000000000000     ,  0.0000000000000000     ) ( -9.3249588851496024E-003, -3.1218111280539758E-003) (  0.0000000000000000     ,  0.0000000000000000     )
 ( -1.8869420878291718E-003, -1.1578706976760307E-002) (  7.9014134952834613E-003,  1.0812610723507005E-002) (  6.1286055808599318E-003,  3.1153437225201908E-003) (  4.4010451221294065E-003, -0.0000000000000000     ) (  2.8904354646882759E-002, -1.4694046467690722E-002) ( -5.8935548282273266E-003,  8.0647951122356266E-003) (  0.0000000000000000     ,  0.0000000000000000     ) ( -1.1004576483606842E-002, -3.4567478430904942E-002) (  5.6517271043628793E-005,  7.0833553622549962E-005) ( -6.1046185633641531E-003, -2.0437051142375463E-003)
 (  1.8292532766715011E-002, -5.7460743394049128E-002) (  5.5506461191915301E-004,  3.4184428346395032E-003) (  3.1420172636226497E-003,  4.2992537234620067E-003) (  2.8904354646882759E-002,  1.4694046467690722E-002) ( -1.2045362524062079E-003, -0.0000000000000000     ) (  0.0000000000000000     ,  0.0000000000000000     ) ( -5.8935548282273266E-003,  8.0647951122356266E-003) ( -1.3254054934797252E-003,  8.1454301636839036E-003) (  4.1723854881154654E-003,  1.3106483252164979E-002) (  6.9219237855732739E-005,  8.6753031521659185E-005)
 ( -6.9219237855732739E-005,  8.6753031521659185E-005) (  4.1723854881154654E-003, -1.3106483252164979E-002) (  1.3254054934797252E-003,  8.1454301636839036E-003) ( -5.8935548282273266E-003, -8.0647951122356266E-003) (  0.0000000000000000     , -0.0000000000000000     ) ( -1.2045362524062079E-003, -0.0000000000000000     ) ( -2.8904354646882759E-002,  1.4694046467690722E-002) (  3.1420172636226497E-003, -4.2992537234620067E-003) ( -5.5506461191915301E-004,  3.4184428346395032E-003) (  1.8292532766715011E-002,  5.7460743394049128E-002)
 ( -6.1046185633641531E-003,  2.0437051142375463E-003) ( -5.6517271043628793E-005,  7.0833553622549962E-005) ( -1.1004576483606842E-002,  3.4567478430904942E-002) (  0.0000000000000000     , -0.0000000000000000     ) ( -5.8935548282273266E-003, -8.0647951122356266E-003) ( -2.8904354646882759E-002, -1.4694046467690722E-002) (  4.4010451221294065E-003, -0.0000000000000000     ) ( -6.1286055808599318E-003,  3.1153437225201908E-003) (  7.9014134952834613E-003, -1.0812610723507005E-002) (  1.8869420878291718E-003, -1.1578706976760307E-002)
 (  0.0000000000000000     , -0.0000000000000000     ) ( -9.3249588851496024E-003,  3.1218111280539758E-003) (  0.0000000000000000     , -0.0000000000000000     ) ( -1.1004576483606842E-002,  3.4567478430904942E-002) ( -1.3254054934797252E-003, -8.1454301636839036E-003) (  3.1420172636226497E-003,  4.2992537234620067E-003) ( -6.1286055808599318E-003, -3.1153437225201908E-003) (  3.1521994473859821E-003, -0.0000000000000000     ) (  3.7845784157176439E-002, -1.9239695392538524E-002) ( -3.6880652056779841E-003,  5.0444864143908662E-003)
 (  0.0000000000000000     , -0.0000000000000000     ) (  0.0000000000000000     , -0.0000000000000000     ) ( -9.3249588851496024E-003,  3.1218111280539758E-003) (  5.6517271043628793E-005, -7.0833553622549962E-005) (  4.1723854881154654E-003, -1.3106483252164979E-002) ( -5.5506461191915301E-004, -3.4184428346395032E-003) (  7.9014134952834613E-003,  1.0812610723507005E-002) (  3.7845784157176439E-002,  1.9239695392538524E-002) ( -1.0424686290337479E-002, -0.0000000000000000     ) ( -2.1327594137640276E-002,  1.0843980244125445E-002)
 (  0.0000000000000000     , -0.0000000000000000     ) (  0.0000000000000000     , -0.0000000000000000     ) (  0.0000000000000000     , -0.0000000000000000     ) ( -6.1046185633641531E-003,  2.0437051142375463E-003) (  6.9219237855732739E-005, -8.6753031521659185E-005) (  1.8292532766715011E-002, -5.7460743394049128E-002) (  1.8869420878291718E-003,  1.1578706976760307E-002) ( -3.6880652056779841E-003, -5.0444864143908662E-003) ( -2.1327594137640276E-002, -1.0843980244125445E-002) (  4.0759779732282980E-003, -0.0000000000000000     )
 Mode          38
 ( -3.4895223882030245E-003, -0.0000000000000000     ) ( -6.2065197884759874E-003,  3.1844975984896646E-003) (  5.5391279491476949E-003, -7.5860953492576516E-003) ( -1.5081141569607760E-003,  9.3369221097681816E-003) (  1.2594313478278114E-003,  3.9634346983582289E-003) ( -4.5105722582836402E-003, -4.5756958770270736E-003) ( -4.7085428667880129E-004, -1.5787142113710535E-004) (  0.0000000000000000     ,  0.0000000000000000     ) (  0.0000000000000000     ,  0.0000000000000000     ) (  0.0000000000000000     ,  0.0000000000000000     )
 ( -6.2065197884759874E-003, -3.1844975984896646E-003) (  1.5870194762254066E-002, -0.0000000000000000     ) (  9.2459329653817278E-003, -4.7531068703564570E-003) ( -5.2636872864879614E-003,  7.2125581437870291E-003) (  3.9380324744496981E-004, -2.4413237011539400E-003) (  2.8241661228637846E-004,  8.8853120125894833E-004) ( -3.6828668269160442E-003, -3.7360400389576981E-003) ( -7.1924180333334800E-004, -2.4115257914367888E-004) (  0.0000000000000000     ,  0.0000000000000000     ) (  0.0000000000000000     ,  0.0000000000000000     )
 (  5.5391279491476949E-003,  7.5860953492576516E-003) (  9.2459329653817278E-003,  4.7531068703564570E-003) ( -1.4458093690704296E-002, -0.0000000000000000     ) ( -1.0667946561763223E-003,  5.5164616321295740E-004) ( -2.7894454683133718E-003,  3.8213249635697163E-003) (  1.0094882738485569E-003, -6.2531061906610473E-003) ( -7.6656929052796360E-004, -2.4128275522048007E-003) (  0.0000000000000000     ,  0.0000000000000000     ) ( -7.1924180333334800E-004, -2.4115257914367888E-004) (  0.0000000000000000     ,  0.0000000000000000     )
 ( -1.5081141569607760E-003, -9.3369221097681816E-003) ( -5.2636872864879614E-003, -7.2125581437870291E-003) ( -1.0667946561763223E-003, -5.5164616321295740E-004) ( -8.9204490739267089E-003, -0.0000000000000000     ) ( -6.7174984770574583E-003,  3.4560432960024983E-003) (  3.8168753768139650E-003, -5.2302634488939331E-003) (  0.0000000000000000     ,  0.0000000000000000     ) ( -7.6656929052796360E-004, -2.4128275522048007E-003) (  3.6828668269160442E-003,  3.7360400389576981E-003) ( -4.7085428667880129E-004, -1.5787142113710535E-004)
 (  1.2594313478278114E-003, -3.9634346983582289E-003) (  3.9380324744496981E-004,  2.4413237011539400E-003) ( -2.7894454683133718E-003, -3.8213249635697163E-003) ( -6.7174984770574583E-003, -3.4560432960024983E-003) (  1.0997870390579966E-002, -0.0000000000000000     ) (  0.0000000000000000     ,  0.0000000000000000     ) (  3.8168753768139650E-003, -5.2302634488939331E-003) ( -1.0094882738485569E-003,  6.2531061906610473E-003) (  2.8241661228637846E-004,  8.8853120125894833E-004) (  4.5105722582836402E-003,  4.5756958770270736E-003)
 ( -4.5105722582836402E-003,  4.5756958770270736E-003) (  2.8241661228637846E-004, -8.8853120125894833E-004) (  1.0094882738485569E-003,  6.2531061906610473E-003) (  3.8168753768139650E-003,  5.2302634488939331E-003) (  0.0000000000000000     , -0.0000000000000000     ) (  1.0997870390579966E-002, -0.0000000000000000     ) (  6.7174984770574583E-003, -3.4560432960024983E-003) ( -2.7894454683133718E-003,  3.8213249635697163E-003) ( -3.9380324744496981E-004,  2.4413237011539400E-003) (  1.2594313478278114E-003,  3.9634346983582289E-003)
 ( -4.7085428667880129E-004,  1.5787142113710535E-004) ( -3.6828668269160442E-003,  3.7360400389576981E-003) ( -7.6656929052796360E-004,  2.4128275522048007E-003) (  0.0000000000000000     , -0.0000000000000000     ) (  3.8168753768139650E-003,  5.2302634488939331E-003) (  6.7174984770574583E-003,  3.4560432960024983E-003) ( -8.9204490739267089E-003, -0.0000000000000000     ) (  1.0667946561763223E-003, -5.5164616321295740E-004) ( -5.2636872864879614E-003,  7.2125581437870291E-003) (  1.5081141569607760E-003, -9.3369221097681816E-003)
 (  0.0000000000000000     , -0.0000000000000000     ) ( -7.1924180333334800E-004,  2.4115257914367888E-004) (  0.0000000000000000     , -0.0000000000000000     ) ( -7.6656929052796360E-004,  2.4128275522048007E-003) ( -1.0094882738485569E-003, -6.2531061906610473E-003) ( -2.7894454683133718E-003, -3.8213249635697163E-003) (  1.0667946561763223E-003,  5.5164616321295740E-004) ( -1.4458093690704296E-002, -0.0000000000000000     ) ( -9.2459329653817278E-003,  4.7531068703564570E-003) (  5.5391279491476949E-003, -7.5860953492576516E-003)
 (  0.0000000000000000     , -0.0000000000000000     ) (  0.0000000000000000     , -0.0000000000000000     ) ( -7.1924180333334800E-004,  2.4115257914367888E-004) (  3.6828668269160442E-003, -3.7360400389576981E-003) (  2.8241661228637846E-004, -8.8853120125894833E-004) ( -3.9380324744496981E-004, -2.4413237011539400E-003) ( -5.2636872864879614E-003, -7.2125581437870291E-003) ( -9.2459329653817278E-003, -4.7531068703564570E-003) (  1.5870194762254066E-002, -0.0000000000000000     ) (  6.2065197884759874E-003, -3.1844975984896646E-003)
 (  0.0000000000000000     , -0.0000000000000000     ) (  0.0000000000000000     , -0.0000000000000000     ) (  0.0000000000000000     , -0.0000000000000000     ) ( -4.7085428667880129E-004,  1.5787142113710535E-004) (  4.5105722582836402E-003, -4.5756958770270736E-003) (  1.2594313478278114E-003, -3.9634346983582289E-003) (  1.5081141569607760E-003,  9.3369221097681816E-003) (  5.5391279491476949E-003,  7.5860953492576516E-003) (  6.2065197884759874E-003,  3.1844975984896646E-003) ( -3.4895223882030245E-003, -0.0000000000000000     )
 Mode          39
 ( -1.6106123762264436E-002, -0.0000000000000000     ) (  1.9345561552272690E-002, -9.8251114125162842E-003) (  2.9401639849025735E-003, -4.0575457990833074E-003) ( -2.0506951052738378E-003,  1.2729352795909407E-002) (  2.3512142976147136E-003,  7.3893265110429171E-003) ( -3.4591550923011882E-003, -3.5071373886254621E-003) ( -1.1053042514145061E-003, -3.6942451506116704E-004) (  0.0000000000000000     ,  0.0000000000000000     ) (  0.0000000000000000     ,  0.0000000000000000     ) (  0.0000000000000000     ,  0.0000000000000000     )
 (  1.9345561552272690E-002,  9.8251114125162842E-003) (  4.0755937431333239E-002, -0.0000000000000000     ) ( -3.2429975354315813E-002,  1.6471356154127714E-002) ( -1.3677920788138561E-003,  1.9090526709495841E-003) (  7.0037530108474073E-004, -4.3439673136240909E-003) (  5.0310585247311554E-004,  1.5809841428765399E-003) ( -2.8243883057626523E-003, -2.8635656866564832E-003) ( -1.6883801326878249E-003, -5.6430526794671730E-004) (  0.0000000000000000     ,  0.0000000000000000     ) (  0.0000000000000000     ,  0.0000000000000000     )
 (  2.9401639849025735E-003,  4.0575457990833074E-003) ( -3.2429975354315813E-002, -1.6471356154127714E-002) ( -2.8573302237851150E-002, -0.0000000000000000     ) (  5.1621477535225401E-003, -2.6217741718192722E-003) ( -1.0537960698414400E-003,  1.4608007938074104E-003) (  1.5375680720753969E-003, -9.5407038312655037E-003) ( -1.4754335749131854E-003, -4.6372464584222258E-003) (  0.0000000000000000     ,  0.0000000000000000     ) ( -1.6883801326878249E-003, -5.6430526794671730E-004) (  0.0000000000000000     ,  0.0000000000000000     )
 ( -2.0506951052738378E-003, -1.2729352795909407E-002) ( -1.3677920788138561E-003, -1.9090526709495841E-003) (  5.1621477535225401E-003,  2.6217741718192722E-003) ( -1.9474640251801598E-002, -0.0000000000000000     ) (  2.4797271342055935E-002, -1.2594479741761653E-002) (  9.5849157293071818E-004, -1.3386092690082288E-003) (  0.0000000000000000     ,  0.0000000000000000     ) ( -1.4754335749131854E-003, -4.6372464584222258E-003) (  2.8243883057626523E-003,  2.8635656866564832E-003) ( -1.1053042514145061E-003, -3.6942451506116704E-004)
 (  2.3512142976147136E-003, -7.3893265110429171E-003) (  7.0037530108474073E-004,  4.3439673136240909E-003) ( -1.0537960698414400E-003, -1.4608007938074104E-003) (  2.4797271342055935E-002,  1.2594479741761653E-002) (  2.3398128820583952E-002, -0.0000000000000000     ) (  0.0000000000000000     ,  0.0000000000000000     ) (  9.5849157293071818E-004, -1.3386092690082288E-003) ( -1.5375680720753969E-003,  9.5407038312655037E-003) (  5.0310585247311554E-004,  1.5809841428765399E-003) (  3.4591550923011882E-003,  3.5071373886254621E-003)
 ( -3.4591550923011882E-003,  3.5071373886254621E-003) (  5.0310585247311554E-004, -1.5809841428765399E-003) (  1.5375680720753969E-003,  9.5407038312655037E-003) (  9.5849157293071818E-004,  1.3386092690082288E-003) (  0.0000000000000000     , -0.0000000000000000     ) (  2.3398128820583952E-002, -0.0000000000000000     ) ( -2.4797271342055935E-002,  1.2594479741761653E-002) ( -1.0537960698414400E-003,  1.4608007938074104E-003) ( -7.0037530108474073E-004,  4.3439673136240909E-003) (  2.3512142976147136E-003,  7.3893265110429171E-003)
 ( -1.1053042514145061E-003,  3.6942451506116704E-004) ( -2.8243883057626523E-003,  2.8635656866564832E-003) ( -1.4754335749131854E-003,  4.6372464584222258E-003) (  0.0000000000000000     , -0.0000000000000000     ) (  9.5849157293071818E-004,  1.3386092690082288E-003) ( -2.4797271342055935E-002, -1.2594479741761653E-002) ( -1.9474640251801598E-002, -0.0000000000000000     ) ( -5.1621477535225401E-003,  2.6217741718192722E-003) ( -1.3677920788138561E-003,  1.9090526709495841E-003) (  2.0506951052738378E-003, -1.2729352795909407E-002)
 (  0.0000000000000000     , -0.0000000000000000     ) ( -1.6883801326878249E-003,  5.6430526794671730E-004) (  0.0000000000000000     , -0.0000000000000000     ) ( -1.4754335749131854E-003,  4.6372464584222258E-003) ( -1.5375680720753969E-003, -9.5407038312655037E-003) ( -1.0537960698414400E-003, -1.4608007938074104E-003) ( -5.1621477535225401E-003, -2.6217741718192722E-003) ( -2.8573302237851150E-002, -0.0000000000000000     ) (  3.2429975354315813E-002, -1.6471356154127714E-002) (  2.9401639849025735E-003, -4.0575457990833074E-003)
 (  0.0000000000000000     , -0.0000000000000000     ) (  0.0000000000000000     , -0.0000000000000000     ) ( -1.6883801326878249E-003,  5.6430526794671730E-004) (  2.8243883057626523E-003, -2.8635656866564832E-003) (  5.0310585247311554E-004, -1.5809841428765399E-003) ( -7.0037530108474073E-004, -4.3439673136240909E-003) ( -1.3677920788138561E-003, -1.9090526709495841E-003) (  3.2429975354315813E-002,  1.6471356154127714E-002) (  4.0755937431333239E-002, -0.0000000000000000     ) ( -1.9345561552272690E-002,  9.8251114125162842E-003)
 (  0.0000000000000000     , -0.0000000000000000     ) (  0.0000000000000000     , -0.0000000000000000     ) (  0.0000000000000000     , -0.0000000000000000     ) ( -1.1053042514145061E-003,  3.6942451506116704E-004) (  3.4591550923011882E-003, -3.5071373886254621E-003) (  2.3512142976147136E-003, -7.3893265110429171E-003) (  2.0506951052738378E-003,  1.2729352795909407E-002) (  2.9401639849025735E-003,  4.0575457990833074E-003) ( -1.9345561552272690E-002, -9.8251114125162842E-003) ( -1.6106123762264436E-002, -0.0000000000000000     )
 Mode          40
 (  2.0900845610587761E-003, -0.0000000000000000     ) (  8.5121982469321298E-004, -4.3487744858235644E-004) ( -4.1588152742743590E-003,  5.7020214868327276E-003) ( -4.2201767672059003E-003,  2.6027031428672905E-002) (  6.5125816237692636E-003,  2.0501006999259861E-002) ( -8.1878119045632382E-003, -8.2964046561413794E-003) (  1.7442814804362432E-003,  5.8707913792886289E-004) (  0.0000000000000000     ,  0.0000000000000000     ) (  0.0000000000000000     ,  0.0000000000000000     ) (  0.0000000000000000     ,  0.0000000000000000     )
 (  8.5121982469321298E-004,  4.3487744858235644E-004) (  6.2525255944055943E-003, -0.0000000000000000     ) (  1.8244750613573757E-003, -9.2299177939105469E-004) (  8.7096846231415389E-003, -1.1917756649070157E-002) (  1.4336914932156066E-003, -8.8452941045112504E-003) (  1.4559832582051017E-003,  4.5837150487615629E-003) ( -6.6853204253552161E-003, -6.7739860357323026E-003) (  2.6644339724695727E-003,  8.9677819616281146E-004) (  0.0000000000000000     ,  0.0000000000000000     ) (  0.0000000000000000     ,  0.0000000000000000     )
 ( -4.1588152742743590E-003, -5.7020214868327276E-003) (  1.8244750613573757E-003,  9.2299177939105469E-004) ( -1.3024739748791155E-002, -0.0000000000000000     ) ( -8.6175165052749809E-004,  4.3918693282532723E-004) (  3.6670140954403498E-003, -5.0198663535758990E-003) (  3.1565714438827283E-003, -1.9470785191116204E-002) ( -3.9720637435473553E-003, -1.2502930403752062E-002) (  0.0000000000000000     ,  0.0000000000000000     ) (  2.6644339724695727E-003,  8.9677819616281146E-004) (  0.0000000000000000     ,  0.0000000000000000     )
 ( -4.2201767672059003E-003, -2.6027031428672905E-002) (  8.7096846231415389E-003,  1.1917756649070157E-002) ( -8.6175165052749809E-004, -4.3918693282532723E-004) ( -5.6338708397387742E-003, -0.0000000000000000     ) ( -1.7796128863113846E-003,  9.0325520818689432E-004) ( -6.1347621569555260E-003,  8.3947909338945997E-003) (  0.0000000000000000     ,  0.0000000000000000     ) ( -3.9720637435473553E-003, -1.2502930403752062E-002) (  6.6853204253552161E-003,  6.7739860357323026E-003) (  1.7442814804362432E-003,  5.8707913792886289E-004)
 (  6.5125816237692636E-003, -2.0501006999259861E-002) (  1.4336914932156066E-003,  8.8452941045112504E-003) (  3.6670140954403498E-003,  5.0198663535758990E-003) ( -1.7796128863113846E-003, -9.0325520818689432E-004) (  1.0316000433065558E-002, -0.0000000000000000     ) (  0.0000000000000000     ,  0.0000000000000000     ) ( -6.1347621569555260E-003,  8.3947909338945997E-003) ( -3.1565714438827283E-003,  1.9470785191116204E-002) (  1.4559832582051017E-003,  4.5837150487615629E-003) (  8.1878119045632382E-003,  8.2964046561413794E-003)
 ( -8.1878119045632382E-003,  8.2964046561413794E-003) (  1.4559832582051017E-003, -4.5837150487615629E-003) (  3.1565714438827283E-003,  1.9470785191116204E-002) ( -6.1347621569555260E-003, -8.3947909338945997E-003) (  0.0000000000000000     , -0.0000000000000000     ) (  1.0316000433065558E-002, -0.0000000000000000     ) (  1.7796128863113846E-003, -9.0325520818689432E-004) (  3.6670140954403498E-003, -5.0198663535758990E-003) ( -1.4336914932156066E-003,  8.8452941045112504E-003) (  6.5125816237692636E-003,  2.0501006999259861E-002)
 (  1.7442814804362432E-003, -5.8707913792886289E-004) ( -6.6853204253552161E-003,  6.7739860357323026E-003) ( -3.9720637435473553E-003,  1.2502930403752062E-002) (  0.0000000000000000     , -0.0000000000000000     ) ( -6.1347621569555260E-003, -8.3947909338945997E-003) (  1.7796128863113846E-003,  9.0325520818689432E-004) ( -5.6338708397387742E-003, -0.0000000000000000     ) (  8.6175165052749809E-004, -4.3918693282532723E-004) (  8.7096846231415389E-003, -1.1917756649070157E-002) (  4.2201767672059003E-003, -2.6027031428672905E-002)
 (  0.0000000000000000     , -0.0000000000000000     ) (  2.6644339724695727E-003, -8.9677819616281146E-004) (  0.0000000000000000     , -0.0000000000000000     ) ( -3.9720637435473553E-003,  1.2502930403752062E-002) ( -3.1565714438827283E-003, -1.9470785191116204E-002) (  3.6670140954403498E-003,  5.0198663535758990E-003) (  8.6175165052749809E-004,  4.3918693282532723E-004) ( -1.3024739748791155E-002, -0.0000000000000000     ) ( -1.8244750613573757E-003,  9.2299177939105469E-004) ( -4.1588152742743590E-003,  5.7020214868327276E-003)
 (  0.0000000000000000     , -0.0000000000000000     ) (  0.0000000000000000     , -0.0000000000000000     ) (  2.6644339724695727E-003, -8.9677819616281146E-004) (  6.6853204253552161E-003, -6.7739860357323026E-003) (  1.4559832582051017E-003, -4.5837150487615629E-003) ( -1.4336914932156066E-003, -8.8452941045112504E-003) (  8.7096846231415389E-003,  1.1917756649070157E-002) ( -1.8244750613573757E-003, -9.2299177939105469E-004) (  6.2525255944055943E-003, -0.0000000000000000     ) ( -8.5121982469321298E-004,  4.3487744858235644E-004)
 (  0.0000000000000000     , -0.0000000000000000     ) (  0.0000000000000000     , -0.0000000000000000     ) (  0.0000000000000000     , -0.0000000000000000     ) (  1.7442814804362432E-003, -5.8707913792886289E-004) (  8.1878119045632382E-003, -8.2964046561413794E-003) (  6.5125816237692636E-003, -2.0501006999259861E-002) (  4.2201767672059003E-003,  2.6027031428672905E-002) ( -4.1588152742743590E-003, -5.7020214868327276E-003) ( -8.5121982469321298E-004, -4.3487744858235644E-004) (  2.0900845610587761E-003, -0.0000000000000000     )
 Mode          41
 (  9.3061747158118416E-004, -0.0000000000000000     ) (  6.3538752013360660E-003, -3.2233753566967044E-003) (  1.3705378673032850E-005, -6.8426047358078300E-008) (  4.3413567048631251E-004, -2.6656887262455535E-003) (  1.7039079676221319E-003,  5.3405918517146472E-003) (  6.4030491657322622E-003,  6.4925034432926302E-003) (  3.2608586134628720E-004,  1.0680182442215672E-004) (  0.0000000000000000     ,  0.0000000000000000     ) (  0.0000000000000000     ,  0.0000000000000000     ) (  0.0000000000000000     ,  0.0000000000000000     )
 (  6.3538752013360660E-003,  3.2233753566967044E-003) (  3.0854762610505264E-003, -0.0000000000000000     ) ( -1.0393669299331030E-002,  5.2696079684615722E-003) (  6.8498995049180614E-004, -9.5580265916255067E-004) ( -9.8473873126621572E-005,  6.0286594361978882E-004) (  4.6272007910864429E-004,  1.4512121745230186E-003) (  5.2280677513325199E-003,  5.3011068631099202E-003) (  4.9810438089141192E-004,  1.6314248159130548E-004) (  0.0000000000000000     ,  0.0000000000000000     ) (  0.0000000000000000     ,  0.0000000000000000     )
 (  1.3705378673032850E-005,  6.8426047358078300E-008) ( -1.0393669299331030E-002, -5.2696079684615722E-003) ( -5.0977559225883953E-003, -0.0000000000000000     ) (  1.7309006771828116E-003, -8.7755430029231034E-004) (  2.7862211176549033E-004, -3.9085931958161282E-004) ( -2.7570901843204166E-004,  1.6911288090183290E-003) ( -8.8897272155639268E-004, -2.7846717317471983E-003) (  0.0000000000000000     ,  0.0000000000000000     ) (  4.9810438089141192E-004,  1.6314248159130548E-004) (  0.0000000000000000     ,  0.0000000000000000     )
 (  4.3413567048631251E-004,  2.6656887262455535E-003) (  6.8498995049180614E-004,  9.5580265916255067E-004) (  1.7309006771828116E-003,  8.7755430029231034E-004) ( -2.5590372416225437E-003, -0.0000000000000000     ) (  8.0470816420751719E-003, -4.0800951455157363E-003) ( -3.6255816229336594E-004,  5.0958462885447239E-004) (  0.0000000000000000     ,  0.0000000000000000     ) ( -8.8897272155639268E-004, -2.7846717317471983E-003) ( -5.2280677513325199E-003, -5.3011068631099202E-003) (  3.2608586134628720E-004,  1.0680182442215672E-004)
 (  1.7039079676221319E-003, -5.3405918517146472E-003) ( -9.8473873126621572E-005, -6.0286594361978882E-004) (  2.7862211176549033E-004,  3.9085931958161282E-004) (  8.0470816420751719E-003,  4.0800951455157363E-003) (  3.6406994315792284E-003, -0.0000000000000000     ) (  0.0000000000000000     ,  0.0000000000000000     ) ( -3.6255816229336594E-004,  5.0958462885447239E-004) (  2.7570901843204166E-004, -1.6911288090183290E-003) (  4.6272007910864429E-004,  1.4512121745230186E-003) ( -6.4030491657322622E-003, -6.4925034432926302E-003)
 (  6.4030491657322622E-003, -6.4925034432926302E-003) (  4.6272007910864429E-004, -1.4512121745230186E-003) ( -2.7570901843204166E-004, -1.6911288090183290E-003) ( -3.6255816229336594E-004, -5.0958462885447239E-004) (  0.0000000000000000     , -0.0000000000000000     ) (  3.6406994315792284E-003, -0.0000000000000000     ) ( -8.0470816420751719E-003,  4.0800951455157363E-003) (  2.7862211176549033E-004, -3.9085931958161282E-004) (  9.8473873126621572E-005, -6.0286594361978882E-004) (  1.7039079676221319E-003,  5.3405918517146472E-003)
 (  3.2608586134628720E-004, -1.0680182442215672E-004) (  5.2280677513325199E-003, -5.3011068631099202E-003) ( -8.8897272155639268E-004,  2.7846717317471983E-003) (  0.0000000000000000     , -0.0000000000000000     ) ( -3.6255816229336594E-004, -5.0958462885447239E-004) ( -8.0470816420751719E-003, -4.0800951455157363E-003) ( -2.5590372416225437E-003, -0.0000000000000000     ) ( -1.7309006771828116E-003,  8.7755430029231034E-004) (  6.8498995049180614E-004, -9.5580265916255067E-004) ( -4.3413567048631251E-004,  2.6656887262455535E-003)
 (  0.0000000000000000     , -0.0000000000000000     ) (  4.9810438089141192E-004, -1.6314248159130548E-004) (  0.0000000000000000     , -0.0000000000000000     ) ( -8.8897272155639268E-004,  2.7846717317471983E-003) (  2.7570901843204166E-004,  1.6911288090183290E-003) (  2.7862211176549033E-004,  3.9085931958161282E-004) ( -1.7309006771828116E-003, -8.7755430029231034E-004) ( -5.0977559225883953E-003, -0.0000000000000000     ) (  1.0393669299331030E-002, -5.2696079684615722E-003) (  1.3705378673032850E-005, -6.8426047358078300E-008)
 (  0.0000000000000000     , -0.0000000000000000     ) (  0.0000000000000000     , -0.0000000000000000     ) (  4.9810438089141192E-004, -1.6314248159130548E-004) ( -5.2280677513325199E-003,  5.3011068631099202E-003) (  4.6272007910864429E-004, -1.4512121745230186E-003) (  9.8473873126621572E-005,  6.0286594361978882E-004) (  6.8498995049180614E-004,  9.5580265916255067E-004) (  1.0393669299331030E-002,  5.2696079684615722E-003) (  3.0854762610505264E-003, -0.0000000000000000     ) ( -6.3538752013360660E-003,  3.2233753566967044E-003)
 (  0.0000000000000000     , -0.0000000000000000     ) (  0.0000000000000000     , -0.0000000000000000     ) (  0.0000000000000000     , -0.0000000000000000     ) (  3.2608586134628720E-004, -1.0680182442215672E-004) ( -6.4030491657322622E-003,  6.4925034432926302E-003) (  1.7039079676221319E-003, -5.3405918517146472E-003) ( -4.3413567048631251E-004, -2.6656887262455535E-003) (  1.3705378673032850E-005,  6.8426047358078300E-008) ( -6.3538752013360660E-003, -3.2233753566967044E-003) (  9.3061747158118416E-004, -0.0000000000000000     )
 Mode          42
 (  1.8293001211884112E-003, -0.0000000000000000     ) (  9.8526387666582208E-004, -5.0876407814266680E-004) (  3.3305831804474398E-003, -4.5719437422886509E-003) (  3.2958638367858864E-005, -2.5850049077122590E-004) (  1.3318572851343212E-002,  4.1823387940266528E-002) ( -2.7656420249721407E-003, -2.8159735201150767E-003) ( -3.3110658741233386E-003, -1.1052290476888246E-003) (  0.0000000000000000     ,  0.0000000000000000     ) (  0.0000000000000000     ,  0.0000000000000000     ) (  0.0000000000000000     ,  0.0000000000000000     )
 (  9.8526387666582208E-004,  5.0876407814266680E-004) (  5.2448235536646723E-003, -0.0000000000000000     ) (  4.2944436364229116E-004, -2.0016862410599225E-004) (  2.0815473406549058E-003, -2.8290275864443428E-003) (  1.8034793450845703E-004, -1.0922378239529300E-003) (  2.9031686502662517E-003,  9.1164891466641636E-003) ( -2.2581372574597856E-003, -2.2992327511569730E-003) ( -5.0577366663851079E-003, -1.6882652570993320E-003) (  0.0000000000000000     ,  0.0000000000000000     ) (  0.0000000000000000     ,  0.0000000000000000     )
 (  3.3305831804474398E-003,  4.5719437422886509E-003) (  4.2944436364229116E-004,  2.0016862410599225E-004) ( -1.1243038631144939E-002, -0.0000000000000000     ) ( -1.3089018714906547E-003,  6.6237375865042488E-004) ( -1.3294211603507734E-004,  1.9088617708380891E-004) (  1.6689262673876196E-004, -9.8670544051150753E-004) ( -8.2597501221505550E-003, -2.5937756578840853E-002) (  0.0000000000000000     ,  0.0000000000000000     ) ( -5.0577366663851079E-003, -1.6882652570993320E-003) (  0.0000000000000000     ,  0.0000000000000000     )
 (  3.2958638367858864E-005,  2.5850049077122590E-004) (  2.0815473406549058E-003,  2.8290275864443428E-003) ( -1.3089018714906547E-003, -6.6237375865042488E-004) ( -4.7947720949827882E-003, -0.0000000000000000     ) ( -1.5097627815997155E-003,  7.5383052725411497E-004) ( -1.6829728799114567E-003,  2.2888519234478058E-003) (  0.0000000000000000     ,  0.0000000000000000     ) ( -8.2597501221505550E-003, -2.5937756578840853E-002) (  2.2581372574597856E-003,  2.2992327511569730E-003) ( -3.3110658741233386E-003, -1.1052290476888246E-003)
 (  1.3318572851343212E-002, -4.1823387940266528E-002) (  1.8034793450845703E-004,  1.0922378239529300E-003) ( -1.3294211603507734E-004, -1.9088617708380891E-004) ( -1.5097627815997155E-003, -7.5383052725411497E-004) (  8.9636870512746422E-003, -0.0000000000000000     ) (  0.0000000000000000     ,  0.0000000000000000     ) ( -1.6829728799114567E-003,  2.2888519234478058E-003) ( -1.6689262673876196E-004,  9.8670544051150753E-004) (  2.9031686502662517E-003,  9.1164891466641636E-003) (  2.7656420249721407E-003,  2.8159735201150767E-003)
 ( -2.7656420249721407E-003,  2.8159735201150767E-003) (  2.9031686502662517E-003, -9.1164891466641636E-003) (  1.6689262673876196E-004,  9.8670544051150753E-004) ( -1.6829728799114567E-003, -2.2888519234478058E-003) (  0.0000000000000000     , -0.0000000000000000     ) (  8.9636870512746422E-003, -0.0000000000000000     ) (  1.5097627815997155E-003, -7.5383052725411497E-004) ( -1.3294211603507734E-004,  1.9088617708380891E-004) ( -1.8034793450845703E-004,  1.0922378239529300E-003) (  1.3318572851343212E-002,  4.1823387940266528E-002)
 ( -3.3110658741233386E-003,  1.1052290476888246E-003) ( -2.2581372574597856E-003,  2.2992327511569730E-003) ( -8.2597501221505550E-003,  2.5937756578840853E-002) (  0.0000000000000000     , -0.0000000000000000     ) ( -1.6829728799114567E-003, -2.2888519234478058E-003) (  1.5097627815997155E-003,  7.5383052725411497E-004) ( -4.7947720949827882E-003, -0.0000000000000000     ) (  1.3089018714906547E-003, -6.6237375865042488E-004) (  2.0815473406549058E-003, -2.8290275864443428E-003) ( -3.2958638367858864E-005,  2.5850049077122590E-004)
 (  0.0000000000000000     , -0.0000000000000000     ) ( -5.0577366663851079E-003,  1.6882652570993320E-003) (  0.0000000000000000     , -0.0000000000000000     ) ( -8.2597501221505550E-003,  2.5937756578840853E-002) ( -1.6689262673876196E-004, -9.8670544051150753E-004) ( -1.3294211603507734E-004, -1.9088617708380891E-004) (  1.3089018714906547E-003,  6.6237375865042488E-004) ( -1.1243038631144939E-002, -0.0000000000000000     ) ( -4.2944436364229116E-004,  2.0016862410599225E-004) (  3.3305831804474398E-003, -4.5719437422886509E-003)
 (  0.0000000000000000     , -0.0000000000000000     ) (  0.0000000000000000     , -0.0000000000000000     ) ( -5.0577366663851079E-003,  1.6882652570993320E-003) (  2.2581372574597856E-003, -2.2992327511569730E-003) (  2.9031686502662517E-003, -9.1164891466641636E-003) ( -1.8034793450845703E-004, -1.0922378239529300E-003) (  2.0815473406549058E-003,  2.8290275864443428E-003) ( -4.2944436364229116E-004, -2.0016862410599225E-004) (  5.2448235536646723E-003, -0.0000000000000000     ) ( -9.8526387666582208E-004,  5.0876407814266680E-004)
 (  0.0000000000000000     , -0.0000000000000000     ) (  0.0000000000000000     , -0.0000000000000000     ) (  0.0000000000000000     , -0.0000000000000000     ) ( -3.3110658741233386E-003,  1.1052290476888246E-003) (  2.7656420249721407E-003, -2.8159735201150767E-003) (  1.3318572851343212E-002, -4.1823387940266528E-002) ( -3.2958638367858864E-005, -2.5850049077122590E-004) (  3.3305831804474398E-003,  4.5719437422886509E-003) ( -9.8526387666582208E-004, -5.0876407814266680E-004) (  1.8293001211884112E-003, -0.0000000000000000     )
 Mode          43
 (  2.4674812395716172E-002, -0.0000000000000000     ) (  1.2673287746840994E-002, -6.4591926229185101E-003) ( -1.7890905793422514E-003,  2.4417341240069524E-003) ( -1.0274762469988171E-002,  6.3111449994953217E-002) (  3.5245277230492186E-002, 0.11076782622265174     ) (  1.2878445058577426E-003,  1.3130824026414589E-003) ( -2.1737461432907463E-003, -7.2208361287704880E-004) (  0.0000000000000000     ,  0.0000000000000000     ) (  0.0000000000000000     ,  0.0000000000000000     ) (  0.0000000000000000     ,  0.0000000000000000     )
 (  1.2673287746840994E-002,  6.4591926229185101E-003) ( -6.2461740380676048E-002, -0.0000000000000000     ) ( -3.0306203953101355E-002,  1.5421299737607875E-002) (  5.5415676930768180E-003, -7.5752515748176170E-003) (  2.8344230552465773E-003, -1.7433032020906625E-002) (  7.9799358671386426E-003,  2.5079048810302117E-002) (  1.0515206357994036E-003,  1.0721272922331149E-003) ( -3.3204520810827228E-003, -1.1030009380320887E-003) (  0.0000000000000000     ,  0.0000000000000000     ) (  0.0000000000000000     ,  0.0000000000000000     )
 ( -1.7890905793422514E-003, -2.4417341240069524E-003) ( -3.0306203953101355E-002, -1.5421299737607875E-002) (  3.5914849980493477E-002, -0.0000000000000000     ) (  6.5919583019620094E-003, -3.3495129003532826E-003) (  2.1385016150903954E-003, -2.9224287823333499E-003) (  7.0290772685415084E-003, -4.3198173590041862E-002) ( -2.1311982149715605E-002, -6.6978784619794285E-002) (  0.0000000000000000     ,  0.0000000000000000     ) ( -3.3204520810827228E-003, -1.1030009380320887E-003) (  0.0000000000000000     ,  0.0000000000000000     )
 ( -1.0274762469988171E-002, -6.3111449994953217E-002) (  5.5415676930768180E-003,  7.5752515748176170E-003) (  6.5919583019620094E-003,  3.3495129003532826E-003) (  2.8724121112686848E-002, -0.0000000000000000     ) (  2.4432785521545430E-002, -1.2428691622150372E-002) ( -3.9356906930672758E-003,  5.3801533111056286E-003) (  0.0000000000000000     ,  0.0000000000000000     ) ( -2.1311982149715605E-002, -6.6978784619794285E-002) ( -1.0515206357994036E-003, -1.0721272922331149E-003) ( -2.1737461432907463E-003, -7.2208361287704880E-004)
 (  3.5245277230492186E-002,-0.11076782622265174     ) (  2.8344230552465773E-003,  1.7433032020906625E-002) (  2.1385016150903954E-003,  2.9224287823333499E-003) (  2.4432785521545430E-002,  1.2428691622150372E-002) ( -2.6852043108220446E-002, -0.0000000000000000     ) (  0.0000000000000000     ,  0.0000000000000000     ) ( -3.9356906930672758E-003,  5.3801533111056286E-003) ( -7.0290772685415084E-003,  4.3198173590041862E-002) (  7.9799358671386426E-003,  2.5079048810302117E-002) ( -1.2878445058577426E-003, -1.3130824026414589E-003)
 (  1.2878445058577426E-003, -1.3130824026414589E-003) (  7.9799358671386426E-003, -2.5079048810302117E-002) (  7.0290772685415084E-003,  4.3198173590041862E-002) ( -3.9356906930672758E-003, -5.3801533111056286E-003) (  0.0000000000000000     , -0.0000000000000000     ) ( -2.6852043108220446E-002, -0.0000000000000000     ) ( -2.4432785521545430E-002,  1.2428691622150372E-002) (  2.1385016150903954E-003, -2.9224287823333499E-003) ( -2.8344230552465773E-003,  1.7433032020906625E-002) (  3.5245277230492186E-002, 0.11076782622265174     )
 ( -2.1737461432907463E-003,  7.2208361287704880E-004) (  1.0515206357994036E-003, -1.0721272922331149E-003) ( -2.1311982149715605E-002,  6.6978784619794285E-002) (  0.0000000000000000     , -0.0000000000000000     ) ( -3.9356906930672758E-003, -5.3801533111056286E-003) ( -2.4432785521545430E-002, -1.2428691622150372E-002) (  2.8724121112686848E-002, -0.0000000000000000     ) ( -6.5919583019620094E-003,  3.3495129003532826E-003) (  5.5415676930768180E-003, -7.5752515748176170E-003) (  1.0274762469988171E-002, -6.3111449994953217E-002)
 (  0.0000000000000000     , -0.0000000000000000     ) ( -3.3204520810827228E-003,  1.1030009380320887E-003) (  0.0000000000000000     , -0.0000000000000000     ) ( -2.1311982149715605E-002,  6.6978784619794285E-002) ( -7.0290772685415084E-003, -4.3198173590041862E-002) (  2.1385016150903954E-003,  2.9224287823333499E-003) ( -6.5919583019620094E-003, -3.3495129003532826E-003) (  3.5914849980493477E-002, -0.0000000000000000     ) (  3.0306203953101355E-002, -1.5421299737607875E-002) ( -1.7890905793422514E-003,  2.4417341240069524E-003)
 (  0.0000000000000000     , -0.0000000000000000     ) (  0.0000000000000000     , -0.0000000000000000     ) ( -3.3204520810827228E-003,  1.1030009380320887E-003) ( -1.0515206357994036E-003,  1.0721272922331149E-003) (  7.9799358671386426E-003, -2.5079048810302117E-002) ( -2.8344230552465773E-003, -1.7433032020906625E-002) (  5.5415676930768180E-003,  7.5752515748176170E-003) (  3.0306203953101355E-002,  1.5421299737607875E-002) ( -6.2461740380676048E-002, -0.0000000000000000     ) ( -1.2673287746840994E-002,  6.4591926229185101E-003)
 (  0.0000000000000000     , -0.0000000000000000     ) (  0.0000000000000000     , -0.0000000000000000     ) (  0.0000000000000000     , -0.0000000000000000     ) ( -2.1737461432907463E-003,  7.2208361287704880E-004) ( -1.2878445058577426E-003,  1.3130824026414589E-003) (  3.5245277230492186E-002,-0.11076782622265174     ) (  1.0274762469988171E-002,  6.3111449994953217E-002) ( -1.7890905793422514E-003, -2.4417341240069524E-003) ( -1.2673287746840994E-002, -6.4591926229185101E-003) (  2.4674812395716172E-002, -0.0000000000000000     )
 Mode          44
 (  2.8833879711210597E-002, -0.0000000000000000     ) (  6.2530319653031866E-002, -3.1745735361112720E-002) ( -2.6318840854335324E-002,  3.6024271924329124E-002) ( -1.7948792120340847E-002, 0.11036738390615970     ) (  3.7217237966391349E-002, 0.11695997444626564     ) (  2.2510420668630439E-002,  2.2874573605439694E-002) (  3.8297196488453669E-003,  1.2914961422478752E-003) (  0.0000000000000000     ,  0.0000000000000000     ) (  0.0000000000000000     ,  0.0000000000000000     ) (  0.0000000000000000     ,  0.0000000000000000     )
 (  6.2530319653031866E-002,  3.1745735361112720E-002) ( -7.8718316231491892E-002, -0.0000000000000000     ) (-0.13617169308440660     ,  6.9134546824506996E-002) (  1.4811177750690813E-002, -2.0290932684271221E-002) (  5.1602956247700322E-003, -3.1781022737440365E-002) (  8.4005237454074719E-003,  2.6402716519489468E-002) (  1.8379681511181568E-002,  1.8677011139021114E-002) (  5.8499933937645309E-003,  1.9727929438647812E-003) (  0.0000000000000000     ,  0.0000000000000000     ) (  0.0000000000000000     ,  0.0000000000000000     )
 ( -2.6318840854335324E-002, -3.6024271924329124E-002) (-0.13617169308440660     , -6.9134546824506996E-002) (  4.5420039722542056E-002, -0.0000000000000000     ) (  2.6109328445698573E-002, -1.3256776891082005E-002) (  1.0235726395785655E-002, -1.4015977440025681E-002) (  1.2487859323790441E-002, -7.6838318540098954E-002) ( -2.2551936877628517E-002, -7.0866886578886554E-002) (  0.0000000000000000     ,  0.0000000000000000     ) (  5.8499933937645309E-003,  1.9727929438647812E-003) (  0.0000000000000000     ,  0.0000000000000000     )
 ( -1.7948792120340847E-002,-0.11036738390615970     ) (  1.4811177750690813E-002,  2.0290932684271221E-002) (  2.6109328445698573E-002,  1.3256776891082005E-002) (  3.6922962927401055E-002, -0.0000000000000000     ) ( 0.10668098052680541     , -5.4163066245419562E-002) ( -1.0434323012858517E-002,  1.4294913533092325E-002) (  0.0000000000000000     ,  0.0000000000000000     ) ( -2.2551936877628517E-002, -7.0866886578886554E-002) ( -1.8379681511181568E-002, -1.8677011139021114E-002) (  3.8297196488453669E-003,  1.2914961422478752E-003)
 (  3.7217237966391349E-002,-0.11695997444626564     ) (  5.1602956247700322E-003,  3.1781022737440365E-002) (  1.0235726395785655E-002,  1.4015977440025681E-002) ( 0.10668098052680541     ,  5.4163066245419562E-002) ( -3.2458566129661817E-002, -0.0000000000000000     ) (  0.0000000000000000     ,  0.0000000000000000     ) ( -1.0434323012858517E-002,  1.4294913533092325E-002) ( -1.2487859323790441E-002,  7.6838318540098954E-002) (  8.4005237454074719E-003,  2.6402716519489468E-002) ( -2.2510420668630439E-002, -2.2874573605439694E-002)
 (  2.2510420668630439E-002, -2.2874573605439694E-002) (  8.4005237454074719E-003, -2.6402716519489468E-002) (  1.2487859323790441E-002,  7.6838318540098954E-002) ( -1.0434323012858517E-002, -1.4294913533092325E-002) (  0.0000000000000000     , -0.0000000000000000     ) ( -3.2458566129661817E-002, -0.0000000000000000     ) (-0.10668098052680541     ,  5.4163066245419562E-002) (  1.0235726395785655E-002, -1.4015977440025681E-002) ( -5.1602956247700322E-003,  3.1781022737440365E-002) (  3.7217237966391349E-002, 0.11695997444626564     )
 (  3.8297196488453669E-003, -1.2914961422478752E-003) (  1.8379681511181568E-002, -1.8677011139021114E-002) ( -2.2551936877628517E-002,  7.0866886578886554E-002) (  0.0000000000000000     , -0.0000000000000000     ) ( -1.0434323012858517E-002, -1.4294913533092325E-002) (-0.10668098052680541     , -5.4163066245419562E-002) (  3.6922962927401055E-002, -0.0000000000000000     ) ( -2.6109328445698573E-002,  1.3256776891082005E-002) (  1.4811177750690813E-002, -2.0290932684271221E-002) (  1.7948792120340847E-002,-0.11036738390615970     )
 (  0.0000000000000000     , -0.0000000000000000     ) (  5.8499933937645309E-003, -1.9727929438647812E-003) (  0.0000000000000000     , -0.0000000000000000     ) ( -2.2551936877628517E-002,  7.0866886578886554E-002) ( -1.2487859323790441E-002, -7.6838318540098954E-002) (  1.0235726395785655E-002,  1.4015977440025681E-002) ( -2.6109328445698573E-002, -1.3256776891082005E-002) (  4.5420039722542056E-002, -0.0000000000000000     ) ( 0.13617169308440660     , -6.9134546824506996E-002) ( -2.6318840854335324E-002,  3.6024271924329124E-002)
 (  0.0000000000000000     , -0.0000000000000000     ) (  0.0000000000000000     , -0.0000000000000000     ) (  5.8499933937645309E-003, -1.9727929438647812E-003) ( -1.8379681511181568E-002,  1.8677011139021114E-002) (  8.4005237454074719E-003, -2.6402716519489468E-002) ( -5.1602956247700322E-003, -3.1781022737440365E-002) (  1.4811177750690813E-002,  2.0290932684271221E-002) ( 0.13617169308440660     ,  6.9134546824506996E-002) ( -7.8718316231491892E-002, -0.0000000000000000     ) ( -6.2530319653031866E-002,  3.1745735361112720E-002)
 (  0.0000000000000000     , -0.0000000000000000     ) (  0.0000000000000000     , -0.0000000000000000     ) (  0.0000000000000000     , -0.0000000000000000     ) (  3.8297196488453669E-003, -1.2914961422478752E-003) ( -2.2510420668630439E-002,  2.2874573605439694E-002) (  3.7217237966391349E-002,-0.11695997444626564     ) (  1.7948792120340847E-002, 0.11036738390615970     ) ( -2.6318840854335324E-002, -3.6024271924329124E-002) ( -6.2530319653031866E-002, -3.1745735361112720E-002) (  2.8833879711210597E-002, -0.0000000000000000     )
 Mode          45
 (  3.2245494906619132E-003, -0.0000000000000000     ) (  2.7469355433784266E-002, -1.3952904766507068E-002) ( -7.7883049060411946E-003,  1.0660812443521725E-002) ( -8.5337376539084790E-003,  5.2705008606263593E-002) (  1.5467098886765115E-002,  4.8571275539793970E-002) (  1.2444541742903123E-002,  1.2649726427088793E-002) (  3.3583627505999270E-003,  1.1293757106097589E-003) (  0.0000000000000000     ,  0.0000000000000000     ) (  0.0000000000000000     ,  0.0000000000000000     ) (  0.0000000000000000     ,  0.0000000000000000     )
 (  2.7469355433784266E-002,  1.3952904766507068E-002) ( -1.6261694872338230E-003, -0.0000000000000000     ) ( -5.3685327823138215E-002,  2.7270968709393315E-002) (  1.5707548004677578E-003, -2.1532202574628414E-003) (  2.3926590249953332E-003, -1.4809988946948219E-002) (  3.5139918402847113E-003,  1.1038118079325213E-002) (  1.0160925784292762E-002,  1.0328458377389098E-002) (  5.1299838385814225E-003,  1.7251498939712541E-003) (  0.0000000000000000     ,  0.0000000000000000     ) (  0.0000000000000000     ,  0.0000000000000000     )
 ( -7.7883049060411946E-003, -1.0660812443521725E-002) ( -5.3685327823138215E-002, -2.7270968709393315E-002) ( -6.0306239963031959E-003, -0.0000000000000000     ) (  8.1029027149371567E-003, -4.1170843367929312E-003) (  2.1333124568125696E-003, -2.9212203182317539E-003) (  5.8765428334705688E-003, -3.6326718609338525E-002) ( -9.3304264706425520E-003, -2.9294532750722836E-002) (  0.0000000000000000     ,  0.0000000000000000     ) (  5.1299838385814225E-003,  1.7251498939712541E-003) (  0.0000000000000000     ,  0.0000000000000000     )
 ( -8.5337376539084790E-003, -5.2705008606263593E-002) (  1.5707548004677578E-003,  2.1532202574628414E-003) (  8.1029027149371567E-003,  4.1170843367929312E-003) ( -1.0465078124884228E-003, -0.0000000000000000     ) (  4.0045385164053988E-002, -2.0343124895922604E-002) ( -1.0888290652090061E-003,  1.4924572427947400E-003) (  0.0000000000000000     ,  0.0000000000000000     ) ( -9.3304264706425520E-003, -2.9294532750722836E-002) ( -1.0160925784292762E-002, -1.0328458377389098E-002) (  3.3583627505999270E-003,  1.1293757106097589E-003)
 (  1.5467098886765115E-002, -4.8571275539793970E-002) (  2.3926590249953332E-003,  1.4809988946948219E-002) (  2.1333124568125696E-003,  2.9212203182317539E-003) (  4.0045385164053988E-002,  2.0343124895922604E-002) (  5.4787518053635289E-003, -0.0000000000000000     ) (  0.0000000000000000     ,  0.0000000000000000     ) ( -1.0888290652090061E-003,  1.4924572427947400E-003) ( -5.8765428334705688E-003,  3.6326718609338525E-002) (  3.5139918402847113E-003,  1.1038118079325213E-002) ( -1.2444541742903123E-002, -1.2649726427088793E-002)
 (  1.2444541742903123E-002, -1.2649726427088793E-002) (  3.5139918402847113E-003, -1.1038118079325213E-002) (  5.8765428334705688E-003,  3.6326718609338525E-002) ( -1.0888290652090061E-003, -1.4924572427947400E-003) (  0.0000000000000000     , -0.0000000000000000     ) (  5.4787518053635289E-003, -0.0000000000000000     ) ( -4.0045385164053988E-002,  2.0343124895922604E-002) (  2.1333124568125696E-003, -2.9212203182317539E-003) ( -2.3926590249953332E-003,  1.4809988946948219E-002) (  1.5467098886765115E-002,  4.8571275539793970E-002)
 (  3.3583627505999270E-003, -1.1293757106097589E-003) (  1.0160925784292762E-002, -1.0328458377389098E-002) ( -9.3304264706425520E-003,  2.9294532750722836E-002) (  0.0000000000000000     , -0.0000000000000000     ) ( -1.0888290652090061E-003, -1.4924572427947400E-003) ( -4.0045385164053988E-002, -2.0343124895922604E-002) ( -1.0465078124884228E-003, -0.0000000000000000     ) ( -8.1029027149371567E-003,  4.1170843367929312E-003) (  1.5707548004677578E-003, -2.1532202574628414E-003) (  8.5337376539084790E-003, -5.2705008606263593E-002)
 (  0.0000000000000000     , -0.0000000000000000     ) (  5.1299838385814225E-003, -1.7251498939712541E-003) (  0.0000000000000000     , -0.0000000000000000     ) ( -9.3304264706425520E-003,  2.9294532750722836E-002) ( -5.8765428334705688E-003, -3.6326718609338525E-002) (  2.1333124568125696E-003,  2.9212203182317539E-003) ( -8.1029027149371567E-003, -4.1170843367929312E-003) ( -6.0306239963031959E-003, -0.0000000000000000     ) (  5.3685327823138215E-002, -2.7270968709393315E-002) ( -7.7883049060411946E-003,  1.0660812443521725E-002)
 (  0.0000000000000000     , -0.0000000000000000     ) (  0.0000000000000000     , -0.0000000000000000     ) (  5.1299838385814225E-003, -1.7251498939712541E-003) ( -1.0160925784292762E-002,  1.0328458377389098E-002) (  3.5139918402847113E-003, -1.1038118079325213E-002) ( -2.3926590249953332E-003, -1.4809988946948219E-002) (  1.5707548004677578E-003,  2.1532202574628414E-003) (  5.3685327823138215E-002,  2.7270968709393315E-002) ( -1.6261694872338230E-003, -0.0000000000000000     ) ( -2.7469355433784266E-002,  1.3952904766507068E-002)
 (  0.0000000000000000     , -0.0000000000000000     ) (  0.0000000000000000     , -0.0000000000000000     ) (  0.0000000000000000     , -0.0000000000000000     ) (  3.3583627505999270E-003, -1.1293757106097589E-003) ( -1.2444541742903123E-002,  1.2649726427088793E-002) (  1.5467098886765115E-002, -4.8571275539793970E-002) (  8.5337376539084790E-003,  5.2705008606263593E-002) ( -7.7883049060411946E-003, -1.0660812443521725E-002) ( -2.7469355433784266E-002, -1.3952904766507068E-002) (  3.2245494906619132E-003, -0.0000000000000000     )
