# Supplementary material for: Design of high-temperature f-block molecular nanomagnets through the control of vibration-induced spin relaxation
Source: Chem Sci. 2019 Dec 2;11(6):1593–8. doi: 10.1039/c9sc03133b (PMC7025469; doi:10.1039/c9sc03133b)
Supplement: Supplementary file 3 [file SC-011-C9SC03133B-s003.zip › SI/Home-Made-Codes/Pert-Ham-Temp/matrix14K.inp]

 Mode           1
 (  5.3188699839512039E-003, -0.0000000000000000     ) ( -4.6702712933639798E-002,  2.3749271528933025E-002) (  5.3456530603734051E-002, -7.2792823785470737E-002) ( -8.0336211212767034E-003,  4.9491040701871082E-002) ( -5.3033549686957400E-002,-0.16644706143807561     ) ( -3.5290784757666699E-002, -3.5867851554909916E-002) (  3.4789331237989572E-003,  1.1411964828914791E-003) (  0.0000000000000000     ,  0.0000000000000000     ) (  0.0000000000000000     ,  0.0000000000000000     ) (  0.0000000000000000     ,  0.0000000000000000     )
 ( -4.6702712933639798E-002, -2.3749271528933025E-002) (  3.5626407306850100E-002, -0.0000000000000000     ) ( 0.14189076997549460     , -7.2149534091277084E-002) ( -5.7465305958277695E-002,  7.8298066095443195E-002) ( -1.0702854552495714E-004,  6.1754058241269595E-004) ( -1.1575646603741593E-002, -3.6339374891828147E-002) ( -2.8814805092891166E-002, -2.9285978159807165E-002) (  5.3141581258326328E-003,  1.7432064218891935E-003) (  0.0000000000000000     ,  0.0000000000000000     ) (  0.0000000000000000     ,  0.0000000000000000     )
 (  5.3456530603734051E-002,  7.2792823785470737E-002) ( 0.14189076997549460     ,  7.2149534091277084E-002) ( -2.6213599259542461E-002, -0.0000000000000000     ) ( -2.8253133071366537E-002,  1.4371702936367305E-002) ( -2.9427042676359639E-002,  4.0089689356110986E-002) (  3.1726835434706408E-003, -1.9587092177403648E-002) (  3.2861319275865754E-002, 0.10311962616955563     ) (  0.0000000000000000     ,  0.0000000000000000     ) (  5.3141581258326328E-003,  1.7432064218891935E-003) (  0.0000000000000000     ,  0.0000000000000000     )
 ( -8.0336211212767034E-003, -4.9491040701871082E-002) ( -5.7465305958277695E-002, -7.8298066095443195E-002) ( -2.8253133071366537E-002, -1.4371702936367305E-002) ( -2.3204320447439822E-002, -0.0000000000000000     ) (-0.11012852457402993     ,  5.6004784494629943E-002) (  4.0821217901059886E-002, -5.5613150904940137E-002) (  0.0000000000000000     ,  0.0000000000000000     ) (  3.2861319275865754E-002, 0.10311962616955563     ) (  2.8814805092891166E-002,  2.9285978159807165E-002) (  3.4789331237989572E-003,  1.1411964828914791E-003)
 ( -5.3033549686957400E-002, 0.16644706143807561     ) ( -1.0702854552495714E-004, -6.1754058241269595E-004) ( -2.9427042676359639E-002, -4.0089689356110986E-002) (-0.11012852457402993     , -5.6004784494629943E-002) (  8.4726424161809810E-003, -0.0000000000000000     ) (  0.0000000000000000     ,  0.0000000000000000     ) (  4.0821217901059886E-002, -5.5613150904940137E-002) ( -3.1726835434706408E-003,  1.9587092177403648E-002) ( -1.1575646603741593E-002, -3.6339374891828147E-002) (  3.5290784757666699E-002,  3.5867851554909916E-002)
 ( -3.5290784757666699E-002,  3.5867851554909916E-002) ( -1.1575646603741593E-002,  3.6339374891828147E-002) (  3.1726835434706408E-003,  1.9587092177403648E-002) (  4.0821217901059886E-002,  5.5613150904940137E-002) (  0.0000000000000000     , -0.0000000000000000     ) (  8.4726424161809810E-003, -0.0000000000000000     ) ( 0.11012852457402993     , -5.6004784494629943E-002) ( -2.9427042676359639E-002,  4.0089689356110986E-002) (  1.0702854552495714E-004, -6.1754058241269595E-004) ( -5.3033549686957400E-002,-0.16644706143807561     )
 (  3.4789331237989572E-003, -1.1411964828914791E-003) ( -2.8814805092891166E-002,  2.9285978159807165E-002) (  3.2861319275865754E-002,-0.10311962616955563     ) (  0.0000000000000000     , -0.0000000000000000     ) (  4.0821217901059886E-002,  5.5613150904940137E-002) ( 0.11012852457402993     ,  5.6004784494629943E-002) ( -2.3204320447439822E-002, -0.0000000000000000     ) (  2.8253133071366537E-002, -1.4371702936367305E-002) ( -5.7465305958277695E-002,  7.8298066095443195E-002) (  8.0336211212767034E-003, -4.9491040701871082E-002)
 (  0.0000000000000000     , -0.0000000000000000     ) (  5.3141581258326328E-003, -1.7432064218891935E-003) (  0.0000000000000000     , -0.0000000000000000     ) (  3.2861319275865754E-002,-0.10311962616955563     ) ( -3.1726835434706408E-003, -1.9587092177403648E-002) ( -2.9427042676359639E-002, -4.0089689356110986E-002) (  2.8253133071366537E-002,  1.4371702936367305E-002) ( -2.6213599259542461E-002, -0.0000000000000000     ) (-0.14189076997549460     ,  7.2149534091277084E-002) (  5.3456530603734051E-002, -7.2792823785470737E-002)
 (  0.0000000000000000     , -0.0000000000000000     ) (  0.0000000000000000     , -0.0000000000000000     ) (  5.3141581258326328E-003, -1.7432064218891935E-003) (  2.8814805092891166E-002, -2.9285978159807165E-002) ( -1.1575646603741593E-002,  3.6339374891828147E-002) (  1.0702854552495714E-004,  6.1754058241269595E-004) ( -5.7465305958277695E-002, -7.8298066095443195E-002) (-0.14189076997549460     , -7.2149534091277084E-002) (  3.5626407306850100E-002, -0.0000000000000000     ) (  4.6702712933639798E-002, -2.3749271528933025E-002)
 (  0.0000000000000000     , -0.0000000000000000     ) (  0.0000000000000000     , -0.0000000000000000     ) (  0.0000000000000000     , -0.0000000000000000     ) (  3.4789331237989572E-003, -1.1411964828914791E-003) (  3.5290784757666699E-002, -3.5867851554909916E-002) ( -5.3033549686957400E-002, 0.16644706143807561     ) (  8.0336211212767034E-003,  4.9491040701871082E-002) (  5.3456530603734051E-002,  7.2792823785470737E-002) (  4.6702712933639798E-002,  2.3749271528933025E-002) (  5.3188699839512039E-003, -0.0000000000000000     )
 Mode           2
 (  5.3838414622097548E-002, -0.0000000000000000     ) ( -2.2882091839535757E-002,  1.1662102664870624E-002) ( -7.7814512937522326E-002, 0.10627024743914276     ) ( -2.2903036006971071E-002, 0.13932019718204844     ) (  2.7200295339709895E-002,  8.5712497818999367E-002) (  2.3079005584013896E-002,  2.3426911643957250E-002) ( -1.4367358442613273E-003, -4.8531721652280162E-004) (  0.0000000000000000     ,  0.0000000000000000     ) (  0.0000000000000000     ,  0.0000000000000000     ) (  0.0000000000000000     ,  0.0000000000000000     )
 ( -2.2882091839535757E-002, -1.1662102664870624E-002) (-0.18520777688906276     , -0.0000000000000000     ) (  2.0853783266554737E-002, -1.0677121896810542E-002) (  7.2050670645303752E-002, -9.8404254909630312E-002) (  8.5400996000809803E-003, -5.1962035533406163E-002) (  5.8663647000209967E-003,  1.8482348033058319E-002) (  1.8843929150559241E-002,  1.9127993258987026E-002) ( -2.1946502533279392E-003, -7.4133429359367049E-004) (  0.0000000000000000     ,  0.0000000000000000     ) (  0.0000000000000000     ,  0.0000000000000000     )
 ( -7.7814512937522326E-002,-0.10627024743914276     ) (  2.0853783266554737E-002,  1.0677121896810542E-002) ( 0.16197645708813896     , -0.0000000000000000     ) (  6.0920260011156383E-003, -3.0729048730012516E-003) (  3.8974172813634696E-002, -5.3227835385875555E-002) (  1.7890224896359223E-002,-0.10883926786006577     ) ( -1.6983985061276796E-002, -5.3525710317841271E-002) (  0.0000000000000000     ,  0.0000000000000000     ) ( -2.1946502533279392E-003, -7.4133429359367049E-004) (  0.0000000000000000     ,  0.0000000000000000     )
 ( -2.2903036006971071E-002,-0.13932019718204844     ) (  7.2050670645303752E-002,  9.8404254909630312E-002) (  6.0920260011156383E-003,  3.0729048730012516E-003) (  9.9079111121711513E-002, -0.0000000000000000     ) ( -7.1023276987060915E-003,  3.6795433387831547E-003) ( -5.1505644580697355E-002,  7.0345470269664478E-002) (  0.0000000000000000     ,  0.0000000000000000     ) ( -1.6983985061276796E-002, -5.3525710317841271E-002) ( -1.8843929150559241E-002, -1.9127993258987026E-002) ( -1.4367358442613273E-003, -4.8531721652280162E-004)
 (  2.7200295339709895E-002, -8.5712497818999367E-002) (  8.5400996000809803E-003,  5.1962035533406163E-002) (  3.8974172813634696E-002,  5.3227835385875555E-002) ( -7.1023276987060915E-003, -3.6795433387831547E-003) (-0.12968620594288527     , -0.0000000000000000     ) (  0.0000000000000000     ,  0.0000000000000000     ) ( -5.1505644580697355E-002,  7.0345470269664478E-002) ( -1.7890224896359223E-002, 0.10883926786006577     ) (  5.8663647000209967E-003,  1.8482348033058319E-002) ( -2.3079005584013896E-002, -2.3426911643957250E-002)
 (  2.3079005584013896E-002, -2.3426911643957250E-002) (  5.8663647000209967E-003, -1.8482348033058319E-002) (  1.7890224896359223E-002, 0.10883926786006577     ) ( -5.1505644580697355E-002, -7.0345470269664478E-002) (  0.0000000000000000     , -0.0000000000000000     ) (-0.12968620594288527     , -0.0000000000000000     ) (  7.1023276987060915E-003, -3.6795433387831547E-003) (  3.8974172813634696E-002, -5.3227835385875555E-002) ( -8.5400996000809803E-003,  5.1962035533406163E-002) (  2.7200295339709895E-002,  8.5712497818999367E-002)
 ( -1.4367358442613273E-003,  4.8531721652280162E-004) (  1.8843929150559241E-002, -1.9127993258987026E-002) ( -1.6983985061276796E-002,  5.3525710317841271E-002) (  0.0000000000000000     , -0.0000000000000000     ) ( -5.1505644580697355E-002, -7.0345470269664478E-002) (  7.1023276987060915E-003,  3.6795433387831547E-003) (  9.9079111121711513E-002, -0.0000000000000000     ) ( -6.0920260011156383E-003,  3.0729048730012516E-003) (  7.2050670645303752E-002, -9.8404254909630312E-002) (  2.2903036006971071E-002,-0.13932019718204844     )
 (  0.0000000000000000     , -0.0000000000000000     ) ( -2.1946502533279392E-003,  7.4133429359367049E-004) (  0.0000000000000000     , -0.0000000000000000     ) ( -1.6983985061276796E-002,  5.3525710317841271E-002) ( -1.7890224896359223E-002,-0.10883926786006577     ) (  3.8974172813634696E-002,  5.3227835385875555E-002) ( -6.0920260011156383E-003, -3.0729048730012516E-003) ( 0.16197645708813896     , -0.0000000000000000     ) ( -2.0853783266554737E-002,  1.0677121896810542E-002) ( -7.7814512937522326E-002, 0.10627024743914276     )
 (  0.0000000000000000     , -0.0000000000000000     ) (  0.0000000000000000     , -0.0000000000000000     ) ( -2.1946502533279392E-003,  7.4133429359367049E-004) ( -1.8843929150559241E-002,  1.9127993258987026E-002) (  5.8663647000209967E-003, -1.8482348033058319E-002) ( -8.5400996000809803E-003, -5.1962035533406163E-002) (  7.2050670645303752E-002,  9.8404254909630312E-002) ( -2.0853783266554737E-002, -1.0677121896810542E-002) (-0.18520777688906276     , -0.0000000000000000     ) (  2.2882091839535757E-002, -1.1662102664870624E-002)
 (  0.0000000000000000     , -0.0000000000000000     ) (  0.0000000000000000     , -0.0000000000000000     ) (  0.0000000000000000     , -0.0000000000000000     ) ( -1.4367358442613273E-003,  4.8531721652280162E-004) ( -2.3079005584013896E-002,  2.3426911643957250E-002) (  2.7200295339709895E-002, -8.5712497818999367E-002) (  2.2903036006971071E-002, 0.13932019718204844     ) ( -7.7814512937522326E-002,-0.10627024743914276     ) (  2.2882091839535757E-002,  1.1662102664870624E-002) (  5.3838414622097548E-002, -0.0000000000000000     )
 Mode           3
 ( -6.4823741322580800E-002, -0.0000000000000000     ) (  4.2174523173867884E-002, -2.1276636019276339E-002) ( -2.0765683062430259E-002,  2.8325756575634579E-002) ( -5.7539878287726299E-003,  3.4722012530590235E-002) ( -6.9787788557469574E-003, -2.1951391240161874E-002) (  3.7036774714514133E-003,  3.7705270426268531E-003) ( -1.1984139841808988E-003, -4.0448323857850252E-004) (  0.0000000000000000     ,  0.0000000000000000     ) (  0.0000000000000000     ,  0.0000000000000000     ) (  0.0000000000000000     ,  0.0000000000000000     )
 (  4.2174523173867884E-002,  2.1276636019276339E-002) ( 0.21780423541667346     , -0.0000000000000000     ) ( -7.7845971457575422E-002,  3.9264806559990838E-002) (  1.4130337898935140E-002, -1.9245314704234934E-002) (  1.9278623678533040E-003, -1.1615395761974002E-002) ( -1.5465820824290203E-003, -4.8656428615808040E-003) (  3.0240399922991240E-003,  3.0786224386003553E-003) ( -1.8306075988008600E-003, -6.1785835270895665E-004) (  0.0000000000000000     ,  0.0000000000000000     ) (  0.0000000000000000     ,  0.0000000000000000     )
 ( -2.0765683062430259E-002, -2.8325756575634579E-002) ( -7.7845971457575422E-002, -3.9264806559990838E-002) (-0.17192559832821838     , -0.0000000000000000     ) (  1.4870173857050953E-002, -7.5022355156370334E-003) (  8.8849708549028697E-003, -1.2111202346899223E-002) (  4.2769180622996058E-003, -2.5790598019052303E-002) (  4.2814336329985228E-003,  1.3465288156632477E-002) (  0.0000000000000000     ,  0.0000000000000000     ) ( -1.8306075988008600E-003, -6.1785835270895665E-004) (  0.0000000000000000     ,  0.0000000000000000     )
 ( -5.7539878287726299E-003, -3.4722012530590235E-002) (  1.4130337898935140E-002,  1.9245314704234934E-002) (  1.4870173857050953E-002,  7.5022355156370334E-003) (-0.11339842610775960     , -0.0000000000000000     ) (  6.1676844083842823E-002, -3.1111714544825694E-002) ( -9.9102765352228964E-003,  1.3495646023090764E-002) (  0.0000000000000000     ,  0.0000000000000000     ) (  4.2814336329985228E-003,  1.3465288156632477E-002) ( -3.0240399922991240E-003, -3.0786224386003553E-003) ( -1.1984139841808988E-003, -4.0448323857850252E-004)
 ( -6.9787788557469574E-003,  2.1951391240161874E-002) (  1.9278623678533040E-003,  1.1615395761974002E-002) (  8.8849708549028697E-003,  1.2111202346899223E-002) (  6.1676844083842823E-002,  3.1111714544825694E-002) ( 0.13234353034188528     , -0.0000000000000000     ) (  0.0000000000000000     ,  0.0000000000000000     ) ( -9.9102765352228964E-003,  1.3495646023090764E-002) ( -4.2769180622996058E-003,  2.5790598019052303E-002) ( -1.5465820824290203E-003, -4.8656428615808040E-003) ( -3.7036774714514133E-003, -3.7705270426268531E-003)
 (  3.7036774714514133E-003, -3.7705270426268531E-003) ( -1.5465820824290203E-003,  4.8656428615808040E-003) (  4.2769180622996058E-003,  2.5790598019052303E-002) ( -9.9102765352228964E-003, -1.3495646023090764E-002) (  0.0000000000000000     , -0.0000000000000000     ) ( 0.13234353034188528     , -0.0000000000000000     ) ( -6.1676844083842823E-002,  3.1111714544825694E-002) (  8.8849708549028697E-003, -1.2111202346899223E-002) ( -1.9278623678533040E-003,  1.1615395761974002E-002) ( -6.9787788557469574E-003, -2.1951391240161874E-002)
 ( -1.1984139841808988E-003,  4.0448323857850252E-004) (  3.0240399922991240E-003, -3.0786224386003553E-003) (  4.2814336329985228E-003, -1.3465288156632477E-002) (  0.0000000000000000     , -0.0000000000000000     ) ( -9.9102765352228964E-003, -1.3495646023090764E-002) ( -6.1676844083842823E-002, -3.1111714544825694E-002) (-0.11339842610775960     , -0.0000000000000000     ) ( -1.4870173857050953E-002,  7.5022355156370334E-003) (  1.4130337898935140E-002, -1.9245314704234934E-002) (  5.7539878287726299E-003, -3.4722012530590235E-002)
 (  0.0000000000000000     , -0.0000000000000000     ) ( -1.8306075988008600E-003,  6.1785835270895665E-004) (  0.0000000000000000     , -0.0000000000000000     ) (  4.2814336329985228E-003, -1.3465288156632477E-002) ( -4.2769180622996058E-003, -2.5790598019052303E-002) (  8.8849708549028697E-003,  1.2111202346899223E-002) ( -1.4870173857050953E-002, -7.5022355156370334E-003) (-0.17192559832821838     , -0.0000000000000000     ) (  7.7845971457575422E-002, -3.9264806559990838E-002) ( -2.0765683062430259E-002,  2.8325756575634579E-002)
 (  0.0000000000000000     , -0.0000000000000000     ) (  0.0000000000000000     , -0.0000000000000000     ) ( -1.8306075988008600E-003,  6.1785835270895665E-004) ( -3.0240399922991240E-003,  3.0786224386003553E-003) ( -1.5465820824290203E-003,  4.8656428615808040E-003) ( -1.9278623678533040E-003, -1.1615395761974002E-002) (  1.4130337898935140E-002,  1.9245314704234934E-002) (  7.7845971457575422E-002,  3.9264806559990838E-002) ( 0.21780423541667346     , -0.0000000000000000     ) ( -4.2174523173867884E-002,  2.1276636019276339E-002)
 (  0.0000000000000000     , -0.0000000000000000     ) (  0.0000000000000000     , -0.0000000000000000     ) (  0.0000000000000000     , -0.0000000000000000     ) ( -1.1984139841808988E-003,  4.0448323857850252E-004) ( -3.7036774714514133E-003,  3.7705270426268531E-003) ( -6.9787788557469574E-003,  2.1951391240161874E-002) (  5.7539878287726299E-003,  3.4722012530590235E-002) ( -2.0765683062430259E-002, -2.8325756575634579E-002) ( -4.2174523173867884E-002, -2.1276636019276339E-002) ( -6.4823741322580800E-002, -0.0000000000000000     )
 Mode           4
 ( 0.20746393184321082     , -0.0000000000000000     ) ( -6.4595065538242236E-002, -5.0481102649162668E-002) (  2.2122809003655805E-002,-0.19102366175028193     ) (  1.0550581684798613E-003,-0.14583850964605258     ) ( -1.5389409197811715E-003, -2.0961800099576697E-002) (  3.1860139861527435E-002,  2.9287761526430714E-002) ( -1.9789943137212111E-002, -6.8339129601386397E-003) (  0.0000000000000000     ,  0.0000000000000000     ) (  0.0000000000000000     ,  0.0000000000000000     ) (  0.0000000000000000     ,  0.0000000000000000     )
 ( -6.4595065538242236E-002,  5.0481102649162668E-002) (-0.47776022702897730     , -0.0000000000000000     ) ( 0.10489049919119803     ,  7.3792668249515553E-002) ( -2.2252327941711322E-002, 0.18139357002754047     ) (  9.9558102797372310E-005,  4.9333489881322384E-002) (  9.4655048088859110E-004, -5.0424734511625609E-004) (  2.6013695264816301E-002,  2.3913357149357273E-002) ( -3.0229637475048782E-002, -1.0438974477525016E-002) (  0.0000000000000000     ,  0.0000000000000000     ) (  0.0000000000000000     ,  0.0000000000000000     )
 (  2.2122809003655805E-002, 0.19102366175028193     ) ( 0.10489049919119803     , -7.3792668249515553E-002) ( 0.35720043037092036     , -0.0000000000000000     ) ( -9.8452888450265199E-003, -1.3022908413509287E-002) ( -8.5056998692124956E-003,  9.1440473260397101E-002) ( -3.3116759082446557E-004, 0.10887181212812097     ) (  3.3095992695361866E-003,  2.0467686114477607E-002) (  0.0000000000000000     ,  0.0000000000000000     ) ( -3.0229637475048782E-002, -1.0438974477525016E-002) (  0.0000000000000000     ,  0.0000000000000000     )
 (  1.0550581684798613E-003, 0.14583850964605258     ) ( -2.2252327941711322E-002,-0.18139357002754047     ) ( -9.8452888450265199E-003,  1.3022908413509287E-002) ( 0.22569371990172152     , -0.0000000000000000     ) ( -7.3115621206711501E-002, -5.8543392370651898E-002) (  2.2062660037761625E-002,-0.14079691293656299     ) (  0.0000000000000000     ,  0.0000000000000000     ) (  3.3095992695361866E-003,  2.0467686114477607E-002) ( -2.6013695264816301E-002, -2.3913357149357273E-002) ( -1.9789943137212111E-002, -6.8339129601386397E-003)
 ( -1.5389409197811715E-003,  2.0961800099576697E-002) (  9.9558102797372310E-005, -4.9333489881322384E-002) ( -8.5056998692124956E-003, -9.1440473260397101E-002) ( -7.3115621206711501E-002,  5.8543392370651898E-002) (-0.31259785508687543     , -0.0000000000000000     ) (  0.0000000000000000     ,  0.0000000000000000     ) (  2.2062660037761625E-002,-0.14079691293656299     ) (  3.3116759082446557E-004,-0.10887181212812097     ) (  9.4655048088859110E-004, -5.0424734511625609E-004) ( -3.1860139861527435E-002, -2.9287761526430714E-002)
 (  3.1860139861527435E-002, -2.9287761526430714E-002) (  9.4655048088859110E-004,  5.0424734511625609E-004) ( -3.3116759082446557E-004,-0.10887181212812097     ) (  2.2062660037761625E-002, 0.14079691293656299     ) (  0.0000000000000000     , -0.0000000000000000     ) (-0.31259785508687543     , -0.0000000000000000     ) (  7.3115621206711501E-002,  5.8543392370651898E-002) ( -8.5056998692124956E-003,  9.1440473260397101E-002) ( -9.9558102797372310E-005, -4.9333489881322384E-002) ( -1.5389409197811717E-003, -2.0961800099576697E-002)
 ( -1.9789943137212111E-002,  6.8339129601386397E-003) (  2.6013695264816301E-002, -2.3913357149357273E-002) (  3.3095992695361866E-003, -2.0467686114477607E-002) (  0.0000000000000000     , -0.0000000000000000     ) (  2.2062660037761625E-002, 0.14079691293656299     ) (  7.3115621206711501E-002, -5.8543392370651898E-002) ( 0.22569371990172152     , -0.0000000000000000     ) (  9.8452888450265199E-003,  1.3022908413509287E-002) ( -2.2252327941711322E-002, 0.18139357002754047     ) ( -1.0550581684798613E-003, 0.14583850964605258     )
 (  0.0000000000000000     , -0.0000000000000000     ) ( -3.0229637475048782E-002,  1.0438974477525016E-002) (  0.0000000000000000     , -0.0000000000000000     ) (  3.3095992695361866E-003, -2.0467686114477607E-002) (  3.3116759082446557E-004, 0.10887181212812097     ) ( -8.5056998692124956E-003, -9.1440473260397101E-002) (  9.8452888450265199E-003, -1.3022908413509287E-002) ( 0.35720043037092036     , -0.0000000000000000     ) (-0.10489049919119803     , -7.3792668249515553E-002) (  2.2122809003655805E-002,-0.19102366175028193     )
 (  0.0000000000000000     , -0.0000000000000000     ) (  0.0000000000000000     , -0.0000000000000000     ) ( -3.0229637475048782E-002,  1.0438974477525016E-002) ( -2.6013695264816301E-002,  2.3913357149357273E-002) (  9.4655048088859110E-004,  5.0424734511625609E-004) ( -9.9558102797372310E-005,  4.9333489881322384E-002) ( -2.2252327941711322E-002,-0.18139357002754047     ) (-0.10489049919119803     ,  7.3792668249515553E-002) (-0.47776022702897730     , -0.0000000000000000     ) (  6.4595065538242236E-002,  5.0481102649162668E-002)
 (  0.0000000000000000     , -0.0000000000000000     ) (  0.0000000000000000     , -0.0000000000000000     ) (  0.0000000000000000     , -0.0000000000000000     ) ( -1.9789943137212111E-002,  6.8339129601386397E-003) ( -3.1860139861527435E-002,  2.9287761526430714E-002) ( -1.5389409197811717E-003,  2.0961800099576697E-002) ( -1.0550581684798613E-003,-0.14583850964605258     ) (  2.2122809003655805E-002, 0.19102366175028193     ) (  6.4595065538242236E-002, -5.0481102649162668E-002) ( 0.20746393184321082     , -0.0000000000000000     )
 Mode           5
 (  2.4340267229604466E-002, -0.0000000000000000     ) ( -5.6140664635064029E-002,  2.9775540093743932E-002) (  5.9612368586890979E-002, -8.4648287320592111E-002) (  9.3397322091241814E-003,-0.11974055363118644     ) ( -1.3892602053100283E-002, -4.6978152106399350E-002) (  1.6779409689804309E-002,  2.6631742809869819E-003) ( -1.8666015936527986E-003, -3.3820857658661886E-003) (  0.0000000000000000     ,  0.0000000000000000     ) (  0.0000000000000000     ,  0.0000000000000000     ) (  0.0000000000000000     ,  0.0000000000000000     )
 ( -5.6140664635064029E-002, -2.9775540093743932E-002) ( -1.1733961281453591E-002, -0.0000000000000000     ) (  8.9624601686600469E-002, -4.9308036763033532E-002) ( -6.5685641938066280E-002,  8.7491277926922670E-002) ( -5.0715926681882493E-003,  4.5699832838829703E-002) ( -2.6981469225768376E-003, -9.7448346593689058E-003) (  1.3700330641710773E-002,  2.1744726948405256E-003) ( -2.8512810317463844E-003, -5.1662213429715014E-003) (  0.0000000000000000     ,  0.0000000000000000     ) (  0.0000000000000000     ,  0.0000000000000000     )
 (  5.9612368586890979E-002,  8.4648287320592111E-002) (  8.9624601686600469E-002,  4.9308036763033532E-002) ( -5.2849757925383213E-003, -0.0000000000000000     ) ( -1.2763404702036565E-002,  7.1132748616717341E-003) ( -3.3058503624776761E-002,  4.4999656796884994E-002) ( -8.8845223759534755E-003,  9.4583709157958093E-002) (  9.2222651871518846E-003,  3.0044471309040539E-002) (  0.0000000000000000     ,  0.0000000000000000     ) ( -2.8512810317463844E-003, -5.1662213429715014E-003) (  0.0000000000000000     ,  0.0000000000000000     )
 (  9.3397322091241814E-003, 0.11974055363118644     ) ( -6.5685641938066280E-002, -8.7491277926922670E-002) ( -1.2763404702036565E-002, -7.1132748616717341E-003) ( -2.4219081387991115E-003, -0.0000000000000000     ) ( -6.7236149927370620E-002,  3.6958828139173276E-002) (  4.7187166528792818E-002, -6.3095085057558009E-002) (  0.0000000000000000     ,  0.0000000000000000     ) (  9.2222651871518846E-003,  3.0044471309040539E-002) ( -1.3700330641710773E-002, -2.1744726948405256E-003) ( -1.8666015936527986E-003, -3.3820857658661886E-003)
 ( -1.3892602053100283E-002,  4.6978152106399350E-002) ( -5.0715926681882493E-003, -4.5699832838829703E-002) ( -3.3058503624776761E-002, -4.4999656796884994E-002) ( -6.7236149927370620E-002, -3.6958828139173276E-002) ( -4.8994220168134487E-003, -0.0000000000000000     ) (  0.0000000000000000     ,  0.0000000000000000     ) (  4.7187166528792818E-002, -6.3095085057558009E-002) (  8.8845223759534755E-003, -9.4583709157958093E-002) ( -2.6981469225768376E-003, -9.7448346593689058E-003) ( -1.6779409689804309E-002, -2.6631742809869819E-003)
 (  1.6779409689804309E-002, -2.6631742809869819E-003) ( -2.6981469225768376E-003,  9.7448346593689058E-003) ( -8.8845223759534755E-003, -9.4583709157958093E-002) (  4.7187166528792818E-002,  6.3095085057558009E-002) (  0.0000000000000000     , -0.0000000000000000     ) ( -4.8994220168134487E-003, -0.0000000000000000     ) (  6.7236149927370620E-002, -3.6958828139173276E-002) ( -3.3058503624776761E-002,  4.4999656796884994E-002) (  5.0715926681882493E-003, -4.5699832838829703E-002) ( -1.3892602053100283E-002, -4.6978152106399350E-002)
 ( -1.8666015936527986E-003,  3.3820857658661886E-003) (  1.3700330641710773E-002, -2.1744726948405256E-003) (  9.2222651871518846E-003, -3.0044471309040539E-002) (  0.0000000000000000     , -0.0000000000000000     ) (  4.7187166528792818E-002,  6.3095085057558009E-002) (  6.7236149927370620E-002,  3.6958828139173276E-002) ( -2.4219081387991115E-003, -0.0000000000000000     ) (  1.2763404702036565E-002, -7.1132748616717341E-003) ( -6.5685641938066280E-002,  8.7491277926922670E-002) ( -9.3397322091241814E-003, 0.11974055363118644     )
 (  0.0000000000000000     , -0.0000000000000000     ) ( -2.8512810317463844E-003,  5.1662213429715014E-003) (  0.0000000000000000     , -0.0000000000000000     ) (  9.2222651871518846E-003, -3.0044471309040539E-002) (  8.8845223759534755E-003,  9.4583709157958093E-002) ( -3.3058503624776761E-002, -4.4999656796884994E-002) (  1.2763404702036565E-002,  7.1132748616717341E-003) ( -5.2849757925383213E-003, -0.0000000000000000     ) ( -8.9624601686600469E-002,  4.9308036763033532E-002) (  5.9612368586890979E-002, -8.4648287320592111E-002)
 (  0.0000000000000000     , -0.0000000000000000     ) (  0.0000000000000000     , -0.0000000000000000     ) ( -2.8512810317463844E-003,  5.1662213429715014E-003) ( -1.3700330641710773E-002,  2.1744726948405256E-003) ( -2.6981469225768376E-003,  9.7448346593689058E-003) (  5.0715926681882493E-003,  4.5699832838829703E-002) ( -6.5685641938066280E-002, -8.7491277926922670E-002) ( -8.9624601686600469E-002, -4.9308036763033532E-002) ( -1.1733961281453591E-002, -0.0000000000000000     ) (  5.6140664635064029E-002, -2.9775540093743932E-002)
 (  0.0000000000000000     , -0.0000000000000000     ) (  0.0000000000000000     , -0.0000000000000000     ) (  0.0000000000000000     , -0.0000000000000000     ) ( -1.8666015936527986E-003,  3.3820857658661886E-003) ( -1.6779409689804309E-002,  2.6631742809869819E-003) ( -1.3892602053100283E-002,  4.6978152106399350E-002) ( -9.3397322091241814E-003,-0.11974055363118644     ) (  5.9612368586890979E-002,  8.4648287320592111E-002) (  5.6140664635064029E-002,  2.9775540093743932E-002) (  2.4340267229604466E-002, -0.0000000000000000     )
 Mode           6
 ( 0.14851312309772874     , -0.0000000000000000     ) (-0.28178679482947228     , 0.14302984976045358     ) ( -1.5822443904643779E-003,  1.5522341523998360E-003) ( -2.3832750038624180E-002, 0.14494043153797531     ) ( -2.2657969128857799E-002, -7.1569426000336347E-002) ( -2.6449540464116159E-002, -2.6962444608719500E-002) (  2.8863691274770495E-003,  9.4052035449183327E-004) (  0.0000000000000000     ,  0.0000000000000000     ) (  0.0000000000000000     ,  0.0000000000000000     ) (  0.0000000000000000     ,  0.0000000000000000     )
 (-0.28178679482947228     ,-0.14302984976045358     ) (-0.42163489182171365     , -0.0000000000000000     ) ( 0.48767707404970534     ,-0.24755318669756887     ) ( -2.2846298928035904E-003,  3.7194153218748855E-003) (  7.7656085274208928E-003, -4.7158893259051982E-002) ( -5.0337646507389814E-003, -1.5901965956122092E-002) ( -2.1595959356060384E-002, -2.2014743836472672E-002) (  4.4090016700824072E-003,  1.4366685723685086E-003) (  0.0000000000000000     ,  0.0000000000000000     ) (  0.0000000000000000     ,  0.0000000000000000     )
 ( -1.5822443904643779E-003, -1.5522341523998360E-003) ( 0.48767707404970534     , 0.24755318669756887     ) ( 0.34279084342317001     , -0.0000000000000000     ) ( -7.5398248246360877E-002,  3.8277290774767360E-002) ( -1.7607893109523954E-003,  2.7171695969769364E-003) (  1.7495287987741782E-002,-0.10633057665352501     ) (  1.3877576745920685E-002,  4.3831462660586878E-002) (  0.0000000000000000     ,  0.0000000000000000     ) (  4.4090016700824072E-003,  1.4366685723685086E-003) (  0.0000000000000000     ,  0.0000000000000000     )
 ( -2.3832750038624180E-002,-0.14494043153797531     ) ( -2.2846298928035904E-003, -3.7194153218748855E-003) ( -7.5398248246360877E-002, -3.8277290774767360E-002) ( 0.21381921877439367     , -0.0000000000000000     ) (-0.36944953793476693     , 0.18754184089424247     ) ( -1.0511050124735030E-003,  9.9983430034614792E-004) (  0.0000000000000000     ,  0.0000000000000000     ) (  1.3877576745920685E-002,  4.3831462660586878E-002) (  2.1595959356060384E-002,  2.2014743836472672E-002) (  2.8863691274770495E-003,  9.4052035449183327E-004)
 ( -2.2657969128857799E-002,  7.1569426000336347E-002) (  7.7656085274208928E-003,  4.7158893259051982E-002) ( -1.7607893109523954E-003, -2.7171695969769364E-003) (-0.36944953793476693     ,-0.18754184089424247     ) (-0.28348829347357879     , -0.0000000000000000     ) (  0.0000000000000000     ,  0.0000000000000000     ) ( -1.0511050124735030E-003,  9.9983430034614792E-004) ( -1.7495287987741782E-002, 0.10633057665352501     ) ( -5.0337646507389814E-003, -1.5901965956122092E-002) (  2.6449540464116159E-002,  2.6962444608719500E-002)
 ( -2.6449540464116159E-002,  2.6962444608719500E-002) ( -5.0337646507389814E-003,  1.5901965956122092E-002) (  1.7495287987741782E-002, 0.10633057665352501     ) ( -1.0511050124735030E-003, -9.9983430034614792E-004) (  0.0000000000000000     , -0.0000000000000000     ) (-0.28348829347357879     , -0.0000000000000000     ) ( 0.36944953793476693     ,-0.18754184089424247     ) ( -1.7607893109523954E-003,  2.7171695969769364E-003) ( -7.7656085274208928E-003,  4.7158893259051982E-002) ( -2.2657969128857799E-002, -7.1569426000336347E-002)
 (  2.8863691274770495E-003, -9.4052035449183327E-004) ( -2.1595959356060384E-002,  2.2014743836472672E-002) (  1.3877576745920685E-002, -4.3831462660586878E-002) (  0.0000000000000000     , -0.0000000000000000     ) ( -1.0511050124735030E-003, -9.9983430034614792E-004) ( 0.36944953793476693     , 0.18754184089424247     ) ( 0.21381921877439367     , -0.0000000000000000     ) (  7.5398248246360877E-002, -3.8277290774767360E-002) ( -2.2846298928035904E-003,  3.7194153218748855E-003) (  2.3832750038624180E-002,-0.14494043153797531     )
 (  0.0000000000000000     , -0.0000000000000000     ) (  4.4090016700824072E-003, -1.4366685723685086E-003) (  0.0000000000000000     , -0.0000000000000000     ) (  1.3877576745920685E-002, -4.3831462660586878E-002) ( -1.7495287987741782E-002,-0.10633057665352501     ) ( -1.7607893109523954E-003, -2.7171695969769364E-003) (  7.5398248246360877E-002,  3.8277290774767360E-002) ( 0.34279084342317001     , -0.0000000000000000     ) (-0.48767707404970534     , 0.24755318669756887     ) ( -1.5822443904643779E-003,  1.5522341523998360E-003)
 (  0.0000000000000000     , -0.0000000000000000     ) (  0.0000000000000000     , -0.0000000000000000     ) (  4.4090016700824072E-003, -1.4366685723685086E-003) (  2.1595959356060384E-002, -2.2014743836472672E-002) ( -5.0337646507389814E-003,  1.5901965956122092E-002) ( -7.7656085274208928E-003, -4.7158893259051982E-002) ( -2.2846298928035904E-003, -3.7194153218748855E-003) (-0.48767707404970534     ,-0.24755318669756887     ) (-0.42163489182171365     , -0.0000000000000000     ) ( 0.28178679482947228     ,-0.14302984976045358     )
 (  0.0000000000000000     , -0.0000000000000000     ) (  0.0000000000000000     , -0.0000000000000000     ) (  0.0000000000000000     , -0.0000000000000000     ) (  2.8863691274770495E-003, -9.4052035449183327E-004) (  2.6449540464116159E-002, -2.6962444608719500E-002) ( -2.2657969128857799E-002,  7.1569426000336347E-002) (  2.3832750038624180E-002, 0.14494043153797531     ) ( -1.5822443904643779E-003, -1.5522341523998360E-003) ( 0.28178679482947228     , 0.14302984976045358     ) ( 0.14851312309772874     , -0.0000000000000000     )
 Mode           7
 ( -9.6587850519651991E-002, -0.0000000000000000     ) ( -5.5795849828234920E-002,  2.8602440705880260E-002) (  5.3549394002255439E-002, -7.3356436366629765E-002) (  3.3757371765874560E-002,-0.20879516998014974     ) ( -6.9663422981936993E-002,-0.21883450725497985     ) ( -3.6716483893482893E-002, -3.7320019729386908E-002) ( -1.3335410412019456E-002, -4.4895170293220562E-003) (  0.0000000000000000     ,  0.0000000000000000     ) (  0.0000000000000000     ,  0.0000000000000000     ) (  0.0000000000000000     ,  0.0000000000000000     )
 ( -5.5795849828234920E-002, -2.8602440705880260E-002) ( 0.38485850098075969     , -0.0000000000000000     ) ( 0.10766560060299807     , -5.5179119692469705E-002) ( -5.8105460152511015E-002,  7.9584220283444473E-002) ( -1.2612277067593292E-002,  7.8009063937444834E-002) ( -1.4766689869366897E-002, -4.6388192704017929E-002) ( -2.9978883562716697E-002, -3.0471668509199683E-002) ( -2.0370175878793802E-002, -6.8578505402205328E-003) (  0.0000000000000000     ,  0.0000000000000000     ) (  0.0000000000000000     ,  0.0000000000000000     )
 (  5.3549394002255439E-002,  7.3356436366629765E-002) ( 0.10766560060299807     ,  5.5179119692469705E-002) (-0.30600432968018487     , -0.0000000000000000     ) ( -1.4382597720434057E-002,  7.3882798948614109E-003) ( -2.8216220353926513E-002,  3.8650799382689442E-002) ( -2.6393666381564658E-002, 0.16324933513895271     ) (  4.3971791823186036E-002, 0.13812648204231232     ) (  0.0000000000000000     ,  0.0000000000000000     ) ( -2.0370175878793802E-002, -6.8578505402205328E-003) (  0.0000000000000000     ,  0.0000000000000000     )
 (  3.3757371765874560E-002, 0.20879516998014974     ) ( -5.8105460152511015E-002, -7.9584220283444473E-002) ( -1.4382597720434057E-002, -7.3882798948614109E-003) (-0.20624791528384731     , -0.0000000000000000     ) ( -7.8396471872783161E-002,  4.0197664383518177E-002) (  4.4092579083452155E-002, -6.0387864414098595E-002) (  0.0000000000000000     ,  0.0000000000000000     ) (  4.3971791823186036E-002, 0.13812648204231232     ) (  2.9978883562716697E-002,  3.0471668509199683E-002) ( -1.3335410412019456E-002, -4.4895170293220562E-003)
 ( -6.9663422981936993E-002, 0.21883450725497985     ) ( -1.2612277067593292E-002, -7.8009063937444834E-002) ( -2.8216220353926513E-002, -3.8650799382689442E-002) ( -7.8396471872783161E-002, -4.0197664383518177E-002) ( 0.22398159450292449     , -0.0000000000000000     ) (  0.0000000000000000     ,  0.0000000000000000     ) (  4.4092579083452155E-002, -6.0387864414098595E-002) (  2.6393666381564658E-002,-0.16324933513895271     ) ( -1.4766689869366897E-002, -4.6388192704017929E-002) (  3.6716483893482893E-002,  3.7320019729386908E-002)
 ( -3.6716483893482893E-002,  3.7320019729386908E-002) ( -1.4766689869366897E-002,  4.6388192704017929E-002) ( -2.6393666381564658E-002,-0.16324933513895271     ) (  4.4092579083452155E-002,  6.0387864414098595E-002) (  0.0000000000000000     , -0.0000000000000000     ) ( 0.22398159450292449     , -0.0000000000000000     ) (  7.8396471872783161E-002, -4.0197664383518177E-002) ( -2.8216220353926513E-002,  3.8650799382689442E-002) (  1.2612277067593292E-002, -7.8009063937444834E-002) ( -6.9663422981936993E-002,-0.21883450725497985     )
 ( -1.3335410412019456E-002,  4.4895170293220562E-003) ( -2.9978883562716697E-002,  3.0471668509199683E-002) (  4.3971791823186036E-002,-0.13812648204231232     ) (  0.0000000000000000     , -0.0000000000000000     ) (  4.4092579083452155E-002,  6.0387864414098595E-002) (  7.8396471872783161E-002,  4.0197664383518177E-002) (-0.20624791528384731     , -0.0000000000000000     ) (  1.4382597720434057E-002, -7.3882798948614109E-003) ( -5.8105460152511015E-002,  7.9584220283444473E-002) ( -3.3757371765874560E-002, 0.20879516998014974     )
 (  0.0000000000000000     , -0.0000000000000000     ) ( -2.0370175878793802E-002,  6.8578505402205328E-003) (  0.0000000000000000     , -0.0000000000000000     ) (  4.3971791823186036E-002,-0.13812648204231232     ) (  2.6393666381564658E-002, 0.16324933513895271     ) ( -2.8216220353926513E-002, -3.8650799382689442E-002) (  1.4382597720434057E-002,  7.3882798948614109E-003) (-0.30600432968018487     , -0.0000000000000000     ) (-0.10766560060299807     ,  5.5179119692469705E-002) (  5.3549394002255439E-002, -7.3356436366629765E-002)
 (  0.0000000000000000     , -0.0000000000000000     ) (  0.0000000000000000     , -0.0000000000000000     ) ( -2.0370175878793802E-002,  6.8578505402205328E-003) (  2.9978883562716697E-002, -3.0471668509199683E-002) ( -1.4766689869366897E-002,  4.6388192704017929E-002) (  1.2612277067593292E-002,  7.8009063937444834E-002) ( -5.8105460152511015E-002, -7.9584220283444473E-002) (-0.10766560060299807     , -5.5179119692469705E-002) ( 0.38485850098075969     , -0.0000000000000000     ) (  5.5795849828234920E-002, -2.8602440705880260E-002)
 (  0.0000000000000000     , -0.0000000000000000     ) (  0.0000000000000000     , -0.0000000000000000     ) (  0.0000000000000000     , -0.0000000000000000     ) ( -1.3335410412019456E-002,  4.4895170293220562E-003) (  3.6716483893482893E-002, -3.7320019729386908E-002) ( -6.9663422981936993E-002, 0.21883450725497985     ) ( -3.3757371765874560E-002,-0.20879516998014974     ) (  5.3549394002255439E-002,  7.3356436366629765E-002) (  5.5795849828234920E-002,  2.8602440705880260E-002) ( -9.6587850519651991E-002, -0.0000000000000000     )
 Mode           8
 (  2.7022789440692835E-003, -0.0000000000000000     ) (-0.10497044602293659     ,  5.3619100206278150E-002) ( 0.11271761156455751     ,-0.15447389788464130     ) (  3.0144700087274167E-002,-0.18786757780026772     ) (-0.11356882924282947     ,-0.35693177439048945     ) ( -7.9629090965184154E-002, -8.0929660852314234E-002) ( -3.4487687840885232E-002, -1.1607517076804663E-002) (  0.0000000000000000     ,  0.0000000000000000     ) (  0.0000000000000000     ,  0.0000000000000000     ) (  0.0000000000000000     ,  0.0000000000000000     )
 (-0.10497044602293659     , -5.3619100206278150E-002) ( 0.21981121283127131     , -0.0000000000000000     ) ( 0.23923049881708178     ,-0.12210565197291513     ) (-0.11216542200333623     , 0.15371524896568417     ) ( -1.1200910732503885E-002,  6.9840182909278722E-002) ( -2.4015067790384120E-002, -7.5479722684477918E-002) ( -6.5016880515455733E-002, -6.6078791381554994E-002) ( -5.2680813358288239E-002, -1.7730775211649969E-002) (  0.0000000000000000     ,  0.0000000000000000     ) (  0.0000000000000000     ,  0.0000000000000000     )
 ( 0.11271761156455751     , 0.15447389788464130     ) ( 0.23923049881708178     , 0.12210565197291513     ) (-0.18667746258736811     , -0.0000000000000000     ) ( -3.9789724955866204E-002,  2.0314604289671072E-002) ( -5.4678324339937863E-002,  7.4944916951796031E-002) ( -2.3507433009679432E-002, 0.14653680037982483     ) (  7.1792204302327314E-002, 0.22562686189006576     ) (  0.0000000000000000     ,  0.0000000000000000     ) ( -5.2680813358288239E-002, -1.7730775211649969E-002) (  0.0000000000000000     ,  0.0000000000000000     )
 (  3.0144700087274167E-002, 0.18786757780026772     ) (-0.11216542200333623     ,-0.15371524896568417     ) ( -3.9789724955866204E-002, -2.0314604289671072E-002) (-0.13741023502985253     , -0.0000000000000000     ) (-0.18035086091340630     ,  9.2063600493683451E-002) (  8.8518024935709497E-002,-0.12128545147973216     ) (  0.0000000000000000     ,  0.0000000000000000     ) (  7.1792204302327314E-002, 0.22562686189006576     ) (  6.5016880515455733E-002,  6.6078791381554994E-002) ( -3.4487687840885232E-002, -1.1607517076804663E-002)
 (-0.11356882924282947     , 0.35693177439048945     ) ( -1.1200910732503885E-002, -6.9840182909278722E-002) ( -5.4678324339937863E-002, -7.4944916951796031E-002) (-0.18035086091340630     , -9.2063600493683451E-002) ( 0.10157420584188009     , -0.0000000000000000     ) (  0.0000000000000000     ,  0.0000000000000000     ) (  8.8518024935709497E-002,-0.12128545147973216     ) (  2.3507433009679432E-002,-0.14653680037982483     ) ( -2.4015067790384120E-002, -7.5479722684477918E-002) (  7.9629090965184154E-002,  8.0929660852314234E-002)
 ( -7.9629090965184154E-002,  8.0929660852314234E-002) ( -2.4015067790384120E-002,  7.5479722684477918E-002) ( -2.3507433009679432E-002,-0.14653680037982483     ) (  8.8518024935709497E-002, 0.12128545147973216     ) (  0.0000000000000000     , -0.0000000000000000     ) ( 0.10157420584188009     , -0.0000000000000000     ) ( 0.18035086091340630     , -9.2063600493683451E-002) ( -5.4678324339937863E-002,  7.4944916951796031E-002) (  1.1200910732503885E-002, -6.9840182909278722E-002) (-0.11356882924282947     ,-0.35693177439048945     )
 ( -3.4487687840885232E-002,  1.1607517076804663E-002) ( -6.5016880515455733E-002,  6.6078791381554994E-002) (  7.1792204302327314E-002,-0.22562686189006576     ) (  0.0000000000000000     , -0.0000000000000000     ) (  8.8518024935709497E-002, 0.12128545147973216     ) ( 0.18035086091340630     ,  9.2063600493683451E-002) (-0.13741023502985253     , -0.0000000000000000     ) (  3.9789724955866204E-002, -2.0314604289671072E-002) (-0.11216542200333623     , 0.15371524896568417     ) ( -3.0144700087274167E-002, 0.18786757780026772     )
 (  0.0000000000000000     , -0.0000000000000000     ) ( -5.2680813358288239E-002,  1.7730775211649969E-002) (  0.0000000000000000     , -0.0000000000000000     ) (  7.1792204302327314E-002,-0.22562686189006576     ) (  2.3507433009679432E-002, 0.14653680037982483     ) ( -5.4678324339937863E-002, -7.4944916951796031E-002) (  3.9789724955866204E-002,  2.0314604289671072E-002) (-0.18667746258736811     , -0.0000000000000000     ) (-0.23923049881708178     , 0.12210565197291513     ) ( 0.11271761156455751     ,-0.15447389788464130     )
 (  0.0000000000000000     , -0.0000000000000000     ) (  0.0000000000000000     , -0.0000000000000000     ) ( -5.2680813358288239E-002,  1.7730775211649969E-002) (  6.5016880515455733E-002, -6.6078791381554994E-002) ( -2.4015067790384120E-002,  7.5479722684477918E-002) (  1.1200910732503885E-002,  6.9840182909278722E-002) (-0.11216542200333623     ,-0.15371524896568417     ) (-0.23923049881708178     ,-0.12210565197291513     ) ( 0.21981121283127131     , -0.0000000000000000     ) ( 0.10497044602293659     , -5.3619100206278150E-002)
 (  0.0000000000000000     , -0.0000000000000000     ) (  0.0000000000000000     , -0.0000000000000000     ) (  0.0000000000000000     , -0.0000000000000000     ) ( -3.4487687840885232E-002,  1.1607517076804663E-002) (  7.9629090965184154E-002, -8.0929660852314234E-002) (-0.11356882924282947     , 0.35693177439048945     ) ( -3.0144700087274167E-002,-0.18786757780026772     ) ( 0.11271761156455751     , 0.15447389788464130     ) ( 0.10497044602293659     ,  5.3619100206278150E-002) (  2.7022789440692835E-003, -0.0000000000000000     )
 Mode           9
 (-0.20463236806618687     , -0.0000000000000000     ) (-0.16273739648799604     , 0.11257691272232326     ) ( 0.22581095726438427     ,-0.25997013240620792     ) (  3.5633927141267022E-002,-0.49316164439102417     ) ( -6.7389611138078107E-002,-0.25847006993151272     ) (  1.9977223449356797E-002,  2.1929797068732351E-002) (  1.4262574584830237E-003,  5.2104023961699103E-004) (  0.0000000000000000     ,  0.0000000000000000     ) (  0.0000000000000000     ,  0.0000000000000000     ) (  0.0000000000000000     ,  0.0000000000000000     )
 (-0.16273739648799604     ,-0.11257691272232326     ) ( 0.88587791882656597     , -0.0000000000000000     ) ( 0.38162044155125519     ,-0.25030696428903443     ) (-0.23737660683711179     , 0.28413995701254657     ) ( -1.3720291686624897E-002, 0.17862904777403593     ) ( -1.5391927015901682E-002, -5.8469995406652688E-002) (  1.6311334642829016E-002,  1.7905604327058833E-002) (  2.1786442546645975E-003,  7.9590211272093005E-004) (  0.0000000000000000     ,  0.0000000000000000     ) (  0.0000000000000000     ,  0.0000000000000000     )
 ( 0.22581095726438427     , 0.25997013240620792     ) ( 0.38162044155125519     , 0.25030696428903443     ) (-0.74861643392974209     , -0.0000000000000000     ) ( -7.9254652838357378E-002,  5.0698816201254271E-002) (-0.12302051875470425     , 0.14556792781982386     ) ( -2.8267781524561015E-002, 0.37996144601901921     ) (  4.0502458345023376E-002, 0.15638366995715644     ) (  0.0000000000000000     ,  0.0000000000000000     ) (  2.1786442546645975E-003,  7.9590211272093005E-004) (  0.0000000000000000     ,  0.0000000000000000     )
 (  3.5633927141267022E-002, 0.49316164439102417     ) (-0.23737660683711179     ,-0.28413995701254657     ) ( -7.9254652838357378E-002, -5.0698816201254271E-002) (-0.48654557414466448     , -0.0000000000000000     ) (-0.30401786830049959     , 0.19871433956702692     ) ( 0.16778726846691222     ,-0.19994061621327425     ) (  0.0000000000000000     ,  0.0000000000000000     ) (  4.0502458345023376E-002, 0.15638366995715644     ) ( -1.6311334642829016E-002, -1.7905604327058833E-002) (  1.4262574584830237E-003,  5.2104023961699103E-004)
 ( -6.7389611138078107E-002, 0.25847006993151272     ) ( -1.3720291686624897E-002,-0.17862904777403593     ) (-0.12302051875470425     ,-0.14556792781982386     ) (-0.30401786830049959     ,-0.19871433956702692     ) ( 0.55391645731402739     , -0.0000000000000000     ) (  0.0000000000000000     ,  0.0000000000000000     ) ( 0.16778726846691222     ,-0.19994061621327425     ) (  2.8267781524561015E-002,-0.37996144601901921     ) ( -1.5391927015901682E-002, -5.8469995406652688E-002) ( -1.9977223449356797E-002, -2.1929797068732351E-002)
 (  1.9977223449356797E-002, -2.1929797068732351E-002) ( -1.5391927015901682E-002,  5.8469995406652688E-002) ( -2.8267781524561015E-002,-0.37996144601901921     ) ( 0.16778726846691222     , 0.19994061621327425     ) (  0.0000000000000000     , -0.0000000000000000     ) ( 0.55391645731402739     , -0.0000000000000000     ) ( 0.30401786830049959     ,-0.19871433956702692     ) (-0.12302051875470425     , 0.14556792781982386     ) (  1.3720291686624897E-002,-0.17862904777403593     ) ( -6.7389611138078107E-002,-0.25847006993151272     )
 (  1.4262574584830237E-003, -5.2104023961699103E-004) (  1.6311334642829016E-002, -1.7905604327058833E-002) (  4.0502458345023376E-002,-0.15638366995715644     ) (  0.0000000000000000     , -0.0000000000000000     ) ( 0.16778726846691222     , 0.19994061621327425     ) ( 0.30401786830049959     , 0.19871433956702692     ) (-0.48654557414466448     , -0.0000000000000000     ) (  7.9254652838357378E-002, -5.0698816201254271E-002) (-0.23737660683711179     , 0.28413995701254657     ) ( -3.5633927141267022E-002, 0.49316164439102417     )
 (  0.0000000000000000     , -0.0000000000000000     ) (  2.1786442546645975E-003, -7.9590211272093005E-004) (  0.0000000000000000     , -0.0000000000000000     ) (  4.0502458345023376E-002,-0.15638366995715644     ) (  2.8267781524561015E-002, 0.37996144601901921     ) (-0.12302051875470425     ,-0.14556792781982386     ) (  7.9254652838357378E-002,  5.0698816201254271E-002) (-0.74861643392974209     , -0.0000000000000000     ) (-0.38162044155125519     , 0.25030696428903443     ) ( 0.22581095726438427     ,-0.25997013240620792     )
 (  0.0000000000000000     , -0.0000000000000000     ) (  0.0000000000000000     , -0.0000000000000000     ) (  2.1786442546645975E-003, -7.9590211272093005E-004) ( -1.6311334642829016E-002,  1.7905604327058833E-002) ( -1.5391927015901682E-002,  5.8469995406652688E-002) (  1.3720291686624897E-002, 0.17862904777403593     ) (-0.23737660683711179     ,-0.28413995701254657     ) (-0.38162044155125519     ,-0.25030696428903443     ) ( 0.88587791882656597     , -0.0000000000000000     ) ( 0.16273739648799604     ,-0.11257691272232326     )
 (  0.0000000000000000     , -0.0000000000000000     ) (  0.0000000000000000     , -0.0000000000000000     ) (  0.0000000000000000     , -0.0000000000000000     ) (  1.4262574584830237E-003, -5.2104023961699103E-004) ( -1.9977223449356797E-002,  2.1929797068732351E-002) ( -6.7389611138078107E-002, 0.25847006993151272     ) ( -3.5633927141267022E-002,-0.49316164439102417     ) ( 0.22581095726438427     , 0.25997013240620792     ) ( 0.16273739648799604     , 0.11257691272232326     ) (-0.20463236806618687     , -0.0000000000000000     )
 Mode          10
 ( 0.18948658430454479     , -0.0000000000000000     ) (  4.5826676466893985E-002, -2.3238696871388836E-002) (  3.4297937190408662E-002, -4.6760532452413031E-002) (  3.7967513632908038E-003, -2.3424313222763234E-002) ( -1.3426238343076874E-002, -4.1794278782297148E-002) ( -5.3558286277592564E-002, -5.4312175954856344E-002) (  2.3939519272126474E-002,  8.0214061099551440E-003) (  0.0000000000000000     ,  0.0000000000000000     ) (  0.0000000000000000     ,  0.0000000000000000     ) (  0.0000000000000000     ,  0.0000000000000000     )
 (  4.5826676466893985E-002,  2.3238696871388836E-002) (-0.60414000688455294     , -0.0000000000000000     ) ( -6.0077741225092629E-002,  3.0464780670799142E-002) ( -1.0262244566354741E-002,  1.3901117039862689E-002) ( -3.0329898905080829E-004,  1.9153428063703303E-003) ( -3.7138768313302898E-003, -1.1591925940122441E-002) ( -4.3730157626002665E-002, -4.4345705969885255E-002) (  3.6568219721791230E-002,  1.2252900226283571E-002) (  0.0000000000000000     ,  0.0000000000000000     ) (  0.0000000000000000     ,  0.0000000000000000     )
 (  3.4297937190408662E-002,  4.6760532452413031E-002) ( -6.0077741225092629E-002, -3.0464780670799142E-002) ( 0.46107765126873407     , -0.0000000000000000     ) (  1.2337155559676013E-002, -6.2565152980722369E-003) ( -1.1373157318970558E-002,  1.5481035696108258E-002) ( -1.8533162424306210E-003,  1.1478278634853485E-002) (  6.8802697240760279E-003,  2.1360379393033157E-002) (  0.0000000000000000     ,  0.0000000000000000     ) (  3.6568219721791230E-002,  1.2252900226283571E-002) (  0.0000000000000000     ,  0.0000000000000000     )
 (  3.7967513632908038E-003,  2.3424313222763234E-002) ( -1.0262244566354741E-002, -1.3901117039862689E-002) (  1.2337155559676013E-002,  6.2565152980722369E-003) ( 0.30928762991021264     , -0.0000000000000000     ) (  5.0068551352064526E-002, -2.5389791650798535E-002) (  5.3791378032761530E-003, -7.2619059206404466E-003) (  0.0000000000000000     ,  0.0000000000000000     ) (  6.8802697240760279E-003,  2.1360379393033157E-002) (  4.3730157626002665E-002,  4.4345705969885255E-002) (  2.3939519272126474E-002,  8.0214061099551440E-003)
 ( -1.3426238343076874E-002,  4.1794278782297148E-002) ( -3.0329898905080829E-004, -1.9153428063703303E-003) ( -1.1373157318970558E-002, -1.5481035696108258E-002) (  5.0068551352064526E-002,  2.5389791650798535E-002) (-0.35571185859893867     , -0.0000000000000000     ) (  0.0000000000000000     ,  0.0000000000000000     ) (  5.3791378032761530E-003, -7.2619059206404466E-003) (  1.8533162424306210E-003, -1.1478278634853485E-002) ( -3.7138768313302898E-003, -1.1591925940122441E-002) (  5.3558286277592564E-002,  5.4312175954856344E-002)
 ( -5.3558286277592564E-002,  5.4312175954856344E-002) ( -3.7138768313302898E-003,  1.1591925940122441E-002) ( -1.8533162424306210E-003, -1.1478278634853485E-002) (  5.3791378032761530E-003,  7.2619059206404466E-003) (  0.0000000000000000     , -0.0000000000000000     ) (-0.35571185859893867     , -0.0000000000000000     ) ( -5.0068551352064526E-002,  2.5389791650798535E-002) ( -1.1373157318970558E-002,  1.5481035696108258E-002) (  3.0329898905080829E-004, -1.9153428063703303E-003) ( -1.3426238343076874E-002, -4.1794278782297148E-002)
 (  2.3939519272126474E-002, -8.0214061099551440E-003) ( -4.3730157626002665E-002,  4.4345705969885255E-002) (  6.8802697240760279E-003, -2.1360379393033157E-002) (  0.0000000000000000     , -0.0000000000000000     ) (  5.3791378032761530E-003,  7.2619059206404466E-003) ( -5.0068551352064526E-002, -2.5389791650798535E-002) ( 0.30928762991021264     , -0.0000000000000000     ) ( -1.2337155559676013E-002,  6.2565152980722369E-003) ( -1.0262244566354741E-002,  1.3901117039862689E-002) ( -3.7967513632908038E-003,  2.3424313222763234E-002)
 (  0.0000000000000000     , -0.0000000000000000     ) (  3.6568219721791230E-002, -1.2252900226283571E-002) (  0.0000000000000000     , -0.0000000000000000     ) (  6.8802697240760279E-003, -2.1360379393033157E-002) (  1.8533162424306210E-003,  1.1478278634853485E-002) ( -1.1373157318970558E-002, -1.5481035696108258E-002) ( -1.2337155559676013E-002, -6.2565152980722369E-003) ( 0.46107765126873407     , -0.0000000000000000     ) (  6.0077741225092629E-002, -3.0464780670799142E-002) (  3.4297937190408662E-002, -4.6760532452413031E-002)
 (  0.0000000000000000     , -0.0000000000000000     ) (  0.0000000000000000     , -0.0000000000000000     ) (  3.6568219721791230E-002, -1.2252900226283571E-002) (  4.3730157626002665E-002, -4.4345705969885255E-002) ( -3.7138768313302898E-003,  1.1591925940122441E-002) (  3.0329898905080829E-004,  1.9153428063703303E-003) ( -1.0262244566354741E-002, -1.3901117039862689E-002) (  6.0077741225092629E-002,  3.0464780670799142E-002) (-0.60414000688455294     , -0.0000000000000000     ) ( -4.5826676466893985E-002,  2.3238696871388836E-002)
 (  0.0000000000000000     , -0.0000000000000000     ) (  0.0000000000000000     , -0.0000000000000000     ) (  0.0000000000000000     , -0.0000000000000000     ) (  2.3939519272126474E-002, -8.0214061099551440E-003) (  5.3558286277592564E-002, -5.4312175954856344E-002) ( -1.3426238343076874E-002,  4.1794278782297148E-002) ( -3.7967513632908038E-003, -2.3424313222763234E-002) (  3.4297937190408662E-002,  4.6760532452413031E-002) ( -4.5826676466893985E-002, -2.3238696871388836E-002) ( 0.18948658430454479     , -0.0000000000000000     )
 Mode          11
 (  3.1690031855747564E-002, -0.0000000000000000     ) ( -4.8123897928505063E-002,  2.4512508044225324E-002) ( -9.1345980858217862E-003,  1.2623946463026274E-002) (  1.5717613510528593E-002, -9.6941872775903645E-002) ( -1.0079599711896292E-002, -3.1295981147075755E-002) (  3.7970006353868678E-002,  3.8569047447358597E-002) (  1.4314463902155117E-002,  4.7875017651719844E-003) (  0.0000000000000000     ,  0.0000000000000000     ) (  0.0000000000000000     ,  0.0000000000000000     ) (  0.0000000000000000     ,  0.0000000000000000     )
 ( -4.8123897928505063E-002, -2.4512508044225324E-002) ( -8.7687134816698459E-002, -0.0000000000000000     ) (  7.1426698286903456E-002, -3.6402440893140910E-002) (  1.0645004971316999E-002, -1.4686195381768029E-002) ( -4.1767125427255043E-003,  2.5795004627931467E-002) ( -2.2021673403517079E-003, -6.8377311560663314E-003) (  3.1002380365737804E-002,  3.1491495370407532E-002) (  2.1865704788112925E-002,  7.3130297428784397E-003) (  0.0000000000000000     ,  0.0000000000000000     ) (  0.0000000000000000     ,  0.0000000000000000     )
 ( -9.1345980858217862E-003, -1.2623946463026274E-002) (  7.1426698286903456E-002,  3.6402440893140910E-002) (  6.1293618836810573E-002, -0.0000000000000000     ) ( -6.5479720591476685E-003,  3.3466625518798684E-003) (  5.2707956327816682E-003, -7.2754391625978040E-003) ( -1.0593401388570522E-002,  6.5371358463059442E-002) (  6.2418086432915526E-003,  1.9379612756187325E-002) (  0.0000000000000000     ,  0.0000000000000000     ) (  2.1865704788112925E-002,  7.3130297428784397E-003) (  0.0000000000000000     ,  0.0000000000000000     )
 (  1.5717613510528593E-002,  9.6941872775903645E-002) (  1.0645004971316999E-002,  1.4686195381768029E-002) ( -6.5479720591476685E-003, -3.3466625518798684E-003) (  4.2790979286828873E-002, -0.0000000000000000     ) ( -5.0104568769785147E-002,  2.5544230956380684E-002) ( -7.6025331709455015E-003,  1.0490279784515314E-002) (  0.0000000000000000     ,  0.0000000000000000     ) (  6.2418086432915526E-003,  1.9379612756187325E-002) ( -3.1002380365737804E-002, -3.1491495370407532E-002) (  1.4314463902155117E-002,  4.7875017651719844E-003)
 ( -1.0079599711896292E-002,  3.1295981147075755E-002) ( -4.1767125427255043E-003, -2.5795004627931467E-002) (  5.2707956327816682E-003,  7.2754391625978040E-003) ( -5.0104568769785147E-002, -2.5544230956380684E-002) ( -4.8087495162688551E-002, -0.0000000000000000     ) (  0.0000000000000000     ,  0.0000000000000000     ) ( -7.6025331709455015E-003,  1.0490279784515314E-002) (  1.0593401388570522E-002, -6.5371358463059442E-002) ( -2.2021673403517079E-003, -6.8377311560663314E-003) ( -3.7970006353868678E-002, -3.8569047447358597E-002)
 (  3.7970006353868678E-002, -3.8569047447358597E-002) ( -2.2021673403517079E-003,  6.8377311560663314E-003) ( -1.0593401388570522E-002, -6.5371358463059442E-002) ( -7.6025331709455015E-003, -1.0490279784515314E-002) (  0.0000000000000000     , -0.0000000000000000     ) ( -4.8087495162688551E-002, -0.0000000000000000     ) (  5.0104568769785147E-002, -2.5544230956380684E-002) (  5.2707956327816682E-003, -7.2754391625978040E-003) (  4.1767125427255043E-003, -2.5795004627931467E-002) ( -1.0079599711896292E-002, -3.1295981147075755E-002)
 (  1.4314463902155117E-002, -4.7875017651719844E-003) (  3.1002380365737804E-002, -3.1491495370407532E-002) (  6.2418086432915526E-003, -1.9379612756187325E-002) (  0.0000000000000000     , -0.0000000000000000     ) ( -7.6025331709455015E-003, -1.0490279784515314E-002) (  5.0104568769785147E-002,  2.5544230956380684E-002) (  4.2790979286828873E-002, -0.0000000000000000     ) (  6.5479720591476685E-003, -3.3466625518798684E-003) (  1.0645004971316999E-002, -1.4686195381768029E-002) ( -1.5717613510528593E-002,  9.6941872775903645E-002)
 (  0.0000000000000000     , -0.0000000000000000     ) (  2.1865704788112925E-002, -7.3130297428784397E-003) (  0.0000000000000000     , -0.0000000000000000     ) (  6.2418086432915526E-003, -1.9379612756187325E-002) (  1.0593401388570522E-002,  6.5371358463059442E-002) (  5.2707956327816682E-003,  7.2754391625978040E-003) (  6.5479720591476685E-003,  3.3466625518798684E-003) (  6.1293618836810573E-002, -0.0000000000000000     ) ( -7.1426698286903456E-002,  3.6402440893140910E-002) ( -9.1345980858217862E-003,  1.2623946463026274E-002)
 (  0.0000000000000000     , -0.0000000000000000     ) (  0.0000000000000000     , -0.0000000000000000     ) (  2.1865704788112925E-002, -7.3130297428784397E-003) ( -3.1002380365737804E-002,  3.1491495370407532E-002) ( -2.2021673403517079E-003,  6.8377311560663314E-003) (  4.1767125427255043E-003,  2.5795004627931467E-002) (  1.0645004971316999E-002,  1.4686195381768029E-002) ( -7.1426698286903456E-002, -3.6402440893140910E-002) ( -8.7687134816698459E-002, -0.0000000000000000     ) (  4.8123897928505063E-002, -2.4512508044225324E-002)
 (  0.0000000000000000     , -0.0000000000000000     ) (  0.0000000000000000     , -0.0000000000000000     ) (  0.0000000000000000     , -0.0000000000000000     ) (  1.4314463902155117E-002, -4.7875017651719844E-003) ( -3.7970006353868678E-002,  3.8569047447358597E-002) ( -1.0079599711896292E-002,  3.1295981147075755E-002) ( -1.5717613510528593E-002, -9.6941872775903645E-002) ( -9.1345980858217862E-003, -1.2623946463026274E-002) (  4.8123897928505063E-002,  2.4512508044225324E-002) (  3.1690031855747564E-002, -0.0000000000000000     )
 Mode          12
 ( -7.3172979671288663E-002, -0.0000000000000000     ) ( -8.3120176514640265E-002,  4.1876034110343997E-002) ( -7.5229307417507274E-002, 0.10269128191800149     ) ( -4.5664351604847053E-002, 0.28009654235476067     ) ( -3.2215140884867606E-002,-0.10118694709730187     ) (  3.5818873497117307E-002,  3.6351768090478798E-002) ( -1.6481580837027030E-002, -5.5453898718460445E-003) (  0.0000000000000000     ,  0.0000000000000000     ) (  0.0000000000000000     ,  0.0000000000000000     ) (  0.0000000000000000     ,  0.0000000000000000     )
 ( -8.3120176514640265E-002, -4.1876034110343997E-002) (  8.3982719208654605E-002, -0.0000000000000000     ) ( 0.12269561739602490     , -6.1718340498712998E-002) (  7.8468614778092000E-002,-0.10715709980615330     ) (  1.7565842292144314E-002,-0.10774272740271390     ) ( -6.1599039056073534E-003, -1.9348263495036745E-002) (  2.9245987743079020E-002,  2.9681094356553545E-002) ( -2.5176030586070000E-002, -8.4707229485919879E-003) (  0.0000000000000000     ,  0.0000000000000000     ) (  0.0000000000000000     ,  0.0000000000000000     )
 ( -7.5229307417507274E-002,-0.10269128191800149     ) ( 0.12269561739602490     ,  6.1718340498712998E-002) (  6.8946898616859681E-003, -0.0000000000000000     ) ( -1.3294471829880505E-002,  6.6465712715624674E-003) (  4.0666387938329447E-002, -5.5525609190873751E-002) (  3.6208235769963890E-002,-0.22209166198388400     ) (  2.1562974408262808E-002,  6.7728465695508042E-002) (  0.0000000000000000     ,  0.0000000000000000     ) ( -2.5176030586070000E-002, -8.4707229485919879E-003) (  0.0000000000000000     ,  0.0000000000000000     )
 ( -4.5664351604847053E-002,-0.28009654235476067     ) (  7.8468614778092000E-002, 0.10715709980615330     ) ( -1.3294471829880505E-002, -6.6465712715624674E-003) ( -1.8357624487735195E-002, -0.0000000000000000     ) ( -8.8309505975056032E-002,  4.4385383807660952E-002) ( -5.5703132914894253E-002,  7.6068106532891144E-002) (  0.0000000000000000     ,  0.0000000000000000     ) (  2.1562974408262808E-002,  6.7728465695508042E-002) ( -2.9245987743079020E-002, -2.9681094356553545E-002) ( -1.6481580837027030E-002, -5.5453898718460445E-003)
 ( -3.2215140884867606E-002, 0.10118694709730187     ) (  1.7565842292144314E-002, 0.10774272740271390     ) (  4.0666387938329447E-002,  5.5525609190873751E-002) ( -8.8309505975056032E-002, -4.4385383807660952E-002) (  6.5319508868329559E-004, -0.0000000000000000     ) (  0.0000000000000000     ,  0.0000000000000000     ) ( -5.5703132914894253E-002,  7.6068106532891144E-002) ( -3.6208235769963890E-002, 0.22209166198388400     ) ( -6.1599039056073534E-003, -1.9348263495036745E-002) ( -3.5818873497117307E-002, -3.6351768090478798E-002)
 (  3.5818873497117307E-002, -3.6351768090478798E-002) ( -6.1599039056073534E-003,  1.9348263495036745E-002) (  3.6208235769963890E-002, 0.22209166198388400     ) ( -5.5703132914894253E-002, -7.6068106532891144E-002) (  0.0000000000000000     , -0.0000000000000000     ) (  6.5319508868329559E-004, -0.0000000000000000     ) (  8.8309505975056032E-002, -4.4385383807660952E-002) (  4.0666387938329447E-002, -5.5525609190873751E-002) ( -1.7565842292144314E-002, 0.10774272740271390     ) ( -3.2215140884867606E-002,-0.10118694709730187     )
 ( -1.6481580837027030E-002,  5.5453898718460445E-003) (  2.9245987743079020E-002, -2.9681094356553545E-002) (  2.1562974408262808E-002, -6.7728465695508042E-002) (  0.0000000000000000     , -0.0000000000000000     ) ( -5.5703132914894253E-002, -7.6068106532891144E-002) (  8.8309505975056032E-002,  4.4385383807660952E-002) ( -1.8357624487735195E-002, -0.0000000000000000     ) (  1.3294471829880505E-002, -6.6465712715624674E-003) (  7.8468614778092000E-002,-0.10715709980615330     ) (  4.5664351604847053E-002,-0.28009654235476067     )
 (  0.0000000000000000     , -0.0000000000000000     ) ( -2.5176030586070000E-002,  8.4707229485919879E-003) (  0.0000000000000000     , -0.0000000000000000     ) (  2.1562974408262808E-002, -6.7728465695508042E-002) ( -3.6208235769963890E-002,-0.22209166198388400     ) (  4.0666387938329447E-002,  5.5525609190873751E-002) (  1.3294471829880505E-002,  6.6465712715624674E-003) (  6.8946898616859681E-003, -0.0000000000000000     ) (-0.12269561739602490     ,  6.1718340498712998E-002) ( -7.5229307417507274E-002, 0.10269128191800149     )
 (  0.0000000000000000     , -0.0000000000000000     ) (  0.0000000000000000     , -0.0000000000000000     ) ( -2.5176030586070000E-002,  8.4707229485919879E-003) ( -2.9245987743079020E-002,  2.9681094356553545E-002) ( -6.1599039056073534E-003,  1.9348263495036745E-002) ( -1.7565842292144314E-002,-0.10774272740271390     ) (  7.8468614778092000E-002, 0.10715709980615330     ) (-0.12269561739602490     , -6.1718340498712998E-002) (  8.3982719208654605E-002, -0.0000000000000000     ) (  8.3120176514640265E-002, -4.1876034110343997E-002)
 (  0.0000000000000000     , -0.0000000000000000     ) (  0.0000000000000000     , -0.0000000000000000     ) (  0.0000000000000000     , -0.0000000000000000     ) ( -1.6481580837027030E-002,  5.5453898718460445E-003) ( -3.5818873497117307E-002,  3.6351768090478798E-002) ( -3.2215140884867606E-002, 0.10118694709730187     ) (  4.5664351604847053E-002, 0.28009654235476067     ) ( -7.5229307417507274E-002,-0.10269128191800149     ) (  8.3120176514640265E-002,  4.1876034110343997E-002) ( -7.3172979671288663E-002, -0.0000000000000000     )
 Mode          13
 ( -5.6848865458457618E-002, -0.0000000000000000     ) ( -3.2220460446758158E-002,  1.6101418829786447E-002) ( -3.9316852379296906E-002,  5.3635011502199854E-002) ( -2.8515607273448908E-002, 0.17542692354326081     ) ( -3.9497061543310667E-002,-0.12428169585703401     ) (  7.5207187530270799E-003,  7.6252517042507744E-003) ( -1.7342041811949087E-003, -5.9325336380732245E-004) (  0.0000000000000000     ,  0.0000000000000000     ) (  0.0000000000000000     ,  0.0000000000000000     ) (  0.0000000000000000     ,  0.0000000000000000     )
 ( -3.2220460446758158E-002, -1.6101418829786447E-002) (  5.2168165230138938E-002, -0.0000000000000000     ) (  5.1553777471887441E-002, -2.5705914502124286E-002) (  3.5342724450248636E-002, -4.8221823422197413E-002) (  1.0545781662999392E-002, -6.4866477086609323E-002) ( -8.4462724216959432E-003, -2.6577029885267445E-002) (  6.1406411479656411E-003,  6.2259919452340726E-003) ( -2.6490406436115274E-003, -9.0620948197807686E-004) (  0.0000000000000000     ,  0.0000000000000000     ) (  0.0000000000000000     ,  0.0000000000000000     )
 ( -3.9316852379296906E-002, -5.3635011502199854E-002) (  5.1553777471887441E-002,  2.5705914502124286E-002) (  1.7309313999815255E-002, -0.0000000000000000     ) ( -7.7442875572089794E-003,  3.8456004264433678E-003) (  1.9004786217864271E-002, -2.5927955021421152E-002) (  2.2187229583923815E-002,-0.13648421872448038     ) (  2.4794726387233929E-002,  7.8019353100756292E-002) (  0.0000000000000000     ,  0.0000000000000000     ) ( -2.6490406436115274E-003, -9.0620948197807686E-004) (  0.0000000000000000     ,  0.0000000000000000     )
 ( -2.8515607273448908E-002,-0.17542692354326081     ) (  3.5342724450248636E-002,  4.8221823422197413E-002) ( -7.7442875572089794E-003, -3.8456004264433678E-003) ( -6.0152460684304056E-003, -0.0000000000000000     ) ( -3.9097358708118889E-002,  1.9482021822813399E-002) ( -2.5955080740342661E-002,  3.5414031044099244E-002) (  0.0000000000000000     ,  0.0000000000000000     ) (  2.4794726387233929E-002,  7.8019353100756292E-002) ( -6.1406411479656411E-003, -6.2259919452340726E-003) ( -1.7342041811949087E-003, -5.9325336380732245E-004)
 ( -3.9497061543310667E-002, 0.12428169585703401     ) (  1.0545781662999392E-002,  6.4866477086609323E-002) (  1.9004786217864271E-002,  2.5927955021421152E-002) ( -3.9097358708118889E-002, -1.9482021822813399E-002) ( -6.6133677030661645E-003, -0.0000000000000000     ) (  0.0000000000000000     ,  0.0000000000000000     ) ( -2.5955080740342661E-002,  3.5414031044099244E-002) ( -2.2187229583923815E-002, 0.13648421872448038     ) ( -8.4462724216959432E-003, -2.6577029885267445E-002) ( -7.5207187530270799E-003, -7.6252517042507744E-003)
 (  7.5207187530270799E-003, -7.6252517042507744E-003) ( -8.4462724216959432E-003,  2.6577029885267445E-002) (  2.2187229583923815E-002, 0.13648421872448038     ) ( -2.5955080740342661E-002, -3.5414031044099244E-002) (  0.0000000000000000     , -0.0000000000000000     ) ( -6.6133677030661645E-003, -0.0000000000000000     ) (  3.9097358708118889E-002, -1.9482021822813399E-002) (  1.9004786217864271E-002, -2.5927955021421152E-002) ( -1.0545781662999392E-002,  6.4866477086609323E-002) ( -3.9497061543310667E-002,-0.12428169585703400     )
 ( -1.7342041811949087E-003,  5.9325336380732245E-004) (  6.1406411479656411E-003, -6.2259919452340726E-003) (  2.4794726387233929E-002, -7.8019353100756292E-002) (  0.0000000000000000     , -0.0000000000000000     ) ( -2.5955080740342661E-002, -3.5414031044099244E-002) (  3.9097358708118889E-002,  1.9482021822813399E-002) ( -6.0152460684304056E-003, -0.0000000000000000     ) (  7.7442875572089794E-003, -3.8456004264433678E-003) (  3.5342724450248636E-002, -4.8221823422197413E-002) (  2.8515607273448908E-002,-0.17542692354326081     )
 (  0.0000000000000000     , -0.0000000000000000     ) ( -2.6490406436115274E-003,  9.0620948197807686E-004) (  0.0000000000000000     , -0.0000000000000000     ) (  2.4794726387233929E-002, -7.8019353100756292E-002) ( -2.2187229583923815E-002,-0.13648421872448038     ) (  1.9004786217864271E-002,  2.5927955021421152E-002) (  7.7442875572089794E-003,  3.8456004264433678E-003) (  1.7309313999815255E-002, -0.0000000000000000     ) ( -5.1553777471887441E-002,  2.5705914502124286E-002) ( -3.9316852379296906E-002,  5.3635011502199854E-002)
 (  0.0000000000000000     , -0.0000000000000000     ) (  0.0000000000000000     , -0.0000000000000000     ) ( -2.6490406436115274E-003,  9.0620948197807686E-004) ( -6.1406411479656411E-003,  6.2259919452340726E-003) ( -8.4462724216959432E-003,  2.6577029885267445E-002) ( -1.0545781662999392E-002, -6.4866477086609323E-002) (  3.5342724450248636E-002,  4.8221823422197413E-002) ( -5.1553777471887441E-002, -2.5705914502124286E-002) (  5.2168165230138938E-002, -0.0000000000000000     ) (  3.2220460446758158E-002, -1.6101418829786447E-002)
 (  0.0000000000000000     , -0.0000000000000000     ) (  0.0000000000000000     , -0.0000000000000000     ) (  0.0000000000000000     , -0.0000000000000000     ) ( -1.7342041811949087E-003,  5.9325336380732245E-004) ( -7.5207187530270799E-003,  7.6252517042507744E-003) ( -3.9497061543310667E-002, 0.12428169585703400     ) (  2.8515607273448908E-002, 0.17542692354326081     ) ( -3.9316852379296906E-002, -5.3635011502199854E-002) (  3.2220460446758158E-002,  1.6101418829786447E-002) ( -5.6848865458457618E-002, -0.0000000000000000     )
 Mode          14
 ( -5.7189697000697974E-002, -0.0000000000000000     ) ( -6.3247991898396166E-002,  3.2099600415608977E-002) ( -1.5580100803773469E-002,  2.1503608483603703E-002) ( -4.3572130146140083E-003,  2.7065059214752725E-002) (  5.1801243034497310E-003,  1.6246119811403701E-002) ( -1.5977780772073115E-003, -1.6166177204452760E-003) ( -3.0501252401487402E-003, -1.0204619148913774E-003) (  0.0000000000000000     ,  0.0000000000000000     ) (  0.0000000000000000     ,  0.0000000000000000     ) (  0.0000000000000000     ,  0.0000000000000000     )
 ( -6.3247991898396166E-002, -3.2099600415608977E-002) ( 0.13597726666449325     , -0.0000000000000000     ) (  9.2722381650857444E-002, -4.7055560482273967E-002) (  1.0288331905072305E-002, -1.4266423040109768E-002) (  1.3607568066685875E-003, -8.4858977235113455E-003) (  1.0877788123207881E-003,  3.4131835084315692E-003) ( -1.3045803371210460E-003, -1.3199628414107421E-003) ( -4.6591432640256539E-003, -1.5587813229364404E-003) (  0.0000000000000000     ,  0.0000000000000000     ) (  0.0000000000000000     ,  0.0000000000000000     )
 ( -1.5580100803773469E-002, -2.1503608483603703E-002) (  9.2722381650857444E-002,  4.7055560482273967E-002) ( -9.5323168321179430E-002, -0.0000000000000000     ) ( -1.2483051741123342E-002,  6.3320143168158960E-003) (  6.5083847140230827E-003, -9.0021686892185274E-003) (  3.1395815710716524E-003, -1.9535161879237373E-002) ( -3.2885649457866750E-003, -1.0310708103586771E-002) (  0.0000000000000000     ,  0.0000000000000000     ) ( -4.6591432640256539E-003, -1.5587813229364404E-003) (  0.0000000000000000     ,  0.0000000000000000     )
 ( -4.3572130146140083E-003, -2.7065059214752725E-002) (  1.0288331905072305E-002,  1.4266423040109768E-002) ( -1.2483051741123342E-002, -6.3320143168158960E-003) ( -6.3904655925532419E-002, -0.0000000000000000     ) ( -6.9391451259885648E-002,  3.5212405626457333E-002) ( -7.3266974989346957E-003,  1.0163212768786256E-002) (  0.0000000000000000     ,  0.0000000000000000     ) ( -3.2885649457866750E-003, -1.0310708103586771E-002) (  1.3045803371210460E-003,  1.3199628414107421E-003) ( -3.0501252401487402E-003, -1.0204619148913774E-003)
 (  5.1801243034497310E-003, -1.6246119811403701E-002) (  1.3607568066685875E-003,  8.4858977235113455E-003) (  6.5083847140230827E-003,  9.0021686892185274E-003) ( -6.9391451259885648E-002, -3.5212405626457333E-002) (  8.0440254582916565E-002, -0.0000000000000000     ) (  0.0000000000000000     ,  0.0000000000000000     ) ( -7.3266974989346957E-003,  1.0163212768786256E-002) ( -3.1395815710716524E-003,  1.9535161879237373E-002) (  1.0877788123207881E-003,  3.4131835084315692E-003) (  1.5977780772073115E-003,  1.6166177204452760E-003)
 ( -1.5977780772073115E-003,  1.6166177204452760E-003) (  1.0877788123207881E-003, -3.4131835084315692E-003) (  3.1395815710716524E-003,  1.9535161879237373E-002) ( -7.3266974989346957E-003, -1.0163212768786256E-002) (  0.0000000000000000     , -0.0000000000000000     ) (  8.0440254582916565E-002, -0.0000000000000000     ) (  6.9391451259885648E-002, -3.5212405626457333E-002) (  6.5083847140230827E-003, -9.0021686892185274E-003) ( -1.3607568066685875E-003,  8.4858977235113455E-003) (  5.1801243034497310E-003,  1.6246119811403701E-002)
 ( -3.0501252401487402E-003,  1.0204619148913774E-003) ( -1.3045803371210460E-003,  1.3199628414107421E-003) ( -3.2885649457866750E-003,  1.0310708103586771E-002) (  0.0000000000000000     , -0.0000000000000000     ) ( -7.3266974989346957E-003, -1.0163212768786256E-002) (  6.9391451259885648E-002,  3.5212405626457333E-002) ( -6.3904655925532419E-002, -0.0000000000000000     ) (  1.2483051741123342E-002, -6.3320143168158960E-003) (  1.0288331905072305E-002, -1.4266423040109768E-002) (  4.3572130146140083E-003, -2.7065059214752725E-002)
 (  0.0000000000000000     , -0.0000000000000000     ) ( -4.6591432640256539E-003,  1.5587813229364404E-003) (  0.0000000000000000     , -0.0000000000000000     ) ( -3.2885649457866750E-003,  1.0310708103586771E-002) ( -3.1395815710716524E-003, -1.9535161879237373E-002) (  6.5083847140230827E-003,  9.0021686892185274E-003) (  1.2483051741123342E-002,  6.3320143168158960E-003) ( -9.5323168321179430E-002, -0.0000000000000000     ) ( -9.2722381650857444E-002,  4.7055560482273967E-002) ( -1.5580100803773469E-002,  2.1503608483603703E-002)
 (  0.0000000000000000     , -0.0000000000000000     ) (  0.0000000000000000     , -0.0000000000000000     ) ( -4.6591432640256539E-003,  1.5587813229364404E-003) (  1.3045803371210460E-003, -1.3199628414107421E-003) (  1.0877788123207881E-003, -3.4131835084315692E-003) ( -1.3607568066685875E-003, -8.4858977235113455E-003) (  1.0288331905072305E-002,  1.4266423040109768E-002) ( -9.2722381650857444E-002, -4.7055560482273967E-002) ( 0.13597726666449325     , -0.0000000000000000     ) (  6.3247991898396166E-002, -3.2099600415608977E-002)
 (  0.0000000000000000     , -0.0000000000000000     ) (  0.0000000000000000     , -0.0000000000000000     ) (  0.0000000000000000     , -0.0000000000000000     ) ( -3.0501252401487402E-003,  1.0204619148913774E-003) (  1.5977780772073115E-003, -1.6166177204452760E-003) (  5.1801243034497310E-003, -1.6246119811403701E-002) (  4.3572130146140083E-003,  2.7065059214752725E-002) ( -1.5580100803773469E-002, -2.1503608483603703E-002) (  6.3247991898396166E-002,  3.2099600415608977E-002) ( -5.7189697000697974E-002, -0.0000000000000000     )
 Mode          15
 ( -1.0548383226563646E-002, -0.0000000000000000     ) ( -2.5707225538479320E-003,  1.3104123014980357E-003) (  2.4362048163428015E-002, -3.3555728149765048E-002) (  1.4123909230777418E-002, -8.6885603910782427E-002) ( -5.9784086228519039E-003, -1.8899815595875943E-002) (  1.4187290613861330E-002,  1.4372385580159942E-002) (  2.1777996241049845E-003,  7.2668858767961891E-004) (  0.0000000000000000     ,  0.0000000000000000     ) (  0.0000000000000000     ,  0.0000000000000000     ) (  0.0000000000000000     ,  0.0000000000000000     )
 ( -2.5707225538479320E-003, -1.3104123014980357E-003) (  4.8744700834053280E-002, -0.0000000000000000     ) ( -5.0902731701878683E-003,  2.5730757445351850E-003) ( -2.6561379493347990E-002,  3.6569716391205230E-002) ( -5.4196097178044371E-003,  3.3344503788084352E-002) ( -1.1205871804263899E-003, -3.5460950923525622E-003) (  1.1583874278845795E-002,  1.1735003685975545E-002) (  3.3266438753024887E-003,  1.1100351532341358E-003) (  0.0000000000000000     ,  0.0000000000000000     ) (  0.0000000000000000     ,  0.0000000000000000     )
 (  2.4362048163428015E-002,  3.3555728149765048E-002) ( -5.0902731701878683E-003, -2.5730757445351850E-003) ( -3.7638490298900783E-002, -0.0000000000000000     ) (  2.6834065444436379E-003, -1.3613279240856343E-003) ( -1.3607872030180683E-002,  1.8734529387752281E-002) ( -1.1185671515936094E-002,  6.8815403050581619E-002) (  4.0430376466726930E-003,  1.2774950851007997E-002) (  0.0000000000000000     ,  0.0000000000000000     ) (  3.3266438753024887E-003,  1.1100351532341358E-003) (  0.0000000000000000     ,  0.0000000000000000     )
 (  1.4123909230777418E-002,  8.6885603910782427E-002) ( -2.6561379493347990E-002, -3.6569716391205230E-002) (  2.6834065444436379E-003,  1.3613279240856343E-003) ( -2.6484301841980862E-002, -0.0000000000000000     ) (  5.2406639341784165E-003, -2.6530545953770295E-003) (  1.8714570741168123E-002, -2.5773522449869465E-002) (  0.0000000000000000     ,  0.0000000000000000     ) (  4.0430376466726930E-003,  1.2774950851007997E-002) ( -1.1583874278845795E-002, -1.1735003685975545E-002) (  2.1777996241049845E-003,  7.2668858767961891E-004)
 ( -5.9784086228519039E-003,  1.8899815595875943E-002) ( -5.4196097178044371E-003, -3.3344503788084352E-002) ( -1.3607872030180683E-002, -1.8734529387752281E-002) (  5.2406639341784165E-003,  2.6530545953770295E-003) (  2.5926474533392016E-002, -0.0000000000000000     ) (  0.0000000000000000     ,  0.0000000000000000     ) (  1.8714570741168123E-002, -2.5773522449869465E-002) (  1.1185671515936094E-002, -6.8815403050581619E-002) ( -1.1205871804263899E-003, -3.5460950923525622E-003) ( -1.4187290613861330E-002, -1.4372385580159942E-002)
 (  1.4187290613861330E-002, -1.4372385580159942E-002) ( -1.1205871804263899E-003,  3.5460950923525622E-003) ( -1.1185671515936094E-002, -6.8815403050581619E-002) (  1.8714570741168123E-002,  2.5773522449869465E-002) (  0.0000000000000000     , -0.0000000000000000     ) (  2.5926474533392016E-002, -0.0000000000000000     ) ( -5.2406639341784165E-003,  2.6530545953770295E-003) ( -1.3607872030180683E-002,  1.8734529387752281E-002) (  5.4196097178044371E-003, -3.3344503788084352E-002) ( -5.9784086228519039E-003, -1.8899815595875943E-002)
 (  2.1777996241049845E-003, -7.2668858767961891E-004) (  1.1583874278845795E-002, -1.1735003685975545E-002) (  4.0430376466726930E-003, -1.2774950851007997E-002) (  0.0000000000000000     , -0.0000000000000000     ) (  1.8714570741168123E-002,  2.5773522449869465E-002) ( -5.2406639341784165E-003, -2.6530545953770295E-003) ( -2.6484301841980862E-002, -0.0000000000000000     ) ( -2.6834065444436379E-003,  1.3613279240856343E-003) ( -2.6561379493347990E-002,  3.6569716391205230E-002) ( -1.4123909230777418E-002,  8.6885603910782427E-002)
 (  0.0000000000000000     , -0.0000000000000000     ) (  3.3266438753024887E-003, -1.1100351532341358E-003) (  0.0000000000000000     , -0.0000000000000000     ) (  4.0430376466726930E-003, -1.2774950851007997E-002) (  1.1185671515936094E-002,  6.8815403050581619E-002) ( -1.3607872030180683E-002, -1.8734529387752281E-002) ( -2.6834065444436379E-003, -1.3613279240856343E-003) ( -3.7638490298900783E-002, -0.0000000000000000     ) (  5.0902731701878683E-003, -2.5730757445351850E-003) (  2.4362048163428015E-002, -3.3555728149765048E-002)
 (  0.0000000000000000     , -0.0000000000000000     ) (  0.0000000000000000     , -0.0000000000000000     ) (  3.3266438753024887E-003, -1.1100351532341358E-003) ( -1.1583874278845795E-002,  1.1735003685975545E-002) ( -1.1205871804263899E-003,  3.5460950923525622E-003) (  5.4196097178044371E-003,  3.3344503788084352E-002) ( -2.6561379493347990E-002, -3.6569716391205230E-002) (  5.0902731701878683E-003,  2.5730757445351850E-003) (  4.8744700834053280E-002, -0.0000000000000000     ) (  2.5707225538479320E-003, -1.3104123014980357E-003)
 (  0.0000000000000000     , -0.0000000000000000     ) (  0.0000000000000000     , -0.0000000000000000     ) (  0.0000000000000000     , -0.0000000000000000     ) (  2.1777996241049845E-003, -7.2668858767961891E-004) ( -1.4187290613861330E-002,  1.4372385580159942E-002) ( -5.9784086228519039E-003,  1.8899815595875943E-002) ( -1.4123909230777418E-002, -8.6885603910782427E-002) (  2.4362048163428015E-002,  3.3555728149765048E-002) (  2.5707225538479320E-003,  1.3104123014980357E-003) ( -1.0548383226563646E-002, -0.0000000000000000     )
 Mode          16
 ( -7.2744449879834097E-002, -0.0000000000000000     ) (-0.11029920693559885     ,  5.6226341413301684E-002) (  2.6318612701458324E-002, -3.7157073268634315E-002) (  6.5203582692154066E-002,-0.40354551568122454     ) ( -8.4429139925505631E-002,-0.26504138725459525     ) (  8.7185120361399943E-002,  8.8331044296586309E-002) (  2.9092004772358127E-002,  9.6962469768878488E-003) (  0.0000000000000000     ,  0.0000000000000000     ) (  0.0000000000000000     ,  0.0000000000000000     ) (  0.0000000000000000     ,  0.0000000000000000     )
 (-0.11029920693559885     , -5.6226341413301684E-002) ( 0.33262619202460325     , -0.0000000000000000     ) ( 0.15830214735286752     , -8.0843447077503974E-002) ( -2.3585650530945936E-002,  3.3409879108315152E-002) ( -2.2961904629624105E-002, 0.14216269912513063     ) ( -1.7639308803399038E-002, -5.5377850094242662E-002) (  7.1186352682855322E-002,  7.2121995657938226E-002) (  4.4438771329115882E-002,  1.4811261909525099E-002) (  0.0000000000000000     ,  0.0000000000000000     ) (  0.0000000000000000     ,  0.0000000000000000     )
 (  2.6318612701458324E-002,  3.7157073268634315E-002) ( 0.15830214735286752     ,  8.0843447077503974E-002) (-0.26005592924414578     , -0.0000000000000000     ) ( -6.0308886661185335E-003,  3.1505086982984969E-003) ( -1.4516797840692604E-002,  2.0448963273421741E-002) ( -4.9581155795815145E-002, 0.30690946602634867     ) (  5.3764650612021653E-002, 0.16877112628472404     ) (  0.0000000000000000     ,  0.0000000000000000     ) (  4.4438771329115882E-002,  1.4811261909525099E-002) (  0.0000000000000000     ,  0.0000000000000000     )
 (  6.5203582692154066E-002, 0.40354551568122454     ) ( -2.3585650530945936E-002, -3.3409879108315152E-002) ( -6.0308886661185335E-003, -3.1505086982984969E-003) (-0.18094780379865949     , -0.0000000000000000     ) (-0.10240417041383484     ,  5.2360379341367870E-002) (  1.3751754923810941E-002, -1.9654173946367356E-002) (  0.0000000000000000     ,  0.0000000000000000     ) (  5.3764650612021653E-002, 0.16877112628472404     ) ( -7.1186352682855322E-002, -7.2121995657938226E-002) (  2.9092004772358127E-002,  9.6962469768878488E-003)
 ( -8.4429139925505631E-002, 0.26504138725459525     ) ( -2.2961904629624105E-002,-0.14216269912513063     ) ( -1.4516797840692604E-002, -2.0448963273421741E-002) (-0.10240417041383484     , -5.2360379341367870E-002) ( 0.18112199089803610     , -0.0000000000000000     ) (  0.0000000000000000     ,  0.0000000000000000     ) (  1.3751754923810941E-002, -1.9654173946367356E-002) (  4.9581155795815145E-002,-0.30690946602634867     ) ( -1.7639308803399038E-002, -5.5377850094242662E-002) ( -8.7185120361399943E-002, -8.8331044296586309E-002)
 (  8.7185120361399943E-002, -8.8331044296586309E-002) ( -1.7639308803399038E-002,  5.5377850094242662E-002) ( -4.9581155795815145E-002,-0.30690946602634867     ) (  1.3751754923810941E-002,  1.9654173946367356E-002) (  0.0000000000000000     , -0.0000000000000000     ) ( 0.18112199089803610     , -0.0000000000000000     ) ( 0.10240417041383484     , -5.2360379341367870E-002) ( -1.4516797840692604E-002,  2.0448963273421741E-002) (  2.2961904629624105E-002,-0.14216269912513063     ) ( -8.4429139925505631E-002,-0.26504138725459525     )
 (  2.9092004772358127E-002, -9.6962469768878488E-003) (  7.1186352682855322E-002, -7.2121995657938226E-002) (  5.3764650612021653E-002,-0.16877112628472404     ) (  0.0000000000000000     , -0.0000000000000000     ) (  1.3751754923810941E-002,  1.9654173946367356E-002) ( 0.10240417041383484     ,  5.2360379341367870E-002) (-0.18094780379865949     , -0.0000000000000000     ) (  6.0308886661185335E-003, -3.1505086982984969E-003) ( -2.3585650530945936E-002,  3.3409879108315152E-002) ( -6.5203582692154066E-002, 0.40354551568122454     )
 (  0.0000000000000000     , -0.0000000000000000     ) (  4.4438771329115882E-002, -1.4811261909525099E-002) (  0.0000000000000000     , -0.0000000000000000     ) (  5.3764650612021653E-002,-0.16877112628472404     ) (  4.9581155795815145E-002, 0.30690946602634867     ) ( -1.4516797840692604E-002, -2.0448963273421741E-002) (  6.0308886661185335E-003,  3.1505086982984969E-003) (-0.26005592924414578     , -0.0000000000000000     ) (-0.15830214735286752     ,  8.0843447077503974E-002) (  2.6318612701458324E-002, -3.7157073268634315E-002)
 (  0.0000000000000000     , -0.0000000000000000     ) (  0.0000000000000000     , -0.0000000000000000     ) (  4.4438771329115882E-002, -1.4811261909525099E-002) ( -7.1186352682855322E-002,  7.2121995657938226E-002) ( -1.7639308803399038E-002,  5.5377850094242662E-002) (  2.2961904629624105E-002, 0.14216269912513063     ) ( -2.3585650530945936E-002, -3.3409879108315152E-002) (-0.15830214735286752     , -8.0843447077503974E-002) ( 0.33262619202460325     , -0.0000000000000000     ) ( 0.11029920693559885     , -5.6226341413301684E-002)
 (  0.0000000000000000     , -0.0000000000000000     ) (  0.0000000000000000     , -0.0000000000000000     ) (  0.0000000000000000     , -0.0000000000000000     ) (  2.9092004772358127E-002, -9.6962469768878488E-003) ( -8.7185120361399943E-002,  8.8331044296586309E-002) ( -8.4429139925505631E-002, 0.26504138725459525     ) ( -6.5203582692154066E-002,-0.40354551568122454     ) (  2.6318612701458324E-002,  3.7157073268634315E-002) ( 0.11029920693559885     ,  5.6226341413301684E-002) ( -7.2744449879834097E-002, -0.0000000000000000     )
 Mode          17
 ( -9.9052330413312059E-002, -0.0000000000000000     ) ( -5.2147006670845583E-002,  2.6658599264185699E-002) ( -3.0921431301434318E-002,  4.2418551506467679E-002) (  8.1024960127747542E-003, -5.0406905017498123E-002) ( -2.9729073456090722E-002, -9.3102342684024342E-002) (  7.1392106046446271E-004,  7.4962008132762237E-004) (  1.0688345806638409E-002,  3.5725279205959960E-003) (  0.0000000000000000     ,  0.0000000000000000     ) (  0.0000000000000000     ,  0.0000000000000000     ) (  0.0000000000000000     ,  0.0000000000000000     )
 ( -5.2147006670845583E-002, -2.6658599264185699E-002) ( 0.33018703535951227     , -0.0000000000000000     ) (  8.6018495797013622E-002, -4.4005276373960157E-002) (  3.3219034042206830E-002, -4.5557396973549123E-002) ( -1.9053436053011914E-003,  1.1926696221290757E-002) ( -6.5115976815933070E-003, -2.0391641631868074E-002) (  5.8291410492153015E-004,  6.1206223339876746E-004) (  1.6326717904261448E-002,  5.4571265394914460E-003) (  0.0000000000000000     ,  0.0000000000000000     ) (  0.0000000000000000     ,  0.0000000000000000     )
 ( -3.0921431301434318E-002, -4.2418551506467679E-002) (  8.6018495797013622E-002,  4.4005276373960157E-002) (-0.26861795762267404     , -0.0000000000000000     ) ( -9.3418011266948996E-003,  4.8009930289162669E-003) (  1.7437487578130344E-002, -2.3913546145904116E-002) ( -5.2131737510067531E-003,  3.2505229022258698E-002) (  1.8379539741163964E-002,  5.7560342835505734E-002) (  0.0000000000000000     ,  0.0000000000000000     ) (  1.6326717904261448E-002,  5.4571265394914460E-003) (  0.0000000000000000     ,  0.0000000000000000     )
 (  8.1024960127747542E-003,  5.0406905017498123E-002) (  3.3219034042206830E-002,  4.5557396973549123E-002) ( -9.3418011266948996E-003, -4.8009930289162669E-003) (-0.17280845697411298     , -0.0000000000000000     ) ( -6.1219660821705296E-002,  3.1339958124578710E-002) ( -2.2767877180919490E-002,  3.1230661311526874E-002) (  0.0000000000000000     ,  0.0000000000000000     ) (  1.8379539741163964E-002,  5.7560342835505734E-002) ( -5.8291410492153015E-004, -6.1206223339876746E-004) (  1.0688345806638409E-002,  3.5725279205959960E-003)
 ( -2.9729073456090722E-002,  9.3102342684024342E-002) ( -1.9053436053011914E-003, -1.1926696221290757E-002) (  1.7437487578130344E-002,  2.3913546145904116E-002) ( -6.1219660821705296E-002, -3.1339958124578710E-002) ( 0.21029170965058677     , -0.0000000000000000     ) (  0.0000000000000000     ,  0.0000000000000000     ) ( -2.2767877180919490E-002,  3.1230661311526874E-002) (  5.2131737510067531E-003, -3.2505229022258698E-002) ( -6.5115976815933070E-003, -2.0391641631868074E-002) ( -7.1392106046446271E-004, -7.4962008132762237E-004)
 (  7.1392106046446271E-004, -7.4962008132762237E-004) ( -6.5115976815933070E-003,  2.0391641631868074E-002) ( -5.2131737510067531E-003, -3.2505229022258698E-002) ( -2.2767877180919490E-002, -3.1230661311526874E-002) (  0.0000000000000000     , -0.0000000000000000     ) ( 0.21029170965058677     , -0.0000000000000000     ) (  6.1219660821705296E-002, -3.1339958124578710E-002) (  1.7437487578130344E-002, -2.3913546145904116E-002) (  1.9053436053011914E-003, -1.1926696221290757E-002) ( -2.9729073456090722E-002, -9.3102342684024342E-002)
 (  1.0688345806638409E-002, -3.5725279205959960E-003) (  5.8291410492153015E-004, -6.1206223339876746E-004) (  1.8379539741163964E-002, -5.7560342835505734E-002) (  0.0000000000000000     , -0.0000000000000000     ) ( -2.2767877180919490E-002, -3.1230661311526874E-002) (  6.1219660821705296E-002,  3.1339958124578710E-002) (-0.17280845697411298     , -0.0000000000000000     ) (  9.3418011266948996E-003, -4.8009930289162669E-003) (  3.3219034042206830E-002, -4.5557396973549123E-002) ( -8.1024960127747542E-003,  5.0406905017498123E-002)
 (  0.0000000000000000     , -0.0000000000000000     ) (  1.6326717904261448E-002, -5.4571265394914460E-003) (  0.0000000000000000     , -0.0000000000000000     ) (  1.8379539741163964E-002, -5.7560342835505734E-002) (  5.2131737510067531E-003,  3.2505229022258698E-002) (  1.7437487578130344E-002,  2.3913546145904116E-002) (  9.3418011266948996E-003,  4.8009930289162669E-003) (-0.26861795762267404     , -0.0000000000000000     ) ( -8.6018495797013622E-002,  4.4005276373960157E-002) ( -3.0921431301434318E-002,  4.2418551506467679E-002)
 (  0.0000000000000000     , -0.0000000000000000     ) (  0.0000000000000000     , -0.0000000000000000     ) (  1.6326717904261448E-002, -5.4571265394914460E-003) ( -5.8291410492153015E-004,  6.1206223339876746E-004) ( -6.5115976815933070E-003,  2.0391641631868074E-002) (  1.9053436053011914E-003,  1.1926696221290757E-002) (  3.3219034042206830E-002,  4.5557396973549123E-002) ( -8.6018495797013622E-002, -4.4005276373960157E-002) ( 0.33018703535951227     , -0.0000000000000000     ) (  5.2147006670845583E-002, -2.6658599264185699E-002)
 (  0.0000000000000000     , -0.0000000000000000     ) (  0.0000000000000000     , -0.0000000000000000     ) (  0.0000000000000000     , -0.0000000000000000     ) (  1.0688345806638409E-002, -3.5725279205959960E-003) ( -7.1392106046446271E-004,  7.4962008132762237E-004) ( -2.9729073456090722E-002,  9.3102342684024342E-002) ( -8.1024960127747542E-003, -5.0406905017498123E-002) ( -3.0921431301434318E-002, -4.2418551506467679E-002) (  5.2147006670845583E-002,  2.6658599264185699E-002) ( -9.9052330413312059E-002, -0.0000000000000000     )
 Mode          18
 ( 0.20236540183889856     , -0.0000000000000000     ) ( 0.39398417978343758     ,-0.20047509796890120     ) ( -8.4238803052709116E-002, 0.11536548373553127     ) ( -8.7578885835877487E-002, 0.54146643467145195     ) (  8.2971938125367239E-002, 0.26146024173236521     ) (  5.2716724050123356E-002,  5.4317089776737326E-002) ( 0.14648149852018785     ,  4.9250991392421291E-002) (  0.0000000000000000     ,  0.0000000000000000     ) (  0.0000000000000000     ,  0.0000000000000000     ) (  0.0000000000000000     ,  0.0000000000000000     )
 ( 0.39398417978343758     , 0.20047509796890120     ) (-0.47796089437418843     , -0.0000000000000000     ) (-0.94315449306691057     , 0.47970936167065542     ) (  6.0594137971805767E-002, -8.2799061790124875E-002) (  3.9677592174311140E-002,-0.24487820878765307     ) (  1.2910501441037560E-002,  4.0748939901165841E-002) (  4.3043024944636139E-002,  4.4349718088650368E-002) ( 0.22375418495977425     ,  7.5232132035796359E-002) (  0.0000000000000000     ,  0.0000000000000000     ) (  0.0000000000000000     ,  0.0000000000000000     )
 ( -8.4238803052709116E-002,-0.11536548373553127     ) (-0.94315449306691057     ,-0.47970936167065542     ) ( 0.13166137549040213     , -0.0000000000000000     ) ( 0.15948753648214137     , -8.1124010455541254E-002) (  3.6309435087979444E-002, -4.9677336698016293E-002) (  7.5431522597537951E-002,-0.46593095508583643     ) ( -6.0964774099879757E-002,-0.19199115904087066     ) (  0.0000000000000000     ,  0.0000000000000000     ) ( 0.22375418495977425     ,  7.5232132035796359E-002) (  0.0000000000000000     ,  0.0000000000000000     )
 ( -8.7578885835877487E-002,-0.54146643467145195     ) (  6.0594137971805767E-002,  8.2799061790124875E-002) ( 0.15948753648214137     ,  8.1124010455541254E-002) ( 0.19515230502130210     , -0.0000000000000000     ) ( 0.71150757980389356     ,-0.36190406848259543     ) ( -4.4052355286742242E-002,  6.0178309468571521E-002) (  0.0000000000000000     ,  0.0000000000000000     ) ( -6.0964774099879757E-002,-0.19199115904087066     ) ( -4.3043024944636139E-002, -4.4349718088650368E-002) ( 0.14648149852018785     ,  4.9250991392421291E-002)
 (  8.2971938125367239E-002,-0.26146024173236521     ) (  3.9677592174311140E-002, 0.24487820878765307     ) (  3.6309435087979444E-002,  4.9677336698016293E-002) ( 0.71150757980389356     , 0.36190406848259543     ) ( -5.1218187976414364E-002, -0.0000000000000000     ) (  0.0000000000000000     ,  0.0000000000000000     ) ( -4.4052355286742242E-002,  6.0178309468571521E-002) ( -7.5431522597537951E-002, 0.46593095508583643     ) (  1.2910501441037560E-002,  4.0748939901165841E-002) ( -5.2716724050123356E-002, -5.4317089776737326E-002)
 (  5.2716724050123356E-002, -5.4317089776737326E-002) (  1.2910501441037560E-002, -4.0748939901165841E-002) (  7.5431522597537951E-002, 0.46593095508583643     ) ( -4.4052355286742242E-002, -6.0178309468571521E-002) (  0.0000000000000000     , -0.0000000000000000     ) ( -5.1218187976414364E-002, -0.0000000000000000     ) (-0.71150757980389356     , 0.36190406848259543     ) (  3.6309435087979444E-002, -4.9677336698016293E-002) ( -3.9677592174311140E-002, 0.24487820878765307     ) (  8.2971938125367239E-002, 0.26146024173236521     )
 ( 0.14648149852018785     , -4.9250991392421291E-002) (  4.3043024944636139E-002, -4.4349718088650368E-002) ( -6.0964774099879757E-002, 0.19199115904087066     ) (  0.0000000000000000     , -0.0000000000000000     ) ( -4.4052355286742242E-002, -6.0178309468571521E-002) (-0.71150757980389356     ,-0.36190406848259543     ) ( 0.19515230502130210     , -0.0000000000000000     ) (-0.15948753648214137     ,  8.1124010455541254E-002) (  6.0594137971805767E-002, -8.2799061790124875E-002) (  8.7578885835877487E-002,-0.54146643467145195     )
 (  0.0000000000000000     , -0.0000000000000000     ) ( 0.22375418495977425     , -7.5232132035796359E-002) (  0.0000000000000000     , -0.0000000000000000     ) ( -6.0964774099879757E-002, 0.19199115904087066     ) ( -7.5431522597537951E-002,-0.46593095508583643     ) (  3.6309435087979444E-002,  4.9677336698016293E-002) (-0.15948753648214137     , -8.1124010455541254E-002) ( 0.13166137549040213     , -0.0000000000000000     ) ( 0.94315449306691057     ,-0.47970936167065542     ) ( -8.4238803052709116E-002, 0.11536548373553127     )
 (  0.0000000000000000     , -0.0000000000000000     ) (  0.0000000000000000     , -0.0000000000000000     ) ( 0.22375418495977425     , -7.5232132035796359E-002) ( -4.3043024944636139E-002,  4.4349718088650368E-002) (  1.2910501441037560E-002, -4.0748939901165841E-002) ( -3.9677592174311140E-002,-0.24487820878765307     ) (  6.0594137971805767E-002,  8.2799061790124875E-002) ( 0.94315449306691057     , 0.47970936167065542     ) (-0.47796089437418843     , -0.0000000000000000     ) (-0.39398417978343758     , 0.20047509796890120     )
 (  0.0000000000000000     , -0.0000000000000000     ) (  0.0000000000000000     , -0.0000000000000000     ) (  0.0000000000000000     , -0.0000000000000000     ) ( 0.14648149852018785     , -4.9250991392421291E-002) ( -5.2716724050123356E-002,  5.4317089776737326E-002) (  8.2971938125367239E-002,-0.26146024173236521     ) (  8.7578885835877487E-002, 0.54146643467145195     ) ( -8.4238803052709116E-002,-0.11536548373553127     ) (-0.39398417978343758     ,-0.20047509796890120     ) ( 0.20236540183889856     , -0.0000000000000000     )
 Mode          19
 (  8.0204975347805407E-002, -0.0000000000000000     ) (  1.1539952493905754E-002, -5.8523672314123682E-003) ( -2.7495401233815983E-002,  3.7670323660399789E-002) ( -1.1690474557283126E-003,  7.0902046317279643E-003) (  9.4142324276889260E-004,  3.1842325835904385E-003) ( -1.4865350957355751E-002, -1.5050224870748754E-002) (  8.3137204848886780E-003,  2.7891369771478763E-003) (  0.0000000000000000     ,  0.0000000000000000     ) (  0.0000000000000000     ,  0.0000000000000000     ) (  0.0000000000000000     ,  0.0000000000000000     )
 (  1.1539952493905754E-002,  5.8523672314123682E-003) (-0.25963799720627467     , -0.0000000000000000     ) ( -2.6833742224514200E-002,  1.3615908095656552E-002) (  3.5864633392793763E-002, -4.9112191519372767E-002) (  9.4514336172348370E-004, -5.7685176117074962E-003) (  2.0503777341567583E-005,  1.1176930804500276E-004) ( -1.2137508230971669E-002, -1.2288457149159783E-002) (  1.2699417809569111E-002,  4.2604771071268199E-003) (  0.0000000000000000     ,  0.0000000000000000     ) (  0.0000000000000000     ,  0.0000000000000000     )
 ( -2.7495401233815983E-002, -3.7670323660399789E-002) ( -2.6833742224514200E-002, -1.3615908095656552E-002) ( 0.19408001880786446     , -0.0000000000000000     ) (  8.0788875125783321E-003, -4.0997184023505292E-003) (  1.6421339274250001E-002, -2.2492103043055777E-002) (  1.4224049869956963E-003, -8.6630815316494029E-003) ( -9.2316822944350676E-004, -3.0445604415146594E-003) (  0.0000000000000000     ,  0.0000000000000000     ) (  1.2699417809569111E-002,  4.2604771071268199E-003) (  0.0000000000000000     ,  0.0000000000000000     )
 ( -1.1690474557283126E-003, -7.0902046317279643E-003) (  3.5864633392793763E-002,  4.9112191519372767E-002) (  8.0788875125783321E-003,  4.0997184023505292E-003) ( 0.13271936606327348     , -0.0000000000000000     ) (  2.4067522077314923E-002, -1.2212280278708748E-002) ( -2.6900212754296219E-002,  3.6834158270885063E-002) (  0.0000000000000000     ,  0.0000000000000000     ) ( -9.2316822944350676E-004, -3.0445604415146594E-003) (  1.2137508230971669E-002,  1.2288457149159783E-002) (  8.3137204848886780E-003,  2.7891369771478763E-003)
 (  9.4142324276889260E-004, -3.1842325835904385E-003) (  9.4514336172348370E-004,  5.7685176117074962E-003) (  1.6421339274250001E-002,  2.2492103043055777E-002) (  2.4067522077314923E-002,  1.2212280278708748E-002) (-0.14736636301266864     , -0.0000000000000000     ) (  0.0000000000000000     ,  0.0000000000000000     ) ( -2.6900212754296219E-002,  3.6834158270885063E-002) ( -1.4224049869956963E-003,  8.6630815316494029E-003) (  2.0503777341567583E-005,  1.1176930804500276E-004) (  1.4865350957355751E-002,  1.5050224870748754E-002)
 ( -1.4865350957355751E-002,  1.5050224870748754E-002) (  2.0503777341567583E-005, -1.1176930804500276E-004) (  1.4224049869956963E-003,  8.6630815316494029E-003) ( -2.6900212754296219E-002, -3.6834158270885063E-002) (  0.0000000000000000     , -0.0000000000000000     ) (-0.14736636301266864     , -0.0000000000000000     ) ( -2.4067522077314923E-002,  1.2212280278708748E-002) (  1.6421339274250001E-002, -2.2492103043055777E-002) ( -9.4514336172348370E-004,  5.7685176117074962E-003) (  9.4142324276889260E-004,  3.1842325835904389E-003)
 (  8.3137204848886780E-003, -2.7891369771478763E-003) ( -1.2137508230971669E-002,  1.2288457149159783E-002) ( -9.2316822944350676E-004,  3.0445604415146594E-003) (  0.0000000000000000     , -0.0000000000000000     ) ( -2.6900212754296219E-002, -3.6834158270885063E-002) ( -2.4067522077314923E-002, -1.2212280278708748E-002) ( 0.13271936606327348     , -0.0000000000000000     ) ( -8.0788875125783321E-003,  4.0997184023505292E-003) (  3.5864633392793763E-002, -4.9112191519372767E-002) (  1.1690474557283126E-003, -7.0902046317279643E-003)
 (  0.0000000000000000     , -0.0000000000000000     ) (  1.2699417809569111E-002, -4.2604771071268199E-003) (  0.0000000000000000     , -0.0000000000000000     ) ( -9.2316822944350676E-004,  3.0445604415146594E-003) ( -1.4224049869956963E-003, -8.6630815316494029E-003) (  1.6421339274250001E-002,  2.2492103043055777E-002) ( -8.0788875125783321E-003, -4.0997184023505292E-003) ( 0.19408001880786446     , -0.0000000000000000     ) (  2.6833742224514200E-002, -1.3615908095656552E-002) ( -2.7495401233815983E-002,  3.7670323660399789E-002)
 (  0.0000000000000000     , -0.0000000000000000     ) (  0.0000000000000000     , -0.0000000000000000     ) (  1.2699417809569111E-002, -4.2604771071268199E-003) (  1.2137508230971669E-002, -1.2288457149159783E-002) (  2.0503777341567583E-005, -1.1176930804500276E-004) ( -9.4514336172348370E-004, -5.7685176117074962E-003) (  3.5864633392793763E-002,  4.9112191519372767E-002) (  2.6833742224514200E-002,  1.3615908095656552E-002) (-0.25963799720627467     , -0.0000000000000000     ) ( -1.1539952493905754E-002,  5.8523672314123682E-003)
 (  0.0000000000000000     , -0.0000000000000000     ) (  0.0000000000000000     , -0.0000000000000000     ) (  0.0000000000000000     , -0.0000000000000000     ) (  8.3137204848886780E-003, -2.7891369771478763E-003) (  1.4865350957355751E-002, -1.5050224870748754E-002) (  9.4142324276889260E-004, -3.1842325835904389E-003) (  1.1690474557283126E-003,  7.0902046317279643E-003) ( -2.7495401233815983E-002, -3.7670323660399789E-002) ( -1.1539952493905754E-002, -5.8523672314123682E-003) (  8.0204975347805407E-002, -0.0000000000000000     )
 Mode          20
 (  7.6966701578828053E-002, -0.0000000000000000     ) (  4.2114219609968334E-002, -2.1366821382923076E-002) (  2.2225565243080718E-002, -3.0405488216390518E-002) (  1.2888116076500462E-002, -7.9097120951680838E-002) ( -1.6075091726655402E-002, -5.0347600332646063E-002) ( -7.7896598027992541E-003, -7.8746137092835754E-003) (  8.3583940047344072E-003,  2.8020619908016879E-003) (  0.0000000000000000     ,  0.0000000000000000     ) (  0.0000000000000000     ,  0.0000000000000000     ) (  0.0000000000000000     ,  0.0000000000000000     )
 (  4.2114219609968334E-002,  2.1366821382923076E-002) (-0.24381408656179873     , -0.0000000000000000     ) ( -8.6173657357960259E-002,  4.3749911379252944E-002) ( -1.6306090808004776E-002,  2.2325513234598065E-002) ( -3.3041562033240628E-003,  2.0292188873922749E-002) ( -3.8961225940865726E-003, -1.2209589200434214E-002) ( -6.3602305955757343E-003, -6.4295951697566373E-003) (  1.2767657738320167E-002,  4.2802203916024635E-003) (  0.0000000000000000     ,  0.0000000000000000     ) (  0.0000000000000000     ,  0.0000000000000000     )
 (  2.2225565243080718E-002,  3.0405488216390518E-002) ( -8.6173657357960259E-002, -4.3749911379252944E-002) ( 0.18397186172528751     , -0.0000000000000000     ) (  1.7537877225566188E-002, -8.9088516668477287E-003) ( -9.8289678830936651E-003,  1.3451050958129969E-002) ( -8.5657075588552092E-003,  5.2583453283059869E-002) (  9.2489375430115026E-003,  2.8955356779356525E-002) (  0.0000000000000000     ,  0.0000000000000000     ) (  1.2767657738320167E-002,  4.2802203916024635E-003) (  0.0000000000000000     ,  0.0000000000000000     )
 (  1.2888116076500462E-002,  7.9097120951680838E-002) ( -1.6306090808004776E-002, -2.2325513234598065E-002) (  1.7537877225566188E-002,  8.9088516668477287E-003) ( 0.12436571113392225     , -0.0000000000000000     ) (  6.8892829536197242E-002, -3.4980159522149730E-002) (  1.1559769703687127E-002, -1.5829370898255778E-002) (  0.0000000000000000     ,  0.0000000000000000     ) (  9.2489375430115026E-003,  2.8955356779356525E-002) (  6.3602305955757343E-003,  6.4295951697566373E-003) (  8.3583940047344072E-003,  2.8020619908016879E-003)
 ( -1.6075091726655402E-002,  5.0347600332646063E-002) ( -3.3041562033240628E-003, -2.0292188873922749E-002) ( -9.8289678830936651E-003, -1.3451050958129969E-002) (  6.8892829536197242E-002,  3.4980159522149730E-002) (-0.14149018787623904     , -0.0000000000000000     ) (  0.0000000000000000     ,  0.0000000000000000     ) (  1.1559769703687127E-002, -1.5829370898255778E-002) (  8.5657075588552092E-003, -5.2583453283059869E-002) ( -3.8961225940865726E-003, -1.2209589200434214E-002) (  7.7896598027992541E-003,  7.8746137092835754E-003)
 ( -7.7896598027992541E-003,  7.8746137092835754E-003) ( -3.8961225940865726E-003,  1.2209589200434214E-002) ( -8.5657075588552092E-003, -5.2583453283059869E-002) (  1.1559769703687127E-002,  1.5829370898255778E-002) (  0.0000000000000000     , -0.0000000000000000     ) (-0.14149018787623904     , -0.0000000000000000     ) ( -6.8892829536197242E-002,  3.4980159522149730E-002) ( -9.8289678830936651E-003,  1.3451050958129969E-002) (  3.3041562033240628E-003, -2.0292188873922749E-002) ( -1.6075091726655402E-002, -5.0347600332646063E-002)
 (  8.3583940047344072E-003, -2.8020619908016879E-003) ( -6.3602305955757343E-003,  6.4295951697566373E-003) (  9.2489375430115026E-003, -2.8955356779356525E-002) (  0.0000000000000000     , -0.0000000000000000     ) (  1.1559769703687127E-002,  1.5829370898255778E-002) ( -6.8892829536197242E-002, -3.4980159522149730E-002) ( 0.12436571113392225     , -0.0000000000000000     ) ( -1.7537877225566188E-002,  8.9088516668477287E-003) ( -1.6306090808004776E-002,  2.2325513234598065E-002) ( -1.2888116076500462E-002,  7.9097120951680838E-002)
 (  0.0000000000000000     , -0.0000000000000000     ) (  1.2767657738320167E-002, -4.2802203916024635E-003) (  0.0000000000000000     , -0.0000000000000000     ) (  9.2489375430115026E-003, -2.8955356779356525E-002) (  8.5657075588552092E-003,  5.2583453283059869E-002) ( -9.8289678830936651E-003, -1.3451050958129969E-002) ( -1.7537877225566188E-002, -8.9088516668477287E-003) ( 0.18397186172528751     , -0.0000000000000000     ) (  8.6173657357960259E-002, -4.3749911379252944E-002) (  2.2225565243080718E-002, -3.0405488216390518E-002)
 (  0.0000000000000000     , -0.0000000000000000     ) (  0.0000000000000000     , -0.0000000000000000     ) (  1.2767657738320167E-002, -4.2802203916024635E-003) (  6.3602305955757343E-003, -6.4295951697566373E-003) ( -3.8961225940865726E-003,  1.2209589200434214E-002) (  3.3041562033240628E-003,  2.0292188873922749E-002) ( -1.6306090808004776E-002, -2.2325513234598065E-002) (  8.6173657357960259E-002,  4.3749911379252944E-002) (-0.24381408656179873     , -0.0000000000000000     ) ( -4.2114219609968334E-002,  2.1366821382923076E-002)
 (  0.0000000000000000     , -0.0000000000000000     ) (  0.0000000000000000     , -0.0000000000000000     ) (  0.0000000000000000     , -0.0000000000000000     ) (  8.3583940047344072E-003, -2.8020619908016879E-003) (  7.7896598027992541E-003, -7.8746137092835754E-003) ( -1.6075091726655402E-002,  5.0347600332646063E-002) ( -1.2888116076500462E-002, -7.9097120951680838E-002) (  2.2225565243080718E-002,  3.0405488216390518E-002) ( -4.2114219609968334E-002, -2.1366821382923076E-002) (  7.6966701578828053E-002, -0.0000000000000000     )
 Mode          21
 ( 0.14966005274798949     , -0.0000000000000000     ) ( 0.27515511764922934     ,-0.17814223433579773     ) (-0.22918471968252135     , 0.26764725167584696     ) ( -9.0595781547241627E-002, 0.61787856667737706     ) (  8.4028393953182290E-002, 0.33061118228413361     ) ( -2.8008618931945256E-002,  1.4091799340512991E-002) ( 0.14213430078153197     ,  5.5406893883118591E-002) (  0.0000000000000000     ,  0.0000000000000000     ) (  0.0000000000000000     ,  0.0000000000000000     ) (  0.0000000000000000     ,  0.0000000000000000     )
 ( 0.27515511764922934     , 0.17814223433579773     ) (-0.15272707199656602     , -0.0000000000000000     ) (-0.65832649036238466     , 0.41025332397851078     ) ( 0.28106670192519850     ,-0.31706356238342426     ) (  4.8533590532730257E-002,-0.29666024427304949     ) (  1.3582223887837494E-002,  5.6834887625068969E-002) ( -2.2868941594440879E-002,  1.1505905980648439E-002) ( 0.21711373072699708     ,  8.4635428413925545E-002) (  0.0000000000000000     ,  0.0000000000000000     ) (  0.0000000000000000     ,  0.0000000000000000     )
 (-0.22918471968252135     ,-0.26764725167584696     ) (-0.65832649036238466     ,-0.41025332397851078     ) (-0.19575484785776492     , -0.0000000000000000     ) ( 0.10182153798672317     , -6.4389581214422453E-002) ( 0.13647688341357470     ,-0.15662485019992151     ) (  8.5519163472629264E-002,-0.54890811283335084     ) ( -6.0808981881444721E-002,-0.23301626923695454     ) (  0.0000000000000000     ,  0.0000000000000000     ) ( 0.21711373072699708     ,  8.4635428413925545E-002) (  0.0000000000000000     ,  0.0000000000000000     )
 ( -9.0595781547241627E-002,-0.61787856667737706     ) ( 0.28106670192519850     , 0.31706356238342426     ) ( 0.10182153798672317     ,  6.4389581214422453E-002) (  2.0752080727960351E-003, -0.0000000000000000     ) ( 0.48649597294063424     ,-0.30495242759436469     ) (-0.20112017101417384     , 0.22535544086047590     ) (  0.0000000000000000     ,  0.0000000000000000     ) ( -6.0808981881444721E-002,-0.23301626923695454     ) (  2.2868941594440879E-002, -1.1505905980648439E-002) ( 0.14213430078153197     ,  5.5406893883118591E-002)
 (  8.4028393953182290E-002,-0.33061118228413361     ) (  4.8533590532730257E-002, 0.29666024427304949     ) ( 0.13647688341357470     , 0.15662485019992151     ) ( 0.48649597294063424     , 0.30495242759436469     ) ( 0.19674665903354543     , -0.0000000000000000     ) (  0.0000000000000000     ,  0.0000000000000000     ) (-0.20112017101417384     , 0.22535544086047590     ) ( -8.5519163472629264E-002, 0.54890811283335084     ) (  1.3582223887837494E-002,  5.6834887625068969E-002) (  2.8008618931945256E-002, -1.4091799340512991E-002)
 ( -2.8008618931945256E-002, -1.4091799340512991E-002) (  1.3582223887837494E-002, -5.6834887625068969E-002) (  8.5519163472629264E-002, 0.54890811283335084     ) (-0.20112017101417384     ,-0.22535544086047590     ) (  0.0000000000000000     , -0.0000000000000000     ) ( 0.19674665903354543     , -0.0000000000000000     ) (-0.48649597294063424     , 0.30495242759436469     ) ( 0.13647688341357470     ,-0.15662485019992151     ) ( -4.8533590532730257E-002, 0.29666024427304949     ) (  8.4028393953182290E-002, 0.33061118228413361     )
 ( 0.14213430078153197     , -5.5406893883118591E-002) ( -2.2868941594440879E-002, -1.1505905980648439E-002) ( -6.0808981881444721E-002, 0.23301626923695454     ) (  0.0000000000000000     , -0.0000000000000000     ) (-0.20112017101417384     ,-0.22535544086047590     ) (-0.48649597294063424     ,-0.30495242759436469     ) (  2.0752080727960351E-003, -0.0000000000000000     ) (-0.10182153798672317     ,  6.4389581214422453E-002) ( 0.28106670192519850     ,-0.31706356238342426     ) (  9.0595781547241627E-002,-0.61787856667737706     )
 (  0.0000000000000000     , -0.0000000000000000     ) ( 0.21711373072699708     , -8.4635428413925545E-002) (  0.0000000000000000     , -0.0000000000000000     ) ( -6.0808981881444721E-002, 0.23301626923695454     ) ( -8.5519163472629264E-002,-0.54890811283335084     ) ( 0.13647688341357470     , 0.15662485019992151     ) (-0.10182153798672317     , -6.4389581214422453E-002) (-0.19575484785776492     , -0.0000000000000000     ) ( 0.65832649036238466     ,-0.41025332397851078     ) (-0.22918471968252135     , 0.26764725167584696     )
 (  0.0000000000000000     , -0.0000000000000000     ) (  0.0000000000000000     , -0.0000000000000000     ) ( 0.21711373072699708     , -8.4635428413925545E-002) (  2.2868941594440879E-002,  1.1505905980648439E-002) (  1.3582223887837494E-002, -5.6834887625068969E-002) ( -4.8533590532730257E-002,-0.29666024427304949     ) ( 0.28106670192519850     , 0.31706356238342426     ) ( 0.65832649036238466     , 0.41025332397851078     ) (-0.15272707199656602     , -0.0000000000000000     ) (-0.27515511764922934     , 0.17814223433579773     )
 (  0.0000000000000000     , -0.0000000000000000     ) (  0.0000000000000000     , -0.0000000000000000     ) (  0.0000000000000000     , -0.0000000000000000     ) ( 0.14213430078153197     , -5.5406893883118591E-002) (  2.8008618931945256E-002,  1.4091799340512991E-002) (  8.4028393953182290E-002,-0.33061118228413361     ) (  9.0595781547241627E-002, 0.61787856667737706     ) (-0.22918471968252135     ,-0.26764725167584696     ) (-0.27515511764922934     ,-0.17814223433579773     ) ( 0.14966005274798949     , -0.0000000000000000     )
 Mode          22
 (-0.25139670313089324     , -0.0000000000000000     ) (-0.39399126177245092     , 0.20448895739556058     ) ( -1.1106912334455120E-002,  1.3918262921651351E-003) ( -3.5857938946164757E-002,  6.0320675078021274E-002) (  6.2261825017238944E-003, -1.9720013414434984E-002) ( -1.6881432769495542E-002, -2.0256128254170787E-002) (  1.7869821558782572E-003,  1.2220705694894749E-003) (  0.0000000000000000     ,  0.0000000000000000     ) (  0.0000000000000000     ,  0.0000000000000000     ) (  0.0000000000000000     ,  0.0000000000000000     )
 (-0.39399126177245092     ,-0.20448895739556058     ) ( 0.54892143428844664     , -0.0000000000000000     ) ( 0.65408888851346869     ,-0.33065493807006446     ) (  9.6750288360890665E-003, -2.3297748171791774E-003) (  1.2408164152818743E-002, -1.7835167921904881E-002) (  1.1706037703364325E-003, -4.7202760129119257E-003) ( -1.3783632137454380E-002, -1.6539059462363954E-002) (  2.7296603316158299E-003,  1.8667436297544367E-003) (  0.0000000000000000     ,  0.0000000000000000     ) (  0.0000000000000000     ,  0.0000000000000000     )
 ( -1.1106912334455120E-002, -1.3918262921651351E-003) ( 0.65408888851346869     , 0.33065493807006446     ) (-0.35790724708673122     , -0.0000000000000000     ) (-0.10641660680594997     ,  5.1087079409794643E-002) (  4.9390782579893933E-003, -4.3797566819836682E-004) (  2.7047106427148089E-002, -4.2460980402133232E-002) ( -4.2040344598851887E-003,  1.1454953653368891E-002) (  0.0000000000000000     ,  0.0000000000000000     ) (  2.7296603316158299E-003,  1.8667436297544367E-003) (  0.0000000000000000     ,  0.0000000000000000     )
 ( -3.5857938946164757E-002, -6.0320675078021274E-002) (  9.6750288360890665E-003,  2.3297748171791774E-003) (-0.10641660680594997     , -5.1087079409794643E-002) (-0.24777705861609889     , -0.0000000000000000     ) (-0.50304535984824228     , 0.25202414992007505     ) ( -7.7630219497115526E-003,  2.8213361228765469E-003) (  0.0000000000000000     ,  0.0000000000000000     ) ( -4.2040344598851887E-003,  1.1454953653368891E-002) (  1.3783632137454380E-002,  1.6539059462363954E-002) (  1.7869821558782572E-003,  1.2220705694894749E-003)
 (  6.2261825017238944E-003,  1.9720013414434984E-002) (  1.2408164152818743E-002,  1.7835167921904881E-002) (  4.9390782579893933E-003,  4.3797566819836682E-004) (-0.50304535984824228     ,-0.25202414992007505     ) ( 0.30815957454527676     , -0.0000000000000000     ) (  0.0000000000000000     ,  0.0000000000000000     ) ( -7.7630219497115526E-003,  2.8213361228765469E-003) ( -2.7047106427148089E-002,  4.2460980402133232E-002) (  1.1706037703364325E-003, -4.7202760129119257E-003) (  1.6881432769495542E-002,  2.0256128254170787E-002)
 ( -1.6881432769495542E-002,  2.0256128254170787E-002) (  1.1706037703364325E-003,  4.7202760129119257E-003) (  2.7047106427148089E-002,  4.2460980402133232E-002) ( -7.7630219497115526E-003, -2.8213361228765469E-003) (  0.0000000000000000     , -0.0000000000000000     ) ( 0.30815957454527676     , -0.0000000000000000     ) ( 0.50304535984824228     ,-0.25202414992007505     ) (  4.9390782579893933E-003, -4.3797566819836682E-004) ( -1.2408164152818743E-002,  1.7835167921904881E-002) (  6.2261825017238944E-003, -1.9720013414434984E-002)
 (  1.7869821558782572E-003, -1.2220705694894749E-003) ( -1.3783632137454380E-002,  1.6539059462363954E-002) ( -4.2040344598851887E-003, -1.1454953653368891E-002) (  0.0000000000000000     , -0.0000000000000000     ) ( -7.7630219497115526E-003, -2.8213361228765469E-003) ( 0.50304535984824228     , 0.25202414992007505     ) (-0.24777705861609889     , -0.0000000000000000     ) ( 0.10641660680594997     , -5.1087079409794643E-002) (  9.6750288360890665E-003, -2.3297748171791774E-003) (  3.5857938946164757E-002, -6.0320675078021274E-002)
 (  0.0000000000000000     , -0.0000000000000000     ) (  2.7296603316158299E-003, -1.8667436297544367E-003) (  0.0000000000000000     , -0.0000000000000000     ) ( -4.2040344598851887E-003, -1.1454953653368891E-002) ( -2.7047106427148089E-002, -4.2460980402133232E-002) (  4.9390782579893933E-003,  4.3797566819836682E-004) ( 0.10641660680594997     ,  5.1087079409794643E-002) (-0.35790724708673122     , -0.0000000000000000     ) (-0.65408888851346869     , 0.33065493807006446     ) ( -1.1106912334455120E-002,  1.3918262921651351E-003)
 (  0.0000000000000000     , -0.0000000000000000     ) (  0.0000000000000000     , -0.0000000000000000     ) (  2.7296603316158299E-003, -1.8667436297544367E-003) (  1.3783632137454380E-002, -1.6539059462363954E-002) (  1.1706037703364325E-003,  4.7202760129119257E-003) ( -1.2408164152818743E-002, -1.7835167921904881E-002) (  9.6750288360890665E-003,  2.3297748171791774E-003) (-0.65408888851346869     ,-0.33065493807006446     ) ( 0.54892143428844664     , -0.0000000000000000     ) ( 0.39399126177245092     ,-0.20448895739556058     )
 (  0.0000000000000000     , -0.0000000000000000     ) (  0.0000000000000000     , -0.0000000000000000     ) (  0.0000000000000000     , -0.0000000000000000     ) (  1.7869821558782572E-003, -1.2220705694894749E-003) (  1.6881432769495542E-002, -2.0256128254170787E-002) (  6.2261825017238944E-003,  1.9720013414434984E-002) (  3.5857938946164757E-002,  6.0320675078021274E-002) ( -1.1106912334455120E-002, -1.3918262921651351E-003) ( 0.39399126177245092     , 0.20448895739556058     ) (-0.25139670313089324     , -0.0000000000000000     )
 Mode          23
 (-0.30125314253553181     , -0.0000000000000000     ) (-0.39911032879388042     , 0.19809810156457233     ) (-0.12808828865407956     , 0.17206674425066354     ) ( -5.4246145162477326E-002, 0.35673367208642731     ) (  7.8797645811044689E-002, 0.26729923619485502     ) (  8.1961529163653221E-002,  9.5397798671058298E-002) (  2.0845574074418491E-002,  9.1400477421192793E-003) (  0.0000000000000000     ,  0.0000000000000000     ) (  0.0000000000000000     ,  0.0000000000000000     ) (  0.0000000000000000     ,  0.0000000000000000     )
 (-0.39911032879388042     ,-0.19809810156457233     ) ( 0.64373022568319016     , -0.0000000000000000     ) ( 0.55556866609945121     ,-0.27181917708549136     ) (  7.0999577161970834E-002, -8.8218384264785732E-002) (  1.6517717049192169E-002,-0.10413979474487747     ) (  1.7536259554896967E-002,  5.9450102804846104E-002) (  6.6921308329730950E-002,  7.7891976442950650E-002) (  3.1842140366943918E-002,  1.3961653544590604E-002) (  0.0000000000000000     ,  0.0000000000000000     ) (  0.0000000000000000     ,  0.0000000000000000     )
 (-0.12808828865407956     ,-0.17206674425066354     ) ( 0.55556866609945121     , 0.27181917708549136     ) (-0.42998646722411166     , -0.0000000000000000     ) ( -7.2512554244502009E-002,  3.5299272683226295E-002) (  4.9802009413541209E-002, -6.4691523184070746E-002) (  3.8663613076028100E-002,-0.24977570652505773     ) ( -4.8206344557462213E-002,-0.16359432777620772     ) (  0.0000000000000000     ,  0.0000000000000000     ) (  3.1842140366943918E-002,  1.3961653544590604E-002) (  0.0000000000000000     ,  0.0000000000000000     )
 ( -5.4246145162477326E-002,-0.35673367208642731     ) (  7.0999577161970834E-002,  8.8218384264785732E-002) ( -7.2512554244502009E-002, -3.5299272683226295E-002) (-0.29004673070785120     , -0.0000000000000000     ) (-0.41568515869317507     , 0.20351848866080605     ) ( -4.9359795895672492E-002,  6.1081099528160328E-002) (  0.0000000000000000     ,  0.0000000000000000     ) ( -4.8206344557462213E-002,-0.16359432777620772     ) ( -6.6921308329730950E-002, -7.7891976442950650E-002) (  2.0845574074418491E-002,  9.1400477421192793E-003)
 (  7.8797645811044689E-002,-0.26729923619485502     ) (  1.6517717049192169E-002, 0.10413979474487747     ) (  4.9802009413541209E-002,  6.4691523184070746E-002) (-0.41568515869317507     ,-0.20351848866080605     ) ( 0.37755611478430451     , -0.0000000000000000     ) (  0.0000000000000000     ,  0.0000000000000000     ) ( -4.9359795895672492E-002,  6.1081099528160328E-002) ( -3.8663613076028100E-002, 0.24977570652505773     ) (  1.7536259554896967E-002,  5.9450102804846104E-002) ( -8.1961529163653221E-002, -9.5397798671058298E-002)
 (  8.1961529163653221E-002, -9.5397798671058298E-002) (  1.7536259554896967E-002, -5.9450102804846104E-002) (  3.8663613076028100E-002, 0.24977570652505773     ) ( -4.9359795895672492E-002, -6.1081099528160328E-002) (  0.0000000000000000     , -0.0000000000000000     ) ( 0.37755611478430451     , -0.0000000000000000     ) ( 0.41568515869317507     ,-0.20351848866080605     ) (  4.9802009413541209E-002, -6.4691523184070746E-002) ( -1.6517717049192169E-002, 0.10413979474487747     ) (  7.8797645811044689E-002, 0.26729923619485502     )
 (  2.0845574074418491E-002, -9.1400477421192793E-003) (  6.6921308329730950E-002, -7.7891976442950650E-002) ( -4.8206344557462213E-002, 0.16359432777620772     ) (  0.0000000000000000     , -0.0000000000000000     ) ( -4.9359795895672492E-002, -6.1081099528160328E-002) ( 0.41568515869317507     , 0.20351848866080605     ) (-0.29004673070785120     , -0.0000000000000000     ) (  7.2512554244502009E-002, -3.5299272683226295E-002) (  7.0999577161970834E-002, -8.8218384264785732E-002) (  5.4246145162477326E-002,-0.35673367208642731     )
 (  0.0000000000000000     , -0.0000000000000000     ) (  3.1842140366943918E-002, -1.3961653544590604E-002) (  0.0000000000000000     , -0.0000000000000000     ) ( -4.8206344557462213E-002, 0.16359432777620772     ) ( -3.8663613076028100E-002,-0.24977570652505773     ) (  4.9802009413541209E-002,  6.4691523184070746E-002) (  7.2512554244502009E-002,  3.5299272683226295E-002) (-0.42998646722411166     , -0.0000000000000000     ) (-0.55556866609945121     , 0.27181917708549136     ) (-0.12808828865407956     , 0.17206674425066354     )
 (  0.0000000000000000     , -0.0000000000000000     ) (  0.0000000000000000     , -0.0000000000000000     ) (  3.1842140366943918E-002, -1.3961653544590604E-002) ( -6.6921308329730950E-002,  7.7891976442950650E-002) (  1.7536259554896967E-002, -5.9450102804846104E-002) ( -1.6517717049192169E-002,-0.10413979474487747     ) (  7.0999577161970834E-002,  8.8218384264785732E-002) (-0.55556866609945121     ,-0.27181917708549136     ) ( 0.64373022568319016     , -0.0000000000000000     ) ( 0.39911032879388042     ,-0.19809810156457233     )
 (  0.0000000000000000     , -0.0000000000000000     ) (  0.0000000000000000     , -0.0000000000000000     ) (  0.0000000000000000     , -0.0000000000000000     ) (  2.0845574074418491E-002, -9.1400477421192793E-003) ( -8.1961529163653221E-002,  9.5397798671058298E-002) (  7.8797645811044689E-002,-0.26729923619485502     ) (  5.4246145162477326E-002, 0.35673367208642731     ) (-0.12808828865407956     ,-0.17206674425066354     ) ( 0.39911032879388042     , 0.19809810156457233     ) (-0.30125314253553181     , -0.0000000000000000     )
 Mode          24
 ( -3.5403294557902372E-002, -0.0000000000000000     ) (-0.29354960511863215     , 0.14869004249288328     ) ( -4.4580092879906705E-002,  6.1646590736599706E-002) ( -2.7349328576137290E-002, 0.17175788374327489     ) ( 0.11140391294347565     , 0.34926655740139173     ) ( -3.2808143156620853E-002, -3.3329052793604499E-002) ( -2.7130992421484649E-002, -9.0605762050052462E-003) (  0.0000000000000000     ,  0.0000000000000000     ) (  0.0000000000000000     ,  0.0000000000000000     ) (  0.0000000000000000     ,  0.0000000000000000     )
 (-0.29354960511863215     ,-0.14869004249288328     ) ( -1.1775425058546736E-002, -0.0000000000000000     ) ( 0.40985309696326561     ,-0.20745320904594880     ) (  4.5773978618335549E-002, -6.3224490093288080E-002) (  6.7662438676406823E-003, -4.3007268513662822E-002) (  2.4972889559996585E-002,  7.8307450992685101E-002) ( -2.6787736713968297E-002, -2.7213057651537746E-002) ( -4.1443275483575542E-002, -1.3840258766450755E-002) (  0.0000000000000000     ,  0.0000000000000000     ) (  0.0000000000000000     ,  0.0000000000000000     )
 ( -4.4580092879906705E-002, -6.1646590736599706E-002) ( 0.40985309696326561     , 0.20745320904594880     ) (  1.1745897857779714E-002, -0.0000000000000000     ) ( -5.5689814488723406E-002,  2.8161747938212026E-002) (  2.2994485337477836E-002, -3.1782302389007644E-002) (  1.7931560504183212E-002,-0.11312713092554574     ) ( -6.7823014906745804E-002,-0.21260871394573319     ) (  0.0000000000000000     ,  0.0000000000000000     ) ( -4.1443275483575542E-002, -1.3840258766450755E-002) (  0.0000000000000000     ,  0.0000000000000000     )
 ( -2.7349328576137290E-002,-0.17175788374327489     ) (  4.5773978618335549E-002,  6.3224490093288080E-002) ( -5.5689814488723406E-002, -2.8161747938212026E-002) (  1.8523860538783108E-002, -0.0000000000000000     ) (-0.30890329942868716     , 0.15633998531523574     ) ( -3.4207525874325878E-002,  4.7235191221657681E-002) (  0.0000000000000000     ,  0.0000000000000000     ) ( -6.7823014906745804E-002,-0.21260871394573319     ) (  2.6787736713968297E-002,  2.7213057651537746E-002) ( -2.7130992421484649E-002, -9.0605762050052462E-003)
 ( 0.11140391294347565     ,-0.34926655740139173     ) (  6.7662438676406823E-003,  4.3007268513662822E-002) (  2.2994485337477836E-002,  3.1782302389007644E-002) (-0.30890329942868716     ,-0.15633998531523574     ) (  1.6908961219886279E-002, -0.0000000000000000     ) (  0.0000000000000000     ,  0.0000000000000000     ) ( -3.4207525874325878E-002,  4.7235191221657681E-002) ( -1.7931560504183212E-002, 0.11312713092554574     ) (  2.4972889559996585E-002,  7.8307450992685101E-002) (  3.2808143156620853E-002,  3.3329052793604499E-002)
 ( -3.2808143156620853E-002,  3.3329052793604499E-002) (  2.4972889559996585E-002, -7.8307450992685101E-002) (  1.7931560504183212E-002, 0.11312713092554574     ) ( -3.4207525874325878E-002, -4.7235191221657681E-002) (  0.0000000000000000     , -0.0000000000000000     ) (  1.6908961219886279E-002, -0.0000000000000000     ) ( 0.30890329942868716     ,-0.15633998531523574     ) (  2.2994485337477836E-002, -3.1782302389007644E-002) ( -6.7662438676406823E-003,  4.3007268513662822E-002) ( 0.11140391294347565     , 0.34926655740139173     )
 ( -2.7130992421484649E-002,  9.0605762050052462E-003) ( -2.6787736713968297E-002,  2.7213057651537746E-002) ( -6.7823014906745804E-002, 0.21260871394573319     ) (  0.0000000000000000     , -0.0000000000000000     ) ( -3.4207525874325878E-002, -4.7235191221657681E-002) ( 0.30890329942868716     , 0.15633998531523574     ) (  1.8523860538783108E-002, -0.0000000000000000     ) (  5.5689814488723406E-002, -2.8161747938212026E-002) (  4.5773978618335549E-002, -6.3224490093288080E-002) (  2.7349328576137290E-002,-0.17175788374327489     )
 (  0.0000000000000000     , -0.0000000000000000     ) ( -4.1443275483575542E-002,  1.3840258766450755E-002) (  0.0000000000000000     , -0.0000000000000000     ) ( -6.7823014906745804E-002, 0.21260871394573319     ) ( -1.7931560504183212E-002,-0.11312713092554574     ) (  2.2994485337477836E-002,  3.1782302389007644E-002) (  5.5689814488723406E-002,  2.8161747938212026E-002) (  1.1745897857779714E-002, -0.0000000000000000     ) (-0.40985309696326561     , 0.20745320904594880     ) ( -4.4580092879906705E-002,  6.1646590736599706E-002)
 (  0.0000000000000000     , -0.0000000000000000     ) (  0.0000000000000000     , -0.0000000000000000     ) ( -4.1443275483575542E-002,  1.3840258766450755E-002) (  2.6787736713968297E-002, -2.7213057651537746E-002) (  2.4972889559996585E-002, -7.8307450992685101E-002) ( -6.7662438676406823E-003, -4.3007268513662822E-002) (  4.5773978618335549E-002,  6.3224490093288080E-002) (-0.40985309696326561     ,-0.20745320904594880     ) ( -1.1775425058546736E-002, -0.0000000000000000     ) ( 0.29354960511863215     ,-0.14869004249288328     )
 (  0.0000000000000000     , -0.0000000000000000     ) (  0.0000000000000000     , -0.0000000000000000     ) (  0.0000000000000000     , -0.0000000000000000     ) ( -2.7130992421484649E-002,  9.0605762050052462E-003) (  3.2808143156620853E-002, -3.3329052793604499E-002) ( 0.11140391294347565     ,-0.34926655740139173     ) (  2.7349328576137290E-002, 0.17175788374327489     ) ( -4.4580092879906705E-002, -6.1646590736599706E-002) ( 0.29354960511863215     , 0.14869004249288328     ) ( -3.5403294557902372E-002, -0.0000000000000000     )
 Mode          25
 ( -4.5375774221811244E-002, -0.0000000000000000     ) (-0.34895130046151773     , 0.17677887487315819     ) ( -8.4239769158127337E-002, 0.11631193108679835     ) ( -4.2496575240487243E-002, 0.26516483743030189     ) ( 0.20357590180288565     , 0.63911989240366507     ) (  7.1854876210771412E-002,  7.2946583338980797E-002) ( -2.7747655451701221E-002, -9.2618414292560645E-003) (  0.0000000000000000     ,  0.0000000000000000     ) (  0.0000000000000000     ,  0.0000000000000000     ) (  0.0000000000000000     ,  0.0000000000000000     )
 (-0.34895130046151773     ,-0.17677887487315819     ) ( -3.6911490327046693E-002, -0.0000000000000000     ) ( 0.43307258003301641     ,-0.21917132411941806     ) (  7.2109821954953482E-002, -9.9675551603511672E-002) (  1.0961693898865837E-002, -6.9009114617307493E-002) (  4.6246724227115156E-002, 0.14521065036608280     ) (  5.8669260749079848E-002,  5.9560635886637237E-002) ( -4.2385243821658307E-002, -1.4147696474747966E-002) (  0.0000000000000000     ,  0.0000000000000000     ) (  0.0000000000000000     ,  0.0000000000000000     )
 ( -8.4239769158127337E-002,-0.11631193108679835     ) ( 0.43307258003301641     , 0.21917132411941806     ) (  3.8010638148811705E-002, -0.0000000000000000     ) ( -4.4882992143595632E-002,  2.2659280172704313E-002) (  4.0364962534302808E-002, -5.5759757799548851E-002) (  2.8310848091363694E-002,-0.17726220618935645     ) (-0.12281312725293762     ,-0.38553000972716511     ) (  0.0000000000000000     ,  0.0000000000000000     ) ( -4.2385243821658307E-002, -1.4147696474747966E-002) (  0.0000000000000000     ,  0.0000000000000000     )
 ( -4.2496575240487243E-002,-0.26516483743030189     ) (  7.2109821954953482E-002,  9.9675551603511672E-002) ( -4.4882992143595632E-002, -2.2659280172704313E-002) (  3.7930718824866594E-002, -0.0000000000000000     ) (-0.31600019513337096     , 0.15988467692894651     ) ( -5.1476331923485399E-002,  7.1171215212251226E-002) (  0.0000000000000000     ,  0.0000000000000000     ) (-0.12281312725293762     ,-0.38553000972716511     ) ( -5.8669260749079848E-002, -5.9560635886637237E-002) ( -2.7747655451701221E-002, -9.2618414292560645E-003)
 ( 0.20357590180288565     ,-0.63911989240366507     ) (  1.0961693898865837E-002,  6.9009114617307493E-002) (  4.0364962534302808E-002,  5.5759757799548851E-002) (-0.31600019513337096     ,-0.15988467692894651     ) (  6.3459075751796414E-003, -0.0000000000000000     ) (  0.0000000000000000     ,  0.0000000000000000     ) ( -5.1476331923485399E-002,  7.1171215212251226E-002) ( -2.8310848091363694E-002, 0.17726220618935645     ) (  4.6246724227115156E-002, 0.14521065036608280     ) ( -7.1854876210771412E-002, -7.2946583338980797E-002)
 (  7.1854876210771412E-002, -7.2946583338980797E-002) (  4.6246724227115156E-002,-0.14521065036608280     ) (  2.8310848091363694E-002, 0.17726220618935645     ) ( -5.1476331923485399E-002, -7.1171215212251226E-002) (  0.0000000000000000     , -0.0000000000000000     ) (  6.3459075751796414E-003, -0.0000000000000000     ) ( 0.31600019513337096     ,-0.15988467692894651     ) (  4.0364962534302808E-002, -5.5759757799548851E-002) ( -1.0961693898865837E-002,  6.9009114617307493E-002) ( 0.20357590180288565     , 0.63911989240366507     )
 ( -2.7747655451701221E-002,  9.2618414292560645E-003) (  5.8669260749079848E-002, -5.9560635886637237E-002) (-0.12281312725293762     , 0.38553000972716511     ) (  0.0000000000000000     , -0.0000000000000000     ) ( -5.1476331923485399E-002, -7.1171215212251226E-002) ( 0.31600019513337096     , 0.15988467692894651     ) (  3.7930718824866594E-002, -0.0000000000000000     ) (  4.4882992143595632E-002, -2.2659280172704313E-002) (  7.2109821954953482E-002, -9.9675551603511672E-002) (  4.2496575240487243E-002,-0.26516483743030189     )
 (  0.0000000000000000     , -0.0000000000000000     ) ( -4.2385243821658307E-002,  1.4147696474747966E-002) (  0.0000000000000000     , -0.0000000000000000     ) (-0.12281312725293762     , 0.38553000972716511     ) ( -2.8310848091363694E-002,-0.17726220618935645     ) (  4.0364962534302808E-002,  5.5759757799548851E-002) (  4.4882992143595632E-002,  2.2659280172704313E-002) (  3.8010638148811705E-002, -0.0000000000000000     ) (-0.43307258003301641     , 0.21917132411941806     ) ( -8.4239769158127337E-002, 0.11631193108679835     )
 (  0.0000000000000000     , -0.0000000000000000     ) (  0.0000000000000000     , -0.0000000000000000     ) ( -4.2385243821658307E-002,  1.4147696474747966E-002) ( -5.8669260749079848E-002,  5.9560635886637237E-002) (  4.6246724227115156E-002,-0.14521065036608280     ) ( -1.0961693898865837E-002, -6.9009114617307493E-002) (  7.2109821954953482E-002,  9.9675551603511672E-002) (-0.43307258003301641     ,-0.21917132411941806     ) ( -3.6911490327046693E-002, -0.0000000000000000     ) ( 0.34895130046151773     ,-0.17677887487315819     )
 (  0.0000000000000000     , -0.0000000000000000     ) (  0.0000000000000000     , -0.0000000000000000     ) (  0.0000000000000000     , -0.0000000000000000     ) ( -2.7747655451701221E-002,  9.2618414292560645E-003) ( -7.1854876210771412E-002,  7.2946583338980797E-002) ( 0.20357590180288565     ,-0.63911989240366507     ) (  4.2496575240487243E-002, 0.26516483743030189     ) ( -8.4239769158127337E-002,-0.11631193108679835     ) ( 0.34895130046151773     , 0.17677887487315819     ) ( -4.5375774221811244E-002, -0.0000000000000000     )
 Mode          26
 ( -8.3297517659987816E-002, -0.0000000000000000     ) ( 0.37720066928939255     ,-0.19168775851847242     ) (-0.13616301968065417     , 0.18618787651961943     ) (  9.7100663633832851E-003, -5.6994336701988883E-002) (  7.8185900172565589E-002, 0.24565187867031393     ) ( -5.0946815350174313E-002, -5.1783633639014059E-002) ( -1.9926965578799423E-002, -6.6613667853301969E-003) (  0.0000000000000000     ,  0.0000000000000000     ) (  0.0000000000000000     ,  0.0000000000000000     ) (  0.0000000000000000     ,  0.0000000000000000     )
 ( 0.37720066928939255     , 0.19168775851847242     ) (  5.8435350577969045E-002, -0.0000000000000000     ) (-0.60085955290244120     , 0.30541530394094996     ) ( 0.16276186866195158     ,-0.22259297060289213     ) ( -4.3403929937114293E-003,  2.5684433416939573E-002) (  1.7411036597517689E-002,  5.4700977689278452E-002) ( -4.1597900542573514E-002, -4.2281159814268957E-002) ( -3.0438942711875958E-002, -1.0175405841880092E-002) (  0.0000000000000000     ,  0.0000000000000000     ) (  0.0000000000000000     ,  0.0000000000000000     )
 (-0.13616301968065417     ,-0.18618787651961943     ) (-0.60085955290244120     ,-0.30541530394094996     ) (  1.3869135223929848E-002, -0.0000000000000000     ) (  9.0409156054436474E-002, -4.5968306411445593E-002) (  7.7413445714238402E-002,-0.10586372608688920     ) ( -8.3045109868533154E-003,  4.8952273941648347E-002) ( -4.7812033541938796E-002,-0.15022528596340559     ) (  0.0000000000000000     ,  0.0000000000000000     ) ( -3.0438942711875958E-002, -1.0175405841880092E-002) (  0.0000000000000000     ,  0.0000000000000000     )
 (  9.7100663633832851E-003,  5.6994336701988883E-002) ( 0.16276186866195158     , 0.22259297060289213     ) (  9.0409156054436474E-002,  4.5968306411445593E-002) ( -1.4538052669983148E-003, -0.0000000000000000     ) ( 0.45603459964233195     ,-0.23181074105118921     ) (-0.12105102658498819     , 0.16555102048293754     ) (  0.0000000000000000     ,  0.0000000000000000     ) ( -4.7812033541938796E-002,-0.15022528596340559     ) (  4.1597900542573514E-002,  4.2281159814268957E-002) ( -1.9926965578799423E-002, -6.6613667853301969E-003)
 (  7.8185900172565589E-002,-0.24565187867031393     ) ( -4.3403929937114293E-003, -2.5684433416939573E-002) (  7.7413445714238402E-002, 0.10586372608688920     ) ( 0.45603459964233195     , 0.23181074105118921     ) (  1.2446837125087241E-002, -0.0000000000000000     ) (  0.0000000000000000     ,  0.0000000000000000     ) (-0.12105102658498819     , 0.16555102048293754     ) (  8.3045109868533154E-003, -4.8952273941648347E-002) (  1.7411036597517689E-002,  5.4700977689278452E-002) (  5.0946815350174313E-002,  5.1783633639014059E-002)
 ( -5.0946815350174313E-002,  5.1783633639014059E-002) (  1.7411036597517689E-002, -5.4700977689278452E-002) ( -8.3045109868533154E-003, -4.8952273941648347E-002) (-0.12105102658498819     ,-0.16555102048293754     ) (  0.0000000000000000     , -0.0000000000000000     ) (  1.2446837125087241E-002, -0.0000000000000000     ) (-0.45603459964233195     , 0.23181074105118921     ) (  7.7413445714238402E-002,-0.10586372608688920     ) (  4.3403929937114293E-003, -2.5684433416939573E-002) (  7.8185900172565589E-002, 0.24565187867031393     )
 ( -1.9926965578799423E-002,  6.6613667853301969E-003) ( -4.1597900542573514E-002,  4.2281159814268957E-002) ( -4.7812033541938796E-002, 0.15022528596340559     ) (  0.0000000000000000     , -0.0000000000000000     ) (-0.12105102658498819     ,-0.16555102048293754     ) (-0.45603459964233195     ,-0.23181074105118921     ) ( -1.4538052669983148E-003, -0.0000000000000000     ) ( -9.0409156054436474E-002,  4.5968306411445593E-002) ( 0.16276186866195158     ,-0.22259297060289213     ) ( -9.7100663633832851E-003,  5.6994336701988883E-002)
 (  0.0000000000000000     , -0.0000000000000000     ) ( -3.0438942711875958E-002,  1.0175405841880092E-002) (  0.0000000000000000     , -0.0000000000000000     ) ( -4.7812033541938796E-002, 0.15022528596340559     ) (  8.3045109868533154E-003,  4.8952273941648347E-002) (  7.7413445714238402E-002, 0.10586372608688920     ) ( -9.0409156054436474E-002, -4.5968306411445593E-002) (  1.3869135223929848E-002, -0.0000000000000000     ) ( 0.60085955290244120     ,-0.30541530394094996     ) (-0.13616301968065417     , 0.18618787651961943     )
 (  0.0000000000000000     , -0.0000000000000000     ) (  0.0000000000000000     , -0.0000000000000000     ) ( -3.0438942711875958E-002,  1.0175405841880092E-002) (  4.1597900542573514E-002, -4.2281159814268957E-002) (  1.7411036597517689E-002, -5.4700977689278452E-002) (  4.3403929937114293E-003,  2.5684433416939573E-002) ( 0.16276186866195158     , 0.22259297060289213     ) ( 0.60085955290244120     , 0.30541530394094996     ) (  5.8435350577969045E-002, -0.0000000000000000     ) (-0.37720066928939255     , 0.19168775851847242     )
 (  0.0000000000000000     , -0.0000000000000000     ) (  0.0000000000000000     , -0.0000000000000000     ) (  0.0000000000000000     , -0.0000000000000000     ) ( -1.9926965578799423E-002,  6.6613667853301969E-003) (  5.0946815350174313E-002, -5.1783633639014059E-002) (  7.8185900172565589E-002,-0.24565187867031393     ) ( -9.7100663633832851E-003, -5.6994336701988883E-002) (-0.13616301968065417     ,-0.18618787651961943     ) (-0.37720066928939255     ,-0.19168775851847242     ) ( -8.3297517659987816E-002, -0.0000000000000000     )
 Mode          27
 (-0.28354448845722618     , -0.0000000000000000     ) ( 0.35283017240149556     ,-0.17952773210923850     ) (-0.30163889694151164     , 0.41280583406790283     ) (  8.5217539389017530E-004, -1.0031311411043261E-003) (  6.2892787132756506E-002, 0.19764235421794885     ) ( -4.6401498385076040E-002, -4.7169063664088365E-002) ( -2.2378545619643711E-002, -7.4832169140918899E-003) (  0.0000000000000000     ,  0.0000000000000000     ) (  0.0000000000000000     ,  0.0000000000000000     ) (  0.0000000000000000     ,  0.0000000000000000     )
 ( 0.35283017240149556     , 0.17952773210923850     ) ( 0.49523012601865890     , -0.0000000000000000     ) (-0.54605301261820616     , 0.27798943050229419     ) ( 0.32050341635084167     ,-0.43864752477304797     ) ( -1.3579222114340980E-003,  6.7938027290847421E-003) (  1.4415529834167775E-002,  4.5299163118627153E-002) ( -3.7886664781337988E-002, -3.8513379207290387E-002) ( -3.4183793081679917E-002, -1.1430802650199979E-002) (  0.0000000000000000     ,  0.0000000000000000     ) (  0.0000000000000000     ,  0.0000000000000000     )
 (-0.30163889694151164     ,-0.41280583406790283     ) (-0.54605301261820616     ,-0.27798943050229419     ) (-0.25591782035152244     , -0.0000000000000000     ) (  7.8190730622107837E-002, -3.9841366753344279E-002) ( 0.16056351356166515     ,-0.21974500534484637     ) ( -1.7058213591651314E-003,  7.2033293025516474E-003) ( -3.7706662724454568E-002,-0.11849800652002271     ) (  0.0000000000000000     ,  0.0000000000000000     ) ( -3.4183793081679917E-002, -1.1430802650199979E-002) (  0.0000000000000000     ,  0.0000000000000000     )
 (  8.5217539389017530E-004,  1.0031311411043261E-003) ( 0.32050341635084167     , 0.43864752477304797     ) (  7.8190730622107837E-002,  3.9841366753344279E-002) (-0.19641098139421503     , -0.0000000000000000     ) ( 0.41136247988130109     ,-0.20944680797125756     ) (-0.23609378886453886     , 0.32312406410876598     ) (  0.0000000000000000     ,  0.0000000000000000     ) ( -3.7706662724454568E-002,-0.11849800652002271     ) (  3.7886664781337988E-002,  3.8513379207290387E-002) ( -2.2378545619643711E-002, -7.4832169140918899E-003)
 (  6.2892787132756506E-002,-0.19764235421794885     ) ( -1.3579222114340980E-003, -6.7938027290847421E-003) ( 0.16056351356166515     , 0.21974500534484637     ) ( 0.41136247988130109     , 0.20944680797125756     ) ( 0.24064316418430481     , -0.0000000000000000     ) (  0.0000000000000000     ,  0.0000000000000000     ) (-0.23609378886453886     , 0.32312406410876598     ) (  1.7058213591651314E-003, -7.2033293025516474E-003) (  1.4415529834167775E-002,  4.5299163118627153E-002) (  4.6401498385076040E-002,  4.7169063664088365E-002)
 ( -4.6401498385076040E-002,  4.7169063664088365E-002) (  1.4415529834167775E-002, -4.5299163118627153E-002) ( -1.7058213591651314E-003, -7.2033293025516474E-003) (-0.23609378886453886     ,-0.32312406410876598     ) (  0.0000000000000000     , -0.0000000000000000     ) ( 0.24064316418430481     , -0.0000000000000000     ) (-0.41136247988130109     , 0.20944680797125756     ) ( 0.16056351356166515     ,-0.21974500534484637     ) (  1.3579222114340980E-003, -6.7938027290847421E-003) (  6.2892787132756506E-002, 0.19764235421794885     )
 ( -2.2378545619643711E-002,  7.4832169140918899E-003) ( -3.7886664781337988E-002,  3.8513379207290387E-002) ( -3.7706662724454568E-002, 0.11849800652002271     ) (  0.0000000000000000     , -0.0000000000000000     ) (-0.23609378886453886     ,-0.32312406410876598     ) (-0.41136247988130109     ,-0.20944680797125756     ) (-0.19641098139421503     , -0.0000000000000000     ) ( -7.8190730622107837E-002,  3.9841366753344279E-002) ( 0.32050341635084167     ,-0.43864752477304797     ) ( -8.5217539389017530E-004,  1.0031311411043261E-003)
 (  0.0000000000000000     , -0.0000000000000000     ) ( -3.4183793081679917E-002,  1.1430802650199979E-002) (  0.0000000000000000     , -0.0000000000000000     ) ( -3.7706662724454568E-002, 0.11849800652002271     ) (  1.7058213591651314E-003,  7.2033293025516474E-003) ( 0.16056351356166515     , 0.21974500534484637     ) ( -7.8190730622107837E-002, -3.9841366753344279E-002) (-0.25591782035152244     , -0.0000000000000000     ) ( 0.54605301261820616     ,-0.27798943050229419     ) (-0.30163889694151164     , 0.41280583406790283     )
 (  0.0000000000000000     , -0.0000000000000000     ) (  0.0000000000000000     , -0.0000000000000000     ) ( -3.4183793081679917E-002,  1.1430802650199979E-002) (  3.7886664781337988E-002, -3.8513379207290387E-002) (  1.4415529834167775E-002, -4.5299163118627153E-002) (  1.3579222114340980E-003,  6.7938027290847421E-003) ( 0.32050341635084167     , 0.43864752477304797     ) ( 0.54605301261820616     , 0.27798943050229419     ) ( 0.49523012601865890     , -0.0000000000000000     ) (-0.35283017240149556     , 0.17952773210923850     )
 (  0.0000000000000000     , -0.0000000000000000     ) (  0.0000000000000000     , -0.0000000000000000     ) (  0.0000000000000000     , -0.0000000000000000     ) ( -2.2378545619643711E-002,  7.4832169140918899E-003) (  4.6401498385076040E-002, -4.7169063664088365E-002) (  6.2892787132756506E-002,-0.19764235421794885     ) ( -8.5217539389017530E-004, -1.0031311411043261E-003) (-0.30163889694151164     ,-0.41280583406790283     ) (-0.35283017240149556     ,-0.17952773210923850     ) (-0.28354448845722618     , -0.0000000000000000     )
 Mode          28
 (-0.20873029231338275     , -0.0000000000000000     ) ( 0.53947053818697521     ,-0.27392889211694432     ) (-0.11338062510799224     , 0.15491627908991623     ) ( -5.3315787303812485E-002, 0.32964541497104061     ) ( 0.21483399376057921     , 0.67493815951129565     ) ( -8.5016401006238931E-002, -8.6373541504433535E-002) ( -3.7453736569117366E-002, -1.2508896398870080E-002) (  0.0000000000000000     ,  0.0000000000000000     ) (  0.0000000000000000     ,  0.0000000000000000     ) (  0.0000000000000000     ,  0.0000000000000000     )
 ( 0.53947053818697521     , 0.27392889211694432     ) ( 0.38950215132693256     , -0.0000000000000000     ) (-0.92610448796397660     , 0.47028676010165726     ) ( 0.15974391000433266     ,-0.21838850202974616     ) (  1.5352197050059956E-002, -9.5237065330014928E-002) (  4.7615855488096756E-002, 0.14959172667949042     ) ( -6.9415600744374570E-002, -7.0523701320989007E-002) ( -5.7211527628971991E-002, -1.9107654869394218E-002) (  0.0000000000000000     ,  0.0000000000000000     ) (  0.0000000000000000     ,  0.0000000000000000     )
 (-0.11338062510799224     ,-0.15491627908991623     ) (-0.92610448796397660     ,-0.47028676010165726     ) (-0.26700133173190160     , -0.0000000000000000     ) ( 0.15182983831829816     , -7.7106002139858063E-002) (  7.1152457774937852E-002, -9.7254047269749552E-002) (  3.7118276071576348E-002,-0.22981424245119303     ) (-0.13178811450674732     ,-0.41403832439330390     ) (  0.0000000000000000     ,  0.0000000000000000     ) ( -5.7211527628971991E-002, -1.9107654869394218E-002) (  0.0000000000000000     ,  0.0000000000000000     )
 ( -5.3315787303812485E-002,-0.32964541497104061     ) ( 0.15974391000433266     , 0.21838850202974616     ) ( 0.15182983831829816     ,  7.7106002139858063E-002) (-0.16828712781388139     , -0.0000000000000000     ) ( 0.71134164115906495     ,-0.36123062590383337     ) (-0.12001357226381225     , 0.16407506035375488     ) (  0.0000000000000000     ,  0.0000000000000000     ) (-0.13178811450674732     ,-0.41403832439330390     ) (  6.9415600744374570E-002,  7.0523701320989007E-002) ( -3.7453736569117366E-002, -1.2508896398870080E-002)
 ( 0.21483399376057921     ,-0.67493815951129565     ) (  1.5352197050059956E-002,  9.5237065330014928E-002) (  7.1152457774937852E-002,  9.7254047269749552E-002) ( 0.71134164115906495     , 0.36123062590383337     ) ( 0.25451660053223318     , -0.0000000000000000     ) (  0.0000000000000000     ,  0.0000000000000000     ) (-0.12001357226381225     , 0.16407506035375488     ) ( -3.7118276071576348E-002, 0.22981424245119303     ) (  4.7615855488096756E-002, 0.14959172667949042     ) (  8.5016401006238931E-002,  8.6373541504433535E-002)
 ( -8.5016401006238931E-002,  8.6373541504433535E-002) (  4.7615855488096756E-002,-0.14959172667949042     ) (  3.7118276071576348E-002, 0.22981424245119303     ) (-0.12001357226381225     ,-0.16407506035375488     ) (  0.0000000000000000     , -0.0000000000000000     ) ( 0.25451660053223318     , -0.0000000000000000     ) (-0.71134164115906495     , 0.36123062590383337     ) (  7.1152457774937852E-002, -9.7254047269749552E-002) ( -1.5352197050059956E-002,  9.5237065330014928E-002) ( 0.21483399376057921     , 0.67493815951129554     )
 ( -3.7453736569117366E-002,  1.2508896398870080E-002) ( -6.9415600744374570E-002,  7.0523701320989007E-002) (-0.13178811450674732     , 0.41403832439330390     ) (  0.0000000000000000     , -0.0000000000000000     ) (-0.12001357226381225     ,-0.16407506035375488     ) (-0.71134164115906495     ,-0.36123062590383337     ) (-0.16828712781388139     , -0.0000000000000000     ) (-0.15182983831829816     ,  7.7106002139858063E-002) ( 0.15974391000433266     ,-0.21838850202974616     ) (  5.3315787303812485E-002,-0.32964541497104061     )
 (  0.0000000000000000     , -0.0000000000000000     ) ( -5.7211527628971991E-002,  1.9107654869394218E-002) (  0.0000000000000000     , -0.0000000000000000     ) (-0.13178811450674732     , 0.41403832439330390     ) ( -3.7118276071576348E-002,-0.22981424245119303     ) (  7.1152457774937852E-002,  9.7254047269749552E-002) (-0.15182983831829816     , -7.7106002139858063E-002) (-0.26700133173190160     , -0.0000000000000000     ) ( 0.92610448796397660     ,-0.47028676010165726     ) (-0.11338062510799224     , 0.15491627908991623     )
 (  0.0000000000000000     , -0.0000000000000000     ) (  0.0000000000000000     , -0.0000000000000000     ) ( -5.7211527628971991E-002,  1.9107654869394218E-002) (  6.9415600744374570E-002, -7.0523701320989007E-002) (  4.7615855488096756E-002,-0.14959172667949042     ) ( -1.5352197050059956E-002, -9.5237065330014928E-002) ( 0.15974391000433266     , 0.21838850202974616     ) ( 0.92610448796397660     , 0.47028676010165726     ) ( 0.38950215132693256     , -0.0000000000000000     ) (-0.53947053818697521     , 0.27392889211694432     )
 (  0.0000000000000000     , -0.0000000000000000     ) (  0.0000000000000000     , -0.0000000000000000     ) (  0.0000000000000000     , -0.0000000000000000     ) ( -3.7453736569117366E-002,  1.2508896398870080E-002) (  8.5016401006238931E-002, -8.6373541504433535E-002) ( 0.21483399376057921     ,-0.67493815951129554     ) (  5.3315787303812485E-002, 0.32964541497104061     ) (-0.11338062510799224     ,-0.15491627908991623     ) (-0.53947053818697521     ,-0.27392889211694432     ) (-0.20873029231338275     , -0.0000000000000000     )
 Mode          29
 (-0.27256355483184330     , -0.0000000000000000     ) ( 0.73464592740419987     ,-0.37232261531597460     ) (-0.19076659591432935     , 0.26196501128551886     ) ( -6.0089096142309083E-002, 0.35907229260727752     ) ( 0.19520417267324988     , 0.61128209649003962     ) ( -4.1507950432731033E-002, -4.5391966651134624E-002) ( -3.8599632031468517E-002, -1.3223751680313697E-002) (  0.0000000000000000     ,  0.0000000000000000     ) (  0.0000000000000000     ,  0.0000000000000000     ) (  0.0000000000000000     ,  0.0000000000000000     )
 ( 0.73464592740419987     , 0.37232261531597460     ) ( 0.50954405439048911     , -0.0000000000000000     ) ( -1.2813094303851462     , 0.64945856924888790     ) ( 0.22798406631385248     ,-0.31413864216085430     ) (  1.9109661785635140E-002,-0.11502929317233242     ) (  4.3501592739265196E-002, 0.13596297111372690     ) ( -3.3891099609642407E-002, -3.7062385572236782E-002) ( -5.8961911860548853E-002, -2.0199614348779000E-002) (  0.0000000000000000     ,  0.0000000000000000     ) (  0.0000000000000000     ,  0.0000000000000000     )
 (-0.19076659591432935     ,-0.26196501128551886     ) ( -1.2813094303851462     ,-0.64945856924888790     ) (-0.31977477830858841     , -0.0000000000000000     ) ( 0.21684182128830548     ,-0.11012762746452945     ) ( 0.10906723310342736     ,-0.15014769959696606     ) (  4.3640932561251539E-002,-0.26161994278219353     ) (-0.11931189555599647     ,-0.37410724985201232     ) (  0.0000000000000000     ,  0.0000000000000000     ) ( -5.8961911860548853E-002, -2.0199614348779000E-002) (  0.0000000000000000     ,  0.0000000000000000     )
 ( -6.0089096142309083E-002,-0.35907229260727752     ) ( 0.22798406631385248     , 0.31413864216085430     ) ( 0.21684182128830548     , 0.11012762746452945     ) (-0.21608922855328189     , -0.0000000000000000     ) ( 0.99005185046821043     ,-0.50205471422790526     ) (-0.16833286664069524     , 0.23184795813308526     ) (  0.0000000000000000     ,  0.0000000000000000     ) (-0.11931189555599647     ,-0.37410724985201232     ) (  3.3891099609642407E-002,  3.7062385572236782E-002) ( -3.8599632031468517E-002, -1.3223751680313697E-002)
 ( 0.19520417267324988     ,-0.61128209649003962     ) (  1.9109661785635140E-002, 0.11502929317233242     ) ( 0.10906723310342736     , 0.15014769959696606     ) ( 0.99005185046821043     , 0.50205471422790526     ) ( 0.29888350730322444     , -0.0000000000000000     ) (  0.0000000000000000     ,  0.0000000000000000     ) (-0.16833286664069524     , 0.23184795813308526     ) ( -4.3640932561251539E-002, 0.26161994278219353     ) (  4.3501592739265196E-002, 0.13596297111372690     ) (  4.1507950432731033E-002,  4.5391966651134624E-002)
 ( -4.1507950432731033E-002,  4.5391966651134624E-002) (  4.3501592739265196E-002,-0.13596297111372690     ) (  4.3640932561251539E-002, 0.26161994278219353     ) (-0.16833286664069524     ,-0.23184795813308526     ) (  0.0000000000000000     , -0.0000000000000000     ) ( 0.29888350730322444     , -0.0000000000000000     ) (-0.99005185046821043     , 0.50205471422790526     ) ( 0.10906723310342736     ,-0.15014769959696606     ) ( -1.9109661785635140E-002, 0.11502929317233242     ) ( 0.19520417267324988     , 0.61128209649003962     )
 ( -3.8599632031468517E-002,  1.3223751680313697E-002) ( -3.3891099609642407E-002,  3.7062385572236782E-002) (-0.11931189555599647     , 0.37410724985201232     ) (  0.0000000000000000     , -0.0000000000000000     ) (-0.16833286664069524     ,-0.23184795813308526     ) (-0.99005185046821043     ,-0.50205471422790526     ) (-0.21608922855328189     , -0.0000000000000000     ) (-0.21684182128830548     , 0.11012762746452945     ) ( 0.22798406631385248     ,-0.31413864216085430     ) (  6.0089096142309083E-002,-0.35907229260727752     )
 (  0.0000000000000000     , -0.0000000000000000     ) ( -5.8961911860548853E-002,  2.0199614348779000E-002) (  0.0000000000000000     , -0.0000000000000000     ) (-0.11931189555599647     , 0.37410724985201232     ) ( -4.3640932561251539E-002,-0.26161994278219353     ) ( 0.10906723310342736     , 0.15014769959696606     ) (-0.21684182128830548     ,-0.11012762746452945     ) (-0.31977477830858841     , -0.0000000000000000     ) (  1.2813094303851462     ,-0.64945856924888790     ) (-0.19076659591432935     , 0.26196501128551886     )
 (  0.0000000000000000     , -0.0000000000000000     ) (  0.0000000000000000     , -0.0000000000000000     ) ( -5.8961911860548853E-002,  2.0199614348779000E-002) (  3.3891099609642407E-002, -3.7062385572236782E-002) (  4.3501592739265196E-002,-0.13596297111372690     ) ( -1.9109661785635140E-002,-0.11502929317233242     ) ( 0.22798406631385248     , 0.31413864216085430     ) (  1.2813094303851462     , 0.64945856924888790     ) ( 0.50954405439048911     , -0.0000000000000000     ) (-0.73464592740419987     , 0.37232261531597460     )
 (  0.0000000000000000     , -0.0000000000000000     ) (  0.0000000000000000     , -0.0000000000000000     ) (  0.0000000000000000     , -0.0000000000000000     ) ( -3.8599632031468517E-002,  1.3223751680313697E-002) (  4.1507950432731033E-002, -4.5391966651134624E-002) ( 0.19520417267324988     ,-0.61128209649003962     ) (  6.0089096142309083E-002, 0.35907229260727752     ) (-0.19076659591432935     ,-0.26196501128551886     ) (-0.73464592740419987     ,-0.37232261531597460     ) (-0.27256355483184330     , -0.0000000000000000     )
 Mode          30
 ( -5.0394975771031261E-002, -0.0000000000000000     ) (  3.3721249605685691E-002, -1.7234977285427014E-002) ( -5.0312550698930229E-003,  7.5130846281880872E-003) ( -2.7654229854051426E-002, 0.17020110836516555     ) ( -3.1034659631526129E-003, -9.5812364058789502E-003) (  1.6032303573581475E-002,  1.6329596705284475E-002) ( -4.5688018105173138E-003, -1.5293241645296610E-003) (  0.0000000000000000     ,  0.0000000000000000     ) (  0.0000000000000000     ,  0.0000000000000000     ) (  0.0000000000000000     ,  0.0000000000000000     )
 (  3.3721249605685691E-002,  1.7234977285427014E-002) (  8.0440488138621286E-002, -0.0000000000000000     ) ( -4.6668877639004354E-002,  2.3907133810805992E-002) (  1.2422033477741191E-003, -2.3303886109932353E-003) (  9.4333655542085323E-003, -5.8071413207248748E-002) ( -3.1083661160928794E-004, -9.3777211128055456E-004) (  1.3090321052224636E-002,  1.3333059877793431E-002) ( -6.9789600439822937E-003, -2.3360812486940903E-003) (  0.0000000000000000     ,  0.0000000000000000     ) (  0.0000000000000000     ,  0.0000000000000000     )
 ( -5.0312550698930229E-003, -7.5130846281880872E-003) ( -4.6668877639004354E-002, -2.3907133810805992E-002) ( -3.6111291400364842E-002, -0.0000000000000000     ) (  5.3946693422182524E-003, -2.7787238129163084E-003) (  2.1234419869650611E-003, -3.2285030235734138E-003) (  2.0723157616219755E-002,-0.12755572473238230     ) (  2.5964183660607781E-003,  8.0560110823381381E-003) (  0.0000000000000000     ,  0.0000000000000000     ) ( -6.9789600439822937E-003, -2.3360812486940903E-003) (  0.0000000000000000     ,  0.0000000000000000     )
 ( -2.7654229854051426E-002,-0.17020110836516555     ) (  1.2422033477741191E-003,  2.3303886109932353E-003) (  5.3946693422182524E-003,  2.7787238129163084E-003) ( -2.9780555102138805E-002, -0.0000000000000000     ) (  3.4196528488656723E-002, -1.7529540508585056E-002) (  4.5639194556547228E-004, -1.5933733869119083E-004) (  0.0000000000000000     ,  0.0000000000000000     ) (  2.5964183660607781E-003,  8.0560110823381381E-003) ( -1.3090321052224636E-002, -1.3333059877793431E-002) ( -4.5688018105173138E-003, -1.5293241645296610E-003)
 ( -3.1034659631526129E-003,  9.5812364058789502E-003) (  9.4333655542085323E-003,  5.8071413207248748E-002) (  2.1234419869650611E-003,  3.2285030235734138E-003) (  3.4196528488656723E-002,  1.7529540508585056E-002) (  3.5846334134913616E-002, -0.0000000000000000     ) (  0.0000000000000000     ,  0.0000000000000000     ) (  4.5639194556547228E-004, -1.5933733869119083E-004) ( -2.0723157616219755E-002, 0.12755572473238230     ) ( -3.1083661160928794E-004, -9.3777211128055456E-004) ( -1.6032303573581475E-002, -1.6329596705284475E-002)
 (  1.6032303573581475E-002, -1.6329596705284475E-002) ( -3.1083661160928794E-004,  9.3777211128055456E-004) (  2.0723157616219755E-002, 0.12755572473238230     ) (  4.5639194556547228E-004,  1.5933733869119083E-004) (  0.0000000000000000     , -0.0000000000000000     ) (  3.5846334134913616E-002, -0.0000000000000000     ) ( -3.4196528488656723E-002,  1.7529540508585056E-002) (  2.1234419869650611E-003, -3.2285030235734138E-003) ( -9.4333655542085323E-003,  5.8071413207248748E-002) ( -3.1034659631526134E-003, -9.5812364058789502E-003)
 ( -4.5688018105173138E-003,  1.5293241645296610E-003) (  1.3090321052224636E-002, -1.3333059877793431E-002) (  2.5964183660607781E-003, -8.0560110823381381E-003) (  0.0000000000000000     , -0.0000000000000000     ) (  4.5639194556547228E-004,  1.5933733869119083E-004) ( -3.4196528488656723E-002, -1.7529540508585056E-002) ( -2.9780555102138805E-002, -0.0000000000000000     ) ( -5.3946693422182524E-003,  2.7787238129163084E-003) (  1.2422033477741191E-003, -2.3303886109932353E-003) (  2.7654229854051426E-002,-0.17020110836516555     )
 (  0.0000000000000000     , -0.0000000000000000     ) ( -6.9789600439822937E-003,  2.3360812486940903E-003) (  0.0000000000000000     , -0.0000000000000000     ) (  2.5964183660607781E-003, -8.0560110823381381E-003) ( -2.0723157616219755E-002,-0.12755572473238230     ) (  2.1234419869650611E-003,  3.2285030235734138E-003) ( -5.3946693422182524E-003, -2.7787238129163084E-003) ( -3.6111291400364842E-002, -0.0000000000000000     ) (  4.6668877639004354E-002, -2.3907133810805992E-002) ( -5.0312550698930229E-003,  7.5130846281880872E-003)
 (  0.0000000000000000     , -0.0000000000000000     ) (  0.0000000000000000     , -0.0000000000000000     ) ( -6.9789600439822937E-003,  2.3360812486940903E-003) ( -1.3090321052224636E-002,  1.3333059877793431E-002) ( -3.1083661160928794E-004,  9.3777211128055456E-004) ( -9.4333655542085323E-003, -5.8071413207248748E-002) (  1.2422033477741191E-003,  2.3303886109932353E-003) (  4.6668877639004354E-002,  2.3907133810805992E-002) (  8.0440488138621286E-002, -0.0000000000000000     ) ( -3.3721249605685691E-002,  1.7234977285427014E-002)
 (  0.0000000000000000     , -0.0000000000000000     ) (  0.0000000000000000     , -0.0000000000000000     ) (  0.0000000000000000     , -0.0000000000000000     ) ( -4.5688018105173138E-003,  1.5293241645296610E-003) ( -1.6032303573581475E-002,  1.6329596705284475E-002) ( -3.1034659631526134E-003,  9.5812364058789502E-003) (  2.7654229854051426E-002, 0.17020110836516555     ) ( -5.0312550698930229E-003, -7.5130846281880872E-003) ( -3.3721249605685691E-002, -1.7234977285427014E-002) ( -5.0394975771031261E-002, -0.0000000000000000     )
 Mode          31
 ( -4.9616559099667022E-002, -0.0000000000000000     ) (  3.2236114829650095E-003, -1.6437996067971018E-003) (  2.9860870518318303E-002, -4.0308590598369637E-002) ( -6.8372241379607672E-003,  4.1975584209174757E-002) ( -5.2349412819925178E-003, -1.6284006396382229E-002) (  2.8913535843216455E-003,  2.9519420366242595E-003) ( -3.0626303663341629E-003, -1.0268078559434767E-003) (  0.0000000000000000     ,  0.0000000000000000     ) (  0.0000000000000000     ,  0.0000000000000000     ) (  0.0000000000000000     ,  0.0000000000000000     )
 (  3.2236114829650095E-003,  1.6437996067971018E-003) ( 0.10802627874723567     , -0.0000000000000000     ) (  2.1704773709919384E-002, -1.0988725630652459E-002) ( -2.6832655786085478E-002,  3.6167840255454622E-002) (  2.2089028622441550E-003, -1.3569242658653863E-002) ( -9.7979199921823835E-004, -3.0432510615336591E-003) (  2.3607803158517491E-003,  2.4102505800005359E-003) ( -4.6782451597988783E-003, -1.5684749080120978E-003) (  0.0000000000000000     ,  0.0000000000000000     ) (  0.0000000000000000     ,  0.0000000000000000     )
 (  2.9860870518318303E-002,  4.0308590598369637E-002) (  2.1704773709919384E-002,  1.0988725630652459E-002) ( -6.5095150142917751E-002, -0.0000000000000000     ) ( -7.4091698533404245E-003,  3.7531611332680907E-003) ( -1.4176454130670771E-002,  1.9116043576876102E-002) (  5.0001879280848986E-003, -3.0705703153271389E-002) (  3.5428967335207973E-003,  1.1028985238108599E-002) (  0.0000000000000000     ,  0.0000000000000000     ) ( -4.6782451597988783E-003, -1.5684749080120978E-003) (  0.0000000000000000     ,  0.0000000000000000     )
 ( -6.8372241379607672E-003, -4.1975584209174757E-002) ( -2.6832655786085478E-002, -3.6167840255454622E-002) ( -7.4091698533404245E-003, -3.7531611332680907E-003) ( -4.7954940148899630E-002, -0.0000000000000000     ) ( -1.8937359046709141E-002,  9.5884407821747644E-003) (  2.0205290684054581E-002, -2.7244058431560289E-002) (  0.0000000000000000     ,  0.0000000000000000     ) (  3.5428967335207973E-003,  1.1028985238108599E-002) ( -2.3607803158517491E-003, -2.4102505800005359E-003) ( -3.0626303663341629E-003, -1.0268078559434767E-003)
 ( -5.2349412819925178E-003,  1.6284006396382229E-002) (  2.2089028622441550E-003,  1.3569242658653863E-002) ( -1.4176454130670771E-002, -1.9116043576876102E-002) ( -1.8937359046709141E-002, -9.5884407821747644E-003) (  5.4640370644248738E-002, -0.0000000000000000     ) (  0.0000000000000000     ,  0.0000000000000000     ) (  2.0205290684054581E-002, -2.7244058431560289E-002) ( -5.0001879280848986E-003,  3.0705703153271389E-002) ( -9.7979199921823835E-004, -3.0432510615336591E-003) ( -2.8913535843216455E-003, -2.9519420366242595E-003)
 (  2.8913535843216455E-003, -2.9519420366242595E-003) ( -9.7979199921823835E-004,  3.0432510615336591E-003) (  5.0001879280848986E-003,  3.0705703153271389E-002) (  2.0205290684054581E-002,  2.7244058431560289E-002) (  0.0000000000000000     , -0.0000000000000000     ) (  5.4640370644248738E-002, -0.0000000000000000     ) (  1.8937359046709141E-002, -9.5884407821747644E-003) ( -1.4176454130670771E-002,  1.9116043576876102E-002) ( -2.2089028622441550E-003,  1.3569242658653863E-002) ( -5.2349412819925178E-003, -1.6284006396382229E-002)
 ( -3.0626303663341629E-003,  1.0268078559434767E-003) (  2.3607803158517491E-003, -2.4102505800005359E-003) (  3.5428967335207973E-003, -1.1028985238108599E-002) (  0.0000000000000000     , -0.0000000000000000     ) (  2.0205290684054581E-002,  2.7244058431560289E-002) (  1.8937359046709141E-002,  9.5884407821747644E-003) ( -4.7954940148899630E-002, -0.0000000000000000     ) (  7.4091698533404245E-003, -3.7531611332680907E-003) ( -2.6832655786085478E-002,  3.6167840255454622E-002) (  6.8372241379607672E-003, -4.1975584209174757E-002)
 (  0.0000000000000000     , -0.0000000000000000     ) ( -4.6782451597988783E-003,  1.5684749080120978E-003) (  0.0000000000000000     , -0.0000000000000000     ) (  3.5428967335207973E-003, -1.1028985238108599E-002) ( -5.0001879280848986E-003, -3.0705703153271389E-002) ( -1.4176454130670771E-002, -1.9116043576876102E-002) (  7.4091698533404245E-003,  3.7531611332680907E-003) ( -6.5095150142917751E-002, -0.0000000000000000     ) ( -2.1704773709919384E-002,  1.0988725630652459E-002) (  2.9860870518318303E-002, -4.0308590598369637E-002)
 (  0.0000000000000000     , -0.0000000000000000     ) (  0.0000000000000000     , -0.0000000000000000     ) ( -4.6782451597988783E-003,  1.5684749080120978E-003) ( -2.3607803158517491E-003,  2.4102505800005359E-003) ( -9.7979199921823835E-004,  3.0432510615336591E-003) ( -2.2089028622441550E-003, -1.3569242658653863E-002) ( -2.6832655786085478E-002, -3.6167840255454622E-002) ( -2.1704773709919384E-002, -1.0988725630652459E-002) ( 0.10802627874723567     , -0.0000000000000000     ) ( -3.2236114829650095E-003,  1.6437996067971018E-003)
 (  0.0000000000000000     , -0.0000000000000000     ) (  0.0000000000000000     , -0.0000000000000000     ) (  0.0000000000000000     , -0.0000000000000000     ) ( -3.0626303663341629E-003,  1.0268078559434767E-003) ( -2.8913535843216455E-003,  2.9519420366242595E-003) ( -5.2349412819925178E-003,  1.6284006396382229E-002) (  6.8372241379607672E-003,  4.1975584209174757E-002) (  2.9860870518318303E-002,  4.0308590598369637E-002) ( -3.2236114829650095E-003, -1.6437996067971018E-003) ( -4.9616559099667022E-002, -0.0000000000000000     )
 Mode          32
 ( -1.9090843815256577E-002, -0.0000000000000000     ) ( 0.13413388411542687     , -6.5214952232323722E-002) ( -4.5643359127022588E-002,  5.3000231489159284E-002) ( -2.3848615000761609E-003,  1.8256907207042809E-002) (  1.1804579626385510E-002,  3.1386788395534659E-002) ( -1.4348793811147875E-002, -1.3619333038436857E-002) ( -4.0251490639832922E-003, -1.4171753552115422E-003) (  0.0000000000000000     ,  0.0000000000000000     ) (  0.0000000000000000     ,  0.0000000000000000     ) (  0.0000000000000000     ,  0.0000000000000000     )
 ( 0.13413388411542687     ,  6.5214952232323722E-002) (  1.1337107753163714E-003, -0.0000000000000000     ) (-0.21034474816728094     , 0.10449350304061694     ) (  4.6892366574557261E-002, -5.6649263141073436E-002) (  3.3965801119383162E-004, -2.6225714926310048E-003) (  2.7530706033140730E-003,  7.4432983320795888E-003) ( -1.1715741087239155E-002, -1.1120138860399711E-002) ( -6.1485167563946948E-003, -2.1647711127609406E-003) (  0.0000000000000000     ,  0.0000000000000000     ) (  0.0000000000000000     ,  0.0000000000000000     )
 ( -4.5643359127022588E-002, -5.3000231489159284E-002) (-0.21034474816728094     ,-0.10449350304061694     ) (  1.8919489504700290E-002, -0.0000000000000000     ) (  3.1576544436397604E-002, -1.6114403845080200E-002) (  2.3921391862322769E-002, -2.8452544735652389E-002) (  1.3132736415930085E-003, -1.0075922649063613E-002) ( -6.9902849773092876E-003, -1.8359794576392023E-002) (  0.0000000000000000     ,  0.0000000000000000     ) ( -6.1485167563946948E-003, -2.1647711127609406E-003) (  0.0000000000000000     ,  0.0000000000000000     )
 ( -2.3848615000761609E-003, -1.8256907207042809E-002) (  4.6892366574557261E-002,  5.6649263141073436E-002) (  3.1576544436397604E-002,  1.6114403845080200E-002) (  8.0449995320212749E-003, -0.0000000000000000     ) ( 0.15981043341019791     , -7.9681512530296261E-002) ( -3.4315702995938689E-002,  4.1458327445640042E-002) (  0.0000000000000000     ,  0.0000000000000000     ) ( -6.9902849773092876E-003, -1.8359794576392023E-002) (  1.1715741087239155E-002,  1.1120138860399711E-002) ( -4.0251490639832922E-003, -1.4171753552115422E-003)
 (  1.1804579626385510E-002, -3.1386788395534659E-002) (  3.3965801119383162E-004,  2.6225714926310048E-003) (  2.3921391862322769E-002,  2.8452544735652389E-002) ( 0.15981043341019791     ,  7.9681512530296261E-002) ( -9.0073559967813518E-003, -0.0000000000000000     ) (  0.0000000000000000     ,  0.0000000000000000     ) ( -3.4315702995938689E-002,  4.1458327445640042E-002) ( -1.3132736415930085E-003,  1.0075922649063613E-002) (  2.7530706033140730E-003,  7.4432983320795888E-003) (  1.4348793811147875E-002,  1.3619333038436857E-002)
 ( -1.4348793811147875E-002,  1.3619333038436857E-002) (  2.7530706033140730E-003, -7.4432983320795888E-003) (  1.3132736415930085E-003,  1.0075922649063613E-002) ( -3.4315702995938689E-002, -4.1458327445640042E-002) (  0.0000000000000000     , -0.0000000000000000     ) ( -9.0073559967813518E-003, -0.0000000000000000     ) (-0.15981043341019791     ,  7.9681512530296261E-002) (  2.3921391862322769E-002, -2.8452544735652389E-002) ( -3.3965801119383162E-004,  2.6225714926310048E-003) (  1.1804579626385510E-002,  3.1386788395534659E-002)
 ( -4.0251490639832922E-003,  1.4171753552115422E-003) ( -1.1715741087239155E-002,  1.1120138860399711E-002) ( -6.9902849773092876E-003,  1.8359794576392023E-002) (  0.0000000000000000     , -0.0000000000000000     ) ( -3.4315702995938689E-002, -4.1458327445640042E-002) (-0.15981043341019791     , -7.9681512530296261E-002) (  8.0449995320212749E-003, -0.0000000000000000     ) ( -3.1576544436397604E-002,  1.6114403845080200E-002) (  4.6892366574557261E-002, -5.6649263141073436E-002) (  2.3848615000761609E-003, -1.8256907207042809E-002)
 (  0.0000000000000000     , -0.0000000000000000     ) ( -6.1485167563946948E-003,  2.1647711127609406E-003) (  0.0000000000000000     , -0.0000000000000000     ) ( -6.9902849773092876E-003,  1.8359794576392023E-002) ( -1.3132736415930085E-003, -1.0075922649063613E-002) (  2.3921391862322769E-002,  2.8452544735652389E-002) ( -3.1576544436397604E-002, -1.6114403845080200E-002) (  1.8919489504700290E-002, -0.0000000000000000     ) ( 0.21034474816728094     ,-0.10449350304061694     ) ( -4.5643359127022588E-002,  5.3000231489159284E-002)
 (  0.0000000000000000     , -0.0000000000000000     ) (  0.0000000000000000     , -0.0000000000000000     ) ( -6.1485167563946948E-003,  2.1647711127609406E-003) (  1.1715741087239155E-002, -1.1120138860399711E-002) (  2.7530706033140730E-003, -7.4432983320795888E-003) ( -3.3965801119383162E-004, -2.6225714926310048E-003) (  4.6892366574557261E-002,  5.6649263141073436E-002) ( 0.21034474816728094     , 0.10449350304061694     ) (  1.1337107753163714E-003, -0.0000000000000000     ) (-0.13413388411542687     ,  6.5214952232323722E-002)
 (  0.0000000000000000     , -0.0000000000000000     ) (  0.0000000000000000     , -0.0000000000000000     ) (  0.0000000000000000     , -0.0000000000000000     ) ( -4.0251490639832922E-003,  1.4171753552115422E-003) (  1.4348793811147875E-002, -1.3619333038436857E-002) (  1.1804579626385510E-002, -3.1386788395534659E-002) (  2.3848615000761609E-003,  1.8256907207042809E-002) ( -4.5643359127022588E-002, -5.3000231489159284E-002) (-0.13413388411542687     , -6.5214952232323722E-002) ( -1.9090843815256577E-002, -0.0000000000000000     )
 Mode          33
 (  1.1470498924241682E-002, -0.0000000000000000     ) (  7.0010510250927286E-003, -3.5662150603793332E-003) (  4.7218606715894824E-003, -6.4758175985785782E-003) (  4.4762603012698089E-004, -2.6869983444475134E-003) ( -1.2716736218530565E-003, -4.0377173113736045E-003) ( -2.2564251656415680E-003, -2.2937426826631743E-003) ( -8.8105676859538966E-004, -2.9534508507850395E-004) (  0.0000000000000000     ,  0.0000000000000000     ) (  0.0000000000000000     ,  0.0000000000000000     ) (  0.0000000000000000     ,  0.0000000000000000     )
 (  7.0010510250927286E-003,  3.5662150603793332E-003) ( -2.9295588863351100E-002, -0.0000000000000000     ) ( -1.2700802238078372E-002,  6.4685889453683998E-003) ( -5.0628724402114579E-003,  6.9447495472595520E-003) ( -2.8249233008825628E-004,  1.7118235389409254E-003) ( -2.4194079469414375E-004, -7.6914358814034341E-004) ( -1.8423634328656180E-003, -1.8728330579224717E-003) ( -1.3458364445471881E-003, -4.5114706950180562E-004) (  0.0000000000000000     ,  0.0000000000000000     ) (  0.0000000000000000     ,  0.0000000000000000     )
 (  4.7218606715894824E-003,  6.4758175985785782E-003) ( -1.2700802238078372E-002, -6.4685889453683998E-003) (  2.1220855274066894E-002, -0.0000000000000000     ) (  2.3638501585929780E-003, -1.2031162723716723E-003) ( -2.5095333524275659E-003,  3.4421869554482490E-003) ( -4.6523489165472198E-004,  2.8087860195408535E-003) (  8.5342283415066125E-004,  2.7079709769536322E-003) (  0.0000000000000000     ,  0.0000000000000000     ) ( -1.3458364445471881E-003, -4.5114706950180562E-004) (  0.0000000000000000     ,  0.0000000000000000     )
 (  4.4762603012698089E-004,  2.6869983444475134E-003) ( -5.0628724402114579E-003, -6.9447495472595520E-003) (  2.3638501585929780E-003,  1.2031162723716723E-003) (  1.4128952660943633E-002, -0.0000000000000000     ) (  1.0010213750011002E-002, -5.0974590838469020E-003) (  3.7646137642680546E-003, -5.1637324308902409E-003) (  0.0000000000000000     ,  0.0000000000000000     ) (  8.5342283415066125E-004,  2.7079709769536322E-003) (  1.8423634328656180E-003,  1.8728330579224717E-003) ( -8.8105676859538966E-004, -2.9534508507850395E-004)
 ( -1.2716736218530565E-003,  4.0377173113736045E-003) ( -2.8249233008825628E-004, -1.7118235389409254E-003) ( -2.5095333524275659E-003, -3.4421869554482490E-003) (  1.0010213750011002E-002,  5.0974590838469020E-003) ( -1.7524717995901110E-002, -0.0000000000000000     ) (  0.0000000000000000     ,  0.0000000000000000     ) (  3.7646137642680546E-003, -5.1637324308902409E-003) (  4.6523489165472198E-004, -2.8087860195408535E-003) ( -2.4194079469414375E-004, -7.6914358814034341E-004) (  2.2564251656415680E-003,  2.2937426826631743E-003)
 ( -2.2564251656415680E-003,  2.2937426826631743E-003) ( -2.4194079469414375E-004,  7.6914358814034341E-004) ( -4.6523489165472198E-004, -2.8087860195408535E-003) (  3.7646137642680546E-003,  5.1637324308902409E-003) (  0.0000000000000000     , -0.0000000000000000     ) ( -1.7524717995901110E-002, -0.0000000000000000     ) ( -1.0010213750011002E-002,  5.0974590838469020E-003) ( -2.5095333524275659E-003,  3.4421869554482490E-003) (  2.8249233008825628E-004, -1.7118235389409254E-003) ( -1.2716736218530565E-003, -4.0377173113736045E-003)
 ( -8.8105676859538966E-004,  2.9534508507850395E-004) ( -1.8423634328656180E-003,  1.8728330579224717E-003) (  8.5342283415066125E-004, -2.7079709769536322E-003) (  0.0000000000000000     , -0.0000000000000000     ) (  3.7646137642680546E-003,  5.1637324308902409E-003) ( -1.0010213750011002E-002, -5.0974590838469020E-003) (  1.4128952660943633E-002, -0.0000000000000000     ) ( -2.3638501585929780E-003,  1.2031162723716723E-003) ( -5.0628724402114579E-003,  6.9447495472595520E-003) ( -4.4762603012698089E-004,  2.6869983444475134E-003)
 (  0.0000000000000000     , -0.0000000000000000     ) ( -1.3458364445471881E-003,  4.5114706950180562E-004) (  0.0000000000000000     , -0.0000000000000000     ) (  8.5342283415066125E-004, -2.7079709769536322E-003) (  4.6523489165472198E-004,  2.8087860195408535E-003) ( -2.5095333524275659E-003, -3.4421869554482490E-003) ( -2.3638501585929780E-003, -1.2031162723716723E-003) (  2.1220855274066894E-002, -0.0000000000000000     ) (  1.2700802238078372E-002, -6.4685889453683998E-003) (  4.7218606715894824E-003, -6.4758175985785782E-003)
 (  0.0000000000000000     , -0.0000000000000000     ) (  0.0000000000000000     , -0.0000000000000000     ) ( -1.3458364445471881E-003,  4.5114706950180562E-004) (  1.8423634328656180E-003, -1.8728330579224717E-003) ( -2.4194079469414375E-004,  7.6914358814034341E-004) (  2.8249233008825628E-004,  1.7118235389409254E-003) ( -5.0628724402114579E-003, -6.9447495472595520E-003) (  1.2700802238078372E-002,  6.4685889453683998E-003) ( -2.9295588863351100E-002, -0.0000000000000000     ) ( -7.0010510250927286E-003,  3.5662150603793332E-003)
 (  0.0000000000000000     , -0.0000000000000000     ) (  0.0000000000000000     , -0.0000000000000000     ) (  0.0000000000000000     , -0.0000000000000000     ) ( -8.8105676859538966E-004,  2.9534508507850395E-004) (  2.2564251656415680E-003, -2.2937426826631743E-003) ( -1.2716736218530565E-003,  4.0377173113736045E-003) ( -4.4762603012698089E-004, -2.6869983444475134E-003) (  4.7218606715894824E-003,  6.4758175985785782E-003) ( -7.0010510250927286E-003, -3.5662150603793332E-003) (  1.1470498924241682E-002, -0.0000000000000000     )
 Mode          34
 ( -1.9959313521265766E-002, -0.0000000000000000     ) ( -8.0589231009592227E-003,  4.1058068708701764E-003) (  2.6257503489094075E-004, -3.2637907323022409E-004) ( -2.1664516985468968E-004,  1.4355695070410041E-003) (  6.3148388440076146E-004,  1.9813950821591115E-003) (  1.7387376817751367E-003,  1.7664363272234019E-003) (  9.6872927199500268E-004,  3.2521349812838064E-004) (  0.0000000000000000     ,  0.0000000000000000     ) (  0.0000000000000000     ,  0.0000000000000000     ) (  0.0000000000000000     ,  0.0000000000000000     )
 ( -8.0589231009592227E-003, -4.1058068708701764E-003) (  5.7191113494058393E-002, -0.0000000000000000     ) (  1.2374140793993037E-002, -6.3026197161699642E-003) ( -1.6499987868690998E-003,  2.2236740988209516E-003) (  6.4679636352475036E-005, -4.3966081203914787E-004) (  1.3951167751382059E-004,  4.3801539705180402E-004) (  1.4196733722995996E-003,  1.4422892216044375E-003) (  1.4797584056121880E-003,  4.9677182406489457E-004) (  0.0000000000000000     ,  0.0000000000000000     ) (  0.0000000000000000     ,  0.0000000000000000     )
 (  2.6257503489094075E-004,  3.2637907323022409E-004) (  1.2374140793993037E-002,  6.3026197161699642E-003) ( -4.3868600519074062E-002, -0.0000000000000000     ) ( -2.1500676120403835E-003,  1.0936389240987290E-003) ( -4.7529822435892405E-004,  6.3299652118810573E-004) (  1.5312465658290537E-004, -1.0257296091306886E-003) ( -3.8820622335379281E-004, -1.2175672208677849E-003) (  0.0000000000000000     ,  0.0000000000000000     ) (  1.4797584056121880E-003,  4.9677182406489457E-004) (  0.0000000000000000     ,  0.0000000000000000     )
 ( -2.1664516985468968E-004, -1.4355695070410041E-003) ( -1.6499987868690998E-003, -2.2236740988209516E-003) ( -2.1500676120403835E-003, -1.0936389240987290E-003) ( -2.8684616921743230E-002, -0.0000000000000000     ) ( -9.7336017584517924E-003,  4.9562464443974460E-003) (  1.3786322520032025E-003, -1.8615727165627923E-003) (  0.0000000000000000     ,  0.0000000000000000     ) ( -3.8820622335379281E-004, -1.2175672208677849E-003) ( -1.4196733722995996E-003, -1.4422892216044375E-003) (  9.6872927199500268E-004,  3.2521349812838064E-004)
 (  6.3148388440076146E-004, -1.9813950821591115E-003) (  6.4679636352475036E-005,  4.3966081203914787E-004) ( -4.7529822435892405E-004, -6.3299652118810573E-004) ( -9.7336017584517924E-003, -4.9562464443974460E-003) (  3.5321417468024668E-002, -0.0000000000000000     ) (  0.0000000000000000     ,  0.0000000000000000     ) (  1.3786322520032025E-003, -1.8615727165627923E-003) ( -1.5312465658290537E-004,  1.0257296091306886E-003) (  1.3951167751382059E-004,  4.3801539705180402E-004) ( -1.7387376817751367E-003, -1.7664363272234019E-003)
 (  1.7387376817751367E-003, -1.7664363272234019E-003) (  1.3951167751382059E-004, -4.3801539705180402E-004) (  1.5312465658290537E-004,  1.0257296091306886E-003) (  1.3786322520032025E-003,  1.8615727165627923E-003) (  0.0000000000000000     , -0.0000000000000000     ) (  3.5321417468024668E-002, -0.0000000000000000     ) (  9.7336017584517924E-003, -4.9562464443974460E-003) ( -4.7529822435892405E-004,  6.3299652118810573E-004) ( -6.4679636352475036E-005,  4.3966081203914787E-004) (  6.3148388440076146E-004,  1.9813950821591115E-003)
 (  9.6872927199500268E-004, -3.2521349812838064E-004) (  1.4196733722995996E-003, -1.4422892216044375E-003) ( -3.8820622335379281E-004,  1.2175672208677849E-003) (  0.0000000000000000     , -0.0000000000000000     ) (  1.3786322520032025E-003,  1.8615727165627923E-003) (  9.7336017584517924E-003,  4.9562464443974460E-003) ( -2.8684616921743230E-002, -0.0000000000000000     ) (  2.1500676120403835E-003, -1.0936389240987290E-003) ( -1.6499987868690998E-003,  2.2236740988209516E-003) (  2.1664516985468968E-004, -1.4355695070410041E-003)
 (  0.0000000000000000     , -0.0000000000000000     ) (  1.4797584056121880E-003, -4.9677182406489457E-004) (  0.0000000000000000     , -0.0000000000000000     ) ( -3.8820622335379281E-004,  1.2175672208677849E-003) ( -1.5312465658290537E-004, -1.0257296091306886E-003) ( -4.7529822435892405E-004, -6.3299652118810573E-004) (  2.1500676120403835E-003,  1.0936389240987290E-003) ( -4.3868600519074062E-002, -0.0000000000000000     ) ( -1.2374140793993037E-002,  6.3026197161699642E-003) (  2.6257503489094075E-004, -3.2637907323022409E-004)
 (  0.0000000000000000     , -0.0000000000000000     ) (  0.0000000000000000     , -0.0000000000000000     ) (  1.4797584056121880E-003, -4.9677182406489457E-004) ( -1.4196733722995996E-003,  1.4422892216044375E-003) (  1.3951167751382059E-004, -4.3801539705180402E-004) ( -6.4679636352475036E-005, -4.3966081203914787E-004) ( -1.6499987868690998E-003, -2.2236740988209516E-003) ( -1.2374140793993037E-002, -6.3026197161699642E-003) (  5.7191113494058393E-002, -0.0000000000000000     ) (  8.0589231009592227E-003, -4.1058068708701764E-003)
 (  0.0000000000000000     , -0.0000000000000000     ) (  0.0000000000000000     , -0.0000000000000000     ) (  0.0000000000000000     , -0.0000000000000000     ) (  9.6872927199500268E-004, -3.2521349812838064E-004) ( -1.7387376817751367E-003,  1.7664363272234019E-003) (  6.3148388440076146E-004, -1.9813950821591115E-003) (  2.1664516985468968E-004,  1.4355695070410041E-003) (  2.6257503489094075E-004,  3.2637907323022409E-004) (  8.0589231009592227E-003,  4.1058068708701764E-003) ( -1.9959313521265766E-002, -0.0000000000000000     )
 Mode          35
 ( -4.6692829892548641E-003, -0.0000000000000000     ) ( -1.3749873667824018E-002,  6.9856522542259608E-003) (  8.7770269471575265E-004, -1.1592993739339701E-003) ( -1.4636662931504551E-003,  9.1333243773165304E-003) (  2.9190952704511528E-003,  9.1472747169405334E-003) (  1.0743508932430953E-003,  1.0938117360815508E-003) (  2.5313699403970417E-004,  8.5547998149107637E-005) (  0.0000000000000000     ,  0.0000000000000000     ) (  0.0000000000000000     ,  0.0000000000000000     ) (  0.0000000000000000     ,  0.0000000000000000     )
 ( -1.3749873667824018E-002, -6.9856522542259608E-003) (  5.4874330415505233E-003, -0.0000000000000000     ) (  1.9840872654571538E-002, -1.0078994208247077E-002) ( -1.9670809370604986E-003,  2.6510473275414190E-003) (  3.9728273508658654E-004, -2.4946852265740915E-003) (  6.3733945916768738E-004,  1.9976890020709120E-003) (  8.7720383104963559E-004,  8.9309354268920637E-004) (  3.8667314546017654E-004,  1.3067672569007594E-004) (  0.0000000000000000     ,  0.0000000000000000     ) (  0.0000000000000000     ,  0.0000000000000000     )
 (  8.7770269471575265E-004,  1.1592993739339701E-003) (  1.9840872654571538E-002,  1.0078994208247077E-002) ( -1.7255140879379152E-003, -0.0000000000000000     ) ( -2.7586818724992012E-003,  1.4006379605842670E-003) ( -8.0354739768439870E-004,  1.0783245432774806E-003) (  9.9482199707483948E-004, -6.2233492898654931E-003) ( -1.8084217837304058E-003, -5.6659091241031256E-003) (  0.0000000000000000     ,  0.0000000000000000     ) (  3.8667314546017654E-004,  1.3067672569007594E-004) (  0.0000000000000000     ,  0.0000000000000000     )
 ( -1.4636662931504551E-003, -9.1333243773165304E-003) ( -1.9670809370604986E-003, -2.6510473275414190E-003) ( -2.7586818724992012E-003, -1.4006379605842670E-003) ( -1.5449642747589346E-003, -0.0000000000000000     ) ( -1.4967261533259835E-002,  7.6025379028523132E-003) (  1.4088073351126507E-003, -1.8981056317677197E-003) (  0.0000000000000000     ,  0.0000000000000000     ) ( -1.8084217837304058E-003, -5.6659091241031256E-003) ( -8.7720383104963559E-004, -8.9309354268920637E-004) (  2.5313699403970417E-004,  8.5547998149107637E-005)
 (  2.9190952704511528E-003, -9.1472747169405334E-003) (  3.9728273508658654E-004,  2.4946852265740915E-003) ( -8.0354739768439870E-004, -1.0783245432774806E-003) ( -1.4967261533259835E-002, -7.6025379028523132E-003) (  2.4523283104011910E-003, -0.0000000000000000     ) (  0.0000000000000000     ,  0.0000000000000000     ) (  1.4088073351126507E-003, -1.8981056317677197E-003) ( -9.9482199707483948E-004,  6.2233492898654931E-003) (  6.3733945916768738E-004,  1.9976890020709120E-003) ( -1.0743508932430953E-003, -1.0938117360815508E-003)
 (  1.0743508932430953E-003, -1.0938117360815508E-003) (  6.3733945916768738E-004, -1.9976890020709120E-003) (  9.9482199707483948E-004,  6.2233492898654931E-003) (  1.4088073351126507E-003,  1.8981056317677197E-003) (  0.0000000000000000     , -0.0000000000000000     ) (  2.4523283104011910E-003, -0.0000000000000000     ) (  1.4967261533259835E-002, -7.6025379028523132E-003) ( -8.0354739768439870E-004,  1.0783245432774806E-003) ( -3.9728273508658654E-004,  2.4946852265740915E-003) (  2.9190952704511528E-003,  9.1472747169405334E-003)
 (  2.5313699403970417E-004, -8.5547998149107637E-005) (  8.7720383104963559E-004, -8.9309354268920637E-004) ( -1.8084217837304058E-003,  5.6659091241031256E-003) (  0.0000000000000000     , -0.0000000000000000     ) (  1.4088073351126507E-003,  1.8981056317677197E-003) (  1.4967261533259835E-002,  7.6025379028523132E-003) ( -1.5449642747589346E-003, -0.0000000000000000     ) (  2.7586818724992012E-003, -1.4006379605842670E-003) ( -1.9670809370604986E-003,  2.6510473275414190E-003) (  1.4636662931504551E-003, -9.1333243773165304E-003)
 (  0.0000000000000000     , -0.0000000000000000     ) (  3.8667314546017654E-004, -1.3067672569007594E-004) (  0.0000000000000000     , -0.0000000000000000     ) ( -1.8084217837304058E-003,  5.6659091241031256E-003) ( -9.9482199707483948E-004, -6.2233492898654931E-003) ( -8.0354739768439870E-004, -1.0783245432774806E-003) (  2.7586818724992012E-003,  1.4006379605842670E-003) ( -1.7255140879379152E-003, -0.0000000000000000     ) ( -1.9840872654571538E-002,  1.0078994208247077E-002) (  8.7770269471575265E-004, -1.1592993739339701E-003)
 (  0.0000000000000000     , -0.0000000000000000     ) (  0.0000000000000000     , -0.0000000000000000     ) (  3.8667314546017654E-004, -1.3067672569007594E-004) ( -8.7720383104963559E-004,  8.9309354268920637E-004) (  6.3733945916768738E-004, -1.9976890020709120E-003) ( -3.9728273508658654E-004, -2.4946852265740915E-003) ( -1.9670809370604986E-003, -2.6510473275414190E-003) ( -1.9840872654571538E-002, -1.0078994208247077E-002) (  5.4874330415505233E-003, -0.0000000000000000     ) (  1.3749873667824018E-002, -6.9856522542259608E-003)
 (  0.0000000000000000     , -0.0000000000000000     ) (  0.0000000000000000     , -0.0000000000000000     ) (  0.0000000000000000     , -0.0000000000000000     ) (  2.5313699403970417E-004, -8.5547998149107637E-005) ( -1.0743508932430953E-003,  1.0938117360815508E-003) (  2.9190952704511528E-003, -9.1472747169405334E-003) (  1.4636662931504551E-003,  9.1333243773165304E-003) (  8.7770269471575265E-004,  1.1592993739339701E-003) (  1.3749873667824018E-002,  6.9856522542259608E-003) ( -4.6692829892548641E-003, -0.0000000000000000     )
 Mode          36
 (  1.0567059947274596E-002, -0.0000000000000000     ) ( -1.7632420096411324E-003,  8.9358825308194663E-004) (  2.2121760984385396E-003, -2.9992043365534662E-003) ( -1.2130751075067970E-003,  7.4780596061857340E-003) (  1.2432555163100668E-002,  3.9006884648334364E-002) ( -4.7527986550554438E-003, -4.8426039564427792E-003) ( -6.4158729966106000E-003, -2.1486356192856591E-003) (  0.0000000000000000     ,  0.0000000000000000     ) (  0.0000000000000000     ,  0.0000000000000000     ) (  0.0000000000000000     ,  0.0000000000000000     )
 ( -1.7632420096411324E-003, -8.9358825308194663E-004) ( -2.2807299857531747E-002, -0.0000000000000000     ) (  4.9512764597710694E-003, -2.5153660901152957E-003) (  1.9542309412443845E-003, -2.6983729323068750E-003) (  3.5408940058290162E-004, -2.1819346612737796E-003) (  2.7880270663161091E-003,  8.7468292257530163E-003) ( -3.8806438516906646E-003, -3.9539695732226082E-003) ( -9.8004078853970774E-003, -3.2820951220849503E-003) (  0.0000000000000000     ,  0.0000000000000000     ) (  0.0000000000000000     ,  0.0000000000000000     )
 (  2.2121760984385396E-003,  2.9992043365534662E-003) (  4.9512764597710694E-003,  2.5153660901152957E-003) (  1.1781542943553583E-002, -0.0000000000000000     ) ( -1.4224089024629700E-003,  7.2350265264373116E-004) (  3.3853164811835596E-005, -5.9646513967603182E-005) (  8.4932523942681849E-004, -5.2348397114859758E-003) ( -7.5669907024264130E-003, -2.3742283582240408E-002) (  0.0000000000000000     ,  0.0000000000000000     ) ( -9.8004078853970774E-003, -3.2820951220849503E-003) (  0.0000000000000000     ,  0.0000000000000000     )
 ( -1.2130751075067970E-003, -7.4780596061857340E-003) (  1.9542309412443845E-003,  2.6983729323068750E-003) ( -1.4224089024629700E-003, -7.2350265264373116E-004) (  9.8159708417837731E-003, -0.0000000000000000     ) ( -4.3251665684124075E-003,  2.1979792854645097E-003) ( -1.6418475354832984E-003,  2.2642890340647940E-003) (  0.0000000000000000     ,  0.0000000000000000     ) ( -7.5669907024264130E-003, -2.3742283582240408E-002) (  3.8806438516906646E-003,  3.9539695732226082E-003) ( -6.4158729966106000E-003, -2.1486356192856591E-003)
 (  1.2432555163100668E-002, -3.9006884648334364E-002) (  3.5408940058290162E-004,  2.1819346612737796E-003) (  3.3853164811835596E-005,  5.9646513967603182E-005) ( -4.3251665684124075E-003, -2.1979792854645097E-003) ( -9.3572738750802055E-003, -0.0000000000000000     ) (  0.0000000000000000     ,  0.0000000000000000     ) ( -1.6418475354832984E-003,  2.2642890340647940E-003) ( -8.4932523942681849E-004,  5.2348397114859758E-003) (  2.7880270663161091E-003,  8.7468292257530163E-003) (  4.7527986550554438E-003,  4.8426039564427792E-003)
 ( -4.7527986550554438E-003,  4.8426039564427792E-003) (  2.7880270663161091E-003, -8.7468292257530163E-003) (  8.4932523942681849E-004,  5.2348397114859758E-003) ( -1.6418475354832984E-003, -2.2642890340647940E-003) (  0.0000000000000000     , -0.0000000000000000     ) ( -9.3572738750802055E-003, -0.0000000000000000     ) (  4.3251665684124075E-003, -2.1979792854645097E-003) (  3.3853164811835596E-005, -5.9646513967603182E-005) ( -3.5408940058290162E-004,  2.1819346612737796E-003) (  1.2432555163100668E-002,  3.9006884648334364E-002)
 ( -6.4158729966106000E-003,  2.1486356192856591E-003) ( -3.8806438516906646E-003,  3.9539695732226082E-003) ( -7.5669907024264130E-003,  2.3742283582240408E-002) (  0.0000000000000000     , -0.0000000000000000     ) ( -1.6418475354832984E-003, -2.2642890340647940E-003) (  4.3251665684124075E-003,  2.1979792854645097E-003) (  9.8159708417837731E-003, -0.0000000000000000     ) (  1.4224089024629700E-003, -7.2350265264373116E-004) (  1.9542309412443845E-003, -2.6983729323068750E-003) (  1.2130751075067970E-003, -7.4780596061857340E-003)
 (  0.0000000000000000     , -0.0000000000000000     ) ( -9.8004078853970774E-003,  3.2820951220849503E-003) (  0.0000000000000000     , -0.0000000000000000     ) ( -7.5669907024264130E-003,  2.3742283582240408E-002) ( -8.4932523942681849E-004, -5.2348397114859758E-003) (  3.3853164811835596E-005,  5.9646513967603182E-005) (  1.4224089024629700E-003,  7.2350265264373116E-004) (  1.1781542943553583E-002, -0.0000000000000000     ) ( -4.9512764597710694E-003,  2.5153660901152957E-003) (  2.2121760984385396E-003, -2.9992043365534662E-003)
 (  0.0000000000000000     , -0.0000000000000000     ) (  0.0000000000000000     , -0.0000000000000000     ) ( -9.8004078853970774E-003,  3.2820951220849503E-003) (  3.8806438516906646E-003, -3.9539695732226082E-003) (  2.7880270663161091E-003, -8.7468292257530163E-003) ( -3.5408940058290162E-004, -2.1819346612737796E-003) (  1.9542309412443845E-003,  2.6983729323068750E-003) ( -4.9512764597710694E-003, -2.5153660901152957E-003) ( -2.2807299857531747E-002, -0.0000000000000000     ) (  1.7632420096411324E-003, -8.9358825308194663E-004)
 (  0.0000000000000000     , -0.0000000000000000     ) (  0.0000000000000000     , -0.0000000000000000     ) (  0.0000000000000000     , -0.0000000000000000     ) ( -6.4158729966106000E-003,  2.1486356192856591E-003) (  4.7527986550554438E-003, -4.8426039564427792E-003) (  1.2432555163100668E-002, -3.9006884648334364E-002) (  1.2130751075067970E-003,  7.4780596061857340E-003) (  2.2121760984385396E-003,  2.9992043365534662E-003) (  1.7632420096411324E-003,  8.9358825308194663E-004) (  1.0567059947274596E-002, -0.0000000000000000     )
 Mode          37
 (  4.0759779732282980E-003, -0.0000000000000000     ) (  2.1327594137640276E-002, -1.0843980244125445E-002) ( -3.6880652056779841E-003,  5.0444864143908662E-003) ( -1.8869420878291718E-003,  1.1578706976760307E-002) (  1.8292532766715011E-002,  5.7460743394049128E-002) ( -6.9219237855732739E-005, -8.6753031521659185E-005) ( -6.1046185633641531E-003, -2.0437051142375463E-003) (  0.0000000000000000     ,  0.0000000000000000     ) (  0.0000000000000000     ,  0.0000000000000000     ) (  0.0000000000000000     ,  0.0000000000000000     )
 (  2.1327594137640276E-002,  1.0843980244125445E-002) ( -1.0424686290337479E-002, -0.0000000000000000     ) ( -3.7845784157176439E-002,  1.9239695392538524E-002) (  7.9014134952834613E-003, -1.0812610723507005E-002) (  5.5506461191915301E-004, -3.4184428346395032E-003) (  4.1723854881154654E-003,  1.3106483252164979E-002) ( -5.6517271043628793E-005, -7.0833553622549962E-005) ( -9.3249588851496024E-003, -3.1218111280539758E-003) (  0.0000000000000000     ,  0.0000000000000000     ) (  0.0000000000000000     ,  0.0000000000000000     )
 ( -3.6880652056779841E-003, -5.0444864143908662E-003) ( -3.7845784157176439E-002, -1.9239695392538524E-002) (  3.1521994473859821E-003, -0.0000000000000000     ) (  6.1286055808599318E-003, -3.1153437225201908E-003) (  3.1420172636226497E-003, -4.2992537234620067E-003) (  1.3254054934797252E-003, -8.1454301636839036E-003) ( -1.1004576483606842E-002, -3.4567478430904942E-002) (  0.0000000000000000     ,  0.0000000000000000     ) ( -9.3249588851496024E-003, -3.1218111280539758E-003) (  0.0000000000000000     ,  0.0000000000000000     )
 ( -1.8869420878291718E-003, -1.1578706976760307E-002) (  7.9014134952834613E-003,  1.0812610723507005E-002) (  6.1286055808599318E-003,  3.1153437225201908E-003) (  4.4010451221294065E-003, -0.0000000000000000     ) (  2.8904354646882759E-002, -1.4694046467690722E-002) ( -5.8935548282273266E-003,  8.0647951122356266E-003) (  0.0000000000000000     ,  0.0000000000000000     ) ( -1.1004576483606842E-002, -3.4567478430904942E-002) (  5.6517271043628793E-005,  7.0833553622549962E-005) ( -6.1046185633641531E-003, -2.0437051142375463E-003)
 (  1.8292532766715011E-002, -5.7460743394049128E-002) (  5.5506461191915301E-004,  3.4184428346395032E-003) (  3.1420172636226497E-003,  4.2992537234620067E-003) (  2.8904354646882759E-002,  1.4694046467690722E-002) ( -1.2045362524062079E-003, -0.0000000000000000     ) (  0.0000000000000000     ,  0.0000000000000000     ) ( -5.8935548282273266E-003,  8.0647951122356266E-003) ( -1.3254054934797252E-003,  8.1454301636839036E-003) (  4.1723854881154654E-003,  1.3106483252164979E-002) (  6.9219237855732739E-005,  8.6753031521659185E-005)
 ( -6.9219237855732739E-005,  8.6753031521659185E-005) (  4.1723854881154654E-003, -1.3106483252164979E-002) (  1.3254054934797252E-003,  8.1454301636839036E-003) ( -5.8935548282273266E-003, -8.0647951122356266E-003) (  0.0000000000000000     , -0.0000000000000000     ) ( -1.2045362524062079E-003, -0.0000000000000000     ) ( -2.8904354646882759E-002,  1.4694046467690722E-002) (  3.1420172636226497E-003, -4.2992537234620067E-003) ( -5.5506461191915301E-004,  3.4184428346395032E-003) (  1.8292532766715011E-002,  5.7460743394049128E-002)
 ( -6.1046185633641531E-003,  2.0437051142375463E-003) ( -5.6517271043628793E-005,  7.0833553622549962E-005) ( -1.1004576483606842E-002,  3.4567478430904942E-002) (  0.0000000000000000     , -0.0000000000000000     ) ( -5.8935548282273266E-003, -8.0647951122356266E-003) ( -2.8904354646882759E-002, -1.4694046467690722E-002) (  4.4010451221294065E-003, -0.0000000000000000     ) ( -6.1286055808599318E-003,  3.1153437225201908E-003) (  7.9014134952834613E-003, -1.0812610723507005E-002) (  1.8869420878291718E-003, -1.1578706976760307E-002)
 (  0.0000000000000000     , -0.0000000000000000     ) ( -9.3249588851496024E-003,  3.1218111280539758E-003) (  0.0000000000000000     , -0.0000000000000000     ) ( -1.1004576483606842E-002,  3.4567478430904942E-002) ( -1.3254054934797252E-003, -8.1454301636839036E-003) (  3.1420172636226497E-003,  4.2992537234620067E-003) ( -6.1286055808599318E-003, -3.1153437225201908E-003) (  3.1521994473859821E-003, -0.0000000000000000     ) (  3.7845784157176439E-002, -1.9239695392538524E-002) ( -3.6880652056779841E-003,  5.0444864143908662E-003)
 (  0.0000000000000000     , -0.0000000000000000     ) (  0.0000000000000000     , -0.0000000000000000     ) ( -9.3249588851496024E-003,  3.1218111280539758E-003) (  5.6517271043628793E-005, -7.0833553622549962E-005) (  4.1723854881154654E-003, -1.3106483252164979E-002) ( -5.5506461191915301E-004, -3.4184428346395032E-003) (  7.9014134952834613E-003,  1.0812610723507005E-002) (  3.7845784157176439E-002,  1.9239695392538524E-002) ( -1.0424686290337479E-002, -0.0000000000000000     ) ( -2.1327594137640276E-002,  1.0843980244125445E-002)
 (  0.0000000000000000     , -0.0000000000000000     ) (  0.0000000000000000     , -0.0000000000000000     ) (  0.0000000000000000     , -0.0000000000000000     ) ( -6.1046185633641531E-003,  2.0437051142375463E-003) (  6.9219237855732739E-005, -8.6753031521659185E-005) (  1.8292532766715011E-002, -5.7460743394049128E-002) (  1.8869420878291718E-003,  1.1578706976760307E-002) ( -3.6880652056779841E-003, -5.0444864143908662E-003) ( -2.1327594137640276E-002, -1.0843980244125445E-002) (  4.0759779732282980E-003, -0.0000000000000000     )
 Mode          38
 ( -3.4895223882030245E-003, -0.0000000000000000     ) ( -6.2065197884759874E-003,  3.1844975984896646E-003) (  5.5391279491476949E-003, -7.5860953492576516E-003) ( -1.5081141569607760E-003,  9.3369221097681816E-003) (  1.2594313478278114E-003,  3.9634346983582289E-003) ( -4.5105722582836402E-003, -4.5756958770270736E-003) ( -4.7085428667880129E-004, -1.5787142113710535E-004) (  0.0000000000000000     ,  0.0000000000000000     ) (  0.0000000000000000     ,  0.0000000000000000     ) (  0.0000000000000000     ,  0.0000000000000000     )
 ( -6.2065197884759874E-003, -3.1844975984896646E-003) (  1.5870194762254066E-002, -0.0000000000000000     ) (  9.2459329653817278E-003, -4.7531068703564570E-003) ( -5.2636872864879614E-003,  7.2125581437870291E-003) (  3.9380324744496981E-004, -2.4413237011539400E-003) (  2.8241661228637846E-004,  8.8853120125894833E-004) ( -3.6828668269160442E-003, -3.7360400389576981E-003) ( -7.1924180333334800E-004, -2.4115257914367888E-004) (  0.0000000000000000     ,  0.0000000000000000     ) (  0.0000000000000000     ,  0.0000000000000000     )
 (  5.5391279491476949E-003,  7.5860953492576516E-003) (  9.2459329653817278E-003,  4.7531068703564570E-003) ( -1.4458093690704296E-002, -0.0000000000000000     ) ( -1.0667946561763223E-003,  5.5164616321295740E-004) ( -2.7894454683133718E-003,  3.8213249635697163E-003) (  1.0094882738485569E-003, -6.2531061906610473E-003) ( -7.6656929052796360E-004, -2.4128275522048007E-003) (  0.0000000000000000     ,  0.0000000000000000     ) ( -7.1924180333334800E-004, -2.4115257914367888E-004) (  0.0000000000000000     ,  0.0000000000000000     )
 ( -1.5081141569607760E-003, -9.3369221097681816E-003) ( -5.2636872864879614E-003, -7.2125581437870291E-003) ( -1.0667946561763223E-003, -5.5164616321295740E-004) ( -8.9204490739267089E-003, -0.0000000000000000     ) ( -6.7174984770574583E-003,  3.4560432960024983E-003) (  3.8168753768139650E-003, -5.2302634488939331E-003) (  0.0000000000000000     ,  0.0000000000000000     ) ( -7.6656929052796360E-004, -2.4128275522048007E-003) (  3.6828668269160442E-003,  3.7360400389576981E-003) ( -4.7085428667880129E-004, -1.5787142113710535E-004)
 (  1.2594313478278114E-003, -3.9634346983582289E-003) (  3.9380324744496981E-004,  2.4413237011539400E-003) ( -2.7894454683133718E-003, -3.8213249635697163E-003) ( -6.7174984770574583E-003, -3.4560432960024983E-003) (  1.0997870390579966E-002, -0.0000000000000000     ) (  0.0000000000000000     ,  0.0000000000000000     ) (  3.8168753768139650E-003, -5.2302634488939331E-003) ( -1.0094882738485569E-003,  6.2531061906610473E-003) (  2.8241661228637846E-004,  8.8853120125894833E-004) (  4.5105722582836402E-003,  4.5756958770270736E-003)
 ( -4.5105722582836402E-003,  4.5756958770270736E-003) (  2.8241661228637846E-004, -8.8853120125894833E-004) (  1.0094882738485569E-003,  6.2531061906610473E-003) (  3.8168753768139650E-003,  5.2302634488939331E-003) (  0.0000000000000000     , -0.0000000000000000     ) (  1.0997870390579966E-002, -0.0000000000000000     ) (  6.7174984770574583E-003, -3.4560432960024983E-003) ( -2.7894454683133718E-003,  3.8213249635697163E-003) ( -3.9380324744496981E-004,  2.4413237011539400E-003) (  1.2594313478278114E-003,  3.9634346983582289E-003)
 ( -4.7085428667880129E-004,  1.5787142113710535E-004) ( -3.6828668269160442E-003,  3.7360400389576981E-003) ( -7.6656929052796360E-004,  2.4128275522048007E-003) (  0.0000000000000000     , -0.0000000000000000     ) (  3.8168753768139650E-003,  5.2302634488939331E-003) (  6.7174984770574583E-003,  3.4560432960024983E-003) ( -8.9204490739267089E-003, -0.0000000000000000     ) (  1.0667946561763223E-003, -5.5164616321295740E-004) ( -5.2636872864879614E-003,  7.2125581437870291E-003) (  1.5081141569607760E-003, -9.3369221097681816E-003)
 (  0.0000000000000000     , -0.0000000000000000     ) ( -7.1924180333334800E-004,  2.4115257914367888E-004) (  0.0000000000000000     , -0.0000000000000000     ) ( -7.6656929052796360E-004,  2.4128275522048007E-003) ( -1.0094882738485569E-003, -6.2531061906610473E-003) ( -2.7894454683133718E-003, -3.8213249635697163E-003) (  1.0667946561763223E-003,  5.5164616321295740E-004) ( -1.4458093690704296E-002, -0.0000000000000000     ) ( -9.2459329653817278E-003,  4.7531068703564570E-003) (  5.5391279491476949E-003, -7.5860953492576516E-003)
 (  0.0000000000000000     , -0.0000000000000000     ) (  0.0000000000000000     , -0.0000000000000000     ) ( -7.1924180333334800E-004,  2.4115257914367888E-004) (  3.6828668269160442E-003, -3.7360400389576981E-003) (  2.8241661228637846E-004, -8.8853120125894833E-004) ( -3.9380324744496981E-004, -2.4413237011539400E-003) ( -5.2636872864879614E-003, -7.2125581437870291E-003) ( -9.2459329653817278E-003, -4.7531068703564570E-003) (  1.5870194762254066E-002, -0.0000000000000000     ) (  6.2065197884759874E-003, -3.1844975984896646E-003)
 (  0.0000000000000000     , -0.0000000000000000     ) (  0.0000000000000000     , -0.0000000000000000     ) (  0.0000000000000000     , -0.0000000000000000     ) ( -4.7085428667880129E-004,  1.5787142113710535E-004) (  4.5105722582836402E-003, -4.5756958770270736E-003) (  1.2594313478278114E-003, -3.9634346983582289E-003) (  1.5081141569607760E-003,  9.3369221097681816E-003) (  5.5391279491476949E-003,  7.5860953492576516E-003) (  6.2065197884759874E-003,  3.1844975984896646E-003) ( -3.4895223882030245E-003, -0.0000000000000000     )
 Mode          39
 ( -1.6106123762264436E-002, -0.0000000000000000     ) (  1.9345561552272690E-002, -9.8251114125162842E-003) (  2.9401639849025735E-003, -4.0575457990833074E-003) ( -2.0506951052738378E-003,  1.2729352795909407E-002) (  2.3512142976147136E-003,  7.3893265110429171E-003) ( -3.4591550923011882E-003, -3.5071373886254621E-003) ( -1.1053042514145061E-003, -3.6942451506116704E-004) (  0.0000000000000000     ,  0.0000000000000000     ) (  0.0000000000000000     ,  0.0000000000000000     ) (  0.0000000000000000     ,  0.0000000000000000     )
 (  1.9345561552272690E-002,  9.8251114125162842E-003) (  4.0755937431333239E-002, -0.0000000000000000     ) ( -3.2429975354315813E-002,  1.6471356154127714E-002) ( -1.3677920788138561E-003,  1.9090526709495841E-003) (  7.0037530108474073E-004, -4.3439673136240909E-003) (  5.0310585247311554E-004,  1.5809841428765399E-003) ( -2.8243883057626523E-003, -2.8635656866564832E-003) ( -1.6883801326878249E-003, -5.6430526794671730E-004) (  0.0000000000000000     ,  0.0000000000000000     ) (  0.0000000000000000     ,  0.0000000000000000     )
 (  2.9401639849025735E-003,  4.0575457990833074E-003) ( -3.2429975354315813E-002, -1.6471356154127714E-002) ( -2.8573302237851150E-002, -0.0000000000000000     ) (  5.1621477535225401E-003, -2.6217741718192722E-003) ( -1.0537960698414400E-003,  1.4608007938074104E-003) (  1.5375680720753969E-003, -9.5407038312655037E-003) ( -1.4754335749131854E-003, -4.6372464584222258E-003) (  0.0000000000000000     ,  0.0000000000000000     ) ( -1.6883801326878249E-003, -5.6430526794671730E-004) (  0.0000000000000000     ,  0.0000000000000000     )
 ( -2.0506951052738378E-003, -1.2729352795909407E-002) ( -1.3677920788138561E-003, -1.9090526709495841E-003) (  5.1621477535225401E-003,  2.6217741718192722E-003) ( -1.9474640251801598E-002, -0.0000000000000000     ) (  2.4797271342055935E-002, -1.2594479741761653E-002) (  9.5849157293071818E-004, -1.3386092690082288E-003) (  0.0000000000000000     ,  0.0000000000000000     ) ( -1.4754335749131854E-003, -4.6372464584222258E-003) (  2.8243883057626523E-003,  2.8635656866564832E-003) ( -1.1053042514145061E-003, -3.6942451506116704E-004)
 (  2.3512142976147136E-003, -7.3893265110429171E-003) (  7.0037530108474073E-004,  4.3439673136240909E-003) ( -1.0537960698414400E-003, -1.4608007938074104E-003) (  2.4797271342055935E-002,  1.2594479741761653E-002) (  2.3398128820583952E-002, -0.0000000000000000     ) (  0.0000000000000000     ,  0.0000000000000000     ) (  9.5849157293071818E-004, -1.3386092690082288E-003) ( -1.5375680720753969E-003,  9.5407038312655037E-003) (  5.0310585247311554E-004,  1.5809841428765399E-003) (  3.4591550923011882E-003,  3.5071373886254621E-003)
 ( -3.4591550923011882E-003,  3.5071373886254621E-003) (  5.0310585247311554E-004, -1.5809841428765399E-003) (  1.5375680720753969E-003,  9.5407038312655037E-003) (  9.5849157293071818E-004,  1.3386092690082288E-003) (  0.0000000000000000     , -0.0000000000000000     ) (  2.3398128820583952E-002, -0.0000000000000000     ) ( -2.4797271342055935E-002,  1.2594479741761653E-002) ( -1.0537960698414400E-003,  1.4608007938074104E-003) ( -7.0037530108474073E-004,  4.3439673136240909E-003) (  2.3512142976147136E-003,  7.3893265110429171E-003)
 ( -1.1053042514145061E-003,  3.6942451506116704E-004) ( -2.8243883057626523E-003,  2.8635656866564832E-003) ( -1.4754335749131854E-003,  4.6372464584222258E-003) (  0.0000000000000000     , -0.0000000000000000     ) (  9.5849157293071818E-004,  1.3386092690082288E-003) ( -2.4797271342055935E-002, -1.2594479741761653E-002) ( -1.9474640251801598E-002, -0.0000000000000000     ) ( -5.1621477535225401E-003,  2.6217741718192722E-003) ( -1.3677920788138561E-003,  1.9090526709495841E-003) (  2.0506951052738378E-003, -1.2729352795909407E-002)
 (  0.0000000000000000     , -0.0000000000000000     ) ( -1.6883801326878249E-003,  5.6430526794671730E-004) (  0.0000000000000000     , -0.0000000000000000     ) ( -1.4754335749131854E-003,  4.6372464584222258E-003) ( -1.5375680720753969E-003, -9.5407038312655037E-003) ( -1.0537960698414400E-003, -1.4608007938074104E-003) ( -5.1621477535225401E-003, -2.6217741718192722E-003) ( -2.8573302237851150E-002, -0.0000000000000000     ) (  3.2429975354315813E-002, -1.6471356154127714E-002) (  2.9401639849025735E-003, -4.0575457990833074E-003)
 (  0.0000000000000000     , -0.0000000000000000     ) (  0.0000000000000000     , -0.0000000000000000     ) ( -1.6883801326878249E-003,  5.6430526794671730E-004) (  2.8243883057626523E-003, -2.8635656866564832E-003) (  5.0310585247311554E-004, -1.5809841428765399E-003) ( -7.0037530108474073E-004, -4.3439673136240909E-003) ( -1.3677920788138561E-003, -1.9090526709495841E-003) (  3.2429975354315813E-002,  1.6471356154127714E-002) (  4.0755937431333239E-002, -0.0000000000000000     ) ( -1.9345561552272690E-002,  9.8251114125162842E-003)
 (  0.0000000000000000     , -0.0000000000000000     ) (  0.0000000000000000     , -0.0000000000000000     ) (  0.0000000000000000     , -0.0000000000000000     ) ( -1.1053042514145061E-003,  3.6942451506116704E-004) (  3.4591550923011882E-003, -3.5071373886254621E-003) (  2.3512142976147136E-003, -7.3893265110429171E-003) (  2.0506951052738378E-003,  1.2729352795909407E-002) (  2.9401639849025735E-003,  4.0575457990833074E-003) ( -1.9345561552272690E-002, -9.8251114125162842E-003) ( -1.6106123762264436E-002, -0.0000000000000000     )
 Mode          40
 (  2.0900845610587761E-003, -0.0000000000000000     ) (  8.5121982469321298E-004, -4.3487744858235644E-004) ( -4.1588152742743590E-003,  5.7020214868327276E-003) ( -4.2201767672059003E-003,  2.6027031428672905E-002) (  6.5125816237692636E-003,  2.0501006999259861E-002) ( -8.1878119045632382E-003, -8.2964046561413794E-003) (  1.7442814804362432E-003,  5.8707913792886289E-004) (  0.0000000000000000     ,  0.0000000000000000     ) (  0.0000000000000000     ,  0.0000000000000000     ) (  0.0000000000000000     ,  0.0000000000000000     )
 (  8.5121982469321298E-004,  4.3487744858235644E-004) (  6.2525255944055943E-003, -0.0000000000000000     ) (  1.8244750613573757E-003, -9.2299177939105469E-004) (  8.7096846231415389E-003, -1.1917756649070157E-002) (  1.4336914932156066E-003, -8.8452941045112504E-003) (  1.4559832582051017E-003,  4.5837150487615629E-003) ( -6.6853204253552161E-003, -6.7739860357323026E-003) (  2.6644339724695727E-003,  8.9677819616281146E-004) (  0.0000000000000000     ,  0.0000000000000000     ) (  0.0000000000000000     ,  0.0000000000000000     )
 ( -4.1588152742743590E-003, -5.7020214868327276E-003) (  1.8244750613573757E-003,  9.2299177939105469E-004) ( -1.3024739748791155E-002, -0.0000000000000000     ) ( -8.6175165052749809E-004,  4.3918693282532723E-004) (  3.6670140954403498E-003, -5.0198663535758990E-003) (  3.1565714438827283E-003, -1.9470785191116204E-002) ( -3.9720637435473553E-003, -1.2502930403752062E-002) (  0.0000000000000000     ,  0.0000000000000000     ) (  2.6644339724695727E-003,  8.9677819616281146E-004) (  0.0000000000000000     ,  0.0000000000000000     )
 ( -4.2201767672059003E-003, -2.6027031428672905E-002) (  8.7096846231415389E-003,  1.1917756649070157E-002) ( -8.6175165052749809E-004, -4.3918693282532723E-004) ( -5.6338708397387742E-003, -0.0000000000000000     ) ( -1.7796128863113846E-003,  9.0325520818689432E-004) ( -6.1347621569555260E-003,  8.3947909338945997E-003) (  0.0000000000000000     ,  0.0000000000000000     ) ( -3.9720637435473553E-003, -1.2502930403752062E-002) (  6.6853204253552161E-003,  6.7739860357323026E-003) (  1.7442814804362432E-003,  5.8707913792886289E-004)
 (  6.5125816237692636E-003, -2.0501006999259861E-002) (  1.4336914932156066E-003,  8.8452941045112504E-003) (  3.6670140954403498E-003,  5.0198663535758990E-003) ( -1.7796128863113846E-003, -9.0325520818689432E-004) (  1.0316000433065558E-002, -0.0000000000000000     ) (  0.0000000000000000     ,  0.0000000000000000     ) ( -6.1347621569555260E-003,  8.3947909338945997E-003) ( -3.1565714438827283E-003,  1.9470785191116204E-002) (  1.4559832582051017E-003,  4.5837150487615629E-003) (  8.1878119045632382E-003,  8.2964046561413794E-003)
 ( -8.1878119045632382E-003,  8.2964046561413794E-003) (  1.4559832582051017E-003, -4.5837150487615629E-003) (  3.1565714438827283E-003,  1.9470785191116204E-002) ( -6.1347621569555260E-003, -8.3947909338945997E-003) (  0.0000000000000000     , -0.0000000000000000     ) (  1.0316000433065558E-002, -0.0000000000000000     ) (  1.7796128863113846E-003, -9.0325520818689432E-004) (  3.6670140954403498E-003, -5.0198663535758990E-003) ( -1.4336914932156066E-003,  8.8452941045112504E-003) (  6.5125816237692636E-003,  2.0501006999259861E-002)
 (  1.7442814804362432E-003, -5.8707913792886289E-004) ( -6.6853204253552161E-003,  6.7739860357323026E-003) ( -3.9720637435473553E-003,  1.2502930403752062E-002) (  0.0000000000000000     , -0.0000000000000000     ) ( -6.1347621569555260E-003, -8.3947909338945997E-003) (  1.7796128863113846E-003,  9.0325520818689432E-004) ( -5.6338708397387742E-003, -0.0000000000000000     ) (  8.6175165052749809E-004, -4.3918693282532723E-004) (  8.7096846231415389E-003, -1.1917756649070157E-002) (  4.2201767672059003E-003, -2.6027031428672905E-002)
 (  0.0000000000000000     , -0.0000000000000000     ) (  2.6644339724695727E-003, -8.9677819616281146E-004) (  0.0000000000000000     , -0.0000000000000000     ) ( -3.9720637435473553E-003,  1.2502930403752062E-002) ( -3.1565714438827283E-003, -1.9470785191116204E-002) (  3.6670140954403498E-003,  5.0198663535758990E-003) (  8.6175165052749809E-004,  4.3918693282532723E-004) ( -1.3024739748791155E-002, -0.0000000000000000     ) ( -1.8244750613573757E-003,  9.2299177939105469E-004) ( -4.1588152742743590E-003,  5.7020214868327276E-003)
 (  0.0000000000000000     , -0.0000000000000000     ) (  0.0000000000000000     , -0.0000000000000000     ) (  2.6644339724695727E-003, -8.9677819616281146E-004) (  6.6853204253552161E-003, -6.7739860357323026E-003) (  1.4559832582051017E-003, -4.5837150487615629E-003) ( -1.4336914932156066E-003, -8.8452941045112504E-003) (  8.7096846231415389E-003,  1.1917756649070157E-002) ( -1.8244750613573757E-003, -9.2299177939105469E-004) (  6.2525255944055943E-003, -0.0000000000000000     ) ( -8.5121982469321298E-004,  4.3487744858235644E-004)
 (  0.0000000000000000     , -0.0000000000000000     ) (  0.0000000000000000     , -0.0000000000000000     ) (  0.0000000000000000     , -0.0000000000000000     ) (  1.7442814804362432E-003, -5.8707913792886289E-004) (  8.1878119045632382E-003, -8.2964046561413794E-003) (  6.5125816237692636E-003, -2.0501006999259861E-002) (  4.2201767672059003E-003,  2.6027031428672905E-002) ( -4.1588152742743590E-003, -5.7020214868327276E-003) ( -8.5121982469321298E-004, -4.3487744858235644E-004) (  2.0900845610587761E-003, -0.0000000000000000     )
 Mode          41
 (  9.3061747158118416E-004, -0.0000000000000000     ) (  6.3538752013360660E-003, -3.2233753566967044E-003) (  1.3705378673032850E-005, -6.8426047358078300E-008) (  4.3413567048631251E-004, -2.6656887262455535E-003) (  1.7039079676221319E-003,  5.3405918517146472E-003) (  6.4030491657322622E-003,  6.4925034432926302E-003) (  3.2608586134628720E-004,  1.0680182442215672E-004) (  0.0000000000000000     ,  0.0000000000000000     ) (  0.0000000000000000     ,  0.0000000000000000     ) (  0.0000000000000000     ,  0.0000000000000000     )
 (  6.3538752013360660E-003,  3.2233753566967044E-003) (  3.0854762610505264E-003, -0.0000000000000000     ) ( -1.0393669299331030E-002,  5.2696079684615722E-003) (  6.8498995049180614E-004, -9.5580265916255067E-004) ( -9.8473873126621572E-005,  6.0286594361978882E-004) (  4.6272007910864429E-004,  1.4512121745230186E-003) (  5.2280677513325199E-003,  5.3011068631099202E-003) (  4.9810438089141192E-004,  1.6314248159130548E-004) (  0.0000000000000000     ,  0.0000000000000000     ) (  0.0000000000000000     ,  0.0000000000000000     )
 (  1.3705378673032850E-005,  6.8426047358078300E-008) ( -1.0393669299331030E-002, -5.2696079684615722E-003) ( -5.0977559225883953E-003, -0.0000000000000000     ) (  1.7309006771828116E-003, -8.7755430029231034E-004) (  2.7862211176549033E-004, -3.9085931958161282E-004) ( -2.7570901843204166E-004,  1.6911288090183290E-003) ( -8.8897272155639268E-004, -2.7846717317471983E-003) (  0.0000000000000000     ,  0.0000000000000000     ) (  4.9810438089141192E-004,  1.6314248159130548E-004) (  0.0000000000000000     ,  0.0000000000000000     )
 (  4.3413567048631251E-004,  2.6656887262455535E-003) (  6.8498995049180614E-004,  9.5580265916255067E-004) (  1.7309006771828116E-003,  8.7755430029231034E-004) ( -2.5590372416225437E-003, -0.0000000000000000     ) (  8.0470816420751719E-003, -4.0800951455157363E-003) ( -3.6255816229336594E-004,  5.0958462885447239E-004) (  0.0000000000000000     ,  0.0000000000000000     ) ( -8.8897272155639268E-004, -2.7846717317471983E-003) ( -5.2280677513325199E-003, -5.3011068631099202E-003) (  3.2608586134628720E-004,  1.0680182442215672E-004)
 (  1.7039079676221319E-003, -5.3405918517146472E-003) ( -9.8473873126621572E-005, -6.0286594361978882E-004) (  2.7862211176549033E-004,  3.9085931958161282E-004) (  8.0470816420751719E-003,  4.0800951455157363E-003) (  3.6406994315792284E-003, -0.0000000000000000     ) (  0.0000000000000000     ,  0.0000000000000000     ) ( -3.6255816229336594E-004,  5.0958462885447239E-004) (  2.7570901843204166E-004, -1.6911288090183290E-003) (  4.6272007910864429E-004,  1.4512121745230186E-003) ( -6.4030491657322622E-003, -6.4925034432926302E-003)
 (  6.4030491657322622E-003, -6.4925034432926302E-003) (  4.6272007910864429E-004, -1.4512121745230186E-003) ( -2.7570901843204166E-004, -1.6911288090183290E-003) ( -3.6255816229336594E-004, -5.0958462885447239E-004) (  0.0000000000000000     , -0.0000000000000000     ) (  3.6406994315792284E-003, -0.0000000000000000     ) ( -8.0470816420751719E-003,  4.0800951455157363E-003) (  2.7862211176549033E-004, -3.9085931958161282E-004) (  9.8473873126621572E-005, -6.0286594361978882E-004) (  1.7039079676221319E-003,  5.3405918517146472E-003)
 (  3.2608586134628720E-004, -1.0680182442215672E-004) (  5.2280677513325199E-003, -5.3011068631099202E-003) ( -8.8897272155639268E-004,  2.7846717317471983E-003) (  0.0000000000000000     , -0.0000000000000000     ) ( -3.6255816229336594E-004, -5.0958462885447239E-004) ( -8.0470816420751719E-003, -4.0800951455157363E-003) ( -2.5590372416225437E-003, -0.0000000000000000     ) ( -1.7309006771828116E-003,  8.7755430029231034E-004) (  6.8498995049180614E-004, -9.5580265916255067E-004) ( -4.3413567048631251E-004,  2.6656887262455535E-003)
 (  0.0000000000000000     , -0.0000000000000000     ) (  4.9810438089141192E-004, -1.6314248159130548E-004) (  0.0000000000000000     , -0.0000000000000000     ) ( -8.8897272155639268E-004,  2.7846717317471983E-003) (  2.7570901843204166E-004,  1.6911288090183290E-003) (  2.7862211176549033E-004,  3.9085931958161282E-004) ( -1.7309006771828116E-003, -8.7755430029231034E-004) ( -5.0977559225883953E-003, -0.0000000000000000     ) (  1.0393669299331030E-002, -5.2696079684615722E-003) (  1.3705378673032850E-005, -6.8426047358078300E-008)
 (  0.0000000000000000     , -0.0000000000000000     ) (  0.0000000000000000     , -0.0000000000000000     ) (  4.9810438089141192E-004, -1.6314248159130548E-004) ( -5.2280677513325199E-003,  5.3011068631099202E-003) (  4.6272007910864429E-004, -1.4512121745230186E-003) (  9.8473873126621572E-005,  6.0286594361978882E-004) (  6.8498995049180614E-004,  9.5580265916255067E-004) (  1.0393669299331030E-002,  5.2696079684615722E-003) (  3.0854762610505264E-003, -0.0000000000000000     ) ( -6.3538752013360660E-003,  3.2233753566967044E-003)
 (  0.0000000000000000     , -0.0000000000000000     ) (  0.0000000000000000     , -0.0000000000000000     ) (  0.0000000000000000     , -0.0000000000000000     ) (  3.2608586134628720E-004, -1.0680182442215672E-004) ( -6.4030491657322622E-003,  6.4925034432926302E-003) (  1.7039079676221319E-003, -5.3405918517146472E-003) ( -4.3413567048631251E-004, -2.6656887262455535E-003) (  1.3705378673032850E-005,  6.8426047358078300E-008) ( -6.3538752013360660E-003, -3.2233753566967044E-003) (  9.3061747158118416E-004, -0.0000000000000000     )
 Mode          42
 (  1.8293001211884112E-003, -0.0000000000000000     ) (  9.8526387666582208E-004, -5.0876407814266680E-004) (  3.3305831804474398E-003, -4.5719437422886509E-003) (  3.2958638367858864E-005, -2.5850049077122590E-004) (  1.3318572851343212E-002,  4.1823387940266528E-002) ( -2.7656420249721407E-003, -2.8159735201150767E-003) ( -3.3110658741233386E-003, -1.1052290476888246E-003) (  0.0000000000000000     ,  0.0000000000000000     ) (  0.0000000000000000     ,  0.0000000000000000     ) (  0.0000000000000000     ,  0.0000000000000000     )
 (  9.8526387666582208E-004,  5.0876407814266680E-004) (  5.2448235536646723E-003, -0.0000000000000000     ) (  4.2944436364229116E-004, -2.0016862410599225E-004) (  2.0815473406549058E-003, -2.8290275864443428E-003) (  1.8034793450845703E-004, -1.0922378239529300E-003) (  2.9031686502662517E-003,  9.1164891466641636E-003) ( -2.2581372574597856E-003, -2.2992327511569730E-003) ( -5.0577366663851079E-003, -1.6882652570993320E-003) (  0.0000000000000000     ,  0.0000000000000000     ) (  0.0000000000000000     ,  0.0000000000000000     )
 (  3.3305831804474398E-003,  4.5719437422886509E-003) (  4.2944436364229116E-004,  2.0016862410599225E-004) ( -1.1243038631144939E-002, -0.0000000000000000     ) ( -1.3089018714906547E-003,  6.6237375865042488E-004) ( -1.3294211603507734E-004,  1.9088617708380891E-004) (  1.6689262673876196E-004, -9.8670544051150753E-004) ( -8.2597501221505550E-003, -2.5937756578840853E-002) (  0.0000000000000000     ,  0.0000000000000000     ) ( -5.0577366663851079E-003, -1.6882652570993320E-003) (  0.0000000000000000     ,  0.0000000000000000     )
 (  3.2958638367858864E-005,  2.5850049077122590E-004) (  2.0815473406549058E-003,  2.8290275864443428E-003) ( -1.3089018714906547E-003, -6.6237375865042488E-004) ( -4.7947720949827882E-003, -0.0000000000000000     ) ( -1.5097627815997155E-003,  7.5383052725411497E-004) ( -1.6829728799114567E-003,  2.2888519234478058E-003) (  0.0000000000000000     ,  0.0000000000000000     ) ( -8.2597501221505550E-003, -2.5937756578840853E-002) (  2.2581372574597856E-003,  2.2992327511569730E-003) ( -3.3110658741233386E-003, -1.1052290476888246E-003)
 (  1.3318572851343212E-002, -4.1823387940266528E-002) (  1.8034793450845703E-004,  1.0922378239529300E-003) ( -1.3294211603507734E-004, -1.9088617708380891E-004) ( -1.5097627815997155E-003, -7.5383052725411497E-004) (  8.9636870512746422E-003, -0.0000000000000000     ) (  0.0000000000000000     ,  0.0000000000000000     ) ( -1.6829728799114567E-003,  2.2888519234478058E-003) ( -1.6689262673876196E-004,  9.8670544051150753E-004) (  2.9031686502662517E-003,  9.1164891466641636E-003) (  2.7656420249721407E-003,  2.8159735201150767E-003)
 ( -2.7656420249721407E-003,  2.8159735201150767E-003) (  2.9031686502662517E-003, -9.1164891466641636E-003) (  1.6689262673876196E-004,  9.8670544051150753E-004) ( -1.6829728799114567E-003, -2.2888519234478058E-003) (  0.0000000000000000     , -0.0000000000000000     ) (  8.9636870512746422E-003, -0.0000000000000000     ) (  1.5097627815997155E-003, -7.5383052725411497E-004) ( -1.3294211603507734E-004,  1.9088617708380891E-004) ( -1.8034793450845703E-004,  1.0922378239529300E-003) (  1.3318572851343212E-002,  4.1823387940266528E-002)
 ( -3.3110658741233386E-003,  1.1052290476888246E-003) ( -2.2581372574597856E-003,  2.2992327511569730E-003) ( -8.2597501221505550E-003,  2.5937756578840853E-002) (  0.0000000000000000     , -0.0000000000000000     ) ( -1.6829728799114567E-003, -2.2888519234478058E-003) (  1.5097627815997155E-003,  7.5383052725411497E-004) ( -4.7947720949827882E-003, -0.0000000000000000     ) (  1.3089018714906547E-003, -6.6237375865042488E-004) (  2.0815473406549058E-003, -2.8290275864443428E-003) ( -3.2958638367858864E-005,  2.5850049077122590E-004)
 (  0.0000000000000000     , -0.0000000000000000     ) ( -5.0577366663851079E-003,  1.6882652570993320E-003) (  0.0000000000000000     , -0.0000000000000000     ) ( -8.2597501221505550E-003,  2.5937756578840853E-002) ( -1.6689262673876196E-004, -9.8670544051150753E-004) ( -1.3294211603507734E-004, -1.9088617708380891E-004) (  1.3089018714906547E-003,  6.6237375865042488E-004) ( -1.1243038631144939E-002, -0.0000000000000000     ) ( -4.2944436364229116E-004,  2.0016862410599225E-004) (  3.3305831804474398E-003, -4.5719437422886509E-003)
 (  0.0000000000000000     , -0.0000000000000000     ) (  0.0000000000000000     , -0.0000000000000000     ) ( -5.0577366663851079E-003,  1.6882652570993320E-003) (  2.2581372574597856E-003, -2.2992327511569730E-003) (  2.9031686502662517E-003, -9.1164891466641636E-003) ( -1.8034793450845703E-004, -1.0922378239529300E-003) (  2.0815473406549058E-003,  2.8290275864443428E-003) ( -4.2944436364229116E-004, -2.0016862410599225E-004) (  5.2448235536646723E-003, -0.0000000000000000     ) ( -9.8526387666582208E-004,  5.0876407814266680E-004)
 (  0.0000000000000000     , -0.0000000000000000     ) (  0.0000000000000000     , -0.0000000000000000     ) (  0.0000000000000000     , -0.0000000000000000     ) ( -3.3110658741233386E-003,  1.1052290476888246E-003) (  2.7656420249721407E-003, -2.8159735201150767E-003) (  1.3318572851343212E-002, -4.1823387940266528E-002) ( -3.2958638367858864E-005, -2.5850049077122590E-004) (  3.3305831804474398E-003,  4.5719437422886509E-003) ( -9.8526387666582208E-004, -5.0876407814266680E-004) (  1.8293001211884112E-003, -0.0000000000000000     )
 Mode          43
 (  2.4674812395716172E-002, -0.0000000000000000     ) (  1.2673287746840994E-002, -6.4591926229185101E-003) ( -1.7890905793422514E-003,  2.4417341240069524E-003) ( -1.0274762469988171E-002,  6.3111449994953217E-002) (  3.5245277230492186E-002, 0.11076782622265174     ) (  1.2878445058577426E-003,  1.3130824026414589E-003) ( -2.1737461432907463E-003, -7.2208361287704880E-004) (  0.0000000000000000     ,  0.0000000000000000     ) (  0.0000000000000000     ,  0.0000000000000000     ) (  0.0000000000000000     ,  0.0000000000000000     )
 (  1.2673287746840994E-002,  6.4591926229185101E-003) ( -6.2461740380676048E-002, -0.0000000000000000     ) ( -3.0306203953101355E-002,  1.5421299737607875E-002) (  5.5415676930768180E-003, -7.5752515748176170E-003) (  2.8344230552465773E-003, -1.7433032020906625E-002) (  7.9799358671386426E-003,  2.5079048810302117E-002) (  1.0515206357994036E-003,  1.0721272922331149E-003) ( -3.3204520810827228E-003, -1.1030009380320887E-003) (  0.0000000000000000     ,  0.0000000000000000     ) (  0.0000000000000000     ,  0.0000000000000000     )
 ( -1.7890905793422514E-003, -2.4417341240069524E-003) ( -3.0306203953101355E-002, -1.5421299737607875E-002) (  3.5914849980493477E-002, -0.0000000000000000     ) (  6.5919583019620094E-003, -3.3495129003532826E-003) (  2.1385016150903954E-003, -2.9224287823333499E-003) (  7.0290772685415084E-003, -4.3198173590041862E-002) ( -2.1311982149715605E-002, -6.6978784619794285E-002) (  0.0000000000000000     ,  0.0000000000000000     ) ( -3.3204520810827228E-003, -1.1030009380320887E-003) (  0.0000000000000000     ,  0.0000000000000000     )
 ( -1.0274762469988171E-002, -6.3111449994953217E-002) (  5.5415676930768180E-003,  7.5752515748176170E-003) (  6.5919583019620094E-003,  3.3495129003532826E-003) (  2.8724121112686848E-002, -0.0000000000000000     ) (  2.4432785521545430E-002, -1.2428691622150372E-002) ( -3.9356906930672758E-003,  5.3801533111056286E-003) (  0.0000000000000000     ,  0.0000000000000000     ) ( -2.1311982149715605E-002, -6.6978784619794285E-002) ( -1.0515206357994036E-003, -1.0721272922331149E-003) ( -2.1737461432907463E-003, -7.2208361287704880E-004)
 (  3.5245277230492186E-002,-0.11076782622265174     ) (  2.8344230552465773E-003,  1.7433032020906625E-002) (  2.1385016150903954E-003,  2.9224287823333499E-003) (  2.4432785521545430E-002,  1.2428691622150372E-002) ( -2.6852043108220446E-002, -0.0000000000000000     ) (  0.0000000000000000     ,  0.0000000000000000     ) ( -3.9356906930672758E-003,  5.3801533111056286E-003) ( -7.0290772685415084E-003,  4.3198173590041862E-002) (  7.9799358671386426E-003,  2.5079048810302117E-002) ( -1.2878445058577426E-003, -1.3130824026414589E-003)
 (  1.2878445058577426E-003, -1.3130824026414589E-003) (  7.9799358671386426E-003, -2.5079048810302117E-002) (  7.0290772685415084E-003,  4.3198173590041862E-002) ( -3.9356906930672758E-003, -5.3801533111056286E-003) (  0.0000000000000000     , -0.0000000000000000     ) ( -2.6852043108220446E-002, -0.0000000000000000     ) ( -2.4432785521545430E-002,  1.2428691622150372E-002) (  2.1385016150903954E-003, -2.9224287823333499E-003) ( -2.8344230552465773E-003,  1.7433032020906625E-002) (  3.5245277230492186E-002, 0.11076782622265174     )
 ( -2.1737461432907463E-003,  7.2208361287704880E-004) (  1.0515206357994036E-003, -1.0721272922331149E-003) ( -2.1311982149715605E-002,  6.6978784619794285E-002) (  0.0000000000000000     , -0.0000000000000000     ) ( -3.9356906930672758E-003, -5.3801533111056286E-003) ( -2.4432785521545430E-002, -1.2428691622150372E-002) (  2.8724121112686848E-002, -0.0000000000000000     ) ( -6.5919583019620094E-003,  3.3495129003532826E-003) (  5.5415676930768180E-003, -7.5752515748176170E-003) (  1.0274762469988171E-002, -6.3111449994953217E-002)
 (  0.0000000000000000     , -0.0000000000000000     ) ( -3.3204520810827228E-003,  1.1030009380320887E-003) (  0.0000000000000000     , -0.0000000000000000     ) ( -2.1311982149715605E-002,  6.6978784619794285E-002) ( -7.0290772685415084E-003, -4.3198173590041862E-002) (  2.1385016150903954E-003,  2.9224287823333499E-003) ( -6.5919583019620094E-003, -3.3495129003532826E-003) (  3.5914849980493477E-002, -0.0000000000000000     ) (  3.0306203953101355E-002, -1.5421299737607875E-002) ( -1.7890905793422514E-003,  2.4417341240069524E-003)
 (  0.0000000000000000     , -0.0000000000000000     ) (  0.0000000000000000     , -0.0000000000000000     ) ( -3.3204520810827228E-003,  1.1030009380320887E-003) ( -1.0515206357994036E-003,  1.0721272922331149E-003) (  7.9799358671386426E-003, -2.5079048810302117E-002) ( -2.8344230552465773E-003, -1.7433032020906625E-002) (  5.5415676930768180E-003,  7.5752515748176170E-003) (  3.0306203953101355E-002,  1.5421299737607875E-002) ( -6.2461740380676048E-002, -0.0000000000000000     ) ( -1.2673287746840994E-002,  6.4591926229185101E-003)
 (  0.0000000000000000     , -0.0000000000000000     ) (  0.0000000000000000     , -0.0000000000000000     ) (  0.0000000000000000     , -0.0000000000000000     ) ( -2.1737461432907463E-003,  7.2208361287704880E-004) ( -1.2878445058577426E-003,  1.3130824026414589E-003) (  3.5245277230492186E-002,-0.11076782622265174     ) (  1.0274762469988171E-002,  6.3111449994953217E-002) ( -1.7890905793422514E-003, -2.4417341240069524E-003) ( -1.2673287746840994E-002, -6.4591926229185101E-003) (  2.4674812395716172E-002, -0.0000000000000000     )
 Mode          44
 (  2.8833879711210597E-002, -0.0000000000000000     ) (  6.2530319653031866E-002, -3.1745735361112720E-002) ( -2.6318840854335324E-002,  3.6024271924329124E-002) ( -1.7948792120340847E-002, 0.11036738390615970     ) (  3.7217237966391349E-002, 0.11695997444626564     ) (  2.2510420668630439E-002,  2.2874573605439694E-002) (  3.8297196488453669E-003,  1.2914961422478752E-003) (  0.0000000000000000     ,  0.0000000000000000     ) (  0.0000000000000000     ,  0.0000000000000000     ) (  0.0000000000000000     ,  0.0000000000000000     )
 (  6.2530319653031866E-002,  3.1745735361112720E-002) ( -7.8718316231491892E-002, -0.0000000000000000     ) (-0.13617169308440660     ,  6.9134546824506996E-002) (  1.4811177750690813E-002, -2.0290932684271221E-002) (  5.1602956247700322E-003, -3.1781022737440365E-002) (  8.4005237454074719E-003,  2.6402716519489468E-002) (  1.8379681511181568E-002,  1.8677011139021114E-002) (  5.8499933937645309E-003,  1.9727929438647812E-003) (  0.0000000000000000     ,  0.0000000000000000     ) (  0.0000000000000000     ,  0.0000000000000000     )
 ( -2.6318840854335324E-002, -3.6024271924329124E-002) (-0.13617169308440660     , -6.9134546824506996E-002) (  4.5420039722542056E-002, -0.0000000000000000     ) (  2.6109328445698573E-002, -1.3256776891082005E-002) (  1.0235726395785655E-002, -1.4015977440025681E-002) (  1.2487859323790441E-002, -7.6838318540098954E-002) ( -2.2551936877628517E-002, -7.0866886578886554E-002) (  0.0000000000000000     ,  0.0000000000000000     ) (  5.8499933937645309E-003,  1.9727929438647812E-003) (  0.0000000000000000     ,  0.0000000000000000     )
 ( -1.7948792120340847E-002,-0.11036738390615970     ) (  1.4811177750690813E-002,  2.0290932684271221E-002) (  2.6109328445698573E-002,  1.3256776891082005E-002) (  3.6922962927401055E-002, -0.0000000000000000     ) ( 0.10668098052680541     , -5.4163066245419562E-002) ( -1.0434323012858517E-002,  1.4294913533092325E-002) (  0.0000000000000000     ,  0.0000000000000000     ) ( -2.2551936877628517E-002, -7.0866886578886554E-002) ( -1.8379681511181568E-002, -1.8677011139021114E-002) (  3.8297196488453669E-003,  1.2914961422478752E-003)
 (  3.7217237966391349E-002,-0.11695997444626564     ) (  5.1602956247700322E-003,  3.1781022737440365E-002) (  1.0235726395785655E-002,  1.4015977440025681E-002) ( 0.10668098052680541     ,  5.4163066245419562E-002) ( -3.2458566129661817E-002, -0.0000000000000000     ) (  0.0000000000000000     ,  0.0000000000000000     ) ( -1.0434323012858517E-002,  1.4294913533092325E-002) ( -1.2487859323790441E-002,  7.6838318540098954E-002) (  8.4005237454074719E-003,  2.6402716519489468E-002) ( -2.2510420668630439E-002, -2.2874573605439694E-002)
 (  2.2510420668630439E-002, -2.2874573605439694E-002) (  8.4005237454074719E-003, -2.6402716519489468E-002) (  1.2487859323790441E-002,  7.6838318540098954E-002) ( -1.0434323012858517E-002, -1.4294913533092325E-002) (  0.0000000000000000     , -0.0000000000000000     ) ( -3.2458566129661817E-002, -0.0000000000000000     ) (-0.10668098052680541     ,  5.4163066245419562E-002) (  1.0235726395785655E-002, -1.4015977440025681E-002) ( -5.1602956247700322E-003,  3.1781022737440365E-002) (  3.7217237966391349E-002, 0.11695997444626564     )
 (  3.8297196488453669E-003, -1.2914961422478752E-003) (  1.8379681511181568E-002, -1.8677011139021114E-002) ( -2.2551936877628517E-002,  7.0866886578886554E-002) (  0.0000000000000000     , -0.0000000000000000     ) ( -1.0434323012858517E-002, -1.4294913533092325E-002) (-0.10668098052680541     , -5.4163066245419562E-002) (  3.6922962927401055E-002, -0.0000000000000000     ) ( -2.6109328445698573E-002,  1.3256776891082005E-002) (  1.4811177750690813E-002, -2.0290932684271221E-002) (  1.7948792120340847E-002,-0.11036738390615970     )
 (  0.0000000000000000     , -0.0000000000000000     ) (  5.8499933937645309E-003, -1.9727929438647812E-003) (  0.0000000000000000     , -0.0000000000000000     ) ( -2.2551936877628517E-002,  7.0866886578886554E-002) ( -1.2487859323790441E-002, -7.6838318540098954E-002) (  1.0235726395785655E-002,  1.4015977440025681E-002) ( -2.6109328445698573E-002, -1.3256776891082005E-002) (  4.5420039722542056E-002, -0.0000000000000000     ) ( 0.13617169308440660     , -6.9134546824506996E-002) ( -2.6318840854335324E-002,  3.6024271924329124E-002)
 (  0.0000000000000000     , -0.0000000000000000     ) (  0.0000000000000000     , -0.0000000000000000     ) (  5.8499933937645309E-003, -1.9727929438647812E-003) ( -1.8379681511181568E-002,  1.8677011139021114E-002) (  8.4005237454074719E-003, -2.6402716519489468E-002) ( -5.1602956247700322E-003, -3.1781022737440365E-002) (  1.4811177750690813E-002,  2.0290932684271221E-002) ( 0.13617169308440660     ,  6.9134546824506996E-002) ( -7.8718316231491892E-002, -0.0000000000000000     ) ( -6.2530319653031866E-002,  3.1745735361112720E-002)
 (  0.0000000000000000     , -0.0000000000000000     ) (  0.0000000000000000     , -0.0000000000000000     ) (  0.0000000000000000     , -0.0000000000000000     ) (  3.8297196488453669E-003, -1.2914961422478752E-003) ( -2.2510420668630439E-002,  2.2874573605439694E-002) (  3.7217237966391349E-002,-0.11695997444626564     ) (  1.7948792120340847E-002, 0.11036738390615970     ) ( -2.6318840854335324E-002, -3.6024271924329124E-002) ( -6.2530319653031866E-002, -3.1745735361112720E-002) (  2.8833879711210597E-002, -0.0000000000000000     )
 Mode          45
 (  3.2245494906619132E-003, -0.0000000000000000     ) (  2.7469355433784266E-002, -1.3952904766507068E-002) ( -7.7883049060411946E-003,  1.0660812443521725E-002) ( -8.5337376539084790E-003,  5.2705008606263593E-002) (  1.5467098886765115E-002,  4.8571275539793970E-002) (  1.2444541742903123E-002,  1.2649726427088793E-002) (  3.3583627505999270E-003,  1.1293757106097589E-003) (  0.0000000000000000     ,  0.0000000000000000     ) (  0.0000000000000000     ,  0.0000000000000000     ) (  0.0000000000000000     ,  0.0000000000000000     )
 (  2.7469355433784266E-002,  1.3952904766507068E-002) ( -1.6261694872338230E-003, -0.0000000000000000     ) ( -5.3685327823138215E-002,  2.7270968709393315E-002) (  1.5707548004677578E-003, -2.1532202574628414E-003) (  2.3926590249953332E-003, -1.4809988946948219E-002) (  3.5139918402847113E-003,  1.1038118079325213E-002) (  1.0160925784292762E-002,  1.0328458377389098E-002) (  5.1299838385814225E-003,  1.7251498939712541E-003) (  0.0000000000000000     ,  0.0000000000000000     ) (  0.0000000000000000     ,  0.0000000000000000     )
 ( -7.7883049060411946E-003, -1.0660812443521725E-002) ( -5.3685327823138215E-002, -2.7270968709393315E-002) ( -6.0306239963031959E-003, -0.0000000000000000     ) (  8.1029027149371567E-003, -4.1170843367929312E-003) (  2.1333124568125696E-003, -2.9212203182317539E-003) (  5.8765428334705688E-003, -3.6326718609338525E-002) ( -9.3304264706425520E-003, -2.9294532750722836E-002) (  0.0000000000000000     ,  0.0000000000000000     ) (  5.1299838385814225E-003,  1.7251498939712541E-003) (  0.0000000000000000     ,  0.0000000000000000     )
 ( -8.5337376539084790E-003, -5.2705008606263593E-002) (  1.5707548004677578E-003,  2.1532202574628414E-003) (  8.1029027149371567E-003,  4.1170843367929312E-003) ( -1.0465078124884228E-003, -0.0000000000000000     ) (  4.0045385164053988E-002, -2.0343124895922604E-002) ( -1.0888290652090061E-003,  1.4924572427947400E-003) (  0.0000000000000000     ,  0.0000000000000000     ) ( -9.3304264706425520E-003, -2.9294532750722836E-002) ( -1.0160925784292762E-002, -1.0328458377389098E-002) (  3.3583627505999270E-003,  1.1293757106097589E-003)
 (  1.5467098886765115E-002, -4.8571275539793970E-002) (  2.3926590249953332E-003,  1.4809988946948219E-002) (  2.1333124568125696E-003,  2.9212203182317539E-003) (  4.0045385164053988E-002,  2.0343124895922604E-002) (  5.4787518053635289E-003, -0.0000000000000000     ) (  0.0000000000000000     ,  0.0000000000000000     ) ( -1.0888290652090061E-003,  1.4924572427947400E-003) ( -5.8765428334705688E-003,  3.6326718609338525E-002) (  3.5139918402847113E-003,  1.1038118079325213E-002) ( -1.2444541742903123E-002, -1.2649726427088793E-002)
 (  1.2444541742903123E-002, -1.2649726427088793E-002) (  3.5139918402847113E-003, -1.1038118079325213E-002) (  5.8765428334705688E-003,  3.6326718609338525E-002) ( -1.0888290652090061E-003, -1.4924572427947400E-003) (  0.0000000000000000     , -0.0000000000000000     ) (  5.4787518053635289E-003, -0.0000000000000000     ) ( -4.0045385164053988E-002,  2.0343124895922604E-002) (  2.1333124568125696E-003, -2.9212203182317539E-003) ( -2.3926590249953332E-003,  1.4809988946948219E-002) (  1.5467098886765115E-002,  4.8571275539793970E-002)
 (  3.3583627505999270E-003, -1.1293757106097589E-003) (  1.0160925784292762E-002, -1.0328458377389098E-002) ( -9.3304264706425520E-003,  2.9294532750722836E-002) (  0.0000000000000000     , -0.0000000000000000     ) ( -1.0888290652090061E-003, -1.4924572427947400E-003) ( -4.0045385164053988E-002, -2.0343124895922604E-002) ( -1.0465078124884228E-003, -0.0000000000000000     ) ( -8.1029027149371567E-003,  4.1170843367929312E-003) (  1.5707548004677578E-003, -2.1532202574628414E-003) (  8.5337376539084790E-003, -5.2705008606263593E-002)
 (  0.0000000000000000     , -0.0000000000000000     ) (  5.1299838385814225E-003, -1.7251498939712541E-003) (  0.0000000000000000     , -0.0000000000000000     ) ( -9.3304264706425520E-003,  2.9294532750722836E-002) ( -5.8765428334705688E-003, -3.6326718609338525E-002) (  2.1333124568125696E-003,  2.9212203182317539E-003) ( -8.1029027149371567E-003, -4.1170843367929312E-003) ( -6.0306239963031959E-003, -0.0000000000000000     ) (  5.3685327823138215E-002, -2.7270968709393315E-002) ( -7.7883049060411946E-003,  1.0660812443521725E-002)
 (  0.0000000000000000     , -0.0000000000000000     ) (  0.0000000000000000     , -0.0000000000000000     ) (  5.1299838385814225E-003, -1.7251498939712541E-003) ( -1.0160925784292762E-002,  1.0328458377389098E-002) (  3.5139918402847113E-003, -1.1038118079325213E-002) ( -2.3926590249953332E-003, -1.4809988946948219E-002) (  1.5707548004677578E-003,  2.1532202574628414E-003) (  5.3685327823138215E-002,  2.7270968709393315E-002) ( -1.6261694872338230E-003, -0.0000000000000000     ) ( -2.7469355433784266E-002,  1.3952904766507068E-002)
 (  0.0000000000000000     , -0.0000000000000000     ) (  0.0000000000000000     , -0.0000000000000000     ) (  0.0000000000000000     , -0.0000000000000000     ) (  3.3583627505999270E-003, -1.1293757106097589E-003) ( -1.2444541742903123E-002,  1.2649726427088793E-002) (  1.5467098886765115E-002, -4.8571275539793970E-002) (  8.5337376539084790E-003,  5.2705008606263593E-002) ( -7.7883049060411946E-003, -1.0660812443521725E-002) ( -2.7469355433784266E-002, -1.3952904766507068E-002) (  3.2245494906619132E-003, -0.0000000000000000     )
