# Supplementary material for: Design of high-temperature f-block molecular nanomagnets through the control of vibration-induced spin relaxation
Source: Chem Sci. 2019 Dec 2;11(6):1593–8. doi: 10.1039/c9sc03133b (PMC7025469; doi:10.1039/c9sc03133b)
Supplement: Supplementary file 3 [file SC-011-C9SC03133B-s003.zip › SI/Home-Made-Codes/Pert-Ham-Temp/matrix15K.inp]

 Mode            1
 (  5.4321713454758835E-003, -0.0000000000000000     ) ( -4.7697557079385965E-002,  2.4255169074667658E-002) (  5.4595243140910799E-002, -7.4343431125742238E-002) ( -8.2047501214555854E-003,  5.0545280508685536E-002) ( -5.4163251267930618E-002,-0.16999265750995729     ) ( -3.6042536055086616E-002, -3.6631895338328675E-002) (  3.5530401284810369E-003,  1.1655048338226291E-003) (  0.0000000000000000     ,  0.0000000000000000     ) (  0.0000000000000000     ,  0.0000000000000000     ) (  0.0000000000000000     ,  0.0000000000000000     )
 ( -4.7697557079385965E-002, -2.4255169074667658E-002) (  3.6385312359093903E-002, -0.0000000000000000     ) ( 0.14491327434242665     , -7.3686435985034965E-002) ( -5.8689411546159059E-002,  7.9965944033382197E-002) ( -1.0930860606154233E-004,  6.3069525733304606E-004) ( -1.1822226791177918E-002, -3.7113463246024499E-002) ( -2.9428607456942511E-002, -2.9909817296647667E-002) (  5.4273584453266585E-003,  1.7803380412763753E-003) (  0.0000000000000000     ,  0.0000000000000000     ) (  0.0000000000000000     ,  0.0000000000000000     )
 (  5.4595243140910799E-002,  7.4343431125742238E-002) ( 0.14491327434242665     ,  7.3686435985034965E-002) ( -2.6771998552447062E-002, -0.0000000000000000     ) ( -2.8854970994777452E-002,  1.4677843222728405E-002) ( -3.0053886888655141E-002,  4.0943665499823062E-002) (  3.2402666047058734E-003, -2.0004329101354249E-002) (  3.3561319393858223E-002, 0.10531624389439943     ) (  0.0000000000000000     ,  0.0000000000000000     ) (  5.4273584453266585E-003,  1.7803380412763753E-003) (  0.0000000000000000     ,  0.0000000000000000     )
 ( -8.2047501214555854E-003, -5.0545280508685536E-002) ( -5.8689411546159059E-002, -7.9965944033382197E-002) ( -2.8854970994777452E-002, -1.4677843222728405E-002) ( -2.3698613770162878E-002, -0.0000000000000000     ) (-0.11247444166454082     ,  5.7197776763305973E-002) (  4.1690777652313729E-002, -5.6797803494511766E-002) (  0.0000000000000000     ,  0.0000000000000000     ) (  3.3561319393858223E-002, 0.10531624389439943     ) (  2.9428607456942511E-002,  2.9909817296647667E-002) (  3.5530401284810369E-003,  1.1655048338226291E-003)
 ( -5.4163251267930618E-002, 0.16999265750995729     ) ( -1.0930860606154233E-004, -6.3069525733304606E-004) ( -3.0053886888655141E-002, -4.0943665499823062E-002) (-0.11247444166454082     , -5.7197776763305973E-002) (  8.6531286180401516E-003, -0.0000000000000000     ) (  0.0000000000000000     ,  0.0000000000000000     ) (  4.1690777652313729E-002, -5.6797803494511766E-002) ( -3.2402666047058734E-003,  2.0004329101354249E-002) ( -1.1822226791177918E-002, -3.7113463246024499E-002) (  3.6042536055086616E-002,  3.6631895338328675E-002)
 ( -3.6042536055086616E-002,  3.6631895338328675E-002) ( -1.1822226791177918E-002,  3.7113463246024499E-002) (  3.2402666047058734E-003,  2.0004329101354249E-002) (  4.1690777652313729E-002,  5.6797803494511766E-002) (  0.0000000000000000     , -0.0000000000000000     ) (  8.6531286180401516E-003, -0.0000000000000000     ) ( 0.11247444166454082     , -5.7197776763305973E-002) ( -3.0053886888655141E-002,  4.0943665499823062E-002) (  1.0930860606154233E-004, -6.3069525733304606E-004) ( -5.4163251267930618E-002,-0.16999265750995729     )
 (  3.5530401284810369E-003, -1.1655048338226291E-003) ( -2.9428607456942511E-002,  2.9909817296647667E-002) (  3.3561319393858223E-002,-0.10531624389439943     ) (  0.0000000000000000     , -0.0000000000000000     ) (  4.1690777652313729E-002,  5.6797803494511766E-002) ( 0.11247444166454082     ,  5.7197776763305973E-002) ( -2.3698613770162878E-002, -0.0000000000000000     ) (  2.8854970994777452E-002, -1.4677843222728405E-002) ( -5.8689411546159059E-002,  7.9965944033382197E-002) (  8.2047501214555854E-003, -5.0545280508685536E-002)
 (  0.0000000000000000     , -0.0000000000000000     ) (  5.4273584453266585E-003, -1.7803380412763753E-003) (  0.0000000000000000     , -0.0000000000000000     ) (  3.3561319393858223E-002,-0.10531624389439943     ) ( -3.2402666047058734E-003, -2.0004329101354249E-002) ( -3.0053886888655141E-002, -4.0943665499823062E-002) (  2.8854970994777452E-002,  1.4677843222728405E-002) ( -2.6771998552447062E-002, -0.0000000000000000     ) (-0.14491327434242665     ,  7.3686435985034965E-002) (  5.4595243140910799E-002, -7.4343431125742238E-002)
 (  0.0000000000000000     , -0.0000000000000000     ) (  0.0000000000000000     , -0.0000000000000000     ) (  5.4273584453266585E-003, -1.7803380412763753E-003) (  2.9428607456942511E-002, -2.9909817296647667E-002) ( -1.1822226791177918E-002,  3.7113463246024499E-002) (  1.0930860606154233E-004,  6.3069525733304606E-004) ( -5.8689411546159059E-002, -7.9965944033382197E-002) (-0.14491327434242665     , -7.3686435985034965E-002) (  3.6385312359093903E-002, -0.0000000000000000     ) (  4.7697557079385965E-002, -2.4255169074667658E-002)
 (  0.0000000000000000     , -0.0000000000000000     ) (  0.0000000000000000     , -0.0000000000000000     ) (  0.0000000000000000     , -0.0000000000000000     ) (  3.5530401284810369E-003, -1.1655048338226291E-003) (  3.6042536055086616E-002, -3.6631895338328675E-002) ( -5.4163251267930618E-002, 0.16999265750995729     ) (  8.2047501214555854E-003,  5.0545280508685536E-002) (  5.4595243140910799E-002,  7.4343431125742238E-002) (  4.7697557079385965E-002,  2.4255169074667658E-002) (  5.4321713454758835E-003, -0.0000000000000000     )
 Mode            2
 (  5.4811604971658989E-002, -0.0000000000000000     ) ( -2.3295712371146547E-002,  1.1872908774052818E-002) ( -7.9221100761865809E-002, 0.10819120565270288     ) ( -2.3317035104120334E-002, 0.14183857163234578     ) (  2.7691973219464754E-002,  8.7261851736453733E-002) (  2.3496185633342846E-002,  2.3850380443772232E-002) ( -1.4627074509254688E-003, -4.9408973112356064E-004) (  0.0000000000000000     ,  0.0000000000000000     ) (  0.0000000000000000     ,  0.0000000000000000     ) (  0.0000000000000000     ,  0.0000000000000000     )
 ( -2.3295712371146547E-002, -1.1872908774052818E-002) (-0.18855562302139200     , -0.0000000000000000     ) (  2.1230740046382944E-002, -1.0870123331816873E-002) (  7.3353069976650129E-002,-0.10018302625250194     ) (  8.6944718773240975E-003, -5.2901309597200116E-002) (  5.9724061883050924E-003,  1.8816438178675371E-002) (  1.9184555234467587E-002,  1.9473754086165525E-002) ( -2.2343225378139552E-003, -7.5473453099136499E-004) (  0.0000000000000000     ,  0.0000000000000000     ) (  0.0000000000000000     ,  0.0000000000000000     )
 ( -7.9221100761865809E-002,-0.10819120565270288     ) (  2.1230740046382944E-002,  1.0870123331816873E-002) ( 0.16490437294713481     , -0.0000000000000000     ) (  6.2021464785313495E-003, -3.1284512918372891E-003) (  3.9678676205795863E-002, -5.4189990537698407E-002) (  1.8213611597267108E-002,-0.11080666398794149     ) ( -1.7290991042552824E-002, -5.4493250249511439E-002) (  0.0000000000000000     ,  0.0000000000000000     ) ( -2.2343225378139552E-003, -7.5473453099136499E-004) (  0.0000000000000000     ,  0.0000000000000000     )
 ( -2.3317035104120334E-002,-0.14183857163234578     ) (  7.3353069976650129E-002, 0.10018302625250194     ) (  6.2021464785313495E-003,  3.1284512918372891E-003) ( 0.10087008229763034     , -0.0000000000000000     ) ( -7.2307107276831269E-003,  3.7460552936086104E-003) ( -5.2436668774066990E-002,  7.1617046161479167E-002) (  0.0000000000000000     ,  0.0000000000000000     ) ( -1.7290991042552824E-002, -5.4493250249511439E-002) ( -1.9184555234467587E-002, -1.9473754086165525E-002) ( -1.4627074509254688E-003, -4.9408973112356064E-004)
 (  2.7691973219464754E-002, -8.7261851736453733E-002) (  8.6944718773240975E-003,  5.2901309597200116E-002) (  3.9678676205795863E-002,  5.4189990537698407E-002) ( -7.2307107276831269E-003, -3.7460552936086104E-003) (-0.13203043719503213     , -0.0000000000000000     ) (  0.0000000000000000     ,  0.0000000000000000     ) ( -5.2436668774066990E-002,  7.1617046161479167E-002) ( -1.8213611597267108E-002, 0.11080666398794149     ) (  5.9724061883050924E-003,  1.8816438178675371E-002) ( -2.3496185633342846E-002, -2.3850380443772232E-002)
 (  2.3496185633342846E-002, -2.3850380443772232E-002) (  5.9724061883050924E-003, -1.8816438178675371E-002) (  1.8213611597267108E-002, 0.11080666398794149     ) ( -5.2436668774066990E-002, -7.1617046161479167E-002) (  0.0000000000000000     , -0.0000000000000000     ) (-0.13203043719503213     , -0.0000000000000000     ) (  7.2307107276831269E-003, -3.7460552936086104E-003) (  3.9678676205795863E-002, -5.4189990537698407E-002) ( -8.6944718773240975E-003,  5.2901309597200116E-002) (  2.7691973219464754E-002,  8.7261851736453733E-002)
 ( -1.4627074509254688E-003,  4.9408973112356064E-004) (  1.9184555234467587E-002, -1.9473754086165525E-002) ( -1.7290991042552824E-002,  5.4493250249511439E-002) (  0.0000000000000000     , -0.0000000000000000     ) ( -5.2436668774066990E-002, -7.1617046161479167E-002) (  7.2307107276831269E-003,  3.7460552936086104E-003) ( 0.10087008229763034     , -0.0000000000000000     ) ( -6.2021464785313495E-003,  3.1284512918372891E-003) (  7.3353069976650129E-002,-0.10018302625250194     ) (  2.3317035104120334E-002,-0.14183857163234578     )
 (  0.0000000000000000     , -0.0000000000000000     ) ( -2.2343225378139552E-003,  7.5473453099136499E-004) (  0.0000000000000000     , -0.0000000000000000     ) ( -1.7290991042552824E-002,  5.4493250249511439E-002) ( -1.8213611597267108E-002,-0.11080666398794149     ) (  3.9678676205795863E-002,  5.4189990537698407E-002) ( -6.2021464785313495E-003, -3.1284512918372891E-003) ( 0.16490437294713481     , -0.0000000000000000     ) ( -2.1230740046382944E-002,  1.0870123331816873E-002) ( -7.9221100761865809E-002, 0.10819120565270288     )
 (  0.0000000000000000     , -0.0000000000000000     ) (  0.0000000000000000     , -0.0000000000000000     ) ( -2.2343225378139552E-003,  7.5473453099136499E-004) ( -1.9184555234467587E-002,  1.9473754086165525E-002) (  5.9724061883050924E-003, -1.8816438178675371E-002) ( -8.6944718773240975E-003, -5.2901309597200116E-002) (  7.3353069976650129E-002, 0.10018302625250194     ) ( -2.1230740046382944E-002, -1.0870123331816873E-002) (-0.18855562302139200     , -0.0000000000000000     ) (  2.3295712371146547E-002, -1.1872908774052818E-002)
 (  0.0000000000000000     , -0.0000000000000000     ) (  0.0000000000000000     , -0.0000000000000000     ) (  0.0000000000000000     , -0.0000000000000000     ) ( -1.4627074509254688E-003,  4.9408973112356064E-004) ( -2.3496185633342846E-002,  2.3850380443772232E-002) (  2.7691973219464754E-002, -8.7261851736453733E-002) (  2.3317035104120334E-002, 0.14183857163234578     ) ( -7.9221100761865809E-002,-0.10819120565270288     ) (  2.3295712371146547E-002,  1.1872908774052818E-002) (  5.4811604971658989E-002, -0.0000000000000000     )
 Mode            3
 ( -6.5540153882608171E-002, -0.0000000000000000     ) (  4.2640624952453784E-002, -2.1511779701104156E-002) ( -2.0995178295034063E-002,  2.8638804947978488E-002) ( -5.8175787798453848E-003,  3.5105751338630004E-002) ( -7.0559074721365427E-003, -2.2193991641860228E-002) (  3.7446096128369985E-003,  3.8121975621207647E-003) ( -1.2116586136688573E-003, -4.0895410007027379E-004) (  0.0000000000000000     ,  0.0000000000000000     ) (  0.0000000000000000     ,  0.0000000000000000     ) (  0.0000000000000000     ,  0.0000000000000000     )
 (  4.2640624952453784E-002,  2.1511779701104156E-002) ( 0.22021134683706350     , -0.0000000000000000     ) ( -7.8706305420906716E-002,  3.9698750914534370E-002) (  1.4286501635849807E-002, -1.9458008308254608E-002) (  1.9491684602348236E-003, -1.1743766045200136E-002) ( -1.5636747649499822E-003, -4.9194162933800557E-003) (  3.0574609457905046E-003,  3.1126462752926166E-003) ( -1.8508391045275977E-003, -6.2468770644485830E-004) (  0.0000000000000000     ,  0.0000000000000000     ) (  0.0000000000000000     ,  0.0000000000000000     )
 ( -2.0995178295034063E-002, -2.8638804947978488E-002) ( -7.8706305420906716E-002, -3.9698750914534370E-002) (-0.17382567004169527     , -0.0000000000000000     ) (  1.5034515026768981E-002, -7.5851485548883695E-003) (  8.9831648703052516E-003, -1.2245051872021065E-002) (  4.3241850517455492E-003, -2.6075629014645309E-002) (  4.3287514345819412E-003,  1.3614103052560588E-002) (  0.0000000000000000     ,  0.0000000000000000     ) ( -1.8508391045275977E-003, -6.2468770644485830E-004) (  0.0000000000000000     ,  0.0000000000000000     )
 ( -5.8175787798453848E-003, -3.5105751338630004E-002) (  1.4286501635849807E-002,  1.9458008308254608E-002) (  1.5034515026768981E-002,  7.5851485548883695E-003) (-0.11465167388939521     , -0.0000000000000000     ) (  6.2358480660936362E-002, -3.1455553366522553E-002) ( -1.0019800925076322E-002,  1.3644796020887705E-002) (  0.0000000000000000     ,  0.0000000000000000     ) (  4.3287514345819412E-003,  1.3614103052560588E-002) ( -3.0574609457905046E-003, -3.1126462752926166E-003) ( -1.2116586136688573E-003, -4.0895410007027379E-004)
 ( -7.0559074721365427E-003,  2.2193991641860228E-002) (  1.9491684602348236E-003,  1.1743766045200136E-002) (  8.9831648703052516E-003,  1.2245051872021065E-002) (  6.2358480660936362E-002,  3.1455553366522553E-002) ( 0.13380615097663515     , -0.0000000000000000     ) (  0.0000000000000000     ,  0.0000000000000000     ) ( -1.0019800925076322E-002,  1.3644796020887705E-002) ( -4.3241850517455492E-003,  2.6075629014645309E-002) ( -1.5636747649499822E-003, -4.9194162933800557E-003) ( -3.7446096128369985E-003, -3.8121975621207647E-003)
 (  3.7446096128369985E-003, -3.8121975621207647E-003) ( -1.5636747649499822E-003,  4.9194162933800557E-003) (  4.3241850517455492E-003,  2.6075629014645309E-002) ( -1.0019800925076322E-002, -1.3644796020887705E-002) (  0.0000000000000000     , -0.0000000000000000     ) ( 0.13380615097663515     , -0.0000000000000000     ) ( -6.2358480660936362E-002,  3.1455553366522553E-002) (  8.9831648703052516E-003, -1.2245051872021065E-002) ( -1.9491684602348236E-003,  1.1743766045200136E-002) ( -7.0559074721365427E-003, -2.2193991641860228E-002)
 ( -1.2116586136688573E-003,  4.0895410007027379E-004) (  3.0574609457905046E-003, -3.1126462752926166E-003) (  4.3287514345819412E-003, -1.3614103052560588E-002) (  0.0000000000000000     , -0.0000000000000000     ) ( -1.0019800925076322E-002, -1.3644796020887705E-002) ( -6.2358480660936362E-002, -3.1455553366522553E-002) (-0.11465167388939521     , -0.0000000000000000     ) ( -1.5034515026768981E-002,  7.5851485548883695E-003) (  1.4286501635849807E-002, -1.9458008308254608E-002) (  5.8175787798453848E-003, -3.5105751338630004E-002)
 (  0.0000000000000000     , -0.0000000000000000     ) ( -1.8508391045275977E-003,  6.2468770644485830E-004) (  0.0000000000000000     , -0.0000000000000000     ) (  4.3287514345819412E-003, -1.3614103052560588E-002) ( -4.3241850517455492E-003, -2.6075629014645309E-002) (  8.9831648703052516E-003,  1.2245051872021065E-002) ( -1.5034515026768981E-002, -7.5851485548883695E-003) (-0.17382567004169527     , -0.0000000000000000     ) (  7.8706305420906716E-002, -3.9698750914534370E-002) ( -2.0995178295034063E-002,  2.8638804947978488E-002)
 (  0.0000000000000000     , -0.0000000000000000     ) (  0.0000000000000000     , -0.0000000000000000     ) ( -1.8508391045275977E-003,  6.2468770644485830E-004) ( -3.0574609457905046E-003,  3.1126462752926166E-003) ( -1.5636747649499822E-003,  4.9194162933800557E-003) ( -1.9491684602348236E-003, -1.1743766045200136E-002) (  1.4286501635849807E-002,  1.9458008308254608E-002) (  7.8706305420906716E-002,  3.9698750914534370E-002) ( 0.22021134683706350     , -0.0000000000000000     ) ( -4.2640624952453784E-002,  2.1511779701104156E-002)
 (  0.0000000000000000     , -0.0000000000000000     ) (  0.0000000000000000     , -0.0000000000000000     ) (  0.0000000000000000     , -0.0000000000000000     ) ( -1.2116586136688573E-003,  4.0895410007027379E-004) ( -3.7446096128369985E-003,  3.8121975621207647E-003) ( -7.0559074721365427E-003,  2.2193991641860228E-002) (  5.8175787798453848E-003,  3.5105751338630004E-002) ( -2.0995178295034063E-002, -2.8638804947978488E-002) ( -4.2640624952453784E-002, -2.1511779701104156E-002) ( -6.5540153882608171E-002, -0.0000000000000000     )
 Mode            4
 ( 0.20849794496943616     , -0.0000000000000000     ) ( -6.4917012754361555E-002, -5.0732704336227452E-002) (  2.2233072074414249E-002,-0.19197574006520285     ) (  1.0603170146093245E-003,-0.14656538199733427     ) ( -1.5466111302746130E-003, -2.1066274213238995E-002) (  3.2018933625630616E-002,  2.9433734222008436E-002) ( -1.9888577837025249E-002, -6.8679739808952672E-003) (  0.0000000000000000     ,  0.0000000000000000     ) (  0.0000000000000000     ,  0.0000000000000000     ) (  0.0000000000000000     ,  0.0000000000000000     )
 ( -6.4917012754361555E-002,  5.0732704336227452E-002) (-0.48014141725919768     , -0.0000000000000000     ) ( 0.10541328193451954     ,  7.4160456458002691E-002) ( -2.2363236809145662E-002, 0.18229765064412359     ) (  1.0005418235971519E-004,  4.9579372537320483E-002) (  9.5126818295120010E-004, -5.0676046996146317E-004) (  2.6143349830279196E-002,  2.4032543356205287E-002) ( -3.0380304467729768E-002, -1.0491003546146585E-002) (  0.0000000000000000     ,  0.0000000000000000     ) (  0.0000000000000000     ,  0.0000000000000000     )
 (  2.2233072074414249E-002, 0.19197574006520285     ) ( 0.10541328193451954     , -7.4160456458002691E-002) ( 0.35898074365527244     , -0.0000000000000000     ) ( -9.8943584978841027E-003, -1.3087815310757410E-002) ( -8.5480934300944614E-003,  9.1896219960772837E-002) ( -3.3281842620428852E-004, 0.10941443917891529     ) (  3.3260946174487010E-003,  2.0569697655080505E-002) (  0.0000000000000000     ,  0.0000000000000000     ) ( -3.0380304467729768E-002, -1.0491003546146585E-002) (  0.0000000000000000     ,  0.0000000000000000     )
 (  1.0603170146093245E-003, 0.14656538199733427     ) ( -2.2363236809145662E-002,-0.18229765064412359     ) ( -9.8943584978841027E-003,  1.3087815310757410E-002) ( 0.22681859380409800     , -0.0000000000000000     ) ( -7.3480035336792621E-002, -5.8835176774456883E-002) (  2.2172623655410791E-002,-0.14149865707195988     ) (  0.0000000000000000     ,  0.0000000000000000     ) (  3.3260946174487010E-003,  2.0569697655080505E-002) ( -2.6143349830279196E-002, -2.4032543356205287E-002) ( -1.9888577837025249E-002, -6.8679739808952672E-003)
 ( -1.5466111302746130E-003,  2.1066274213238995E-002) (  1.0005418235971519E-004, -4.9579372537320483E-002) ( -8.5480934300944614E-003, -9.1896219960772837E-002) ( -7.3480035336792621E-002,  5.8835176774456883E-002) (-0.31415586516960892     , -0.0000000000000000     ) (  0.0000000000000000     ,  0.0000000000000000     ) (  2.2172623655410791E-002,-0.14149865707195988     ) (  3.3281842620428852E-004,-0.10941443917891529     ) (  9.5126818295120010E-004, -5.0676046996146317E-004) ( -3.2018933625630616E-002, -2.9433734222008436E-002)
 (  3.2018933625630616E-002, -2.9433734222008436E-002) (  9.5126818295120010E-004,  5.0676046996146317E-004) ( -3.3281842620428852E-004,-0.10941443917891529     ) (  2.2172623655410791E-002, 0.14149865707195988     ) (  0.0000000000000000     , -0.0000000000000000     ) (-0.31415586516960892     , -0.0000000000000000     ) (  7.3480035336792621E-002,  5.8835176774456883E-002) ( -8.5480934300944614E-003,  9.1896219960772837E-002) ( -1.0005418235971519E-004, -4.9579372537320483E-002) ( -1.5466111302746130E-003, -2.1066274213238995E-002)
 ( -1.9888577837025249E-002,  6.8679739808952672E-003) (  2.6143349830279196E-002, -2.4032543356205287E-002) (  3.3260946174487010E-003, -2.0569697655080505E-002) (  0.0000000000000000     , -0.0000000000000000     ) (  2.2172623655410791E-002, 0.14149865707195988     ) (  7.3480035336792621E-002, -5.8835176774456883E-002) ( 0.22681859380409800     , -0.0000000000000000     ) (  9.8943584978841027E-003,  1.3087815310757410E-002) ( -2.2363236809145662E-002, 0.18229765064412359     ) ( -1.0603170146093245E-003, 0.14656538199733427     )
 (  0.0000000000000000     , -0.0000000000000000     ) ( -3.0380304467729768E-002,  1.0491003546146585E-002) (  0.0000000000000000     , -0.0000000000000000     ) (  3.3260946174487010E-003, -2.0569697655080505E-002) (  3.3281842620428852E-004, 0.10941443917891529     ) ( -8.5480934300944614E-003, -9.1896219960772837E-002) (  9.8943584978841027E-003, -1.3087815310757410E-002) ( 0.35898074365527244     , -0.0000000000000000     ) (-0.10541328193451954     , -7.4160456458002691E-002) (  2.2233072074414249E-002,-0.19197574006520285     )
 (  0.0000000000000000     , -0.0000000000000000     ) (  0.0000000000000000     , -0.0000000000000000     ) ( -3.0380304467729768E-002,  1.0491003546146585E-002) ( -2.6143349830279196E-002,  2.4032543356205287E-002) (  9.5126818295120010E-004,  5.0676046996146317E-004) ( -1.0005418235971519E-004,  4.9579372537320483E-002) ( -2.2363236809145662E-002,-0.18229765064412359     ) (-0.10541328193451954     ,  7.4160456458002691E-002) (-0.48014141725919768     , -0.0000000000000000     ) (  6.4917012754361555E-002,  5.0732704336227452E-002)
 (  0.0000000000000000     , -0.0000000000000000     ) (  0.0000000000000000     , -0.0000000000000000     ) (  0.0000000000000000     , -0.0000000000000000     ) ( -1.9888577837025249E-002,  6.8679739808952672E-003) ( -3.2018933625630616E-002,  2.9433734222008436E-002) ( -1.5466111302746130E-003,  2.1066274213238995E-002) ( -1.0603170146093245E-003,-0.14656538199733427     ) (  2.2233072074414249E-002, 0.19197574006520285     ) (  6.4917012754361555E-002, -5.0732704336227452E-002) ( 0.20849794496943616     , -0.0000000000000000     )
 Mode            5
 (  2.4455092888471985E-002, -0.0000000000000000     ) ( -5.6405502908818239E-002,  2.9916002957038723E-002) (  5.9893584836659429E-002, -8.5047607290450605E-002) (  9.3837919504643503E-003,-0.12030541846724511     ) ( -1.3958137390421205E-002, -4.7199767935300167E-002) (  1.6858565051088660E-002,  2.6757374544558970E-003) ( -1.8754066965346863E-003, -3.3980414896649692E-003) (  0.0000000000000000     ,  0.0000000000000000     ) (  0.0000000000000000     ,  0.0000000000000000     ) (  0.0000000000000000     ,  0.0000000000000000     )
 ( -5.6405502908818239E-002, -2.9916002957038723E-002) ( -1.1789326299900565E-002, -0.0000000000000000     ) (  9.0047396308559707E-002, -4.9540642671865108E-002) ( -6.5995509132429020E-002,  8.7904009536760502E-002) ( -5.0955176439332764E-003,  4.5915417480865292E-002) ( -2.7108747043343507E-003, -9.7908052306180000E-003) (  1.3764960723561544E-002,  2.1847304830234968E-003) ( -2.8647310485657588E-003, -5.1905941136634074E-003) (  0.0000000000000000     ,  0.0000000000000000     ) (  0.0000000000000000     ,  0.0000000000000000     )
 (  5.9893584836659429E-002,  8.5047607290450605E-002) (  9.0047396308559707E-002,  4.9540642671865108E-002) ( -5.3098970892849475E-003, -0.0000000000000000     ) ( -1.2823614901282795E-002,  7.1468307299452655E-003) ( -3.3214454939518079E-002,  4.5211938399620892E-002) ( -8.9264346657789082E-003,  9.5029898903657803E-002) (  9.2657694825699251E-003,  3.0186203685203358E-002) (  0.0000000000000000     ,  0.0000000000000000     ) ( -2.8647310485657588E-003, -5.1905941136634074E-003) (  0.0000000000000000     ,  0.0000000000000000     )
 (  9.3837919504643503E-003, 0.12030541846724511     ) ( -6.5995509132429020E-002, -8.7904009536760502E-002) ( -1.2823614901282795E-002, -7.1468307299452655E-003) ( -2.4333270901888949E-003, -0.0000000000000000     ) ( -6.7553329649262930E-002,  3.7133177461188799E-002) (  4.7409767736036557E-002, -6.3392729774345194E-002) (  0.0000000000000000     ,  0.0000000000000000     ) (  9.2657694825699251E-003,  3.0186203685203358E-002) ( -1.3764960723561544E-002, -2.1847304830234968E-003) ( -1.8754066965346863E-003, -3.3980414896649692E-003)
 ( -1.3958137390421205E-002,  4.7199767935300167E-002) ( -5.0955176439332764E-003, -4.5915417480865292E-002) ( -3.3214454939518079E-002, -4.5211938399620892E-002) ( -6.7553329649262930E-002, -3.7133177461188799E-002) ( -4.9225424090975772E-003, -0.0000000000000000     ) (  0.0000000000000000     ,  0.0000000000000000     ) (  4.7409767736036557E-002, -6.3392729774345194E-002) (  8.9264346657789082E-003, -9.5029898903657803E-002) ( -2.7108747043343507E-003, -9.7908052306180000E-003) ( -1.6858565051088660E-002, -2.6757374544558970E-003)
 (  1.6858565051088660E-002, -2.6757374544558970E-003) ( -2.7108747043343507E-003,  9.7908052306180000E-003) ( -8.9264346657789082E-003, -9.5029898903657803E-002) (  4.7409767736036557E-002,  6.3392729774345194E-002) (  0.0000000000000000     , -0.0000000000000000     ) ( -4.9225424090975772E-003, -0.0000000000000000     ) (  6.7553329649262930E-002, -3.7133177461188799E-002) ( -3.3214454939518079E-002,  4.5211938399620892E-002) (  5.0955176439332764E-003, -4.5915417480865292E-002) ( -1.3958137390421205E-002, -4.7199767935300167E-002)
 ( -1.8754066965346863E-003,  3.3980414896649692E-003) (  1.3764960723561544E-002, -2.1847304830234968E-003) (  9.2657694825699251E-003, -3.0186203685203358E-002) (  0.0000000000000000     , -0.0000000000000000     ) (  4.7409767736036557E-002,  6.3392729774345194E-002) (  6.7553329649262930E-002,  3.7133177461188799E-002) ( -2.4333270901888949E-003, -0.0000000000000000     ) (  1.2823614901282795E-002, -7.1468307299452655E-003) ( -6.5995509132429020E-002,  8.7904009536760502E-002) ( -9.3837919504643503E-003, 0.12030541846724511     )
 (  0.0000000000000000     , -0.0000000000000000     ) ( -2.8647310485657588E-003,  5.1905941136634074E-003) (  0.0000000000000000     , -0.0000000000000000     ) (  9.2657694825699251E-003, -3.0186203685203358E-002) (  8.9264346657789082E-003,  9.5029898903657803E-002) ( -3.3214454939518079E-002, -4.5211938399620892E-002) (  1.2823614901282795E-002,  7.1468307299452655E-003) ( -5.3098970892849475E-003, -0.0000000000000000     ) ( -9.0047396308559707E-002,  4.9540642671865108E-002) (  5.9893584836659429E-002, -8.5047607290450605E-002)
 (  0.0000000000000000     , -0.0000000000000000     ) (  0.0000000000000000     , -0.0000000000000000     ) ( -2.8647310485657588E-003,  5.1905941136634074E-003) ( -1.3764960723561544E-002,  2.1847304830234968E-003) ( -2.7108747043343507E-003,  9.7908052306180000E-003) (  5.0955176439332764E-003,  4.5915417480865292E-002) ( -6.5995509132429020E-002, -8.7904009536760502E-002) ( -9.0047396308559707E-002, -4.9540642671865108E-002) ( -1.1789326299900565E-002, -0.0000000000000000     ) (  5.6405502908818239E-002, -2.9916002957038723E-002)
 (  0.0000000000000000     , -0.0000000000000000     ) (  0.0000000000000000     , -0.0000000000000000     ) (  0.0000000000000000     , -0.0000000000000000     ) ( -1.8754066965346863E-003,  3.3980414896649692E-003) ( -1.6858565051088660E-002,  2.6757374544558970E-003) ( -1.3958137390421205E-002,  4.7199767935300167E-002) ( -9.3837919504643503E-003,-0.12030541846724511     ) (  5.9893584836659429E-002,  8.5047607290450605E-002) (  5.6405502908818239E-002,  2.9916002957038723E-002) (  2.4455092888471985E-002, -0.0000000000000000     )
 Mode            6
 ( 0.14893935225141039     , -0.0000000000000000     ) (-0.28259552091183243     , 0.14344034412615569     ) ( -1.5867852599149102E-003,  1.5566881469198319E-003) ( -2.3901149508000832E-002, 0.14535640914223694     ) ( -2.2722998281956265E-002, -7.1774827670786703E-002) ( -2.6525450134242429E-002, -2.7039826429793558E-002) (  2.8946528178608777E-003,  9.4322016824380283E-004) (  0.0000000000000000     ,  0.0000000000000000     ) (  0.0000000000000000     ,  0.0000000000000000     ) (  0.0000000000000000     ,  0.0000000000000000     )
 (-0.28259552091183243     ,-0.14344034412615569     ) (-0.42284497358610312     , -0.0000000000000000     ) ( 0.48907670322367897     ,-0.24826366101914052     ) ( -2.2911871182249967E-003,  3.7300907056558399E-003) (  7.7878956871415203E-003, -4.7294238758270934E-002) ( -5.0482117095329276E-003, -1.5947604044913258E-002) ( -2.1657939342177832E-002, -2.2077925828805599E-002) (  4.4216552161548978E-003,  1.4407926059954029E-003) (  0.0000000000000000     ,  0.0000000000000000     ) (  0.0000000000000000     ,  0.0000000000000000     )
 ( -1.5867852599149102E-003, -1.5566881469198319E-003) ( 0.48907670322367897     , 0.24826366101914052     ) ( 0.34377464854870782     , -0.0000000000000000     ) ( -7.5614640475753669E-002,  3.8387146161646742E-002) ( -1.7658427462905590E-003,  2.7249681614438647E-003) (  1.7545499113904066E-002,-0.10663574429855500     ) (  1.3917405905630724E-002,  4.3957257339855678E-002) (  0.0000000000000000     ,  0.0000000000000000     ) (  4.4216552161548978E-003,  1.4407926059954029E-003) (  0.0000000000000000     ,  0.0000000000000000     )
 ( -2.3901149508000832E-002,-0.14535640914223694     ) ( -2.2911871182249967E-003, -3.7300907056558399E-003) ( -7.5614640475753669E-002, -3.8387146161646742E-002) ( 0.21443287517457327     , -0.0000000000000000     ) (-0.37050985496423450     , 0.18808008361288181     ) ( -1.0541211035972210E-003,  1.0027031309223062E-003) (  0.0000000000000000     ,  0.0000000000000000     ) (  1.3917405905630724E-002,  4.3957257339855678E-002) (  2.1657939342177832E-002,  2.2077925828805599E-002) (  2.8946528178608777E-003,  9.4322016824380283E-004)
 ( -2.2722998281956265E-002,  7.1774827670786703E-002) (  7.7878956871415203E-003,  4.7294238758270934E-002) ( -1.7658427462905590E-003, -2.7249681614438647E-003) (-0.37050985496423450     ,-0.18808008361288181     ) (-0.28430190238858838     , -0.0000000000000000     ) (  0.0000000000000000     ,  0.0000000000000000     ) ( -1.0541211035972210E-003,  1.0027031309223062E-003) ( -1.7545499113904066E-002, 0.10663574429855500     ) ( -5.0482117095329276E-003, -1.5947604044913258E-002) (  2.6525450134242429E-002,  2.7039826429793558E-002)
 ( -2.6525450134242429E-002,  2.7039826429793558E-002) ( -5.0482117095329276E-003,  1.5947604044913258E-002) (  1.7545499113904066E-002, 0.10663574429855500     ) ( -1.0541211035972210E-003, -1.0027031309223062E-003) (  0.0000000000000000     , -0.0000000000000000     ) (-0.28430190238858838     , -0.0000000000000000     ) ( 0.37050985496423450     ,-0.18808008361288181     ) ( -1.7658427462905590E-003,  2.7249681614438647E-003) ( -7.7878956871415203E-003,  4.7294238758270934E-002) ( -2.2722998281956265E-002, -7.1774827670786703E-002)
 (  2.8946528178608777E-003, -9.4322016824380283E-004) ( -2.1657939342177832E-002,  2.2077925828805599E-002) (  1.3917405905630724E-002, -4.3957257339855678E-002) (  0.0000000000000000     , -0.0000000000000000     ) ( -1.0541211035972210E-003, -1.0027031309223062E-003) ( 0.37050985496423450     , 0.18808008361288181     ) ( 0.21443287517457327     , -0.0000000000000000     ) (  7.5614640475753669E-002, -3.8387146161646742E-002) ( -2.2911871182249967E-003,  3.7300907056558399E-003) (  2.3901149508000832E-002,-0.14535640914223694     )
 (  0.0000000000000000     , -0.0000000000000000     ) (  4.4216552161548978E-003, -1.4407926059954029E-003) (  0.0000000000000000     , -0.0000000000000000     ) (  1.3917405905630724E-002, -4.3957257339855678E-002) ( -1.7545499113904066E-002,-0.10663574429855500     ) ( -1.7658427462905590E-003, -2.7249681614438647E-003) (  7.5614640475753669E-002,  3.8387146161646742E-002) ( 0.34377464854870782     , -0.0000000000000000     ) (-0.48907670322367897     , 0.24826366101914052     ) ( -1.5867852599149102E-003,  1.5566881469198319E-003)
 (  0.0000000000000000     , -0.0000000000000000     ) (  0.0000000000000000     , -0.0000000000000000     ) (  4.4216552161548978E-003, -1.4407926059954029E-003) (  2.1657939342177832E-002, -2.2077925828805599E-002) ( -5.0482117095329276E-003,  1.5947604044913258E-002) ( -7.7878956871415203E-003, -4.7294238758270934E-002) ( -2.2911871182249967E-003, -3.7300907056558399E-003) (-0.48907670322367897     ,-0.24826366101914052     ) (-0.42284497358610312     , -0.0000000000000000     ) ( 0.28259552091183243     ,-0.14344034412615569     )
 (  0.0000000000000000     , -0.0000000000000000     ) (  0.0000000000000000     , -0.0000000000000000     ) (  0.0000000000000000     , -0.0000000000000000     ) (  2.8946528178608777E-003, -9.4322016824380283E-004) (  2.6525450134242429E-002, -2.7039826429793558E-002) ( -2.2722998281956265E-002,  7.1774827670786703E-002) (  2.3901149508000832E-002, 0.14535640914223694     ) ( -1.5867852599149102E-003, -1.5566881469198319E-003) ( 0.28259552091183243     , 0.14344034412615569     ) ( 0.14893935225141039     , -0.0000000000000000     )
 Mode            7
 ( -9.6707190760517300E-002, -0.0000000000000000     ) ( -5.5864788738783991E-002,  2.8637780316204248E-002) (  5.3615556422259666E-002, -7.3447072059447227E-002) (  3.3799080830057636E-002,-0.20905314631150787     ) ( -6.9749497113878983E-002,-0.21910488796673983     ) ( -3.6761848862001144E-002, -3.7366130239765059E-002) ( -1.3351886294920868E-002, -4.4950645574865023E-003) (  0.0000000000000000     ,  0.0000000000000000     ) (  0.0000000000000000     ,  0.0000000000000000     ) (  0.0000000000000000     ,  0.0000000000000000     )
 ( -5.5864788738783991E-002, -2.8637780316204248E-002) ( 0.38533402238805486     , -0.0000000000000000     ) ( 0.10779862714769584     , -5.5247295872925553E-002) ( -5.8177251279344179E-002,  7.9682551392491446E-002) ( -1.2627860294513672E-002,  7.8105447804543579E-002) ( -1.4784935294673193E-002, -4.6445507583984968E-002) ( -3.0015923904405748E-002, -3.0509317583268275E-002) ( -2.0395343205639450E-002, -6.8663245294650248E-003) (  0.0000000000000000     ,  0.0000000000000000     ) (  0.0000000000000000     ,  0.0000000000000000     )
 (  5.3615556422259666E-002,  7.3447072059447227E-002) ( 0.10779862714769584     ,  5.5247295872925553E-002) (-0.30638242408623378     , -0.0000000000000000     ) ( -1.4400368308788294E-002,  7.3974085661870932E-003) ( -2.8251082319227301E-002,  3.8698554553352700E-002) ( -2.6426277262634631E-002, 0.16345103740230854     ) (  4.4026121879626859E-002, 0.13829714404274726     ) (  0.0000000000000000     ,  0.0000000000000000     ) ( -2.0395343205639450E-002, -6.8663245294650248E-003) (  0.0000000000000000     ,  0.0000000000000000     )
 (  3.3799080830057636E-002, 0.20905314631150787     ) ( -5.8177251279344179E-002, -7.9682551392491446E-002) ( -1.4400368308788294E-002, -7.3974085661870932E-003) (-0.20650275082809116     , -0.0000000000000000     ) ( -7.8493335019390986E-002,  4.0247330479816497E-002) (  4.4147057166233683E-002, -6.0462477459048987E-002) (  0.0000000000000000     ,  0.0000000000000000     ) (  4.4026121879626859E-002, 0.13829714404274726     ) (  3.0015923904405748E-002,  3.0509317583268275E-002) ( -1.3351886294920868E-002, -4.4950645574865023E-003)
 ( -6.9749497113878983E-002, 0.21910488796673983     ) ( -1.2627860294513672E-002, -7.8105447804543579E-002) ( -2.8251082319227301E-002, -3.8698554553352700E-002) ( -7.8493335019390986E-002, -4.0247330479816497E-002) ( 0.22425834328678737     , -0.0000000000000000     ) (  0.0000000000000000     ,  0.0000000000000000     ) (  4.4147057166233683E-002, -6.0462477459048987E-002) (  2.6426277262634631E-002,-0.16345103740230854     ) ( -1.4784935294673193E-002, -4.6445507583984968E-002) (  3.6761848862001144E-002,  3.7366130239765059E-002)
 ( -3.6761848862001144E-002,  3.7366130239765059E-002) ( -1.4784935294673193E-002,  4.6445507583984968E-002) ( -2.6426277262634631E-002,-0.16345103740230854     ) (  4.4147057166233683E-002,  6.0462477459048987E-002) (  0.0000000000000000     , -0.0000000000000000     ) ( 0.22425834328678737     , -0.0000000000000000     ) (  7.8493335019390986E-002, -4.0247330479816497E-002) ( -2.8251082319227301E-002,  3.8698554553352700E-002) (  1.2627860294513672E-002, -7.8105447804543579E-002) ( -6.9749497113878983E-002,-0.21910488796673983     )
 ( -1.3351886294920868E-002,  4.4950645574865023E-003) ( -3.0015923904405748E-002,  3.0509317583268275E-002) (  4.4026121879626859E-002,-0.13829714404274726     ) (  0.0000000000000000     , -0.0000000000000000     ) (  4.4147057166233683E-002,  6.0462477459048987E-002) (  7.8493335019390986E-002,  4.0247330479816497E-002) (-0.20650275082809116     , -0.0000000000000000     ) (  1.4400368308788294E-002, -7.3974085661870932E-003) ( -5.8177251279344179E-002,  7.9682551392491446E-002) ( -3.3799080830057636E-002, 0.20905314631150787     )
 (  0.0000000000000000     , -0.0000000000000000     ) ( -2.0395343205639450E-002,  6.8663245294650248E-003) (  0.0000000000000000     , -0.0000000000000000     ) (  4.4026121879626859E-002,-0.13829714404274726     ) (  2.6426277262634631E-002, 0.16345103740230854     ) ( -2.8251082319227301E-002, -3.8698554553352700E-002) (  1.4400368308788294E-002,  7.3974085661870932E-003) (-0.30638242408623378     , -0.0000000000000000     ) (-0.10779862714769584     ,  5.5247295872925553E-002) (  5.3615556422259666E-002, -7.3447072059447227E-002)
 (  0.0000000000000000     , -0.0000000000000000     ) (  0.0000000000000000     , -0.0000000000000000     ) ( -2.0395343205639450E-002,  6.8663245294650248E-003) (  3.0015923904405748E-002, -3.0509317583268275E-002) ( -1.4784935294673193E-002,  4.6445507583984968E-002) (  1.2627860294513672E-002,  7.8105447804543579E-002) ( -5.8177251279344179E-002, -7.9682551392491446E-002) (-0.10779862714769584     , -5.5247295872925553E-002) ( 0.38533402238805486     , -0.0000000000000000     ) (  5.5864788738783991E-002, -2.8637780316204248E-002)
 (  0.0000000000000000     , -0.0000000000000000     ) (  0.0000000000000000     , -0.0000000000000000     ) (  0.0000000000000000     , -0.0000000000000000     ) ( -1.3351886294920868E-002,  4.4950645574865023E-003) (  3.6761848862001144E-002, -3.7366130239765059E-002) ( -6.9749497113878983E-002, 0.21910488796673983     ) ( -3.3799080830057636E-002,-0.20905314631150787     ) (  5.3615556422259666E-002,  7.3447072059447227E-002) (  5.5864788738783991E-002,  2.8637780316204248E-002) ( -9.6707190760517300E-002, -0.0000000000000000     )
 Mode            8
 (  2.7040274920756210E-003, -0.0000000000000000     ) (-0.10503842096749194     ,  5.3653821395874740E-002) ( 0.11279060287372727     ,-0.15457392647828966     ) (  3.0164221251372237E-002,-0.18798923158736491     ) (-0.11364237162701091     ,-0.35716290615701013     ) ( -7.9680655137293804E-002, -8.0982067276929970E-002) ( -3.4510019587226382E-002, -1.1615032435791111E-002) (  0.0000000000000000     ,  0.0000000000000000     ) (  0.0000000000000000     ,  0.0000000000000000     ) (  0.0000000000000000     ,  0.0000000000000000     )
 (-0.10503842096749194     , -5.3653821395874740E-002) ( 0.21995355381746462     , -0.0000000000000000     ) ( 0.23938541469616209     ,-0.12218472141151356     ) (-0.11223805642323455     , 0.15381478619007874     ) ( -1.1208164201175687E-002,  6.9885408002944183E-002) ( -2.4030618804840236E-002, -7.5528599724396253E-002) ( -6.5058982485681635E-002, -6.6121581048072406E-002) ( -5.2714925664291201E-002, -1.7742255112126692E-002) (  0.0000000000000000     ,  0.0000000000000000     ) (  0.0000000000000000     ,  0.0000000000000000     )
 ( 0.11279060287372727     , 0.15457392647828966     ) ( 0.23938541469616209     , 0.12218472141151356     ) (-0.18679834670261716     , -0.0000000000000000     ) ( -3.9815491314488853E-002,  2.0327758843624963E-002) ( -5.4713732235320930E-002,  7.4993447256596166E-002) ( -2.3522655960222134E-002, 0.14663169042410118     ) (  7.1838694146073995E-002, 0.22577296690549756     ) (  0.0000000000000000     ,  0.0000000000000000     ) ( -5.2714925664291201E-002, -1.7742255112126692E-002) (  0.0000000000000000     ,  0.0000000000000000     )
 (  3.0164221251372237E-002, 0.18798923158736491     ) (-0.11223805642323455     ,-0.15381478619007874     ) ( -3.9815491314488853E-002, -2.0327758843624963E-002) (-0.13749921589951056     , -0.0000000000000000     ) (-0.18046764896585801     ,  9.2123216074934261E-002) (  8.8575345613181089E-002,-0.12136398856659367     ) (  0.0000000000000000     ,  0.0000000000000000     ) (  7.1838694146073995E-002, 0.22577296690549756     ) (  6.5058982485681635E-002,  6.6121581048072406E-002) ( -3.4510019587226382E-002, -1.1615032435791111E-002)
 (-0.11364237162701091     , 0.35716290615701013     ) ( -1.1208164201175687E-002, -6.9885408002944183E-002) ( -5.4713732235320930E-002, -7.4993447256596166E-002) (-0.18046764896585801     , -9.2123216074934261E-002) ( 0.10163998129258749     , -0.0000000000000000     ) (  0.0000000000000000     ,  0.0000000000000000     ) (  8.8575345613181089E-002,-0.12136398856659367     ) (  2.3522655960222134E-002,-0.14663169042410118     ) ( -2.4030618804840236E-002, -7.5528599724396253E-002) (  7.9680655137293804E-002,  8.0982067276929970E-002)
 ( -7.9680655137293804E-002,  8.0982067276929970E-002) ( -2.4030618804840236E-002,  7.5528599724396253E-002) ( -2.3522655960222134E-002,-0.14663169042410118     ) (  8.8575345613181089E-002, 0.12136398856659367     ) (  0.0000000000000000     , -0.0000000000000000     ) ( 0.10163998129258749     , -0.0000000000000000     ) ( 0.18046764896585801     , -9.2123216074934261E-002) ( -5.4713732235320930E-002,  7.4993447256596166E-002) (  1.1208164201175687E-002, -6.9885408002944183E-002) (-0.11364237162701091     ,-0.35716290615701013     )
 ( -3.4510019587226382E-002,  1.1615032435791111E-002) ( -6.5058982485681635E-002,  6.6121581048072406E-002) (  7.1838694146073995E-002,-0.22577296690549756     ) (  0.0000000000000000     , -0.0000000000000000     ) (  8.8575345613181089E-002, 0.12136398856659367     ) ( 0.18046764896585801     ,  9.2123216074934261E-002) (-0.13749921589951056     , -0.0000000000000000     ) (  3.9815491314488853E-002, -2.0327758843624963E-002) (-0.11223805642323455     , 0.15381478619007874     ) ( -3.0164221251372237E-002, 0.18798923158736491     )
 (  0.0000000000000000     , -0.0000000000000000     ) ( -5.2714925664291201E-002,  1.7742255112126692E-002) (  0.0000000000000000     , -0.0000000000000000     ) (  7.1838694146073995E-002,-0.22577296690549756     ) (  2.3522655960222134E-002, 0.14663169042410118     ) ( -5.4713732235320930E-002, -7.4993447256596166E-002) (  3.9815491314488853E-002,  2.0327758843624963E-002) (-0.18679834670261716     , -0.0000000000000000     ) (-0.23938541469616209     , 0.12218472141151356     ) ( 0.11279060287372727     ,-0.15457392647828966     )
 (  0.0000000000000000     , -0.0000000000000000     ) (  0.0000000000000000     , -0.0000000000000000     ) ( -5.2714925664291201E-002,  1.7742255112126692E-002) (  6.5058982485681635E-002, -6.6121581048072406E-002) ( -2.4030618804840236E-002,  7.5528599724396253E-002) (  1.1208164201175687E-002,  6.9885408002944183E-002) (-0.11223805642323455     ,-0.15381478619007874     ) (-0.23938541469616209     ,-0.12218472141151356     ) ( 0.21995355381746462     , -0.0000000000000000     ) ( 0.10503842096749194     , -5.3653821395874740E-002)
 (  0.0000000000000000     , -0.0000000000000000     ) (  0.0000000000000000     , -0.0000000000000000     ) (  0.0000000000000000     , -0.0000000000000000     ) ( -3.4510019587226382E-002,  1.1615032435791111E-002) (  7.9680655137293804E-002, -8.0982067276929970E-002) (-0.11364237162701091     , 0.35716290615701013     ) ( -3.0164221251372237E-002,-0.18798923158736491     ) ( 0.11279060287372727     , 0.15457392647828966     ) ( 0.10503842096749194     ,  5.3653821395874740E-002) (  2.7040274920756210E-003, -0.0000000000000000     )
 Mode            9
 (-0.20475646893068791     , -0.0000000000000000     ) (-0.16283608833292582     , 0.11264518451556496     ) ( 0.22594790083924979     ,-0.26012779057196250     ) (  3.5655537368550989E-002,-0.49346072000177349     ) ( -6.7430478511608716E-002,-0.25862681809982052     ) (  1.9989338376656000E-002,  2.1943096573523432E-002) (  1.4271223013283623E-003,  5.2135609526485379E-004) (  0.0000000000000000     ,  0.0000000000000000     ) (  0.0000000000000000     ,  0.0000000000000000     ) (  0.0000000000000000     ,  0.0000000000000000     )
 (-0.16283608833292582     ,-0.11264518451556496     ) ( 0.88641516358289729     , -0.0000000000000000     ) ( 0.38185187400850901     ,-0.25045876126959854     ) (-0.23752056378781816     , 0.28431227236961992     ) ( -1.3728612420341927E-002, 0.17873737654370275     ) ( -1.5401261064612447E-002, -5.8505454208432790E-002) (  1.6321226439547004E-002,  1.7916463327248781E-002) (  2.1799653239322658E-003,  7.9638459019260011E-004) (  0.0000000000000000     ,  0.0000000000000000     ) (  0.0000000000000000     ,  0.0000000000000000     )
 ( 0.22594790083924979     , 0.26012779057196250     ) ( 0.38185187400850901     , 0.25045876126959854     ) (-0.74907043618557334     , -0.0000000000000000     ) ( -7.9302716481155666E-002,  5.0729562391456241E-002) (-0.12309512453761208     , 0.14565620689338615     ) ( -2.8284924596623257E-002, 0.38019187189549386     ) (  4.0527020691040673E-002, 0.15647850840808020     ) (  0.0000000000000000     ,  0.0000000000000000     ) (  2.1799653239322658E-003,  7.9638459019260011E-004) (  0.0000000000000000     ,  0.0000000000000000     )
 (  3.5655537368550989E-002, 0.49346072000177349     ) (-0.23752056378781816     ,-0.28431227236961992     ) ( -7.9302716481155666E-002, -5.0729562391456241E-002) (-0.48684064181560338     , -0.0000000000000000     ) (-0.30420223888156517     , 0.19883484882780408     ) ( 0.16788902316546966     ,-0.20006186931291847     ) (  0.0000000000000000     ,  0.0000000000000000     ) (  4.0527020691040673E-002, 0.15647850840808020     ) ( -1.6321226439547004E-002, -1.7916463327248781E-002) (  1.4271223013283623E-003,  5.2135609526485379E-004)
 ( -6.7430478511608716E-002, 0.25862681809982052     ) ( -1.3728612420341927E-002,-0.17873737654370275     ) (-0.12309512453761208     ,-0.14565620689338615     ) (-0.30420223888156517     ,-0.19883484882780408     ) ( 0.55425238334896720     , -0.0000000000000000     ) (  0.0000000000000000     ,  0.0000000000000000     ) ( 0.16788902316546966     ,-0.20006186931291847     ) (  2.8284924596623257E-002,-0.38019187189549386     ) ( -1.5401261064612447E-002, -5.8505454208432790E-002) ( -1.9989338376656000E-002, -2.1943096573523432E-002)
 (  1.9989338376656000E-002, -2.1943096573523432E-002) ( -1.5401261064612447E-002,  5.8505454208432790E-002) ( -2.8284924596623257E-002,-0.38019187189549386     ) ( 0.16788902316546966     , 0.20006186931291847     ) (  0.0000000000000000     , -0.0000000000000000     ) ( 0.55425238334896720     , -0.0000000000000000     ) ( 0.30420223888156517     ,-0.19883484882780408     ) (-0.12309512453761208     , 0.14565620689338615     ) (  1.3728612420341927E-002,-0.17873737654370275     ) ( -6.7430478511608716E-002,-0.25862681809982052     )
 (  1.4271223013283623E-003, -5.2135609526485379E-004) (  1.6321226439547004E-002, -1.7916463327248781E-002) (  4.0527020691040673E-002,-0.15647850840808020     ) (  0.0000000000000000     , -0.0000000000000000     ) ( 0.16788902316546966     , 0.20006186931291847     ) ( 0.30420223888156517     , 0.19883484882780408     ) (-0.48684064181560338     , -0.0000000000000000     ) (  7.9302716481155666E-002, -5.0729562391456241E-002) (-0.23752056378781816     , 0.28431227236961992     ) ( -3.5655537368550989E-002, 0.49346072000177349     )
 (  0.0000000000000000     , -0.0000000000000000     ) (  2.1799653239322658E-003, -7.9638459019260011E-004) (  0.0000000000000000     , -0.0000000000000000     ) (  4.0527020691040673E-002,-0.15647850840808020     ) (  2.8284924596623257E-002, 0.38019187189549386     ) (-0.12309512453761208     ,-0.14565620689338615     ) (  7.9302716481155666E-002,  5.0729562391456241E-002) (-0.74907043618557334     , -0.0000000000000000     ) (-0.38185187400850901     , 0.25045876126959854     ) ( 0.22594790083924979     ,-0.26012779057196250     )
 (  0.0000000000000000     , -0.0000000000000000     ) (  0.0000000000000000     , -0.0000000000000000     ) (  2.1799653239322658E-003, -7.9638459019260011E-004) ( -1.6321226439547004E-002,  1.7916463327248781E-002) ( -1.5401261064612447E-002,  5.8505454208432790E-002) (  1.3728612420341927E-002, 0.17873737654370275     ) (-0.23752056378781816     ,-0.28431227236961992     ) (-0.38185187400850901     ,-0.25045876126959854     ) ( 0.88641516358289729     , -0.0000000000000000     ) ( 0.16283608833292582     ,-0.11264518451556496     )
 (  0.0000000000000000     , -0.0000000000000000     ) (  0.0000000000000000     , -0.0000000000000000     ) (  0.0000000000000000     , -0.0000000000000000     ) (  1.4271223013283623E-003, -5.2135609526485379E-004) ( -1.9989338376656000E-002,  2.1943096573523432E-002) ( -6.7430478511608716E-002, 0.25862681809982052     ) ( -3.5655537368550989E-002,-0.49346072000177349     ) ( 0.22594790083924979     , 0.26012779057196250     ) ( 0.16283608833292582     , 0.11264518451556496     ) (-0.20475646893068791     , -0.0000000000000000     )
 Mode           10
 ( 0.18953709202797203     , -0.0000000000000000     ) (  4.5838892340293737E-002, -2.3244891250546448E-002) (  3.4307081215262804E-002, -4.6772995584877089E-002) (  3.7977642506072827E-003, -2.3430557062223765E-002) ( -1.3429817932925277E-002, -4.1805420313037259E-002) ( -5.3572563122776508E-002, -5.4326654408477344E-002) (  2.3945901561645989E-002,  8.0235444025553559E-003) (  0.0000000000000000     ,  0.0000000000000000     ) (  0.0000000000000000     ,  0.0000000000000000     ) (  0.0000000000000000     ,  0.0000000000000000     )
 (  4.5838892340293737E-002,  2.3244891250546448E-002) (-0.60430103892067544     , -0.0000000000000000     ) ( -6.0093756081307965E-002,  3.0472901352544476E-002) ( -1.0264981609048844E-002,  1.3904821626372821E-002) ( -3.0338019223960294E-004,  1.9158532543715372E-003) ( -3.7148670772485411E-003, -1.1595016337664396E-002) ( -4.3741814621281794E-002, -4.4357527577763921E-002) (  3.6577968830068003E-002,  1.2256166522183051E-002) (  0.0000000000000000     ,  0.0000000000000000     ) (  0.0000000000000000     ,  0.0000000000000000     )
 (  3.4307081215262804E-002,  4.6772995584877089E-002) ( -6.0093756081307965E-002, -3.0472901352544476E-002) ( 0.46120055030868135     , -0.0000000000000000     ) (  1.2340444464118114E-002, -6.2581831824238040E-003) ( -1.1376189805055848E-002,  1.5485162060781807E-002) ( -1.8538109551348005E-003,  1.1481338119640385E-002) (  6.8821039297517657E-003,  2.1366073247417541E-002) (  0.0000000000000000     ,  0.0000000000000000     ) (  3.6577968830068003E-002,  1.2256166522183051E-002) (  0.0000000000000000     ,  0.0000000000000000     )
 (  3.7977642506072827E-003,  2.3430557062223765E-002) ( -1.0264981609048844E-002, -1.3904821626372821E-002) (  1.2340444464118114E-002,  6.2581831824238040E-003) ( 0.30937006959101504     , -0.0000000000000000     ) (  5.0081898275651918E-002, -2.5396559691222991E-002) (  5.3805726784974649E-003, -7.2638404157794271E-003) (  0.0000000000000000     ,  0.0000000000000000     ) (  6.8821039297517657E-003,  2.1366073247417541E-002) (  4.3741814621281794E-002,  4.4357527577763921E-002) (  2.3945901561645989E-002,  8.0235444025553559E-003)
 ( -1.3429817932925277E-002,  4.1805420313037259E-002) ( -3.0338019223960294E-004, -1.9158532543715372E-003) ( -1.1376189805055848E-002, -1.5485162060781807E-002) (  5.0081898275651918E-002,  2.5396559691222991E-002) (-0.35580667300699304     , -0.0000000000000000     ) (  0.0000000000000000     ,  0.0000000000000000     ) (  5.3805726784974649E-003, -7.2638404157794271E-003) (  1.8538109551348005E-003, -1.1481338119640385E-002) ( -3.7148670772485411E-003, -1.1595016337664396E-002) (  5.3572563122776508E-002,  5.4326654408477344E-002)
 ( -5.3572563122776508E-002,  5.4326654408477344E-002) ( -3.7148670772485411E-003,  1.1595016337664396E-002) ( -1.8538109551348005E-003, -1.1481338119640385E-002) (  5.3805726784974649E-003,  7.2638404157794271E-003) (  0.0000000000000000     , -0.0000000000000000     ) (-0.35580667300699304     , -0.0000000000000000     ) ( -5.0081898275651918E-002,  2.5396559691222991E-002) ( -1.1376189805055848E-002,  1.5485162060781807E-002) (  3.0338019223960294E-004, -1.9158532543715372E-003) ( -1.3429817932925277E-002, -4.1805420313037252E-002)
 (  2.3945901561645989E-002, -8.0235444025553559E-003) ( -4.3741814621281794E-002,  4.4357527577763921E-002) (  6.8821039297517657E-003, -2.1366073247417541E-002) (  0.0000000000000000     , -0.0000000000000000     ) (  5.3805726784974649E-003,  7.2638404157794271E-003) ( -5.0081898275651918E-002, -2.5396559691222991E-002) ( 0.30937006959101504     , -0.0000000000000000     ) ( -1.2340444464118114E-002,  6.2581831824238040E-003) ( -1.0264981609048844E-002,  1.3904821626372821E-002) ( -3.7977642506072827E-003,  2.3430557062223765E-002)
 (  0.0000000000000000     , -0.0000000000000000     ) (  3.6577968830068003E-002, -1.2256166522183051E-002) (  0.0000000000000000     , -0.0000000000000000     ) (  6.8821039297517657E-003, -2.1366073247417541E-002) (  1.8538109551348005E-003,  1.1481338119640385E-002) ( -1.1376189805055848E-002, -1.5485162060781807E-002) ( -1.2340444464118114E-002, -6.2581831824238040E-003) ( 0.46120055030868135     , -0.0000000000000000     ) (  6.0093756081307965E-002, -3.0472901352544476E-002) (  3.4307081215262804E-002, -4.6772995584877089E-002)
 (  0.0000000000000000     , -0.0000000000000000     ) (  0.0000000000000000     , -0.0000000000000000     ) (  3.6577968830068003E-002, -1.2256166522183051E-002) (  4.3741814621281794E-002, -4.4357527577763921E-002) ( -3.7148670772485411E-003,  1.1595016337664396E-002) (  3.0338019223960294E-004,  1.9158532543715372E-003) ( -1.0264981609048844E-002, -1.3904821626372821E-002) (  6.0093756081307965E-002,  3.0472901352544476E-002) (-0.60430103892067544     , -0.0000000000000000     ) ( -4.5838892340293737E-002,  2.3244891250546448E-002)
 (  0.0000000000000000     , -0.0000000000000000     ) (  0.0000000000000000     , -0.0000000000000000     ) (  0.0000000000000000     , -0.0000000000000000     ) (  2.3945901561645989E-002, -8.0235444025553559E-003) (  5.3572563122776508E-002, -5.4326654408477344E-002) ( -1.3429817932925277E-002,  4.1805420313037252E-002) ( -3.7977642506072827E-003, -2.3430557062223765E-002) (  3.4307081215262804E-002,  4.6772995584877089E-002) ( -4.5838892340293737E-002, -2.3244891250546448E-002) ( 0.18953709202797203     , -0.0000000000000000     )
 Mode           11
 (  3.1694711030279321E-002, -0.0000000000000000     ) ( -4.8130996326767109E-002,  2.4516123575784254E-002) ( -9.1359452585515789E-003,  1.2625808232809784E-002) (  1.5719932368593530E-002, -9.6956173479437080E-002) ( -1.0081086906722377E-002, -3.1300598593243072E-002) (  3.7975607895900459E-002,  3.8574737001195389E-002) (  1.4316575873451342E-002,  4.7882086801933907E-003) (  0.0000000000000000     ,  0.0000000000000000     ) (  0.0000000000000000     ,  0.0000000000000000     ) (  0.0000000000000000     ,  0.0000000000000000     )
 ( -4.8130996326767109E-002, -2.4516123575784254E-002) ( -8.7700086074081321E-002, -0.0000000000000000     ) (  7.1437234583321602E-002, -3.6407810234142496E-002) (  1.0646575669404927E-002, -1.4688359817370588E-002) ( -4.1773288831838265E-003,  2.5798809848304776E-002) ( -2.2024920970895806E-003, -6.8387400492837831E-003) (  3.1006954005654678E-002,  3.1496140871662276E-002) (  2.1868930877556432E-002,  7.3141095734102716E-003) (  0.0000000000000000     ,  0.0000000000000000     ) (  0.0000000000000000     ,  0.0000000000000000     )
 ( -9.1359452585515789E-003, -1.2625808232809784E-002) (  7.1437234583321602E-002,  3.6407810234142496E-002) (  6.1302674098953243E-002, -0.0000000000000000     ) ( -6.5489379182948251E-003,  3.3471560372273380E-003) (  5.2715731032040268E-003, -7.2765112705761928E-003) ( -1.0594964398869684E-002,  6.5381001921202719E-002) (  6.2427298889311516E-003,  1.9382471962256828E-002) (  0.0000000000000000     ,  0.0000000000000000     ) (  2.1868930877556432E-002,  7.3141095734102716E-003) (  0.0000000000000000     ,  0.0000000000000000     )
 (  1.5719932368593530E-002,  9.6956173479437080E-002) (  1.0646575669404927E-002,  1.4688359817370588E-002) ( -6.5489379182948251E-003, -3.3471560372273380E-003) (  4.2797300208471334E-002, -0.0000000000000000     ) ( -5.0111959694205267E-002,  2.5547998555510782E-002) ( -7.6036551639200537E-003,  1.0491826619312219E-002) (  0.0000000000000000     ,  0.0000000000000000     ) (  6.2427298889311516E-003,  1.9382471962256828E-002) ( -3.1006954005654678E-002, -3.1496140871662276E-002) (  1.4316575873451342E-002,  4.7882086801933907E-003)
 ( -1.0081086906722377E-002,  3.1300598593243072E-002) ( -4.1773288831838265E-003, -2.5798809848304776E-002) (  5.2715731032040268E-003,  7.2765112705761928E-003) ( -5.0111959694205267E-002, -2.5547998555510782E-002) ( -4.8094599263622584E-002, -0.0000000000000000     ) (  0.0000000000000000     ,  0.0000000000000000     ) ( -7.6036551639200537E-003,  1.0491826619312219E-002) (  1.0594964398869684E-002, -6.5381001921202719E-002) ( -2.2024920970895806E-003, -6.8387400492837831E-003) ( -3.7975607895900459E-002, -3.8574737001195389E-002)
 (  3.7975607895900459E-002, -3.8574737001195389E-002) ( -2.2024920970895806E-003,  6.8387400492837831E-003) ( -1.0594964398869684E-002, -6.5381001921202719E-002) ( -7.6036551639200537E-003, -1.0491826619312219E-002) (  0.0000000000000000     , -0.0000000000000000     ) ( -4.8094599263622584E-002, -0.0000000000000000     ) (  5.0111959694205267E-002, -2.5547998555510782E-002) (  5.2715731032040268E-003, -7.2765112705761928E-003) (  4.1773288831838265E-003, -2.5798809848304776E-002) ( -1.0081086906722377E-002, -3.1300598593243072E-002)
 (  1.4316575873451342E-002, -4.7882086801933907E-003) (  3.1006954005654678E-002, -3.1496140871662276E-002) (  6.2427298889311516E-003, -1.9382471962256828E-002) (  0.0000000000000000     , -0.0000000000000000     ) ( -7.6036551639200537E-003, -1.0491826619312219E-002) (  5.0111959694205267E-002,  2.5547998555510782E-002) (  4.2797300208471334E-002, -0.0000000000000000     ) (  6.5489379182948251E-003, -3.3471560372273380E-003) (  1.0646575669404927E-002, -1.4688359817370588E-002) ( -1.5719932368593530E-002,  9.6956173479437080E-002)
 (  0.0000000000000000     , -0.0000000000000000     ) (  2.1868930877556432E-002, -7.3141095734102716E-003) (  0.0000000000000000     , -0.0000000000000000     ) (  6.2427298889311516E-003, -1.9382471962256828E-002) (  1.0594964398869684E-002,  6.5381001921202719E-002) (  5.2715731032040268E-003,  7.2765112705761928E-003) (  6.5489379182948251E-003,  3.3471560372273380E-003) (  6.1302674098953243E-002, -0.0000000000000000     ) ( -7.1437234583321602E-002,  3.6407810234142496E-002) ( -9.1359452585515789E-003,  1.2625808232809784E-002)
 (  0.0000000000000000     , -0.0000000000000000     ) (  0.0000000000000000     , -0.0000000000000000     ) (  2.1868930877556432E-002, -7.3141095734102716E-003) ( -3.1006954005654678E-002,  3.1496140871662276E-002) ( -2.2024920970895806E-003,  6.8387400492837831E-003) (  4.1773288831838265E-003,  2.5798809848304776E-002) (  1.0646575669404927E-002,  1.4688359817370588E-002) ( -7.1437234583321602E-002, -3.6407810234142496E-002) ( -8.7700086074081321E-002, -0.0000000000000000     ) (  4.8130996326767109E-002, -2.4516123575784254E-002)
 (  0.0000000000000000     , -0.0000000000000000     ) (  0.0000000000000000     , -0.0000000000000000     ) (  0.0000000000000000     , -0.0000000000000000     ) (  1.4316575873451342E-002, -4.7882086801933907E-003) ( -3.7975607895900459E-002,  3.8574737001195389E-002) ( -1.0081086906722377E-002,  3.1300598593243072E-002) ( -1.5719932368593530E-002, -9.6956173479437080E-002) ( -9.1359452585515789E-003, -1.2625808232809784E-002) (  4.8130996326767109E-002,  2.4516123575784254E-002) (  3.1694711030279321E-002, -0.0000000000000000     )
 Mode           12
 ( -7.3177241793908582E-002, -0.0000000000000000     ) ( -8.3125018214004698E-002,  4.1878473799830174E-002) ( -7.5233690382133248E-002, 0.10269726484919615     ) ( -4.5667011729502952E-002, 0.28011285790991569     ) ( -3.2217017869650595E-002,-0.10119283981082419     ) (  3.5820959683914015E-002,  3.6353885490764494E-002) ( -1.6482540937924898E-002, -5.5457132478664755E-003) (  0.0000000000000000     ,  0.0000000000000000     ) (  0.0000000000000000     ,  0.0000000000000000     ) (  0.0000000000000000     ,  0.0000000000000000     )
 ( -8.3125018214004698E-002, -4.1878473799830174E-002) (  8.3987615497633686E-002, -0.0000000000000000     ) ( 0.12270276475463225     , -6.1721935273602570E-002) (  7.8473185778867735E-002,-0.10716334281428541     ) (  1.7566865740165895E-002,-0.10774900341500829     ) ( -6.1602629119003570E-003, -1.9349390277750910E-002) (  2.9247691107465706E-002,  2.9682823206647273E-002) ( -2.5177497164416422E-002, -8.4712169136225077E-003) (  0.0000000000000000     ,  0.0000000000000000     ) (  0.0000000000000000     ,  0.0000000000000000     )
 ( -7.5233690382133248E-002,-0.10269726484919615     ) ( 0.12270276475463225     ,  6.1721935273602570E-002) (  6.8950837271635548E-003, -0.0000000000000000     ) ( -1.3295246356737763E-002,  6.6469585516415923E-003) (  4.0668756886332209E-002, -5.5528844288318682E-002) (  3.6210345209328663E-002,-0.22210459879367841     ) (  2.1564230561160781E-002,  6.7732409889036713E-002) (  0.0000000000000000     ,  0.0000000000000000     ) ( -2.5177497164416422E-002, -8.4712169136225077E-003) (  0.0000000000000000     ,  0.0000000000000000     )
 ( -4.5667011729502952E-002,-0.28011285790991569     ) (  7.8473185778867735E-002, 0.10716334281428541     ) ( -1.3295246356737763E-002, -6.6469585516415923E-003) ( -1.8358697137297968E-002, -0.0000000000000000     ) ( -8.8314650308148238E-002,  4.4387969262402537E-002) ( -5.5706377987913315E-002,  7.6072538019604355E-002) (  0.0000000000000000     ,  0.0000000000000000     ) (  2.1564230561160781E-002,  6.7732409889036713E-002) ( -2.9247691107465706E-002, -2.9682823206647273E-002) ( -1.6482540937924898E-002, -5.5457132478664755E-003)
 ( -3.2217017869650595E-002, 0.10119283981082419     ) (  1.7566865740165895E-002, 0.10774900341500829     ) (  4.0668756886332209E-002,  5.5528844288318682E-002) ( -8.8314650308148238E-002, -4.4387969262402537E-002) (  6.5323970640928861E-004, -0.0000000000000000     ) (  0.0000000000000000     ,  0.0000000000000000     ) ( -5.5706377987913315E-002,  7.6072538019604355E-002) ( -3.6210345209328663E-002, 0.22210459879367841     ) ( -6.1602629119003570E-003, -1.9349390277750910E-002) ( -3.5820959683914015E-002, -3.6353885490764494E-002)
 (  3.5820959683914015E-002, -3.6353885490764494E-002) ( -6.1602629119003570E-003,  1.9349390277750910E-002) (  3.6210345209328663E-002, 0.22210459879367841     ) ( -5.5706377987913315E-002, -7.6072538019604355E-002) (  0.0000000000000000     , -0.0000000000000000     ) (  6.5323970640928861E-004, -0.0000000000000000     ) (  8.8314650308148238E-002, -4.4387969262402537E-002) (  4.0668756886332209E-002, -5.5528844288318682E-002) ( -1.7566865740165895E-002, 0.10774900341500829     ) ( -3.2217017869650595E-002,-0.10119283981082419     )
 ( -1.6482540937924898E-002,  5.5457132478664755E-003) (  2.9247691107465706E-002, -2.9682823206647273E-002) (  2.1564230561160781E-002, -6.7732409889036713E-002) (  0.0000000000000000     , -0.0000000000000000     ) ( -5.5706377987913315E-002, -7.6072538019604355E-002) (  8.8314650308148238E-002,  4.4387969262402537E-002) ( -1.8358697137297968E-002, -0.0000000000000000     ) (  1.3295246356737763E-002, -6.6469585516415923E-003) (  7.8473185778867735E-002,-0.10716334281428541     ) (  4.5667011729502952E-002,-0.28011285790991569     )
 (  0.0000000000000000     , -0.0000000000000000     ) ( -2.5177497164416422E-002,  8.4712169136225077E-003) (  0.0000000000000000     , -0.0000000000000000     ) (  2.1564230561160781E-002, -6.7732409889036713E-002) ( -3.6210345209328663E-002,-0.22210459879367841     ) (  4.0668756886332209E-002,  5.5528844288318682E-002) (  1.3295246356737763E-002,  6.6469585516415923E-003) (  6.8950837271635548E-003, -0.0000000000000000     ) (-0.12270276475463225     ,  6.1721935273602570E-002) ( -7.5233690382133248E-002, 0.10269726484919615     )
 (  0.0000000000000000     , -0.0000000000000000     ) (  0.0000000000000000     , -0.0000000000000000     ) ( -2.5177497164416422E-002,  8.4712169136225077E-003) ( -2.9247691107465706E-002,  2.9682823206647273E-002) ( -6.1602629119003570E-003,  1.9349390277750910E-002) ( -1.7566865740165895E-002,-0.10774900341500829     ) (  7.8473185778867735E-002, 0.10716334281428541     ) (-0.12270276475463225     , -6.1721935273602570E-002) (  8.3987615497633686E-002, -0.0000000000000000     ) (  8.3125018214004698E-002, -4.1878473799830174E-002)
 (  0.0000000000000000     , -0.0000000000000000     ) (  0.0000000000000000     , -0.0000000000000000     ) (  0.0000000000000000     , -0.0000000000000000     ) ( -1.6482540937924898E-002,  5.5457132478664755E-003) ( -3.5820959683914015E-002,  3.6353885490764494E-002) ( -3.2217017869650595E-002, 0.10119283981082419     ) (  4.5667011729502952E-002, 0.28011285790991569     ) ( -7.5233690382133248E-002,-0.10269726484919615     ) (  8.3125018214004698E-002,  4.1878473799830174E-002) ( -7.3177241793908582E-002, -0.0000000000000000     )
 Mode           13
 ( -5.6850629694983980E-002, -0.0000000000000000     ) ( -3.2221460965921128E-002,  1.6101918489427505E-002) ( -3.9318074170567721E-002,  5.3636676901826726E-002) ( -2.8516493554633520E-002, 0.17543237303875106     ) ( -3.9498288390168591E-002,-0.12428555725594213     ) (  7.5209520866496692E-003,  7.6254886197491501E-003) ( -1.7342580771983135E-003, -5.9327216473874288E-004) (  0.0000000000000000     ,  0.0000000000000000     ) (  0.0000000000000000     ,  0.0000000000000000     ) (  0.0000000000000000     ,  0.0000000000000000     )
 ( -3.2221460965921128E-002, -1.6101918489427505E-002) (  5.2169779102699945E-002, -0.0000000000000000     ) (  5.1555377695068932E-002, -2.5706712983658290E-002) (  3.5343822504038232E-002, -4.8223320942778793E-002) (  1.0546109518284250E-002, -6.4868492098033081E-002) ( -8.4465347568421258E-003, -2.6577855650372371E-002) (  6.1408316640707014E-003,  6.2261853859284649E-003) ( -2.6491229711166132E-003, -9.0623820087520012E-004) (  0.0000000000000000     ,  0.0000000000000000     ) (  0.0000000000000000     ,  0.0000000000000000     )
 ( -3.9318074170567721E-002, -5.3636676901826726E-002) (  5.1555377695068932E-002,  2.5706712983658290E-002) (  1.7309856063693323E-002, -0.0000000000000000     ) ( -7.7445281013863651E-003,  3.8457197132342278E-003) (  1.9005376886882069E-002, -2.5928760499741136E-002) (  2.2187919261987158E-002,-0.13648845848312194     ) (  2.4795496592127639E-002,  7.8021777097148040E-002) (  0.0000000000000000     ,  0.0000000000000000     ) ( -2.6491229711166132E-003, -9.0623820087520012E-004) (  0.0000000000000000     ,  0.0000000000000000     )
 ( -2.8516493554633520E-002,-0.17543237303875106     ) (  3.5343822504038232E-002,  4.8223320942778793E-002) ( -7.7445281013863651E-003, -3.8457197132342278E-003) ( -6.0154294938035077E-003, -0.0000000000000000     ) ( -3.9098572505786869E-002,  1.9482626742739671E-002) ( -2.5955886819715716E-002,  3.5415130158685137E-002) (  0.0000000000000000     ,  0.0000000000000000     ) (  2.4795496592127639E-002,  7.8021777097148040E-002) ( -6.1408316640707014E-003, -6.2261853859284649E-003) ( -1.7342580771983135E-003, -5.9327216473874288E-004)
 ( -3.9498288390168591E-002, 0.12428555725594213     ) (  1.0546109518284250E-002,  6.4868492098033081E-002) (  1.9005376886882069E-002,  2.5928760499741136E-002) ( -3.9098572505786869E-002, -1.9482626742739671E-002) ( -6.6135759776057845E-003, -0.0000000000000000     ) (  0.0000000000000000     ,  0.0000000000000000     ) ( -2.5955886819715716E-002,  3.5415130158685137E-002) ( -2.2187919261987158E-002, 0.13648845848312194     ) ( -8.4465347568421258E-003, -2.6577855650372371E-002) ( -7.5209520866496692E-003, -7.6254886197491501E-003)
 (  7.5209520866496692E-003, -7.6254886197491501E-003) ( -8.4465347568421258E-003,  2.6577855650372371E-002) (  2.2187919261987158E-002, 0.13648845848312194     ) ( -2.5955886819715716E-002, -3.5415130158685137E-002) (  0.0000000000000000     , -0.0000000000000000     ) ( -6.6135759776057845E-003, -0.0000000000000000     ) (  3.9098572505786869E-002, -1.9482626742739671E-002) (  1.9005376886882069E-002, -2.5928760499741136E-002) ( -1.0546109518284250E-002,  6.4868492098033081E-002) ( -3.9498288390168591E-002,-0.12428555725594213     )
 ( -1.7342580771983135E-003,  5.9327216473874288E-004) (  6.1408316640707014E-003, -6.2261853859284649E-003) (  2.4795496592127639E-002, -7.8021777097148040E-002) (  0.0000000000000000     , -0.0000000000000000     ) ( -2.5955886819715716E-002, -3.5415130158685137E-002) (  3.9098572505786869E-002,  1.9482626742739671E-002) ( -6.0154294938035077E-003, -0.0000000000000000     ) (  7.7445281013863651E-003, -3.8457197132342278E-003) (  3.5343822504038232E-002, -4.8223320942778793E-002) (  2.8516493554633520E-002,-0.17543237303875106     )
 (  0.0000000000000000     , -0.0000000000000000     ) ( -2.6491229711166132E-003,  9.0623820087520012E-004) (  0.0000000000000000     , -0.0000000000000000     ) (  2.4795496592127639E-002, -7.8021777097148040E-002) ( -2.2187919261987158E-002,-0.13648845848312194     ) (  1.9005376886882069E-002,  2.5928760499741136E-002) (  7.7445281013863651E-003,  3.8457197132342278E-003) (  1.7309856063693323E-002, -0.0000000000000000     ) ( -5.1555377695068932E-002,  2.5706712983658290E-002) ( -3.9318074170567721E-002,  5.3636676901826726E-002)
 (  0.0000000000000000     , -0.0000000000000000     ) (  0.0000000000000000     , -0.0000000000000000     ) ( -2.6491229711166132E-003,  9.0623820087520012E-004) ( -6.1408316640707014E-003,  6.2261853859284649E-003) ( -8.4465347568421258E-003,  2.6577855650372371E-002) ( -1.0546109518284250E-002, -6.4868492098033081E-002) (  3.5343822504038232E-002,  4.8223320942778793E-002) ( -5.1555377695068932E-002, -2.5706712983658290E-002) (  5.2169779102699945E-002, -0.0000000000000000     ) (  3.2221460965921128E-002, -1.6101918489427505E-002)
 (  0.0000000000000000     , -0.0000000000000000     ) (  0.0000000000000000     , -0.0000000000000000     ) (  0.0000000000000000     , -0.0000000000000000     ) ( -1.7342580771983135E-003,  5.9327216473874288E-004) ( -7.5209520866496692E-003,  7.6254886197491501E-003) ( -3.9498288390168591E-002, 0.12428555725594213     ) (  2.8516493554633520E-002, 0.17543237303875106     ) ( -3.9318074170567721E-002, -5.3636676901826726E-002) (  3.2221460965921128E-002,  1.6101918489427505E-002) ( -5.6850629694983980E-002, -0.0000000000000000     )
 Mode           14
 ( -5.7190007508880182E-002, -0.0000000000000000     ) ( -6.3248337806546082E-002,  3.2099775181864118E-002) ( -1.5580186435403969E-002,  2.1503725178737346E-002) ( -4.3572370164767730E-003,  2.7065207706488133E-002) (  5.1801526428200432E-003,  1.6246207387997341E-002) ( -1.5977867760485047E-003, -1.6166264192864687E-003) ( -3.0501415342893048E-003, -1.0204681818685177E-003) (  0.0000000000000000     ,  0.0000000000000000     ) (  0.0000000000000000     ,  0.0000000000000000     ) (  0.0000000000000000     ,  0.0000000000000000     )
 ( -6.3248337806546082E-002, -3.2099775181864118E-002) ( 0.13597799863378268     , -0.0000000000000000     ) (  9.2722888550861457E-002, -4.7055816641894517E-002) (  1.0288387839802921E-002, -1.4266499531592538E-002) (  1.3607644487217668E-003, -8.4859443266777669E-003) (  1.0877847677503521E-003,  3.4132018864168018E-003) ( -1.3045874396951382E-003, -1.3199699439848339E-003) ( -4.6591681537364940E-003, -1.5587908959021483E-003) (  0.0000000000000000     ,  0.0000000000000000     ) (  0.0000000000000000     ,  0.0000000000000000     )
 ( -1.5580186435403969E-002, -2.1503725178737346E-002) (  9.2722888550861457E-002,  4.7055816641894517E-002) ( -9.5323678148199184E-002, -0.0000000000000000     ) ( -1.2483119650453048E-002,  6.3320489053880699E-003) (  6.5084199458771497E-003, -9.0022170814191629E-003) (  3.1395990118442733E-003, -1.9535269103900920E-002) ( -3.2885829287126584E-003, -1.0310763723558623E-002) (  0.0000000000000000     ,  0.0000000000000000     ) ( -4.6591681537364940E-003, -1.5587908959021483E-003) (  0.0000000000000000     ,  0.0000000000000000     )
 ( -4.3572370164767730E-003, -2.7065207706488133E-002) (  1.0288387839802921E-002,  1.4266499531592538E-002) ( -1.2483119650453048E-002, -6.3320489053880699E-003) ( -6.3904998632933072E-002, -0.0000000000000000     ) ( -6.9391830272636040E-002,  3.5212597444138412E-002) ( -7.3267380098415401E-003,  1.0163267585023141E-002) (  0.0000000000000000     ,  0.0000000000000000     ) ( -3.2885829287126584E-003, -1.0310763723558623E-002) (  1.3045874396951382E-003,  1.3199699439848339E-003) ( -3.0501415342893048E-003, -1.0204681818685177E-003)
 (  5.1801526428200432E-003, -1.6246207387997341E-002) (  1.3607644487217668E-003,  8.4859443266777669E-003) (  6.5084199458771497E-003,  9.0022170814191629E-003) ( -6.9391830272636040E-002, -3.5212597444138412E-002) (  8.0440685656229763E-002, -0.0000000000000000     ) (  0.0000000000000000     ,  0.0000000000000000     ) ( -7.3267380098415401E-003,  1.0163267585023141E-002) ( -3.1395990118442733E-003,  1.9535269103900920E-002) (  1.0877847677503521E-003,  3.4132018864168018E-003) (  1.5977867760485047E-003,  1.6166264192864687E-003)
 ( -1.5977867760485047E-003,  1.6166264192864687E-003) (  1.0877847677503521E-003, -3.4132018864168018E-003) (  3.1395990118442733E-003,  1.9535269103900920E-002) ( -7.3267380098415401E-003, -1.0163267585023141E-002) (  0.0000000000000000     , -0.0000000000000000     ) (  8.0440685656229763E-002, -0.0000000000000000     ) (  6.9391830272636040E-002, -3.5212597444138412E-002) (  6.5084199458771497E-003, -9.0022170814191629E-003) ( -1.3607644487217668E-003,  8.4859443266777669E-003) (  5.1801526428200432E-003,  1.6246207387997341E-002)
 ( -3.0501415342893048E-003,  1.0204681818685177E-003) ( -1.3045874396951382E-003,  1.3199699439848339E-003) ( -3.2885829287126584E-003,  1.0310763723558623E-002) (  0.0000000000000000     , -0.0000000000000000     ) ( -7.3267380098415401E-003, -1.0163267585023141E-002) (  6.9391830272636040E-002,  3.5212597444138412E-002) ( -6.3904998632933072E-002, -0.0000000000000000     ) (  1.2483119650453048E-002, -6.3320489053880699E-003) (  1.0288387839802921E-002, -1.4266499531592538E-002) (  4.3572370164767730E-003, -2.7065207706488133E-002)
 (  0.0000000000000000     , -0.0000000000000000     ) ( -4.6591681537364940E-003,  1.5587908959021483E-003) (  0.0000000000000000     , -0.0000000000000000     ) ( -3.2885829287126584E-003,  1.0310763723558623E-002) ( -3.1395990118442733E-003, -1.9535269103900920E-002) (  6.5084199458771497E-003,  9.0022170814191629E-003) (  1.2483119650453048E-002,  6.3320489053880699E-003) ( -9.5323678148199184E-002, -0.0000000000000000     ) ( -9.2722888550861457E-002,  4.7055816641894517E-002) ( -1.5580186435403969E-002,  2.1503725178737346E-002)
 (  0.0000000000000000     , -0.0000000000000000     ) (  0.0000000000000000     , -0.0000000000000000     ) ( -4.6591681537364940E-003,  1.5587908959021483E-003) (  1.3045874396951382E-003, -1.3199699439848339E-003) (  1.0877847677503521E-003, -3.4132018864168018E-003) ( -1.3607644487217668E-003, -8.4859443266777669E-003) (  1.0288387839802921E-002,  1.4266499531592538E-002) ( -9.2722888550861457E-002, -4.7055816641894517E-002) ( 0.13597799863378268     , -0.0000000000000000     ) (  6.3248337806546082E-002, -3.2099775181864118E-002)
 (  0.0000000000000000     , -0.0000000000000000     ) (  0.0000000000000000     , -0.0000000000000000     ) (  0.0000000000000000     , -0.0000000000000000     ) ( -3.0501415342893048E-003,  1.0204681818685177E-003) (  1.5977867760485047E-003, -1.6166264192864687E-003) (  5.1801526428200432E-003, -1.6246207387997341E-002) (  4.3572370164767730E-003,  2.7065207706488133E-002) ( -1.5580186435403969E-002, -2.1503725178737346E-002) (  6.3248337806546082E-002,  3.2099775181864118E-002) ( -5.7190007508880182E-002, -0.0000000000000000     )
 Mode           15
 ( -1.0548416037770243E-002, -0.0000000000000000     ) ( -2.5707316089547236E-003,  1.3104170218888969E-003) (  2.4362135363869022E-002, -3.3555848062808140E-002) (  1.4123960207029159E-002, -8.6885913528479145E-002) ( -5.9784288946529655E-003, -1.8899881528244532E-002) (  1.4187340760122328E-002,  1.4372436749814022E-002) (  2.1778071444775531E-003,  7.2669109447047497E-004) (  0.0000000000000000     ,  0.0000000000000000     ) (  0.0000000000000000     ,  0.0000000000000000     ) (  0.0000000000000000     ,  0.0000000000000000     )
 ( -2.5707316089547236E-003, -1.3104170218888969E-003) (  4.8744864416515890E-002, -0.0000000000000000     ) ( -5.0902906508480568E-003,  2.5730846777027448E-003) ( -2.6561474144810165E-002,  3.6569846864521173E-002) ( -5.4196292707167446E-003,  3.3344622640647817E-002) ( -1.1205909472311007E-003, -3.5461074161597752E-003) (  1.1583915223096444E-002,  1.1735045465823147E-002) (  3.3266553628613386E-003,  1.1100389824204189E-003) (  0.0000000000000000     ,  0.0000000000000000     ) (  0.0000000000000000     ,  0.0000000000000000     )
 (  2.4362135363869022E-002,  3.3555848062808140E-002) ( -5.0902906508480568E-003, -2.5730846777027448E-003) ( -3.7638618706108476E-002, -0.0000000000000000     ) (  2.6834161715520860E-003, -1.3613325903578113E-003) ( -1.3607920704939195E-002,  1.8734596296093569E-002) ( -1.1185711879816030E-002,  6.8815648304040467E-002) (  4.0430514164308869E-003,  1.2774995502670385E-002) (  0.0000000000000000     ,  0.0000000000000000     ) (  3.3266553628613386E-003,  1.1100389824204189E-003) (  0.0000000000000000     ,  0.0000000000000000     )
 (  1.4123960207029159E-002,  8.6885913528479145E-002) ( -2.6561474144810165E-002, -3.6569846864521173E-002) (  2.6834161715520860E-003,  1.3613325903578113E-003) ( -2.6484391821249322E-002, -0.0000000000000000     ) (  5.2406823452163997E-003, -2.6530637221704560E-003) (  1.8714637228607747E-002, -2.5773614351092912E-002) (  0.0000000000000000     ,  0.0000000000000000     ) (  4.0430514164308869E-003,  1.2774995502670385E-002) ( -1.1583915223096444E-002, -1.1735045465823147E-002) (  2.1778071444775531E-003,  7.2669109447047497E-004)
 ( -5.9784288946529655E-003,  1.8899881528244532E-002) ( -5.4196292707167446E-003, -3.3344622640647817E-002) ( -1.3607920704939195E-002, -1.8734596296093569E-002) (  5.2406823452163997E-003,  2.6530637221704560E-003) (  2.5926562148612144E-002, -0.0000000000000000     ) (  0.0000000000000000     ,  0.0000000000000000     ) (  1.8714637228607747E-002, -2.5773614351092912E-002) (  1.1185711879816030E-002, -6.8815648304040467E-002) ( -1.1205909472311007E-003, -3.5461074161597752E-003) ( -1.4187340760122328E-002, -1.4372436749814022E-002)
 (  1.4187340760122328E-002, -1.4372436749814022E-002) ( -1.1205909472311007E-003,  3.5461074161597752E-003) ( -1.1185711879816030E-002, -6.8815648304040467E-002) (  1.8714637228607747E-002,  2.5773614351092912E-002) (  0.0000000000000000     , -0.0000000000000000     ) (  2.5926562148612144E-002, -0.0000000000000000     ) ( -5.2406823452163997E-003,  2.6530637221704560E-003) ( -1.3607920704939195E-002,  1.8734596296093569E-002) (  5.4196292707167446E-003, -3.3344622640647817E-002) ( -5.9784288946529655E-003, -1.8899881528244532E-002)
 (  2.1778071444775531E-003, -7.2669109447047497E-004) (  1.1583915223096444E-002, -1.1735045465823147E-002) (  4.0430514164308869E-003, -1.2774995502670385E-002) (  0.0000000000000000     , -0.0000000000000000     ) (  1.8714637228607747E-002,  2.5773614351092912E-002) ( -5.2406823452163997E-003, -2.6530637221704560E-003) ( -2.6484391821249322E-002, -0.0000000000000000     ) ( -2.6834161715520860E-003,  1.3613325903578113E-003) ( -2.6561474144810165E-002,  3.6569846864521173E-002) ( -1.4123960207029159E-002,  8.6885913528479145E-002)
 (  0.0000000000000000     , -0.0000000000000000     ) (  3.3266553628613386E-003, -1.1100389824204189E-003) (  0.0000000000000000     , -0.0000000000000000     ) (  4.0430514164308869E-003, -1.2774995502670385E-002) (  1.1185711879816030E-002,  6.8815648304040467E-002) ( -1.3607920704939195E-002, -1.8734596296093569E-002) ( -2.6834161715520860E-003, -1.3613325903578113E-003) ( -3.7638618706108476E-002, -0.0000000000000000     ) (  5.0902906508480568E-003, -2.5730846777027448E-003) (  2.4362135363869022E-002, -3.3555848062808140E-002)
 (  0.0000000000000000     , -0.0000000000000000     ) (  0.0000000000000000     , -0.0000000000000000     ) (  3.3266553628613386E-003, -1.1100389824204189E-003) ( -1.1583915223096444E-002,  1.1735045465823147E-002) ( -1.1205909472311007E-003,  3.5461074161597752E-003) (  5.4196292707167446E-003,  3.3344622640647817E-002) ( -2.6561474144810165E-002, -3.6569846864521173E-002) (  5.0902906508480568E-003,  2.5730846777027448E-003) (  4.8744864416515890E-002, -0.0000000000000000     ) (  2.5707316089547236E-003, -1.3104170218888969E-003)
 (  0.0000000000000000     , -0.0000000000000000     ) (  0.0000000000000000     , -0.0000000000000000     ) (  0.0000000000000000     , -0.0000000000000000     ) (  2.1778071444775531E-003, -7.2669109447047497E-004) ( -1.4187340760122328E-002,  1.4372436749814022E-002) ( -5.9784288946529655E-003,  1.8899881528244532E-002) ( -1.4123960207029159E-002, -8.6885913528479145E-002) (  2.4362135363869022E-002,  3.3555848062808140E-002) (  2.5707316089547236E-003,  1.3104170218888969E-003) ( -1.0548416037770243E-002, -0.0000000000000000     )
 Mode           16
 ( -7.2744659515690924E-002, -0.0000000000000000     ) (-0.11029951849538468     ,  5.6226499657981349E-002) (  2.6318686773629002E-002, -3.7157177775307977E-002) (  6.5203767517843889E-002,-0.40354665239741250     ) ( -8.4429376678338358E-002,-0.26504213372397251     ) (  8.7185365975739518E-002,  8.8331292981105106E-002) (  2.9092086243060949E-002,  9.6962732981918376E-003) (  0.0000000000000000     ,  0.0000000000000000     ) (  0.0000000000000000     ,  0.0000000000000000     ) (  0.0000000000000000     ,  0.0000000000000000     )
 (-0.11029951849538468     , -5.6226499657981349E-002) ( 0.33262714628805540     , -0.0000000000000000     ) ( 0.15830259420910658     , -8.0843674426508721E-002) ( -2.3585716278986660E-002,  3.3409973039346591E-002) ( -2.2961969840231262E-002, 0.14216309956591633     ) ( -1.7639358166854094E-002, -5.5378006001894652E-002) (  7.1186553226123800E-002,  7.2122198707997562E-002) (  4.4438895777670087E-002,  1.4811302115981072E-002) (  0.0000000000000000     ,  0.0000000000000000     ) (  0.0000000000000000     ,  0.0000000000000000     )
 (  2.6318686773629002E-002,  3.7157177775307977E-002) ( 0.15830259420910658     ,  8.0843674426508721E-002) (-0.26005667745606098     , -0.0000000000000000     ) ( -6.0309057157499797E-003,  3.1505176384938674E-003) ( -1.4516838686702629E-002,  2.0449020804947683E-002) ( -4.9581296461194205E-002, 0.30691033052957484     ) (  5.3764801560412093E-002, 0.16877160172619615     ) (  0.0000000000000000     ,  0.0000000000000000     ) (  4.4438895777670087E-002,  1.4811302115981072E-002) (  0.0000000000000000     ,  0.0000000000000000     )
 (  6.5203767517843889E-002, 0.40354665239741250     ) ( -2.3585716278986660E-002, -3.3409973039346591E-002) ( -6.0309057157499797E-003, -3.1505176384938674E-003) (-0.18094832293051302     , -0.0000000000000000     ) (-0.10240445953239480     ,  5.2360526690241965E-002) (  1.3751792803191883E-002, -1.9654229141984874E-002) (  0.0000000000000000     ,  0.0000000000000000     ) (  5.3764801560412093E-002, 0.16877160172619615     ) ( -7.1186553226123800E-002, -7.2122198707997562E-002) (  2.9092086243060949E-002,  9.6962732981918376E-003)
 ( -8.4429376678338358E-002, 0.26504213372397251     ) ( -2.2961969840231262E-002,-0.14216309956591633     ) ( -1.4516838686702629E-002, -2.0449020804947683E-002) (-0.10240445953239480     , -5.2360526690241965E-002) ( 0.18112251361420947     , -0.0000000000000000     ) (  0.0000000000000000     ,  0.0000000000000000     ) (  1.3751792803191883E-002, -1.9654229141984874E-002) (  4.9581296461194205E-002,-0.30691033052957484     ) ( -1.7639358166854094E-002, -5.5378006001894652E-002) ( -8.7185365975739518E-002, -8.8331292981105106E-002)
 (  8.7185365975739518E-002, -8.8331292981105106E-002) ( -1.7639358166854094E-002,  5.5378006001894652E-002) ( -4.9581296461194205E-002,-0.30691033052957484     ) (  1.3751792803191883E-002,  1.9654229141984874E-002) (  0.0000000000000000     , -0.0000000000000000     ) ( 0.18112251361420947     , -0.0000000000000000     ) ( 0.10240445953239480     , -5.2360526690241965E-002) ( -1.4516838686702629E-002,  2.0449020804947683E-002) (  2.2961969840231262E-002,-0.14216309956591633     ) ( -8.4429376678338358E-002,-0.26504213372397251     )
 (  2.9092086243060949E-002, -9.6962732981918376E-003) (  7.1186553226123800E-002, -7.2122198707997562E-002) (  5.3764801560412093E-002,-0.16877160172619615     ) (  0.0000000000000000     , -0.0000000000000000     ) (  1.3751792803191883E-002,  1.9654229141984874E-002) ( 0.10240445953239480     ,  5.2360526690241965E-002) (-0.18094832293051302     , -0.0000000000000000     ) (  6.0309057157499797E-003, -3.1505176384938674E-003) ( -2.3585716278986660E-002,  3.3409973039346591E-002) ( -6.5203767517843889E-002, 0.40354665239741250     )
 (  0.0000000000000000     , -0.0000000000000000     ) (  4.4438895777670087E-002, -1.4811302115981072E-002) (  0.0000000000000000     , -0.0000000000000000     ) (  5.3764801560412093E-002,-0.16877160172619615     ) (  4.9581296461194205E-002, 0.30691033052957484     ) ( -1.4516838686702629E-002, -2.0449020804947683E-002) (  6.0309057157499797E-003,  3.1505176384938674E-003) (-0.26005667745606098     , -0.0000000000000000     ) (-0.15830259420910658     ,  8.0843674426508721E-002) (  2.6318686773629002E-002, -3.7157177775307977E-002)
 (  0.0000000000000000     , -0.0000000000000000     ) (  0.0000000000000000     , -0.0000000000000000     ) (  4.4438895777670087E-002, -1.4811302115981072E-002) ( -7.1186553226123800E-002,  7.2122198707997562E-002) ( -1.7639358166854094E-002,  5.5378006001894652E-002) (  2.2961969840231262E-002, 0.14216309956591633     ) ( -2.3585716278986660E-002, -3.3409973039346591E-002) (-0.15830259420910658     , -8.0843674426508721E-002) ( 0.33262714628805540     , -0.0000000000000000     ) ( 0.11029951849538468     , -5.6226499657981349E-002)
 (  0.0000000000000000     , -0.0000000000000000     ) (  0.0000000000000000     , -0.0000000000000000     ) (  0.0000000000000000     , -0.0000000000000000     ) (  2.9092086243060949E-002, -9.6962732981918376E-003) ( -8.7185365975739518E-002,  8.8331292981105106E-002) ( -8.4429376678338358E-002, 0.26504213372397251     ) ( -6.5203767517843889E-002,-0.40354665239741250     ) (  2.6318686773629002E-002,  3.7157177775307977E-002) ( 0.11029951849538468     ,  5.6226499657981349E-002) ( -7.2744659515690924E-002, -0.0000000000000000     )
 Mode           17
 ( -9.9052566544707676E-002, -0.0000000000000000     ) ( -5.2147130157865026E-002,  2.6658662434200679E-002) ( -3.0921505649916945E-002,  4.2418651459373430E-002) (  8.1025145880949979E-003, -5.0407025243187582E-002) ( -2.9729143515426572E-002, -9.3102563095962709E-002) (  7.1392259555408508E-004,  7.4962161641724452E-004) (  1.0688370874546970E-002,  3.5725366943639924E-003) (  0.0000000000000000     ,  0.0000000000000000     ) (  0.0000000000000000     ,  0.0000000000000000     ) (  0.0000000000000000     ,  0.0000000000000000     )
 ( -5.2147130157865026E-002, -2.6658662434200679E-002) ( 0.33018781897642374     , -0.0000000000000000     ) (  8.6018698497548229E-002, -4.4005380819520941E-002) (  3.3219113790577466E-002, -4.5557503907659148E-002) ( -1.9053477739223439E-003,  1.1926724814893454E-002) ( -6.5116131312379852E-003, -2.0391690027588269E-002) (  5.8291535831695817E-004,  6.1206348679419549E-004) (  1.6326756196124281E-002,  5.4571399416434374E-003) (  0.0000000000000000     ,  0.0000000000000000     ) (  0.0000000000000000     ,  0.0000000000000000     )
 ( -3.0921505649916945E-002, -4.2418651459373430E-002) (  8.6018698497548229E-002,  4.4005380819520941E-002) (-0.26861859278129230     , -0.0000000000000000     ) ( -9.3418233859596765E-003,  4.8010044978918824E-003) (  1.7437529203505952E-002, -2.3913602025658842E-002) ( -5.2131855029706395E-003,  3.2505306697793585E-002) (  1.8379582862364560E-002,  5.7560478883883159E-002) (  0.0000000000000000     ,  0.0000000000000000     ) (  1.6326756196124281E-002,  5.4571399416434374E-003) (  0.0000000000000000     ,  0.0000000000000000     )
 (  8.1025145880949979E-003,  5.0407025243187582E-002) (  3.3219113790577466E-002,  4.5557503907659148E-002) ( -9.3418233859596765E-003, -4.8010044978918824E-003) (-0.17280886643122503     , -0.0000000000000000     ) ( -6.1219805417295978E-002,  3.1340032576228805E-002) ( -2.2767932351188503E-002,  3.1230735268185372E-002) (  0.0000000000000000     ,  0.0000000000000000     ) (  1.8379582862364560E-002,  5.7560478883883159E-002) ( -5.8291535831695817E-004, -6.1206348679419549E-004) (  1.0688370874546970E-002,  3.5725366943639924E-003)
 ( -2.9729143515426572E-002,  9.3102563095962709E-002) ( -1.9053477739223439E-003, -1.1926724814893454E-002) (  1.7437529203505952E-002,  2.3913602025658842E-002) ( -6.1219805417295978E-002, -3.1340032576228805E-002) ( 0.21029220678080129     , -0.0000000000000000     ) (  0.0000000000000000     ,  0.0000000000000000     ) ( -2.2767932351188503E-002,  3.1230735268185372E-002) (  5.2131855029706395E-003, -3.2505306697793585E-002) ( -6.5116131312379852E-003, -2.0391690027588269E-002) ( -7.1392259555408508E-004, -7.4962161641724452E-004)
 (  7.1392259555408508E-004, -7.4962161641724452E-004) ( -6.5116131312379852E-003,  2.0391690027588269E-002) ( -5.2131855029706395E-003, -3.2505306697793585E-002) ( -2.2767932351188503E-002, -3.1230735268185372E-002) (  0.0000000000000000     , -0.0000000000000000     ) ( 0.21029220678080129     , -0.0000000000000000     ) (  6.1219805417295978E-002, -3.1340032576228805E-002) (  1.7437529203505952E-002, -2.3913602025658842E-002) (  1.9053477739223439E-003, -1.1926724814893454E-002) ( -2.9729143515426569E-002, -9.3102563095962709E-002)
 (  1.0688370874546970E-002, -3.5725366943639924E-003) (  5.8291535831695817E-004, -6.1206348679419549E-004) (  1.8379582862364560E-002, -5.7560478883883159E-002) (  0.0000000000000000     , -0.0000000000000000     ) ( -2.2767932351188503E-002, -3.1230735268185372E-002) (  6.1219805417295978E-002,  3.1340032576228805E-002) (-0.17280886643122503     , -0.0000000000000000     ) (  9.3418233859596765E-003, -4.8010044978918824E-003) (  3.3219113790577466E-002, -4.5557503907659148E-002) ( -8.1025145880949979E-003,  5.0407025243187582E-002)
 (  0.0000000000000000     , -0.0000000000000000     ) (  1.6326756196124281E-002, -5.4571399416434374E-003) (  0.0000000000000000     , -0.0000000000000000     ) (  1.8379582862364560E-002, -5.7560478883883159E-002) (  5.2131855029706395E-003,  3.2505306697793585E-002) (  1.7437529203505952E-002,  2.3913602025658842E-002) (  9.3418233859596765E-003,  4.8010044978918824E-003) (-0.26861859278129230     , -0.0000000000000000     ) ( -8.6018698497548229E-002,  4.4005380819520941E-002) ( -3.0921505649916945E-002,  4.2418651459373430E-002)
 (  0.0000000000000000     , -0.0000000000000000     ) (  0.0000000000000000     , -0.0000000000000000     ) (  1.6326756196124281E-002, -5.4571399416434374E-003) ( -5.8291535831695817E-004,  6.1206348679419549E-004) ( -6.5116131312379852E-003,  2.0391690027588269E-002) (  1.9053477739223439E-003,  1.1926724814893454E-002) (  3.3219113790577466E-002,  4.5557503907659148E-002) ( -8.6018698497548229E-002, -4.4005380819520941E-002) ( 0.33018781897642374     , -0.0000000000000000     ) (  5.2147130157865026E-002, -2.6658662434200679E-002)
 (  0.0000000000000000     , -0.0000000000000000     ) (  0.0000000000000000     , -0.0000000000000000     ) (  0.0000000000000000     , -0.0000000000000000     ) (  1.0688370874546970E-002, -3.5725366943639924E-003) ( -7.1392259555408508E-004,  7.4962161641724452E-004) ( -2.9729143515426569E-002,  9.3102563095962709E-002) ( -8.1025145880949979E-003, -5.0407025243187582E-002) ( -3.0921505649916945E-002, -4.2418651459373430E-002) (  5.2147130157865026E-002,  2.6658662434200679E-002) ( -9.9052566544707676E-002, -0.0000000000000000     )
 Mode           18
 ( 0.20236541407172612     , -0.0000000000000000     ) ( 0.39398420505013954     ,-0.20047511078565003     ) ( -8.4238807982282615E-002, 0.11536549112989150     ) ( -8.7578890729397105E-002, 0.54146646868596526     ) (  8.2971943046272076E-002, 0.26146025905356235     ) (  5.2716727120302606E-002,  5.4317092846916583E-002) ( 0.14648150854735129     ,  4.9250995152607571E-002) (  0.0000000000000000     ,  0.0000000000000000     ) (  0.0000000000000000     ,  0.0000000000000000     ) (  0.0000000000000000     ,  0.0000000000000000     )
 ( 0.39398420505013954     , 0.20047511078565003     ) (-0.47796092696540449     , -0.0000000000000000     ) (-0.94315455352897160     , 0.47970939193225226     ) (  6.0594141589500765E-002, -8.2799067216667396E-002) (  3.9677594351804339E-002,-0.24487822429151965     ) (  1.2910502137663028E-002,  4.0748942502738771E-002) (  4.3043027451427004E-002,  4.4349720595441226E-002) ( 0.22375420027651938     ,  7.5232137779575783E-002) (  0.0000000000000000     ,  0.0000000000000000     ) (  0.0000000000000000     ,  0.0000000000000000     )
 ( -8.4238807982282615E-002,-0.11536549112989150     ) (-0.94315455352897160     ,-0.47970939193225226     ) ( 0.13166138670797170     , -0.0000000000000000     ) ( 0.15948754693972778     , -8.1124015544262018E-002) (  3.6309437363502936E-002, -4.9677340111301545E-002) (  7.5431526772802182E-002,-0.46593098447606990     ) ( -6.0964777842474532E-002,-0.19199117193984885     ) (  0.0000000000000000     ,  0.0000000000000000     ) ( 0.22375420027651938     ,  7.5232137779575783E-002) (  0.0000000000000000     ,  0.0000000000000000     )
 ( -8.7578890729397105E-002,-0.54146646868596526     ) (  6.0594141589500765E-002,  8.2799067216667396E-002) ( 0.15948754693972778     ,  8.1124015544262018E-002) ( 0.19515231913306869     , -0.0000000000000000     ) ( 0.71150762566666270     ,-0.36190409130167223     ) ( -4.4052357664541082E-002,  6.0178313035269784E-002) (  0.0000000000000000     ,  0.0000000000000000     ) ( -6.0964777842474532E-002,-0.19199117193984885     ) ( -4.3043027451427004E-002, -4.4349720595441226E-002) ( 0.14648150854735129     ,  4.9250995152607571E-002)
 (  8.2971943046272076E-002,-0.26146025905356235     ) (  3.9677594351804339E-002, 0.24487822429151965     ) (  3.6309437363502936E-002,  4.9677340111301545E-002) ( 0.71150762566666270     , 0.36190409130167223     ) ( -5.1218192947362073E-002, -0.0000000000000000     ) (  0.0000000000000000     ,  0.0000000000000000     ) ( -4.4052357664541082E-002,  6.0178313035269784E-002) ( -7.5431526772802182E-002, 0.46593098447606990     ) (  1.2910502137663028E-002,  4.0748942502738771E-002) ( -5.2716727120302606E-002, -5.4317092846916583E-002)
 (  5.2716727120302606E-002, -5.4317092846916583E-002) (  1.2910502137663028E-002, -4.0748942502738771E-002) (  7.5431526772802182E-002, 0.46593098447606990     ) ( -4.4052357664541082E-002, -6.0178313035269784E-002) (  0.0000000000000000     , -0.0000000000000000     ) ( -5.1218192947362073E-002, -0.0000000000000000     ) (-0.71150762566666270     , 0.36190409130167223     ) (  3.6309437363502936E-002, -4.9677340111301545E-002) ( -3.9677594351804339E-002, 0.24487822429151965     ) (  8.2971943046272076E-002, 0.26146025905356235     )
 ( 0.14648150854735129     , -4.9250995152607571E-002) (  4.3043027451427004E-002, -4.4349720595441226E-002) ( -6.0964777842474532E-002, 0.19199117193984885     ) (  0.0000000000000000     , -0.0000000000000000     ) ( -4.4052357664541082E-002, -6.0178313035269784E-002) (-0.71150762566666270     ,-0.36190409130167223     ) ( 0.19515231913306869     , -0.0000000000000000     ) (-0.15948754693972778     ,  8.1124015544262018E-002) (  6.0594141589500765E-002, -8.2799067216667396E-002) (  8.7578890729397105E-002,-0.54146646868596526     )
 (  0.0000000000000000     , -0.0000000000000000     ) ( 0.22375420027651938     , -7.5232137779575783E-002) (  0.0000000000000000     , -0.0000000000000000     ) ( -6.0964777842474532E-002, 0.19199117193984885     ) ( -7.5431526772802182E-002,-0.46593098447606990     ) (  3.6309437363502936E-002,  4.9677340111301545E-002) (-0.15948754693972778     , -8.1124015544262018E-002) ( 0.13166138670797170     , -0.0000000000000000     ) ( 0.94315455352897160     ,-0.47970939193225226     ) ( -8.4238807982282615E-002, 0.11536549112989150     )
 (  0.0000000000000000     , -0.0000000000000000     ) (  0.0000000000000000     , -0.0000000000000000     ) ( 0.22375420027651938     , -7.5232137779575783E-002) ( -4.3043027451427004E-002,  4.4349720595441226E-002) (  1.2910502137663028E-002, -4.0748942502738771E-002) ( -3.9677594351804339E-002,-0.24487822429151965     ) (  6.0594141589500765E-002,  8.2799067216667396E-002) ( 0.94315455352897160     , 0.47970939193225226     ) (-0.47796092696540449     , -0.0000000000000000     ) (-0.39398420505013954     , 0.20047511078565003     )
 (  0.0000000000000000     , -0.0000000000000000     ) (  0.0000000000000000     , -0.0000000000000000     ) (  0.0000000000000000     , -0.0000000000000000     ) ( 0.14648150854735129     , -4.9250995152607571E-002) ( -5.2716727120302606E-002,  5.4317092846916583E-002) (  8.2971943046272076E-002,-0.26146025905356235     ) (  8.7578890729397105E-002, 0.54146646868596526     ) ( -8.4238807982282615E-002,-0.11536549112989150     ) (-0.39398420505013954     ,-0.20047511078565003     ) ( 0.20236541407172612     , -0.0000000000000000     )
 Mode           19
 (  8.0204973033755816E-002, -0.0000000000000000     ) (  1.1539953084406588E-002, -5.8523672314123682E-003) ( -2.7495401233815983E-002,  3.7670325024799320E-002) ( -1.1690474557283126E-003,  7.0902046317279643E-003) (  9.4142324276889260E-004,  3.1842325835904385E-003) ( -1.4865351469052294E-002, -1.5050225382445293E-002) (  8.3137204848886780E-003,  2.7891369771478763E-003) (  0.0000000000000000     ,  0.0000000000000000     ) (  0.0000000000000000     ,  0.0000000000000000     ) (  0.0000000000000000     ,  0.0000000000000000     )
 (  1.1539953084406588E-002,  5.8523672314123682E-003) (-0.25963799797762455     , -0.0000000000000000     ) ( -2.6833744077974720E-002,  1.3615908095656552E-002) (  3.5864633392793763E-002, -4.9112193888510021E-002) (  9.4514336172348370E-004, -5.7685176117074962E-003) (  2.0503777341567583E-005,  1.1176930804500276E-004) ( -1.2137508648770145E-002, -1.2288457566958259E-002) (  1.2699417809569111E-002,  4.2604771071268199E-003) (  0.0000000000000000     ,  0.0000000000000000     ) (  0.0000000000000000     ,  0.0000000000000000     )
 ( -2.7495401233815983E-002, -3.7670325024799320E-002) ( -2.6833744077974720E-002, -1.3615908095656552E-002) ( 0.19408001919353940     , -0.0000000000000000     ) (  8.0788882105216828E-003, -4.0997184023505292E-003) (  1.6421339274250001E-002, -2.2492103952080195E-002) (  1.4224049869956963E-003, -8.6630815316494029E-003) ( -9.2316822944350676E-004, -3.0445604415146594E-003) (  0.0000000000000000     ,  0.0000000000000000     ) (  1.2699417809569111E-002,  4.2604771071268199E-003) (  0.0000000000000000     ,  0.0000000000000000     )
 ( -1.1690474557283126E-003, -7.0902046317279643E-003) (  3.5864633392793763E-002,  4.9112193888510021E-002) (  8.0788882105216828E-003,  4.0997184023505292E-003) ( 0.13271936722029826     , -0.0000000000000000     ) (  2.4067523865189278E-002, -1.2212280278708748E-002) ( -2.6900212754296219E-002,  3.6834160208503150E-002) (  0.0000000000000000     ,  0.0000000000000000     ) ( -9.2316822944350676E-004, -3.0445604415146594E-003) (  1.2137508648770145E-002,  1.2288457566958259E-002) (  8.3137204848886780E-003,  2.7891369771478763E-003)
 (  9.4142324276889260E-004, -3.1842325835904385E-003) (  9.4514336172348370E-004,  5.7685176117074962E-003) (  1.6421339274250001E-002,  2.2492103952080195E-002) (  2.4067523865189278E-002,  1.2212280278708748E-002) (-0.14736636146996893     , -0.0000000000000000     ) (  0.0000000000000000     ,  0.0000000000000000     ) ( -2.6900212754296219E-002,  3.6834160208503150E-002) ( -1.4224049869956963E-003,  8.6630815316494029E-003) (  2.0503777341567583E-005,  1.1176930804500276E-004) (  1.4865351469052294E-002,  1.5050225382445293E-002)
 ( -1.4865351469052294E-002,  1.5050225382445293E-002) (  2.0503777341567583E-005, -1.1176930804500276E-004) (  1.4224049869956963E-003,  8.6630815316494029E-003) ( -2.6900212754296219E-002, -3.6834160208503150E-002) (  0.0000000000000000     , -0.0000000000000000     ) (-0.14736636146996893     , -0.0000000000000000     ) ( -2.4067523865189278E-002,  1.2212280278708748E-002) (  1.6421339274250001E-002, -2.2492103952080195E-002) ( -9.4514336172348370E-004,  5.7685176117074962E-003) (  9.4142324276889260E-004,  3.1842325835904389E-003)
 (  8.3137204848886780E-003, -2.7891369771478763E-003) ( -1.2137508648770145E-002,  1.2288457566958259E-002) ( -9.2316822944350676E-004,  3.0445604415146594E-003) (  0.0000000000000000     , -0.0000000000000000     ) ( -2.6900212754296219E-002, -3.6834160208503150E-002) ( -2.4067523865189278E-002, -1.2212280278708748E-002) ( 0.13271936722029826     , -0.0000000000000000     ) ( -8.0788882105216828E-003,  4.0997184023505292E-003) (  3.5864633392793763E-002, -4.9112193888510021E-002) (  1.1690474557283126E-003, -7.0902046317279643E-003)
 (  0.0000000000000000     , -0.0000000000000000     ) (  1.2699417809569111E-002, -4.2604771071268199E-003) (  0.0000000000000000     , -0.0000000000000000     ) ( -9.2316822944350676E-004,  3.0445604415146594E-003) ( -1.4224049869956963E-003, -8.6630815316494029E-003) (  1.6421339274250001E-002,  2.2492103952080195E-002) ( -8.0788882105216828E-003, -4.0997184023505292E-003) ( 0.19408001919353940     , -0.0000000000000000     ) (  2.6833744077974720E-002, -1.3615908095656552E-002) ( -2.7495401233815983E-002,  3.7670325024799320E-002)
 (  0.0000000000000000     , -0.0000000000000000     ) (  0.0000000000000000     , -0.0000000000000000     ) (  1.2699417809569111E-002, -4.2604771071268199E-003) (  1.2137508648770145E-002, -1.2288457566958259E-002) (  2.0503777341567583E-005, -1.1176930804500276E-004) ( -9.4514336172348370E-004, -5.7685176117074962E-003) (  3.5864633392793763E-002,  4.9112193888510021E-002) (  2.6833744077974720E-002,  1.3615908095656552E-002) (-0.25963799797762455     , -0.0000000000000000     ) ( -1.1539953084406588E-002,  5.8523672314123682E-003)
 (  0.0000000000000000     , -0.0000000000000000     ) (  0.0000000000000000     , -0.0000000000000000     ) (  0.0000000000000000     , -0.0000000000000000     ) (  8.3137204848886780E-003, -2.7891369771478763E-003) (  1.4865351469052294E-002, -1.5050225382445293E-002) (  9.4142324276889260E-004, -3.1842325835904389E-003) (  1.1690474557283126E-003,  7.0902046317279643E-003) ( -2.7495401233815983E-002, -3.7670325024799320E-002) ( -1.1539953084406588E-002, -5.8523672314123682E-003) (  8.0204973033755816E-002, -0.0000000000000000     )
 Mode           20
 (  7.6966703779602477E-002, -0.0000000000000000     ) (  4.2114220567264909E-002, -2.1366822340219645E-002) (  2.2225565243080718E-002, -3.0405488216390518E-002) (  1.2888116196562549E-002, -7.9097123578533768E-002) ( -1.6075091726655402E-002, -5.0347603087189337E-002) ( -7.7896598027992541E-003, -7.8746137092835754E-003) (  8.3583952581298346E-003,  2.8020619908016879E-003) (  0.0000000000000000     ,  0.0000000000000000     ) (  0.0000000000000000     ,  0.0000000000000000     ) (  0.0000000000000000     ,  0.0000000000000000     )
 (  4.2114220567264909E-002,  2.1366822340219645E-002) (-0.24381408925163417     , -0.0000000000000000     ) ( -8.6173659272553410E-002,  4.3749913293846081E-002) ( -1.6306090808004776E-002,  2.2325513234598065E-002) ( -3.3041560726170165E-003,  2.0292189766608786E-002) ( -3.8961225940865726E-003, -1.2209590038898370E-002) ( -6.3602305955757343E-003, -6.4295951697566373E-003) (  1.2767659652913307E-002,  4.2802203916024635E-003) (  0.0000000000000000     ,  0.0000000000000000     ) (  0.0000000000000000     ,  0.0000000000000000     )
 (  2.2225565243080718E-002,  3.0405488216390518E-002) ( -8.6173659272553410E-002, -4.3749913293846081E-002) ( 0.18397185964677831     , -0.0000000000000000     ) (  1.7537877643364664E-002, -8.9088520846462033E-003) ( -9.8289678830936651E-003,  1.3451050958129969E-002) ( -8.5657074771633042E-003,  5.2583455248154123E-002) (  9.2489375430115026E-003,  2.8955358050343473E-002) (  0.0000000000000000     ,  0.0000000000000000     ) (  1.2767659652913307E-002,  4.2802203916024635E-003) (  0.0000000000000000     ,  0.0000000000000000     )
 (  1.2888116196562549E-002,  7.9097123578533768E-002) ( -1.6306090808004776E-002, -2.2325513234598065E-002) (  1.7537877643364664E-002,  8.9088520846462033E-003) ( 0.12436571150071798     , -0.0000000000000000     ) (  6.8892831099456001E-002, -3.4980161085408482E-002) (  1.1559769703687127E-002, -1.5829370898255778E-002) (  0.0000000000000000     ,  0.0000000000000000     ) (  9.2489375430115026E-003,  2.8955358050343473E-002) (  6.3602305955757343E-003,  6.4295951697566373E-003) (  8.3583952581298346E-003,  2.8020619908016879E-003)
 ( -1.6075091726655402E-002,  5.0347603087189337E-002) ( -3.3041560726170165E-003, -2.0292189766608786E-002) ( -9.8289678830936651E-003, -1.3451050958129969E-002) (  6.8892831099456001E-002,  3.4980161085408482E-002) (-0.14149018567546462     , -0.0000000000000000     ) (  0.0000000000000000     ,  0.0000000000000000     ) (  1.1559769703687127E-002, -1.5829370898255778E-002) (  8.5657074771633042E-003, -5.2583455248154123E-002) ( -3.8961225940865726E-003, -1.2209590038898370E-002) (  7.7896598027992541E-003,  7.8746137092835754E-003)
 ( -7.7896598027992541E-003,  7.8746137092835754E-003) ( -3.8961225940865726E-003,  1.2209590038898370E-002) ( -8.5657074771633042E-003, -5.2583455248154123E-002) (  1.1559769703687127E-002,  1.5829370898255778E-002) (  0.0000000000000000     , -0.0000000000000000     ) (-0.14149018567546462     , -0.0000000000000000     ) ( -6.8892831099456001E-002,  3.4980161085408482E-002) ( -9.8289678830936651E-003,  1.3451050958129969E-002) (  3.3041560726170165E-003, -2.0292189766608786E-002) ( -1.6075091726655402E-002, -5.0347603087189337E-002)
 (  8.3583952581298346E-003, -2.8020619908016879E-003) ( -6.3602305955757343E-003,  6.4295951697566373E-003) (  9.2489375430115026E-003, -2.8955358050343473E-002) (  0.0000000000000000     , -0.0000000000000000     ) (  1.1559769703687127E-002,  1.5829370898255778E-002) ( -6.8892831099456001E-002, -3.4980161085408482E-002) ( 0.12436571150071798     , -0.0000000000000000     ) ( -1.7537877643364664E-002,  8.9088520846462033E-003) ( -1.6306090808004776E-002,  2.2325513234598065E-002) ( -1.2888116196562549E-002,  7.9097123578533768E-002)
 (  0.0000000000000000     , -0.0000000000000000     ) (  1.2767659652913307E-002, -4.2802203916024635E-003) (  0.0000000000000000     , -0.0000000000000000     ) (  9.2489375430115026E-003, -2.8955358050343473E-002) (  8.5657074771633042E-003,  5.2583455248154123E-002) ( -9.8289678830936651E-003, -1.3451050958129969E-002) ( -1.7537877643364664E-002, -8.9088520846462033E-003) ( 0.18397185964677831     , -0.0000000000000000     ) (  8.6173659272553410E-002, -4.3749913293846081E-002) (  2.2225565243080718E-002, -3.0405488216390518E-002)
 (  0.0000000000000000     , -0.0000000000000000     ) (  0.0000000000000000     , -0.0000000000000000     ) (  1.2767659652913307E-002, -4.2802203916024635E-003) (  6.3602305955757343E-003, -6.4295951697566373E-003) ( -3.8961225940865726E-003,  1.2209590038898370E-002) (  3.3041560726170165E-003,  2.0292189766608786E-002) ( -1.6306090808004776E-002, -2.2325513234598065E-002) (  8.6173659272553410E-002,  4.3749913293846081E-002) (-0.24381408925163417     , -0.0000000000000000     ) ( -4.2114220567264909E-002,  2.1366822340219645E-002)
 (  0.0000000000000000     , -0.0000000000000000     ) (  0.0000000000000000     , -0.0000000000000000     ) (  0.0000000000000000     , -0.0000000000000000     ) (  8.3583952581298346E-003, -2.8020619908016879E-003) (  7.7896598027992541E-003, -7.8746137092835754E-003) ( -1.6075091726655402E-002,  5.0347603087189337E-002) ( -1.2888116196562549E-002, -7.9097123578533768E-002) (  2.2225565243080718E-002,  3.0405488216390518E-002) ( -4.2114220567264909E-002, -2.1366822340219645E-002) (  7.6966703779602477E-002, -0.0000000000000000     )
 Mode           21
 ( 0.14966005494876392     , -0.0000000000000000     ) ( 0.27515512262165898     ,-0.17814223777930904     ) (-0.22918472351170766     , 0.26764725550503321     ) ( -9.0595782680574985E-002, 0.61787857622429210     ) (  8.4028396315604423E-002, 0.33061118720503840     ) ( -2.8008619443641799E-002,  1.4091799340512991E-002) ( 0.14213430328832280     ,  5.5406895136514013E-002) (  0.0000000000000000     ,  0.0000000000000000     ) (  0.0000000000000000     ,  0.0000000000000000     ) (  0.0000000000000000     ,  0.0000000000000000     )
 ( 0.27515512262165898     , 0.17814223777930904     ) (-0.15272707468640143     , -0.0000000000000000     ) (-0.65832650262129344     , 0.41025333202255820     ) ( 0.28106670610318329     ,-0.31706356656140899     ) (  4.8533591175133853E-002,-0.29666024888945003     ) (  1.3582224072766418E-002,  5.6834888321694435E-002) ( -2.2868942012239355E-002,  1.1505905980648439E-002) ( 0.21711373455618335     ,  8.4635430328518682E-002) (  0.0000000000000000     ,  0.0000000000000000     ) (  0.0000000000000000     ,  0.0000000000000000     )
 (-0.22918472351170766     ,-0.26764725550503321     ) (-0.65832650262129344     ,-0.41025333202255820     ) (-0.19575484993627407     , -0.0000000000000000     ) ( 0.10182153990438583     , -6.4389582591052263E-002) ( 0.13647688546036088     ,-0.15662485224670766     ) (  8.5519164577714246E-002,-0.54890812134726308     ) ( -6.0808983952845584E-002,-0.23301627297954930     ) (  0.0000000000000000     ,  0.0000000000000000     ) ( 0.21711373455618335     ,  8.4635430328518682E-002) (  0.0000000000000000     ,  0.0000000000000000     )
 ( -9.0595782680574985E-002,-0.61787857622429210     ) ( 0.28106670610318329     , 0.31706356656140899     ) ( 0.10182153990438583     ,  6.4389582591052263E-002) (  2.0752084395917712E-003, -0.0000000000000000     ) ( 0.48649598200528443     ,-0.30495243368994851     ) (-0.20112017414069136     , 0.22535544398699339     ) (  0.0000000000000000     ,  0.0000000000000000     ) ( -6.0808983952845584E-002,-0.23301627297954930     ) (  2.2868942012239355E-002, -1.1505905980648439E-002) ( 0.14213430328832280     ,  5.5406895136514013E-002)
 (  8.4028396315604423E-002,-0.33061118720503840     ) (  4.8533591175133853E-002, 0.29666024888945003     ) ( 0.13647688546036088     , 0.15662485224670766     ) ( 0.48649598200528443     , 0.30495243368994851     ) ( 0.19674666123431983     , -0.0000000000000000     ) (  0.0000000000000000     ,  0.0000000000000000     ) (-0.20112017414069136     , 0.22535544398699339     ) ( -8.5519164577714246E-002, 0.54890812134726308     ) (  1.3582224072766418E-002,  5.6834888321694435E-002) (  2.8008619443641799E-002, -1.4091799340512991E-002)
 ( -2.8008619443641799E-002, -1.4091799340512991E-002) (  1.3582224072766418E-002, -5.6834888321694435E-002) (  8.5519164577714246E-002, 0.54890812134726308     ) (-0.20112017414069136     ,-0.22535544398699339     ) (  0.0000000000000000     , -0.0000000000000000     ) ( 0.19674666123431983     , -0.0000000000000000     ) (-0.48649598200528443     , 0.30495243368994851     ) ( 0.13647688546036088     ,-0.15662485224670766     ) ( -4.8533591175133853E-002, 0.29666024888945003     ) (  8.4028396315604423E-002, 0.33061118720503840     )
 ( 0.14213430328832280     , -5.5406895136514013E-002) ( -2.2868942012239355E-002, -1.1505905980648439E-002) ( -6.0808983952845584E-002, 0.23301627297954930     ) (  0.0000000000000000     , -0.0000000000000000     ) (-0.20112017414069136     ,-0.22535544398699339     ) (-0.48649598200528443     ,-0.30495243368994851     ) (  2.0752084395917712E-003, -0.0000000000000000     ) (-0.10182153990438583     ,  6.4389582591052263E-002) ( 0.28106670610318329     ,-0.31706356656140899     ) (  9.0595782680574985E-002,-0.61787857622429210     )
 (  0.0000000000000000     , -0.0000000000000000     ) ( 0.21711373455618335     , -8.4635430328518682E-002) (  0.0000000000000000     , -0.0000000000000000     ) ( -6.0808983952845584E-002, 0.23301627297954930     ) ( -8.5519164577714246E-002,-0.54890812134726308     ) ( 0.13647688546036088     , 0.15662485224670766     ) (-0.10182153990438583     , -6.4389582591052263E-002) (-0.19575484993627407     , -0.0000000000000000     ) ( 0.65832650262129344     ,-0.41025333202255820     ) (-0.22918472351170766     , 0.26764725550503321     )
 (  0.0000000000000000     , -0.0000000000000000     ) (  0.0000000000000000     , -0.0000000000000000     ) ( 0.21711373455618335     , -8.4635430328518682E-002) (  2.2868942012239355E-002,  1.1505905980648439E-002) (  1.3582224072766418E-002, -5.6834888321694435E-002) ( -4.8533591175133853E-002,-0.29666024888945003     ) ( 0.28106670610318329     , 0.31706356656140899     ) ( 0.65832650262129344     , 0.41025333202255820     ) (-0.15272707468640143     , -0.0000000000000000     ) (-0.27515512262165898     , 0.17814223777930904     )
 (  0.0000000000000000     , -0.0000000000000000     ) (  0.0000000000000000     , -0.0000000000000000     ) (  0.0000000000000000     , -0.0000000000000000     ) ( 0.14213430328832280     , -5.5406895136514013E-002) (  2.8008619443641799E-002,  1.4091799340512991E-002) (  8.4028396315604423E-002,-0.33061118720503840     ) (  9.0595782680574985E-002, 0.61787857622429210     ) (-0.22918472351170766     ,-0.26764725550503321     ) (-0.27515512262165898     ,-0.17814223777930904     ) ( 0.14966005494876392     , -0.0000000000000000     )
 Mode           22
 (-0.25139669287228983     , -0.0000000000000000     ) (-0.39399124445975719     , 0.20448894788433014     ) ( -1.1106912334455120E-002,  1.3918262921651351E-003) ( -3.5857937572707249E-002,  6.0320672331106238E-002) (  6.2261799432411901E-003, -1.9720013414434984E-002) ( -1.6881431746102460E-002, -2.0256127230777705E-002) (  1.7869821558782572E-003,  1.2220705694894749E-003) (  0.0000000000000000     ,  0.0000000000000000     ) (  0.0000000000000000     ,  0.0000000000000000     ) (  0.0000000000000000     ,  0.0000000000000000     )
 (-0.39399124445975719     ,-0.20448894788433014     ) ( 0.54892141130943661     , -0.0000000000000000     ) ( 0.65408885975231801     ,-0.33065492289446380     ) (  9.6750288360890665E-003, -2.3297748171791774E-003) (  1.2408163771829250E-002, -1.7835167159925891E-002) (  1.1706032586398917E-003, -4.7202760129119257E-003) ( -1.3783631301857429E-002, -1.6539058626767002E-002) (  2.7296603316158299E-003,  1.8667436297544367E-003) (  0.0000000000000000     ,  0.0000000000000000     ) (  0.0000000000000000     ,  0.0000000000000000     )
 ( -1.1106912334455120E-002, -1.3918262921651351E-003) ( 0.65408885975231801     , 0.33065492289446380     ) (-0.35790723040498396     , -0.0000000000000000     ) (-0.10641660220542283     ,  5.1087076893422227E-002) (  4.9390782579893933E-003, -4.3797566819836682E-004) (  2.7047105485446914E-002, -4.2460978518730867E-002) ( -4.2040327886912849E-003,  1.1454953653368891E-002) (  0.0000000000000000     ,  0.0000000000000000     ) (  2.7296603316158299E-003,  1.8667436297544367E-003) (  0.0000000000000000     ,  0.0000000000000000     )
 ( -3.5857937572707249E-002, -6.0320672331106238E-002) (  9.6750288360890665E-003,  2.3297748171791774E-003) (-0.10641660220542283     , -5.1087076893422227E-002) (-0.24777704791876912     , -0.0000000000000000     ) (-0.50304533781421890     , 0.25202413815501629     ) ( -7.7630219497115526E-003,  2.8213361228765469E-003) (  0.0000000000000000     ,  0.0000000000000000     ) ( -4.2040327886912849E-003,  1.1454953653368891E-002) (  1.3783631301857429E-002,  1.6539058626767002E-002) (  1.7869821558782572E-003,  1.2220705694894749E-003)
 (  6.2261799432411901E-003,  1.9720013414434984E-002) (  1.2408163771829250E-002,  1.7835167159925891E-002) (  4.9390782579893933E-003,  4.3797566819836682E-004) (-0.50304533781421890     ,-0.25202413815501629     ) ( 0.30815955988660637     , -0.0000000000000000     ) (  0.0000000000000000     ,  0.0000000000000000     ) ( -7.7630219497115526E-003,  2.8213361228765469E-003) ( -2.7047105485446914E-002,  4.2460978518730867E-002) (  1.1706032586398917E-003, -4.7202760129119257E-003) (  1.6881431746102460E-002,  2.0256127230777705E-002)
 ( -1.6881431746102460E-002,  2.0256127230777705E-002) (  1.1706032586398917E-003,  4.7202760129119257E-003) (  2.7047105485446914E-002,  4.2460978518730867E-002) ( -7.7630219497115526E-003, -2.8213361228765469E-003) (  0.0000000000000000     , -0.0000000000000000     ) ( 0.30815955988660637     , -0.0000000000000000     ) ( 0.50304533781421890     ,-0.25202413815501629     ) (  4.9390782579893933E-003, -4.3797566819836682E-004) ( -1.2408163771829250E-002,  1.7835167159925891E-002) (  6.2261799432411901E-003, -1.9720013414434984E-002)
 (  1.7869821558782572E-003, -1.2220705694894749E-003) ( -1.3783631301857429E-002,  1.6539058626767002E-002) ( -4.2040327886912849E-003, -1.1454953653368891E-002) (  0.0000000000000000     , -0.0000000000000000     ) ( -7.7630219497115526E-003, -2.8213361228765469E-003) ( 0.50304533781421890     , 0.25202413815501629     ) (-0.24777704791876912     , -0.0000000000000000     ) ( 0.10641660220542283     , -5.1087076893422227E-002) (  9.6750288360890665E-003, -2.3297748171791774E-003) (  3.5857937572707249E-002, -6.0320672331106238E-002)
 (  0.0000000000000000     , -0.0000000000000000     ) (  2.7296603316158299E-003, -1.8667436297544367E-003) (  0.0000000000000000     , -0.0000000000000000     ) ( -4.2040327886912849E-003, -1.1454953653368891E-002) ( -2.7047105485446914E-002, -4.2460978518730867E-002) (  4.9390782579893933E-003,  4.3797566819836682E-004) ( 0.10641660220542283     ,  5.1087076893422227E-002) (-0.35790723040498396     , -0.0000000000000000     ) (-0.65408885975231801     , 0.33065492289446380     ) ( -1.1106912334455120E-002,  1.3918262921651351E-003)
 (  0.0000000000000000     , -0.0000000000000000     ) (  0.0000000000000000     , -0.0000000000000000     ) (  2.7296603316158299E-003, -1.8667436297544367E-003) (  1.3783631301857429E-002, -1.6539058626767002E-002) (  1.1706032586398917E-003,  4.7202760129119257E-003) ( -1.2408163771829250E-002, -1.7835167159925891E-002) (  9.6750288360890665E-003,  2.3297748171791774E-003) (-0.65408885975231801     ,-0.33065492289446380     ) ( 0.54892141130943661     , -0.0000000000000000     ) ( 0.39399124445975719     ,-0.20448894788433014     )
 (  0.0000000000000000     , -0.0000000000000000     ) (  0.0000000000000000     , -0.0000000000000000     ) (  0.0000000000000000     , -0.0000000000000000     ) (  1.7869821558782572E-003, -1.2220705694894749E-003) (  1.6881431746102460E-002, -2.0256127230777705E-002) (  6.2261799432411901E-003,  1.9720013414434984E-002) (  3.5857937572707249E-002,  6.0320672331106238E-002) ( -1.1106912334455120E-002, -1.3918262921651351E-003) ( 0.39399124445975719     , 0.20448894788433014     ) (-0.25139669287228983     , -0.0000000000000000     )
 Mode           23
 (-0.30125313227692840     , -0.0000000000000000     ) (-0.39911031115724704     , 0.19809809321546434     ) (-0.12808828317431245     , 0.17206673630610964     ) ( -5.4246142415562297E-002, 0.35673365584506123     ) (  7.8797640694079296E-002, 0.26729922320638094     ) (  8.1961525581777439E-002,  9.5397794577485970E-002) (  2.0845572821023065E-002,  9.1400477421192793E-003) (  0.0000000000000000     ,  0.0000000000000000     ) (  0.0000000000000000     ,  0.0000000000000000     ) (  0.0000000000000000     ,  0.0000000000000000     )
 (-0.39911031115724704     ,-0.19809809321546434     ) ( 0.64373020270418013     , -0.0000000000000000     ) ( 0.55556864169430631     ,-0.27181916606361922     ) (  7.0999573824420709E-002, -8.8218379118388063E-002) (  1.6517716287213186E-002,-0.10413978991158941     ) (  1.7536258531503885E-002,  5.9450099919595781E-002) (  6.6921305405141615E-002,  7.7891973100562853E-002) (  3.1842138452350781E-002,  1.3961653544590604E-002) (  0.0000000000000000     ,  0.0000000000000000     ) (  0.0000000000000000     ,  0.0000000000000000     )
 (-0.12808828317431245     ,-0.17206673630610964     ) ( 0.55556864169430631     , 0.27181916606361922     ) (-0.42998645054236440     , -0.0000000000000000     ) ( -7.2512551011023135E-002,  3.5299270988031609E-002) (  4.9802007023649057E-002, -6.4691519656416827E-002) (  3.8663611192625749E-002,-0.24977569506125979     ) ( -4.8206341215074409E-002,-0.16359431982044520     ) (  0.0000000000000000     ,  0.0000000000000000     ) (  3.1842138452350781E-002,  1.3961653544590604E-002) (  0.0000000000000000     ,  0.0000000000000000     )
 ( -5.4246142415562297E-002,-0.35673365584506123     ) (  7.0999573824420709E-002,  8.8218379118388063E-002) ( -7.2512551011023135E-002, -3.5299270988031609E-002) (-0.29004672001052140     , -0.0000000000000000     ) (-0.41568514036922943     , 0.20351848008942924     ) ( -4.9359793892232988E-002,  6.1081096335821386E-002) (  0.0000000000000000     ,  0.0000000000000000     ) ( -4.8206341215074409E-002,-0.16359431982044520     ) ( -6.6921305405141615E-002, -7.7891973100562853E-002) (  2.0845572821023065E-002,  9.1400477421192793E-003)
 (  7.8797640694079296E-002,-0.26729922320638094     ) (  1.6517716287213186E-002, 0.10413978991158941     ) (  4.9802007023649057E-002,  6.4691519656416827E-002) (-0.41568514036922943     ,-0.20351848008942924     ) ( 0.37755610012563406     , -0.0000000000000000     ) (  0.0000000000000000     ,  0.0000000000000000     ) ( -4.9359793892232988E-002,  6.1081096335821386E-002) ( -3.8663611192625749E-002, 0.24977569506125979     ) (  1.7536258531503885E-002,  5.9450099919595781E-002) ( -8.1961525581777439E-002, -9.5397794577485970E-002)
 (  8.1961525581777439E-002, -9.5397794577485970E-002) (  1.7536258531503885E-002, -5.9450099919595781E-002) (  3.8663611192625749E-002, 0.24977569506125979     ) ( -4.9359793892232988E-002, -6.1081096335821386E-002) (  0.0000000000000000     , -0.0000000000000000     ) ( 0.37755610012563406     , -0.0000000000000000     ) ( 0.41568514036922943     ,-0.20351848008942924     ) (  4.9802007023649057E-002, -6.4691519656416827E-002) ( -1.6517716287213186E-002, 0.10413978991158941     ) (  7.8797640694079296E-002, 0.26729922320638094     )
 (  2.0845572821023065E-002, -9.1400477421192793E-003) (  6.6921305405141615E-002, -7.7891973100562853E-002) ( -4.8206341215074409E-002, 0.16359431982044520     ) (  0.0000000000000000     , -0.0000000000000000     ) ( -4.9359793892232988E-002, -6.1081096335821386E-002) ( 0.41568514036922943     , 0.20351848008942924     ) (-0.29004672001052140     , -0.0000000000000000     ) (  7.2512551011023135E-002, -3.5299270988031609E-002) (  7.0999573824420709E-002, -8.8218379118388063E-002) (  5.4246142415562297E-002,-0.35673365584506123     )
 (  0.0000000000000000     , -0.0000000000000000     ) (  3.1842138452350781E-002, -1.3961653544590604E-002) (  0.0000000000000000     , -0.0000000000000000     ) ( -4.8206341215074409E-002, 0.16359431982044520     ) ( -3.8663611192625749E-002,-0.24977569506125979     ) (  4.9802007023649057E-002,  6.4691519656416827E-002) (  7.2512551011023135E-002,  3.5299270988031609E-002) (-0.42998645054236440     , -0.0000000000000000     ) (-0.55556864169430631     , 0.27181916606361922     ) (-0.12808828317431245     , 0.17206673630610964     )
 (  0.0000000000000000     , -0.0000000000000000     ) (  0.0000000000000000     , -0.0000000000000000     ) (  3.1842138452350781E-002, -1.3961653544590604E-002) ( -6.6921305405141615E-002,  7.7891973100562853E-002) (  1.7536258531503885E-002, -5.9450099919595781E-002) ( -1.6517716287213186E-002,-0.10413978991158941     ) (  7.0999573824420709E-002,  8.8218379118388063E-002) (-0.55556864169430631     ,-0.27181916606361922     ) ( 0.64373020270418013     , -0.0000000000000000     ) ( 0.39911031115724704     ,-0.19809809321546434     )
 (  0.0000000000000000     , -0.0000000000000000     ) (  0.0000000000000000     , -0.0000000000000000     ) (  0.0000000000000000     , -0.0000000000000000     ) (  2.0845572821023065E-002, -9.1400477421192793E-003) ( -8.1961525581777439E-002,  9.5397794577485970E-002) (  7.8797640694079296E-002,-0.26729922320638094     ) (  5.4246142415562297E-002, 0.35673365584506123     ) (-0.12808828317431245     ,-0.17206673630610964     ) ( 0.39911031115724704     , 0.19809809321546434     ) (-0.30125313227692840     , -0.0000000000000000     )
 Mode           24
 ( -3.5403292357127934E-002, -0.0000000000000000     ) (-0.29354959051585833     , 0.14869003548674678     ) ( -4.4580090965313561E-002,  6.1646588822006562E-002) ( -2.7349327202679772E-002, 0.17175787538246767     ) ( 0.11140390763044966     , 0.34926654185443495     ) ( -3.2808141621531235E-002, -3.3329051258514868E-002) ( -2.7130991168089216E-002, -9.0605749516098188E-003) (  0.0000000000000000     ,  0.0000000000000000     ) (  0.0000000000000000     ,  0.0000000000000000     ) (  0.0000000000000000     ,  0.0000000000000000     )
 (-0.29354959051585833     ,-0.14869003548674678     ) ( -1.1775427748382153E-002, -0.0000000000000000     ) ( 0.40985307612389721     ,-0.20745319955299488     ) (  4.5773976529343174E-002, -6.3224488004295712E-002) (  6.7662434866511871E-003, -4.3007266358432883E-002) (  2.4972888209835887E-002,  7.8307447595738239E-002) ( -2.6787735460572868E-002, -2.7213056398142314E-002) ( -4.1443273568982399E-002, -1.3840256851857614E-002) (  0.0000000000000000     ,  0.0000000000000000     ) (  0.0000000000000000     ,  0.0000000000000000     )
 ( -4.4580090965313561E-002, -6.1646588822006562E-002) ( 0.40985307612389721     , 0.20745319955299488     ) (  1.1745895779270529E-002, -0.0000000000000000     ) ( -5.5689811825115815E-002,  2.8161746955379909E-002) (  2.2994484314084754E-002, -3.1782301365614558E-002) (  1.7931559562482033E-002,-0.11312712535703058     ) ( -6.7823011964564958E-002,-0.21260870431877674     ) (  0.0000000000000000     ,  0.0000000000000000     ) ( -4.1443273568982399E-002, -1.3840256851857614E-002) (  0.0000000000000000     ,  0.0000000000000000     )
 ( -2.7349327202679772E-002,-0.17175787538246767     ) (  4.5773976529343174E-002,  6.3224488004295712E-002) ( -5.5689811825115815E-002, -2.8161746955379909E-002) (  1.8523860905578848E-002, -0.0000000000000000     ) (-0.30890328393947891     , 0.15633997846456882     ) ( -3.4207524311067126E-002,  4.7235189658398929E-002) (  0.0000000000000000     ,  0.0000000000000000     ) ( -6.7823011964564958E-002,-0.21260870431877674     ) (  2.6787735460572868E-002,  2.7213056398142314E-002) ( -2.7130991168089216E-002, -9.0605749516098188E-003)
 ( 0.11140390763044966     ,-0.34926654185443495     ) (  6.7662434866511871E-003,  4.3007266358432883E-002) (  2.2994484314084754E-002,  3.1782301365614558E-002) (-0.30890328393947891     ,-0.15633997846456882     ) (  1.6908963420660710E-002, -0.0000000000000000     ) (  0.0000000000000000     ,  0.0000000000000000     ) ( -3.4207524311067126E-002,  4.7235189658398929E-002) ( -1.7931559562482033E-002, 0.11312712535703058     ) (  2.4972888209835887E-002,  7.8307447595738239E-002) (  3.2808141621531235E-002,  3.3329051258514868E-002)
 ( -3.2808141621531235E-002,  3.3329051258514868E-002) (  2.4972888209835887E-002, -7.8307447595738239E-002) (  1.7931559562482033E-002, 0.11312712535703058     ) ( -3.4207524311067126E-002, -4.7235189658398929E-002) (  0.0000000000000000     , -0.0000000000000000     ) (  1.6908963420660710E-002, -0.0000000000000000     ) ( 0.30890328393947891     ,-0.15633997846456882     ) (  2.2994484314084754E-002, -3.1782301365614558E-002) ( -6.7662434866511871E-003,  4.3007266358432883E-002) ( 0.11140390763044966     , 0.34926654185443495     )
 ( -2.7130991168089216E-002,  9.0605749516098188E-003) ( -2.6787735460572868E-002,  2.7213056398142314E-002) ( -6.7823011964564958E-002, 0.21260870431877674     ) (  0.0000000000000000     , -0.0000000000000000     ) ( -3.4207524311067126E-002, -4.7235189658398929E-002) ( 0.30890328393947891     , 0.15633997846456882     ) (  1.8523860905578848E-002, -0.0000000000000000     ) (  5.5689811825115815E-002, -2.8161746955379909E-002) (  4.5773976529343174E-002, -6.3224488004295712E-002) (  2.7349327202679772E-002,-0.17175787538246767     )
 (  0.0000000000000000     , -0.0000000000000000     ) ( -4.1443273568982399E-002,  1.3840256851857614E-002) (  0.0000000000000000     , -0.0000000000000000     ) ( -6.7823011964564958E-002, 0.21260870431877674     ) ( -1.7931559562482033E-002,-0.11312712535703058     ) (  2.2994484314084754E-002,  3.1782301365614558E-002) (  5.5689811825115815E-002,  2.8161746955379909E-002) (  1.1745895779270529E-002, -0.0000000000000000     ) (-0.40985307612389721     , 0.20745319955299488     ) ( -4.4580090965313561E-002,  6.1646588822006562E-002)
 (  0.0000000000000000     , -0.0000000000000000     ) (  0.0000000000000000     , -0.0000000000000000     ) ( -4.1443273568982399E-002,  1.3840256851857614E-002) (  2.6787735460572868E-002, -2.7213056398142314E-002) (  2.4972888209835887E-002, -7.8307447595738239E-002) ( -6.7662434866511871E-003, -4.3007266358432883E-002) (  4.5773976529343174E-002,  6.3224488004295712E-002) (-0.40985307612389721     ,-0.20745319955299488     ) ( -1.1775427748382153E-002, -0.0000000000000000     ) ( 0.29354959051585833     ,-0.14869003548674678     )
 (  0.0000000000000000     , -0.0000000000000000     ) (  0.0000000000000000     , -0.0000000000000000     ) (  0.0000000000000000     , -0.0000000000000000     ) ( -2.7130991168089216E-002,  9.0605749516098188E-003) (  3.2808141621531235E-002, -3.3329051258514868E-002) ( 0.11140390763044966     ,-0.34926654185443495     ) (  2.7349327202679772E-002, 0.17175787538246767     ) ( -4.4580090965313561E-002, -6.1646588822006562E-002) ( 0.29354959051585833     , 0.14869003548674678     ) ( -3.5403292357127934E-002, -0.0000000000000000     )
 Mode           25
 ( -4.5375771907761660E-002, -0.0000000000000000     ) (-0.34895128362021116     , 0.17677886615725449     ) ( -8.4239764778747422E-002, 0.11631192424263172     ) ( -4.2496573867029735E-002, 0.26516482494912214     ) ( 0.20357589137289425     , 0.63911986111369090     ) (  7.1854873140592163E-002,  7.2946579757105001E-002) ( -2.7747652944910370E-002, -9.2618414292560645E-003) (  0.0000000000000000     ,  0.0000000000000000     ) (  0.0000000000000000     ,  0.0000000000000000     ) (  0.0000000000000000     ,  0.0000000000000000     )
 (-0.34895128362021116     ,-0.17677886615725449     ) ( -3.6911489555696834E-002, -0.0000000000000000     ) ( 0.43307255972046749     ,-0.21917131303641335     ) (  7.2109818057113570E-002, -9.9675545896824286E-002) (  1.0961693517876344E-002, -6.9009111319109084E-002) (  4.6246721853561372E-002, 0.14521064324542146     ) (  5.8669258242288989E-002,  5.9560632962047902E-002) ( -4.2385239992472033E-002, -1.4147696474747966E-002) (  0.0000000000000000     ,  0.0000000000000000     ) (  0.0000000000000000     ,  0.0000000000000000     )
 ( -8.4239764778747422E-002,-0.11631192424263172     ) ( 0.43307255972046749     , 0.21917131303641335     ) (  3.8010637763136776E-002, -0.0000000000000000     ) ( -4.4882990011439361E-002,  2.2659278757654513E-002) (  4.0364960373147969E-002, -5.5759754500632280E-002) (  2.8310847149662515E-002,-0.17726219779573774     ) (-0.12281312096836897     ,-0.38552999087345913     ) (  0.0000000000000000     ,  0.0000000000000000     ) ( -4.2385239992472033E-002, -1.4147696474747966E-002) (  0.0000000000000000     ,  0.0000000000000000     )
 ( -4.2496573867029735E-002,-0.26516482494912214     ) (  7.2109818057113570E-002,  9.9675545896824286E-002) ( -4.4882990011439361E-002, -2.2659278757654513E-002) (  3.7930717667841798E-002, -0.0000000000000000     ) (-0.31600018022772297     , 0.15988466858218534     ) ( -5.1476329171327211E-002,  7.1171211271193635E-002) (  0.0000000000000000     ,  0.0000000000000000     ) (-0.12281312096836897     ,-0.38552999087345913     ) ( -5.8669258242288989E-002, -5.9560632962047902E-002) ( -2.7747652944910370E-002, -9.2618414292560645E-003)
 ( 0.20357589137289425     ,-0.63911986111369090     ) (  1.0961693517876344E-002,  6.9009111319109084E-002) (  4.0364960373147969E-002,  5.5759754500632280E-002) (-0.31600018022772297     ,-0.15988466858218534     ) (  6.3459060324799164E-003, -0.0000000000000000     ) (  0.0000000000000000     ,  0.0000000000000000     ) ( -5.1476329171327211E-002,  7.1171211271193635E-002) ( -2.8310847149662515E-002, 0.17726219779573774     ) (  4.6246721853561372E-002, 0.14521064324542146     ) ( -7.1854873140592163E-002, -7.2946579757105001E-002)
 (  7.1854873140592163E-002, -7.2946579757105001E-002) (  4.6246721853561372E-002,-0.14521064324542146     ) (  2.8310847149662515E-002, 0.17726219779573774     ) ( -5.1476329171327211E-002, -7.1171211271193635E-002) (  0.0000000000000000     , -0.0000000000000000     ) (  6.3459060324799164E-003, -0.0000000000000000     ) ( 0.31600018022772297     ,-0.15988466858218534     ) (  4.0364960373147969E-002, -5.5759754500632280E-002) ( -1.0961693517876344E-002,  6.9009111319109084E-002) ( 0.20357589137289425     , 0.63911986111369090     )
 ( -2.7747652944910370E-002,  9.2618414292560645E-003) (  5.8669258242288989E-002, -5.9560632962047902E-002) (-0.12281312096836897     , 0.38552999087345913     ) (  0.0000000000000000     , -0.0000000000000000     ) ( -5.1476329171327211E-002, -7.1171211271193635E-002) ( 0.31600018022772297     , 0.15988466858218534     ) (  3.7930717667841798E-002, -0.0000000000000000     ) (  4.4882990011439361E-002, -2.2659278757654513E-002) (  7.2109818057113570E-002, -9.9675545896824286E-002) (  4.2496573867029735E-002,-0.26516482494912214     )
 (  0.0000000000000000     , -0.0000000000000000     ) ( -4.2385239992472033E-002,  1.4147696474747966E-002) (  0.0000000000000000     , -0.0000000000000000     ) (-0.12281312096836897     , 0.38552999087345913     ) ( -2.8310847149662515E-002,-0.17726219779573774     ) (  4.0364960373147969E-002,  5.5759754500632280E-002) (  4.4882990011439361E-002,  2.2659278757654513E-002) (  3.8010637763136776E-002, -0.0000000000000000     ) (-0.43307255972046749     , 0.21917131303641335     ) ( -8.4239764778747422E-002, 0.11631192424263172     )
 (  0.0000000000000000     , -0.0000000000000000     ) (  0.0000000000000000     , -0.0000000000000000     ) ( -4.2385239992472033E-002,  1.4147696474747966E-002) ( -5.8669258242288989E-002,  5.9560632962047902E-002) (  4.6246721853561372E-002,-0.14521064324542146     ) ( -1.0961693517876344E-002, -6.9009111319109084E-002) (  7.2109818057113570E-002,  9.9675545896824286E-002) (-0.43307255972046749     ,-0.21917131303641335     ) ( -3.6911489555696834E-002, -0.0000000000000000     ) ( 0.34895128362021116     ,-0.17677886615725449     )
 (  0.0000000000000000     , -0.0000000000000000     ) (  0.0000000000000000     , -0.0000000000000000     ) (  0.0000000000000000     , -0.0000000000000000     ) ( -2.7747652944910370E-002,  9.2618414292560645E-003) ( -7.1854873140592163E-002,  7.2946579757105001E-002) ( 0.20357589137289425     ,-0.63911986111369090     ) (  4.2496573867029735E-002, 0.26516482494912214     ) ( -8.4239764778747422E-002,-0.11631192424263172     ) ( 0.34895128362021116     , 0.17677886615725449     ) ( -4.5375771907761660E-002, -0.0000000000000000     )
 Mode           26
 ( -8.3297517659987816E-002, -0.0000000000000000     ) ( 0.37720065122422819     ,-0.19168774864044624     ) (-0.13616301257247523     , 0.18618786749684729     ) (  9.7100651099878560E-003, -5.6994334195198018E-002) (  7.8185897614082886E-002, 0.24565186568183983     ) ( -5.0946813303388142E-002, -5.1783631080531349E-002) ( -1.9926965578799423E-002, -6.6613667853301969E-003) (  0.0000000000000000     ,  0.0000000000000000     ) (  0.0000000000000000     ,  0.0000000000000000     ) (  0.0000000000000000     ,  0.0000000000000000     )
 ( 0.37720065122422819     , 0.19168774864044624     ) (  5.8435350577969045E-002, -0.0000000000000000     ) (-0.60085952446583302     , 0.30541528870421664     ) ( 0.16276186002583723     ,-0.22259295987778532     ) ( -4.3403924820148883E-003,  2.5684432393546487E-002) (  1.7411036085821147E-002,  5.4700974804028135E-002) ( -4.1597898871379602E-002, -4.2281157725276568E-002) ( -3.0438942711875958E-002, -1.0175405841880092E-002) (  0.0000000000000000     ,  0.0000000000000000     ) (  0.0000000000000000     ,  0.0000000000000000     )
 (-0.13616301257247523     ,-0.18618786749684729     ) (-0.60085952446583302     ,-0.30541528870421664     ) (  1.3869135223929848E-002, -0.0000000000000000     ) (  9.0409151439490146E-002, -4.5968304175218057E-002) (  7.7413441735034741E-002,-0.10586372108429244     ) ( -8.3045099634602351E-003,  4.8952271894862183E-002) ( -4.7812031870744891E-002,-0.15022527800764301     ) (  0.0000000000000000     ,  0.0000000000000000     ) ( -3.0438942711875958E-002, -1.0175405841880092E-002) (  0.0000000000000000     ,  0.0000000000000000     )
 (  9.7100651099878560E-003,  5.6994334195198018E-002) ( 0.16276186002583723     , 0.22259295987778532     ) (  9.0409151439490146E-002,  4.5968304175218057E-002) ( -1.4538052669983148E-003, -0.0000000000000000     ) ( 0.45603457767547317     ,-0.23181072951074605     ) (-0.12105101995759385     , 0.16555101229228439     ) (  0.0000000000000000     ,  0.0000000000000000     ) ( -4.7812031870744891E-002,-0.15022527800764301     ) (  4.1597898871379602E-002,  4.2281157725276568E-002) ( -1.9926965578799423E-002, -6.6613667853301969E-003)
 (  7.8185897614082886E-002,-0.24565186568183983     ) ( -4.3403924820148883E-003, -2.5684432393546487E-002) (  7.7413441735034741E-002, 0.10586372108429244     ) ( 0.45603457767547317     , 0.23181072951074605     ) (  1.2446837125087241E-002, -0.0000000000000000     ) (  0.0000000000000000     ,  0.0000000000000000     ) (-0.12105101995759385     , 0.16555101229228439     ) (  8.3045099634602351E-003, -4.8952271894862183E-002) (  1.7411036085821147E-002,  5.4700974804028135E-002) (  5.0946813303388142E-002,  5.1783631080531349E-002)
 ( -5.0946813303388142E-002,  5.1783631080531349E-002) (  1.7411036085821147E-002, -5.4700974804028135E-002) ( -8.3045099634602351E-003, -4.8952271894862183E-002) (-0.12105101995759385     ,-0.16555101229228439     ) (  0.0000000000000000     , -0.0000000000000000     ) (  1.2446837125087241E-002, -0.0000000000000000     ) (-0.45603457767547317     , 0.23181072951074605     ) (  7.7413441735034741E-002,-0.10586372108429244     ) (  4.3403924820148883E-003, -2.5684432393546487E-002) (  7.8185897614082886E-002, 0.24565186568183983     )
 ( -1.9926965578799423E-002,  6.6613667853301969E-003) ( -4.1597898871379602E-002,  4.2281157725276568E-002) ( -4.7812031870744891E-002, 0.15022527800764301     ) (  0.0000000000000000     , -0.0000000000000000     ) (-0.12105101995759385     ,-0.16555101229228439     ) (-0.45603457767547317     ,-0.23181072951074605     ) ( -1.4538052669983148E-003, -0.0000000000000000     ) ( -9.0409151439490146E-002,  4.5968304175218057E-002) ( 0.16276186002583723     ,-0.22259295987778532     ) ( -9.7100651099878560E-003,  5.6994334195198018E-002)
 (  0.0000000000000000     , -0.0000000000000000     ) ( -3.0438942711875958E-002,  1.0175405841880092E-002) (  0.0000000000000000     , -0.0000000000000000     ) ( -4.7812031870744891E-002, 0.15022527800764301     ) (  8.3045099634602351E-003,  4.8952271894862183E-002) (  7.7413441735034741E-002, 0.10586372108429244     ) ( -9.0409151439490146E-002, -4.5968304175218057E-002) (  1.3869135223929848E-002, -0.0000000000000000     ) ( 0.60085952446583302     ,-0.30541528870421664     ) (-0.13616301257247523     , 0.18618786749684729     )
 (  0.0000000000000000     , -0.0000000000000000     ) (  0.0000000000000000     , -0.0000000000000000     ) ( -3.0438942711875958E-002,  1.0175405841880092E-002) (  4.1597898871379602E-002, -4.2281157725276568E-002) (  1.7411036085821147E-002, -5.4700974804028135E-002) (  4.3403924820148883E-003,  2.5684432393546487E-002) ( 0.16276186002583723     , 0.22259295987778532     ) ( 0.60085952446583302     , 0.30541528870421664     ) (  5.8435350577969045E-002, -0.0000000000000000     ) (-0.37720065122422819     , 0.19168774864044624     )
 (  0.0000000000000000     , -0.0000000000000000     ) (  0.0000000000000000     , -0.0000000000000000     ) (  0.0000000000000000     , -0.0000000000000000     ) ( -1.9926965578799423E-002,  6.6613667853301969E-003) (  5.0946813303388142E-002, -5.1783631080531349E-002) (  7.8185897614082886E-002,-0.24565186568183983     ) ( -9.7100651099878560E-003, -5.6994334195198018E-002) (-0.13616301257247523     ,-0.18618786749684729     ) (-0.37720065122422819     ,-0.19168774864044624     ) ( -8.3297517659987816E-002, -0.0000000000000000     )
 Mode           27
 (-0.28354447368379870     , -0.0000000000000000     ) ( 0.35283015492683201     ,-0.17952772355530461     ) (-0.30163888353935964     , 0.41280581245718467     ) (  8.5217539389017530E-004, -1.0031313812285027E-003) (  6.2892784378213232E-002, 0.19764234654250074     ) ( -4.6401495826593336E-002, -4.7169061105605668E-002) ( -2.2378544366248285E-002, -7.4832169140918899E-003) (  0.0000000000000000     ,  0.0000000000000000     ) (  0.0000000000000000     ,  0.0000000000000000     ) (  0.0000000000000000     ,  0.0000000000000000     )
 ( 0.35283015492683201     , 0.17952772355530461     ) ( 0.49523010112116328     , -0.0000000000000000     ) (-0.54605298603505847     , 0.27798941724128662     ) ( 0.32050340172789499     ,-0.43864750207427677     ) ( -1.3579222114340980E-003,  6.7938024676706486E-003) (  1.4415528995703617E-002,  4.5299161583537528E-002) ( -3.7886662692345606E-002, -3.8513377118298005E-002) ( -3.4183791167086780E-002, -1.1430802650199979E-002) (  0.0000000000000000     ,  0.0000000000000000     ) (  0.0000000000000000     ,  0.0000000000000000     )
 (-0.30163888353935964     ,-0.41280581245718467     ) (-0.54605298603505847     ,-0.27798941724128662     ) (-0.25591780613395931     , -0.0000000000000000     ) (  7.8190726705104824E-002, -3.9841364654770339E-002) ( 0.16056350639791359     ,-0.21974499397315383     ) ( -1.7058213591651314E-003,  7.2033291391678401E-003) ( -3.7706661453467613E-002,-0.11849800150644099     ) (  0.0000000000000000     ,  0.0000000000000000     ) ( -3.4183791167086780E-002, -1.1430802650199979E-002) (  0.0000000000000000     ,  0.0000000000000000     )
 (  8.5217539389017530E-004,  1.0031313812285027E-003) ( 0.32050340172789499     , 0.43864750207427677     ) (  7.8190726705104824E-002,  3.9841364654770339E-002) (-0.19641097148711431     , -0.0000000000000000     ) ( 0.41136245970231672     ,-0.20944679776945757     ) (-0.23609377792172759     , 0.32312404728727906     ) (  0.0000000000000000     ,  0.0000000000000000     ) ( -3.7706661453467613E-002,-0.11849800150644099     ) (  3.7886662692345606E-002,  3.8513377118298005E-002) ( -2.2378544366248285E-002, -7.4832169140918899E-003)
 (  6.2892784378213232E-002,-0.19764234654250074     ) ( -1.3579222114340980E-003, -6.7938024676706486E-003) ( 0.16056350639791359     , 0.21974499397315383     ) ( 0.41136245970231672     , 0.20944679776945757     ) ( 0.24064315018370908     , -0.0000000000000000     ) (  0.0000000000000000     ,  0.0000000000000000     ) (-0.23609377792172759     , 0.32312404728727906     ) (  1.7058213591651314E-003, -7.2033291391678401E-003) (  1.4415528995703617E-002,  4.5299161583537528E-002) (  4.6401495826593336E-002,  4.7169061105605668E-002)
 ( -4.6401495826593336E-002,  4.7169061105605668E-002) (  1.4415528995703617E-002, -4.5299161583537528E-002) ( -1.7058213591651314E-003, -7.2033291391678401E-003) (-0.23609377792172759     ,-0.32312404728727906     ) (  0.0000000000000000     , -0.0000000000000000     ) ( 0.24064315018370908     , -0.0000000000000000     ) (-0.41136245970231672     , 0.20944679776945757     ) ( 0.16056350639791359     ,-0.21974499397315383     ) (  1.3579222114340980E-003, -6.7938024676706486E-003) (  6.2892784378213232E-002, 0.19764234654250074     )
 ( -2.2378544366248285E-002,  7.4832169140918899E-003) ( -3.7886662692345606E-002,  3.8513377118298005E-002) ( -3.7706661453467613E-002, 0.11849800150644099     ) (  0.0000000000000000     , -0.0000000000000000     ) (-0.23609377792172759     ,-0.32312404728727906     ) (-0.41136245970231672     ,-0.20944679776945757     ) (-0.19641097148711431     , -0.0000000000000000     ) ( -7.8190726705104824E-002,  3.9841364654770339E-002) ( 0.32050340172789499     ,-0.43864750207427677     ) ( -8.5217539389017530E-004,  1.0031313812285027E-003)
 (  0.0000000000000000     , -0.0000000000000000     ) ( -3.4183791167086780E-002,  1.1430802650199979E-002) (  0.0000000000000000     , -0.0000000000000000     ) ( -3.7706661453467613E-002, 0.11849800150644099     ) (  1.7058213591651314E-003,  7.2033291391678401E-003) ( 0.16056350639791359     , 0.21974499397315383     ) ( -7.8190726705104824E-002, -3.9841364654770339E-002) (-0.25591780613395931     , -0.0000000000000000     ) ( 0.54605298603505847     ,-0.27798941724128662     ) (-0.30163888353935964     , 0.41280581245718467     )
 (  0.0000000000000000     , -0.0000000000000000     ) (  0.0000000000000000     , -0.0000000000000000     ) ( -3.4183791167086780E-002,  1.1430802650199979E-002) (  3.7886662692345606E-002, -3.8513377118298005E-002) (  1.4415528995703617E-002, -4.5299161583537528E-002) (  1.3579222114340980E-003,  6.7938024676706486E-003) ( 0.32050340172789499     , 0.43864750207427677     ) ( 0.54605298603505847     , 0.27798941724128662     ) ( 0.49523010112116328     , -0.0000000000000000     ) (-0.35283015492683201     , 0.17952772355530461     )
 (  0.0000000000000000     , -0.0000000000000000     ) (  0.0000000000000000     , -0.0000000000000000     ) (  0.0000000000000000     , -0.0000000000000000     ) ( -2.2378544366248285E-002,  7.4832169140918899E-003) (  4.6401495826593336E-002, -4.7169061105605668E-002) (  6.2892784378213232E-002,-0.19764234654250074     ) ( -8.5217539389017530E-004, -1.0031313812285027E-003) (-0.30163888353935964     ,-0.41280581245718467     ) (-0.35283015492683201     ,-0.17952772355530461     ) (-0.28354447368379870     , -0.0000000000000000     )
 Mode           28
 (-0.20873027974072972     , -0.0000000000000000     ) ( 0.53947051248231748     ,-0.27392887916220249     ) (-0.11338062046460004     , 0.15491627061733776     ) ( -5.3315784676959549E-002, 0.32964539986300789     ) ( 0.21483398333058784     , 0.67493812822132149     ) ( -8.5016396912666617E-002, -8.6373537410861220E-002) ( -3.7453734062326514E-002, -1.2508896398870080E-002) (  0.0000000000000000     ,  0.0000000000000000     ) (  0.0000000000000000     ,  0.0000000000000000     ) (  0.0000000000000000     ,  0.0000000000000000     )
 ( 0.53947051248231748     , 0.27392887916220249     ) ( 0.38950212911927234     , -0.0000000000000000     ) (-0.92610444376381551     , 0.47028673688200900     ) ( 0.15974390317706574     ,-0.21838849102449454     ) (  1.5352196157373925E-002, -9.5237061139130469E-002) (  4.7615853114542979E-002, 0.14959171955882908     ) ( -6.9415597401986773E-002, -7.0523697978601210E-002) ( -5.7211523799785710E-002, -1.9107654869394218E-002) (  0.0000000000000000     ,  0.0000000000000000     ) (  0.0000000000000000     ,  0.0000000000000000     )
 (-0.11338062046460004     ,-0.15491627061733776     ) (-0.92610444376381551     ,-0.47028673688200900     ) (-0.26700131543582928     , -0.0000000000000000     ) ( 0.15182983093567295     , -7.7105998246855836E-002) (  7.1152454933495937E-002, -9.7254042381521494E-002) (  3.7118274106482094E-002,-0.22981423209248003     ) (-0.13178810822217871     ,-0.41403830553959797     ) (  0.0000000000000000     ,  0.0000000000000000     ) ( -5.7211523799785710E-002, -1.9107654869394218E-002) (  0.0000000000000000     ,  0.0000000000000000     )
 ( -5.3315784676959549E-002,-0.32964539986300789     ) ( 0.15974390317706574     , 0.21838849102449454     ) ( 0.15182983093567295     ,  7.7105998246855836E-002) (-0.16828711827357640     , -0.0000000000000000     ) ( 0.71134160706820271     ,-0.36123060804319068     ) (-0.12001356682531730     , 0.16407505178874246     ) (  0.0000000000000000     ,  0.0000000000000000     ) (-0.13178810822217871     ,-0.41403830553959797     ) (  6.9415597401986773E-002,  7.0523697978601210E-002) ( -3.7453734062326514E-002, -1.2508896398870080E-002)
 ( 0.21483398333058784     ,-0.67493812822132149     ) (  1.5352196157373925E-002,  9.5237061139130469E-002) (  7.1152454933495937E-002,  9.7254042381521494E-002) ( 0.71134160706820271     , 0.36123060804319068     ) ( 0.25451658433086305     , -0.0000000000000000     ) (  0.0000000000000000     ,  0.0000000000000000     ) (-0.12001356682531730     , 0.16407505178874246     ) ( -3.7118274106482094E-002, 0.22981423209248003     ) (  4.7615853114542979E-002, 0.14959171955882908     ) (  8.5016396912666617E-002,  8.6373537410861220E-002)
 ( -8.5016396912666617E-002,  8.6373537410861220E-002) (  4.7615853114542979E-002,-0.14959171955882908     ) (  3.7118274106482094E-002, 0.22981423209248003     ) (-0.12001356682531730     ,-0.16407505178874246     ) (  0.0000000000000000     , -0.0000000000000000     ) ( 0.25451658433086305     , -0.0000000000000000     ) (-0.71134160706820271     , 0.36123060804319068     ) (  7.1152454933495937E-002, -9.7254042381521494E-002) ( -1.5352196157373925E-002,  9.5237061139130469E-002) ( 0.21483398333058784     , 0.67493812822132149     )
 ( -3.7453734062326514E-002,  1.2508896398870080E-002) ( -6.9415597401986773E-002,  7.0523697978601210E-002) (-0.13178810822217871     , 0.41403830553959797     ) (  0.0000000000000000     , -0.0000000000000000     ) (-0.12001356682531730     ,-0.16407505178874246     ) (-0.71134160706820271     ,-0.36123060804319068     ) (-0.16828711827357640     , -0.0000000000000000     ) (-0.15182983093567295     ,  7.7105998246855836E-002) ( 0.15974390317706574     ,-0.21838849102449454     ) (  5.3315784676959549E-002,-0.32964539986300789     )
 (  0.0000000000000000     , -0.0000000000000000     ) ( -5.7211523799785710E-002,  1.9107654869394218E-002) (  0.0000000000000000     , -0.0000000000000000     ) (-0.13178810822217871     , 0.41403830553959797     ) ( -3.7118274106482094E-002,-0.22981423209248003     ) (  7.1152454933495937E-002,  9.7254042381521494E-002) (-0.15182983093567295     , -7.7105998246855836E-002) (-0.26700131543582928     , -0.0000000000000000     ) ( 0.92610444376381551     ,-0.47028673688200900     ) (-0.11338062046460004     , 0.15491627061733776     )
 (  0.0000000000000000     , -0.0000000000000000     ) (  0.0000000000000000     , -0.0000000000000000     ) ( -5.7211523799785710E-002,  1.9107654869394218E-002) (  6.9415597401986773E-002, -7.0523697978601210E-002) (  4.7615853114542979E-002,-0.14959171955882908     ) ( -1.5352196157373925E-002, -9.5237061139130469E-002) ( 0.15974390317706574     , 0.21838849102449454     ) ( 0.92610444376381551     , 0.47028673688200900     ) ( 0.38950212911927234     , -0.0000000000000000     ) (-0.53947051248231748     , 0.27392887916220249     )
 (  0.0000000000000000     , -0.0000000000000000     ) (  0.0000000000000000     , -0.0000000000000000     ) (  0.0000000000000000     , -0.0000000000000000     ) ( -3.7453734062326514E-002,  1.2508896398870080E-002) (  8.5016396912666617E-002, -8.6373537410861220E-002) ( 0.21483398333058784     ,-0.67493812822132149     ) (  5.3315784676959549E-002, 0.32964539986300789     ) (-0.11338062046460004     ,-0.15491627061733776     ) (-0.53947051248231748     ,-0.27392887916220249     ) (-0.20873027974072972     , -0.0000000000000000     )
 Mode           29
 (-0.27256354237246538     , -0.0000000000000000     ) ( 0.73464589102618938     ,-0.37232259645548355     ) (-0.19076658689155729     , 0.26196499881923546     ) ( -6.0089093395394054E-002, 0.35907227535264036     ) ( 0.19520416499780177     , 0.61128206795460882     ) ( -4.1507948385944869E-002, -4.5391964604348467E-002) ( -3.8599630778073095E-002, -1.3223750426918269E-002) (  0.0000000000000000     ,  0.0000000000000000     ) (  0.0000000000000000     ,  0.0000000000000000     ) (  0.0000000000000000     ,  0.0000000000000000     )
 ( 0.73464589102618938     , 0.37232259645548355     ) ( 0.50954402872164350     , -0.0000000000000000     ) ( -1.2813093668556561     , 0.64945853671968357     ) ( 0.22798405558874579     ,-0.31413862666863457     ) (  1.9109661023656153E-002,-0.11502928756593377     ) (  4.3501591204175578E-002, 0.13596296483152973     ) ( -3.3891097938448508E-002, -3.7062383901042877E-002) ( -5.8961909945955716E-002, -2.0199612434185856E-002) (  0.0000000000000000     ,  0.0000000000000000     ) (  0.0000000000000000     ,  0.0000000000000000     )
 (-0.19076658689155729     ,-0.26196499881923546     ) ( -1.2813093668556561     ,-0.64945853671968357     ) (-0.31977476370535024     , -0.0000000000000000     ) ( 0.21684181056813015     ,-0.11012762174826048     ) ( 0.10906722810083065     ,-0.15014769182605142     ) (  4.3640930677849188E-002,-0.26161993013161877     ) (-0.11931189054241478     ,-0.37410723226929338     ) (  0.0000000000000000     ,  0.0000000000000000     ) ( -5.8961909945955716E-002, -2.0199612434185856E-002) (  0.0000000000000000     ,  0.0000000000000000     )
 ( -6.0089093395394054E-002,-0.35907227535264036     ) ( 0.22798405558874579     , 0.31413862666863457     ) ( 0.21684181056813015     , 0.11012762174826048     ) (-0.21608921748915633     , -0.0000000000000000     ) ( 0.99005180141860760     ,-0.50205468884274884     ) (-0.16833285845004217     , 0.23184794760317029     ) (  0.0000000000000000     ,  0.0000000000000000     ) (-0.11931189054241478     ,-0.37410723226929338     ) (  3.3891097938448508E-002,  3.7062383901042877E-002) ( -3.8599630778073095E-002, -1.3223750426918269E-002)
 ( 0.19520416499780177     ,-0.61128206795460882     ) (  1.9109661023656153E-002, 0.11502928756593377     ) ( 0.10906722810083065     , 0.15014769182605142     ) ( 0.99005180141860760     , 0.50205468884274884     ) ( 0.29888349484532845     , -0.0000000000000000     ) (  0.0000000000000000     ,  0.0000000000000000     ) (-0.16833285845004217     , 0.23184794760317029     ) ( -4.3640930677849188E-002, 0.26161993013161877     ) (  4.3501591204175578E-002, 0.13596296483152973     ) (  4.1507948385944869E-002,  4.5391964604348467E-002)
 ( -4.1507948385944869E-002,  4.5391964604348467E-002) (  4.3501591204175578E-002,-0.13596296483152973     ) (  4.3640930677849188E-002, 0.26161993013161877     ) (-0.16833285845004217     ,-0.23184794760317029     ) (  0.0000000000000000     , -0.0000000000000000     ) ( 0.29888349484532845     , -0.0000000000000000     ) (-0.99005180141860760     , 0.50205468884274884     ) ( 0.10906722810083065     ,-0.15014769182605142     ) ( -1.9109661023656153E-002, 0.11502928756593377     ) ( 0.19520416499780177     , 0.61128206795460882     )
 ( -3.8599630778073095E-002,  1.3223750426918269E-002) ( -3.3891097938448508E-002,  3.7062383901042877E-002) (-0.11931189054241478     , 0.37410723226929338     ) (  0.0000000000000000     , -0.0000000000000000     ) (-0.16833285845004217     ,-0.23184794760317029     ) (-0.99005180141860760     ,-0.50205468884274884     ) (-0.21608921748915633     , -0.0000000000000000     ) (-0.21684181056813015     , 0.11012762174826048     ) ( 0.22798405558874579     ,-0.31413862666863457     ) (  6.0089093395394054E-002,-0.35907227535264036     )
 (  0.0000000000000000     , -0.0000000000000000     ) ( -5.8961909945955716E-002,  2.0199612434185856E-002) (  0.0000000000000000     , -0.0000000000000000     ) (-0.11931189054241478     , 0.37410723226929338     ) ( -4.3640930677849188E-002,-0.26161993013161877     ) ( 0.10906722810083065     , 0.15014769182605142     ) (-0.21684181056813015     ,-0.11012762174826048     ) (-0.31977476370535024     , -0.0000000000000000     ) (  1.2813093668556561     ,-0.64945853671968357     ) (-0.19076658689155729     , 0.26196499881923546     )
 (  0.0000000000000000     , -0.0000000000000000     ) (  0.0000000000000000     , -0.0000000000000000     ) ( -5.8961909945955716E-002,  2.0199612434185856E-002) (  3.3891097938448508E-002, -3.7062383901042877E-002) (  4.3501591204175578E-002,-0.13596296483152973     ) ( -1.9109661023656153E-002,-0.11502928756593377     ) ( 0.22798405558874579     , 0.31413862666863457     ) (  1.2813093668556561     , 0.64945853671968357     ) ( 0.50954402872164350     , -0.0000000000000000     ) (-0.73464589102618938     , 0.37232259645548355     )
 (  0.0000000000000000     , -0.0000000000000000     ) (  0.0000000000000000     , -0.0000000000000000     ) (  0.0000000000000000     , -0.0000000000000000     ) ( -3.8599630778073095E-002,  1.3223750426918269E-002) (  4.1507948385944869E-002, -4.5391964604348467E-002) ( 0.19520416499780177     ,-0.61128206795460882     ) (  6.0089093395394054E-002, 0.35907227535264036     ) (-0.19076658689155729     ,-0.26196499881923546     ) (-0.73464589102618938     ,-0.37232259645548355     ) (-0.27256354237246538     , -0.0000000000000000     )
 Mode           30
 ( -5.0394971256207240E-002, -0.0000000000000000     ) (  3.3721247914797650E-002, -1.7234975961334702E-002) ( -5.0312545196994152E-003,  7.5130846281880872E-003) ( -2.7654228480593911E-002, 0.17020109923121129     ) ( -3.1034659631526129E-003, -9.5812366019395190E-003) (  1.6032303061884936E-002,  1.6329595681891393E-002) ( -4.5688018105173138E-003, -1.5293241645296610E-003) (  0.0000000000000000     ,  0.0000000000000000     ) (  0.0000000000000000     ,  0.0000000000000000     ) (  0.0000000000000000     ,  0.0000000000000000     )
 (  3.3721247914797650E-002,  1.7234975961334702E-002) (  8.0440486220135735E-002, -0.0000000000000000     ) ( -4.6668875602145971E-002,  2.3907131835080225E-002) (  1.2422036279189919E-003, -2.3303886109932353E-003) (  9.4333651732190389E-003, -5.8071410017494093E-002) ( -3.1083661160928794E-004, -9.3777243804816991E-004) (  1.3090320634426160E-002,  1.3333059042196480E-002) ( -6.9789600439822937E-003, -2.3360812486940903E-003) (  0.0000000000000000     ,  0.0000000000000000     ) (  0.0000000000000000     ,  0.0000000000000000     )
 ( -5.0312545196994152E-003, -7.5130846281880872E-003) ( -4.6668875602145971E-002, -2.3907131835080225E-002) ( -3.6111293864548956E-002, -0.0000000000000000     ) (  5.3946694847095229E-003, -2.7787236752627054E-003) (  2.1234418725963960E-003, -3.2285030235734138E-003) (  2.0723156674518579E-002,-0.12755571781370645     ) (  2.5964183660607781E-003,  8.0560106821311768E-003) (  0.0000000000000000     ,  0.0000000000000000     ) ( -6.9789600439822937E-003, -2.3360812486940903E-003) (  0.0000000000000000     ,  0.0000000000000000     )
 ( -2.7654228480593911E-002,-0.17020109923121129     ) (  1.2422036279189919E-003,  2.3303886109932353E-003) (  5.3946694847095229E-003,  2.7787236752627054E-003) ( -2.9780555892367860E-002, -0.0000000000000000     ) (  3.4196527374629172E-002, -1.7529539169941898E-002) (  4.5639157120613968E-004, -1.5933733869119083E-004) (  0.0000000000000000     ,  0.0000000000000000     ) (  2.5964183660607781E-003,  8.0560106821311768E-003) ( -1.3090320634426160E-002, -1.3333059042196480E-002) ( -4.5688018105173138E-003, -1.5293241645296610E-003)
 ( -3.1034659631526129E-003,  9.5812366019395190E-003) (  9.4333651732190389E-003,  5.8071410017494093E-002) (  2.1234418725963960E-003,  3.2285030235734138E-003) (  3.4196527374629172E-002,  1.7529539169941898E-002) (  3.5846334792988321E-002, -0.0000000000000000     ) (  0.0000000000000000     ,  0.0000000000000000     ) (  4.5639157120613968E-004, -1.5933733869119083E-004) ( -2.0723156674518579E-002, 0.12755571781370645     ) ( -3.1083661160928794E-004, -9.3777243804816991E-004) ( -1.6032303061884936E-002, -1.6329595681891393E-002)
 (  1.6032303061884936E-002, -1.6329595681891393E-002) ( -3.1083661160928794E-004,  9.3777243804816991E-004) (  2.0723156674518579E-002, 0.12755571781370645     ) (  4.5639157120613968E-004,  1.5933733869119083E-004) (  0.0000000000000000     , -0.0000000000000000     ) (  3.5846334792988321E-002, -0.0000000000000000     ) ( -3.4196527374629172E-002,  1.7529539169941898E-002) (  2.1234418725963960E-003, -3.2285030235734138E-003) ( -9.4333651732190389E-003,  5.8071410017494093E-002) ( -3.1034659631526134E-003, -9.5812366019395207E-003)
 ( -4.5688018105173138E-003,  1.5293241645296610E-003) (  1.3090320634426160E-002, -1.3333059042196480E-002) (  2.5964183660607781E-003, -8.0560106821311768E-003) (  0.0000000000000000     , -0.0000000000000000     ) (  4.5639157120613968E-004,  1.5933733869119083E-004) ( -3.4196527374629172E-002, -1.7529539169941898E-002) ( -2.9780555892367860E-002, -0.0000000000000000     ) ( -5.3946694847095229E-003,  2.7787236752627054E-003) (  1.2422036279189919E-003, -2.3303886109932353E-003) (  2.7654228480593911E-002,-0.17020109923121129     )
 (  0.0000000000000000     , -0.0000000000000000     ) ( -6.9789600439822937E-003,  2.3360812486940903E-003) (  0.0000000000000000     , -0.0000000000000000     ) (  2.5964183660607781E-003, -8.0560106821311768E-003) ( -2.0723156674518579E-002,-0.12755571781370645     ) (  2.1234418725963960E-003,  3.2285030235734138E-003) ( -5.3946694847095229E-003, -2.7787236752627054E-003) ( -3.6111293864548956E-002, -0.0000000000000000     ) (  4.6668875602145971E-002, -2.3907131835080225E-002) ( -5.0312545196994152E-003,  7.5130846281880872E-003)
 (  0.0000000000000000     , -0.0000000000000000     ) (  0.0000000000000000     , -0.0000000000000000     ) ( -6.9789600439822937E-003,  2.3360812486940903E-003) ( -1.3090320634426160E-002,  1.3333059042196480E-002) ( -3.1083661160928794E-004,  9.3777243804816991E-004) ( -9.4333651732190389E-003, -5.8071410017494093E-002) (  1.2422036279189919E-003,  2.3303886109932353E-003) (  4.6668875602145971E-002,  2.3907131835080225E-002) (  8.0440486220135735E-002, -0.0000000000000000     ) ( -3.3721247914797650E-002,  1.7234975961334702E-002)
 (  0.0000000000000000     , -0.0000000000000000     ) (  0.0000000000000000     , -0.0000000000000000     ) (  0.0000000000000000     , -0.0000000000000000     ) ( -4.5688018105173138E-003,  1.5293241645296610E-003) ( -1.6032303061884936E-002,  1.6329595681891393E-002) ( -3.1034659631526134E-003,  9.5812366019395207E-003) (  2.7654228480593911E-002, 0.17020109923121129     ) ( -5.0312545196994152E-003, -7.5130846281880872E-003) ( -3.3721247914797650E-002, -1.7234975961334702E-002) ( -5.0394971256207240E-002, -0.0000000000000000     )
 Mode           31
 ( -4.9616559099667022E-002, -0.0000000000000000     ) (  3.2236107304943404E-003, -1.6437992400013621E-003) (  2.9860868603725159E-002, -4.0308590598369637E-002) ( -6.8372241379607672E-003,  4.1975581582321821E-002) ( -5.2349412819925178E-003, -1.6284003837899519E-002) (  2.8913535843216455E-003,  2.9519420366242595E-003) ( -3.0626303663341629E-003, -1.0268078559434767E-003) (  0.0000000000000000     ,  0.0000000000000000     ) (  0.0000000000000000     ,  0.0000000000000000     ) (  0.0000000000000000     ,  0.0000000000000000     )
 (  3.2236107304943404E-003,  1.6437992400013621E-003) ( 0.10802627874723567     , -0.0000000000000000     ) (  2.1704773385377074E-002, -1.0988725691785082E-002) ( -2.6832653697093103E-002,  3.6167840255454622E-002) (  2.2089028622441550E-003, -1.3569241765967830E-002) ( -9.7979199921823835E-004, -3.0432505498371172E-003) (  2.3607803158517491E-003,  2.4102505800005359E-003) ( -4.6782451597988783E-003, -1.5684749080120978E-003) (  0.0000000000000000     ,  0.0000000000000000     ) (  0.0000000000000000     ,  0.0000000000000000     )
 (  2.9860868603725159E-002,  4.0308590598369637E-002) (  2.1704773385377074E-002,  1.0988725691785082E-002) ( -6.5095150142917751E-002, -0.0000000000000000     ) ( -7.4091698677596473E-003,  3.7531608531232181E-003) ( -1.4176453107277692E-002,  1.9116043576876102E-002) (  5.0001879280848986E-003, -3.0705701188177136E-002) (  3.5428967335207973E-003,  1.1028983566914691E-002) (  0.0000000000000000     ,  0.0000000000000000     ) ( -4.6782451597988783E-003, -1.5684749080120978E-003) (  0.0000000000000000     ,  0.0000000000000000     )
 ( -6.8372241379607672E-003, -4.1975581582321821E-002) ( -2.6832653697093103E-002, -3.6167840255454622E-002) ( -7.4091698677596473E-003, -3.7531608531232181E-003) ( -4.7954940148899630E-002, -0.0000000000000000     ) ( -1.8937358979544672E-002,  9.5884405575591657E-003) (  2.0205289120795829E-002, -2.7244058431560289E-002) (  0.0000000000000000     ,  0.0000000000000000     ) (  3.5428967335207973E-003,  1.1028983566914691E-002) ( -2.3607803158517491E-003, -2.4102505800005359E-003) ( -3.0626303663341629E-003, -1.0268078559434767E-003)
 ( -5.2349412819925178E-003,  1.6284003837899519E-002) (  2.2089028622441550E-003,  1.3569241765967830E-002) ( -1.4176453107277692E-002, -1.9116043576876102E-002) ( -1.8937358979544672E-002, -9.5884405575591657E-003) (  5.4640370644248738E-002, -0.0000000000000000     ) (  0.0000000000000000     ,  0.0000000000000000     ) (  2.0205289120795829E-002, -2.7244058431560289E-002) ( -5.0001879280848986E-003,  3.0705701188177136E-002) ( -9.7979199921823835E-004, -3.0432505498371172E-003) ( -2.8913535843216455E-003, -2.9519420366242595E-003)
 (  2.8913535843216455E-003, -2.9519420366242595E-003) ( -9.7979199921823835E-004,  3.0432505498371172E-003) (  5.0001879280848986E-003,  3.0705701188177136E-002) (  2.0205289120795829E-002,  2.7244058431560289E-002) (  0.0000000000000000     , -0.0000000000000000     ) (  5.4640370644248738E-002, -0.0000000000000000     ) (  1.8937358979544672E-002, -9.5884405575591657E-003) ( -1.4176453107277692E-002,  1.9116043576876102E-002) ( -2.2089028622441550E-003,  1.3569241765967830E-002) ( -5.2349412819925178E-003, -1.6284003837899519E-002)
 ( -3.0626303663341629E-003,  1.0268078559434767E-003) (  2.3607803158517491E-003, -2.4102505800005359E-003) (  3.5428967335207973E-003, -1.1028983566914691E-002) (  0.0000000000000000     , -0.0000000000000000     ) (  2.0205289120795829E-002,  2.7244058431560289E-002) (  1.8937358979544672E-002,  9.5884405575591657E-003) ( -4.7954940148899630E-002, -0.0000000000000000     ) (  7.4091698677596473E-003, -3.7531608531232181E-003) ( -2.6832653697093103E-002,  3.6167840255454622E-002) (  6.8372241379607672E-003, -4.1975581582321821E-002)
 (  0.0000000000000000     , -0.0000000000000000     ) ( -4.6782451597988783E-003,  1.5684749080120978E-003) (  0.0000000000000000     , -0.0000000000000000     ) (  3.5428967335207973E-003, -1.1028983566914691E-002) ( -5.0001879280848986E-003, -3.0705701188177136E-002) ( -1.4176453107277692E-002, -1.9116043576876102E-002) (  7.4091698677596473E-003,  3.7531608531232181E-003) ( -6.5095150142917751E-002, -0.0000000000000000     ) ( -2.1704773385377074E-002,  1.0988725691785082E-002) (  2.9860868603725159E-002, -4.0308590598369637E-002)
 (  0.0000000000000000     , -0.0000000000000000     ) (  0.0000000000000000     , -0.0000000000000000     ) ( -4.6782451597988783E-003,  1.5684749080120978E-003) ( -2.3607803158517491E-003,  2.4102505800005359E-003) ( -9.7979199921823835E-004,  3.0432505498371172E-003) ( -2.2089028622441550E-003, -1.3569241765967830E-002) ( -2.6832653697093103E-002, -3.6167840255454622E-002) ( -2.1704773385377074E-002, -1.0988725691785082E-002) ( 0.10802627874723567     , -0.0000000000000000     ) ( -3.2236107304943404E-003,  1.6437992400013621E-003)
 (  0.0000000000000000     , -0.0000000000000000     ) (  0.0000000000000000     , -0.0000000000000000     ) (  0.0000000000000000     , -0.0000000000000000     ) ( -3.0626303663341629E-003,  1.0268078559434767E-003) ( -2.8913535843216455E-003,  2.9519420366242595E-003) ( -5.2349412819925178E-003,  1.6284003837899519E-002) (  6.8372241379607672E-003,  4.1975581582321821E-002) (  2.9860868603725159E-002,  4.0308590598369637E-002) ( -3.2236107304943404E-003, -1.6437992400013621E-003) ( -4.9616559099667022E-002, -0.0000000000000000     )
 Mode           32
 ( -1.9090841614482146E-002, -0.0000000000000000     ) ( 0.13413387690446446     , -6.5214948993638278E-002) ( -4.5643357212429451E-002,  5.3000229574566148E-002) ( -2.3848615000761609E-003,  1.8256907086980721E-002) (  1.1804579626385510E-002,  3.1386788395534659E-002) ( -1.4348793299451336E-002, -1.3619332015043775E-002) ( -4.0251478105878657E-003, -1.4171753552115422E-003) (  0.0000000000000000     ,  0.0000000000000000     ) (  0.0000000000000000     ,  0.0000000000000000     ) (  0.0000000000000000     ,  0.0000000000000000     )
 ( 0.13413387690446446     ,  6.5214948993638278E-002) (  1.1337080854809511E-003, -0.0000000000000000     ) (-0.21034473643519155     , 0.10449349723570489     ) (  4.6892364485564879E-002, -5.6649261052081054E-002) (  3.3965801119383162E-004, -2.6225716233380506E-003) (  2.7530706033140730E-003,  7.4432983320795888E-003) ( -1.1715740669440679E-002, -1.1120138024802759E-002) ( -6.1485148418015554E-003, -2.1647711127609406E-003) (  0.0000000000000000     ,  0.0000000000000000     ) (  0.0000000000000000     ,  0.0000000000000000     )
 ( -4.5643357212429451E-002, -5.3000229574566148E-002) (-0.21034473643519155     ,-0.10449349723570489     ) (  1.8919487426191102E-002, -0.0000000000000000     ) (  3.1576543050186229E-002, -1.6114402871829647E-002) (  2.3921390838929687E-002, -2.8452543712259311E-002) (  1.3132736415930085E-003, -1.0075922730755516E-002) ( -6.9902849773092876E-003, -1.8359794576392023E-002) (  0.0000000000000000     ,  0.0000000000000000     ) ( -6.1485148418015554E-003, -2.1647711127609406E-003) (  0.0000000000000000     ,  0.0000000000000000     )
 ( -2.3848615000761609E-003, -1.8256907086980721E-002) (  4.6892364485564879E-002,  5.6649261052081054E-002) (  3.1576543050186229E-002,  1.6114402871829647E-002) (  8.0449998988170127E-003, -0.0000000000000000     ) ( 0.15981042492910774     , -7.9681508065135589E-002) ( -3.4315701432679938E-002,  4.1458325882381290E-002) (  0.0000000000000000     ,  0.0000000000000000     ) ( -6.9902849773092876E-003, -1.8359794576392023E-002) (  1.1715740669440679E-002,  1.1120138024802759E-002) ( -4.0251478105878657E-003, -1.4171753552115422E-003)
 (  1.1804579626385510E-002, -3.1386788395534659E-002) (  3.3965801119383162E-004,  2.6225716233380506E-003) (  2.3921390838929687E-002,  2.8452543712259311E-002) ( 0.15981042492910774     ,  7.9681508065135589E-002) ( -9.0073537960069193E-003, -0.0000000000000000     ) (  0.0000000000000000     ,  0.0000000000000000     ) ( -3.4315701432679938E-002,  4.1458325882381290E-002) ( -1.3132736415930085E-003,  1.0075922730755516E-002) (  2.7530706033140730E-003,  7.4432983320795888E-003) (  1.4348793299451336E-002,  1.3619332015043775E-002)
 ( -1.4348793299451336E-002,  1.3619332015043775E-002) (  2.7530706033140730E-003, -7.4432983320795888E-003) (  1.3132736415930085E-003,  1.0075922730755516E-002) ( -3.4315701432679938E-002, -4.1458325882381290E-002) (  0.0000000000000000     , -0.0000000000000000     ) ( -9.0073537960069193E-003, -0.0000000000000000     ) (-0.15981042492910774     ,  7.9681508065135589E-002) (  2.3921390838929687E-002, -2.8452543712259311E-002) ( -3.3965801119383162E-004,  2.6225716233380506E-003) (  1.1804579626385510E-002,  3.1386788395534659E-002)
 ( -4.0251478105878657E-003,  1.4171753552115422E-003) ( -1.1715740669440679E-002,  1.1120138024802759E-002) ( -6.9902849773092876E-003,  1.8359794576392023E-002) (  0.0000000000000000     , -0.0000000000000000     ) ( -3.4315701432679938E-002, -4.1458325882381290E-002) (-0.15981042492910774     , -7.9681508065135589E-002) (  8.0449998988170127E-003, -0.0000000000000000     ) ( -3.1576543050186229E-002,  1.6114402871829647E-002) (  4.6892364485564879E-002, -5.6649261052081054E-002) (  2.3848615000761609E-003, -1.8256907086980721E-002)
 (  0.0000000000000000     , -0.0000000000000000     ) ( -6.1485148418015554E-003,  2.1647711127609406E-003) (  0.0000000000000000     , -0.0000000000000000     ) ( -6.9902849773092876E-003,  1.8359794576392023E-002) ( -1.3132736415930085E-003, -1.0075922730755516E-002) (  2.3921390838929687E-002,  2.8452543712259311E-002) ( -3.1576543050186229E-002, -1.6114402871829647E-002) (  1.8919487426191102E-002, -0.0000000000000000     ) ( 0.21034473643519155     ,-0.10449349723570489     ) ( -4.5643357212429451E-002,  5.3000229574566148E-002)
 (  0.0000000000000000     , -0.0000000000000000     ) (  0.0000000000000000     , -0.0000000000000000     ) ( -6.1485148418015554E-003,  2.1647711127609406E-003) (  1.1715740669440679E-002, -1.1120138024802759E-002) (  2.7530706033140730E-003, -7.4432983320795888E-003) ( -3.3965801119383162E-004, -2.6225716233380506E-003) (  4.6892364485564879E-002,  5.6649261052081054E-002) ( 0.21034473643519155     , 0.10449349723570489     ) (  1.1337080854809511E-003, -0.0000000000000000     ) (-0.13413387690446446     ,  6.5214948993638278E-002)
 (  0.0000000000000000     , -0.0000000000000000     ) (  0.0000000000000000     , -0.0000000000000000     ) (  0.0000000000000000     , -0.0000000000000000     ) ( -4.0251478105878657E-003,  1.4171753552115422E-003) (  1.4348793299451336E-002, -1.3619332015043775E-002) (  1.1804579626385510E-002, -3.1386788395534659E-002) (  2.3848615000761609E-003,  1.8256907086980721E-002) ( -4.5643357212429451E-002, -5.3000229574566148E-002) (-0.13413387690446446     , -6.5214948993638278E-002) ( -1.9090841614482146E-002, -0.0000000000000000     )
 Mode           33
 (  1.1470498924241682E-002, -0.0000000000000000     ) (  7.0010506582969898E-003, -3.5662150603793332E-003) (  4.7218606715894824E-003, -6.4758175985785782E-003) (  4.4762603012698089E-004, -2.6869983444475134E-003) ( -1.2716736218530565E-003, -4.0377173113736045E-003) ( -2.2564251656415680E-003, -2.2937421709666333E-003) ( -8.8105676859538966E-004, -2.9534508507850395E-004) (  0.0000000000000000     ,  0.0000000000000000     ) (  0.0000000000000000     ,  0.0000000000000000     ) (  0.0000000000000000     ,  0.0000000000000000     )
 (  7.0010506582969898E-003,  3.5662150603793332E-003) ( -2.9295588863351100E-002, -0.0000000000000000     ) ( -1.2700802176945749E-002,  6.4685889453683998E-003) ( -5.0628724402114579E-003,  6.9447495472595520E-003) ( -2.8249233008825628E-004,  1.7118235389409254E-003) ( -2.4194079469414375E-004, -7.6914358814034341E-004) ( -1.8423634328656180E-003, -1.8728326401239957E-003) ( -1.3458364445471881E-003, -4.5114706950180562E-004) (  0.0000000000000000     ,  0.0000000000000000     ) (  0.0000000000000000     ,  0.0000000000000000     )
 (  4.7218606715894824E-003,  6.4758175985785782E-003) ( -1.2700802176945749E-002, -6.4685889453683998E-003) (  2.1220855274066894E-002, -0.0000000000000000     ) (  2.3638504387378510E-003, -1.2031162723716723E-003) ( -2.5095333524275659E-003,  3.4421869554482490E-003) ( -4.6523489165472198E-004,  2.8087860195408535E-003) (  8.5342283415066125E-004,  2.7079709769536322E-003) (  0.0000000000000000     ,  0.0000000000000000     ) ( -1.3458364445471881E-003, -4.5114706950180562E-004) (  0.0000000000000000     ,  0.0000000000000000     )
 (  4.4762603012698089E-004,  2.6869983444475134E-003) ( -5.0628724402114579E-003, -6.9447495472595520E-003) (  2.3638504387378510E-003,  1.2031162723716723E-003) (  1.4128952660943633E-002, -0.0000000000000000     ) (  1.0010213974626602E-002, -5.0974590838469020E-003) (  3.7646137642680546E-003, -5.1637324308902409E-003) (  0.0000000000000000     ,  0.0000000000000000     ) (  8.5342283415066125E-004,  2.7079709769536322E-003) (  1.8423634328656180E-003,  1.8728326401239957E-003) ( -8.8105676859538966E-004, -2.9534508507850395E-004)
 ( -1.2716736218530565E-003,  4.0377173113736045E-003) ( -2.8249233008825628E-004, -1.7118235389409254E-003) ( -2.5095333524275659E-003, -3.4421869554482490E-003) (  1.0010213974626602E-002,  5.0974590838469020E-003) ( -1.7524717995901110E-002, -0.0000000000000000     ) (  0.0000000000000000     ,  0.0000000000000000     ) (  3.7646137642680546E-003, -5.1637324308902409E-003) (  4.6523489165472198E-004, -2.8087860195408535E-003) ( -2.4194079469414375E-004, -7.6914358814034341E-004) (  2.2564251656415680E-003,  2.2937421709666333E-003)
 ( -2.2564251656415680E-003,  2.2937421709666333E-003) ( -2.4194079469414375E-004,  7.6914358814034341E-004) ( -4.6523489165472198E-004, -2.8087860195408535E-003) (  3.7646137642680546E-003,  5.1637324308902409E-003) (  0.0000000000000000     , -0.0000000000000000     ) ( -1.7524717995901110E-002, -0.0000000000000000     ) ( -1.0010213974626602E-002,  5.0974590838469020E-003) ( -2.5095333524275659E-003,  3.4421869554482490E-003) (  2.8249233008825628E-004, -1.7118235389409254E-003) ( -1.2716736218530565E-003, -4.0377173113736045E-003)
 ( -8.8105676859538966E-004,  2.9534508507850395E-004) ( -1.8423634328656180E-003,  1.8728326401239957E-003) (  8.5342283415066125E-004, -2.7079709769536322E-003) (  0.0000000000000000     , -0.0000000000000000     ) (  3.7646137642680546E-003,  5.1637324308902409E-003) ( -1.0010213974626602E-002, -5.0974590838469020E-003) (  1.4128952660943633E-002, -0.0000000000000000     ) ( -2.3638504387378510E-003,  1.2031162723716723E-003) ( -5.0628724402114579E-003,  6.9447495472595520E-003) ( -4.4762603012698089E-004,  2.6869983444475134E-003)
 (  0.0000000000000000     , -0.0000000000000000     ) ( -1.3458364445471881E-003,  4.5114706950180562E-004) (  0.0000000000000000     , -0.0000000000000000     ) (  8.5342283415066125E-004, -2.7079709769536322E-003) (  4.6523489165472198E-004,  2.8087860195408535E-003) ( -2.5095333524275659E-003, -3.4421869554482490E-003) ( -2.3638504387378510E-003, -1.2031162723716723E-003) (  2.1220855274066894E-002, -0.0000000000000000     ) (  1.2700802176945749E-002, -6.4685889453683998E-003) (  4.7218606715894824E-003, -6.4758175985785782E-003)
 (  0.0000000000000000     , -0.0000000000000000     ) (  0.0000000000000000     , -0.0000000000000000     ) ( -1.3458364445471881E-003,  4.5114706950180562E-004) (  1.8423634328656180E-003, -1.8728326401239957E-003) ( -2.4194079469414375E-004,  7.6914358814034341E-004) (  2.8249233008825628E-004,  1.7118235389409254E-003) ( -5.0628724402114579E-003, -6.9447495472595520E-003) (  1.2700802176945749E-002,  6.4685889453683998E-003) ( -2.9295588863351100E-002, -0.0000000000000000     ) ( -7.0010506582969898E-003,  3.5662150603793332E-003)
 (  0.0000000000000000     , -0.0000000000000000     ) (  0.0000000000000000     , -0.0000000000000000     ) (  0.0000000000000000     , -0.0000000000000000     ) ( -8.8105676859538966E-004,  2.9534508507850395E-004) (  2.2564251656415680E-003, -2.2937421709666333E-003) ( -1.2716736218530565E-003,  4.0377173113736045E-003) ( -4.4762603012698089E-004, -2.6869983444475134E-003) (  4.7218606715894824E-003,  6.4758175985785782E-003) ( -7.0010506582969898E-003, -3.5662150603793332E-003) (  1.1470498924241682E-002, -0.0000000000000000     )
 Mode           34
 ( -1.9959313521265766E-002, -0.0000000000000000     ) ( -8.0589231009592227E-003,  4.1058068708701764E-003) (  2.6257503489094075E-004, -3.2637907323022409E-004) ( -2.1664516985468968E-004,  1.4355693869789157E-003) (  6.3148388440076146E-004,  1.9813950821591115E-003) (  1.7387376817751367E-003,  1.7664363272234019E-003) (  9.6872927199500268E-004,  3.2521349812838064E-004) (  0.0000000000000000     ,  0.0000000000000000     ) (  0.0000000000000000     ,  0.0000000000000000     ) (  0.0000000000000000     ,  0.0000000000000000     )
 ( -8.0589231009592227E-003, -4.1058068708701764E-003) (  5.7191113494058393E-002, -0.0000000000000000     ) (  1.2374140793993037E-002, -6.3026197161699642E-003) ( -1.6499987868690998E-003,  2.2236740988209516E-003) (  6.4679636352475036E-005, -4.3966094274619407E-004) (  1.3951167751382059E-004,  4.3801539705180402E-004) (  1.4196733722995996E-003,  1.4422892216044375E-003) (  1.4797584056121880E-003,  4.9677182406489457E-004) (  0.0000000000000000     ,  0.0000000000000000     ) (  0.0000000000000000     ,  0.0000000000000000     )
 (  2.6257503489094075E-004,  3.2637907323022409E-004) (  1.2374140793993037E-002,  6.3026197161699642E-003) ( -4.3868600519074062E-002, -0.0000000000000000     ) ( -2.1500676120403835E-003,  1.0936389240987290E-003) ( -4.7529822435892405E-004,  6.3299652118810573E-004) (  1.5312465658290537E-004, -1.0257296908225925E-003) ( -3.8820622335379281E-004, -1.2175672208677849E-003) (  0.0000000000000000     ,  0.0000000000000000     ) (  1.4797584056121880E-003,  4.9677182406489457E-004) (  0.0000000000000000     ,  0.0000000000000000     )
 ( -2.1664516985468968E-004, -1.4355693869789157E-003) ( -1.6499987868690998E-003, -2.2236740988209516E-003) ( -2.1500676120403835E-003, -1.0936389240987290E-003) ( -2.8684616921743230E-002, -0.0000000000000000     ) ( -9.7336017584517924E-003,  4.9562464443974460E-003) (  1.3786322520032025E-003, -1.8615727165627923E-003) (  0.0000000000000000     ,  0.0000000000000000     ) ( -3.8820622335379281E-004, -1.2175672208677849E-003) ( -1.4196733722995996E-003, -1.4422892216044375E-003) (  9.6872927199500268E-004,  3.2521349812838064E-004)
 (  6.3148388440076146E-004, -1.9813950821591115E-003) (  6.4679636352475036E-005,  4.3966094274619407E-004) ( -4.7529822435892405E-004, -6.3299652118810573E-004) ( -9.7336017584517924E-003, -4.9562464443974460E-003) (  3.5321417468024668E-002, -0.0000000000000000     ) (  0.0000000000000000     ,  0.0000000000000000     ) (  1.3786322520032025E-003, -1.8615727165627923E-003) ( -1.5312465658290537E-004,  1.0257296908225925E-003) (  1.3951167751382059E-004,  4.3801539705180402E-004) ( -1.7387376817751367E-003, -1.7664363272234019E-003)
 (  1.7387376817751367E-003, -1.7664363272234019E-003) (  1.3951167751382059E-004, -4.3801539705180402E-004) (  1.5312465658290537E-004,  1.0257296908225925E-003) (  1.3786322520032025E-003,  1.8615727165627923E-003) (  0.0000000000000000     , -0.0000000000000000     ) (  3.5321417468024668E-002, -0.0000000000000000     ) (  9.7336017584517924E-003, -4.9562464443974460E-003) ( -4.7529822435892405E-004,  6.3299652118810573E-004) ( -6.4679636352475036E-005,  4.3966094274619407E-004) (  6.3148388440076146E-004,  1.9813950821591115E-003)
 (  9.6872927199500268E-004, -3.2521349812838064E-004) (  1.4196733722995996E-003, -1.4422892216044375E-003) ( -3.8820622335379281E-004,  1.2175672208677849E-003) (  0.0000000000000000     , -0.0000000000000000     ) (  1.3786322520032025E-003,  1.8615727165627923E-003) (  9.7336017584517924E-003,  4.9562464443974460E-003) ( -2.8684616921743230E-002, -0.0000000000000000     ) (  2.1500676120403835E-003, -1.0936389240987290E-003) ( -1.6499987868690998E-003,  2.2236740988209516E-003) (  2.1664516985468968E-004, -1.4355693869789157E-003)
 (  0.0000000000000000     , -0.0000000000000000     ) (  1.4797584056121880E-003, -4.9677182406489457E-004) (  0.0000000000000000     , -0.0000000000000000     ) ( -3.8820622335379281E-004,  1.2175672208677849E-003) ( -1.5312465658290537E-004, -1.0257296908225925E-003) ( -4.7529822435892405E-004, -6.3299652118810573E-004) (  2.1500676120403835E-003,  1.0936389240987290E-003) ( -4.3868600519074062E-002, -0.0000000000000000     ) ( -1.2374140793993037E-002,  6.3026197161699642E-003) (  2.6257503489094075E-004, -3.2637907323022409E-004)
 (  0.0000000000000000     , -0.0000000000000000     ) (  0.0000000000000000     , -0.0000000000000000     ) (  1.4797584056121880E-003, -4.9677182406489457E-004) ( -1.4196733722995996E-003,  1.4422892216044375E-003) (  1.3951167751382059E-004, -4.3801539705180402E-004) ( -6.4679636352475036E-005, -4.3966094274619407E-004) ( -1.6499987868690998E-003, -2.2236740988209516E-003) ( -1.2374140793993037E-002, -6.3026197161699642E-003) (  5.7191113494058393E-002, -0.0000000000000000     ) (  8.0589231009592227E-003, -4.1058068708701764E-003)
 (  0.0000000000000000     , -0.0000000000000000     ) (  0.0000000000000000     , -0.0000000000000000     ) (  0.0000000000000000     , -0.0000000000000000     ) (  9.6872927199500268E-004, -3.2521349812838064E-004) ( -1.7387376817751367E-003,  1.7664363272234019E-003) (  6.3148388440076146E-004, -1.9813950821591115E-003) (  2.1664516985468968E-004,  1.4355693869789157E-003) (  2.6257503489094075E-004,  3.2637907323022409E-004) (  8.0589231009592227E-003,  4.1058068708701764E-003) ( -1.9959313521265766E-002, -0.0000000000000000     )
 Mode           35
 ( -4.6692829892548641E-003, -0.0000000000000000     ) ( -1.3749873667824018E-002,  6.9856518874302220E-003) (  8.7770269471575265E-004, -1.1592993739339701E-003) ( -1.4636662931504551E-003,  9.1333242572544434E-003) (  2.9190952704511528E-003,  9.1472747169405334E-003) (  1.0743508932430953E-003,  1.0938117360815508E-003) (  2.5313699403970417E-004,  8.5547998149107637E-005) (  0.0000000000000000     ,  0.0000000000000000     ) (  0.0000000000000000     ,  0.0000000000000000     ) (  0.0000000000000000     ,  0.0000000000000000     )
 ( -1.3749873667824018E-002, -6.9856518874302220E-003) (  5.4874330415505233E-003, -0.0000000000000000     ) (  1.9840872654571538E-002, -1.0078994147114453E-002) ( -1.9670809370604986E-003,  2.6510473275414190E-003) (  3.9728273508658654E-004, -2.4946853572811378E-003) (  6.3733945916768738E-004,  1.9976890020709120E-003) (  8.7720383104963559E-004,  8.9309354268920637E-004) (  3.8667314546017654E-004,  1.3067672569007594E-004) (  0.0000000000000000     ,  0.0000000000000000     ) (  0.0000000000000000     ,  0.0000000000000000     )
 (  8.7770269471575265E-004,  1.1592993739339701E-003) (  1.9840872654571538E-002,  1.0078994147114453E-002) ( -1.7255140879379152E-003, -0.0000000000000000     ) ( -2.7586818724992012E-003,  1.4006382407291400E-003) ( -8.0354739768439870E-004,  1.0783245432774806E-003) (  9.9482199707483948E-004, -6.2233493715573972E-003) ( -1.8084217837304058E-003, -5.6659091241031256E-003) (  0.0000000000000000     ,  0.0000000000000000     ) (  3.8667314546017654E-004,  1.3067672569007594E-004) (  0.0000000000000000     ,  0.0000000000000000     )
 ( -1.4636662931504551E-003, -9.1333242572544434E-003) ( -1.9670809370604986E-003, -2.6510473275414190E-003) ( -2.7586818724992012E-003, -1.4006382407291400E-003) ( -1.5449642747589346E-003, -0.0000000000000000     ) ( -1.4967261533259835E-002,  7.6025381274679128E-003) (  1.4088073351126507E-003, -1.8981056317677197E-003) (  0.0000000000000000     ,  0.0000000000000000     ) ( -1.8084217837304058E-003, -5.6659091241031256E-003) ( -8.7720383104963559E-004, -8.9309354268920637E-004) (  2.5313699403970417E-004,  8.5547998149107637E-005)
 (  2.9190952704511528E-003, -9.1472747169405334E-003) (  3.9728273508658654E-004,  2.4946853572811378E-003) ( -8.0354739768439870E-004, -1.0783245432774806E-003) ( -1.4967261533259835E-002, -7.6025381274679128E-003) (  2.4523283104011910E-003, -0.0000000000000000     ) (  0.0000000000000000     ,  0.0000000000000000     ) (  1.4088073351126507E-003, -1.8981056317677197E-003) ( -9.9482199707483948E-004,  6.2233493715573972E-003) (  6.3733945916768738E-004,  1.9976890020709120E-003) ( -1.0743508932430953E-003, -1.0938117360815508E-003)
 (  1.0743508932430953E-003, -1.0938117360815508E-003) (  6.3733945916768738E-004, -1.9976890020709120E-003) (  9.9482199707483948E-004,  6.2233493715573972E-003) (  1.4088073351126507E-003,  1.8981056317677197E-003) (  0.0000000000000000     , -0.0000000000000000     ) (  2.4523283104011910E-003, -0.0000000000000000     ) (  1.4967261533259835E-002, -7.6025381274679128E-003) ( -8.0354739768439870E-004,  1.0783245432774806E-003) ( -3.9728273508658654E-004,  2.4946853572811378E-003) (  2.9190952704511528E-003,  9.1472747169405334E-003)
 (  2.5313699403970417E-004, -8.5547998149107637E-005) (  8.7720383104963559E-004, -8.9309354268920637E-004) ( -1.8084217837304058E-003,  5.6659091241031256E-003) (  0.0000000000000000     , -0.0000000000000000     ) (  1.4088073351126507E-003,  1.8981056317677197E-003) (  1.4967261533259835E-002,  7.6025381274679128E-003) ( -1.5449642747589346E-003, -0.0000000000000000     ) (  2.7586818724992012E-003, -1.4006382407291400E-003) ( -1.9670809370604986E-003,  2.6510473275414190E-003) (  1.4636662931504551E-003, -9.1333242572544434E-003)
 (  0.0000000000000000     , -0.0000000000000000     ) (  3.8667314546017654E-004, -1.3067672569007594E-004) (  0.0000000000000000     , -0.0000000000000000     ) ( -1.8084217837304058E-003,  5.6659091241031256E-003) ( -9.9482199707483948E-004, -6.2233493715573972E-003) ( -8.0354739768439870E-004, -1.0783245432774806E-003) (  2.7586818724992012E-003,  1.4006382407291400E-003) ( -1.7255140879379152E-003, -0.0000000000000000     ) ( -1.9840872654571538E-002,  1.0078994147114453E-002) (  8.7770269471575265E-004, -1.1592993739339701E-003)
 (  0.0000000000000000     , -0.0000000000000000     ) (  0.0000000000000000     , -0.0000000000000000     ) (  3.8667314546017654E-004, -1.3067672569007594E-004) ( -8.7720383104963559E-004,  8.9309354268920637E-004) (  6.3733945916768738E-004, -1.9976890020709120E-003) ( -3.9728273508658654E-004, -2.4946853572811378E-003) ( -1.9670809370604986E-003, -2.6510473275414190E-003) ( -1.9840872654571538E-002, -1.0078994147114453E-002) (  5.4874330415505233E-003, -0.0000000000000000     ) (  1.3749873667824018E-002, -6.9856518874302220E-003)
 (  0.0000000000000000     , -0.0000000000000000     ) (  0.0000000000000000     , -0.0000000000000000     ) (  0.0000000000000000     , -0.0000000000000000     ) (  2.5313699403970417E-004, -8.5547998149107637E-005) ( -1.0743508932430953E-003,  1.0938117360815508E-003) (  2.9190952704511528E-003, -9.1472747169405334E-003) (  1.4636662931504551E-003,  9.1333242572544434E-003) (  8.7770269471575265E-004,  1.1592993739339701E-003) (  1.3749873667824018E-002,  6.9856518874302220E-003) ( -4.6692829892548641E-003, -0.0000000000000000     )
 Mode           36
 (  1.0567059947274596E-002, -0.0000000000000000     ) ( -1.7632420096411324E-003,  8.9358825308194663E-004) (  2.2121760984385396E-003, -2.9992037863598576E-003) ( -1.2130751075067970E-003,  7.4780596061857340E-003) (  1.2432555163100668E-002,  3.9006884452273793E-002) ( -4.7527981433589037E-003, -4.8426039564427792E-003) ( -6.4158729966106000E-003, -2.1486356192856591E-003) (  0.0000000000000000     ,  0.0000000000000000     ) (  0.0000000000000000     ,  0.0000000000000000     ) (  0.0000000000000000     ,  0.0000000000000000     )
 ( -1.7632420096411324E-003, -8.9358825308194663E-004) ( -2.2807299857531747E-002, -0.0000000000000000     ) (  4.9512764597710694E-003, -2.5153660901152957E-003) (  1.9542309412443845E-003, -2.6983726521620020E-003) (  3.5408940058290162E-004, -2.1819346612737796E-003) (  2.7880270663161091E-003,  8.7468288989853999E-003) ( -3.8806434338921887E-003, -3.9539695732226082E-003) ( -9.8004078853970774E-003, -3.2820951220849503E-003) (  0.0000000000000000     ,  0.0000000000000000     ) (  0.0000000000000000     ,  0.0000000000000000     )
 (  2.2121760984385396E-003,  2.9992037863598576E-003) (  4.9512764597710694E-003,  2.5153660901152957E-003) (  1.1781542943553583E-002, -0.0000000000000000     ) ( -1.4224089024629700E-003,  7.2350265264373116E-004) (  3.3853164811835596E-005, -5.9646628336268762E-005) (  8.4932523942681849E-004, -5.2348397114859758E-003) ( -7.5669907024264130E-003, -2.3742283982447369E-002) (  0.0000000000000000     ,  0.0000000000000000     ) ( -9.8004078853970774E-003, -3.2820951220849503E-003) (  0.0000000000000000     ,  0.0000000000000000     )
 ( -1.2130751075067970E-003, -7.4780596061857340E-003) (  1.9542309412443845E-003,  2.6983726521620020E-003) ( -1.4224089024629700E-003, -7.2350265264373116E-004) (  9.8159708417837731E-003, -0.0000000000000000     ) ( -4.3251665684124075E-003,  2.1979792854645097E-003) ( -1.6418475354832984E-003,  2.2642886597054605E-003) (  0.0000000000000000     ,  0.0000000000000000     ) ( -7.5669907024264130E-003, -2.3742283982447369E-002) (  3.8806434338921887E-003,  3.9539695732226082E-003) ( -6.4158729966106000E-003, -2.1486356192856591E-003)
 (  1.2432555163100668E-002, -3.9006884452273793E-002) (  3.5408940058290162E-004,  2.1819346612737796E-003) (  3.3853164811835596E-005,  5.9646628336268762E-005) ( -4.3251665684124075E-003, -2.1979792854645097E-003) ( -9.3572738750802055E-003, -0.0000000000000000     ) (  0.0000000000000000     ,  0.0000000000000000     ) ( -1.6418475354832984E-003,  2.2642886597054605E-003) ( -8.4932523942681849E-004,  5.2348397114859758E-003) (  2.7880270663161091E-003,  8.7468288989853999E-003) (  4.7527981433589037E-003,  4.8426039564427792E-003)
 ( -4.7527981433589037E-003,  4.8426039564427792E-003) (  2.7880270663161091E-003, -8.7468288989853999E-003) (  8.4932523942681849E-004,  5.2348397114859758E-003) ( -1.6418475354832984E-003, -2.2642886597054605E-003) (  0.0000000000000000     , -0.0000000000000000     ) ( -9.3572738750802055E-003, -0.0000000000000000     ) (  4.3251665684124075E-003, -2.1979792854645097E-003) (  3.3853164811835596E-005, -5.9646628336268762E-005) ( -3.5408940058290162E-004,  2.1819346612737796E-003) (  1.2432555163100668E-002,  3.9006884452273793E-002)
 ( -6.4158729966106000E-003,  2.1486356192856591E-003) ( -3.8806434338921887E-003,  3.9539695732226082E-003) ( -7.5669907024264130E-003,  2.3742283982447369E-002) (  0.0000000000000000     , -0.0000000000000000     ) ( -1.6418475354832984E-003, -2.2642886597054605E-003) (  4.3251665684124075E-003,  2.1979792854645097E-003) (  9.8159708417837731E-003, -0.0000000000000000     ) (  1.4224089024629700E-003, -7.2350265264373116E-004) (  1.9542309412443845E-003, -2.6983726521620020E-003) (  1.2130751075067970E-003, -7.4780596061857340E-003)
 (  0.0000000000000000     , -0.0000000000000000     ) ( -9.8004078853970774E-003,  3.2820951220849503E-003) (  0.0000000000000000     , -0.0000000000000000     ) ( -7.5669907024264130E-003,  2.3742283982447369E-002) ( -8.4932523942681849E-004, -5.2348397114859758E-003) (  3.3853164811835596E-005,  5.9646628336268762E-005) (  1.4224089024629700E-003,  7.2350265264373116E-004) (  1.1781542943553583E-002, -0.0000000000000000     ) ( -4.9512764597710694E-003,  2.5153660901152957E-003) (  2.2121760984385396E-003, -2.9992037863598576E-003)
 (  0.0000000000000000     , -0.0000000000000000     ) (  0.0000000000000000     , -0.0000000000000000     ) ( -9.8004078853970774E-003,  3.2820951220849503E-003) (  3.8806434338921887E-003, -3.9539695732226082E-003) (  2.7880270663161091E-003, -8.7468288989853999E-003) ( -3.5408940058290162E-004, -2.1819346612737796E-003) (  1.9542309412443845E-003,  2.6983726521620020E-003) ( -4.9512764597710694E-003, -2.5153660901152957E-003) ( -2.2807299857531747E-002, -0.0000000000000000     ) (  1.7632420096411324E-003, -8.9358825308194663E-004)
 (  0.0000000000000000     , -0.0000000000000000     ) (  0.0000000000000000     , -0.0000000000000000     ) (  0.0000000000000000     , -0.0000000000000000     ) ( -6.4158729966106000E-003,  2.1486356192856591E-003) (  4.7527981433589037E-003, -4.8426039564427792E-003) (  1.2432555163100668E-002, -3.9006884452273793E-002) (  1.2130751075067970E-003,  7.4780596061857340E-003) (  2.2121760984385396E-003,  2.9992037863598576E-003) (  1.7632420096411324E-003,  8.9358825308194663E-004) (  1.0567059947274596E-002, -0.0000000000000000     )
 Mode           37
 (  4.0759779732282980E-003, -0.0000000000000000     ) (  2.1327593180343708E-002, -1.0843979286828873E-002) ( -3.6880657558715922E-003,  5.0444864143908662E-003) ( -1.8869420878291718E-003,  1.1578706976760307E-002) (  1.8292532766715011E-002,  5.7460740639505847E-002) ( -6.9219237855732739E-005, -8.6753031521659185E-005) ( -6.1046185633641531E-003, -2.0437051142375463E-003) (  0.0000000000000000     ,  0.0000000000000000     ) (  0.0000000000000000     ,  0.0000000000000000     ) (  0.0000000000000000     ,  0.0000000000000000     )
 (  2.1327593180343708E-002,  1.0843979286828873E-002) ( -1.0424686290337479E-002, -0.0000000000000000     ) ( -3.7845782242583302E-002,  1.9239693477945380E-002) (  7.9014132151385887E-003, -1.0812610723507005E-002) (  5.5506461191915301E-004, -3.4184428346395032E-003) (  4.1723854881154654E-003,  1.3106482413700821E-002) ( -5.6517271043628793E-005, -7.0833553622549962E-005) ( -9.3249588851496024E-003, -3.1218111280539758E-003) (  0.0000000000000000     ,  0.0000000000000000     ) (  0.0000000000000000     ,  0.0000000000000000     )
 ( -3.6880657558715922E-003, -5.0444864143908662E-003) ( -3.7845782242583302E-002, -1.9239693477945380E-002) (  3.1521994473859821E-003, -0.0000000000000000     ) (  6.1286051630614555E-003, -3.1153433047217145E-003) (  3.1420173779913153E-003, -4.2992537234620067E-003) (  1.3254054934797252E-003, -8.1454301636839036E-003) ( -1.1004576483606842E-002, -3.4567477159917995E-002) (  0.0000000000000000     ,  0.0000000000000000     ) ( -9.3249588851496024E-003, -3.1218111280539758E-003) (  0.0000000000000000     ,  0.0000000000000000     )
 ( -1.8869420878291718E-003, -1.1578706976760307E-002) (  7.9014132151385887E-003,  1.0812610723507005E-002) (  6.1286051630614555E-003,  3.1153433047217145E-003) (  4.4010451221294065E-003, -0.0000000000000000     ) (  2.8904353083624004E-002, -1.4694044904431967E-002) ( -5.8935544538679932E-003,  8.0647951122356266E-003) (  0.0000000000000000     ,  0.0000000000000000     ) ( -1.1004576483606842E-002, -3.4567477159917995E-002) (  5.6517271043628793E-005,  7.0833553622549962E-005) ( -6.1046185633641531E-003, -2.0437051142375463E-003)
 (  1.8292532766715011E-002, -5.7460740639505847E-002) (  5.5506461191915301E-004,  3.4184428346395032E-003) (  3.1420173779913153E-003,  4.2992537234620067E-003) (  2.8904353083624004E-002,  1.4694044904431967E-002) ( -1.2045362524062079E-003, -0.0000000000000000     ) (  0.0000000000000000     ,  0.0000000000000000     ) ( -5.8935544538679932E-003,  8.0647951122356266E-003) ( -1.3254054934797252E-003,  8.1454301636839036E-003) (  4.1723854881154654E-003,  1.3106482413700821E-002) (  6.9219237855732739E-005,  8.6753031521659185E-005)
 ( -6.9219237855732739E-005,  8.6753031521659185E-005) (  4.1723854881154654E-003, -1.3106482413700821E-002) (  1.3254054934797252E-003,  8.1454301636839036E-003) ( -5.8935544538679932E-003, -8.0647951122356266E-003) (  0.0000000000000000     , -0.0000000000000000     ) ( -1.2045362524062079E-003, -0.0000000000000000     ) ( -2.8904353083624004E-002,  1.4694044904431967E-002) (  3.1420173779913153E-003, -4.2992537234620067E-003) ( -5.5506461191915301E-004,  3.4184428346395032E-003) (  1.8292532766715011E-002,  5.7460740639505847E-002)
 ( -6.1046185633641531E-003,  2.0437051142375463E-003) ( -5.6517271043628793E-005,  7.0833553622549962E-005) ( -1.1004576483606842E-002,  3.4567477159917995E-002) (  0.0000000000000000     , -0.0000000000000000     ) ( -5.8935544538679932E-003, -8.0647951122356266E-003) ( -2.8904353083624004E-002, -1.4694044904431967E-002) (  4.4010451221294065E-003, -0.0000000000000000     ) ( -6.1286051630614555E-003,  3.1153433047217145E-003) (  7.9014132151385887E-003, -1.0812610723507005E-002) (  1.8869420878291718E-003, -1.1578706976760307E-002)
 (  0.0000000000000000     , -0.0000000000000000     ) ( -9.3249588851496024E-003,  3.1218111280539758E-003) (  0.0000000000000000     , -0.0000000000000000     ) ( -1.1004576483606842E-002,  3.4567477159917995E-002) ( -1.3254054934797252E-003, -8.1454301636839036E-003) (  3.1420173779913153E-003,  4.2992537234620067E-003) ( -6.1286051630614555E-003, -3.1153433047217145E-003) (  3.1521994473859821E-003, -0.0000000000000000     ) (  3.7845782242583302E-002, -1.9239693477945380E-002) ( -3.6880657558715922E-003,  5.0444864143908662E-003)
 (  0.0000000000000000     , -0.0000000000000000     ) (  0.0000000000000000     , -0.0000000000000000     ) ( -9.3249588851496024E-003,  3.1218111280539758E-003) (  5.6517271043628793E-005, -7.0833553622549962E-005) (  4.1723854881154654E-003, -1.3106482413700821E-002) ( -5.5506461191915301E-004, -3.4184428346395032E-003) (  7.9014132151385887E-003,  1.0812610723507005E-002) (  3.7845782242583302E-002,  1.9239693477945380E-002) ( -1.0424686290337479E-002, -0.0000000000000000     ) ( -2.1327593180343708E-002,  1.0843979286828873E-002)
 (  0.0000000000000000     , -0.0000000000000000     ) (  0.0000000000000000     , -0.0000000000000000     ) (  0.0000000000000000     , -0.0000000000000000     ) ( -6.1046185633641531E-003,  2.0437051142375463E-003) (  6.9219237855732739E-005, -8.6753031521659185E-005) (  1.8292532766715011E-002, -5.7460740639505847E-002) (  1.8869420878291718E-003,  1.1578706976760307E-002) ( -3.6880657558715922E-003, -5.0444864143908662E-003) ( -2.1327593180343708E-002, -1.0843979286828873E-002) (  4.0759779732282980E-003, -0.0000000000000000     )
 Mode           38
 ( -3.4895223882030245E-003, -0.0000000000000000     ) ( -6.2065197884759874E-003,  3.1844975984896646E-003) (  5.5391279491476949E-003, -7.5860953492576516E-003) ( -1.5081141569607760E-003,  9.3369221097681816E-003) (  1.2594313478278114E-003,  3.9634346983582289E-003) ( -4.5105722582836402E-003, -4.5756953653305335E-003) ( -4.7085428667880129E-004, -1.5787142113710535E-004) (  0.0000000000000000     ,  0.0000000000000000     ) (  0.0000000000000000     ,  0.0000000000000000     ) (  0.0000000000000000     ,  0.0000000000000000     )
 ( -6.2065197884759874E-003, -3.1844975984896646E-003) (  1.5870194762254066E-002, -0.0000000000000000     ) (  9.2459329653817278E-003, -4.7531068703564570E-003) ( -5.2636872864879614E-003,  7.2125581437870291E-003) (  3.9380324744496981E-004, -2.4413237011539400E-003) (  2.8241661228637846E-004,  8.8853120125894833E-004) ( -3.6828668269160442E-003, -3.7360396211592222E-003) ( -7.1924180333334800E-004, -2.4115257914367888E-004) (  0.0000000000000000     ,  0.0000000000000000     ) (  0.0000000000000000     ,  0.0000000000000000     )
 (  5.5391279491476949E-003,  7.5860953492576516E-003) (  9.2459329653817278E-003,  4.7531068703564570E-003) ( -1.4458093690704296E-002, -0.0000000000000000     ) ( -1.0667946561763223E-003,  5.5164616321295740E-004) ( -2.7894454683133718E-003,  3.8213249635697163E-003) (  1.0094882738485569E-003, -6.2531061906610473E-003) ( -7.6656929052796360E-004, -2.4128275522048007E-003) (  0.0000000000000000     ,  0.0000000000000000     ) ( -7.1924180333334800E-004, -2.4115257914367888E-004) (  0.0000000000000000     ,  0.0000000000000000     )
 ( -1.5081141569607760E-003, -9.3369221097681816E-003) ( -5.2636872864879614E-003, -7.2125581437870291E-003) ( -1.0667946561763223E-003, -5.5164616321295740E-004) ( -8.9204490739267089E-003, -0.0000000000000000     ) ( -6.7174984770574583E-003,  3.4560432960024983E-003) (  3.8168753768139650E-003, -5.2302634488939331E-003) (  0.0000000000000000     ,  0.0000000000000000     ) ( -7.6656929052796360E-004, -2.4128275522048007E-003) (  3.6828668269160442E-003,  3.7360396211592222E-003) ( -4.7085428667880129E-004, -1.5787142113710535E-004)
 (  1.2594313478278114E-003, -3.9634346983582289E-003) (  3.9380324744496981E-004,  2.4413237011539400E-003) ( -2.7894454683133718E-003, -3.8213249635697163E-003) ( -6.7174984770574583E-003, -3.4560432960024983E-003) (  1.0997870390579966E-002, -0.0000000000000000     ) (  0.0000000000000000     ,  0.0000000000000000     ) (  3.8168753768139650E-003, -5.2302634488939331E-003) ( -1.0094882738485569E-003,  6.2531061906610473E-003) (  2.8241661228637846E-004,  8.8853120125894833E-004) (  4.5105722582836402E-003,  4.5756953653305335E-003)
 ( -4.5105722582836402E-003,  4.5756953653305335E-003) (  2.8241661228637846E-004, -8.8853120125894833E-004) (  1.0094882738485569E-003,  6.2531061906610473E-003) (  3.8168753768139650E-003,  5.2302634488939331E-003) (  0.0000000000000000     , -0.0000000000000000     ) (  1.0997870390579966E-002, -0.0000000000000000     ) (  6.7174984770574583E-003, -3.4560432960024983E-003) ( -2.7894454683133718E-003,  3.8213249635697163E-003) ( -3.9380324744496981E-004,  2.4413237011539400E-003) (  1.2594313478278114E-003,  3.9634346983582289E-003)
 ( -4.7085428667880129E-004,  1.5787142113710535E-004) ( -3.6828668269160442E-003,  3.7360396211592222E-003) ( -7.6656929052796360E-004,  2.4128275522048007E-003) (  0.0000000000000000     , -0.0000000000000000     ) (  3.8168753768139650E-003,  5.2302634488939331E-003) (  6.7174984770574583E-003,  3.4560432960024983E-003) ( -8.9204490739267089E-003, -0.0000000000000000     ) (  1.0667946561763223E-003, -5.5164616321295740E-004) ( -5.2636872864879614E-003,  7.2125581437870291E-003) (  1.5081141569607760E-003, -9.3369221097681816E-003)
 (  0.0000000000000000     , -0.0000000000000000     ) ( -7.1924180333334800E-004,  2.4115257914367888E-004) (  0.0000000000000000     , -0.0000000000000000     ) ( -7.6656929052796360E-004,  2.4128275522048007E-003) ( -1.0094882738485569E-003, -6.2531061906610473E-003) ( -2.7894454683133718E-003, -3.8213249635697163E-003) (  1.0667946561763223E-003,  5.5164616321295740E-004) ( -1.4458093690704296E-002, -0.0000000000000000     ) ( -9.2459329653817278E-003,  4.7531068703564570E-003) (  5.5391279491476949E-003, -7.5860953492576516E-003)
 (  0.0000000000000000     , -0.0000000000000000     ) (  0.0000000000000000     , -0.0000000000000000     ) ( -7.1924180333334800E-004,  2.4115257914367888E-004) (  3.6828668269160442E-003, -3.7360396211592222E-003) (  2.8241661228637846E-004, -8.8853120125894833E-004) ( -3.9380324744496981E-004, -2.4413237011539400E-003) ( -5.2636872864879614E-003, -7.2125581437870291E-003) ( -9.2459329653817278E-003, -4.7531068703564570E-003) (  1.5870194762254066E-002, -0.0000000000000000     ) (  6.2065197884759874E-003, -3.1844975984896646E-003)
 (  0.0000000000000000     , -0.0000000000000000     ) (  0.0000000000000000     , -0.0000000000000000     ) (  0.0000000000000000     , -0.0000000000000000     ) ( -4.7085428667880129E-004,  1.5787142113710535E-004) (  4.5105722582836402E-003, -4.5756953653305335E-003) (  1.2594313478278114E-003, -3.9634346983582289E-003) (  1.5081141569607760E-003,  9.3369221097681816E-003) (  5.5391279491476949E-003,  7.5860953492576516E-003) (  6.2065197884759874E-003,  3.1844975984896646E-003) ( -3.4895223882030245E-003, -0.0000000000000000     )
 Mode           39
 ( -1.6106123762264436E-002, -0.0000000000000000     ) (  1.9345561166597761E-002, -9.8251114125162842E-003) (  2.9401639849025735E-003, -4.0575457990833074E-003) ( -2.0506951052738378E-003,  1.2729351542513978E-002) (  2.3512142976147136E-003,  7.3893265110429171E-003) ( -3.4591550923011882E-003, -3.5071373886254621E-003) ( -1.1053042514145061E-003, -3.6942451506116704E-004) (  0.0000000000000000     ,  0.0000000000000000     ) (  0.0000000000000000     ,  0.0000000000000000     ) (  0.0000000000000000     ,  0.0000000000000000     )
 (  1.9345561166597761E-002,  9.8251114125162842E-003) (  4.0755937431333239E-002, -0.0000000000000000     ) ( -3.2429975739990742E-002,  1.6471356154127714E-002) ( -1.3677920788138561E-003,  1.9090526709495841E-003) (  7.0037530108474073E-004, -4.3439668019275499E-003) (  5.0310585247311554E-004,  1.5809841428765399E-003) ( -2.8243883057626523E-003, -2.8635656866564832E-003) ( -1.6883801326878249E-003, -5.6430526794671730E-004) (  0.0000000000000000     ,  0.0000000000000000     ) (  0.0000000000000000     ,  0.0000000000000000     )
 (  2.9401639849025735E-003,  4.0575457990833074E-003) ( -3.2429975739990742E-002, -1.6471356154127714E-002) ( -2.8573302237851150E-002, -0.0000000000000000     ) (  5.1621474589584465E-003, -2.6217741718192722E-003) ( -1.0537960698414400E-003,  1.4608007938074104E-003) (  1.5375680720753969E-003, -9.5407028078724199E-003) ( -1.4754335749131854E-003, -4.6372464584222258E-003) (  0.0000000000000000     ,  0.0000000000000000     ) ( -1.6883801326878249E-003, -5.6430526794671730E-004) (  0.0000000000000000     ,  0.0000000000000000     )
 ( -2.0506951052738378E-003, -1.2729351542513978E-002) ( -1.3677920788138561E-003, -1.9090526709495841E-003) (  5.1621474589584465E-003,  2.6217741718192722E-003) ( -1.9474640251801598E-002, -0.0000000000000000     ) (  2.4797271184604803E-002, -1.2594479741761653E-002) (  9.5849157293071818E-004, -1.3386092690082288E-003) (  0.0000000000000000     ,  0.0000000000000000     ) ( -1.4754335749131854E-003, -4.6372464584222258E-003) (  2.8243883057626523E-003,  2.8635656866564832E-003) ( -1.1053042514145061E-003, -3.6942451506116704E-004)
 (  2.3512142976147136E-003, -7.3893265110429171E-003) (  7.0037530108474073E-004,  4.3439668019275499E-003) ( -1.0537960698414400E-003, -1.4608007938074104E-003) (  2.4797271184604803E-002,  1.2594479741761653E-002) (  2.3398128820583952E-002, -0.0000000000000000     ) (  0.0000000000000000     ,  0.0000000000000000     ) (  9.5849157293071818E-004, -1.3386092690082288E-003) ( -1.5375680720753969E-003,  9.5407028078724199E-003) (  5.0310585247311554E-004,  1.5809841428765399E-003) (  3.4591550923011882E-003,  3.5071373886254621E-003)
 ( -3.4591550923011882E-003,  3.5071373886254621E-003) (  5.0310585247311554E-004, -1.5809841428765399E-003) (  1.5375680720753969E-003,  9.5407028078724199E-003) (  9.5849157293071818E-004,  1.3386092690082288E-003) (  0.0000000000000000     , -0.0000000000000000     ) (  2.3398128820583952E-002, -0.0000000000000000     ) ( -2.4797271184604803E-002,  1.2594479741761653E-002) ( -1.0537960698414400E-003,  1.4608007938074104E-003) ( -7.0037530108474073E-004,  4.3439668019275499E-003) (  2.3512142976147136E-003,  7.3893265110429171E-003)
 ( -1.1053042514145061E-003,  3.6942451506116704E-004) ( -2.8243883057626523E-003,  2.8635656866564832E-003) ( -1.4754335749131854E-003,  4.6372464584222258E-003) (  0.0000000000000000     , -0.0000000000000000     ) (  9.5849157293071818E-004,  1.3386092690082288E-003) ( -2.4797271184604803E-002, -1.2594479741761653E-002) ( -1.9474640251801598E-002, -0.0000000000000000     ) ( -5.1621474589584465E-003,  2.6217741718192722E-003) ( -1.3677920788138561E-003,  1.9090526709495841E-003) (  2.0506951052738378E-003, -1.2729351542513978E-002)
 (  0.0000000000000000     , -0.0000000000000000     ) ( -1.6883801326878249E-003,  5.6430526794671730E-004) (  0.0000000000000000     , -0.0000000000000000     ) ( -1.4754335749131854E-003,  4.6372464584222258E-003) ( -1.5375680720753969E-003, -9.5407028078724199E-003) ( -1.0537960698414400E-003, -1.4608007938074104E-003) ( -5.1621474589584465E-003, -2.6217741718192722E-003) ( -2.8573302237851150E-002, -0.0000000000000000     ) (  3.2429975739990742E-002, -1.6471356154127714E-002) (  2.9401639849025735E-003, -4.0575457990833074E-003)
 (  0.0000000000000000     , -0.0000000000000000     ) (  0.0000000000000000     , -0.0000000000000000     ) ( -1.6883801326878249E-003,  5.6430526794671730E-004) (  2.8243883057626523E-003, -2.8635656866564832E-003) (  5.0310585247311554E-004, -1.5809841428765399E-003) ( -7.0037530108474073E-004, -4.3439668019275499E-003) ( -1.3677920788138561E-003, -1.9090526709495841E-003) (  3.2429975739990742E-002,  1.6471356154127714E-002) (  4.0755937431333239E-002, -0.0000000000000000     ) ( -1.9345561166597761E-002,  9.8251114125162842E-003)
 (  0.0000000000000000     , -0.0000000000000000     ) (  0.0000000000000000     , -0.0000000000000000     ) (  0.0000000000000000     , -0.0000000000000000     ) ( -1.1053042514145061E-003,  3.6942451506116704E-004) (  3.4591550923011882E-003, -3.5071373886254621E-003) (  2.3512142976147136E-003, -7.3893265110429171E-003) (  2.0506951052738378E-003,  1.2729351542513978E-002) (  2.9401639849025735E-003,  4.0575457990833074E-003) ( -1.9345561166597761E-002, -9.8251114125162842E-003) ( -1.6106123762264436E-002, -0.0000000000000000     )
 Mode           40
 (  2.0900845610587761E-003, -0.0000000000000000     ) (  8.5121982469321298E-004, -4.3487744858235644E-004) ( -4.1588152742743590E-003,  5.7020195722395856E-003) ( -4.2201767672059003E-003,  2.6027030055215387E-002) (  6.5125816237692636E-003,  2.0501006999259861E-002) ( -8.1878113928666989E-003, -8.2964041444448400E-003) (  1.7442814804362432E-003,  5.8707913792886289E-004) (  0.0000000000000000     ,  0.0000000000000000     ) (  0.0000000000000000     ,  0.0000000000000000     ) (  0.0000000000000000     ,  0.0000000000000000     )
 (  8.5121982469321298E-004,  4.3487744858235644E-004) (  6.2525255944055943E-003, -0.0000000000000000     ) (  1.8244750613573757E-003, -9.2299177939105469E-004) (  8.7096846231415389E-003, -1.1917754560077775E-002) (  1.4336914932156066E-003, -8.8452937235217553E-003) (  1.4559832582051017E-003,  4.5837150487615629E-003) ( -6.6853200075567406E-003, -6.7739856179338271E-003) (  2.6644339724695727E-003,  8.9677819616281146E-004) (  0.0000000000000000     ,  0.0000000000000000     ) (  0.0000000000000000     ,  0.0000000000000000     )
 ( -4.1588152742743590E-003, -5.7020195722395856E-003) (  1.8244750613573757E-003,  9.2299177939105469E-004) ( -1.3024739748791155E-002, -0.0000000000000000     ) ( -8.6175165052749809E-004,  4.3918693282532723E-004) (  3.6670140954403498E-003, -5.0198653301828178E-003) (  3.1565714438827283E-003, -1.9470784249415025E-002) ( -3.9720637435473553E-003, -1.2502930403752062E-002) (  0.0000000000000000     ,  0.0000000000000000     ) (  2.6644339724695727E-003,  8.9677819616281146E-004) (  0.0000000000000000     ,  0.0000000000000000     )
 ( -4.2201767672059003E-003, -2.6027030055215387E-002) (  8.7096846231415389E-003,  1.1917754560077775E-002) ( -8.6175165052749809E-004, -4.3918693282532723E-004) ( -5.6338708397387742E-003, -0.0000000000000000     ) ( -1.7796128863113846E-003,  9.0325520818689432E-004) ( -6.1347621569555260E-003,  8.3947893706358464E-003) (  0.0000000000000000     ,  0.0000000000000000     ) ( -3.9720637435473553E-003, -1.2502930403752062E-002) (  6.6853200075567406E-003,  6.7739856179338271E-003) (  1.7442814804362432E-003,  5.8707913792886289E-004)
 (  6.5125816237692636E-003, -2.0501006999259861E-002) (  1.4336914932156066E-003,  8.8452937235217553E-003) (  3.6670140954403498E-003,  5.0198653301828178E-003) ( -1.7796128863113846E-003, -9.0325520818689432E-004) (  1.0316000433065558E-002, -0.0000000000000000     ) (  0.0000000000000000     ,  0.0000000000000000     ) ( -6.1347621569555260E-003,  8.3947893706358464E-003) ( -3.1565714438827283E-003,  1.9470784249415025E-002) (  1.4559832582051017E-003,  4.5837150487615629E-003) (  8.1878113928666989E-003,  8.2964041444448400E-003)
 ( -8.1878113928666989E-003,  8.2964041444448400E-003) (  1.4559832582051017E-003, -4.5837150487615629E-003) (  3.1565714438827283E-003,  1.9470784249415025E-002) ( -6.1347621569555260E-003, -8.3947893706358464E-003) (  0.0000000000000000     , -0.0000000000000000     ) (  1.0316000433065558E-002, -0.0000000000000000     ) (  1.7796128863113846E-003, -9.0325520818689432E-004) (  3.6670140954403498E-003, -5.0198653301828178E-003) ( -1.4336914932156066E-003,  8.8452937235217553E-003) (  6.5125816237692636E-003,  2.0501006999259861E-002)
 (  1.7442814804362432E-003, -5.8707913792886289E-004) ( -6.6853200075567406E-003,  6.7739856179338271E-003) ( -3.9720637435473553E-003,  1.2502930403752062E-002) (  0.0000000000000000     , -0.0000000000000000     ) ( -6.1347621569555260E-003, -8.3947893706358464E-003) (  1.7796128863113846E-003,  9.0325520818689432E-004) ( -5.6338708397387742E-003, -0.0000000000000000     ) (  8.6175165052749809E-004, -4.3918693282532723E-004) (  8.7096846231415389E-003, -1.1917754560077775E-002) (  4.2201767672059003E-003, -2.6027030055215387E-002)
 (  0.0000000000000000     , -0.0000000000000000     ) (  2.6644339724695727E-003, -8.9677819616281146E-004) (  0.0000000000000000     , -0.0000000000000000     ) ( -3.9720637435473553E-003,  1.2502930403752062E-002) ( -3.1565714438827283E-003, -1.9470784249415025E-002) (  3.6670140954403498E-003,  5.0198653301828178E-003) (  8.6175165052749809E-004,  4.3918693282532723E-004) ( -1.3024739748791155E-002, -0.0000000000000000     ) ( -1.8244750613573757E-003,  9.2299177939105469E-004) ( -4.1588152742743590E-003,  5.7020195722395856E-003)
 (  0.0000000000000000     , -0.0000000000000000     ) (  0.0000000000000000     , -0.0000000000000000     ) (  2.6644339724695727E-003, -8.9677819616281146E-004) (  6.6853200075567406E-003, -6.7739856179338271E-003) (  1.4559832582051017E-003, -4.5837150487615629E-003) ( -1.4336914932156066E-003, -8.8452937235217553E-003) (  8.7096846231415389E-003,  1.1917754560077775E-002) ( -1.8244750613573757E-003, -9.2299177939105469E-004) (  6.2525255944055943E-003, -0.0000000000000000     ) ( -8.5121982469321298E-004,  4.3487744858235644E-004)
 (  0.0000000000000000     , -0.0000000000000000     ) (  0.0000000000000000     , -0.0000000000000000     ) (  0.0000000000000000     , -0.0000000000000000     ) (  1.7442814804362432E-003, -5.8707913792886289E-004) (  8.1878113928666989E-003, -8.2964041444448400E-003) (  6.5125816237692636E-003, -2.0501006999259861E-002) (  4.2201767672059003E-003,  2.6027030055215387E-002) ( -4.1588152742743590E-003, -5.7020195722395856E-003) ( -8.5121982469321298E-004, -4.3487744858235644E-004) (  2.0900845610587761E-003, -0.0000000000000000     )
 Mode           41
 (  9.3061747158118416E-004, -0.0000000000000000     ) (  6.3538742440394959E-003, -3.2233743994001338E-003) (  1.3705378673032850E-005, -6.8426047358078300E-008) (  4.3413567048631251E-004, -2.6656887262455535E-003) (  1.7039079676221319E-003,  5.3405916556540775E-003) (  6.4030486540357220E-003,  6.4925029315960892E-003) (  3.2608586134628720E-004,  1.0680182442215672E-004) (  0.0000000000000000     ,  0.0000000000000000     ) (  0.0000000000000000     ,  0.0000000000000000     ) (  0.0000000000000000     ,  0.0000000000000000     )
 (  6.3538742440394959E-003,  3.2233743994001338E-003) (  3.0854762610505264E-003, -0.0000000000000000     ) ( -1.0393667384737890E-002,  5.2696060538684319E-003) (  6.8498995049180614E-004, -9.5580265916255067E-004) ( -9.8473873126621572E-005,  6.0286594361978882E-004) (  4.6272007910864429E-004,  1.4512118477554032E-003) (  5.2280673335340444E-003,  5.3011064453114438E-003) (  4.9810438089141192E-004,  1.6314248159130548E-004) (  0.0000000000000000     ,  0.0000000000000000     ) (  0.0000000000000000     ,  0.0000000000000000     )
 (  1.3705378673032850E-005,  6.8426047358078300E-008) ( -1.0393667384737890E-002, -5.2696060538684319E-003) ( -5.0977559225883953E-003, -0.0000000000000000     ) (  1.7309002593843357E-003, -8.7755388249383419E-004) (  2.7862211176549033E-004, -3.9085931958161282E-004) ( -2.7570901843204166E-004,  1.6911288090183290E-003) ( -8.8897272155639268E-004, -2.7846721319541596E-003) (  0.0000000000000000     ,  0.0000000000000000     ) (  4.9810438089141192E-004,  1.6314248159130548E-004) (  0.0000000000000000     ,  0.0000000000000000     )
 (  4.3413567048631251E-004,  2.6656887262455535E-003) (  6.8498995049180614E-004,  9.5580265916255067E-004) (  1.7309002593843357E-003,  8.7755388249383419E-004) ( -2.5590372416225437E-003, -0.0000000000000000     ) (  8.0470800788164185E-003, -4.0800935822569821E-003) ( -3.6255816229336594E-004,  5.0958462885447239E-004) (  0.0000000000000000     ,  0.0000000000000000     ) ( -8.8897272155639268E-004, -2.7846721319541596E-003) ( -5.2280673335340444E-003, -5.3011064453114438E-003) (  3.2608586134628720E-004,  1.0680182442215672E-004)
 (  1.7039079676221319E-003, -5.3405916556540775E-003) ( -9.8473873126621572E-005, -6.0286594361978882E-004) (  2.7862211176549033E-004,  3.9085931958161282E-004) (  8.0470800788164185E-003,  4.0800935822569821E-003) (  3.6406994315792284E-003, -0.0000000000000000     ) (  0.0000000000000000     ,  0.0000000000000000     ) ( -3.6255816229336594E-004,  5.0958462885447239E-004) (  2.7570901843204166E-004, -1.6911288090183290E-003) (  4.6272007910864429E-004,  1.4512118477554032E-003) ( -6.4030486540357220E-003, -6.4925029315960892E-003)
 (  6.4030486540357220E-003, -6.4925029315960892E-003) (  4.6272007910864429E-004, -1.4512118477554032E-003) ( -2.7570901843204166E-004, -1.6911288090183290E-003) ( -3.6255816229336594E-004, -5.0958462885447239E-004) (  0.0000000000000000     , -0.0000000000000000     ) (  3.6406994315792284E-003, -0.0000000000000000     ) ( -8.0470800788164185E-003,  4.0800935822569821E-003) (  2.7862211176549033E-004, -3.9085931958161282E-004) (  9.8473873126621572E-005, -6.0286594361978882E-004) (  1.7039079676221319E-003,  5.3405916556540775E-003)
 (  3.2608586134628720E-004, -1.0680182442215672E-004) (  5.2280673335340444E-003, -5.3011064453114438E-003) ( -8.8897272155639268E-004,  2.7846721319541596E-003) (  0.0000000000000000     , -0.0000000000000000     ) ( -3.6255816229336594E-004, -5.0958462885447239E-004) ( -8.0470800788164185E-003, -4.0800935822569821E-003) ( -2.5590372416225437E-003, -0.0000000000000000     ) ( -1.7309002593843357E-003,  8.7755388249383419E-004) (  6.8498995049180614E-004, -9.5580265916255067E-004) ( -4.3413567048631251E-004,  2.6656887262455535E-003)
 (  0.0000000000000000     , -0.0000000000000000     ) (  4.9810438089141192E-004, -1.6314248159130548E-004) (  0.0000000000000000     , -0.0000000000000000     ) ( -8.8897272155639268E-004,  2.7846721319541596E-003) (  2.7570901843204166E-004,  1.6911288090183290E-003) (  2.7862211176549033E-004,  3.9085931958161282E-004) ( -1.7309002593843357E-003, -8.7755388249383419E-004) ( -5.0977559225883953E-003, -0.0000000000000000     ) (  1.0393667384737890E-002, -5.2696060538684319E-003) (  1.3705378673032850E-005, -6.8426047358078300E-008)
 (  0.0000000000000000     , -0.0000000000000000     ) (  0.0000000000000000     , -0.0000000000000000     ) (  4.9810438089141192E-004, -1.6314248159130548E-004) ( -5.2280673335340444E-003,  5.3011064453114438E-003) (  4.6272007910864429E-004, -1.4512118477554032E-003) (  9.8473873126621572E-005,  6.0286594361978882E-004) (  6.8498995049180614E-004,  9.5580265916255067E-004) (  1.0393667384737890E-002,  5.2696060538684319E-003) (  3.0854762610505264E-003, -0.0000000000000000     ) ( -6.3538742440394959E-003,  3.2233743994001338E-003)
 (  0.0000000000000000     , -0.0000000000000000     ) (  0.0000000000000000     , -0.0000000000000000     ) (  0.0000000000000000     , -0.0000000000000000     ) (  3.2608586134628720E-004, -1.0680182442215672E-004) ( -6.4030486540357220E-003,  6.4925029315960892E-003) (  1.7039079676221319E-003, -5.3405916556540775E-003) ( -4.3413567048631251E-004, -2.6656887262455535E-003) (  1.3705378673032850E-005,  6.8426047358078300E-008) ( -6.3538742440394959E-003, -3.2233743994001338E-003) (  9.3061747158118416E-004, -0.0000000000000000     )
 Mode           42
 (  1.8293001211884112E-003, -0.0000000000000000     ) (  9.8526387666582208E-004, -5.0876407814266680E-004) (  3.3305831804474398E-003, -4.5719437422886509E-003) (  3.2958638367858864E-005, -2.5850049077122590E-004) (  1.3318572851343212E-002,  4.1823385381783831E-002) ( -2.7656420249721407E-003, -2.8159735201150767E-003) ( -3.3110658741233386E-003, -1.1052290476888246E-003) (  0.0000000000000000     ,  0.0000000000000000     ) (  0.0000000000000000     ,  0.0000000000000000     ) (  0.0000000000000000     ,  0.0000000000000000     )
 (  9.8526387666582208E-004,  5.0876407814266680E-004) (  5.2448235536646723E-003, -0.0000000000000000     ) (  4.2944436364229116E-004, -2.0016862410599225E-004) (  2.0815473406549058E-003, -2.8290275864443428E-003) (  1.8034793450845703E-004, -1.0922378239529300E-003) (  2.9031686502662517E-003,  9.1164886349676243E-003) ( -2.2581372574597856E-003, -2.2992327511569730E-003) ( -5.0577366663851079E-003, -1.6882652570993320E-003) (  0.0000000000000000     ,  0.0000000000000000     ) (  0.0000000000000000     ,  0.0000000000000000     )
 (  3.3305831804474398E-003,  4.5719437422886509E-003) (  4.2944436364229116E-004,  2.0016862410599225E-004) ( -1.1243038631144939E-002, -0.0000000000000000     ) ( -1.3089018714906547E-003,  6.6237375865042488E-004) ( -1.3294211603507734E-004,  1.9088617708380891E-004) (  1.6689262673876196E-004, -9.8670544051150753E-004) ( -8.2597501221505550E-003, -2.5937754907646951E-002) (  0.0000000000000000     ,  0.0000000000000000     ) ( -5.0577366663851079E-003, -1.6882652570993320E-003) (  0.0000000000000000     ,  0.0000000000000000     )
 (  3.2958638367858864E-005,  2.5850049077122590E-004) (  2.0815473406549058E-003,  2.8290275864443428E-003) ( -1.3089018714906547E-003, -6.6237375865042488E-004) ( -4.7947720949827882E-003, -0.0000000000000000     ) ( -1.5097627815997155E-003,  7.5383052725411497E-004) ( -1.6829728799114567E-003,  2.2888519234478058E-003) (  0.0000000000000000     ,  0.0000000000000000     ) ( -8.2597501221505550E-003, -2.5937754907646951E-002) (  2.2581372574597856E-003,  2.2992327511569730E-003) ( -3.3110658741233386E-003, -1.1052290476888246E-003)
 (  1.3318572851343212E-002, -4.1823385381783831E-002) (  1.8034793450845703E-004,  1.0922378239529300E-003) ( -1.3294211603507734E-004, -1.9088617708380891E-004) ( -1.5097627815997155E-003, -7.5383052725411497E-004) (  8.9636870512746422E-003, -0.0000000000000000     ) (  0.0000000000000000     ,  0.0000000000000000     ) ( -1.6829728799114567E-003,  2.2888519234478058E-003) ( -1.6689262673876196E-004,  9.8670544051150753E-004) (  2.9031686502662517E-003,  9.1164886349676243E-003) (  2.7656420249721407E-003,  2.8159735201150767E-003)
 ( -2.7656420249721407E-003,  2.8159735201150767E-003) (  2.9031686502662517E-003, -9.1164886349676243E-003) (  1.6689262673876196E-004,  9.8670544051150753E-004) ( -1.6829728799114567E-003, -2.2888519234478058E-003) (  0.0000000000000000     , -0.0000000000000000     ) (  8.9636870512746422E-003, -0.0000000000000000     ) (  1.5097627815997155E-003, -7.5383052725411497E-004) ( -1.3294211603507734E-004,  1.9088617708380891E-004) ( -1.8034793450845703E-004,  1.0922378239529300E-003) (  1.3318572851343212E-002,  4.1823385381783831E-002)
 ( -3.3110658741233386E-003,  1.1052290476888246E-003) ( -2.2581372574597856E-003,  2.2992327511569730E-003) ( -8.2597501221505550E-003,  2.5937754907646951E-002) (  0.0000000000000000     , -0.0000000000000000     ) ( -1.6829728799114567E-003, -2.2888519234478058E-003) (  1.5097627815997155E-003,  7.5383052725411497E-004) ( -4.7947720949827882E-003, -0.0000000000000000     ) (  1.3089018714906547E-003, -6.6237375865042488E-004) (  2.0815473406549058E-003, -2.8290275864443428E-003) ( -3.2958638367858864E-005,  2.5850049077122590E-004)
 (  0.0000000000000000     , -0.0000000000000000     ) ( -5.0577366663851079E-003,  1.6882652570993320E-003) (  0.0000000000000000     , -0.0000000000000000     ) ( -8.2597501221505550E-003,  2.5937754907646951E-002) ( -1.6689262673876196E-004, -9.8670544051150753E-004) ( -1.3294211603507734E-004, -1.9088617708380891E-004) (  1.3089018714906547E-003,  6.6237375865042488E-004) ( -1.1243038631144939E-002, -0.0000000000000000     ) ( -4.2944436364229116E-004,  2.0016862410599225E-004) (  3.3305831804474398E-003, -4.5719437422886509E-003)
 (  0.0000000000000000     , -0.0000000000000000     ) (  0.0000000000000000     , -0.0000000000000000     ) ( -5.0577366663851079E-003,  1.6882652570993320E-003) (  2.2581372574597856E-003, -2.2992327511569730E-003) (  2.9031686502662517E-003, -9.1164886349676243E-003) ( -1.8034793450845703E-004, -1.0922378239529300E-003) (  2.0815473406549058E-003,  2.8290275864443428E-003) ( -4.2944436364229116E-004, -2.0016862410599225E-004) (  5.2448235536646723E-003, -0.0000000000000000     ) ( -9.8526387666582208E-004,  5.0876407814266680E-004)
 (  0.0000000000000000     , -0.0000000000000000     ) (  0.0000000000000000     , -0.0000000000000000     ) (  0.0000000000000000     , -0.0000000000000000     ) ( -3.3110658741233386E-003,  1.1052290476888246E-003) (  2.7656420249721407E-003, -2.8159735201150767E-003) (  1.3318572851343212E-002, -4.1823385381783831E-002) ( -3.2958638367858864E-005, -2.5850049077122590E-004) (  3.3305831804474398E-003,  4.5719437422886509E-003) ( -9.8526387666582208E-004, -5.0876407814266680E-004) (  1.8293001211884112E-003, -0.0000000000000000     )
 Mode           43
 (  2.4674810194941742E-002, -0.0000000000000000     ) (  1.2673287746840994E-002, -6.4591926229185101E-003) ( -1.7890905793422514E-003,  2.4417341240069524E-003) ( -1.0274761216592744E-002,  6.3111447127976089E-002) (  3.5245274672009483E-002, 0.11076782090962577     ) (  1.2878445058577426E-003,  1.3130824026414589E-003) ( -2.1737461432907463E-003, -7.2208361287704880E-004) (  0.0000000000000000     ,  0.0000000000000000     ) (  0.0000000000000000     ,  0.0000000000000000     ) (  0.0000000000000000     ,  0.0000000000000000     )
 (  1.2673287746840994E-002,  6.4591926229185101E-003) ( -6.2461737690840631E-002, -0.0000000000000000     ) ( -3.0306203953101355E-002,  1.5421299737607875E-002) (  5.5415676930768180E-003, -7.5752515748176170E-003) (  2.8344225435500371E-003, -1.7433031389634677E-002) (  7.9799353554421016E-003,  2.5079047460141418E-002) (  1.0515206357994036E-003,  1.0721272922331149E-003) ( -3.3204520810827228E-003, -1.1030009380320887E-003) (  0.0000000000000000     ,  0.0000000000000000     ) (  0.0000000000000000     ,  0.0000000000000000     )
 ( -1.7890905793422514E-003, -2.4417341240069524E-003) ( -3.0306203953101355E-002, -1.5421299737607875E-002) (  3.5914852059002661E-002, -0.0000000000000000     ) (  6.5919583019620094E-003, -3.3495129003532826E-003) (  2.1385016150903954E-003, -2.9224287823333499E-003) (  7.0290762451484280E-003, -4.3198171788331401E-002) ( -2.1311980478521703E-002, -6.6978781677613439E-002) (  0.0000000000000000     ,  0.0000000000000000     ) ( -3.3204520810827228E-003, -1.1030009380320887E-003) (  0.0000000000000000     ,  0.0000000000000000     )
 ( -1.0274761216592744E-002, -6.3111447127976089E-002) (  5.5415676930768180E-003,  7.5752515748176170E-003) (  6.5919583019620094E-003,  3.3495129003532826E-003) (  2.8724120745891108E-002, -0.0000000000000000     ) (  2.4432785521545430E-002, -1.2428691622150372E-002) ( -3.9356906930672758E-003,  5.3801533111056286E-003) (  0.0000000000000000     ,  0.0000000000000000     ) ( -2.1311980478521703E-002, -6.6978781677613439E-002) ( -1.0515206357994036E-003, -1.0721272922331149E-003) ( -2.1737461432907463E-003, -7.2208361287704880E-004)
 (  3.5245274672009483E-002,-0.11076782090962577     ) (  2.8344225435500371E-003,  1.7433031389634677E-002) (  2.1385016150903954E-003,  2.9224287823333499E-003) (  2.4432785521545430E-002,  1.2428691622150372E-002) ( -2.6852045308994876E-002, -0.0000000000000000     ) (  0.0000000000000000     ,  0.0000000000000000     ) ( -3.9356906930672758E-003,  5.3801533111056286E-003) ( -7.0290762451484280E-003,  4.3198171788331401E-002) (  7.9799353554421016E-003,  2.5079047460141418E-002) ( -1.2878445058577426E-003, -1.3130824026414589E-003)
 (  1.2878445058577426E-003, -1.3130824026414589E-003) (  7.9799353554421016E-003, -2.5079047460141418E-002) (  7.0290762451484280E-003,  4.3198171788331401E-002) ( -3.9356906930672758E-003, -5.3801533111056286E-003) (  0.0000000000000000     , -0.0000000000000000     ) ( -2.6852045308994876E-002, -0.0000000000000000     ) ( -2.4432785521545430E-002,  1.2428691622150372E-002) (  2.1385016150903954E-003, -2.9224287823333499E-003) ( -2.8344225435500371E-003,  1.7433031389634677E-002) (  3.5245274672009483E-002, 0.11076782090962577     )
 ( -2.1737461432907463E-003,  7.2208361287704880E-004) (  1.0515206357994036E-003, -1.0721272922331149E-003) ( -2.1311980478521703E-002,  6.6978781677613439E-002) (  0.0000000000000000     , -0.0000000000000000     ) ( -3.9356906930672758E-003, -5.3801533111056286E-003) ( -2.4432785521545430E-002, -1.2428691622150372E-002) (  2.8724120745891108E-002, -0.0000000000000000     ) ( -6.5919583019620094E-003,  3.3495129003532826E-003) (  5.5415676930768180E-003, -7.5752515748176170E-003) (  1.0274761216592744E-002, -6.3111447127976089E-002)
 (  0.0000000000000000     , -0.0000000000000000     ) ( -3.3204520810827228E-003,  1.1030009380320887E-003) (  0.0000000000000000     , -0.0000000000000000     ) ( -2.1311980478521703E-002,  6.6978781677613439E-002) ( -7.0290762451484280E-003, -4.3198171788331401E-002) (  2.1385016150903954E-003,  2.9224287823333499E-003) ( -6.5919583019620094E-003, -3.3495129003532826E-003) (  3.5914852059002661E-002, -0.0000000000000000     ) (  3.0306203953101355E-002, -1.5421299737607875E-002) ( -1.7890905793422514E-003,  2.4417341240069524E-003)
 (  0.0000000000000000     , -0.0000000000000000     ) (  0.0000000000000000     , -0.0000000000000000     ) ( -3.3204520810827228E-003,  1.1030009380320887E-003) ( -1.0515206357994036E-003,  1.0721272922331149E-003) (  7.9799353554421016E-003, -2.5079047460141418E-002) ( -2.8344225435500371E-003, -1.7433031389634677E-002) (  5.5415676930768180E-003,  7.5752515748176170E-003) (  3.0306203953101355E-002,  1.5421299737607875E-002) ( -6.2461737690840631E-002, -0.0000000000000000     ) ( -1.2673287746840994E-002,  6.4591926229185101E-003)
 (  0.0000000000000000     , -0.0000000000000000     ) (  0.0000000000000000     , -0.0000000000000000     ) (  0.0000000000000000     , -0.0000000000000000     ) ( -2.1737461432907463E-003,  7.2208361287704880E-004) ( -1.2878445058577426E-003,  1.3130824026414589E-003) (  3.5245274672009483E-002,-0.11076782090962577     ) (  1.0274761216592744E-002,  6.3111447127976089E-002) ( -1.7890905793422514E-003, -2.4417341240069524E-003) ( -1.2673287746840994E-002, -6.4591926229185101E-003) (  2.4674810194941742E-002, -0.0000000000000000     )
 Mode           44
 (  2.8833873967431173E-002, -0.0000000000000000     ) (  6.2530317166817076E-002, -3.1745733446519583E-002) ( -2.6318840304141715E-002,  3.6024269459542367E-002) ( -1.7948790746883329E-002, 0.11036737841232964     ) (  3.7217235407908653E-002, 0.11695996932930024     ) (  2.2510419645237357E-002,  2.2874572582046615E-002) (  3.8297183954499386E-003,  1.2914961422478752E-003) (  0.0000000000000000     ,  0.0000000000000000     ) (  0.0000000000000000     ,  0.0000000000000000     ) (  0.0000000000000000     ,  0.0000000000000000     )
 (  6.2530317166817076E-002,  3.1745733446519583E-002) ( -7.8718295170967345E-002, -0.0000000000000000     ) (-0.13617168695495224     ,  6.9134542995320722E-002) (  1.4811178030835686E-002, -2.0290930875423711E-002) (  5.1602952437805379E-003, -3.1781021213482391E-002) (  8.4005232337109326E-003,  2.6402715496096386E-002) (  1.8379680675584615E-002,  1.8677010303424165E-002) (  5.8499914791713889E-003,  1.9727929438647812E-003) (  0.0000000000000000     ,  0.0000000000000000     ) (  0.0000000000000000     ,  0.0000000000000000     )
 ( -2.6318840304141715E-002, -3.6024269459542367E-002) (-0.13617168695495224     , -6.9134542995320722E-002) (  4.5420020576610654E-002, -0.0000000000000000     ) (  2.6109327486867243E-002, -1.3256776055485054E-002) (  1.0235726281416989E-002, -1.4015976302263934E-002) (  1.2487858382089264E-002, -7.6838314773294253E-002) ( -2.2551935206434615E-002, -7.0866883236498743E-002) (  0.0000000000000000     ,  0.0000000000000000     ) (  5.8499914791713889E-003,  1.9727929438647812E-003) (  0.0000000000000000     ,  0.0000000000000000     )
 ( -1.7948790746883329E-002,-0.11036737841232964     ) (  1.4811178030835686E-002,  2.0290930875423711E-002) (  2.6109327486867243E-002,  1.3256776055485054E-002) (  3.6922951439842214E-002, -0.0000000000000000     ) ( 0.10668097599448029     , -5.4163063118902059E-002) ( -1.0434323387217850E-002,  1.4294912344192902E-002) (  0.0000000000000000     ,  0.0000000000000000     ) ( -2.2551935206434615E-002, -7.0866883236498743E-002) ( -1.8379680675584615E-002, -1.8677010303424165E-002) (  3.8297183954499386E-003,  1.2914961422478752E-003)
 (  3.7217235407908653E-002,-0.11695996932930024     ) (  5.1602952437805379E-003,  3.1781021213482391E-002) (  1.0235726281416989E-002,  1.4015976302263934E-002) ( 0.10668097599448029     ,  5.4163063118902059E-002) ( -3.2458550812916695E-002, -0.0000000000000000     ) (  0.0000000000000000     ,  0.0000000000000000     ) ( -1.0434323387217850E-002,  1.4294912344192902E-002) ( -1.2487858382089264E-002,  7.6838314773294253E-002) (  8.4005232337109326E-003,  2.6402715496096386E-002) ( -2.2510419645237357E-002, -2.2874572582046615E-002)
 (  2.2510419645237357E-002, -2.2874572582046615E-002) (  8.4005232337109326E-003, -2.6402715496096386E-002) (  1.2487858382089264E-002,  7.6838314773294253E-002) ( -1.0434323387217850E-002, -1.4294912344192902E-002) (  0.0000000000000000     , -0.0000000000000000     ) ( -3.2458550812916695E-002, -0.0000000000000000     ) (-0.10668097599448029     ,  5.4163063118902059E-002) (  1.0235726281416989E-002, -1.4015976302263934E-002) ( -5.1602952437805379E-003,  3.1781021213482391E-002) (  3.7217235407908653E-002, 0.11695996932930024     )
 (  3.8297183954499386E-003, -1.2914961422478752E-003) (  1.8379680675584615E-002, -1.8677010303424165E-002) ( -2.2551935206434615E-002,  7.0866883236498743E-002) (  0.0000000000000000     , -0.0000000000000000     ) ( -1.0434323387217850E-002, -1.4294912344192902E-002) (-0.10668097599448029     , -5.4163063118902059E-002) (  3.6922951439842214E-002, -0.0000000000000000     ) ( -2.6109327486867243E-002,  1.3256776055485054E-002) (  1.4811178030835686E-002, -2.0290930875423711E-002) (  1.7948790746883329E-002,-0.11036737841232964     )
 (  0.0000000000000000     , -0.0000000000000000     ) (  5.8499914791713889E-003, -1.9727929438647812E-003) (  0.0000000000000000     , -0.0000000000000000     ) ( -2.2551935206434615E-002,  7.0866883236498743E-002) ( -1.2487858382089264E-002, -7.6838314773294253E-002) (  1.0235726281416989E-002,  1.4015976302263934E-002) ( -2.6109327486867243E-002, -1.3256776055485054E-002) (  4.5420020576610654E-002, -0.0000000000000000     ) ( 0.13617168695495224     , -6.9134542995320722E-002) ( -2.6318840304141715E-002,  3.6024269459542367E-002)
 (  0.0000000000000000     , -0.0000000000000000     ) (  0.0000000000000000     , -0.0000000000000000     ) (  5.8499914791713889E-003, -1.9727929438647812E-003) ( -1.8379680675584615E-002,  1.8677010303424165E-002) (  8.4005232337109326E-003, -2.6402715496096386E-002) ( -5.1602952437805379E-003, -3.1781021213482391E-002) (  1.4811178030835686E-002,  2.0290930875423711E-002) ( 0.13617168695495224     ,  6.9134542995320722E-002) ( -7.8718295170967345E-002, -0.0000000000000000     ) ( -6.2530317166817076E-002,  3.1745733446519583E-002)
 (  0.0000000000000000     , -0.0000000000000000     ) (  0.0000000000000000     , -0.0000000000000000     ) (  0.0000000000000000     , -0.0000000000000000     ) (  3.8297183954499386E-003, -1.2914961422478752E-003) ( -2.2510419645237357E-002,  2.2874572582046615E-002) (  3.7217235407908653E-002,-0.11695996932930024     ) (  1.7948790746883329E-002, 0.11036737841232964     ) ( -2.6318840304141715E-002, -3.6024269459542367E-002) ( -6.2530317166817076E-002, -3.1745733446519583E-002) (  2.8833873967431173E-002, -0.0000000000000000     )
 Mode           45
 (  3.2245494906619132E-003, -0.0000000000000000     ) (  2.7469354109691962E-002, -1.3952903809210498E-002) ( -7.7883049060411946E-003,  1.0660811893328119E-002) ( -8.5337376539084790E-003,  5.2705005859348571E-002) (  1.5467096328282410E-002,  4.8571272785250703E-002) (  1.2444541231206580E-002,  1.2649725915392252E-002) (  3.3583627505999270E-003,  1.1293757106097589E-003) (  0.0000000000000000     ,  0.0000000000000000     ) (  0.0000000000000000     ,  0.0000000000000000     ) (  0.0000000000000000     ,  0.0000000000000000     )
 (  2.7469354109691962E-002,  1.3952903809210498E-002) ( -1.6261694872338230E-003, -0.0000000000000000     ) ( -5.3685325847412459E-002,  2.7270966794800174E-002) (  1.5707548004677578E-003, -2.1532205376077139E-003) (  2.3926590249953332E-003, -1.4809988184969234E-002) (  3.5139913285881703E-003,  1.1038117240861055E-002) (  1.0160925366494286E-002,  1.0328457959590623E-002) (  5.1299838385814225E-003,  1.7251498939712541E-003) (  0.0000000000000000     ,  0.0000000000000000     ) (  0.0000000000000000     ,  0.0000000000000000     )
 ( -7.7883049060411946E-003, -1.0660811893328119E-002) ( -5.3685325847412459E-002, -2.7270966794800174E-002) ( -6.0306239963031959E-003, -0.0000000000000000     ) (  8.1029025772835529E-003, -4.1170839189944557E-003) (  2.1333124568125696E-003, -2.9212202038630883E-003) (  5.8765428334705688E-003, -3.6326716725936181E-002) ( -9.3304247994486465E-003, -2.9294531479735895E-002) (  0.0000000000000000     ,  0.0000000000000000     ) (  5.1299838385814225E-003,  1.7251498939712541E-003) (  0.0000000000000000     ,  0.0000000000000000     )
 ( -8.5337376539084790E-003, -5.2705005859348571E-002) (  1.5707548004677578E-003,  2.1532205376077139E-003) (  8.1029025772835529E-003,  4.1170839189944557E-003) ( -1.0465078124884228E-003, -0.0000000000000000     ) (  4.0045383825410841E-002, -2.0343123332663852E-002) ( -1.0888290652090061E-003,  1.4924576171540731E-003) (  0.0000000000000000     ,  0.0000000000000000     ) ( -9.3304247994486465E-003, -2.9294531479735895E-002) ( -1.0160925366494286E-002, -1.0328457959590623E-002) (  3.3583627505999270E-003,  1.1293757106097589E-003)
 (  1.5467096328282410E-002, -4.8571272785250703E-002) (  2.3926590249953332E-003,  1.4809988184969234E-002) (  2.1333124568125696E-003,  2.9212202038630883E-003) (  4.0045383825410841E-002,  2.0343123332663852E-002) (  5.4787518053635289E-003, -0.0000000000000000     ) (  0.0000000000000000     ,  0.0000000000000000     ) ( -1.0888290652090061E-003,  1.4924576171540731E-003) ( -5.8765428334705688E-003,  3.6326716725936181E-002) (  3.5139913285881703E-003,  1.1038117240861055E-002) ( -1.2444541231206580E-002, -1.2649725915392252E-002)
 (  1.2444541231206580E-002, -1.2649725915392252E-002) (  3.5139913285881703E-003, -1.1038117240861055E-002) (  5.8765428334705688E-003,  3.6326716725936181E-002) ( -1.0888290652090061E-003, -1.4924576171540731E-003) (  0.0000000000000000     , -0.0000000000000000     ) (  5.4787518053635289E-003, -0.0000000000000000     ) ( -4.0045383825410841E-002,  2.0343123332663852E-002) (  2.1333124568125696E-003, -2.9212202038630883E-003) ( -2.3926590249953332E-003,  1.4809988184969234E-002) (  1.5467096328282410E-002,  4.8571272785250703E-002)
 (  3.3583627505999270E-003, -1.1293757106097589E-003) (  1.0160925366494286E-002, -1.0328457959590623E-002) ( -9.3304247994486465E-003,  2.9294531479735895E-002) (  0.0000000000000000     , -0.0000000000000000     ) ( -1.0888290652090061E-003, -1.4924576171540731E-003) ( -4.0045383825410841E-002, -2.0343123332663852E-002) ( -1.0465078124884228E-003, -0.0000000000000000     ) ( -8.1029025772835529E-003,  4.1170839189944557E-003) (  1.5707548004677578E-003, -2.1532205376077139E-003) (  8.5337376539084790E-003, -5.2705005859348571E-002)
 (  0.0000000000000000     , -0.0000000000000000     ) (  5.1299838385814225E-003, -1.7251498939712541E-003) (  0.0000000000000000     , -0.0000000000000000     ) ( -9.3304247994486465E-003,  2.9294531479735895E-002) ( -5.8765428334705688E-003, -3.6326716725936181E-002) (  2.1333124568125696E-003,  2.9212202038630883E-003) ( -8.1029025772835529E-003, -4.1170839189944557E-003) ( -6.0306239963031959E-003, -0.0000000000000000     ) (  5.3685325847412459E-002, -2.7270966794800174E-002) ( -7.7883049060411946E-003,  1.0660811893328119E-002)
 (  0.0000000000000000     , -0.0000000000000000     ) (  0.0000000000000000     , -0.0000000000000000     ) (  5.1299838385814225E-003, -1.7251498939712541E-003) ( -1.0160925366494286E-002,  1.0328457959590623E-002) (  3.5139913285881703E-003, -1.1038117240861055E-002) ( -2.3926590249953332E-003, -1.4809988184969234E-002) (  1.5707548004677578E-003,  2.1532205376077139E-003) (  5.3685325847412459E-002,  2.7270966794800174E-002) ( -1.6261694872338230E-003, -0.0000000000000000     ) ( -2.7469354109691962E-002,  1.3952903809210498E-002)
 (  0.0000000000000000     , -0.0000000000000000     ) (  0.0000000000000000     , -0.0000000000000000     ) (  0.0000000000000000     , -0.0000000000000000     ) (  3.3583627505999270E-003, -1.1293757106097589E-003) ( -1.2444541231206580E-002,  1.2649725915392252E-002) (  1.5467096328282410E-002, -4.8571272785250703E-002) (  8.5337376539084790E-003,  5.2705005859348571E-002) ( -7.7883049060411946E-003, -1.0660811893328119E-002) ( -2.7469354109691962E-002, -1.3952903809210498E-002) (  3.2245494906619132E-003, -0.0000000000000000     )
