# Supplementary material for: Design of high-temperature f-block molecular nanomagnets through the control of vibration-induced spin relaxation
Source: Chem Sci. 2019 Dec 2;11(6):1593–8. doi: 10.1039/c9sc03133b (PMC7025469; doi:10.1039/c9sc03133b)
Supplement: Supplementary file 3 [file SC-011-C9SC03133B-s003.zip › SI/Home-Made-Codes/Pert-Ham-Temp/matrix20K.inp]

 Mode            1
 (  6.1243639697873605E-003, -0.0000000000000000     ) ( -5.3775409239838361E-002,  2.7345879820781040E-002) (  6.1552030913091998E-002, -8.3816626631338570E-002) ( -9.2502391805300843E-003,  5.6986003011682385E-002) ( -6.1064990843040470E-002,-0.19165393703698325     ) ( -4.0635249423969982E-002, -4.1299707338321195E-002) (  4.0057866114111360E-003,  1.3140196580895152E-003) (  0.0000000000000000     ,  0.0000000000000000     ) (  0.0000000000000000     ,  0.0000000000000000     ) (  0.0000000000000000     ,  0.0000000000000000     )
 ( -5.3775409239838361E-002, -2.7345879820781040E-002) (  4.1021703816649553E-002, -0.0000000000000000     ) ( 0.16337882045467145     , -8.3075916249600507E-002) ( -6.6167898101506403E-002,  9.0155586229832371E-002) ( -1.2323712486723157E-004,  7.1106129478736360E-004) ( -1.3328671244337916E-002, -4.1842638624128944E-002) ( -3.3178542219816837E-002, -3.3721069835054969E-002) (  6.1189401215440628E-003,  2.0071981826183987E-003) (  0.0000000000000000     ,  0.0000000000000000     ) (  0.0000000000000000     ,  0.0000000000000000     )
 (  6.1552030913091998E-002,  8.3816626631338570E-002) ( 0.16337882045467145     ,  8.3075916249600507E-002) ( -3.0183415599755195E-002, -0.0000000000000000     ) ( -3.2531810059287590E-002,  1.6548164656636079E-002) ( -3.3883497498624925E-002,  4.6160902949385144E-002) (  3.6531572069660222E-003, -2.2553377015100531E-002) (  3.7837862673705674E-002, 0.11873614479945278     ) (  0.0000000000000000     ,  0.0000000000000000     ) (  6.1189401215440628E-003,  2.0071981826183987E-003) (  0.0000000000000000     ,  0.0000000000000000     )
 ( -9.2502391805300843E-003, -5.6986003011682385E-002) ( -6.6167898101506403E-002, -9.0155586229832371E-002) ( -3.2531810059287590E-002, -1.6548164656636079E-002) ( -2.6718404889414463E-002, -0.0000000000000000     ) (-0.12680647570669085     ,  6.4486192787828883E-002) (  4.7003216459867297E-002, -6.4035250563301171E-002) (  0.0000000000000000     ,  0.0000000000000000     ) (  3.7837862673705674E-002, 0.11873614479945278     ) (  3.3178542219816837E-002,  3.3721069835054969E-002) (  4.0057866114111360E-003,  1.3140196580895152E-003)
 ( -6.1064990843040470E-002, 0.19165393703698325     ) ( -1.2323712486723157E-004, -7.1106129478736360E-004) ( -3.3883497498624925E-002, -4.6160902949385144E-002) (-0.12680647570669085     , -6.4486192787828883E-002) (  9.7557527027327447E-003, -0.0000000000000000     ) (  0.0000000000000000     ,  0.0000000000000000     ) (  4.7003216459867297E-002, -6.4035250563301171E-002) ( -3.6531572069660222E-003,  2.2553377015100531E-002) ( -1.3328671244337916E-002, -4.1842638624128944E-002) (  4.0635249423969982E-002,  4.1299707338321195E-002)
 ( -4.0635249423969982E-002,  4.1299707338321195E-002) ( -1.3328671244337916E-002,  4.1842638624128944E-002) (  3.6531572069660222E-003,  2.2553377015100531E-002) (  4.7003216459867297E-002,  6.4035250563301171E-002) (  0.0000000000000000     , -0.0000000000000000     ) (  9.7557527027327447E-003, -0.0000000000000000     ) ( 0.12680647570669085     , -6.4486192787828883E-002) ( -3.3883497498624925E-002,  4.6160902949385144E-002) (  1.2323712486723157E-004, -7.1106129478736360E-004) ( -6.1064990843040470E-002,-0.19165393703698325     )
 (  4.0057866114111360E-003, -1.3140196580895152E-003) ( -3.3178542219816837E-002,  3.3721069835054969E-002) (  3.7837862673705674E-002,-0.11873614479945278     ) (  0.0000000000000000     , -0.0000000000000000     ) (  4.7003216459867297E-002,  6.4035250563301171E-002) ( 0.12680647570669085     ,  6.4486192787828883E-002) ( -2.6718404889414463E-002, -0.0000000000000000     ) (  3.2531810059287590E-002, -1.6548164656636079E-002) ( -6.6167898101506403E-002,  9.0155586229832371E-002) (  9.2502391805300843E-003, -5.6986003011682385E-002)
 (  0.0000000000000000     , -0.0000000000000000     ) (  6.1189401215440628E-003, -2.0071981826183987E-003) (  0.0000000000000000     , -0.0000000000000000     ) (  3.7837862673705674E-002,-0.11873614479945278     ) ( -3.6531572069660222E-003, -2.2553377015100531E-002) ( -3.3883497498624925E-002, -4.6160902949385144E-002) (  3.2531810059287590E-002,  1.6548164656636079E-002) ( -3.0183415599755195E-002, -0.0000000000000000     ) (-0.16337882045467145     ,  8.3075916249600507E-002) (  6.1552030913091998E-002, -8.3816626631338570E-002)
 (  0.0000000000000000     , -0.0000000000000000     ) (  0.0000000000000000     , -0.0000000000000000     ) (  6.1189401215440628E-003, -2.0071981826183987E-003) (  3.3178542219816837E-002, -3.3721069835054969E-002) ( -1.3328671244337916E-002,  4.1842638624128944E-002) (  1.2323712486723157E-004,  7.1106129478736360E-004) ( -6.6167898101506403E-002, -9.0155586229832371E-002) (-0.16337882045467145     , -8.3075916249600507E-002) (  4.1021703816649553E-002, -0.0000000000000000     ) (  5.3775409239838361E-002, -2.7345879820781040E-002)
 (  0.0000000000000000     , -0.0000000000000000     ) (  0.0000000000000000     , -0.0000000000000000     ) (  0.0000000000000000     , -0.0000000000000000     ) (  4.0057866114111360E-003, -1.3140196580895152E-003) (  4.0635249423969982E-002, -4.1299707338321195E-002) ( -6.1064990843040470E-002, 0.19165393703698325     ) (  9.2502391805300843E-003,  5.6986003011682385E-002) (  6.1552030913091998E-002,  8.3816626631338570E-002) (  5.3775409239838361E-002,  2.7345879820781040E-002) (  6.1243639697873605E-003, -0.0000000000000000     )
 Mode            2
 (  6.0939867493676067E-002, -0.0000000000000000     ) ( -2.5900309826693758E-002,  1.3200369371311037E-002) ( -8.8078486203904169E-002, 0.12028762027545248     ) ( -2.5924017218784883E-002, 0.15769696060264329     ) (  3.0788099518393959E-002,  9.7018241986735421E-002) (  2.6123197808097277E-002,  2.6516993837209710E-002) ( -1.6262467261881110E-003, -5.4933188121841022E-004) (  0.0000000000000000     ,  0.0000000000000000     ) (  0.0000000000000000     ,  0.0000000000000000     ) (  0.0000000000000000     ,  0.0000000000000000     )
 ( -2.5900309826693758E-002, -1.3200369371311037E-002) (-0.20963725896512189     , -0.0000000000000000     ) (  2.3604460043300631E-002, -1.2085465289206804E-002) (  8.1554375475838395E-002,-0.11138407921478896     ) (  9.6665649945246873E-003, -5.8815988140945213E-002) (  6.6401564389937870E-003,  2.0920227040139988E-002) (  2.1329501693210091E-002,  2.1651034804563308E-002) ( -2.4841329071437139E-003, -8.3911830911195177E-004) (  0.0000000000000000     ,  0.0000000000000000     ) (  0.0000000000000000     ,  0.0000000000000000     )
 ( -8.8078486203904169E-002,-0.12028762027545248     ) (  2.3604460043300631E-002,  1.2085465289206804E-002) ( 0.18334165825150620     , -0.0000000000000000     ) (  6.8955832567057871E-003, -3.4782306714926186E-003) (  4.4114986055293778E-002, -6.0248750774467300E-002) (  2.0250000706049369E-002,-0.12319550271832153     ) ( -1.9224226171695825E-002, -6.0585917423596633E-002) (  0.0000000000000000     ,  0.0000000000000000     ) ( -2.4841329071437139E-003, -8.3911830911195177E-004) (  0.0000000000000000     ,  0.0000000000000000     )
 ( -2.5924017218784883E-002,-0.15769696060264329     ) (  8.1554375475838395E-002, 0.11138407921478896     ) (  6.8955832567057871E-003,  3.4782306714926186E-003) ( 0.11214795500854306     , -0.0000000000000000     ) ( -8.0391455001898281E-003,  4.1648851975545371E-003) ( -5.8299397121724605E-002,  7.9624254492276281E-002) (  0.0000000000000000     ,  0.0000000000000000     ) ( -1.9224226171695825E-002, -6.0585917423596633E-002) ( -2.1329501693210091E-002, -2.1651034804563308E-002) ( -1.6262467261881110E-003, -5.4933188121841022E-004)
 (  3.0788099518393959E-002, -9.7018241986735421E-002) (  9.6665649945246873E-003,  5.8815988140945213E-002) (  4.4114986055293778E-002,  6.0248750774467300E-002) ( -8.0391455001898281E-003, -4.1648851975545371E-003) (-0.14679222178860343     , -0.0000000000000000     ) (  0.0000000000000000     ,  0.0000000000000000     ) ( -5.8299397121724605E-002,  7.9624254492276281E-002) ( -2.0250000706049369E-002, 0.12319550271832153     ) (  6.6401564389937870E-003,  2.0920227040139988E-002) ( -2.6123197808097277E-002, -2.6516993837209710E-002)
 (  2.6123197808097277E-002, -2.6516993837209710E-002) (  6.6401564389937870E-003, -2.0920227040139988E-002) (  2.0250000706049369E-002, 0.12319550271832153     ) ( -5.8299397121724605E-002, -7.9624254492276281E-002) (  0.0000000000000000     , -0.0000000000000000     ) (-0.14679222178860343     , -0.0000000000000000     ) (  8.0391455001898281E-003, -4.1648851975545371E-003) (  4.4114986055293778E-002, -6.0248750774467300E-002) ( -9.6665649945246873E-003,  5.8815988140945213E-002) (  3.0788099518393959E-002,  9.7018241986735421E-002)
 ( -1.6262467261881110E-003,  5.4933188121841022E-004) (  2.1329501693210091E-002, -2.1651034804563308E-002) ( -1.9224226171695825E-002,  6.0585917423596633E-002) (  0.0000000000000000     , -0.0000000000000000     ) ( -5.8299397121724605E-002, -7.9624254492276281E-002) (  8.0391455001898281E-003,  4.1648851975545371E-003) ( 0.11214795500854306     , -0.0000000000000000     ) ( -6.8955832567057871E-003,  3.4782306714926186E-003) (  8.1554375475838395E-002,-0.11138407921478896     ) (  2.5924017218784883E-002,-0.15769696060264329     )
 (  0.0000000000000000     , -0.0000000000000000     ) ( -2.4841329071437139E-003,  8.3911830911195177E-004) (  0.0000000000000000     , -0.0000000000000000     ) ( -1.9224226171695825E-002,  6.0585917423596633E-002) ( -2.0250000706049369E-002,-0.12319550271832153     ) (  4.4114986055293778E-002,  6.0248750774467300E-002) ( -6.8955832567057871E-003, -3.4782306714926186E-003) ( 0.18334165825150620     , -0.0000000000000000     ) ( -2.3604460043300631E-002,  1.2085465289206804E-002) ( -8.8078486203904169E-002, 0.12028762027545248     )
 (  0.0000000000000000     , -0.0000000000000000     ) (  0.0000000000000000     , -0.0000000000000000     ) ( -2.4841329071437139E-003,  8.3911830911195177E-004) ( -2.1329501693210091E-002,  2.1651034804563308E-002) (  6.6401564389937870E-003, -2.0920227040139988E-002) ( -9.6665649945246873E-003, -5.8815988140945213E-002) (  8.1554375475838395E-002, 0.11138407921478896     ) ( -2.3604460043300631E-002, -1.2085465289206804E-002) (-0.20963725896512189     , -0.0000000000000000     ) (  2.5900309826693758E-002, -1.3200369371311037E-002)
 (  0.0000000000000000     , -0.0000000000000000     ) (  0.0000000000000000     , -0.0000000000000000     ) (  0.0000000000000000     , -0.0000000000000000     ) ( -1.6262467261881110E-003,  5.4933188121841022E-004) ( -2.6123197808097277E-002,  2.6516993837209710E-002) (  3.0788099518393959E-002, -9.7018241986735421E-002) (  2.5924017218784883E-002, 0.15769696060264329     ) ( -8.8078486203904169E-002,-0.12028762027545248     ) (  2.5900309826693758E-002,  1.3200369371311037E-002) (  6.0939867493676067E-002, -0.0000000000000000     )
 Mode            3
 ( -7.0494526219819595E-002, -0.0000000000000000     ) (  4.5863955218614826E-002, -2.3137918302917681E-002) ( -2.2582265495593622E-002,  3.0803696756957814E-002) ( -6.2573468887798930E-003,  3.7759498308270315E-002) ( -7.5892846125720694E-003, -2.3871701563155035E-002) (  4.0276755339205073E-003,  4.1003727731638347E-003) ( -1.3032504845719097E-003, -4.3986784490712477E-004) (  0.0000000000000000     ,  0.0000000000000000     ) (  0.0000000000000000     ,  0.0000000000000000     ) (  0.0000000000000000     ,  0.0000000000000000     )
 (  4.5863955218614826E-002,  2.3137918302917681E-002) ( 0.23685776864198738     , -0.0000000000000000     ) ( -8.4655946046468894E-002,  4.2699696473038867E-002) (  1.5366460401331905E-002, -2.0928896901180202E-002) (  2.0965119193872865E-003, -1.2631511908612643E-002) ( -1.6818777179870941E-003, -5.2912897650500513E-003) (  3.2885833025323471E-003,  3.3479403498174092E-003) ( -1.9907479983462179E-003, -6.7190923168799826E-004) (  0.0000000000000000     ,  0.0000000000000000     ) (  0.0000000000000000     ,  0.0000000000000000     )
 ( -2.2582265495593622E-002, -3.0803696756957814E-002) ( -8.4655946046468894E-002, -4.2699696473038867E-002) (-0.18696566451319394     , -0.0000000000000000     ) (  1.6171018413117001E-002, -8.1585320841940437E-003) (  9.6622286489444539E-003, -1.3170691694088623E-002) (  4.6510630895710506E-003, -2.8046762541737130E-002) (  4.6559745081968962E-003,  1.4643233379866139E-002) (  0.0000000000000000     ,  0.0000000000000000     ) ( -1.9907479983462179E-003, -6.7190923168799826E-004) (  0.0000000000000000     ,  0.0000000000000000     )
 ( -6.2573468887798930E-003, -3.7759498308270315E-002) (  1.5366460401331905E-002,  2.0928896901180202E-002) (  1.6171018413117001E-002,  8.1585320841940437E-003) (-0.12331853065960104     , -0.0000000000000000     ) (  6.7072341553951753E-002, -3.3833371093746664E-002) ( -1.0777227379913660E-002,  1.4676246439433278E-002) (  0.0000000000000000     ,  0.0000000000000000     ) (  4.6559745081968962E-003,  1.4643233379866139E-002) ( -3.2885833025323471E-003, -3.3479403498174092E-003) ( -1.3032504845719097E-003, -4.3986784490712477E-004)
 ( -7.5892846125720694E-003,  2.3871701563155035E-002) (  2.0965119193872865E-003,  1.2631511908612643E-002) (  9.6622286489444539E-003,  1.3170691694088623E-002) (  6.7072341553951753E-002,  3.3833371093746664E-002) ( 0.14392095275062719     , -0.0000000000000000     ) (  0.0000000000000000     ,  0.0000000000000000     ) ( -1.0777227379913660E-002,  1.4676246439433278E-002) ( -4.6510630895710506E-003,  2.8046762541737130E-002) ( -1.6818777179870941E-003, -5.2912897650500513E-003) ( -4.0276755339205073E-003, -4.1003727731638347E-003)
 (  4.0276755339205073E-003, -4.1003727731638347E-003) ( -1.6818777179870941E-003,  5.2912897650500513E-003) (  4.6510630895710506E-003,  2.8046762541737130E-002) ( -1.0777227379913660E-002, -1.4676246439433278E-002) (  0.0000000000000000     , -0.0000000000000000     ) ( 0.14392095275062719     , -0.0000000000000000     ) ( -6.7072341553951753E-002,  3.3833371093746664E-002) (  9.6622286489444539E-003, -1.3170691694088623E-002) ( -2.0965119193872865E-003,  1.2631511908612643E-002) ( -7.5892846125720694E-003, -2.3871701563155035E-002)
 ( -1.3032504845719097E-003,  4.3986784490712477E-004) (  3.2885833025323471E-003, -3.3479403498174092E-003) (  4.6559745081968962E-003, -1.4643233379866139E-002) (  0.0000000000000000     , -0.0000000000000000     ) ( -1.0777227379913660E-002, -1.4676246439433278E-002) ( -6.7072341553951753E-002, -3.3833371093746664E-002) (-0.12331853065960104     , -0.0000000000000000     ) ( -1.6171018413117001E-002,  8.1585320841940437E-003) (  1.5366460401331905E-002, -2.0928896901180202E-002) (  6.2573468887798930E-003, -3.7759498308270315E-002)
 (  0.0000000000000000     , -0.0000000000000000     ) ( -1.9907479983462179E-003,  6.7190923168799826E-004) (  0.0000000000000000     , -0.0000000000000000     ) (  4.6559745081968962E-003, -1.4643233379866139E-002) ( -4.6510630895710506E-003, -2.8046762541737130E-002) (  9.6622286489444539E-003,  1.3170691694088623E-002) ( -1.6171018413117001E-002, -8.1585320841940437E-003) (-0.18696566451319394     , -0.0000000000000000     ) (  8.4655946046468894E-002, -4.2699696473038867E-002) ( -2.2582265495593622E-002,  3.0803696756957814E-002)
 (  0.0000000000000000     , -0.0000000000000000     ) (  0.0000000000000000     , -0.0000000000000000     ) ( -1.9907479983462179E-003,  6.7190923168799826E-004) ( -3.2885833025323471E-003,  3.3479403498174092E-003) ( -1.6818777179870941E-003,  5.2912897650500513E-003) ( -2.0965119193872865E-003, -1.2631511908612643E-002) (  1.5366460401331905E-002,  2.0928896901180202E-002) (  8.4655946046468894E-002,  4.2699696473038867E-002) ( 0.23685776864198738     , -0.0000000000000000     ) ( -4.5863955218614826E-002,  2.3137918302917681E-002)
 (  0.0000000000000000     , -0.0000000000000000     ) (  0.0000000000000000     , -0.0000000000000000     ) (  0.0000000000000000     , -0.0000000000000000     ) ( -1.3032504845719097E-003,  4.3986784490712477E-004) ( -4.0276755339205073E-003,  4.1003727731638347E-003) ( -7.5892846125720694E-003,  2.3871701563155035E-002) (  6.2573468887798930E-003,  3.7759498308270315E-002) ( -2.2582265495593622E-002, -3.0803696756957814E-002) ( -4.5863955218614826E-002, -2.3137918302917681E-002) ( -7.0494526219819595E-002, -0.0000000000000000     )
 Mode            4
 ( 0.21687749083031399     , -0.0000000000000000     ) ( -6.7526030801921114E-002, -5.2771654898083484E-002) (  2.3126619156334235E-002,-0.19969125700238732     ) (  1.1029308429418125E-003,-0.15245585259784253     ) ( -1.6087686111458791E-003, -2.1912929885311083E-002) (  3.3305776741358081E-002,  3.0616677866829669E-002) ( -2.0687900689759016E-002, -7.1439979754507384E-003) (  0.0000000000000000     ,  0.0000000000000000     ) (  0.0000000000000000     ,  0.0000000000000000     ) (  0.0000000000000000     ,  0.0000000000000000     )
 ( -6.7526030801921114E-002,  5.2771654898083484E-002) (-0.49943833304731011     , -0.0000000000000000     ) ( 0.10964984714456415     ,  7.7140969475477564E-002) ( -2.3262015018500920E-002, 0.18962420462474519     ) (  1.0407555161081027E-004,  5.1571970066166761E-002) (  9.8949965283454252E-004, -5.2712721496941169E-004) (  2.7194052834461049E-002,  2.4998412797632007E-002) ( -3.1601290293516611E-002, -1.0912637162371428E-002) (  0.0000000000000000     ,  0.0000000000000000     ) (  0.0000000000000000     ,  0.0000000000000000     )
 (  2.3126619156334235E-002, 0.19969125700238732     ) ( 0.10964984714456415     , -7.7140969475477564E-002) ( 0.37340820527954494     , -0.0000000000000000     ) ( -1.0292012768444932E-002, -1.3613815366166539E-002) ( -8.8916412787191541E-003,  9.5589534721040120E-002) ( -3.4619407952005219E-004, 0.11381181126044670     ) (  3.4597695257098660E-003,  2.1396395882174773E-002) (  0.0000000000000000     ,  0.0000000000000000     ) ( -3.1601290293516611E-002, -1.0912637162371428E-002) (  0.0000000000000000     ,  0.0000000000000000     )
 (  1.1029308429418125E-003, 0.15245585259784253     ) ( -2.3262015018500920E-002,-0.18962420462474519     ) ( -1.0292012768444932E-002,  1.3613815366166539E-002) ( 0.23593444868754049     , -0.0000000000000000     ) ( -7.6433201184366598E-002, -6.1199765952281285E-002) (  2.3063741045736198E-002,-0.14718549705594036     ) (  0.0000000000000000     ,  0.0000000000000000     ) (  3.4597695257098660E-003,  2.1396395882174773E-002) ( -2.7194052834461049E-002, -2.4998412797632007E-002) ( -2.0687900689759016E-002, -7.1439979754507384E-003)
 ( -1.6087686111458791E-003,  2.1912929885311083E-002) (  1.0407555161081027E-004, -5.1571970066166761E-002) ( -8.8916412787191541E-003, -9.5589534721040120E-002) ( -7.6433201184366598E-002,  6.1199765952281285E-002) (-0.32678181175008925     , -0.0000000000000000     ) (  0.0000000000000000     ,  0.0000000000000000     ) (  2.3063741045736198E-002,-0.14718549705594036     ) (  3.4619407952005219E-004,-0.11381181126044670     ) (  9.8949965283454252E-004, -5.2712721496941169E-004) ( -3.3305776741358081E-002, -3.0616677866829669E-002)
 (  3.3305776741358081E-002, -3.0616677866829669E-002) (  9.8949965283454252E-004,  5.2712721496941169E-004) ( -3.4619407952005219E-004,-0.11381181126044670     ) (  2.3063741045736198E-002, 0.14718549705594036     ) (  0.0000000000000000     , -0.0000000000000000     ) (-0.32678181175008925     , -0.0000000000000000     ) (  7.6433201184366598E-002,  6.1199765952281285E-002) ( -8.8916412787191541E-003,  9.5589534721040120E-002) ( -1.0407555161081027E-004, -5.1571970066166761E-002) ( -1.6087686111458791E-003, -2.1912929885311083E-002)
 ( -2.0687900689759016E-002,  7.1439979754507384E-003) (  2.7194052834461049E-002, -2.4998412797632007E-002) (  3.4597695257098660E-003, -2.1396395882174773E-002) (  0.0000000000000000     , -0.0000000000000000     ) (  2.3063741045736198E-002, 0.14718549705594036     ) (  7.6433201184366598E-002, -6.1199765952281285E-002) ( 0.23593444868754049     , -0.0000000000000000     ) (  1.0292012768444932E-002,  1.3613815366166539E-002) ( -2.3262015018500920E-002, 0.18962420462474519     ) ( -1.1029308429418125E-003, 0.15245585259784253     )
 (  0.0000000000000000     , -0.0000000000000000     ) ( -3.1601290293516611E-002,  1.0912637162371428E-002) (  0.0000000000000000     , -0.0000000000000000     ) (  3.4597695257098660E-003, -2.1396395882174773E-002) (  3.4619407952005219E-004, 0.11381181126044670     ) ( -8.8916412787191541E-003, -9.5589534721040120E-002) (  1.0292012768444932E-002, -1.3613815366166539E-002) ( 0.37340820527954494     , -0.0000000000000000     ) (-0.10964984714456415     , -7.7140969475477564E-002) (  2.3126619156334235E-002,-0.19969125700238732     )
 (  0.0000000000000000     , -0.0000000000000000     ) (  0.0000000000000000     , -0.0000000000000000     ) ( -3.1601290293516611E-002,  1.0912637162371428E-002) ( -2.7194052834461049E-002,  2.4998412797632007E-002) (  9.8949965283454252E-004,  5.2712721496941169E-004) ( -1.0407555161081027E-004,  5.1571970066166761E-002) ( -2.3262015018500920E-002,-0.18962420462474519     ) (-0.10964984714456415     ,  7.7140969475477564E-002) (-0.49943833304731011     , -0.0000000000000000     ) (  6.7526030801921114E-002,  5.2771654898083484E-002)
 (  0.0000000000000000     , -0.0000000000000000     ) (  0.0000000000000000     , -0.0000000000000000     ) (  0.0000000000000000     , -0.0000000000000000     ) ( -2.0687900689759016E-002,  7.1439979754507384E-003) ( -3.3305776741358081E-002,  3.0616677866829669E-002) ( -1.6087686111458791E-003,  2.1912929885311083E-002) ( -1.1029308429418125E-003,-0.15245585259784253     ) (  2.3126619156334235E-002, 0.19969125700238732     ) (  6.7526030801921114E-002, -5.2771654898083484E-002) ( 0.21687749083031399     , -0.0000000000000000     )
 Mode            5
 (  2.5396066140064639E-002, -0.0000000000000000     ) ( -5.8575850675220101E-002,  3.1067098877858742E-002) (  6.2198146875938214E-002, -8.8320035070693234E-002) (  9.7448570383931107E-003,-0.12493448164721008     ) ( -1.4495214068837825E-002, -4.9015900800431222E-002) (  1.7507242244122610E-002,  2.7786933569409469E-003) ( -1.9475684315124688E-003, -3.5287894337395760E-003) (  0.0000000000000000     ,  0.0000000000000000     ) (  0.0000000000000000     ,  0.0000000000000000     ) (  0.0000000000000000     ,  0.0000000000000000     )
 ( -5.8575850675220101E-002, -3.1067098877858742E-002) ( -1.2242951991567098E-002, -0.0000000000000000     ) (  9.3512203681442529E-002, -5.1446847030281302E-002) ( -6.8534858307969543E-002,  9.1286344386504681E-002) ( -5.2915805530374957E-003,  4.7682132344445072E-002) ( -2.8151830028223836E-003, -1.0167531671780012E-002) (  1.4294603433799558E-002,  2.2687936253888681E-003) ( -2.9749599195041023E-003, -5.3903148972239872E-003) (  0.0000000000000000     ,  0.0000000000000000     ) (  0.0000000000000000     ,  0.0000000000000000     )
 (  6.2198146875938214E-002,  8.8320035070693234E-002) (  9.3512203681442529E-002,  5.1446847030281302E-002) ( -5.5142101229320919E-003, -0.0000000000000000     ) ( -1.3317036674059597E-002,  7.4218237869707344E-003) ( -3.4492467166818135E-002,  4.6951585333173847E-002) ( -9.2699017797762285E-003,  9.8686420896907490E-002) (  9.6222944916737121E-003,  3.1347695863719667E-002) (  0.0000000000000000     ,  0.0000000000000000     ) ( -2.9749599195041023E-003, -5.3903148972239872E-003) (  0.0000000000000000     ,  0.0000000000000000     )
 (  9.7448570383931107E-003, 0.12493448164721008     ) ( -6.8534858307969543E-002, -9.1286344386504681E-002) ( -1.3317036674059597E-002, -7.4218237869707344E-003) ( -2.5269554460838994E-003, -0.0000000000000000     ) ( -7.0152619242605241E-002,  3.8561972821948051E-002) (  4.9233983132926311E-002, -6.5831929131468250E-002) (  0.0000000000000000     ,  0.0000000000000000     ) (  9.6222944916737121E-003,  3.1347695863719667E-002) ( -1.4294603433799558E-002, -2.2687936253888681E-003) ( -1.9475684315124688E-003, -3.5287894337395760E-003)
 ( -1.4495214068837825E-002,  4.9015900800431222E-002) ( -5.2915805530374957E-003, -4.7682132344445072E-002) ( -3.4492467166818135E-002, -4.6951585333173847E-002) ( -7.0152619242605241E-002, -3.8561972821948051E-002) ( -5.1119485794815468E-003, -0.0000000000000000     ) (  0.0000000000000000     ,  0.0000000000000000     ) (  4.9233983132926311E-002, -6.5831929131468250E-002) (  9.2699017797762285E-003, -9.8686420896907490E-002) ( -2.8151830028223836E-003, -1.0167531671780012E-002) ( -1.7507242244122610E-002, -2.7786933569409469E-003)
 (  1.7507242244122610E-002, -2.7786933569409469E-003) ( -2.8151830028223836E-003,  1.0167531671780012E-002) ( -9.2699017797762285E-003, -9.8686420896907490E-002) (  4.9233983132926311E-002,  6.5831929131468250E-002) (  0.0000000000000000     , -0.0000000000000000     ) ( -5.1119485794815468E-003, -0.0000000000000000     ) (  7.0152619242605241E-002, -3.8561972821948051E-002) ( -3.4492467166818135E-002,  4.6951585333173847E-002) (  5.2915805530374957E-003, -4.7682132344445072E-002) ( -1.4495214068837825E-002, -4.9015900800431222E-002)
 ( -1.9475684315124688E-003,  3.5287894337395760E-003) (  1.4294603433799558E-002, -2.2687936253888681E-003) (  9.6222944916737121E-003, -3.1347695863719667E-002) (  0.0000000000000000     , -0.0000000000000000     ) (  4.9233983132926311E-002,  6.5831929131468250E-002) (  7.0152619242605241E-002,  3.8561972821948051E-002) ( -2.5269554460838994E-003, -0.0000000000000000     ) (  1.3317036674059597E-002, -7.4218237869707344E-003) ( -6.8534858307969543E-002,  9.1286344386504681E-002) ( -9.7448570383931107E-003, 0.12493448164721008     )
 (  0.0000000000000000     , -0.0000000000000000     ) ( -2.9749599195041023E-003,  5.3903148972239872E-003) (  0.0000000000000000     , -0.0000000000000000     ) (  9.6222944916737121E-003, -3.1347695863719667E-002) (  9.2699017797762285E-003,  9.8686420896907490E-002) ( -3.4492467166818135E-002, -4.6951585333173847E-002) (  1.3317036674059597E-002,  7.4218237869707344E-003) ( -5.5142101229320919E-003, -0.0000000000000000     ) ( -9.3512203681442529E-002,  5.1446847030281302E-002) (  6.2198146875938214E-002, -8.8320035070693234E-002)
 (  0.0000000000000000     , -0.0000000000000000     ) (  0.0000000000000000     , -0.0000000000000000     ) ( -2.9749599195041023E-003,  5.3903148972239872E-003) ( -1.4294603433799558E-002,  2.2687936253888681E-003) ( -2.8151830028223836E-003,  1.0167531671780012E-002) (  5.2915805530374957E-003,  4.7682132344445072E-002) ( -6.8534858307969543E-002, -9.1286344386504681E-002) ( -9.3512203681442529E-002, -5.1446847030281302E-002) ( -1.2242951991567098E-002, -0.0000000000000000     ) (  5.8575850675220101E-002, -3.1067098877858742E-002)
 (  0.0000000000000000     , -0.0000000000000000     ) (  0.0000000000000000     , -0.0000000000000000     ) (  0.0000000000000000     , -0.0000000000000000     ) ( -1.9475684315124688E-003,  3.5287894337395760E-003) ( -1.7507242244122610E-002,  2.7786933569409469E-003) ( -1.4495214068837825E-002,  4.9015900800431222E-002) ( -9.7448570383931107E-003,-0.12493448164721008     ) (  6.2198146875938214E-002,  8.8320035070693234E-002) (  5.8575850675220101E-002,  3.1067098877858742E-002) (  2.5396066140064639E-002, -0.0000000000000000     )
 Mode            6
 ( 0.15280756636261386     , -0.0000000000000000     ) (-0.28993501387342052     , 0.14716573715522877     ) ( -1.6279974029699907E-003,  1.5971188019270411E-003) ( -2.4521903374173495E-002, 0.14913156493241533     ) ( -2.3313152197608468E-002, -7.3638943463513976E-002) ( -2.7214362026276896E-002, -2.7742097183417833E-002) (  2.9698314756339203E-003,  9.6771778188458506E-004) (  0.0000000000000000     ,  0.0000000000000000     ) (  0.0000000000000000     ,  0.0000000000000000     ) (  0.0000000000000000     ,  0.0000000000000000     )
 (-0.28993501387342052     ,-0.14716573715522877     ) (-0.43382699136235947     , -0.0000000000000000     ) ( 0.50177886908186964     ,-0.25471149636315227     ) ( -2.3506929368923399E-003,  3.8269665220934885E-003) (  7.9901607288958600E-003, -4.8522551413115372E-002) ( -5.1793219546557596E-003, -1.6361790624593062E-002) ( -2.2220433546584425E-002, -2.2651327498025356E-002) (  4.5364925127849469E-003,  1.4782133289469588E-003) (  0.0000000000000000     ,  0.0000000000000000     ) (  0.0000000000000000     ,  0.0000000000000000     )
 ( -1.6279974029699907E-003, -1.5971188019270411E-003) ( 0.50177886908186964     , 0.25471149636315227     ) ( 0.35270306961868675     , -0.0000000000000000     ) ( -7.7578483295143150E-002,  3.9384126665758391E-002) ( -1.8117046704679758E-003,  2.7957394048649629E-003) (  1.8001185860322226E-002,-0.10940525785097455     ) (  1.4278864323118014E-002,  4.5098903219981591E-002) (  0.0000000000000000     ,  0.0000000000000000     ) (  4.5364925127849469E-003,  1.4782133289469588E-003) (  0.0000000000000000     ,  0.0000000000000000     )
 ( -2.4521903374173495E-002,-0.14913156493241533     ) ( -2.3506929368923399E-003, -3.8269665220934885E-003) ( -7.7578483295143150E-002, -3.9384126665758391E-002) ( 0.22000206841923070     , -0.0000000000000000     ) (-0.38013263530184821     , 0.19296484781483542     ) ( -1.0814989265809914E-003,  1.0287450845078725E-003) (  0.0000000000000000     ,  0.0000000000000000     ) (  1.4278864323118014E-002,  4.5098903219981591E-002) (  2.2220433546584425E-002,  2.2651327498025356E-002) (  2.9698314756339203E-003,  9.6771778188458506E-004)
 ( -2.3313152197608468E-002,  7.3638943463513976E-002) (  7.9901607288958600E-003,  4.8522551413115372E-002) ( -1.8117046704679758E-003, -2.7957394048649629E-003) (-0.38013263530184821     ,-0.19296484781483542     ) (-0.29168571303817187     , -0.0000000000000000     ) (  0.0000000000000000     ,  0.0000000000000000     ) ( -1.0814989265809914E-003,  1.0287450845078725E-003) ( -1.8001185860322226E-002, 0.10940525785097455     ) ( -5.1793219546557596E-003, -1.6361790624593062E-002) (  2.7214362026276896E-002,  2.7742097183417833E-002)
 ( -2.7214362026276896E-002,  2.7742097183417833E-002) ( -5.1793219546557596E-003,  1.6361790624593062E-002) (  1.8001185860322226E-002, 0.10940525785097455     ) ( -1.0814989265809914E-003, -1.0287450845078725E-003) (  0.0000000000000000     , -0.0000000000000000     ) (-0.29168571303817187     , -0.0000000000000000     ) ( 0.38013263530184821     ,-0.19296484781483542     ) ( -1.8117046704679758E-003,  2.7957394048649629E-003) ( -7.9901607288958600E-003,  4.8522551413115372E-002) ( -2.3313152197608468E-002, -7.3638943463513976E-002)
 (  2.9698314756339203E-003, -9.6771778188458506E-004) ( -2.2220433546584425E-002,  2.2651327498025356E-002) (  1.4278864323118014E-002, -4.5098903219981591E-002) (  0.0000000000000000     , -0.0000000000000000     ) ( -1.0814989265809914E-003, -1.0287450845078725E-003) ( 0.38013263530184821     , 0.19296484781483542     ) ( 0.22000206841923070     , -0.0000000000000000     ) (  7.7578483295143150E-002, -3.9384126665758391E-002) ( -2.3506929368923399E-003,  3.8269665220934885E-003) (  2.4521903374173495E-002,-0.14913156493241533     )
 (  0.0000000000000000     , -0.0000000000000000     ) (  4.5364925127849469E-003, -1.4782133289469588E-003) (  0.0000000000000000     , -0.0000000000000000     ) (  1.4278864323118014E-002, -4.5098903219981591E-002) ( -1.8001185860322226E-002,-0.10940525785097455     ) ( -1.8117046704679758E-003, -2.7957394048649629E-003) (  7.7578483295143150E-002,  3.9384126665758391E-002) ( 0.35270306961868675     , -0.0000000000000000     ) (-0.50177886908186964     , 0.25471149636315227     ) ( -1.6279974029699907E-003,  1.5971188019270411E-003)
 (  0.0000000000000000     , -0.0000000000000000     ) (  0.0000000000000000     , -0.0000000000000000     ) (  4.5364925127849469E-003, -1.4782133289469588E-003) (  2.2220433546584425E-002, -2.2651327498025356E-002) ( -5.1793219546557596E-003,  1.6361790624593062E-002) ( -7.9901607288958600E-003, -4.8522551413115372E-002) ( -2.3506929368923399E-003, -3.8269665220934885E-003) (-0.50177886908186964     ,-0.25471149636315227     ) (-0.43382699136235947     , -0.0000000000000000     ) ( 0.28993501387342052     ,-0.14716573715522877     )
 (  0.0000000000000000     , -0.0000000000000000     ) (  0.0000000000000000     , -0.0000000000000000     ) (  0.0000000000000000     , -0.0000000000000000     ) (  2.9698314756339203E-003, -9.6771778188458506E-004) (  2.7214362026276896E-002, -2.7742097183417833E-002) ( -2.3313152197608468E-002,  7.3638943463513976E-002) (  2.4521903374173495E-002, 0.14913156493241533     ) ( -1.6279974029699907E-003, -1.5971188019270411E-003) ( 0.28993501387342052     , 0.14716573715522877     ) ( 0.15280756636261386     , -0.0000000000000000     )
 Mode            7
 ( -9.7998834016155500E-002, -0.0000000000000000     ) ( -5.6610930650798662E-002,  2.9020272622503587E-002) (  5.4331658266315169E-002, -7.4428045950324317E-002) (  3.4250508518025004E-002,-0.21184530547175370     ) ( -7.0681084559136187E-002,-0.22203129997740936     ) ( -3.7252847789390781E-002, -3.7865200156692216E-002) ( -1.3530216889629652E-002, -4.5551009450935541E-003) (  0.0000000000000000     ,  0.0000000000000000     ) (  0.0000000000000000     ,  0.0000000000000000     ) (  0.0000000000000000     ,  0.0000000000000000     )
 ( -5.6610930650798662E-002, -2.9020272622503587E-002) ( 0.39048062500703651     , -0.0000000000000000     ) ( 0.10923840878623389     , -5.5985191064036627E-002) ( -5.8954279895302393E-002,  8.0746807188328287E-002) ( -1.2796520663492071E-002,  7.9148641226823566E-002) ( -1.4982405623855995E-002, -4.7065843864436095E-002) ( -3.0416822849858565E-002, -3.0916806464083187E-002) ( -2.0667747688632616E-002, -6.9580316263520327E-003) (  0.0000000000000000     ,  0.0000000000000000     ) (  0.0000000000000000     ,  0.0000000000000000     )
 (  5.4331658266315169E-002,  7.4428045950324317E-002) ( 0.10923840878623389     ,  5.5985191064036627E-002) (-0.31047452915464985     , -0.0000000000000000     ) ( -1.4592702400069860E-002,  7.4962098506182826E-003) ( -2.8628410026518378E-002,  3.9215420186708913E-002) ( -2.6779232213493764E-002, 0.16563412502846189     ) (  4.4614143175108520E-002, 0.14014427027708817     ) (  0.0000000000000000     ,  0.0000000000000000     ) ( -2.0667747688632616E-002, -6.9580316263520327E-003) (  0.0000000000000000     ,  0.0000000000000000     )
 (  3.4250508518025004E-002, 0.21184530547175370     ) ( -5.8954279895302393E-002, -8.0746807188328287E-002) ( -1.4592702400069860E-002, -7.4962098506182826E-003) (-0.20926084423489630     , -0.0000000000000000     ) ( -7.9541708505099673E-002,  4.0784882597611836E-002) (  4.4736695778465993E-002, -6.1270026049110145E-002) (  0.0000000000000000     ,  0.0000000000000000     ) (  4.4614143175108520E-002, 0.14014427027708817     ) (  3.0416822849858565E-002,  3.0916806464083187E-002) ( -1.3530216889629652E-002, -4.5551009450935541E-003)
 ( -7.0681084559136187E-002, 0.22203129997740936     ) ( -1.2796520663492071E-002, -7.9148641226823566E-002) ( -2.8628410026518378E-002, -3.9215420186708913E-002) ( -7.9541708505099673E-002, -4.0784882597611836E-002) ( 0.22725358239866517     , -0.0000000000000000     ) (  0.0000000000000000     ,  0.0000000000000000     ) (  4.4736695778465993E-002, -6.1270026049110145E-002) (  2.6779232213493764E-002,-0.16563412502846189     ) ( -1.4982405623855995E-002, -4.7065843864436095E-002) (  3.7252847789390781E-002,  3.7865200156692216E-002)
 ( -3.7252847789390781E-002,  3.7865200156692216E-002) ( -1.4982405623855995E-002,  4.7065843864436095E-002) ( -2.6779232213493764E-002,-0.16563412502846189     ) (  4.4736695778465993E-002,  6.1270026049110145E-002) (  0.0000000000000000     , -0.0000000000000000     ) ( 0.22725358239866517     , -0.0000000000000000     ) (  7.9541708505099673E-002, -4.0784882597611836E-002) ( -2.8628410026518378E-002,  3.9215420186708913E-002) (  1.2796520663492071E-002, -7.9148641226823566E-002) ( -7.0681084559136187E-002,-0.22203129997740936     )
 ( -1.3530216889629652E-002,  4.5551009450935541E-003) ( -3.0416822849858565E-002,  3.0916806464083187E-002) (  4.4614143175108520E-002,-0.14014427027708817     ) (  0.0000000000000000     , -0.0000000000000000     ) (  4.4736695778465993E-002,  6.1270026049110145E-002) (  7.9541708505099673E-002,  4.0784882597611836E-002) (-0.20926084423489630     , -0.0000000000000000     ) (  1.4592702400069860E-002, -7.4962098506182826E-003) ( -5.8954279895302393E-002,  8.0746807188328287E-002) ( -3.4250508518025004E-002, 0.21184530547175370     )
 (  0.0000000000000000     , -0.0000000000000000     ) ( -2.0667747688632616E-002,  6.9580316263520327E-003) (  0.0000000000000000     , -0.0000000000000000     ) (  4.4614143175108520E-002,-0.14014427027708817     ) (  2.6779232213493764E-002, 0.16563412502846189     ) ( -2.8628410026518378E-002, -3.9215420186708913E-002) (  1.4592702400069860E-002,  7.4962098506182826E-003) (-0.31047452915464985     , -0.0000000000000000     ) (-0.10923840878623389     ,  5.5985191064036627E-002) (  5.4331658266315169E-002, -7.4428045950324317E-002)
 (  0.0000000000000000     , -0.0000000000000000     ) (  0.0000000000000000     , -0.0000000000000000     ) ( -2.0667747688632616E-002,  6.9580316263520327E-003) (  3.0416822849858565E-002, -3.0916806464083187E-002) ( -1.4982405623855995E-002,  4.7065843864436095E-002) (  1.2796520663492071E-002,  7.9148641226823566E-002) ( -5.8954279895302393E-002, -8.0746807188328287E-002) (-0.10923840878623389     , -5.5985191064036627E-002) ( 0.39048062500703651     , -0.0000000000000000     ) (  5.6610930650798662E-002, -2.9020272622503587E-002)
 (  0.0000000000000000     , -0.0000000000000000     ) (  0.0000000000000000     , -0.0000000000000000     ) (  0.0000000000000000     , -0.0000000000000000     ) ( -1.3530216889629652E-002,  4.5551009450935541E-003) (  3.7252847789390781E-002, -3.7865200156692216E-002) ( -7.0681084559136187E-002, 0.22203129997740936     ) ( -3.4250508518025004E-002,-0.21184530547175370     ) (  5.4331658266315169E-002,  7.4428045950324317E-002) (  5.6610930650798662E-002,  2.9020272622503587E-002) ( -9.7998834016155500E-002, -0.0000000000000000     )
 Mode            8
 (  2.7257471438923361E-003, -0.0000000000000000     ) (-0.10588201205150435     ,  5.4084728712525024E-002) ( 0.11369645363362216     ,-0.15581535064270757     ) (  3.0406477068478890E-002,-0.18949902331647320     ) (-0.11455506155992179     ,-0.36003137865741131     ) ( -8.0320591530018359E-002, -8.1632455583196248E-002) ( -3.4787179158039645E-002, -1.1708316390522000E-002) (  0.0000000000000000     ,  0.0000000000000000     ) (  0.0000000000000000     ,  0.0000000000000000     ) (  0.0000000000000000     ,  0.0000000000000000     )
 (-0.10588201205150435     , -5.4084728712525024E-002) ( 0.22172005064262854     , -0.0000000000000000     ) ( 0.24130798231449418     ,-0.12316601838570557     ) (-0.11313946966155934     , 0.15505011443341013     ) ( -1.1298179618807903E-002,  7.0446676330361432E-002) ( -2.4223614609906290E-002, -7.6135190286309329E-002) ( -6.5581488362352461E-002, -6.6652620876414187E-002) ( -5.3138293901902278E-002, -1.7884748706686403E-002) (  0.0000000000000000     ,  0.0000000000000000     ) (  0.0000000000000000     ,  0.0000000000000000     )
 ( 0.11369645363362216     , 0.15581535064270757     ) ( 0.24130798231449418     , 0.12316601838570557     ) (-0.18829856556895672     , -0.0000000000000000     ) ( -4.0135259859039443E-002,  2.0491016502940482E-002) ( -5.5153152462506405E-002,  7.5595739929825781E-002) ( -2.3711571901043067E-002, 0.14780932864388338     ) (  7.2415648474477984E-002, 0.22758621137221954     ) (  0.0000000000000000     ,  0.0000000000000000     ) ( -5.3138293901902278E-002, -1.7884748706686403E-002) (  0.0000000000000000     ,  0.0000000000000000     )
 (  3.0406477068478890E-002, 0.18949902331647320     ) (-0.11313946966155934     ,-0.15505011443341013     ) ( -4.0135259859039443E-002, -2.0491016502940482E-002) (-0.13860350404237001     , -0.0000000000000000     ) (-0.18191703216596028     ,  9.2863081519784785E-002) (  8.9286717550947609E-002,-0.12233869533375816     ) (  0.0000000000000000     ,  0.0000000000000000     ) (  7.2415648474477984E-002, 0.22758621137221954     ) (  6.5581488362352461E-002,  6.6652620876414187E-002) ( -3.4787179158039645E-002, -1.1708316390522000E-002)
 (-0.11455506155992179     , 0.36003137865741131     ) ( -1.1298179618807903E-002, -7.0446676330361432E-002) ( -5.5153152462506405E-002, -7.5595739929825781E-002) (-0.18191703216596028     , -9.2863081519784785E-002) ( 0.10245627182480585     , -0.0000000000000000     ) (  0.0000000000000000     ,  0.0000000000000000     ) (  8.9286717550947609E-002,-0.12233869533375816     ) (  2.3711571901043067E-002,-0.14780932864388338     ) ( -2.4223614609906290E-002, -7.6135190286309329E-002) (  8.0320591530018359E-002,  8.1632455583196248E-002)
 ( -8.0320591530018359E-002,  8.1632455583196248E-002) ( -2.4223614609906290E-002,  7.6135190286309329E-002) ( -2.3711571901043067E-002,-0.14780932864388338     ) (  8.9286717550947609E-002, 0.12233869533375816     ) (  0.0000000000000000     , -0.0000000000000000     ) ( 0.10245627182480585     , -0.0000000000000000     ) ( 0.18191703216596028     , -9.2863081519784785E-002) ( -5.5153152462506405E-002,  7.5595739929825781E-002) (  1.1298179618807903E-002, -7.0446676330361432E-002) (-0.11455506155992179     ,-0.36003137865741131     )
 ( -3.4787179158039645E-002,  1.1708316390522000E-002) ( -6.5581488362352461E-002,  6.6652620876414187E-002) (  7.2415648474477984E-002,-0.22758621137221954     ) (  0.0000000000000000     , -0.0000000000000000     ) (  8.9286717550947609E-002, 0.12233869533375816     ) ( 0.18191703216596028     ,  9.2863081519784785E-002) (-0.13860350404237001     , -0.0000000000000000     ) (  4.0135259859039443E-002, -2.0491016502940482E-002) (-0.11313946966155934     , 0.15505011443341013     ) ( -3.0406477068478890E-002, 0.18949902331647320     )
 (  0.0000000000000000     , -0.0000000000000000     ) ( -5.3138293901902278E-002,  1.7884748706686403E-002) (  0.0000000000000000     , -0.0000000000000000     ) (  7.2415648474477984E-002,-0.22758621137221954     ) (  2.3711571901043067E-002, 0.14780932864388338     ) ( -5.5153152462506405E-002, -7.5595739929825781E-002) (  4.0135259859039443E-002,  2.0491016502940482E-002) (-0.18829856556895672     , -0.0000000000000000     ) (-0.24130798231449418     , 0.12316601838570557     ) ( 0.11369645363362216     ,-0.15581535064270757     )
 (  0.0000000000000000     , -0.0000000000000000     ) (  0.0000000000000000     , -0.0000000000000000     ) ( -5.3138293901902278E-002,  1.7884748706686403E-002) (  6.5581488362352461E-002, -6.6652620876414187E-002) ( -2.4223614609906290E-002,  7.6135190286309329E-002) (  1.1298179618807903E-002,  7.0446676330361432E-002) (-0.11313946966155934     ,-0.15505011443341013     ) (-0.24130798231449418     ,-0.12316601838570557     ) ( 0.22172005064262854     , -0.0000000000000000     ) ( 0.10588201205150435     , -5.4084728712525024E-002)
 (  0.0000000000000000     , -0.0000000000000000     ) (  0.0000000000000000     , -0.0000000000000000     ) (  0.0000000000000000     , -0.0000000000000000     ) ( -3.4787179158039645E-002,  1.1708316390522000E-002) (  8.0320591530018359E-002, -8.1632455583196248E-002) (-0.11455506155992179     , 0.36003137865741131     ) ( -3.0406477068478890E-002,-0.18949902331647320     ) ( 0.11369645363362216     , 0.15581535064270757     ) ( 0.10588201205150435     ,  5.4084728712525024E-002) (  2.7257471438923361E-003, -0.0000000000000000     )
 Mode            9
 (-0.20631824704066440     , -0.0000000000000000     ) (-0.16407811865765090     , 0.11350438492133424     ) ( 0.22767131462595044     ,-0.26211191218724483     ) (  3.5927498973949139E-002,-0.49722458754120979     ) ( -6.7944805072410588E-002,-0.26059949200280880     ) (  2.0141807059818759E-002,  2.2110467395042951E-002) (  1.4380080406207741E-003,  5.2533186556255466E-004) (  0.0000000000000000     ,  0.0000000000000000     ) (  0.0000000000000000     ,  0.0000000000000000     ) (  0.0000000000000000     ,  0.0000000000000000     )
 (-0.16407811865765090     ,-0.11350438492133424     ) ( 0.89317628887715239     , -0.0000000000000000     ) ( 0.38476444523788428     ,-0.25236913414160189     ) (-0.23933224893869259     , 0.28648086026004910     ) ( -1.3833326999778879E-002, 0.18010069437719445     ) ( -1.5518734483811969E-002, -5.8951704120668566E-002) (  1.6445716598047947E-002,  1.8053121030766534E-002) (  2.1965935653666100E-003,  8.0245767963759058E-004) (  0.0000000000000000     ,  0.0000000000000000     ) (  0.0000000000000000     ,  0.0000000000000000     )
 ( 0.22767131462595044     , 0.26211191218724483     ) ( 0.38476444523788428     , 0.25236913414160189     ) (-0.75478396839930439     , -0.0000000000000000     ) ( -7.9907597246444251E-002,  5.1116501929008754E-002) (-0.12403403123863589     , 0.14676719761670484     ) ( -2.8500667036535813E-002, 0.38309178221749285     ) (  4.0836140587475311E-002, 0.15767204684236974     ) (  0.0000000000000000     ,  0.0000000000000000     ) (  2.1965935653666100E-003,  8.0245767963759058E-004) (  0.0000000000000000     ,  0.0000000000000000     )
 (  3.5927498973949139E-002, 0.49722458754120979     ) (-0.23933224893869259     ,-0.28648086026004910     ) ( -7.9907597246444251E-002, -5.1116501929008754E-002) (-0.49055401584017599     , -0.0000000000000000     ) (-0.30652253841126320     , 0.20035146063977180     ) ( 0.16916959385970437     ,-0.20158783856896240     ) (  0.0000000000000000     ,  0.0000000000000000     ) (  4.0836140587475311E-002, 0.15767204684236974     ) ( -1.6445716598047947E-002, -1.8053121030766534E-002) (  1.4380080406207741E-003,  5.2533186556255466E-004)
 ( -6.7944805072410588E-002, 0.26059949200280880     ) ( -1.3833326999778879E-002,-0.18010069437719445     ) (-0.12403403123863589     ,-0.14676719761670484     ) (-0.30652253841126320     ,-0.20035146063977180     ) ( 0.55847994240299237     , -0.0000000000000000     ) (  0.0000000000000000     ,  0.0000000000000000     ) ( 0.16916959385970437     ,-0.20158783856896240     ) (  2.8500667036535813E-002,-0.38309178221749285     ) ( -1.5518734483811969E-002, -5.8951704120668566E-002) ( -2.0141807059818759E-002, -2.2110467395042951E-002)
 (  2.0141807059818759E-002, -2.2110467395042951E-002) ( -1.5518734483811969E-002,  5.8951704120668566E-002) ( -2.8500667036535813E-002,-0.38309178221749285     ) ( 0.16916959385970437     , 0.20158783856896240     ) (  0.0000000000000000     , -0.0000000000000000     ) ( 0.55847994240299237     , -0.0000000000000000     ) ( 0.30652253841126320     ,-0.20035146063977180     ) (-0.12403403123863589     , 0.14676719761670484     ) (  1.3833326999778879E-002,-0.18010069437719445     ) ( -6.7944805072410588E-002,-0.26059949200280880     )
 (  1.4380080406207741E-003, -5.2533186556255466E-004) (  1.6445716598047947E-002, -1.8053121030766534E-002) (  4.0836140587475311E-002,-0.15767204684236974     ) (  0.0000000000000000     , -0.0000000000000000     ) ( 0.16916959385970437     , 0.20158783856896240     ) ( 0.30652253841126320     , 0.20035146063977180     ) (-0.49055401584017599     , -0.0000000000000000     ) (  7.9907597246444251E-002, -5.1116501929008754E-002) (-0.23933224893869259     , 0.28648086026004910     ) ( -3.5927498973949139E-002, 0.49722458754120979     )
 (  0.0000000000000000     , -0.0000000000000000     ) (  2.1965935653666100E-003, -8.0245767963759058E-004) (  0.0000000000000000     , -0.0000000000000000     ) (  4.0836140587475311E-002,-0.15767204684236974     ) (  2.8500667036535813E-002, 0.38309178221749285     ) (-0.12403403123863589     ,-0.14676719761670484     ) (  7.9907597246444251E-002,  5.1116501929008754E-002) (-0.75478396839930439     , -0.0000000000000000     ) (-0.38476444523788428     , 0.25236913414160189     ) ( 0.22767131462595044     ,-0.26211191218724483     )
 (  0.0000000000000000     , -0.0000000000000000     ) (  0.0000000000000000     , -0.0000000000000000     ) (  2.1965935653666100E-003, -8.0245767963759058E-004) ( -1.6445716598047947E-002,  1.8053121030766534E-002) ( -1.5518734483811969E-002,  5.8951704120668566E-002) (  1.3833326999778879E-002, 0.18010069437719445     ) (-0.23933224893869259     ,-0.28648086026004910     ) (-0.38476444523788428     ,-0.25236913414160189     ) ( 0.89317628887715239     , -0.0000000000000000     ) ( 0.16407811865765090     ,-0.11350438492133424     )
 (  0.0000000000000000     , -0.0000000000000000     ) (  0.0000000000000000     , -0.0000000000000000     ) (  0.0000000000000000     , -0.0000000000000000     ) (  1.4380080406207741E-003, -5.2533186556255466E-004) ( -2.0141807059818759E-002,  2.2110467395042951E-002) ( -6.7944805072410588E-002, 0.26059949200280880     ) ( -3.5927498973949139E-002,-0.49722458754120979     ) ( 0.22767131462595044     , 0.26211191218724483     ) ( 0.16407811865765090     , 0.11350438492133424     ) (-0.20631824704066440     , -0.0000000000000000     )
 Mode           10
 ( 0.19029504672360062     , -0.0000000000000000     ) (  4.6022200691446719E-002, -2.3337847540207197E-002) (  3.4444271982685681E-002, -4.6960040950509548E-002) (  3.8129516007890472E-003, -2.3524255166510709E-002) ( -1.3483521622460991E-002, -4.1972600148939894E-002) ( -5.3786798183678722E-002, -5.4543904897094313E-002) (  2.4041659718951797E-002,  8.0556313255128395E-003) (  0.0000000000000000     ,  0.0000000000000000     ) (  0.0000000000000000     ,  0.0000000000000000     ) (  0.0000000000000000     ,  0.0000000000000000     )
 (  4.6022200691446719E-002,  2.3337847540207197E-002) (-0.60671762914002858     , -0.0000000000000000     ) ( -6.0334069386001443E-002,  3.0594762087548674E-002) ( -1.0306029393840061E-002,  1.3960427534696318E-002) ( -3.0459347070067920E-004,  1.9235146518346629E-003) ( -3.7297221592732426E-003, -1.1641384538420476E-002) ( -4.3916736816023295E-002, -4.4534911858924553E-002) (  3.6724241831489118E-002,  1.2305180106606677E-002) (  0.0000000000000000     ,  0.0000000000000000     ) (  0.0000000000000000     ,  0.0000000000000000     )
 (  3.4444271982685681E-002,  4.6960040950509548E-002) ( -6.0334069386001443E-002, -3.0594762087548674E-002) ( 0.46304488447882419     , -0.0000000000000000     ) (  1.2389793606160418E-002, -6.2832096772019314E-003) ( -1.1421682083871466E-002,  1.5547087122628643E-002) ( -1.8612244433442581E-003,  1.1527251607998361E-002) (  6.9096245000773776E-003,  2.1451516628828254E-002) (  0.0000000000000000     ,  0.0000000000000000     ) (  3.6724241831489118E-002,  1.2305180106606677E-002) (  0.0000000000000000     ,  0.0000000000000000     )
 (  3.8129516007890472E-003,  2.3524255166510709E-002) ( -1.0306029393840061E-002, -1.3960427534696318E-002) (  1.2389793606160418E-002,  6.2832096772019314E-003) ( 0.31060723598587470     , -0.0000000000000000     ) (  5.0282174456799125E-002, -2.5498120342858453E-002) (  5.4020879225240032E-003, -7.2928894799785503E-003) (  0.0000000000000000     ,  0.0000000000000000     ) (  6.9096245000773776E-003,  2.1451516628828254E-002) (  4.3916736816023295E-002,  4.4534911858924553E-002) (  2.4041659718951797E-002,  8.0556313255128395E-003)
 ( -1.3483521622460991E-002,  4.1972600148939894E-002) ( -3.0459347070067920E-004, -1.9235146518346629E-003) ( -1.1421682083871466E-002, -1.5547087122628643E-002) (  5.0282174456799125E-002,  2.5498120342858453E-002) (-0.35722953804827084     , -0.0000000000000000     ) (  0.0000000000000000     ,  0.0000000000000000     ) (  5.4020879225240032E-003, -7.2928894799785503E-003) (  1.8612244433442581E-003, -1.1527251607998361E-002) ( -3.7297221592732426E-003, -1.1641384538420476E-002) (  5.3786798183678722E-002,  5.4543904897094313E-002)
 ( -5.3786798183678722E-002,  5.4543904897094313E-002) ( -3.7297221592732426E-003,  1.1641384538420476E-002) ( -1.8612244433442581E-003, -1.1527251607998361E-002) (  5.4020879225240032E-003,  7.2928894799785503E-003) (  0.0000000000000000     , -0.0000000000000000     ) (-0.35722953804827084     , -0.0000000000000000     ) ( -5.0282174456799125E-002,  2.5498120342858453E-002) ( -1.1421682083871466E-002,  1.5547087122628643E-002) (  3.0459347070067920E-004, -1.9235146518346629E-003) ( -1.3483521622460991E-002, -4.1972600148939894E-002)
 (  2.4041659718951797E-002, -8.0556313255128395E-003) ( -4.3916736816023295E-002,  4.4534911858924553E-002) (  6.9096245000773776E-003, -2.1451516628828254E-002) (  0.0000000000000000     , -0.0000000000000000     ) (  5.4020879225240032E-003,  7.2928894799785503E-003) ( -5.0282174456799125E-002, -2.5498120342858453E-002) ( 0.31060723598587470     , -0.0000000000000000     ) ( -1.2389793606160418E-002,  6.2832096772019314E-003) ( -1.0306029393840061E-002,  1.3960427534696318E-002) ( -3.8129516007890472E-003,  2.3524255166510709E-002)
 (  0.0000000000000000     , -0.0000000000000000     ) (  3.6724241831489118E-002, -1.2305180106606677E-002) (  0.0000000000000000     , -0.0000000000000000     ) (  6.9096245000773776E-003, -2.1451516628828254E-002) (  1.8612244433442581E-003,  1.1527251607998361E-002) ( -1.1421682083871466E-002, -1.5547087122628643E-002) ( -1.2389793606160418E-002, -6.2832096772019314E-003) ( 0.46304488447882419     , -0.0000000000000000     ) (  6.0334069386001443E-002, -3.0594762087548674E-002) (  3.4444271982685681E-002, -4.6960040950509548E-002)
 (  0.0000000000000000     , -0.0000000000000000     ) (  0.0000000000000000     , -0.0000000000000000     ) (  3.6724241831489118E-002, -1.2305180106606677E-002) (  4.3916736816023295E-002, -4.4534911858924553E-002) ( -3.7297221592732426E-003,  1.1641384538420476E-002) (  3.0459347070067920E-004,  1.9235146518346629E-003) ( -1.0306029393840061E-002, -1.3960427534696318E-002) (  6.0334069386001443E-002,  3.0594762087548674E-002) (-0.60671762914002858     , -0.0000000000000000     ) ( -4.6022200691446719E-002,  2.3337847540207197E-002)
 (  0.0000000000000000     , -0.0000000000000000     ) (  0.0000000000000000     , -0.0000000000000000     ) (  0.0000000000000000     , -0.0000000000000000     ) (  2.4041659718951797E-002, -8.0556313255128395E-003) (  5.3786798183678722E-002, -5.4543904897094313E-002) ( -1.3483521622460991E-002,  4.1972600148939894E-002) ( -3.8129516007890472E-003, -2.3524255166510709E-002) (  3.4444271982685681E-002,  4.6960040950509548E-002) ( -4.6022200691446719E-002, -2.3337847540207197E-002) ( 0.19029504672360062     , -0.0000000000000000     )
 Mode           11
 (  3.1774405084934142E-002, -0.0000000000000000     ) ( -4.8252026017335074E-002,  2.4577771744576680E-002) ( -9.1589179009420336E-003,  1.2657557284952809E-002) (  1.5759461473354285E-002, -9.7199977691119710E-002) ( -1.0106435925681398E-002, -3.1379307130335467E-002) (  3.8071100704338418E-002,  3.8671736755945908E-002) (  1.4352575896935123E-002,  4.8002487966750159E-003) (  0.0000000000000000     ,  0.0000000000000000     ) (  0.0000000000000000     ,  0.0000000000000000     ) (  0.0000000000000000     ,  0.0000000000000000     )
 ( -4.8252026017335074E-002, -2.4577771744576680E-002) ( -8.7920595772681104E-002, -0.0000000000000000     ) (  7.1616868906888828E-002, -3.6499360026555350E-002) (  1.0673347277270014E-002, -1.4725295339798928E-002) ( -4.1878330009043384E-003,  2.5863683076874262E-002) ( -2.2080303287935672E-003, -6.8559367875405935E-003) (  3.1084923557247457E-002,  3.1575340839766902E-002) (  2.1923921821767972E-002,  7.3325011551279816E-003) (  0.0000000000000000     ,  0.0000000000000000     ) (  0.0000000000000000     ,  0.0000000000000000     )
 ( -9.1589179009420336E-003, -1.2657557284952809E-002) (  7.1616868906888828E-002,  3.6499360026555350E-002) (  6.1456805711523774E-002, -0.0000000000000000     ) ( -6.5654058291647593E-003,  3.3555725767258644E-003) (  5.2848292686684343E-003, -7.2948088315657727E-003) ( -1.0621606206032341E-002,  6.5545407802399522E-002) (  6.2584272417544893E-003,  1.9431211101061992E-002) (  0.0000000000000000     ,  0.0000000000000000     ) (  2.1923921821767972E-002,  7.3325011551279816E-003) (  0.0000000000000000     ,  0.0000000000000000     )
 (  1.5759461473354285E-002,  9.7199977691119710E-002) (  1.0673347277270014E-002,  1.4725295339798928E-002) ( -6.5654058291647593E-003, -3.3555725767258644E-003) (  4.2904906652173856E-002, -0.0000000000000000     ) ( -5.0237970199746199E-002,  2.5612240634027179E-002) ( -7.6227741795911116E-003,  1.0518209587147376E-002) (  0.0000000000000000     ,  0.0000000000000000     ) (  6.2584272417544893E-003,  1.9431211101061992E-002) ( -3.1084923557247457E-002, -3.1575340839766902E-002) (  1.4352575896935123E-002,  4.8002487966750159E-003)
 ( -1.0106435925681398E-002,  3.1379307130335467E-002) ( -4.1878330009043384E-003, -2.5863683076874262E-002) (  5.2848292686684343E-003,  7.2948088315657727E-003) ( -5.0237970199746199E-002, -2.5612240634027179E-002) ( -4.8215521675950675E-002, -0.0000000000000000     ) (  0.0000000000000000     ,  0.0000000000000000     ) ( -7.6227741795911116E-003,  1.0518209587147376E-002) (  1.0621606206032341E-002, -6.5545407802399522E-002) ( -2.2080303287935672E-003, -6.8559367875405935E-003) ( -3.8071100704338418E-002, -3.8671736755945908E-002)
 (  3.8071100704338418E-002, -3.8671736755945908E-002) ( -2.2080303287935672E-003,  6.8559367875405935E-003) ( -1.0621606206032341E-002, -6.5545407802399522E-002) ( -7.6227741795911116E-003, -1.0518209587147376E-002) (  0.0000000000000000     , -0.0000000000000000     ) ( -4.8215521675950675E-002, -0.0000000000000000     ) (  5.0237970199746199E-002, -2.5612240634027179E-002) (  5.2848292686684343E-003, -7.2948088315657727E-003) (  4.1878330009043384E-003, -2.5863683076874262E-002) ( -1.0106435925681398E-002, -3.1379307130335467E-002)
 (  1.4352575896935123E-002, -4.8002487966750159E-003) (  3.1084923557247457E-002, -3.1575340839766902E-002) (  6.2584272417544893E-003, -1.9431211101061992E-002) (  0.0000000000000000     , -0.0000000000000000     ) ( -7.6227741795911116E-003, -1.0518209587147376E-002) (  5.0237970199746199E-002,  2.5612240634027179E-002) (  4.2904906652173856E-002, -0.0000000000000000     ) (  6.5654058291647593E-003, -3.3555725767258644E-003) (  1.0673347277270014E-002, -1.4725295339798928E-002) ( -1.5759461473354285E-002,  9.7199977691119710E-002)
 (  0.0000000000000000     , -0.0000000000000000     ) (  2.1923921821767972E-002, -7.3325011551279816E-003) (  0.0000000000000000     , -0.0000000000000000     ) (  6.2584272417544893E-003, -1.9431211101061992E-002) (  1.0621606206032341E-002,  6.5545407802399522E-002) (  5.2848292686684343E-003,  7.2948088315657727E-003) (  6.5654058291647593E-003,  3.3555725767258644E-003) (  6.1456805711523774E-002, -0.0000000000000000     ) ( -7.1616868906888828E-002,  3.6499360026555350E-002) ( -9.1589179009420336E-003,  1.2657557284952809E-002)
 (  0.0000000000000000     , -0.0000000000000000     ) (  0.0000000000000000     , -0.0000000000000000     ) (  2.1923921821767972E-002, -7.3325011551279816E-003) ( -3.1084923557247457E-002,  3.1575340839766902E-002) ( -2.2080303287935672E-003,  6.8559367875405935E-003) (  4.1878330009043384E-003,  2.5863683076874262E-002) (  1.0673347277270014E-002,  1.4725295339798928E-002) ( -7.1616868906888828E-002, -3.6499360026555350E-002) ( -8.7920595772681104E-002, -0.0000000000000000     ) (  4.8252026017335074E-002, -2.4577771744576680E-002)
 (  0.0000000000000000     , -0.0000000000000000     ) (  0.0000000000000000     , -0.0000000000000000     ) (  0.0000000000000000     , -0.0000000000000000     ) (  1.4352575896935123E-002, -4.8002487966750159E-003) ( -3.8071100704338418E-002,  3.8671736755945908E-002) ( -1.0106435925681398E-002,  3.1379307130335467E-002) ( -1.5759461473354285E-002, -9.7199977691119710E-002) ( -9.1589179009420336E-003, -1.2657557284952809E-002) (  4.8252026017335074E-002,  2.4577771744576680E-002) (  3.1774405084934142E-002, -0.0000000000000000     )
 Mode           12
 ( -7.3266182293510687E-002, -0.0000000000000000     ) ( -8.3226048306074107E-002,  4.1929373361755853E-002) ( -7.5325128885312620E-002, 0.10282208224795762     ) ( -4.5722515141298908E-002, 0.28045330477762853     ) ( -3.2256173584857391E-002,-0.10131583104270166     ) (  3.5864496360692104E-002,  3.6398069463666652E-002) ( -1.6502573957051049E-002, -5.5524527550829747E-003) (  0.0000000000000000     ,  0.0000000000000000     ) (  0.0000000000000000     ,  0.0000000000000000     ) (  0.0000000000000000     ,  0.0000000000000000     )
 ( -8.3226048306074107E-002, -4.1929373361755853E-002) (  8.4089698068365207E-002, -0.0000000000000000     ) ( 0.12285189837240813     , -6.1796953090679896E-002) (  7.8568561912966142E-002,-0.10729358894095327     ) (  1.7588216355891827E-002,-0.10787996063880673     ) ( -6.1677498510062457E-003, -1.9372907602995718E-002) (  2.9283238655199974E-002,  2.9718899269453689E-002) ( -2.5208098106597784E-002, -8.4815116809446103E-003) (  0.0000000000000000     ,  0.0000000000000000     ) (  0.0000000000000000     ,  0.0000000000000000     )
 ( -7.5325128885312620E-002,-0.10282208224795762     ) ( 0.12285189837240813     ,  6.1796953090679896E-002) (  6.9034605346634664E-003, -0.0000000000000000     ) ( -1.3311405226838283E-002,  6.6550373740253124E-003) (  4.0718185256460739E-002, -5.5596334263216293E-002) (  3.6254354998035213E-002,-0.22237454286921435     ) (  2.1590439310239906E-002,  6.7814733204203143E-002) (  0.0000000000000000     ,  0.0000000000000000     ) ( -2.5208098106597784E-002, -8.4815116809446103E-003) (  0.0000000000000000     ,  0.0000000000000000     )
 ( -4.5722515141298908E-002,-0.28045330477762853     ) (  7.8568561912966142E-002, 0.10729358894095327     ) ( -1.3311405226838283E-002, -6.6550373740253124E-003) ( -1.8381012533620230E-002, -0.0000000000000000     ) ( -8.8421988099099930E-002,  4.4441919083740442E-002) ( -5.5774083928933349E-002,  7.6164995537698399E-002) (  0.0000000000000000     ,  0.0000000000000000     ) (  2.1590439310239906E-002,  6.7814733204203143E-002) ( -2.9283238655199974E-002, -2.9718899269453689E-002) ( -1.6502573957051049E-002, -5.5524527550829747E-003)
 ( -3.2256173584857391E-002, 0.10131583104270166     ) (  1.7588216355891827E-002, 0.10787996063880673     ) (  4.0718185256460739E-002,  5.5596334263216293E-002) ( -8.8421988099099930E-002, -4.4441919083740442E-002) (  6.5403622410223697E-004, -0.0000000000000000     ) (  0.0000000000000000     ,  0.0000000000000000     ) ( -5.5774083928933349E-002,  7.6164995537698399E-002) ( -3.6254354998035213E-002, 0.22237454286921435     ) ( -6.1677498510062457E-003, -1.9372907602995718E-002) ( -3.5864496360692104E-002, -3.6398069463666652E-002)
 (  3.5864496360692104E-002, -3.6398069463666652E-002) ( -6.1677498510062457E-003,  1.9372907602995718E-002) (  3.6254354998035213E-002, 0.22237454286921435     ) ( -5.5774083928933349E-002, -7.6164995537698399E-002) (  0.0000000000000000     , -0.0000000000000000     ) (  6.5403622410223697E-004, -0.0000000000000000     ) (  8.8421988099099930E-002, -4.4441919083740442E-002) (  4.0718185256460739E-002, -5.5596334263216293E-002) ( -1.7588216355891827E-002, 0.10787996063880673     ) ( -3.2256173584857391E-002,-0.10131583104270166     )
 ( -1.6502573957051049E-002,  5.5524527550829747E-003) (  2.9283238655199974E-002, -2.9718899269453689E-002) (  2.1590439310239906E-002, -6.7814733204203143E-002) (  0.0000000000000000     , -0.0000000000000000     ) ( -5.5774083928933349E-002, -7.6164995537698399E-002) (  8.8421988099099930E-002,  4.4441919083740442E-002) ( -1.8381012533620230E-002, -0.0000000000000000     ) (  1.3311405226838283E-002, -6.6550373740253124E-003) (  7.8568561912966142E-002,-0.10729358894095327     ) (  4.5722515141298908E-002,-0.28045330477762853     )
 (  0.0000000000000000     , -0.0000000000000000     ) ( -2.5208098106597784E-002,  8.4815116809446103E-003) (  0.0000000000000000     , -0.0000000000000000     ) (  2.1590439310239906E-002, -6.7814733204203143E-002) ( -3.6254354998035213E-002,-0.22237454286921435     ) (  4.0718185256460739E-002,  5.5596334263216293E-002) (  1.3311405226838283E-002,  6.6550373740253124E-003) (  6.9034605346634664E-003, -0.0000000000000000     ) (-0.12285189837240813     ,  6.1796953090679896E-002) ( -7.5325128885312620E-002, 0.10282208224795762     )
 (  0.0000000000000000     , -0.0000000000000000     ) (  0.0000000000000000     , -0.0000000000000000     ) ( -2.5208098106597784E-002,  8.4815116809446103E-003) ( -2.9283238655199974E-002,  2.9718899269453689E-002) ( -6.1677498510062457E-003,  1.9372907602995718E-002) ( -1.7588216355891827E-002,-0.10787996063880673     ) (  7.8568561912966142E-002, 0.10729358894095327     ) (-0.12285189837240813     , -6.1796953090679896E-002) (  8.4089698068365207E-002, -0.0000000000000000     ) (  8.3226048306074107E-002, -4.1929373361755853E-002)
 (  0.0000000000000000     , -0.0000000000000000     ) (  0.0000000000000000     , -0.0000000000000000     ) (  0.0000000000000000     , -0.0000000000000000     ) ( -1.6502573957051049E-002,  5.5524527550829747E-003) ( -3.5864496360692104E-002,  3.6398069463666652E-002) ( -3.2256173584857391E-002, 0.10131583104270166     ) (  4.5722515141298908E-002, 0.28045330477762853     ) ( -7.5325128885312620E-002,-0.10282208224795762     ) (  8.3226048306074107E-002,  4.1929373361755853E-002) ( -7.3266182293510687E-002, -0.0000000000000000     )
 Mode           13
 ( -5.6892929827553257E-002, -0.0000000000000000     ) ( -3.2245435762999451E-002,  1.6113899688804521E-002) ( -3.9347329040050866E-002,  5.3676585572621914E-002) ( -2.8537710527122898E-002, 0.17556290340789238     ) ( -3.9527676232078389E-002,-0.12437803147384209     ) (  7.5265485117160412E-003,  7.6311623109931743E-003) ( -1.7355490744891810E-003, -5.9371335992940838E-004) (  0.0000000000000000     ,  0.0000000000000000     ) (  0.0000000000000000     ,  0.0000000000000000     ) (  0.0000000000000000     ,  0.0000000000000000     )
 ( -3.2245435762999451E-002, -1.6113899688804521E-002) (  5.2208596263223953E-002, -0.0000000000000000     ) (  5.1593738342414805E-002, -2.5725839938462332E-002) (  3.5370120450446782E-002, -4.8259202347577398E-002) (  1.0553955911462500E-002, -6.4916757483197071E-002) ( -8.4528192162589156E-003, -2.6597630691045697E-002) (  6.1454011260028115E-003,  6.2308179354304506E-003) ( -2.6510950020524077E-003, -9.0691213766102511E-004) (  0.0000000000000000     ,  0.0000000000000000     ) (  0.0000000000000000     ,  0.0000000000000000     )
 ( -3.9347329040050866E-002, -5.3676585572621914E-002) (  5.1593738342414805E-002,  2.5725839938462332E-002) (  1.7322735904341472E-002, -0.0000000000000000     ) ( -7.7502906284654775E-003,  3.8485811703353086E-003) (  1.9019518241098089E-002, -2.5948052985823394E-002) (  2.2204427447913015E-002,-0.13659001266834148     ) (  2.4813945143517608E-002,  7.8079829131102826E-002) (  0.0000000000000000     ,  0.0000000000000000     ) ( -2.6510950020524077E-003, -9.0691213766102511E-004) (  0.0000000000000000     ,  0.0000000000000000     )
 ( -2.8537710527122898E-002,-0.17556290340789238     ) (  3.5370120450446782E-002,  4.8259202347577398E-002) ( -7.7502906284654775E-003, -3.8485811703353086E-003) ( -6.0199051986538589E-003, -0.0000000000000000     ) ( -3.9127664528953637E-002,  1.9497122844443947E-002) ( -2.5975199110915538E-002,  3.5441481658859644E-002) (  0.0000000000000000     ,  0.0000000000000000     ) (  2.4813945143517608E-002,  7.8079829131102826E-002) ( -6.1454011260028115E-003, -6.2308179354304506E-003) ( -1.7355490744891810E-003, -5.9371335992940838E-004)
 ( -3.9527676232078389E-002, 0.12437803147384209     ) (  1.0553955911462500E-002,  6.4916757483197071E-002) (  1.9019518241098089E-002,  2.5948052985823394E-002) ( -3.9127664528953637E-002, -1.9497122844443947E-002) ( -6.6184971413583270E-003, -0.0000000000000000     ) (  0.0000000000000000     ,  0.0000000000000000     ) ( -2.5975199110915538E-002,  3.5441481658859644E-002) ( -2.2204427447913015E-002, 0.13659001266834148     ) ( -8.4528192162589156E-003, -2.6597630691045697E-002) ( -7.5265485117160412E-003, -7.6311623109931743E-003)
 (  7.5265485117160412E-003, -7.6311623109931743E-003) ( -8.4528192162589156E-003,  2.6597630691045697E-002) (  2.2204427447913015E-002, 0.13659001266834148     ) ( -2.5975199110915538E-002, -3.5441481658859644E-002) (  0.0000000000000000     , -0.0000000000000000     ) ( -6.6184971413583270E-003, -0.0000000000000000     ) (  3.9127664528953637E-002, -1.9497122844443947E-002) (  1.9019518241098089E-002, -2.5948052985823394E-002) ( -1.0553955911462500E-002,  6.4916757483197071E-002) ( -3.9527676232078389E-002,-0.12437803147384209     )
 ( -1.7355490744891810E-003,  5.9371335992940838E-004) (  6.1454011260028115E-003, -6.2308179354304506E-003) (  2.4813945143517608E-002, -7.8079829131102826E-002) (  0.0000000000000000     , -0.0000000000000000     ) ( -2.5975199110915538E-002, -3.5441481658859644E-002) (  3.9127664528953637E-002,  1.9497122844443947E-002) ( -6.0199051986538589E-003, -0.0000000000000000     ) (  7.7502906284654775E-003, -3.8485811703353086E-003) (  3.5370120450446782E-002, -4.8259202347577398E-002) (  2.8537710527122898E-002,-0.17556290340789238     )
 (  0.0000000000000000     , -0.0000000000000000     ) ( -2.6510950020524077E-003,  9.0691213766102511E-004) (  0.0000000000000000     , -0.0000000000000000     ) (  2.4813945143517608E-002, -7.8079829131102826E-002) ( -2.2204427447913015E-002,-0.13659001266834148     ) (  1.9019518241098089E-002,  2.5948052985823394E-002) (  7.7502906284654775E-003,  3.8485811703353086E-003) (  1.7322735904341472E-002, -0.0000000000000000     ) ( -5.1593738342414805E-002,  2.5725839938462332E-002) ( -3.9347329040050866E-002,  5.3676585572621914E-002)
 (  0.0000000000000000     , -0.0000000000000000     ) (  0.0000000000000000     , -0.0000000000000000     ) ( -2.6510950020524077E-003,  9.0691213766102511E-004) ( -6.1454011260028115E-003,  6.2308179354304506E-003) ( -8.4528192162589156E-003,  2.6597630691045697E-002) ( -1.0553955911462500E-002, -6.4916757483197071E-002) (  3.5370120450446782E-002,  4.8259202347577398E-002) ( -5.1593738342414805E-002, -2.5725839938462332E-002) (  5.2208596263223953E-002, -0.0000000000000000     ) (  3.2245435762999451E-002, -1.6113899688804521E-002)
 (  0.0000000000000000     , -0.0000000000000000     ) (  0.0000000000000000     , -0.0000000000000000     ) (  0.0000000000000000     , -0.0000000000000000     ) ( -1.7355490744891810E-003,  5.9371335992940838E-004) ( -7.5265485117160412E-003,  7.6311623109931743E-003) ( -3.9527676232078389E-002, 0.12437803147384209     ) (  2.8537710527122898E-002, 0.17556290340789238     ) ( -3.9347329040050866E-002, -5.3676585572621914E-002) (  3.2245435762999451E-002,  1.6113899688804521E-002) ( -5.6892929827553257E-002, -0.0000000000000000     )
 Mode           14
 ( -5.7201072300846006E-002, -0.0000000000000000     ) ( -6.3260575023065507E-002,  3.2105985981532775E-002) ( -1.5583200190659098E-002,  2.1507886537446445E-002) ( -4.3580808035982854E-003,  2.7070443614161895E-002) (  5.1811547547117604E-003,  1.6249350499619213E-002) ( -1.5980958407591278E-003, -1.6169395775694185E-003) ( -3.0507318835359051E-003, -1.0206649649507178E-003) (  0.0000000000000000     ,  0.0000000000000000     ) (  0.0000000000000000     ,  0.0000000000000000     ) (  0.0000000000000000     ,  0.0000000000000000     )
 ( -6.3260575023065507E-002, -3.2105985981532775E-002) ( 0.13600430763471183     , -0.0000000000000000     ) (  9.2740827880417959E-002, -4.7064921555493321E-002) (  1.0290378635985290E-002, -1.4269261322863932E-002) (  1.3610278686646128E-003, -8.4875858437942677E-003) (  1.0879952545712534E-003,  3.4138624274018593E-003) ( -1.3048397899746475E-003, -1.3202256366521515E-003) ( -4.6600699271061629E-003, -1.5590914870253711E-003) (  0.0000000000000000     ,  0.0000000000000000     ) (  0.0000000000000000     ,  0.0000000000000000     )
 ( -1.5583200190659098E-002, -2.1507886537446445E-002) (  9.2740827880417959E-002,  4.7064921555493321E-002) ( -9.5342122292641315E-002, -0.0000000000000000     ) ( -1.2485535112997246E-002,  6.3332739853069501E-003) (  6.5096794349399330E-003, -9.0039600300445156E-003) (  3.1402069064369919E-003, -1.9539048171374262E-002) ( -3.2892190158976854E-003, -1.0312758157148851E-002) (  0.0000000000000000     ,  0.0000000000000000     ) ( -4.6600699271061629E-003, -1.5590914870253711E-003) (  0.0000000000000000     ,  0.0000000000000000     )
 ( -4.3580808035982854E-003, -2.7070443614161895E-002) (  1.0290378635985290E-002,  1.4269261322863932E-002) ( -1.2485535112997246E-002, -6.3332739853069501E-003) ( -6.3917363194614246E-002, -0.0000000000000000     ) ( -6.9405256075150579E-002,  3.5219410636146094E-002) ( -7.3281550961582925E-003,  1.0165233968281289E-002) (  0.0000000000000000     ,  0.0000000000000000     ) ( -3.2892190158976854E-003, -1.0312758157148851E-002) (  1.3048397899746475E-003,  1.3202256366521515E-003) ( -3.0507318835359051E-003, -1.0206649649507178E-003)
 (  5.1811547547117604E-003, -1.6249350499619213E-002) (  1.3610278686646128E-003,  8.4875858437942677E-003) (  6.5096794349399330E-003,  9.0039600300445156E-003) ( -6.9405256075150579E-002, -3.5219410636146094E-002) (  8.0456250153389725E-002, -0.0000000000000000     ) (  0.0000000000000000     ,  0.0000000000000000     ) ( -7.3281550961582925E-003,  1.0165233968281289E-002) ( -3.1402069064369919E-003,  1.9539048171374262E-002) (  1.0879952545712534E-003,  3.4138624274018593E-003) (  1.5980958407591278E-003,  1.6169395775694185E-003)
 ( -1.5980958407591278E-003,  1.6169395775694185E-003) (  1.0879952545712534E-003, -3.4138624274018593E-003) (  3.1402069064369919E-003,  1.9539048171374262E-002) ( -7.3281550961582925E-003, -1.0165233968281289E-002) (  0.0000000000000000     , -0.0000000000000000     ) (  8.0456250153389725E-002, -0.0000000000000000     ) (  6.9405256075150579E-002, -3.5219410636146094E-002) (  6.5096794349399330E-003, -9.0039600300445156E-003) ( -1.3610278686646128E-003,  8.4875858437942677E-003) (  5.1811547547117604E-003,  1.6249350499619213E-002)
 ( -3.0507318835359051E-003,  1.0206649649507178E-003) ( -1.3048397899746475E-003,  1.3202256366521515E-003) ( -3.2892190158976854E-003,  1.0312758157148851E-002) (  0.0000000000000000     , -0.0000000000000000     ) ( -7.3281550961582925E-003, -1.0165233968281289E-002) (  6.9405256075150579E-002,  3.5219410636146094E-002) ( -6.3917363194614246E-002, -0.0000000000000000     ) (  1.2485535112997246E-002, -6.3332739853069501E-003) (  1.0290378635985290E-002, -1.4269261322863932E-002) (  4.3580808035982854E-003, -2.7070443614161895E-002)
 (  0.0000000000000000     , -0.0000000000000000     ) ( -4.6600699271061629E-003,  1.5590914870253711E-003) (  0.0000000000000000     , -0.0000000000000000     ) ( -3.2892190158976854E-003,  1.0312758157148851E-002) ( -3.1402069064369919E-003, -1.9539048171374262E-002) (  6.5096794349399330E-003,  9.0039600300445156E-003) (  1.2485535112997246E-002,  6.3332739853069501E-003) ( -9.5342122292641315E-002, -0.0000000000000000     ) ( -9.2740827880417959E-002,  4.7064921555493321E-002) ( -1.5583200190659098E-002,  2.1507886537446445E-002)
 (  0.0000000000000000     , -0.0000000000000000     ) (  0.0000000000000000     , -0.0000000000000000     ) ( -4.6600699271061629E-003,  1.5590914870253711E-003) (  1.3048397899746475E-003, -1.3202256366521515E-003) (  1.0879952545712534E-003, -3.4138624274018593E-003) ( -1.3610278686646128E-003, -8.4875858437942677E-003) (  1.0290378635985290E-002,  1.4269261322863932E-002) ( -9.2740827880417959E-002, -4.7064921555493321E-002) ( 0.13600430763471183     , -0.0000000000000000     ) (  6.3260575023065507E-002, -3.2105985981532775E-002)
 (  0.0000000000000000     , -0.0000000000000000     ) (  0.0000000000000000     , -0.0000000000000000     ) (  0.0000000000000000     , -0.0000000000000000     ) ( -3.0507318835359051E-003,  1.0206649649507178E-003) (  1.5980958407591278E-003, -1.6169395775694185E-003) (  5.1811547547117604E-003, -1.6249350499619213E-002) (  4.3580808035982854E-003,  2.7070443614161895E-002) ( -1.5583200190659098E-002, -2.1507886537446445E-002) (  6.3260575023065507E-002,  3.2105985981532775E-002) ( -5.7201072300846006E-002, -0.0000000000000000     )
 Mode           15
 ( -1.0549888082724650E-002, -0.0000000000000000     ) ( -2.5710900805403542E-003,  1.3105983941720492E-003) (  2.4365524683640158E-002, -3.3560515726041289E-002) (  1.4125925119418858E-002, -8.6898002113102280E-002) ( -5.9792610187993280E-003, -1.8902512519964079E-002) (  1.4189314885376609E-002,  1.4374436459895336E-002) (  2.1781104661711351E-003,  7.2679136610471725E-004) (  0.0000000000000000     ,  0.0000000000000000     ) (  0.0000000000000000     ,  0.0000000000000000     ) (  0.0000000000000000     ,  0.0000000000000000     )
 ( -2.5710900805403542E-003, -1.3105983941720492E-003) (  4.8751657148135473E-002, -0.0000000000000000     ) ( -5.0909976986353335E-003,  2.5734444605080590E-003) ( -2.6565170227782545E-002,  3.6574933358179108E-002) ( -5.4203832772942249E-003,  3.3349261961932018E-002) ( -1.1207470200623139E-003, -3.5466011207319981E-003) (  1.1585527089616889E-002,  1.1736678222267387E-002) (  3.3271186944015927E-003,  1.1101921498717429E-003) (  0.0000000000000000     ,  0.0000000000000000     ) (  0.0000000000000000     ,  0.0000000000000000     )
 (  2.4365524683640158E-002,  3.3560515726041289E-002) ( -5.0909976986353335E-003, -2.5734444605080590E-003) ( -3.7643861396042672E-002, -0.0000000000000000     ) (  2.6837889789529511E-003, -1.3615223052825538E-003) ( -1.3609814225446722E-002,  1.8737201809399421E-002) ( -1.1187268058517516E-002,  6.8825222769331201E-002) (  4.0436139754820143E-003,  1.2776773754135488E-002) (  0.0000000000000000     ,  0.0000000000000000     ) (  3.3271186944015927E-003,  1.1101921498717429E-003) (  0.0000000000000000     ,  0.0000000000000000     )
 (  1.4125925119418858E-002,  8.6898002113102280E-002) ( -2.6565170227782545E-002, -3.6574933358179108E-002) (  2.6837889789529511E-003,  1.3615223052825538E-003) ( -2.6488081509801916E-002, -0.0000000000000000     ) (  5.2414102028964628E-003, -2.6534342268971544E-003) (  1.8717241210784757E-002, -2.5777199903139036E-002) (  0.0000000000000000     ,  0.0000000000000000     ) (  4.0436139754820143E-003,  1.2776773754135488E-002) ( -1.1585527089616889E-002, -1.1736678222267387E-002) (  2.1781104661711351E-003,  7.2679136610471725E-004)
 ( -5.9792610187993280E-003,  1.8902512519964079E-002) ( -5.4203832772942249E-003, -3.3349261961932018E-002) ( -1.3609814225446722E-002, -1.8737201809399421E-002) (  5.2414102028964628E-003,  2.6534342268971544E-003) (  2.5930173840433772E-002, -0.0000000000000000     ) (  0.0000000000000000     ,  0.0000000000000000     ) (  1.8717241210784757E-002, -2.5777199903139036E-002) (  1.1187268058517516E-002, -6.8825222769331201E-002) ( -1.1207470200623139E-003, -3.5466011207319981E-003) ( -1.4189314885376609E-002, -1.4374436459895336E-002)
 (  1.4189314885376609E-002, -1.4374436459895336E-002) ( -1.1207470200623139E-003,  3.5466011207319981E-003) ( -1.1187268058517516E-002, -6.8825222769331201E-002) (  1.8717241210784757E-002,  2.5777199903139036E-002) (  0.0000000000000000     , -0.0000000000000000     ) (  2.5930173840433772E-002, -0.0000000000000000     ) ( -5.2414102028964628E-003,  2.6534342268971544E-003) ( -1.3609814225446722E-002,  1.8737201809399421E-002) (  5.4203832772942249E-003, -3.3349261961932018E-002) ( -5.9792610187993280E-003, -1.8902512519964079E-002)
 (  2.1781104661711351E-003, -7.2679136610471725E-004) (  1.1585527089616889E-002, -1.1736678222267387E-002) (  4.0436139754820143E-003, -1.2776773754135488E-002) (  0.0000000000000000     , -0.0000000000000000     ) (  1.8717241210784757E-002,  2.5777199903139036E-002) ( -5.2414102028964628E-003, -2.6534342268971544E-003) ( -2.6488081509801916E-002, -0.0000000000000000     ) ( -2.6837889789529511E-003,  1.3615223052825538E-003) ( -2.6565170227782545E-002,  3.6574933358179108E-002) ( -1.4125925119418858E-002,  8.6898002113102280E-002)
 (  0.0000000000000000     , -0.0000000000000000     ) (  3.3271186944015927E-003, -1.1101921498717429E-003) (  0.0000000000000000     , -0.0000000000000000     ) (  4.0436139754820143E-003, -1.2776773754135488E-002) (  1.1187268058517516E-002,  6.8825222769331201E-002) ( -1.3609814225446722E-002, -1.8737201809399421E-002) ( -2.6837889789529511E-003, -1.3615223052825538E-003) ( -3.7643861396042672E-002, -0.0000000000000000     ) (  5.0909976986353335E-003, -2.5734444605080590E-003) (  2.4365524683640158E-002, -3.3560515726041289E-002)
 (  0.0000000000000000     , -0.0000000000000000     ) (  0.0000000000000000     , -0.0000000000000000     ) (  3.3271186944015927E-003, -1.1101921498717429E-003) ( -1.1585527089616889E-002,  1.1736678222267387E-002) ( -1.1207470200623139E-003,  3.5466011207319981E-003) (  5.4203832772942249E-003,  3.3349261961932018E-002) ( -2.6565170227782545E-002, -3.6574933358179108E-002) (  5.0909976986353335E-003,  2.5734444605080590E-003) (  4.8751657148135473E-002, -0.0000000000000000     ) (  2.5710900805403542E-003, -1.3105983941720492E-003)
 (  0.0000000000000000     , -0.0000000000000000     ) (  0.0000000000000000     , -0.0000000000000000     ) (  0.0000000000000000     , -0.0000000000000000     ) (  2.1781104661711351E-003, -7.2679136610471725E-004) ( -1.4189314885376609E-002,  1.4374436459895336E-002) ( -5.9792610187993280E-003,  1.8902512519964079E-002) ( -1.4125925119418858E-002, -8.6898002113102280E-002) (  2.4365524683640158E-002,  3.3560515726041289E-002) (  2.5710900805403542E-003,  1.3105983941720492E-003) ( -1.0549888082724650E-002, -0.0000000000000000     )
 Mode           16
 ( -7.2753112543045007E-002, -0.0000000000000000     ) (-0.11031234493532321     ,  5.6233037816563594E-002) (  2.6321747447056017E-002, -3.7161499112885417E-002) (  6.5211348972989025E-002,-0.40359358060939349     ) ( -8.4439194529844427E-002,-0.26507295682189358     ) (  8.7195504730998283E-002,  8.8341565289161011E-002) (  2.9095470410716626E-002,  9.6974013540770607E-003) (  0.0000000000000000     ,  0.0000000000000000     ) (  0.0000000000000000     ,  0.0000000000000000     ) (  0.0000000000000000     ,  0.0000000000000000     )
 (-0.11031234493532321     , -5.6233037816563594E-002) ( 0.33266581055004052     , -0.0000000000000000     ) ( 0.15832100227440427     , -8.0853075281357753E-002) ( -2.3588459187209185E-002,  3.3413858072475246E-002) ( -2.2964639553913247E-002, 0.14217963146816895     ) ( -1.7641409441583312E-002, -5.5384446099649445E-002) (  7.1194831485127452E-002,  7.2130586012403436E-002) (  4.4444065179152274E-002,  1.4813025249808464E-002) (  0.0000000000000000     ,  0.0000000000000000     ) (  0.0000000000000000     ,  0.0000000000000000     )
 (  2.6321747447056017E-002,  3.7161499112885417E-002) ( 0.15832100227440427     ,  8.0853075281357753E-002) (-0.26008690517385702     , -0.0000000000000000     ) ( -6.0316070261600511E-003,  3.1508836702511776E-003) ( -1.4518526802256713E-002,  2.0451398631674892E-002) ( -4.9587061290978417E-002, 0.30694602079414324     ) (  5.3771053430838905E-002, 0.16879122920373421     ) (  0.0000000000000000     ,  0.0000000000000000     ) (  4.4444065179152274E-002,  1.4813025249808464E-002) (  0.0000000000000000     ,  0.0000000000000000     )
 (  6.5211348972989025E-002, 0.40359358060939349     ) ( -2.3588459187209185E-002, -3.3413858072475246E-002) ( -6.0316070261600511E-003, -3.1508836702511776E-003) (-0.18096935689367635     , -0.0000000000000000     ) (-0.10241636759262406     ,  5.2366615041852568E-002) (  1.3753392290043964E-002, -1.9656514955571733E-002) (  0.0000000000000000     ,  0.0000000000000000     ) (  5.3771053430838905E-002, 0.16879122920373421     ) ( -7.1194831485127452E-002, -7.2130586012403436E-002) (  2.9095470410716626E-002,  9.6974013540770607E-003)
 ( -8.4439194529844427E-002, 0.26507295682189358     ) ( -2.2964639553913247E-002,-0.14217963146816895     ) ( -1.4518526802256713E-002, -2.0451398631674892E-002) (-0.10241636759262406     , -5.2366615041852568E-002) ( 0.18114356406053789     , -0.0000000000000000     ) (  0.0000000000000000     ,  0.0000000000000000     ) (  1.3753392290043964E-002, -1.9656514955571733E-002) (  4.9587061290978417E-002,-0.30694602079414324     ) ( -1.7641409441583312E-002, -5.5384446099649445E-002) ( -8.7195504730998283E-002, -8.8341565289161011E-002)
 (  8.7195504730998283E-002, -8.8341565289161011E-002) ( -1.7641409441583312E-002,  5.5384446099649445E-002) ( -4.9587061290978417E-002,-0.30694602079414324     ) (  1.3753392290043964E-002,  1.9656514955571733E-002) (  0.0000000000000000     , -0.0000000000000000     ) ( 0.18114356406053789     , -0.0000000000000000     ) ( 0.10241636759262406     , -5.2366615041852568E-002) ( -1.4518526802256713E-002,  2.0451398631674892E-002) (  2.2964639553913247E-002,-0.14217963146816895     ) ( -8.4439194529844427E-002,-0.26507295682189358     )
 (  2.9095470410716626E-002, -9.6974013540770607E-003) (  7.1194831485127452E-002, -7.2130586012403436E-002) (  5.3771053430838905E-002,-0.16879122920373421     ) (  0.0000000000000000     , -0.0000000000000000     ) (  1.3753392290043964E-002,  1.9656514955571733E-002) ( 0.10241636759262406     ,  5.2366615041852568E-002) (-0.18096935689367635     , -0.0000000000000000     ) (  6.0316070261600511E-003, -3.1508836702511776E-003) ( -2.3588459187209185E-002,  3.3413858072475246E-002) ( -6.5211348972989025E-002, 0.40359358060939349     )
 (  0.0000000000000000     , -0.0000000000000000     ) (  4.4444065179152274E-002, -1.4813025249808464E-002) (  0.0000000000000000     , -0.0000000000000000     ) (  5.3771053430838905E-002,-0.16879122920373421     ) (  4.9587061290978417E-002, 0.30694602079414324     ) ( -1.4518526802256713E-002, -2.0451398631674892E-002) (  6.0316070261600511E-003,  3.1508836702511776E-003) (-0.26008690517385702     , -0.0000000000000000     ) (-0.15832100227440427     ,  8.0853075281357753E-002) (  2.6321747447056017E-002, -3.7161499112885417E-002)
 (  0.0000000000000000     , -0.0000000000000000     ) (  0.0000000000000000     , -0.0000000000000000     ) (  4.4444065179152274E-002, -1.4813025249808464E-002) ( -7.1194831485127452E-002,  7.2130586012403436E-002) ( -1.7641409441583312E-002,  5.5384446099649445E-002) (  2.2964639553913247E-002, 0.14217963146816895     ) ( -2.3588459187209185E-002, -3.3413858072475246E-002) (-0.15832100227440427     , -8.0853075281357753E-002) ( 0.33266581055004052     , -0.0000000000000000     ) ( 0.11031234493532321     , -5.6233037816563594E-002)
 (  0.0000000000000000     , -0.0000000000000000     ) (  0.0000000000000000     , -0.0000000000000000     ) (  0.0000000000000000     , -0.0000000000000000     ) (  2.9095470410716626E-002, -9.6974013540770607E-003) ( -8.7195504730998283E-002,  8.8341565289161011E-002) ( -8.4439194529844427E-002, 0.26507295682189358     ) ( -6.5211348972989025E-002,-0.40359358060939349     ) (  2.6321747447056017E-002,  3.7161499112885417E-002) ( 0.11031234493532321     ,  5.6233037816563594E-002) ( -7.2753112543045007E-002, -0.0000000000000000     )
 Mode           17
 ( -9.9062663750439012E-002, -0.0000000000000000     ) ( -5.2152446405084651E-002,  2.6661380293383247E-002) ( -3.0924656786921492E-002,  4.2422977127754641E-002) (  8.1033407669897899E-003, -5.0412163079925604E-002) ( -2.9732173593821219E-002, -9.3112052827178979E-002) (  7.1399576815941480E-004,  7.4969837089835969E-004) (  1.0689461328569353E-002,  3.5729001790381202E-003) (  0.0000000000000000     ,  0.0000000000000000     ) (  0.0000000000000000     ,  0.0000000000000000     ) (  0.0000000000000000     ,  0.0000000000000000     )
 ( -5.2152446405084651E-002, -2.6661380293383247E-002) ( 0.33022147755467535     , -0.0000000000000000     ) (  8.6027468320517525E-002, -4.4009866521639698E-002) (  3.3222498281043900E-002, -4.5562149485178290E-002) ( -1.9055421809038792E-003,  1.1927940251457136E-002) ( -6.5122766580172449E-003, -2.0393768558686558E-002) (  5.8297510349902750E-004,  6.1212615656559680E-004) (  1.6328421892157427E-002,  5.4576951736544860E-003) (  0.0000000000000000     ,  0.0000000000000000     ) (  0.0000000000000000     ,  0.0000000000000000     )
 ( -3.0924656786921492E-002, -4.2422977127754641E-002) (  8.6027468320517525E-002,  4.4009866521639698E-002) (-0.26864597348189712     , -0.0000000000000000     ) ( -9.3427757214455242E-003,  4.8014936234184787E-003) (  1.7439305778353967E-002, -2.3916040484505241E-002) ( -5.2137171960735910E-003,  3.2508619647422250E-002) (  1.8381456446646134E-002,  5.7566345794794180E-002) (  0.0000000000000000     ,  0.0000000000000000     ) (  1.6328421892157427E-002,  5.4576951736544860E-003) (  0.0000000000000000     ,  0.0000000000000000     )
 (  8.1033407669897899E-003,  5.0412163079925604E-002) (  3.3222498281043900E-002,  4.5562149485178290E-002) ( -9.3427757214455242E-003, -4.8014936234184787E-003) (-0.17282648192342517     , -0.0000000000000000     ) ( -6.1226046804582088E-002,  3.1343226994086371E-002) ( -2.2770252389373496E-002,  3.1233920090888954E-002) (  0.0000000000000000     ,  0.0000000000000000     ) (  1.8381456446646134E-002,  5.7566345794794180E-002) ( -5.8297510349902750E-004, -6.1212615656559680E-004) (  1.0689461328569353E-002,  3.5729001790381202E-003)
 ( -2.9732173593821219E-002,  9.3112052827178979E-002) ( -1.9055421809038792E-003, -1.1927940251457136E-002) (  1.7439305778353967E-002,  2.3916040484505241E-002) ( -6.1226046804582088E-002, -3.1343226994086371E-002) ( 0.21031364160108595     , -0.0000000000000000     ) (  0.0000000000000000     ,  0.0000000000000000     ) ( -2.2770252389373496E-002,  3.1233920090888954E-002) (  5.2137171960735910E-003, -3.2508619647422250E-002) ( -6.5122766580172449E-003, -2.0393768558686558E-002) ( -7.1399576815941480E-004, -7.4969837089835969E-004)
 (  7.1399576815941480E-004, -7.4969837089835969E-004) ( -6.5122766580172449E-003,  2.0393768558686558E-002) ( -5.2137171960735910E-003, -3.2508619647422250E-002) ( -2.2770252389373496E-002, -3.1233920090888954E-002) (  0.0000000000000000     , -0.0000000000000000     ) ( 0.21031364160108595     , -0.0000000000000000     ) (  6.1226046804582088E-002, -3.1343226994086371E-002) (  1.7439305778353967E-002, -2.3916040484505241E-002) (  1.9055421809038792E-003, -1.1927940251457136E-002) ( -2.9732173593821219E-002, -9.3112052827178979E-002)
 (  1.0689461328569353E-002, -3.5729001790381202E-003) (  5.8297510349902750E-004, -6.1212615656559680E-004) (  1.8381456446646134E-002, -5.7566345794794180E-002) (  0.0000000000000000     , -0.0000000000000000     ) ( -2.2770252389373496E-002, -3.1233920090888954E-002) (  6.1226046804582088E-002,  3.1343226994086371E-002) (-0.17282648192342517     , -0.0000000000000000     ) (  9.3427757214455242E-003, -4.8014936234184787E-003) (  3.3222498281043900E-002, -4.5562149485178290E-002) ( -8.1033407669897899E-003,  5.0412163079925604E-002)
 (  0.0000000000000000     , -0.0000000000000000     ) (  1.6328421892157427E-002, -5.4576951736544860E-003) (  0.0000000000000000     , -0.0000000000000000     ) (  1.8381456446646134E-002, -5.7566345794794180E-002) (  5.2137171960735910E-003,  3.2508619647422250E-002) (  1.7439305778353967E-002,  2.3916040484505241E-002) (  9.3427757214455242E-003,  4.8014936234184787E-003) (-0.26864597348189712     , -0.0000000000000000     ) ( -8.6027468320517525E-002,  4.4009866521639698E-002) ( -3.0924656786921492E-002,  4.2422977127754641E-002)
 (  0.0000000000000000     , -0.0000000000000000     ) (  0.0000000000000000     , -0.0000000000000000     ) (  1.6328421892157427E-002, -5.4576951736544860E-003) ( -5.8297510349902750E-004,  6.1212615656559680E-004) ( -6.5122766580172449E-003,  2.0393768558686558E-002) (  1.9055421809038792E-003,  1.1927940251457136E-002) (  3.3222498281043900E-002,  4.5562149485178290E-002) ( -8.6027468320517525E-002, -4.4009866521639698E-002) ( 0.33022147755467535     , -0.0000000000000000     ) (  5.2152446405084651E-002, -2.6661380293383247E-002)
 (  0.0000000000000000     , -0.0000000000000000     ) (  0.0000000000000000     , -0.0000000000000000     ) (  0.0000000000000000     , -0.0000000000000000     ) (  1.0689461328569353E-002, -3.5729001790381202E-003) ( -7.1399576815941480E-004,  7.4969837089835969E-004) ( -2.9732173593821219E-002,  9.3112052827178979E-002) ( -8.1033407669897899E-003, -5.0412163079925604E-002) ( -3.0924656786921492E-002, -4.2422977127754641E-002) (  5.2152446405084651E-002,  2.6661380293383247E-002) ( -9.9062663750439012E-002, -0.0000000000000000     )
 Mode           18
 ( 0.20236734990766389     , -0.0000000000000000     ) ( 0.39398797759917131     ,-0.20047703139286649     ) ( -8.4239614369406829E-002, 0.11536659614728141     ) ( -8.7579729225870540E-002, 0.54147165453830304     ) (  8.2972737645287273E-002, 0.26146276271686925     ) (  5.2717232164788345E-002,  5.4317613242298536E-002) ( 0.14648291109683523     ,  4.9251466429288508E-002) (  0.0000000000000000     ,  0.0000000000000000     ) (  0.0000000000000000     ,  0.0000000000000000     ) (  0.0000000000000000     ,  0.0000000000000000     )
 ( 0.39398797759917131     , 0.20047703139286649     ) (-0.47796548827837282     , -0.0000000000000000     ) (-0.94316358568078951     , 0.47971398732906845     ) (  6.0594720702704108E-002, -8.2799860681023130E-002) (  3.9677974228493583E-002,-0.24488056947432840     ) (  1.2910625688139363E-002,  4.0749332814087505E-002) (  4.3043439818522822E-002,  4.4350145496491328E-002) ( 0.22375634270624475     ,  7.5232857666597014E-002) (  0.0000000000000000     ,  0.0000000000000000     ) (  0.0000000000000000     ,  0.0000000000000000     )
 ( -8.4239614369406829E-002,-0.11536659614728141     ) (-0.94316358568078951     ,-0.47971398732906845     ) ( 0.13166263075670395     , -0.0000000000000000     ) ( 0.15948907379295382     , -8.1124792535483520E-002) (  3.6309784642368663E-002, -4.9677816321908992E-002) (  7.5432248964243262E-002,-0.46593544677423010     ) ( -6.0965361849980047E-002,-0.19199301018277726     ) (  0.0000000000000000     ,  0.0000000000000000     ) ( 0.22375634270624475     ,  7.5232857666597014E-002) (  0.0000000000000000     ,  0.0000000000000000     )
 ( -8.7579729225870540E-002,-0.54147165453830304     ) (  6.0594720702704108E-002,  8.2799860681023130E-002) ( 0.15948907379295382     ,  8.1124792535483520E-002) ( 0.19515417832348625     , -0.0000000000000000     ) ( 0.71151443887259691     ,-0.36190755804526659     ) ( -4.4052778701123022E-002,  6.0178889209009184E-002) (  0.0000000000000000     ,  0.0000000000000000     ) ( -6.0965361849980047E-002,-0.19199301018277726     ) ( -4.3043439818522822E-002, -4.4350145496491328E-002) ( 0.14648291109683523     ,  4.9251466429288508E-002)
 (  8.2972737645287273E-002,-0.26146276271686925     ) (  3.9677974228493583E-002, 0.24488056947432840     ) (  3.6309784642368663E-002,  4.9677816321908992E-002) ( 0.71151443887259691     , 0.36190755804526659     ) ( -5.1218670709481245E-002, -0.0000000000000000     ) (  0.0000000000000000     ,  0.0000000000000000     ) ( -4.4052778701123022E-002,  6.0178889209009184E-002) ( -7.5432248964243262E-002, 0.46593544677423010     ) (  1.2910625688139363E-002,  4.0749332814087505E-002) ( -5.2717232164788345E-002, -5.4317613242298536E-002)
 (  5.2717232164788345E-002, -5.4317613242298536E-002) (  1.2910625688139363E-002, -4.0749332814087505E-002) (  7.5432248964243262E-002, 0.46593544677423010     ) ( -4.4052778701123022E-002, -6.0178889209009184E-002) (  0.0000000000000000     , -0.0000000000000000     ) ( -5.1218670709481245E-002, -0.0000000000000000     ) (-0.71151443887259691     , 0.36190755804526659     ) (  3.6309784642368663E-002, -4.9677816321908992E-002) ( -3.9677974228493583E-002, 0.24488056947432840     ) (  8.2972737645287273E-002, 0.26146276271686925     )
 ( 0.14648291109683523     , -4.9251466429288508E-002) (  4.3043439818522822E-002, -4.4350145496491328E-002) ( -6.0965361849980047E-002, 0.19199301018277726     ) (  0.0000000000000000     , -0.0000000000000000     ) ( -4.4052778701123022E-002, -6.0178889209009184E-002) (-0.71151443887259691     ,-0.36190755804526659     ) ( 0.19515417832348625     , -0.0000000000000000     ) (-0.15948907379295382     ,  8.1124792535483520E-002) (  6.0594720702704108E-002, -8.2799860681023130E-002) (  8.7579729225870540E-002,-0.54147165453830304     )
 (  0.0000000000000000     , -0.0000000000000000     ) ( 0.22375634270624475     , -7.5232857666597014E-002) (  0.0000000000000000     , -0.0000000000000000     ) ( -6.0965361849980047E-002, 0.19199301018277726     ) ( -7.5432248964243262E-002,-0.46593544677423010     ) (  3.6309784642368663E-002,  4.9677816321908992E-002) (-0.15948907379295382     , -8.1124792535483520E-002) ( 0.13166263075670395     , -0.0000000000000000     ) ( 0.94316358568078951     ,-0.47971398732906845     ) ( -8.4239614369406829E-002, 0.11536659614728141     )
 (  0.0000000000000000     , -0.0000000000000000     ) (  0.0000000000000000     , -0.0000000000000000     ) ( 0.22375634270624475     , -7.5232857666597014E-002) ( -4.3043439818522822E-002,  4.4350145496491328E-002) (  1.2910625688139363E-002, -4.0749332814087505E-002) ( -3.9677974228493583E-002,-0.24488056947432840     ) (  6.0594720702704108E-002,  8.2799860681023130E-002) ( 0.94316358568078951     , 0.47971398732906845     ) (-0.47796548827837282     , -0.0000000000000000     ) (-0.39398797759917131     , 0.20047703139286649     )
 (  0.0000000000000000     , -0.0000000000000000     ) (  0.0000000000000000     , -0.0000000000000000     ) (  0.0000000000000000     , -0.0000000000000000     ) ( 0.14648291109683523     , -4.9251466429288508E-002) ( -5.2717232164788345E-002,  5.4317613242298536E-002) (  8.2972737645287273E-002,-0.26146276271686925     ) (  8.7579729225870540E-002, 0.54147165453830304     ) ( -8.4239614369406829E-002,-0.11536659614728141     ) (-0.39398797759917131     ,-0.20047703139286649     ) ( 0.20236734990766389     , -0.0000000000000000     )
 Mode           19
 (  8.0205617118063122E-002, -0.0000000000000000     ) (  1.1540045661712730E-002, -5.8524145797749626E-003) ( -2.7495621957775222E-002,  3.7670626160188611E-002) ( -1.1690574683787373E-003,  7.0902607073200508E-003) (  9.4142993791415761E-004,  3.1842579820522102E-003) ( -1.4865470182649750E-002, -1.5050346142828916E-002) (  8.3137869148463637E-003,  2.7891595382655812E-003) (  0.0000000000000000     ,  0.0000000000000000     ) (  0.0000000000000000     ,  0.0000000000000000     ) (  0.0000000000000000     ,  0.0000000000000000     )
 (  1.1540045661712730E-002,  5.8524145797749626E-003) (-0.25964007797849392     , -0.0000000000000000     ) ( -2.6833959087782314E-002,  1.3616018634721217E-002) (  3.5864921663381323E-002, -4.9112586002313788E-002) (  9.4515122353686174E-004, -5.7685635089122344E-003) (  2.0503678593112342E-005,  1.1177036196033418E-004) ( -1.2137605578016578E-002, -1.2288556167398598E-002) (  1.2699519283005615E-002,  4.2605115698033684E-003) (  0.0000000000000000     ,  0.0000000000000000     ) (  0.0000000000000000     ,  0.0000000000000000     )
 ( -2.7495621957775222E-002, -3.7670626160188611E-002) ( -2.6833959087782314E-002, -1.3616018634721217E-002) ( 0.19408157607836399     , -0.0000000000000000     ) (  8.0789525778451558E-003, -4.0997512055003698E-003) (  1.6421471269213686E-002, -2.2492283659683525E-002) (  1.4224169364564932E-003, -8.6631503216187469E-003) ( -9.2317524406002505E-004, -3.0445844275450609E-003) (  0.0000000000000000     ,  0.0000000000000000     ) (  1.2699519283005615E-002,  4.2605115698033684E-003) (  0.0000000000000000     ,  0.0000000000000000     )
 ( -1.1690574683787373E-003, -7.0902607073200508E-003) (  3.5864921663381323E-002,  4.9112586002313788E-002) (  8.0789525778451558E-003,  4.0997512055003698E-003) ( 0.13272043027342229     , -0.0000000000000000     ) (  2.4067716331828432E-002, -1.2212378890498693E-002) ( -2.6900428849288952E-002,  3.6834454191895329E-002) (  0.0000000000000000     ,  0.0000000000000000     ) ( -9.2317524406002505E-004, -3.0445844275450609E-003) (  1.2137605578016578E-002,  1.2288556167398598E-002) (  8.3137869148463637E-003,  2.7891595382655812E-003)
 (  9.4142993791415761E-004, -3.1842579820522102E-003) (  9.4515122353686174E-004,  5.7685635089122344E-003) (  1.6421471269213686E-002,  2.2492283659683525E-002) (  2.4067716331828432E-002,  1.2212378890498693E-002) (-0.14736754549135545     , -0.0000000000000000     ) (  0.0000000000000000     ,  0.0000000000000000     ) ( -2.6900428849288952E-002,  3.6834454191895329E-002) ( -1.4224169364564932E-003,  8.6631503216187469E-003) (  2.0503678593112342E-005,  1.1177036196033418E-004) (  1.4865470182649750E-002,  1.5050346142828916E-002)
 ( -1.4865470182649750E-002,  1.5050346142828916E-002) (  2.0503678593112342E-005, -1.1177036196033418E-004) (  1.4224169364564932E-003,  8.6631503216187469E-003) ( -2.6900428849288952E-002, -3.6834454191895329E-002) (  0.0000000000000000     , -0.0000000000000000     ) (-0.14736754549135545     , -0.0000000000000000     ) ( -2.4067716331828432E-002,  1.2212378890498693E-002) (  1.6421471269213686E-002, -2.2492283659683525E-002) ( -9.4515122353686174E-004,  5.7685635089122344E-003) (  9.4142993791415761E-004,  3.1842579820522102E-003)
 (  8.3137869148463637E-003, -2.7891595382655812E-003) ( -1.2137605578016578E-002,  1.2288556167398598E-002) ( -9.2317524406002505E-004,  3.0445844275450609E-003) (  0.0000000000000000     , -0.0000000000000000     ) ( -2.6900428849288952E-002, -3.6834454191895329E-002) ( -2.4067716331828432E-002, -1.2212378890498693E-002) ( 0.13272043027342229     , -0.0000000000000000     ) ( -8.0789525778451558E-003,  4.0997512055003698E-003) (  3.5864921663381323E-002, -4.9112586002313788E-002) (  1.1690574683787373E-003, -7.0902607073200508E-003)
 (  0.0000000000000000     , -0.0000000000000000     ) (  1.2699519283005615E-002, -4.2605115698033684E-003) (  0.0000000000000000     , -0.0000000000000000     ) ( -9.2317524406002505E-004,  3.0445844275450609E-003) ( -1.4224169364564932E-003, -8.6631503216187469E-003) (  1.6421471269213686E-002,  2.2492283659683525E-002) ( -8.0789525778451558E-003, -4.0997512055003698E-003) ( 0.19408157607836399     , -0.0000000000000000     ) (  2.6833959087782314E-002, -1.3616018634721217E-002) ( -2.7495621957775222E-002,  3.7670626160188611E-002)
 (  0.0000000000000000     , -0.0000000000000000     ) (  0.0000000000000000     , -0.0000000000000000     ) (  1.2699519283005615E-002, -4.2605115698033684E-003) (  1.2137605578016578E-002, -1.2288556167398598E-002) (  2.0503678593112342E-005, -1.1177036196033418E-004) ( -9.4515122353686174E-004, -5.7685635089122344E-003) (  3.5864921663381323E-002,  4.9112586002313788E-002) (  2.6833959087782314E-002,  1.3616018634721217E-002) (-0.25964007797849392     , -0.0000000000000000     ) ( -1.1540045661712730E-002,  5.8524145797749626E-003)
 (  0.0000000000000000     , -0.0000000000000000     ) (  0.0000000000000000     , -0.0000000000000000     ) (  0.0000000000000000     , -0.0000000000000000     ) (  8.3137869148463637E-003, -2.7891595382655812E-003) (  1.4865470182649750E-002, -1.5050346142828916E-002) (  9.4142993791415761E-004, -3.1842579820522102E-003) (  1.1690574683787373E-003,  7.0902607073200508E-003) ( -2.7495621957775222E-002, -3.7670626160188611E-002) ( -1.1540045661712730E-002, -5.8524145797749626E-003) (  8.0205617118063122E-002, -0.0000000000000000     )
 Mode           20
 (  7.6967201741449914E-002, -0.0000000000000000     ) (  4.2114494375215805E-002, -2.1366961444599059E-002) (  2.2225709457230628E-002, -3.0405686326811569E-002) (  1.2888201058029845E-002, -7.9097638308455162E-002) ( -1.6075194644449960E-002, -5.0347929749951940E-002) ( -7.7897104607567895E-003, -7.8746648789376518E-003) (  8.3584491541332379E-003,  2.8020807917331085E-003) (  0.0000000000000000     ,  0.0000000000000000     ) (  0.0000000000000000     ,  0.0000000000000000     ) (  0.0000000000000000     ,  0.0000000000000000     )
 (  4.2114494375215805E-002,  2.1366961444599059E-002) (-0.24381566701398064     , -0.0000000000000000     ) ( -8.6174218864156271E-002,  4.3750198068967842E-002) ( -1.6306196574219309E-002,  2.2325658177491124E-002) ( -3.3041781366127698E-003,  2.0292321725067231E-002) ( -3.8961477785335102E-003, -1.2209669174114970E-002) ( -6.3602719576248594E-003, -6.4296369496042380E-003) (  1.2767741980418391E-002,  4.2802491104995868E-003) (  0.0000000000000000     ,  0.0000000000000000     ) (  0.0000000000000000     ,  0.0000000000000000     )
 (  2.2225709457230628E-002,  3.0405686326811569E-002) ( -8.6174218864156271E-002, -4.3750198068967842E-002) ( 0.18397305295182748     , -0.0000000000000000     ) (  1.7537991727503834E-002, -8.9089100239299317E-003) ( -9.8290315530664973E-003,  1.3451137987060449E-002) ( -8.5657641857080063E-003,  5.2583797344223027E-002) (  9.2489963162623780E-003,  2.8955546068453440E-002) (  0.0000000000000000     ,  0.0000000000000000     ) (  1.2767741980418391E-002,  4.2802491104995868E-003) (  0.0000000000000000     ,  0.0000000000000000     )
 (  1.2888201058029845E-002,  7.9097638308455162E-002) ( -1.6306196574219309E-002, -2.2325658177491124E-002) (  1.7537991727503834E-002,  8.9089100239299317E-003) ( 0.12436651672299308     , -0.0000000000000000     ) (  6.8893278722544110E-002, -3.4980388726373865E-002) (  1.1559844869572244E-002, -1.5829474543158129E-002) (  0.0000000000000000     ,  0.0000000000000000     ) (  9.2489963162623780E-003,  2.8955546068453440E-002) (  6.3602719576248594E-003,  6.4296369496042380E-003) (  8.3584491541332379E-003,  2.8020807917331085E-003)
 ( -1.6075194644449960E-002,  5.0347929749951940E-002) ( -3.3041781366127698E-003, -2.0292321725067231E-002) ( -9.8290315530664973E-003, -1.3451137987060449E-002) (  6.8893278722544110E-002,  3.4980388726373865E-002) (-0.14149110440228985     , -0.0000000000000000     ) (  0.0000000000000000     ,  0.0000000000000000     ) (  1.1559844869572244E-002, -1.5829474543158129E-002) (  8.5657641857080063E-003, -5.2583797344223027E-002) ( -3.8961477785335102E-003, -1.2209669174114970E-002) (  7.7897104607567895E-003,  7.8746648789376518E-003)
 ( -7.7897104607567895E-003,  7.8746648789376518E-003) ( -3.8961477785335102E-003,  1.2209669174114970E-002) ( -8.5657641857080063E-003, -5.2583797344223027E-002) (  1.1559844869572244E-002,  1.5829474543158129E-002) (  0.0000000000000000     , -0.0000000000000000     ) (-0.14149110440228985     , -0.0000000000000000     ) ( -6.8893278722544110E-002,  3.4980388726373865E-002) ( -9.8290315530664973E-003,  1.3451137987060449E-002) (  3.3041781366127698E-003, -2.0292321725067231E-002) ( -1.6075194644449960E-002, -5.0347929749951940E-002)
 (  8.3584491541332379E-003, -2.8020807917331085E-003) ( -6.3602719576248594E-003,  6.4296369496042380E-003) (  9.2489963162623780E-003, -2.8955546068453440E-002) (  0.0000000000000000     , -0.0000000000000000     ) (  1.1559844869572244E-002,  1.5829474543158129E-002) ( -6.8893278722544110E-002, -3.4980388726373865E-002) ( 0.12436651672299308     , -0.0000000000000000     ) ( -1.7537991727503834E-002,  8.9089100239299317E-003) ( -1.6306196574219309E-002,  2.2325658177491124E-002) ( -1.2888201058029845E-002,  7.9097638308455162E-002)
 (  0.0000000000000000     , -0.0000000000000000     ) (  1.2767741980418391E-002, -4.2802491104995868E-003) (  0.0000000000000000     , -0.0000000000000000     ) (  9.2489963162623780E-003, -2.8955546068453440E-002) (  8.5657641857080063E-003,  5.2583797344223027E-002) ( -9.8290315530664973E-003, -1.3451137987060449E-002) ( -1.7537991727503834E-002, -8.9089100239299317E-003) ( 0.18397305295182748     , -0.0000000000000000     ) (  8.6174218864156271E-002, -4.3750198068967842E-002) (  2.2225709457230628E-002, -3.0405686326811569E-002)
 (  0.0000000000000000     , -0.0000000000000000     ) (  0.0000000000000000     , -0.0000000000000000     ) (  1.2767741980418391E-002, -4.2802491104995868E-003) (  6.3602719576248594E-003, -6.4296369496042380E-003) ( -3.8961477785335102E-003,  1.2209669174114970E-002) (  3.3041781366127698E-003,  2.0292321725067231E-002) ( -1.6306196574219309E-002, -2.2325658177491124E-002) (  8.6174218864156271E-002,  4.3750198068967842E-002) (-0.24381566701398064     , -0.0000000000000000     ) ( -4.2114494375215805E-002,  2.1366961444599059E-002)
 (  0.0000000000000000     , -0.0000000000000000     ) (  0.0000000000000000     , -0.0000000000000000     ) (  0.0000000000000000     , -0.0000000000000000     ) (  8.3584491541332379E-003, -2.8020807917331085E-003) (  7.7897104607567895E-003, -7.8746648789376518E-003) ( -1.6075194644449960E-002,  5.0347929749951940E-002) ( -1.2888201058029845E-002, -7.9097638308455162E-002) (  2.2225709457230628E-002,  3.0405686326811569E-002) ( -4.2114494375215805E-002, -2.1366961444599059E-002) (  7.6967201741449914E-002, -0.0000000000000000     )
 Mode           21
 ( 0.14966100658578552     , -0.0000000000000000     ) ( 0.27515687083001766     ,-0.17814336990307003     ) (-0.22918618101562352     , 0.26764895624704182     ) ( -9.0596359019499417E-002, 0.61788250250394161     ) (  8.4028929910602623E-002, 0.33061328846264482     ) ( -2.8008797514037984E-002,  1.4091888887407627E-002) ( 0.14213520573303098     ,  5.5407247340629281E-002) (  0.0000000000000000     ,  0.0000000000000000     ) (  0.0000000000000000     ,  0.0000000000000000     ) (  0.0000000000000000     ,  0.0000000000000000     )
 ( 0.27515687083001766     , 0.17814336990307003     ) (-0.15272804483305352     , -0.0000000000000000     ) (-0.65833068506471148     , 0.41025593869008442     ) ( 0.28106849346284268     ,-0.31706558249183675     ) (  4.8533899970889582E-002,-0.29666213412996301     ) (  1.3582310375325445E-002,  5.6835249624337870E-002) ( -2.2869087406109004E-002,  1.1505979095381744E-002) ( 0.21711511306324527     ,  8.4635968329191444E-002) (  0.0000000000000000     ,  0.0000000000000000     ) (  0.0000000000000000     ,  0.0000000000000000     )
 (-0.22918618101562352     ,-0.26764895624704182     ) (-0.65833068506471148     ,-0.41025593869008442     ) (-0.19575609449295639     , -0.0000000000000000     ) ( 0.10182218643190208     , -6.4389991564583207E-002) ( 0.13647775310294041     ,-0.15662584816115427     ) (  8.5519708662850621E-002,-0.54891160948473083     ) ( -6.0809370003035303E-002,-0.23301775381127401     ) (  0.0000000000000000     ,  0.0000000000000000     ) ( 0.21711511306324527     ,  8.4635968329191444E-002) (  0.0000000000000000     ,  0.0000000000000000     )
 ( -9.0596359019499417E-002,-0.61788250250394161     ) ( 0.28106849346284268     , 0.31706558249183675     ) ( 0.10182218643190208     ,  6.4389991564583207E-002) (  2.0752211647898644E-003, -0.0000000000000000     ) ( 0.48649907241291873     ,-0.30495437117007684     ) (-0.20112145360778633     , 0.22535687627521511     ) (  0.0000000000000000     ,  0.0000000000000000     ) ( -6.0809370003035303E-002,-0.23301775381127401     ) (  2.2869087406109004E-002, -1.1505979095381744E-002) ( 0.14213520573303098     ,  5.5407247340629281E-002)
 (  8.4028929910602623E-002,-0.33061328846264482     ) (  4.8533899970889582E-002, 0.29666213412996301     ) ( 0.13647775310294041     , 0.15662584816115427     ) ( 0.48649907241291873     , 0.30495437117007684     ) ( 0.19674791157543453     , -0.0000000000000000     ) (  0.0000000000000000     ,  0.0000000000000000     ) (-0.20112145360778633     , 0.22535687627521511     ) ( -8.5519708662850621E-002, 0.54891160948473083     ) (  1.3582310375325445E-002,  5.6835249624337870E-002) (  2.8008797514037984E-002, -1.4091888887407627E-002)
 ( -2.8008797514037984E-002, -1.4091888887407627E-002) (  1.3582310375325445E-002, -5.6835249624337870E-002) (  8.5519708662850621E-002, 0.54891160948473083     ) (-0.20112145360778633     ,-0.22535687627521511     ) (  0.0000000000000000     , -0.0000000000000000     ) ( 0.19674791157543453     , -0.0000000000000000     ) (-0.48649907241291873     , 0.30495437117007684     ) ( 0.13647775310294041     ,-0.15662584816115427     ) ( -4.8533899970889582E-002, 0.29666213412996301     ) (  8.4028929910602623E-002, 0.33061328846264482     )
 ( 0.14213520573303098     , -5.5407247340629281E-002) ( -2.2869087406109004E-002, -1.1505979095381744E-002) ( -6.0809370003035303E-002, 0.23301775381127401     ) (  0.0000000000000000     , -0.0000000000000000     ) (-0.20112145360778633     ,-0.22535687627521511     ) (-0.48649907241291873     ,-0.30495437117007684     ) (  2.0752211647898644E-003, -0.0000000000000000     ) (-0.10182218643190208     ,  6.4389991564583207E-002) ( 0.28106849346284268     ,-0.31706558249183675     ) (  9.0596359019499417E-002,-0.61788250250394161     )
 (  0.0000000000000000     , -0.0000000000000000     ) ( 0.21711511306324527     , -8.4635968329191444E-002) (  0.0000000000000000     , -0.0000000000000000     ) ( -6.0809370003035303E-002, 0.23301775381127401     ) ( -8.5519708662850621E-002,-0.54891160948473083     ) ( 0.13647775310294041     , 0.15662584816115427     ) (-0.10182218643190208     , -6.4389991564583207E-002) (-0.19575609449295639     , -0.0000000000000000     ) ( 0.65833068506471148     ,-0.41025593869008442     ) (-0.22918618101562352     , 0.26764895624704182     )
 (  0.0000000000000000     , -0.0000000000000000     ) (  0.0000000000000000     , -0.0000000000000000     ) ( 0.21711511306324527     , -8.4635968329191444E-002) (  2.2869087406109004E-002,  1.1505979095381744E-002) (  1.3582310375325445E-002, -5.6835249624337870E-002) ( -4.8533899970889582E-002,-0.29666213412996301     ) ( 0.28106849346284268     , 0.31706558249183675     ) ( 0.65833068506471148     , 0.41025593869008442     ) (-0.15272804483305352     , -0.0000000000000000     ) (-0.27515687083001766     , 0.17814336990307003     )
 (  0.0000000000000000     , -0.0000000000000000     ) (  0.0000000000000000     , -0.0000000000000000     ) (  0.0000000000000000     , -0.0000000000000000     ) ( 0.14213520573303098     , -5.5407247340629281E-002) (  2.8008797514037984E-002,  1.4091888887407627E-002) (  8.4028929910602623E-002,-0.33061328846264482     ) (  9.0596359019499417E-002, 0.61788250250394161     ) (-0.22918618101562352     ,-0.26764895624704182     ) (-0.27515687083001766     ,-0.17814336990307003     ) ( 0.14966100658578552     , -0.0000000000000000     )
 Mode           22
 (-0.25139696097324166     , -0.0000000000000000     ) (-0.39399166877980257     , 0.20448916901557018     ) ( -1.1106923393482975E-002,  1.3918290209642024E-003) ( -3.5857975481981809E-002,  6.0320737416632408E-002) (  6.2261876186893023E-003, -1.9720034470478320E-002) ( -1.6881450167177927E-002, -2.0256149233728957E-002) (  1.7869834092736855E-003,  1.2220718228849029E-003) (  0.0000000000000000     ,  0.0000000000000000     ) (  0.0000000000000000     ,  0.0000000000000000     ) (  0.0000000000000000     ,  0.0000000000000000     )
 (-0.39399166877980257     ,-0.20448916901557018     ) ( 0.54892199316521872     , -0.0000000000000000     ) ( 0.65408956417965169     ,-0.33065528074357942     ) (  9.6750381316330313E-003, -2.3297795554536832E-003) (  1.2408176911837331E-002, -1.7835186362370952E-002) (  1.1706047937295140E-003, -4.7202810867870973E-003) ( -1.3783646342602564E-002, -1.6539076592101472E-002) (  2.7296622462089719E-003,  1.8667455443475782E-003) (  0.0000000000000000     ,  0.0000000000000000     ) (  0.0000000000000000     ,  0.0000000000000000     )
 ( -1.1106923393482975E-002, -1.3918290209642024E-003) ( 0.65408956417965169     , 0.33065528074357942     ) (-0.35790760828899293     , -0.0000000000000000     ) (-0.10641671684415394     ,  5.1087132280565210E-002) (  4.9390828821604038E-003, -4.3797748624719907E-004) (  2.7047134101851528E-002, -4.2461024292230719E-002) ( -4.2040378022729970E-003,  1.1454965822299238E-002) (  0.0000000000000000     ,  0.0000000000000000     ) (  2.7296622462089719E-003,  1.8667455443475782E-003) (  0.0000000000000000     ,  0.0000000000000000     )
 ( -3.5857975481981809E-002, -6.0320737416632408E-002) (  9.6750381316330313E-003,  2.3297795554536832E-003) (-0.10641671684415394     , -5.1087132280565210E-002) (-0.24777730984646210     , -0.0000000000000000     ) (-0.50304587960920011     , 0.25202441099129258     ) ( -7.7630298045423133E-003,  2.8213399981127209E-003) (  0.0000000000000000     ,  0.0000000000000000     ) ( -4.2040378022729970E-003,  1.1454965822299238E-002) (  1.3783646342602564E-002,  1.6539076592101472E-002) (  1.7869834092736855E-003,  1.2220718228849029E-003)
 (  6.2261876186893023E-003,  1.9720034470478320E-002) (  1.2408176911837331E-002,  1.7835186362370952E-002) (  4.9390828821604038E-003,  4.3797748624719907E-004) (-0.50304587960920011     ,-0.25202441099129258     ) ( 0.30815988594347798     , -0.0000000000000000     ) (  0.0000000000000000     ,  0.0000000000000000     ) ( -7.7630298045423133E-003,  2.8213399981127209E-003) ( -2.7047134101851528E-002,  4.2461024292230719E-002) (  1.1706047937295140E-003, -4.7202810867870973E-003) (  1.6881450167177927E-002,  2.0256149233728957E-002)
 ( -1.6881450167177927E-002,  2.0256149233728957E-002) (  1.1706047937295140E-003,  4.7202810867870973E-003) (  2.7047134101851528E-002,  4.2461024292230719E-002) ( -7.7630298045423133E-003, -2.8213399981127209E-003) (  0.0000000000000000     , -0.0000000000000000     ) ( 0.30815988594347798     , -0.0000000000000000     ) ( 0.50304587960920011     ,-0.25202441099129258     ) (  4.9390828821604038E-003, -4.3797748624719907E-004) ( -1.2408176911837331E-002,  1.7835186362370952E-002) (  6.2261876186893023E-003, -1.9720034470478320E-002)
 (  1.7869834092736855E-003, -1.2220718228849029E-003) ( -1.3783646342602564E-002,  1.6539076592101472E-002) ( -4.2040378022729970E-003, -1.1454965822299238E-002) (  0.0000000000000000     , -0.0000000000000000     ) ( -7.7630298045423133E-003, -2.8213399981127209E-003) ( 0.50304587960920011     , 0.25202441099129258     ) (-0.24777730984646210     , -0.0000000000000000     ) ( 0.10641671684415394     , -5.1087132280565210E-002) (  9.6750381316330313E-003, -2.3297795554536832E-003) (  3.5857975481981809E-002, -6.0320737416632408E-002)
 (  0.0000000000000000     , -0.0000000000000000     ) (  2.7296622462089719E-003, -1.8667455443475782E-003) (  0.0000000000000000     , -0.0000000000000000     ) ( -4.2040378022729970E-003, -1.1454965822299238E-002) ( -2.7047134101851528E-002, -4.2461024292230719E-002) (  4.9390828821604038E-003,  4.3797748624719907E-004) ( 0.10641671684415394     ,  5.1087132280565210E-002) (-0.35790760828899293     , -0.0000000000000000     ) (-0.65408956417965169     , 0.33065528074357942     ) ( -1.1106923393482975E-002,  1.3918290209642024E-003)
 (  0.0000000000000000     , -0.0000000000000000     ) (  0.0000000000000000     , -0.0000000000000000     ) (  2.7296622462089719E-003, -1.8667455443475782E-003) (  1.3783646342602564E-002, -1.6539076592101472E-002) (  1.1706047937295140E-003,  4.7202810867870973E-003) ( -1.2408176911837331E-002, -1.7835186362370952E-002) (  9.6750381316330313E-003,  2.3297795554536832E-003) (-0.65408956417965169     ,-0.33065528074357942     ) ( 0.54892199316521872     , -0.0000000000000000     ) ( 0.39399166877980257     ,-0.20448916901557018     )
 (  0.0000000000000000     , -0.0000000000000000     ) (  0.0000000000000000     , -0.0000000000000000     ) (  0.0000000000000000     , -0.0000000000000000     ) (  1.7869834092736855E-003, -1.2220718228849029E-003) (  1.6881450167177927E-002, -2.0256149233728957E-002) (  6.2261876186893023E-003,  1.9720034470478320E-002) (  3.5857975481981809E-002,  6.0320737416632408E-002) ( -1.1106923393482975E-002, -1.3918290209642024E-003) ( 0.39399166877980257     , 0.20448916901557018     ) (-0.25139696097324166     , -0.0000000000000000     )
 Mode           23
 (-0.30125343820911443     , -0.0000000000000000     ) (-0.39911072132483327     , 0.19809829705360121     ) (-0.12808841508817947     , 0.17206691472336946     ) ( -5.4246197766823767E-002, 0.35673402271654170     ) (  7.8797723741889245E-002, 0.26729949852281953     ) (  8.1961609500010121E-002,  9.5397892311525262E-002) (  2.0845594128745339E-002,  9.1400565158872762E-003) (  0.0000000000000000     ,  0.0000000000000000     ) (  0.0000000000000000     ,  0.0000000000000000     ) (  0.0000000000000000     ,  0.0000000000000000     )
 (-0.39911072132483327     ,-0.19809829705360121     ) ( 0.64373084772175759     , -0.0000000000000000     ) ( 0.55556921168689188     ,-0.27181944533980817     ) (  7.0999648301862589E-002, -8.8218471240429711E-002) (  1.6517732953438835E-002,-0.10413989709208547     ) (  1.7536276866398883E-002,  5.9450161021549035E-002) (  6.6921373924091684E-002,  7.7892052900071770E-002) (  3.1842171000434183E-002,  1.3961666946742595E-002) (  0.0000000000000000     ,  0.0000000000000000     ) (  0.0000000000000000     ,  0.0000000000000000     )
 (-0.12808841508817947     ,-0.17206691472336946     ) ( 0.55556921168689188     , 0.27181944533980817     ) (-0.42998687900742466     , -0.0000000000000000     ) ( -7.2512625342523368E-002,  3.5299307705623333E-002) (  4.9802059028477438E-002, -6.4691586876787402E-002) (  3.8663650455909269E-002,-0.24977595201641059     ) ( -4.8206392292037568E-002,-0.16359448856265282     ) (  0.0000000000000000     ,  0.0000000000000000     ) (  3.1842171000434183E-002,  1.3961666946742595E-002) (  0.0000000000000000     ,  0.0000000000000000     )
 ( -5.4246197766823767E-002,-0.35673402271654170     ) (  7.0999648301862589E-002,  8.8218471240429711E-002) ( -7.2512625342523368E-002, -3.5299307705623333E-002) (-0.29004700903530883     , -0.0000000000000000     ) (-0.41568556685964853     , 0.20351868970781192     ) ( -4.9359845135056375E-002,  6.1081160259431957E-002) (  0.0000000000000000     ,  0.0000000000000000     ) ( -4.8206392292037568E-002,-0.16359448856265282     ) ( -6.6921373924091684E-002, -7.7892052900071770E-002) (  2.0845594128745339E-002,  9.1400565158872762E-003)
 (  7.8797723741889245E-002,-0.26729949852281953     ) (  1.6517732953438835E-002, 0.10413989709208547     ) (  4.9802059028477438E-002,  6.4691586876787402E-002) (-0.41568556685964853     ,-0.20351868970781192     ) ( 0.37755647853009039     , -0.0000000000000000     ) (  0.0000000000000000     ,  0.0000000000000000     ) ( -4.9359845135056375E-002,  6.1081160259431957E-002) ( -3.8663650455909269E-002, 0.24977595201641059     ) (  1.7536276866398883E-002,  5.9450161021549035E-002) ( -8.1961609500010121E-002, -9.5397892311525262E-002)
 (  8.1961609500010121E-002, -9.5397892311525262E-002) (  1.7536276866398883E-002, -5.9450161021549035E-002) (  3.8663650455909269E-002, 0.24977595201641059     ) ( -4.9359845135056375E-002, -6.1081160259431957E-002) (  0.0000000000000000     , -0.0000000000000000     ) ( 0.37755647853009039     , -0.0000000000000000     ) ( 0.41568556685964853     ,-0.20351868970781192     ) (  4.9802059028477438E-002, -6.4691586876787402E-002) ( -1.6517732953438835E-002, 0.10413989709208547     ) (  7.8797723741889245E-002, 0.26729949852281953     )
 (  2.0845594128745339E-002, -9.1400565158872762E-003) (  6.6921373924091684E-002, -7.7892052900071770E-002) ( -4.8206392292037568E-002, 0.16359448856265282     ) (  0.0000000000000000     , -0.0000000000000000     ) ( -4.9359845135056375E-002, -6.1081160259431957E-002) ( 0.41568556685964853     , 0.20351868970781192     ) (-0.29004700903530883     , -0.0000000000000000     ) (  7.2512625342523368E-002, -3.5299307705623333E-002) (  7.0999648301862589E-002, -8.8218471240429711E-002) (  5.4246197766823767E-002,-0.35673402271654170     )
 (  0.0000000000000000     , -0.0000000000000000     ) (  3.1842171000434183E-002, -1.3961666946742595E-002) (  0.0000000000000000     , -0.0000000000000000     ) ( -4.8206392292037568E-002, 0.16359448856265282     ) ( -3.8663650455909269E-002,-0.24977595201641059     ) (  4.9802059028477438E-002,  6.4691586876787402E-002) (  7.2512625342523368E-002,  3.5299307705623333E-002) (-0.42998687900742466     , -0.0000000000000000     ) (-0.55556921168689188     , 0.27181944533980817     ) (-0.12808841508817947     , 0.17206691472336946     )
 (  0.0000000000000000     , -0.0000000000000000     ) (  0.0000000000000000     , -0.0000000000000000     ) (  3.1842171000434183E-002, -1.3961666946742595E-002) ( -6.6921373924091684E-002,  7.7892052900071770E-002) (  1.7536276866398883E-002, -5.9450161021549035E-002) ( -1.6517732953438835E-002,-0.10413989709208547     ) (  7.0999648301862589E-002,  8.8218471240429711E-002) (-0.55556921168689188     ,-0.27181944533980817     ) ( 0.64373084772175759     , -0.0000000000000000     ) ( 0.39911072132483327     ,-0.19809829705360121     )
 (  0.0000000000000000     , -0.0000000000000000     ) (  0.0000000000000000     , -0.0000000000000000     ) (  0.0000000000000000     , -0.0000000000000000     ) (  2.0845594128745339E-002, -9.1400565158872762E-003) ( -8.1961609500010121E-002,  9.5397892311525262E-002) (  7.8797723741889245E-002,-0.26729949852281953     ) (  5.4246197766823767E-002, 0.35673402271654170     ) (-0.12808841508817947     ,-0.17206691472336946     ) ( 0.39911072132483327     , 0.19809829705360121     ) (-0.30125343820911443     , -0.0000000000000000     )
 Mode           24
 ( -3.5403315384348648E-002, -0.0000000000000000     ) (-0.29354976635342617     , 0.14869012462721004     ) ( -4.4580116955411621E-002,  6.1646624935263947E-002) ( -2.7349343924294146E-002, 0.17175797905937940     ) ( 0.11140397532736337     , 0.34926675242456362     ) ( -3.2808161577696317E-002, -3.3329071214679956E-002) ( -2.7131007462229784E-002, -9.0605812185869591E-003) (  0.0000000000000000     ,  0.0000000000000000     ) (  0.0000000000000000     ,  0.0000000000000000     ) (  0.0000000000000000     ,  0.0000000000000000     )
 (-0.29354976635342617     ,-0.14869012462721004     ) ( -1.1775432000695495E-002, -0.0000000000000000     ) ( 0.40985332229221649     ,-0.20745332349331252     ) (  4.5774003125954366E-002, -6.3224524765723947E-002) (  6.7662477971110304E-003, -4.3007292329635696E-002) (  2.4972903474551642E-002,  7.8307494598207503E-002) ( -2.6787751754713429E-002, -2.7213072692282878E-002) ( -4.1443298458693240E-002, -1.3840266424823323E-002) (  0.0000000000000000     ,  0.0000000000000000     ) (  0.0000000000000000     ,  0.0000000000000000     )
 ( -4.4580116955411621E-002, -6.1646624935263947E-002) ( 0.40985332229221649     , 0.20745332349331252     ) (  1.1745901328854093E-002, -0.0000000000000000     ) ( -5.5689845123573514E-002,  2.8161763540572732E-002) (  2.2994497846932145E-002, -3.1782320129796038E-002) (  1.7931570699512359E-002,-0.11312719365415536     ) ( -6.7823053014364698E-002,-0.21260883288196458     ) (  0.0000000000000000     ,  0.0000000000000000     ) ( -4.1443298458693240E-002, -1.3840266424823323E-002) (  0.0000000000000000     ,  0.0000000000000000     )
 ( -2.7349343924294146E-002,-0.17175797905937940     ) (  4.5774003125954366E-002,  6.3224524765723947E-002) ( -5.5689845123573514E-002, -2.8161763540572732E-002) (  1.8523870952006246E-002, -0.0000000000000000     ) (-0.30890346925858930     , 0.15634007164755553     ) ( -3.4207543884712255E-002,  4.7235216673978501E-002) (  0.0000000000000000     ,  0.0000000000000000     ) ( -6.7823053014364698E-002,-0.21260883288196458     ) (  2.6787751754713429E-002,  2.7213072692282878E-002) ( -2.7131007462229784E-002, -9.0605812185869591E-003)
 ( 0.11140397532736337     ,-0.34926675242456362     ) (  6.7662477971110304E-003,  4.3007292329635696E-002) (  2.2994497846932145E-002,  3.1782320129796038E-002) (-0.30890346925858930     ,-0.15634007164755553     ) (  1.6908975104183797E-002, -0.0000000000000000     ) (  0.0000000000000000     ,  0.0000000000000000     ) ( -3.4207543884712255E-002,  4.7235216673978501E-002) ( -1.7931570699512359E-002, 0.11312719365415536     ) (  2.4972903474551642E-002,  7.8307494598207503E-002) (  3.2808161577696317E-002,  3.3329071214679956E-002)
 ( -3.2808161577696317E-002,  3.3329071214679956E-002) (  2.4972903474551642E-002, -7.8307494598207503E-002) (  1.7931570699512359E-002, 0.11312719365415536     ) ( -3.4207543884712255E-002, -4.7235216673978501E-002) (  0.0000000000000000     , -0.0000000000000000     ) (  1.6908975104183797E-002, -0.0000000000000000     ) ( 0.30890346925858930     ,-0.15634007164755553     ) (  2.2994497846932145E-002, -3.1782320129796038E-002) ( -6.7662477971110304E-003,  4.3007292329635696E-002) ( 0.11140397532736337     , 0.34926675242456362     )
 ( -2.7131007462229784E-002,  9.0605812185869591E-003) ( -2.6787751754713429E-002,  2.7213072692282878E-002) ( -6.7823053014364698E-002, 0.21260883288196458     ) (  0.0000000000000000     , -0.0000000000000000     ) ( -3.4207543884712255E-002, -4.7235216673978501E-002) ( 0.30890346925858930     , 0.15634007164755553     ) (  1.8523870952006246E-002, -0.0000000000000000     ) (  5.5689845123573514E-002, -2.8161763540572732E-002) (  4.5774003125954366E-002, -6.3224524765723947E-002) (  2.7349343924294146E-002,-0.17175797905937940     )
 (  0.0000000000000000     , -0.0000000000000000     ) ( -4.1443298458693240E-002,  1.3840266424823323E-002) (  0.0000000000000000     , -0.0000000000000000     ) ( -6.7823053014364698E-002, 0.21260883288196458     ) ( -1.7931570699512359E-002,-0.11312719365415536     ) (  2.2994497846932145E-002,  3.1782320129796038E-002) (  5.5689845123573514E-002,  2.8161763540572732E-002) (  1.1745901328854093E-002, -0.0000000000000000     ) (-0.40985332229221649     , 0.20745332349331252     ) ( -4.4580116955411621E-002,  6.1646624935263947E-002)
 (  0.0000000000000000     , -0.0000000000000000     ) (  0.0000000000000000     , -0.0000000000000000     ) ( -4.1443298458693240E-002,  1.3840266424823323E-002) (  2.6787751754713429E-002, -2.7213072692282878E-002) (  2.4972903474551642E-002, -7.8307494598207503E-002) ( -6.7662477971110304E-003, -4.3007292329635696E-002) (  4.5774003125954366E-002,  6.3224524765723947E-002) (-0.40985332229221649     ,-0.20745332349331252     ) ( -1.1775432000695495E-002, -0.0000000000000000     ) ( 0.29354976635342617     ,-0.14869012462721004     )
 (  0.0000000000000000     , -0.0000000000000000     ) (  0.0000000000000000     , -0.0000000000000000     ) (  0.0000000000000000     , -0.0000000000000000     ) ( -2.7131007462229784E-002,  9.0605812185869591E-003) (  3.2808161577696317E-002, -3.3329071214679956E-002) ( 0.11140397532736337     ,-0.34926675242456362     ) (  2.7349343924294146E-002, 0.17175797905937940     ) ( -4.4580116955411621E-002, -6.1646624935263947E-002) ( 0.29354976635342617     , 0.14869012462721004     ) ( -3.5403315384348648E-002, -0.0000000000000000     )
 Mode           25
 ( -4.5375793819302117E-002, -0.0000000000000000     ) (-0.34895146851288572     , 0.17677896022293452     ) ( -8.4239809122739942E-002, 0.11631198704001233     ) ( -4.2496596082474171E-002, 0.26516496534920053     ) ( 0.20357600078977353     , 0.63912020018644111     ) (  7.1854911006136168E-002,  7.2946618134345553E-002) ( -2.7747667985655502E-002, -9.2618451894423484E-003) (  0.0000000000000000     ,  0.0000000000000000     ) (  0.0000000000000000     ,  0.0000000000000000     ) (  0.0000000000000000     ,  0.0000000000000000     )
 (-0.34895146851288572     ,-0.17677896022293452     ) ( -3.6911516411234448E-002, -0.0000000000000000     ) ( 0.43307278840812646     ,-0.21917143028269889     ) (  7.2109856755367588E-002, -9.9675599317164756E-002) (  1.0961699352294164E-002, -6.9009147969149393E-002) (  4.6246746612492243E-002, 0.14521072054930306     ) (  5.8669289159376213E-002,  5.9560664296933595E-002) ( -4.2385262967589730E-002, -1.4147702218527390E-002) (  0.0000000000000000     ,  0.0000000000000000     ) (  0.0000000000000000     ,  0.0000000000000000     )
 ( -8.4239809122739942E-002,-0.11631198704001233     ) ( 0.43307278840812646     , 0.21917143028269889     ) (  3.8010663230001615E-002, -0.0000000000000000     ) ( -4.4883013682788603E-002,  2.2659291079954416E-002) (  4.0364982099064924E-002, -5.5759784264005470E-002) (  2.8310862053497549E-002,-0.17726229176387001     ) (-0.12281318715644329     ,-0.38553019492183693     ) (  0.0000000000000000     ,  0.0000000000000000     ) ( -4.2385262967589730E-002, -1.4147702218527390E-002) (  0.0000000000000000     ,  0.0000000000000000     )
 ( -4.2496596082474171E-002,-0.26516496534920053     ) (  7.2109856755367588E-002,  9.9675599317164756E-002) ( -4.4883013682788603E-002, -2.2659291079954416E-002) (  3.7930741515877636E-002, -0.0000000000000000     ) (-0.31600034713579533     , 0.15988475426880192     ) ( -5.1476356318549618E-002,  7.1171249839945050E-002) (  0.0000000000000000     ,  0.0000000000000000     ) (-0.12281318715644329     ,-0.38553019492183693     ) ( -5.8669289159376213E-002, -5.9560664296933595E-002) ( -2.7747667985655502E-002, -9.2618451894423484E-003)
 ( 0.20357600078977353     ,-0.63912020018644111     ) (  1.0961699352294164E-002,  6.9009147969149393E-002) (  4.0364982099064924E-002,  5.5759784264005470E-002) (-0.31600034713579533     ,-0.15988475426880192     ) (  6.3459054846573132E-003, -0.0000000000000000     ) (  0.0000000000000000     ,  0.0000000000000000     ) ( -5.1476356318549618E-002,  7.1171249839945050E-002) ( -2.8310862053497549E-002, 0.17726229176387001     ) (  4.6246746612492243E-002, 0.14521072054930306     ) ( -7.1854911006136168E-002, -7.2946618134345553E-002)
 (  7.1854911006136168E-002, -7.2946618134345553E-002) (  4.6246746612492243E-002,-0.14521072054930306     ) (  2.8310862053497549E-002, 0.17726229176387001     ) ( -5.1476356318549618E-002, -7.1171249839945050E-002) (  0.0000000000000000     , -0.0000000000000000     ) (  6.3459054846573132E-003, -0.0000000000000000     ) ( 0.31600034713579533     ,-0.15988475426880192     ) (  4.0364982099064924E-002, -5.5759784264005470E-002) ( -1.0961699352294164E-002,  6.9009147969149393E-002) ( 0.20357600078977350     , 0.63912020018644111     )
 ( -2.7747667985655502E-002,  9.2618451894423484E-003) (  5.8669289159376213E-002, -5.9560664296933595E-002) (-0.12281318715644329     , 0.38553019492183693     ) (  0.0000000000000000     , -0.0000000000000000     ) ( -5.1476356318549618E-002, -7.1171249839945050E-002) ( 0.31600034713579533     , 0.15988475426880192     ) (  3.7930741515877636E-002, -0.0000000000000000     ) (  4.4883013682788603E-002, -2.2659291079954416E-002) (  7.2109856755367588E-002, -9.9675599317164756E-002) (  4.2496596082474171E-002,-0.26516496534920053     )
 (  0.0000000000000000     , -0.0000000000000000     ) ( -4.2385262967589730E-002,  1.4147702218527390E-002) (  0.0000000000000000     , -0.0000000000000000     ) (-0.12281318715644329     , 0.38553019492183693     ) ( -2.8310862053497549E-002,-0.17726229176387001     ) (  4.0364982099064924E-002,  5.5759784264005470E-002) (  4.4883013682788603E-002,  2.2659291079954416E-002) (  3.8010663230001615E-002, -0.0000000000000000     ) (-0.43307278840812646     , 0.21917143028269889     ) ( -8.4239809122739942E-002, 0.11631198704001233     )
 (  0.0000000000000000     , -0.0000000000000000     ) (  0.0000000000000000     , -0.0000000000000000     ) ( -4.2385262967589730E-002,  1.4147702218527390E-002) ( -5.8669289159376213E-002,  5.9560664296933595E-002) (  4.6246746612492243E-002,-0.14521072054930306     ) ( -1.0961699352294164E-002, -6.9009147969149393E-002) (  7.2109856755367588E-002,  9.9675599317164756E-002) (-0.43307278840812646     ,-0.21917143028269889     ) ( -3.6911516411234448E-002, -0.0000000000000000     ) ( 0.34895146851288572     ,-0.17677896022293452     )
 (  0.0000000000000000     , -0.0000000000000000     ) (  0.0000000000000000     , -0.0000000000000000     ) (  0.0000000000000000     , -0.0000000000000000     ) ( -2.7747667985655502E-002,  9.2618451894423484E-003) ( -7.1854911006136168E-002,  7.2946618134345553E-002) ( 0.20357600078977350     ,-0.63912020018644111     ) (  4.2496596082474171E-002, 0.26516496534920053     ) ( -8.4239809122739942E-002,-0.11631198704001233     ) ( 0.34895146851288572     , 0.17677896022293452     ) ( -4.5375793819302117E-002, -0.0000000000000000     )
 Mode           26
 ( -8.3297535719283902E-002, -0.0000000000000000     ) ( 0.37720075328603164     ,-0.19168780090246690     ) (-0.13616305057815672     , 0.18618791796881232     ) (  9.7100676167787107E-003, -5.6994348875756884E-002) (  7.8185918474065641E-002, 0.24565193318269299     ) ( -5.0946827119194751E-002, -5.1783644896337966E-002) ( -1.9926970592381136E-002, -6.6613692921210542E-003) (  0.0000000000000000     ,  0.0000000000000000     ) (  0.0000000000000000     ,  0.0000000000000000     ) (  0.0000000000000000     ,  0.0000000000000000     )
 ( 0.37720075328603164     , 0.19168780090246690     ) (  5.8435358251911262E-002, -0.0000000000000000     ) (-0.60085968705521653     , 0.30541537063166263     ) ( 0.16276190501525667     ,-0.22259302035942455     ) ( -4.3403935054079695E-003,  2.5684438926026117E-002) (  1.7411040832928704E-002,  5.4700989741976278E-002) ( -4.1597910151938457E-002, -4.2281169005835430E-002) ( -3.0438950370248522E-002, -1.0175409671066378E-002) (  0.0000000000000000     ,  0.0000000000000000     ) (  0.0000000000000000     ,  0.0000000000000000     )
 (-0.13616305057815672     ,-0.18618791796881232     ) (-0.60085968705521653     ,-0.30541537063166263     ) (  1.3869145080666317E-002, -0.0000000000000000     ) (  9.0409175861919475E-002, -4.5968316609751175E-002) (  7.7413462768814792E-002,-0.10586374988898714     ) ( -8.3045120102463975E-003,  4.8952284420654871E-002) ( -4.7812044439882191E-002,-0.15022531945764972     ) (  0.0000000000000000     ,  0.0000000000000000     ) ( -3.0438950370248522E-002, -1.0175409671066378E-002) (  0.0000000000000000     ,  0.0000000000000000     )
 (  9.7100676167787107E-003,  5.6994348875756884E-002) ( 0.16276190501525667     , 0.22259302035942455     ) (  9.0409175861919475E-002,  4.5968316609751175E-002) ( -1.4538021060820951E-003, -0.0000000000000000     ) ( 0.45603470103052757     ,-0.23181079190273812     ) (-0.12105105428346499     , 0.16555105714807053     ) (  0.0000000000000000     ,  0.0000000000000000     ) ( -4.7812044439882191E-002,-0.15022531945764972     ) (  4.1597910151938457E-002,  4.2281169005835430E-002) ( -1.9926970592381136E-002, -6.6613692921210542E-003)
 (  7.8185918474065641E-002,-0.24565193318269299     ) ( -4.3403935054079695E-003, -2.5684438926026117E-002) (  7.7413462768814792E-002, 0.10586374988898714     ) ( 0.45603470103052757     , 0.23181079190273812     ) (  1.2446834492788411E-002, -0.0000000000000000     ) (  0.0000000000000000     ,  0.0000000000000000     ) (-0.12105105428346499     , 0.16555105714807053     ) (  8.3045120102463975E-003, -4.8952284420654871E-002) (  1.7411040832928704E-002,  5.4700989741976278E-002) (  5.0946827119194751E-002,  5.1783644896337966E-002)
 ( -5.0946827119194751E-002,  5.1783644896337966E-002) (  1.7411040832928704E-002, -5.4700989741976278E-002) ( -8.3045120102463975E-003, -4.8952284420654871E-002) (-0.12105105428346499     ,-0.16555105714807053     ) (  0.0000000000000000     , -0.0000000000000000     ) (  1.2446834492788411E-002, -0.0000000000000000     ) (-0.45603470103052757     , 0.23181079190273812     ) (  7.7413462768814792E-002,-0.10586374988898714     ) (  4.3403935054079695E-003, -2.5684438926026117E-002) (  7.8185918474065641E-002, 0.24565193318269299     )
 ( -1.9926970592381136E-002,  6.6613692921210542E-003) ( -4.1597910151938457E-002,  4.2281169005835430E-002) ( -4.7812044439882191E-002, 0.15022531945764972     ) (  0.0000000000000000     , -0.0000000000000000     ) (-0.12105105428346499     ,-0.16555105714807053     ) (-0.45603470103052757     ,-0.23181079190273812     ) ( -1.4538021060820951E-003, -0.0000000000000000     ) ( -9.0409175861919475E-002,  4.5968316609751175E-002) ( 0.16276190501525667     ,-0.22259302035942455     ) ( -9.7100676167787107E-003,  5.6994348875756884E-002)
 (  0.0000000000000000     , -0.0000000000000000     ) ( -3.0438950370248522E-002,  1.0175409671066378E-002) (  0.0000000000000000     , -0.0000000000000000     ) ( -4.7812044439882191E-002, 0.15022531945764972     ) (  8.3045120102463975E-003,  4.8952284420654871E-002) (  7.7413462768814792E-002, 0.10586374988898714     ) ( -9.0409175861919475E-002, -4.5968316609751175E-002) (  1.3869145080666317E-002, -0.0000000000000000     ) ( 0.60085968705521653     ,-0.30541537063166263     ) (-0.13616305057815672     , 0.18618791796881232     )
 (  0.0000000000000000     , -0.0000000000000000     ) (  0.0000000000000000     , -0.0000000000000000     ) ( -3.0438950370248522E-002,  1.0175409671066378E-002) (  4.1597910151938457E-002, -4.2281169005835430E-002) (  1.7411040832928704E-002, -5.4700989741976278E-002) (  4.3403935054079695E-003,  2.5684438926026117E-002) ( 0.16276190501525667     , 0.22259302035942455     ) ( 0.60085968705521653     , 0.30541537063166263     ) (  5.8435358251911262E-002, -0.0000000000000000     ) (-0.37720075328603164     , 0.19168780090246690     )
 (  0.0000000000000000     , -0.0000000000000000     ) (  0.0000000000000000     , -0.0000000000000000     ) (  0.0000000000000000     , -0.0000000000000000     ) ( -1.9926970592381136E-002,  6.6613692921210542E-003) (  5.0946827119194751E-002, -5.1783644896337966E-002) (  7.8185918474065641E-002,-0.24565193318269299     ) ( -9.7100676167787107E-003, -5.6994348875756884E-002) (-0.13616305057815672     ,-0.18618791796881232     ) (-0.37720075328603164     ,-0.19168780090246690     ) ( -8.3297535719283902E-002, -0.0000000000000000     )
 Mode           27
 (-0.28354454963843534     , -0.0000000000000000     ) ( 0.35283024875864122     ,-0.17952777162134329     ) (-0.30163896368825921     , 0.41280592378976821     ) (  8.5217652722351491E-004, -1.0031314340030470E-003) (  6.2892800121230594E-002, 0.19764239869245762     ) ( -4.6401508107310314E-002, -4.7169073898019186E-002) ( -2.2378550633225424E-002, -7.4832194208827446E-003) (  0.0000000000000000     ,  0.0000000000000000     ) (  0.0000000000000000     ,  0.0000000000000000     ) (  0.0000000000000000     ,  0.0000000000000000     )
 ( 0.35283024875864122     , 0.17952777162134329     ) ( 0.49523023175966230     , -0.0000000000000000     ) (-0.54605313100742858     , 0.27798949144922747     ) ( 0.32050348653614796     ,-0.43864762002626290     ) ( -1.3579228538376851E-003,  6.7938042864376510E-003) (  1.4415532719418093E-002,  4.5299173451306421E-002) ( -3.7886672719509032E-002, -3.8513387563259907E-002) ( -3.4183800740052485E-002, -1.1430806479386262E-002) (  0.0000000000000000     ,  0.0000000000000000     ) (  0.0000000000000000     ,  0.0000000000000000     )
 (-0.30163896368825921     ,-0.41280592378976821     ) (-0.54605313100742858     ,-0.27798949144922747     ) (-0.25591787345043182     , -0.0000000000000000     ) (  7.8190747661911933E-002, -3.9841375698254425E-002) ( 0.16056354870013589     ,-0.21974505276403417     ) ( -1.7058224642501171E-003,  7.2033309794799598E-003) ( -3.7706670680217116E-002,-0.11849803292928428     ) (  0.0000000000000000     ,  0.0000000000000000     ) ( -3.4183800740052485E-002, -1.1430806479386262E-002) (  0.0000000000000000     ,  0.0000000000000000     )
 (  8.5217652722351491E-004,  1.0031314340030470E-003) ( 0.32050348653614796     , 0.43864762002626290     ) (  7.8190747661911933E-002,  3.9841375698254425E-002) (-0.19641102291323428     , -0.0000000000000000     ) ( 0.41136256914549335     ,-0.20944685413303021     ) (-0.23609384089225849     , 0.32312413489559072     ) (  0.0000000000000000     ,  0.0000000000000000     ) ( -3.7706670680217116E-002,-0.11849803292928428     ) (  3.7886672719509032E-002,  3.8513387563259907E-002) ( -2.2378550633225424E-002, -7.4832194208827446E-003)
 (  6.2892800121230594E-002,-0.19764239869245762     ) ( -1.3579228538376851E-003, -6.7938042864376510E-003) ( 0.16056354870013589     , 0.21974505276403417     ) ( 0.41136256914549335     , 0.20944685413303021     ) ( 0.24064321424243906     , -0.0000000000000000     ) (  0.0000000000000000     ,  0.0000000000000000     ) (-0.23609384089225849     , 0.32312413489559072     ) (  1.7058224642501171E-003, -7.2033309794799598E-003) (  1.4415532719418093E-002,  4.5299173451306421E-002) (  4.6401508107310314E-002,  4.7169073898019186E-002)
 ( -4.6401508107310314E-002,  4.7169073898019186E-002) (  1.4415532719418093E-002, -4.5299173451306421E-002) ( -1.7058224642501171E-003, -7.2033309794799598E-003) (-0.23609384089225849     ,-0.32312413489559072     ) (  0.0000000000000000     , -0.0000000000000000     ) ( 0.24064321424243906     , -0.0000000000000000     ) (-0.41136256914549335     , 0.20944685413303021     ) ( 0.16056354870013589     ,-0.21974505276403417     ) (  1.3579228538376851E-003, -6.7938042864376510E-003) (  6.2892800121230594E-002, 0.19764239869245762     )
 ( -2.2378550633225424E-002,  7.4832194208827446E-003) ( -3.7886672719509032E-002,  3.8513387563259907E-002) ( -3.7706670680217116E-002, 0.11849803292928428     ) (  0.0000000000000000     , -0.0000000000000000     ) (-0.23609384089225849     ,-0.32312413489559072     ) (-0.41136256914549335     ,-0.20944685413303021     ) (-0.19641102291323428     , -0.0000000000000000     ) ( -7.8190747661911933E-002,  3.9841375698254425E-002) ( 0.32050348653614796     ,-0.43864762002626290     ) ( -8.5217652722351491E-004,  1.0031314340030470E-003)
 (  0.0000000000000000     , -0.0000000000000000     ) ( -3.4183800740052485E-002,  1.1430806479386262E-002) (  0.0000000000000000     , -0.0000000000000000     ) ( -3.7706670680217116E-002, 0.11849803292928428     ) (  1.7058224642501171E-003,  7.2033309794799598E-003) ( 0.16056354870013589     , 0.21974505276403417     ) ( -7.8190747661911933E-002, -3.9841375698254425E-002) (-0.25591787345043182     , -0.0000000000000000     ) ( 0.54605313100742858     ,-0.27798949144922747     ) (-0.30163896368825921     , 0.41280592378976821     )
 (  0.0000000000000000     , -0.0000000000000000     ) (  0.0000000000000000     , -0.0000000000000000     ) ( -3.4183800740052485E-002,  1.1430806479386262E-002) (  3.7886672719509032E-002, -3.8513387563259907E-002) (  1.4415532719418093E-002, -4.5299173451306421E-002) (  1.3579228538376851E-003,  6.7938042864376510E-003) ( 0.32050348653614796     , 0.43864762002626290     ) ( 0.54605313100742858     , 0.27798949144922747     ) ( 0.49523023175966230     , -0.0000000000000000     ) (-0.35283024875864122     , 0.17952777162134329     )
 (  0.0000000000000000     , -0.0000000000000000     ) (  0.0000000000000000     , -0.0000000000000000     ) (  0.0000000000000000     , -0.0000000000000000     ) ( -2.2378550633225424E-002,  7.4832194208827446E-003) (  4.6401508107310314E-002, -4.7169073898019186E-002) (  6.2892800121230594E-002,-0.19764239869245762     ) ( -8.5217652722351491E-004, -1.0031314340030470E-003) (-0.30163896368825921     ,-0.41280592378976821     ) (-0.35283024875864122     ,-0.17952777162134329     ) (-0.28354454963843534     , -0.0000000000000000     )
 Mode           28
 (-0.20873032991806670     , -0.0000000000000000     ) ( 0.53947063031337383     ,-0.27392893837298116     ) (-0.11338064439627336     , 0.15491630493618272     ) ( -5.3315795544557579E-002, 0.32964547080255041     ) ( 0.21483403016751879     , 0.67493827621150182     ) ( -8.5016415333742087E-002, -8.6373556343633209E-002) ( -3.7453742836094511E-002, -1.2508898905660934E-002) (  0.0000000000000000     ,  0.0000000000000000     ) (  0.0000000000000000     ,  0.0000000000000000     ) (  0.0000000000000000     ,  0.0000000000000000     )
 ( 0.53947063031337383     , 0.27392893837298116     ) ( 0.38950222141109864     , -0.0000000000000000     ) (-0.92610464588209840     , 0.47028683886788075     ) ( 0.15974393734223863     ,-0.21838853828391144     ) (  1.5352199335996922E-002, -9.5237081473412380E-002) (  4.7615863632151180E-002, 0.14959175231997568     ) ( -6.9415612442731908E-002, -7.0523713437144808E-002) ( -5.7211537201937702E-002, -1.9107658698580502E-002) (  0.0000000000000000     ,  0.0000000000000000     ) (  0.0000000000000000     ,  0.0000000000000000     )
 (-0.11338064439627336     ,-0.15491630493618272     ) (-0.92610464588209840     ,-0.47028683886788075     ) (-0.26700137892728454     , -0.0000000000000000     ) ( 0.15182986393653977     , -7.7106015096260930E-002) (  7.1152470090974557E-002, -9.7254063450621278E-002) (  3.7118281721783407E-002,-0.22981428138770893     ) (-0.13178813670284112     ,-0.41403839639537388     ) (  0.0000000000000000     ,  0.0000000000000000     ) ( -5.7211537201937702E-002, -1.9107658698580502E-002) (  0.0000000000000000     ,  0.0000000000000000     )
 ( -5.3315795544557579E-002,-0.32964547080255041     ) ( 0.15974393734223863     , 0.21838853828391144     ) ( 0.15182986393653977     ,  7.7106015096260930E-002) (-0.16828715795861696     , -0.0000000000000000     ) ( 0.71134176218170564     ,-0.36123068649387929     ) (-0.12001359248181762     , 0.16407508757351397     ) (  0.0000000000000000     ,  0.0000000000000000     ) (-0.13178813670284112     ,-0.41403839639537388     ) (  6.9415612442731908E-002,  7.0523713437144808E-002) ( -3.7453742836094511E-002, -1.2508898905660934E-002)
 ( 0.21483403016751879     ,-0.67493827621150182     ) (  1.5352199335996922E-002,  9.5237081473412380E-002) (  7.1152470090974557E-002,  9.7254063450621278E-002) ( 0.71134176218170564     , 0.36123068649387929     ) ( 0.25451664539286950     , -0.0000000000000000     ) (  0.0000000000000000     ,  0.0000000000000000     ) (-0.12001359248181762     , 0.16407508757351397     ) ( -3.7118281721783407E-002, 0.22981428138770893     ) (  4.7615863632151180E-002, 0.14959175231997568     ) (  8.5016415333742087E-002,  8.6373556343633209E-002)
 ( -8.5016415333742087E-002,  8.6373556343633209E-002) (  4.7615863632151180E-002,-0.14959175231997568     ) (  3.7118281721783407E-002, 0.22981428138770893     ) (-0.12001359248181762     ,-0.16407508757351397     ) (  0.0000000000000000     , -0.0000000000000000     ) ( 0.25451664539286950     , -0.0000000000000000     ) (-0.71134176218170564     , 0.36123068649387929     ) (  7.1152470090974557E-002, -9.7254063450621278E-002) ( -1.5352199335996922E-002,  9.5237081473412380E-002) ( 0.21483403016751879     , 0.67493827621150182     )
 ( -3.7453742836094511E-002,  1.2508898905660934E-002) ( -6.9415612442731908E-002,  7.0523713437144808E-002) (-0.13178813670284112     , 0.41403839639537388     ) (  0.0000000000000000     , -0.0000000000000000     ) (-0.12001359248181762     ,-0.16407508757351397     ) (-0.71134176218170564     ,-0.36123068649387929     ) (-0.16828715795861696     , -0.0000000000000000     ) (-0.15182986393653977     ,  7.7106015096260930E-002) ( 0.15974393734223863     ,-0.21838853828391144     ) (  5.3315795544557579E-002,-0.32964547080255041     )
 (  0.0000000000000000     , -0.0000000000000000     ) ( -5.7211537201937702E-002,  1.9107658698580502E-002) (  0.0000000000000000     , -0.0000000000000000     ) (-0.13178813670284112     , 0.41403839639537388     ) ( -3.7118281721783407E-002,-0.22981428138770893     ) (  7.1152470090974557E-002,  9.7254063450621278E-002) (-0.15182986393653977     , -7.7106015096260930E-002) (-0.26700137892728454     , -0.0000000000000000     ) ( 0.92610464588209840     ,-0.47028683886788075     ) (-0.11338064439627336     , 0.15491630493618272     )
 (  0.0000000000000000     , -0.0000000000000000     ) (  0.0000000000000000     , -0.0000000000000000     ) ( -5.7211537201937702E-002,  1.9107658698580502E-002) (  6.9415612442731908E-002, -7.0523713437144808E-002) (  4.7615863632151180E-002,-0.14959175231997568     ) ( -1.5352199335996922E-002, -9.5237081473412380E-002) ( 0.15974393734223863     , 0.21838853828391144     ) ( 0.92610464588209840     , 0.47028683886788075     ) ( 0.38950222141109864     , -0.0000000000000000     ) (-0.53947063031337383     , 0.27392893837298116     )
 (  0.0000000000000000     , -0.0000000000000000     ) (  0.0000000000000000     , -0.0000000000000000     ) (  0.0000000000000000     , -0.0000000000000000     ) ( -3.7453742836094511E-002,  1.2508898905660934E-002) (  8.5016415333742087E-002, -8.6373556343633209E-002) ( 0.21483403016751879     ,-0.67493827621150182     ) (  5.3315795544557579E-002, 0.32964547080255041     ) (-0.11338064439627336     ,-0.15491630493618272     ) (-0.53947063031337383     ,-0.27392893837298116     ) (-0.20873032991806670     , -0.0000000000000000     )
 Mode           29
 (-0.27256359695135124     , -0.0000000000000000     ) ( 0.73464604340127782     ,-0.37232267379316175     ) (-0.19076662451156393     , 0.26196505273471177     ) ( -6.0089105516387520E-002, 0.35907234986501940     ) ( 0.19520420396322405     , 0.61128219252632365     ) ( -4.1507957084786065E-002, -4.5391973814886195E-002) ( -3.8599638298445656E-002, -1.3223752933709126E-002) (  0.0000000000000000     ,  0.0000000000000000     ) (  0.0000000000000000     ,  0.0000000000000000     ) (  0.0000000000000000     ,  0.0000000000000000     )
 ( 0.73464604340127782     , 0.37232267379316175     ) ( 0.50954412639314073     , -0.0000000000000000     ) ( -1.2813096321977664     , 0.64945867111249422     ) ( 0.22798410116729348     ,-0.31413869191738669     ) (  1.9109664713975696E-002,-0.11502931151548636     ) (  4.3501599859926542E-002, 0.13596299233387221     ) ( -3.3891105041022600E-002, -3.7062391421415444E-002) ( -5.8961921433514551E-002, -2.0199616263372144E-002) (  0.0000000000000000     ,  0.0000000000000000     ) (  0.0000000000000000     ,  0.0000000000000000     )
 (-0.19076662451156393     ,-0.26196505273471177     ) ( -1.2813096321977664     ,-0.64945867111249422     ) (-0.31977482303978710     , -0.0000000000000000     ) ( 0.21684185568989672     ,-0.11012764487422426     ) ( 0.10906724985614244     ,-0.15014772339906399     ) (  4.3640939316543600E-002,-0.26161998450072271     ) (-0.11931191440970246     ,-0.37410730888473798     ) (  0.0000000000000000     ,  0.0000000000000000     ) ( -5.8961921433514551E-002, -2.0199616263372144E-002) (  0.0000000000000000     ,  0.0000000000000000     )
 ( -6.0089105516387520E-002,-0.35907234986501940     ) ( 0.22798410116729348     , 0.31413869191738669     ) ( 0.21684185568989672     , 0.11012764487422426     ) (-0.21608925790778838     , -0.0000000000000000     ) ( 0.99005200670479132     ,-0.50205479312782497     ) (-0.16833289198865770     , 0.23184799479821824     ) (  0.0000000000000000     ,  0.0000000000000000     ) (-0.11931191440970246     ,-0.37410730888473798     ) (  3.3891105041022600E-002,  3.7062391421415444E-002) ( -3.8599638298445656E-002, -1.3223752933709126E-002)
 ( 0.19520420396322405     ,-0.61128219252632365     ) (  1.9109664713975696E-002, 0.11502931151548636     ) ( 0.10906724985614244     , 0.15014772339906399     ) ( 0.99005200670479132     , 0.50205479312782497     ) ( 0.29888355150578605     , -0.0000000000000000     ) (  0.0000000000000000     ,  0.0000000000000000     ) (-0.16833289198865770     , 0.23184799479821824     ) ( -4.3640939316543600E-002, 0.26161998450072271     ) (  4.3501599859926542E-002, 0.13596299233387221     ) (  4.1507957084786065E-002,  4.5391973814886195E-002)
 ( -4.1507957084786065E-002,  4.5391973814886195E-002) (  4.3501599859926542E-002,-0.13596299233387221     ) (  4.3640939316543600E-002, 0.26161998450072271     ) (-0.16833289198865770     ,-0.23184799479821824     ) (  0.0000000000000000     , -0.0000000000000000     ) ( 0.29888355150578605     , -0.0000000000000000     ) (-0.99005200670479132     , 0.50205479312782497     ) ( 0.10906724985614244     ,-0.15014772339906399     ) ( -1.9109664713975696E-002, 0.11502931151548636     ) ( 0.19520420396322405     , 0.61128219252632365     )
 ( -3.8599638298445656E-002,  1.3223752933709126E-002) ( -3.3891105041022600E-002,  3.7062391421415444E-002) (-0.11931191440970246     , 0.37410730888473798     ) (  0.0000000000000000     , -0.0000000000000000     ) (-0.16833289198865770     ,-0.23184799479821824     ) (-0.99005200670479132     ,-0.50205479312782497     ) (-0.21608925790778838     , -0.0000000000000000     ) (-0.21684185568989672     , 0.11012764487422426     ) ( 0.22798410116729348     ,-0.31413869191738669     ) (  6.0089105516387520E-002,-0.35907234986501940     )
 (  0.0000000000000000     , -0.0000000000000000     ) ( -5.8961921433514551E-002,  2.0199616263372144E-002) (  0.0000000000000000     , -0.0000000000000000     ) (-0.11931191440970246     , 0.37410730888473798     ) ( -4.3640939316543600E-002,-0.26161998450072271     ) ( 0.10906724985614244     , 0.15014772339906399     ) (-0.21684185568989672     ,-0.11012764487422426     ) (-0.31977482303978710     , -0.0000000000000000     ) (  1.2813096321977664     ,-0.64945867111249422     ) (-0.19076662451156393     , 0.26196505273471177     )
 (  0.0000000000000000     , -0.0000000000000000     ) (  0.0000000000000000     , -0.0000000000000000     ) ( -5.8961921433514551E-002,  2.0199616263372144E-002) (  3.3891105041022600E-002, -3.7062391421415444E-002) (  4.3501599859926542E-002,-0.13596299233387221     ) ( -1.9109664713975696E-002,-0.11502931151548636     ) ( 0.22798410116729348     , 0.31413869191738669     ) (  1.2813096321977664     , 0.64945867111249422     ) ( 0.50954412639314073     , -0.0000000000000000     ) (-0.73464604340127782     , 0.37232267379316175     )
 (  0.0000000000000000     , -0.0000000000000000     ) (  0.0000000000000000     , -0.0000000000000000     ) (  0.0000000000000000     , -0.0000000000000000     ) ( -3.8599638298445656E-002,  1.3223752933709126E-002) (  4.1507957084786065E-002, -4.5391973814886195E-002) ( 0.19520420396322405     ,-0.61128219252632365     ) (  6.0089105516387520E-002, 0.35907234986501940     ) (-0.19076662451156393     ,-0.26196505273471177     ) (-0.73464604340127782     ,-0.37232267379316175     ) (-0.27256359695135124     , -0.0000000000000000     )
 Mode           30
 ( -5.0394975771031261E-002, -0.0000000000000000     ) (  3.3721249605685691E-002, -1.7234977285427014E-002) ( -5.0312550698930229E-003,  7.5130846281880872E-003) ( -2.7654231107446851E-002, 0.17020110961856097     ) ( -3.1034659631526129E-003, -9.5812364058789502E-003) (  1.6032303573581475E-002,  1.6329596705284475E-002) ( -4.5688018105173138E-003, -1.5293241645296610E-003) (  0.0000000000000000     ,  0.0000000000000000     ) (  0.0000000000000000     ,  0.0000000000000000     ) (  0.0000000000000000     ,  0.0000000000000000     )
 (  3.3721249605685691E-002,  1.7234977285427014E-002) (  8.0440488138621286E-002, -0.0000000000000000     ) ( -4.6668877639004354E-002,  2.3907133810805992E-002) (  1.2422033477741191E-003, -2.3303886109932353E-003) (  9.4333660659050717E-003, -5.8071413718945281E-002) ( -3.1083661160928794E-004, -9.3777211128055456E-004) (  1.3090321052224636E-002,  1.3333059877793431E-002) ( -6.9789600439822937E-003, -2.3360812486940903E-003) (  0.0000000000000000     ,  0.0000000000000000     ) (  0.0000000000000000     ,  0.0000000000000000     )
 ( -5.0312550698930229E-003, -7.5130846281880872E-003) ( -4.6668877639004354E-002, -2.3907133810805992E-002) ( -3.6111291400364842E-002, -0.0000000000000000     ) (  5.3946693422182524E-003, -2.7787238129163084E-003) (  2.1234419869650611E-003, -3.2285030235734138E-003) (  2.0723158639612837E-002,-0.12755572575577537     ) (  2.5964183660607781E-003,  8.0560110823381381E-003) (  0.0000000000000000     ,  0.0000000000000000     ) ( -6.9789600439822937E-003, -2.3360812486940903E-003) (  0.0000000000000000     ,  0.0000000000000000     )
 ( -2.7654231107446851E-002,-0.17020110961856097     ) (  1.2422033477741191E-003,  2.3303886109932353E-003) (  5.3946693422182524E-003,  2.7787238129163084E-003) ( -2.9780555102138805E-002, -0.0000000000000000     ) (  3.4196528488656723E-002, -1.7529540508585056E-002) (  4.5639194556547228E-004, -1.5933733869119083E-004) (  0.0000000000000000     ,  0.0000000000000000     ) (  2.5964183660607781E-003,  8.0560110823381381E-003) ( -1.3090321052224636E-002, -1.3333059877793431E-002) ( -4.5688018105173138E-003, -1.5293241645296610E-003)
 ( -3.1034659631526129E-003,  9.5812364058789502E-003) (  9.4333660659050717E-003,  5.8071413718945281E-002) (  2.1234419869650611E-003,  3.2285030235734138E-003) (  3.4196528488656723E-002,  1.7529540508585056E-002) (  3.5846334134913616E-002, -0.0000000000000000     ) (  0.0000000000000000     ,  0.0000000000000000     ) (  4.5639194556547228E-004, -1.5933733869119083E-004) ( -2.0723158639612837E-002, 0.12755572575577537     ) ( -3.1083661160928794E-004, -9.3777211128055456E-004) ( -1.6032303573581475E-002, -1.6329596705284475E-002)
 (  1.6032303573581475E-002, -1.6329596705284475E-002) ( -3.1083661160928794E-004,  9.3777211128055456E-004) (  2.0723158639612837E-002, 0.12755572575577537     ) (  4.5639194556547228E-004,  1.5933733869119083E-004) (  0.0000000000000000     , -0.0000000000000000     ) (  3.5846334134913616E-002, -0.0000000000000000     ) ( -3.4196528488656723E-002,  1.7529540508585056E-002) (  2.1234419869650611E-003, -3.2285030235734138E-003) ( -9.4333660659050717E-003,  5.8071413718945281E-002) ( -3.1034659631526134E-003, -9.5812364058789502E-003)
 ( -4.5688018105173138E-003,  1.5293241645296610E-003) (  1.3090321052224636E-002, -1.3333059877793431E-002) (  2.5964183660607781E-003, -8.0560110823381381E-003) (  0.0000000000000000     , -0.0000000000000000     ) (  4.5639194556547228E-004,  1.5933733869119083E-004) ( -3.4196528488656723E-002, -1.7529540508585056E-002) ( -2.9780555102138805E-002, -0.0000000000000000     ) ( -5.3946693422182524E-003,  2.7787238129163084E-003) (  1.2422033477741191E-003, -2.3303886109932353E-003) (  2.7654231107446851E-002,-0.17020110961856097     )
 (  0.0000000000000000     , -0.0000000000000000     ) ( -6.9789600439822937E-003,  2.3360812486940903E-003) (  0.0000000000000000     , -0.0000000000000000     ) (  2.5964183660607781E-003, -8.0560110823381381E-003) ( -2.0723158639612837E-002,-0.12755572575577537     ) (  2.1234419869650611E-003,  3.2285030235734138E-003) ( -5.3946693422182524E-003, -2.7787238129163084E-003) ( -3.6111291400364842E-002, -0.0000000000000000     ) (  4.6668877639004354E-002, -2.3907133810805992E-002) ( -5.0312550698930229E-003,  7.5130846281880872E-003)
 (  0.0000000000000000     , -0.0000000000000000     ) (  0.0000000000000000     , -0.0000000000000000     ) ( -6.9789600439822937E-003,  2.3360812486940903E-003) ( -1.3090321052224636E-002,  1.3333059877793431E-002) ( -3.1083661160928794E-004,  9.3777211128055456E-004) ( -9.4333660659050717E-003, -5.8071413718945281E-002) (  1.2422033477741191E-003,  2.3303886109932353E-003) (  4.6668877639004354E-002,  2.3907133810805992E-002) (  8.0440488138621286E-002, -0.0000000000000000     ) ( -3.3721249605685691E-002,  1.7234977285427014E-002)
 (  0.0000000000000000     , -0.0000000000000000     ) (  0.0000000000000000     , -0.0000000000000000     ) (  0.0000000000000000     , -0.0000000000000000     ) ( -4.5688018105173138E-003,  1.5293241645296610E-003) ( -1.6032303573581475E-002,  1.6329596705284475E-002) ( -3.1034659631526134E-003,  9.5812364058789502E-003) (  2.7654231107446851E-002, 0.17020110961856097     ) ( -5.0312550698930229E-003, -7.5130846281880872E-003) ( -3.3721249605685691E-002, -1.7234977285427014E-002) ( -5.0394975771031261E-002, -0.0000000000000000     )
 Mode           31
 ( -4.9616559099667022E-002, -0.0000000000000000     ) (  3.2236114829650095E-003, -1.6437999924720330E-003) (  2.9860870518318303E-002, -4.0308590598369637E-002) ( -6.8372241379607672E-003,  4.1975584209174757E-002) ( -5.2349412819925178E-003, -1.6284006396382229E-002) (  2.8913535843216455E-003,  2.9519420366242595E-003) ( -3.0626303663341629E-003, -1.0268078559434767E-003) (  0.0000000000000000     ,  0.0000000000000000     ) (  0.0000000000000000     ,  0.0000000000000000     ) (  0.0000000000000000     ,  0.0000000000000000     )
 (  3.2236114829650095E-003,  1.6437999924720330E-003) ( 0.10802627874723567     , -0.0000000000000000     ) (  2.1704773709919384E-002, -1.0988726016327390E-002) ( -2.6832655786085478E-002,  3.6167840255454622E-002) (  2.2089028622441550E-003, -1.3569242658653863E-002) ( -9.7979199921823835E-004, -3.0432510615336591E-003) (  2.3607803158517491E-003,  2.4102505800005359E-003) ( -4.6782451597988783E-003, -1.5684749080120978E-003) (  0.0000000000000000     ,  0.0000000000000000     ) (  0.0000000000000000     ,  0.0000000000000000     )
 (  2.9860870518318303E-002,  4.0308590598369637E-002) (  2.1704773709919384E-002,  1.0988726016327390E-002) ( -6.5095150142917751E-002, -0.0000000000000000     ) ( -7.4091698533404245E-003,  3.7531608387039962E-003) ( -1.4176454130670771E-002,  1.9116043576876102E-002) (  5.0001879280848986E-003, -3.0705703153271389E-002) (  3.5428967335207973E-003,  1.1028985238108599E-002) (  0.0000000000000000     ,  0.0000000000000000     ) ( -4.6782451597988783E-003, -1.5684749080120978E-003) (  0.0000000000000000     ,  0.0000000000000000     )
 ( -6.8372241379607672E-003, -4.1975584209174757E-002) ( -2.6832655786085478E-002, -3.6167840255454622E-002) ( -7.4091698533404245E-003, -3.7531608387039962E-003) ( -4.7954940148899630E-002, -0.0000000000000000     ) ( -1.8937359046709141E-002,  9.5884406247236341E-003) (  2.0205290684054581E-002, -2.7244058431560289E-002) (  0.0000000000000000     ,  0.0000000000000000     ) (  3.5428967335207973E-003,  1.1028985238108599E-002) ( -2.3607803158517491E-003, -2.4102505800005359E-003) ( -3.0626303663341629E-003, -1.0268078559434767E-003)
 ( -5.2349412819925178E-003,  1.6284006396382229E-002) (  2.2089028622441550E-003,  1.3569242658653863E-002) ( -1.4176454130670771E-002, -1.9116043576876102E-002) ( -1.8937359046709141E-002, -9.5884406247236341E-003) (  5.4640370644248738E-002, -0.0000000000000000     ) (  0.0000000000000000     ,  0.0000000000000000     ) (  2.0205290684054581E-002, -2.7244058431560289E-002) ( -5.0001879280848986E-003,  3.0705703153271389E-002) ( -9.7979199921823835E-004, -3.0432510615336591E-003) ( -2.8913535843216455E-003, -2.9519420366242595E-003)
 (  2.8913535843216455E-003, -2.9519420366242595E-003) ( -9.7979199921823835E-004,  3.0432510615336591E-003) (  5.0001879280848986E-003,  3.0705703153271389E-002) (  2.0205290684054581E-002,  2.7244058431560289E-002) (  0.0000000000000000     , -0.0000000000000000     ) (  5.4640370644248738E-002, -0.0000000000000000     ) (  1.8937359046709141E-002, -9.5884406247236341E-003) ( -1.4176454130670771E-002,  1.9116043576876102E-002) ( -2.2089028622441550E-003,  1.3569242658653863E-002) ( -5.2349412819925178E-003, -1.6284006396382229E-002)
 ( -3.0626303663341629E-003,  1.0268078559434767E-003) (  2.3607803158517491E-003, -2.4102505800005359E-003) (  3.5428967335207973E-003, -1.1028985238108599E-002) (  0.0000000000000000     , -0.0000000000000000     ) (  2.0205290684054581E-002,  2.7244058431560289E-002) (  1.8937359046709141E-002,  9.5884406247236341E-003) ( -4.7954940148899630E-002, -0.0000000000000000     ) (  7.4091698533404245E-003, -3.7531608387039962E-003) ( -2.6832655786085478E-002,  3.6167840255454622E-002) (  6.8372241379607672E-003, -4.1975584209174757E-002)
 (  0.0000000000000000     , -0.0000000000000000     ) ( -4.6782451597988783E-003,  1.5684749080120978E-003) (  0.0000000000000000     , -0.0000000000000000     ) (  3.5428967335207973E-003, -1.1028985238108599E-002) ( -5.0001879280848986E-003, -3.0705703153271389E-002) ( -1.4176454130670771E-002, -1.9116043576876102E-002) (  7.4091698533404245E-003,  3.7531608387039962E-003) ( -6.5095150142917751E-002, -0.0000000000000000     ) ( -2.1704773709919384E-002,  1.0988726016327390E-002) (  2.9860870518318303E-002, -4.0308590598369637E-002)
 (  0.0000000000000000     , -0.0000000000000000     ) (  0.0000000000000000     , -0.0000000000000000     ) ( -4.6782451597988783E-003,  1.5684749080120978E-003) ( -2.3607803158517491E-003,  2.4102505800005359E-003) ( -9.7979199921823835E-004,  3.0432510615336591E-003) ( -2.2089028622441550E-003, -1.3569242658653863E-002) ( -2.6832655786085478E-002, -3.6167840255454622E-002) ( -2.1704773709919384E-002, -1.0988726016327390E-002) ( 0.10802627874723567     , -0.0000000000000000     ) ( -3.2236114829650095E-003,  1.6437999924720330E-003)
 (  0.0000000000000000     , -0.0000000000000000     ) (  0.0000000000000000     , -0.0000000000000000     ) (  0.0000000000000000     , -0.0000000000000000     ) ( -3.0626303663341629E-003,  1.0268078559434767E-003) ( -2.8913535843216455E-003,  2.9519420366242595E-003) ( -5.2349412819925178E-003,  1.6284006396382229E-002) (  6.8372241379607672E-003,  4.1975584209174757E-002) (  2.9860870518318303E-002,  4.0308590598369637E-002) ( -3.2236114829650095E-003, -1.6437999924720330E-003) ( -4.9616559099667022E-002, -0.0000000000000000     )
 Mode           32
 ( -1.9090841614482146E-002, -0.0000000000000000     ) ( 0.13413388279133456     , -6.5214951275027161E-002) ( -4.5643359127022588E-002,  5.3000231489159284E-002) ( -2.3848615000761609E-003,  1.8256907207042809E-002) (  1.1804579626385510E-002,  3.1386788395534659E-002) ( -1.4348793811147875E-002, -1.3619333038436857E-002) ( -4.0251490639832922E-003, -1.4171753552115422E-003) (  0.0000000000000000     ,  0.0000000000000000     ) (  0.0000000000000000     ,  0.0000000000000000     ) (  0.0000000000000000     ,  0.0000000000000000     )
 ( 0.13413388279133456     ,  6.5214951275027161E-002) (  1.1337080854809511E-003, -0.0000000000000000     ) (-0.21034474619155516     , 0.10449350112602381     ) (  4.6892366574557261E-002, -5.6649263141073436E-002) (  3.3965801119383162E-004, -2.6225714926310048E-003) (  2.7530706033140730E-003,  7.4432983320795888E-003) ( -1.1715741087239155E-002, -1.1120138860399711E-002) ( -6.1485167563946948E-003, -2.1647711127609406E-003) (  0.0000000000000000     ,  0.0000000000000000     ) (  0.0000000000000000     ,  0.0000000000000000     )
 ( -4.5643359127022588E-002, -5.3000231489159284E-002) (-0.21034474619155516     ,-0.10449350112602381     ) (  1.8919487426191102E-002, -0.0000000000000000     ) (  3.1576544298743993E-002, -1.6114403427281723E-002) (  2.3921391862322769E-002, -2.8452544735652389E-002) (  1.3132736415930085E-003, -1.0075922649063613E-002) ( -6.9902849773092876E-003, -1.8359794576392023E-002) (  0.0000000000000000     ,  0.0000000000000000     ) ( -6.1485167563946948E-003, -2.1647711127609406E-003) (  0.0000000000000000     ,  0.0000000000000000     )
 ( -2.3848615000761609E-003, -1.8256907207042809E-002) (  4.6892366574557261E-002,  5.6649263141073436E-002) (  3.1576544298743993E-002,  1.6114403427281723E-002) (  8.0449998988170127E-003, -0.0000000000000000     ) ( 0.15981043207155474     , -7.9681510967037503E-002) ( -3.4315702995938689E-002,  4.1458327445640042E-002) (  0.0000000000000000     ,  0.0000000000000000     ) ( -6.9902849773092876E-003, -1.8359794576392023E-002) (  1.1715741087239155E-002,  1.1120138860399711E-002) ( -4.0251490639832922E-003, -1.4171753552115422E-003)
 (  1.1804579626385510E-002, -3.1386788395534659E-002) (  3.3965801119383162E-004,  2.6225714926310048E-003) (  2.3921391862322769E-002,  2.8452544735652389E-002) ( 0.15981043207155474     ,  7.9681510967037503E-002) ( -9.0073537960069193E-003, -0.0000000000000000     ) (  0.0000000000000000     ,  0.0000000000000000     ) ( -3.4315702995938689E-002,  4.1458327445640042E-002) ( -1.3132736415930085E-003,  1.0075922649063613E-002) (  2.7530706033140730E-003,  7.4432983320795888E-003) (  1.4348793811147875E-002,  1.3619333038436857E-002)
 ( -1.4348793811147875E-002,  1.3619333038436857E-002) (  2.7530706033140730E-003, -7.4432983320795888E-003) (  1.3132736415930085E-003,  1.0075922649063613E-002) ( -3.4315702995938689E-002, -4.1458327445640042E-002) (  0.0000000000000000     , -0.0000000000000000     ) ( -9.0073537960069193E-003, -0.0000000000000000     ) (-0.15981043207155474     ,  7.9681510967037503E-002) (  2.3921391862322769E-002, -2.8452544735652389E-002) ( -3.3965801119383162E-004,  2.6225714926310048E-003) (  1.1804579626385510E-002,  3.1386788395534659E-002)
 ( -4.0251490639832922E-003,  1.4171753552115422E-003) ( -1.1715741087239155E-002,  1.1120138860399711E-002) ( -6.9902849773092876E-003,  1.8359794576392023E-002) (  0.0000000000000000     , -0.0000000000000000     ) ( -3.4315702995938689E-002, -4.1458327445640042E-002) (-0.15981043207155474     , -7.9681510967037503E-002) (  8.0449998988170127E-003, -0.0000000000000000     ) ( -3.1576544298743993E-002,  1.6114403427281723E-002) (  4.6892366574557261E-002, -5.6649263141073436E-002) (  2.3848615000761609E-003, -1.8256907207042809E-002)
 (  0.0000000000000000     , -0.0000000000000000     ) ( -6.1485167563946948E-003,  2.1647711127609406E-003) (  0.0000000000000000     , -0.0000000000000000     ) ( -6.9902849773092876E-003,  1.8359794576392023E-002) ( -1.3132736415930085E-003, -1.0075922649063613E-002) (  2.3921391862322769E-002,  2.8452544735652389E-002) ( -3.1576544298743993E-002, -1.6114403427281723E-002) (  1.8919487426191102E-002, -0.0000000000000000     ) ( 0.21034474619155516     ,-0.10449350112602381     ) ( -4.5643359127022588E-002,  5.3000231489159284E-002)
 (  0.0000000000000000     , -0.0000000000000000     ) (  0.0000000000000000     , -0.0000000000000000     ) ( -6.1485167563946948E-003,  2.1647711127609406E-003) (  1.1715741087239155E-002, -1.1120138860399711E-002) (  2.7530706033140730E-003, -7.4432983320795888E-003) ( -3.3965801119383162E-004, -2.6225714926310048E-003) (  4.6892366574557261E-002,  5.6649263141073436E-002) ( 0.21034474619155516     , 0.10449350112602381     ) (  1.1337080854809511E-003, -0.0000000000000000     ) (-0.13413388279133456     ,  6.5214951275027161E-002)
 (  0.0000000000000000     , -0.0000000000000000     ) (  0.0000000000000000     , -0.0000000000000000     ) (  0.0000000000000000     , -0.0000000000000000     ) ( -4.0251490639832922E-003,  1.4171753552115422E-003) (  1.4348793811147875E-002, -1.3619333038436857E-002) (  1.1804579626385510E-002, -3.1386788395534659E-002) (  2.3848615000761609E-003,  1.8256907207042809E-002) ( -4.5643359127022588E-002, -5.3000231489159284E-002) (-0.13413388279133456     , -6.5214951275027161E-002) ( -1.9090841614482146E-002, -0.0000000000000000     )
 Mode           33
 (  1.1470498924241682E-002, -0.0000000000000000     ) (  7.0010506582969898E-003, -3.5662150603793332E-003) (  4.7218606715894824E-003, -6.4758175985785782E-003) (  4.4762603012698089E-004, -2.6869983444475134E-003) ( -1.2716736218530565E-003, -4.0377173113736045E-003) ( -2.2564251656415680E-003, -2.2937421709666333E-003) ( -8.8105676859538966E-004, -2.9534508507850395E-004) (  0.0000000000000000     ,  0.0000000000000000     ) (  0.0000000000000000     ,  0.0000000000000000     ) (  0.0000000000000000     ,  0.0000000000000000     )
 (  7.0010506582969898E-003,  3.5662150603793332E-003) ( -2.9295588863351100E-002, -0.0000000000000000     ) ( -1.2700802176945749E-002,  6.4685889453683998E-003) ( -5.0628724402114579E-003,  6.9447495472595520E-003) ( -2.8249233008825628E-004,  1.7118235389409254E-003) ( -2.4194079469414375E-004, -7.6914358814034341E-004) ( -1.8423634328656180E-003, -1.8728326401239957E-003) ( -1.3458364445471881E-003, -4.5114706950180562E-004) (  0.0000000000000000     ,  0.0000000000000000     ) (  0.0000000000000000     ,  0.0000000000000000     )
 (  4.7218606715894824E-003,  6.4758175985785782E-003) ( -1.2700802176945749E-002, -6.4685889453683998E-003) (  2.1220855274066894E-002, -0.0000000000000000     ) (  2.3638504387378510E-003, -1.2031162723716723E-003) ( -2.5095333524275659E-003,  3.4421869554482490E-003) ( -4.6523489165472198E-004,  2.8087860195408535E-003) (  8.5342283415066125E-004,  2.7079709769536322E-003) (  0.0000000000000000     ,  0.0000000000000000     ) ( -1.3458364445471881E-003, -4.5114706950180562E-004) (  0.0000000000000000     ,  0.0000000000000000     )
 (  4.4762603012698089E-004,  2.6869983444475134E-003) ( -5.0628724402114579E-003, -6.9447495472595520E-003) (  2.3638504387378510E-003,  1.2031162723716723E-003) (  1.4128952660943633E-002, -0.0000000000000000     ) (  1.0010213974626602E-002, -5.0974590838469020E-003) (  3.7646137642680546E-003, -5.1637324308902409E-003) (  0.0000000000000000     ,  0.0000000000000000     ) (  8.5342283415066125E-004,  2.7079709769536322E-003) (  1.8423634328656180E-003,  1.8728326401239957E-003) ( -8.8105676859538966E-004, -2.9534508507850395E-004)
 ( -1.2716736218530565E-003,  4.0377173113736045E-003) ( -2.8249233008825628E-004, -1.7118235389409254E-003) ( -2.5095333524275659E-003, -3.4421869554482490E-003) (  1.0010213974626602E-002,  5.0974590838469020E-003) ( -1.7524717995901110E-002, -0.0000000000000000     ) (  0.0000000000000000     ,  0.0000000000000000     ) (  3.7646137642680546E-003, -5.1637324308902409E-003) (  4.6523489165472198E-004, -2.8087860195408535E-003) ( -2.4194079469414375E-004, -7.6914358814034341E-004) (  2.2564251656415680E-003,  2.2937421709666333E-003)
 ( -2.2564251656415680E-003,  2.2937421709666333E-003) ( -2.4194079469414375E-004,  7.6914358814034341E-004) ( -4.6523489165472198E-004, -2.8087860195408535E-003) (  3.7646137642680546E-003,  5.1637324308902409E-003) (  0.0000000000000000     , -0.0000000000000000     ) ( -1.7524717995901110E-002, -0.0000000000000000     ) ( -1.0010213974626602E-002,  5.0974590838469020E-003) ( -2.5095333524275659E-003,  3.4421869554482490E-003) (  2.8249233008825628E-004, -1.7118235389409254E-003) ( -1.2716736218530565E-003, -4.0377173113736045E-003)
 ( -8.8105676859538966E-004,  2.9534508507850395E-004) ( -1.8423634328656180E-003,  1.8728326401239957E-003) (  8.5342283415066125E-004, -2.7079709769536322E-003) (  0.0000000000000000     , -0.0000000000000000     ) (  3.7646137642680546E-003,  5.1637324308902409E-003) ( -1.0010213974626602E-002, -5.0974590838469020E-003) (  1.4128952660943633E-002, -0.0000000000000000     ) ( -2.3638504387378510E-003,  1.2031162723716723E-003) ( -5.0628724402114579E-003,  6.9447495472595520E-003) ( -4.4762603012698089E-004,  2.6869983444475134E-003)
 (  0.0000000000000000     , -0.0000000000000000     ) ( -1.3458364445471881E-003,  4.5114706950180562E-004) (  0.0000000000000000     , -0.0000000000000000     ) (  8.5342283415066125E-004, -2.7079709769536322E-003) (  4.6523489165472198E-004,  2.8087860195408535E-003) ( -2.5095333524275659E-003, -3.4421869554482490E-003) ( -2.3638504387378510E-003, -1.2031162723716723E-003) (  2.1220855274066894E-002, -0.0000000000000000     ) (  1.2700802176945749E-002, -6.4685889453683998E-003) (  4.7218606715894824E-003, -6.4758175985785782E-003)
 (  0.0000000000000000     , -0.0000000000000000     ) (  0.0000000000000000     , -0.0000000000000000     ) ( -1.3458364445471881E-003,  4.5114706950180562E-004) (  1.8423634328656180E-003, -1.8728326401239957E-003) ( -2.4194079469414375E-004,  7.6914358814034341E-004) (  2.8249233008825628E-004,  1.7118235389409254E-003) ( -5.0628724402114579E-003, -6.9447495472595520E-003) (  1.2700802176945749E-002,  6.4685889453683998E-003) ( -2.9295588863351100E-002, -0.0000000000000000     ) ( -7.0010506582969898E-003,  3.5662150603793332E-003)
 (  0.0000000000000000     , -0.0000000000000000     ) (  0.0000000000000000     , -0.0000000000000000     ) (  0.0000000000000000     , -0.0000000000000000     ) ( -8.8105676859538966E-004,  2.9534508507850395E-004) (  2.2564251656415680E-003, -2.2937421709666333E-003) ( -1.2716736218530565E-003,  4.0377173113736045E-003) ( -4.4762603012698089E-004, -2.6869983444475134E-003) (  4.7218606715894824E-003,  6.4758175985785782E-003) ( -7.0010506582969898E-003, -3.5662150603793332E-003) (  1.1470498924241682E-002, -0.0000000000000000     )
 Mode           34
 ( -1.9959313521265766E-002, -0.0000000000000000     ) ( -8.0589231009592227E-003,  4.1058068708701764E-003) (  2.6257503489094075E-004, -3.2637907323022409E-004) ( -2.1664516985468968E-004,  1.4355695070410041E-003) (  6.3148388440076146E-004,  1.9813950821591115E-003) (  1.7387376817751367E-003,  1.7664363272234019E-003) (  9.6872927199500268E-004,  3.2521349812838064E-004) (  0.0000000000000000     ,  0.0000000000000000     ) (  0.0000000000000000     ,  0.0000000000000000     ) (  0.0000000000000000     ,  0.0000000000000000     )
 ( -8.0589231009592227E-003, -4.1058068708701764E-003) (  5.7191113494058393E-002, -0.0000000000000000     ) (  1.2374140793993037E-002, -6.3026197161699642E-003) ( -1.6499987868690998E-003,  2.2236740988209516E-003) (  6.4679636352475036E-005, -4.3966081203914787E-004) (  1.3951167751382059E-004,  4.3801539705180402E-004) (  1.4196733722995996E-003,  1.4422892216044375E-003) (  1.4797584056121880E-003,  4.9677182406489457E-004) (  0.0000000000000000     ,  0.0000000000000000     ) (  0.0000000000000000     ,  0.0000000000000000     )
 (  2.6257503489094075E-004,  3.2637907323022409E-004) (  1.2374140793993037E-002,  6.3026197161699642E-003) ( -4.3868600519074062E-002, -0.0000000000000000     ) ( -2.1500676120403835E-003,  1.0936389240987290E-003) ( -4.7529822435892405E-004,  6.3299652118810573E-004) (  1.5312465658290537E-004, -1.0257296091306886E-003) ( -3.8820622335379281E-004, -1.2175672208677849E-003) (  0.0000000000000000     ,  0.0000000000000000     ) (  1.4797584056121880E-003,  4.9677182406489457E-004) (  0.0000000000000000     ,  0.0000000000000000     )
 ( -2.1664516985468968E-004, -1.4355695070410041E-003) ( -1.6499987868690998E-003, -2.2236740988209516E-003) ( -2.1500676120403835E-003, -1.0936389240987290E-003) ( -2.8684616921743230E-002, -0.0000000000000000     ) ( -9.7336017584517924E-003,  4.9562464443974460E-003) (  1.3786322520032025E-003, -1.8615727165627923E-003) (  0.0000000000000000     ,  0.0000000000000000     ) ( -3.8820622335379281E-004, -1.2175672208677849E-003) ( -1.4196733722995996E-003, -1.4422892216044375E-003) (  9.6872927199500268E-004,  3.2521349812838064E-004)
 (  6.3148388440076146E-004, -1.9813950821591115E-003) (  6.4679636352475036E-005,  4.3966081203914787E-004) ( -4.7529822435892405E-004, -6.3299652118810573E-004) ( -9.7336017584517924E-003, -4.9562464443974460E-003) (  3.5321417468024668E-002, -0.0000000000000000     ) (  0.0000000000000000     ,  0.0000000000000000     ) (  1.3786322520032025E-003, -1.8615727165627923E-003) ( -1.5312465658290537E-004,  1.0257296091306886E-003) (  1.3951167751382059E-004,  4.3801539705180402E-004) ( -1.7387376817751367E-003, -1.7664363272234019E-003)
 (  1.7387376817751367E-003, -1.7664363272234019E-003) (  1.3951167751382059E-004, -4.3801539705180402E-004) (  1.5312465658290537E-004,  1.0257296091306886E-003) (  1.3786322520032025E-003,  1.8615727165627923E-003) (  0.0000000000000000     , -0.0000000000000000     ) (  3.5321417468024668E-002, -0.0000000000000000     ) (  9.7336017584517924E-003, -4.9562464443974460E-003) ( -4.7529822435892405E-004,  6.3299652118810573E-004) ( -6.4679636352475036E-005,  4.3966081203914787E-004) (  6.3148388440076146E-004,  1.9813950821591115E-003)
 (  9.6872927199500268E-004, -3.2521349812838064E-004) (  1.4196733722995996E-003, -1.4422892216044375E-003) ( -3.8820622335379281E-004,  1.2175672208677849E-003) (  0.0000000000000000     , -0.0000000000000000     ) (  1.3786322520032025E-003,  1.8615727165627923E-003) (  9.7336017584517924E-003,  4.9562464443974460E-003) ( -2.8684616921743230E-002, -0.0000000000000000     ) (  2.1500676120403835E-003, -1.0936389240987290E-003) ( -1.6499987868690998E-003,  2.2236740988209516E-003) (  2.1664516985468968E-004, -1.4355695070410041E-003)
 (  0.0000000000000000     , -0.0000000000000000     ) (  1.4797584056121880E-003, -4.9677182406489457E-004) (  0.0000000000000000     , -0.0000000000000000     ) ( -3.8820622335379281E-004,  1.2175672208677849E-003) ( -1.5312465658290537E-004, -1.0257296091306886E-003) ( -4.7529822435892405E-004, -6.3299652118810573E-004) (  2.1500676120403835E-003,  1.0936389240987290E-003) ( -4.3868600519074062E-002, -0.0000000000000000     ) ( -1.2374140793993037E-002,  6.3026197161699642E-003) (  2.6257503489094075E-004, -3.2637907323022409E-004)
 (  0.0000000000000000     , -0.0000000000000000     ) (  0.0000000000000000     , -0.0000000000000000     ) (  1.4797584056121880E-003, -4.9677182406489457E-004) ( -1.4196733722995996E-003,  1.4422892216044375E-003) (  1.3951167751382059E-004, -4.3801539705180402E-004) ( -6.4679636352475036E-005, -4.3966081203914787E-004) ( -1.6499987868690998E-003, -2.2236740988209516E-003) ( -1.2374140793993037E-002, -6.3026197161699642E-003) (  5.7191113494058393E-002, -0.0000000000000000     ) (  8.0589231009592227E-003, -4.1058068708701764E-003)
 (  0.0000000000000000     , -0.0000000000000000     ) (  0.0000000000000000     , -0.0000000000000000     ) (  0.0000000000000000     , -0.0000000000000000     ) (  9.6872927199500268E-004, -3.2521349812838064E-004) ( -1.7387376817751367E-003,  1.7664363272234019E-003) (  6.3148388440076146E-004, -1.9813950821591115E-003) (  2.1664516985468968E-004,  1.4355695070410041E-003) (  2.6257503489094075E-004,  3.2637907323022409E-004) (  8.0589231009592227E-003,  4.1058068708701764E-003) ( -1.9959313521265766E-002, -0.0000000000000000     )
 Mode           35
 ( -4.6692829892548641E-003, -0.0000000000000000     ) ( -1.3749873667824018E-002,  6.9856522542259608E-003) (  8.7770269471575265E-004, -1.1592993739339701E-003) ( -1.4636662931504551E-003,  9.1333242572544434E-003) (  2.9190952704511528E-003,  9.1472747169405334E-003) (  1.0743508932430953E-003,  1.0938117360815508E-003) (  2.5313699403970417E-004,  8.5547998149107637E-005) (  0.0000000000000000     ,  0.0000000000000000     ) (  0.0000000000000000     ,  0.0000000000000000     ) (  0.0000000000000000     ,  0.0000000000000000     )
 ( -1.3749873667824018E-002, -6.9856522542259608E-003) (  5.4874330415505233E-003, -0.0000000000000000     ) (  1.9840872654571538E-002, -1.0078994208247077E-002) ( -1.9670809370604986E-003,  2.6510473275414190E-003) (  3.9728273508658654E-004, -2.4946853572811378E-003) (  6.3733945916768738E-004,  1.9976890020709120E-003) (  8.7720383104963559E-004,  8.9309354268920637E-004) (  3.8667314546017654E-004,  1.3067672569007594E-004) (  0.0000000000000000     ,  0.0000000000000000     ) (  0.0000000000000000     ,  0.0000000000000000     )
 (  8.7770269471575265E-004,  1.1592993739339701E-003) (  1.9840872654571538E-002,  1.0078994208247077E-002) ( -1.7255140879379152E-003, -0.0000000000000000     ) ( -2.7586818724992012E-003,  1.4006379605842670E-003) ( -8.0354739768439870E-004,  1.0783245432774806E-003) (  9.9482199707483948E-004, -6.2233493715573972E-003) ( -1.8084217837304058E-003, -5.6659091241031256E-003) (  0.0000000000000000     ,  0.0000000000000000     ) (  3.8667314546017654E-004,  1.3067672569007594E-004) (  0.0000000000000000     ,  0.0000000000000000     )
 ( -1.4636662931504551E-003, -9.1333242572544434E-003) ( -1.9670809370604986E-003, -2.6510473275414190E-003) ( -2.7586818724992012E-003, -1.4006379605842670E-003) ( -1.5449642747589346E-003, -0.0000000000000000     ) ( -1.4967261533259835E-002,  7.6025379028523132E-003) (  1.4088073351126507E-003, -1.8981056317677197E-003) (  0.0000000000000000     ,  0.0000000000000000     ) ( -1.8084217837304058E-003, -5.6659091241031256E-003) ( -8.7720383104963559E-004, -8.9309354268920637E-004) (  2.5313699403970417E-004,  8.5547998149107637E-005)
 (  2.9190952704511528E-003, -9.1472747169405334E-003) (  3.9728273508658654E-004,  2.4946853572811378E-003) ( -8.0354739768439870E-004, -1.0783245432774806E-003) ( -1.4967261533259835E-002, -7.6025379028523132E-003) (  2.4523283104011910E-003, -0.0000000000000000     ) (  0.0000000000000000     ,  0.0000000000000000     ) (  1.4088073351126507E-003, -1.8981056317677197E-003) ( -9.9482199707483948E-004,  6.2233493715573972E-003) (  6.3733945916768738E-004,  1.9976890020709120E-003) ( -1.0743508932430953E-003, -1.0938117360815508E-003)
 (  1.0743508932430953E-003, -1.0938117360815508E-003) (  6.3733945916768738E-004, -1.9976890020709120E-003) (  9.9482199707483948E-004,  6.2233493715573972E-003) (  1.4088073351126507E-003,  1.8981056317677197E-003) (  0.0000000000000000     , -0.0000000000000000     ) (  2.4523283104011910E-003, -0.0000000000000000     ) (  1.4967261533259835E-002, -7.6025379028523132E-003) ( -8.0354739768439870E-004,  1.0783245432774806E-003) ( -3.9728273508658654E-004,  2.4946853572811378E-003) (  2.9190952704511528E-003,  9.1472747169405334E-003)
 (  2.5313699403970417E-004, -8.5547998149107637E-005) (  8.7720383104963559E-004, -8.9309354268920637E-004) ( -1.8084217837304058E-003,  5.6659091241031256E-003) (  0.0000000000000000     , -0.0000000000000000     ) (  1.4088073351126507E-003,  1.8981056317677197E-003) (  1.4967261533259835E-002,  7.6025379028523132E-003) ( -1.5449642747589346E-003, -0.0000000000000000     ) (  2.7586818724992012E-003, -1.4006379605842670E-003) ( -1.9670809370604986E-003,  2.6510473275414190E-003) (  1.4636662931504551E-003, -9.1333242572544434E-003)
 (  0.0000000000000000     , -0.0000000000000000     ) (  3.8667314546017654E-004, -1.3067672569007594E-004) (  0.0000000000000000     , -0.0000000000000000     ) ( -1.8084217837304058E-003,  5.6659091241031256E-003) ( -9.9482199707483948E-004, -6.2233493715573972E-003) ( -8.0354739768439870E-004, -1.0783245432774806E-003) (  2.7586818724992012E-003,  1.4006379605842670E-003) ( -1.7255140879379152E-003, -0.0000000000000000     ) ( -1.9840872654571538E-002,  1.0078994208247077E-002) (  8.7770269471575265E-004, -1.1592993739339701E-003)
 (  0.0000000000000000     , -0.0000000000000000     ) (  0.0000000000000000     , -0.0000000000000000     ) (  3.8667314546017654E-004, -1.3067672569007594E-004) ( -8.7720383104963559E-004,  8.9309354268920637E-004) (  6.3733945916768738E-004, -1.9976890020709120E-003) ( -3.9728273508658654E-004, -2.4946853572811378E-003) ( -1.9670809370604986E-003, -2.6510473275414190E-003) ( -1.9840872654571538E-002, -1.0078994208247077E-002) (  5.4874330415505233E-003, -0.0000000000000000     ) (  1.3749873667824018E-002, -6.9856522542259608E-003)
 (  0.0000000000000000     , -0.0000000000000000     ) (  0.0000000000000000     , -0.0000000000000000     ) (  0.0000000000000000     , -0.0000000000000000     ) (  2.5313699403970417E-004, -8.5547998149107637E-005) ( -1.0743508932430953E-003,  1.0938117360815508E-003) (  2.9190952704511528E-003, -9.1472747169405334E-003) (  1.4636662931504551E-003,  9.1333242572544434E-003) (  8.7770269471575265E-004,  1.1592993739339701E-003) (  1.3749873667824018E-002,  6.9856522542259608E-003) ( -4.6692829892548641E-003, -0.0000000000000000     )
 Mode           36
 (  1.0567059947274596E-002, -0.0000000000000000     ) ( -1.7632420096411324E-003,  8.9358825308194663E-004) (  2.2121760984385396E-003, -2.9992037863598576E-003) ( -1.2130751075067970E-003,  7.4780596061857340E-003) (  1.2432555163100668E-002,  3.9006884648334364E-002) ( -4.7527981433589037E-003, -4.8426039564427792E-003) ( -6.4158729966106000E-003, -2.1486356192856591E-003) (  0.0000000000000000     ,  0.0000000000000000     ) (  0.0000000000000000     ,  0.0000000000000000     ) (  0.0000000000000000     ,  0.0000000000000000     )
 ( -1.7632420096411324E-003, -8.9358825308194663E-004) ( -2.2807299857531747E-002, -0.0000000000000000     ) (  4.9512764597710694E-003, -2.5153660901152957E-003) (  1.9542309412443845E-003, -2.6983726521620020E-003) (  3.5408940058290162E-004, -2.1819346612737796E-003) (  2.7880270663161091E-003,  8.7468292257530163E-003) ( -3.8806434338921887E-003, -3.9539695732226082E-003) ( -9.8004078853970774E-003, -3.2820951220849503E-003) (  0.0000000000000000     ,  0.0000000000000000     ) (  0.0000000000000000     ,  0.0000000000000000     )
 (  2.2121760984385396E-003,  2.9992037863598576E-003) (  4.9512764597710694E-003,  2.5153660901152957E-003) (  1.1781542943553583E-002, -0.0000000000000000     ) ( -1.4224089024629700E-003,  7.2350265264373116E-004) (  3.3853164811835596E-005, -5.9646628336268762E-005) (  8.4932523942681849E-004, -5.2348397114859758E-003) ( -7.5669907024264130E-003, -2.3742283582240408E-002) (  0.0000000000000000     ,  0.0000000000000000     ) ( -9.8004078853970774E-003, -3.2820951220849503E-003) (  0.0000000000000000     ,  0.0000000000000000     )
 ( -1.2130751075067970E-003, -7.4780596061857340E-003) (  1.9542309412443845E-003,  2.6983726521620020E-003) ( -1.4224089024629700E-003, -7.2350265264373116E-004) (  9.8159708417837731E-003, -0.0000000000000000     ) ( -4.3251665684124075E-003,  2.1979792854645097E-003) ( -1.6418475354832984E-003,  2.2642886597054605E-003) (  0.0000000000000000     ,  0.0000000000000000     ) ( -7.5669907024264130E-003, -2.3742283582240408E-002) (  3.8806434338921887E-003,  3.9539695732226082E-003) ( -6.4158729966106000E-003, -2.1486356192856591E-003)
 (  1.2432555163100668E-002, -3.9006884648334364E-002) (  3.5408940058290162E-004,  2.1819346612737796E-003) (  3.3853164811835596E-005,  5.9646628336268762E-005) ( -4.3251665684124075E-003, -2.1979792854645097E-003) ( -9.3572738750802055E-003, -0.0000000000000000     ) (  0.0000000000000000     ,  0.0000000000000000     ) ( -1.6418475354832984E-003,  2.2642886597054605E-003) ( -8.4932523942681849E-004,  5.2348397114859758E-003) (  2.7880270663161091E-003,  8.7468292257530163E-003) (  4.7527981433589037E-003,  4.8426039564427792E-003)
 ( -4.7527981433589037E-003,  4.8426039564427792E-003) (  2.7880270663161091E-003, -8.7468292257530163E-003) (  8.4932523942681849E-004,  5.2348397114859758E-003) ( -1.6418475354832984E-003, -2.2642886597054605E-003) (  0.0000000000000000     , -0.0000000000000000     ) ( -9.3572738750802055E-003, -0.0000000000000000     ) (  4.3251665684124075E-003, -2.1979792854645097E-003) (  3.3853164811835596E-005, -5.9646628336268762E-005) ( -3.5408940058290162E-004,  2.1819346612737796E-003) (  1.2432555163100668E-002,  3.9006884648334364E-002)
 ( -6.4158729966106000E-003,  2.1486356192856591E-003) ( -3.8806434338921887E-003,  3.9539695732226082E-003) ( -7.5669907024264130E-003,  2.3742283582240408E-002) (  0.0000000000000000     , -0.0000000000000000     ) ( -1.6418475354832984E-003, -2.2642886597054605E-003) (  4.3251665684124075E-003,  2.1979792854645097E-003) (  9.8159708417837731E-003, -0.0000000000000000     ) (  1.4224089024629700E-003, -7.2350265264373116E-004) (  1.9542309412443845E-003, -2.6983726521620020E-003) (  1.2130751075067970E-003, -7.4780596061857340E-003)
 (  0.0000000000000000     , -0.0000000000000000     ) ( -9.8004078853970774E-003,  3.2820951220849503E-003) (  0.0000000000000000     , -0.0000000000000000     ) ( -7.5669907024264130E-003,  2.3742283582240408E-002) ( -8.4932523942681849E-004, -5.2348397114859758E-003) (  3.3853164811835596E-005,  5.9646628336268762E-005) (  1.4224089024629700E-003,  7.2350265264373116E-004) (  1.1781542943553583E-002, -0.0000000000000000     ) ( -4.9512764597710694E-003,  2.5153660901152957E-003) (  2.2121760984385396E-003, -2.9992037863598576E-003)
 (  0.0000000000000000     , -0.0000000000000000     ) (  0.0000000000000000     , -0.0000000000000000     ) ( -9.8004078853970774E-003,  3.2820951220849503E-003) (  3.8806434338921887E-003, -3.9539695732226082E-003) (  2.7880270663161091E-003, -8.7468292257530163E-003) ( -3.5408940058290162E-004, -2.1819346612737796E-003) (  1.9542309412443845E-003,  2.6983726521620020E-003) ( -4.9512764597710694E-003, -2.5153660901152957E-003) ( -2.2807299857531747E-002, -0.0000000000000000     ) (  1.7632420096411324E-003, -8.9358825308194663E-004)
 (  0.0000000000000000     , -0.0000000000000000     ) (  0.0000000000000000     , -0.0000000000000000     ) (  0.0000000000000000     , -0.0000000000000000     ) ( -6.4158729966106000E-003,  2.1486356192856591E-003) (  4.7527981433589037E-003, -4.8426039564427792E-003) (  1.2432555163100668E-002, -3.9006884648334364E-002) (  1.2130751075067970E-003,  7.4780596061857340E-003) (  2.2121760984385396E-003,  2.9992037863598576E-003) (  1.7632420096411324E-003,  8.9358825308194663E-004) (  1.0567059947274596E-002, -0.0000000000000000     )
 Mode           37
 (  4.0759779732282980E-003, -0.0000000000000000     ) (  2.1327593180343708E-002, -1.0843979286828873E-002) ( -3.6880652056779841E-003,  5.0444864143908662E-003) ( -1.8869420878291718E-003,  1.1578706976760307E-002) (  1.8292532766715011E-002,  5.7460743394049128E-002) ( -6.9219237855732739E-005, -8.6753031521659185E-005) ( -6.1046185633641531E-003, -2.0437051142375463E-003) (  0.0000000000000000     ,  0.0000000000000000     ) (  0.0000000000000000     ,  0.0000000000000000     ) (  0.0000000000000000     ,  0.0000000000000000     )
 (  2.1327593180343708E-002,  1.0843979286828873E-002) ( -1.0424686290337479E-002, -0.0000000000000000     ) ( -3.7845782242583302E-002,  1.9239693477945380E-002) (  7.9014134952834613E-003, -1.0812610723507005E-002) (  5.5506461191915301E-004, -3.4184428346395032E-003) (  4.1723854881154654E-003,  1.3106483252164979E-002) ( -5.6517271043628793E-005, -7.0833553622549962E-005) ( -9.3249588851496024E-003, -3.1218111280539758E-003) (  0.0000000000000000     ,  0.0000000000000000     ) (  0.0000000000000000     ,  0.0000000000000000     )
 ( -3.6880652056779841E-003, -5.0444864143908662E-003) ( -3.7845782242583302E-002, -1.9239693477945380E-002) (  3.1521994473859821E-003, -0.0000000000000000     ) (  6.1286051630614555E-003, -3.1153433047217145E-003) (  3.1420172636226497E-003, -4.2992537234620067E-003) (  1.3254054934797252E-003, -8.1454301636839036E-003) ( -1.1004576483606842E-002, -3.4567478430904942E-002) (  0.0000000000000000     ,  0.0000000000000000     ) ( -9.3249588851496024E-003, -3.1218111280539758E-003) (  0.0000000000000000     ,  0.0000000000000000     )
 ( -1.8869420878291718E-003, -1.1578706976760307E-002) (  7.9014134952834613E-003,  1.0812610723507005E-002) (  6.1286051630614555E-003,  3.1153433047217145E-003) (  4.4010451221294065E-003, -0.0000000000000000     ) (  2.8904353083624004E-002, -1.4694044904431967E-002) ( -5.8935548282273266E-003,  8.0647951122356266E-003) (  0.0000000000000000     ,  0.0000000000000000     ) ( -1.1004576483606842E-002, -3.4567478430904942E-002) (  5.6517271043628793E-005,  7.0833553622549962E-005) ( -6.1046185633641531E-003, -2.0437051142375463E-003)
 (  1.8292532766715011E-002, -5.7460743394049128E-002) (  5.5506461191915301E-004,  3.4184428346395032E-003) (  3.1420172636226497E-003,  4.2992537234620067E-003) (  2.8904353083624004E-002,  1.4694044904431967E-002) ( -1.2045362524062079E-003, -0.0000000000000000     ) (  0.0000000000000000     ,  0.0000000000000000     ) ( -5.8935548282273266E-003,  8.0647951122356266E-003) ( -1.3254054934797252E-003,  8.1454301636839036E-003) (  4.1723854881154654E-003,  1.3106483252164979E-002) (  6.9219237855732739E-005,  8.6753031521659185E-005)
 ( -6.9219237855732739E-005,  8.6753031521659185E-005) (  4.1723854881154654E-003, -1.3106483252164979E-002) (  1.3254054934797252E-003,  8.1454301636839036E-003) ( -5.8935548282273266E-003, -8.0647951122356266E-003) (  0.0000000000000000     , -0.0000000000000000     ) ( -1.2045362524062079E-003, -0.0000000000000000     ) ( -2.8904353083624004E-002,  1.4694044904431967E-002) (  3.1420172636226497E-003, -4.2992537234620067E-003) ( -5.5506461191915301E-004,  3.4184428346395032E-003) (  1.8292532766715011E-002,  5.7460743394049128E-002)
 ( -6.1046185633641531E-003,  2.0437051142375463E-003) ( -5.6517271043628793E-005,  7.0833553622549962E-005) ( -1.1004576483606842E-002,  3.4567478430904942E-002) (  0.0000000000000000     , -0.0000000000000000     ) ( -5.8935548282273266E-003, -8.0647951122356266E-003) ( -2.8904353083624004E-002, -1.4694044904431967E-002) (  4.4010451221294065E-003, -0.0000000000000000     ) ( -6.1286051630614555E-003,  3.1153433047217145E-003) (  7.9014134952834613E-003, -1.0812610723507005E-002) (  1.8869420878291718E-003, -1.1578706976760307E-002)
 (  0.0000000000000000     , -0.0000000000000000     ) ( -9.3249588851496024E-003,  3.1218111280539758E-003) (  0.0000000000000000     , -0.0000000000000000     ) ( -1.1004576483606842E-002,  3.4567478430904942E-002) ( -1.3254054934797252E-003, -8.1454301636839036E-003) (  3.1420172636226497E-003,  4.2992537234620067E-003) ( -6.1286051630614555E-003, -3.1153433047217145E-003) (  3.1521994473859821E-003, -0.0000000000000000     ) (  3.7845782242583302E-002, -1.9239693477945380E-002) ( -3.6880652056779841E-003,  5.0444864143908662E-003)
 (  0.0000000000000000     , -0.0000000000000000     ) (  0.0000000000000000     , -0.0000000000000000     ) ( -9.3249588851496024E-003,  3.1218111280539758E-003) (  5.6517271043628793E-005, -7.0833553622549962E-005) (  4.1723854881154654E-003, -1.3106483252164979E-002) ( -5.5506461191915301E-004, -3.4184428346395032E-003) (  7.9014134952834613E-003,  1.0812610723507005E-002) (  3.7845782242583302E-002,  1.9239693477945380E-002) ( -1.0424686290337479E-002, -0.0000000000000000     ) ( -2.1327593180343708E-002,  1.0843979286828873E-002)
 (  0.0000000000000000     , -0.0000000000000000     ) (  0.0000000000000000     , -0.0000000000000000     ) (  0.0000000000000000     , -0.0000000000000000     ) ( -6.1046185633641531E-003,  2.0437051142375463E-003) (  6.9219237855732739E-005, -8.6753031521659185E-005) (  1.8292532766715011E-002, -5.7460743394049128E-002) (  1.8869420878291718E-003,  1.1578706976760307E-002) ( -3.6880652056779841E-003, -5.0444864143908662E-003) ( -2.1327593180343708E-002, -1.0843979286828873E-002) (  4.0759779732282980E-003, -0.0000000000000000     )
 Mode           38
 ( -3.4895223882030245E-003, -0.0000000000000000     ) ( -6.2065197884759874E-003,  3.1844975984896646E-003) (  5.5391279491476949E-003, -7.5860953492576516E-003) ( -1.5081141569607760E-003,  9.3369221097681816E-003) (  1.2594313478278114E-003,  3.9634346983582289E-003) ( -4.5105722582836402E-003, -4.5756953653305335E-003) ( -4.7085428667880129E-004, -1.5787142113710535E-004) (  0.0000000000000000     ,  0.0000000000000000     ) (  0.0000000000000000     ,  0.0000000000000000     ) (  0.0000000000000000     ,  0.0000000000000000     )
 ( -6.2065197884759874E-003, -3.1844975984896646E-003) (  1.5870194762254066E-002, -0.0000000000000000     ) (  9.2459329653817278E-003, -4.7531068703564570E-003) ( -5.2636872864879614E-003,  7.2125581437870291E-003) (  3.9380324744496981E-004, -2.4413237011539400E-003) (  2.8241661228637846E-004,  8.8853120125894833E-004) ( -3.6828668269160442E-003, -3.7360396211592222E-003) ( -7.1924180333334800E-004, -2.4115257914367888E-004) (  0.0000000000000000     ,  0.0000000000000000     ) (  0.0000000000000000     ,  0.0000000000000000     )
 (  5.5391279491476949E-003,  7.5860953492576516E-003) (  9.2459329653817278E-003,  4.7531068703564570E-003) ( -1.4458093690704296E-002, -0.0000000000000000     ) ( -1.0667946561763223E-003,  5.5164616321295740E-004) ( -2.7894454683133718E-003,  3.8213249635697163E-003) (  1.0094882738485569E-003, -6.2531061906610473E-003) ( -7.6656929052796360E-004, -2.4128275522048007E-003) (  0.0000000000000000     ,  0.0000000000000000     ) ( -7.1924180333334800E-004, -2.4115257914367888E-004) (  0.0000000000000000     ,  0.0000000000000000     )
 ( -1.5081141569607760E-003, -9.3369221097681816E-003) ( -5.2636872864879614E-003, -7.2125581437870291E-003) ( -1.0667946561763223E-003, -5.5164616321295740E-004) ( -8.9204490739267089E-003, -0.0000000000000000     ) ( -6.7174984770574583E-003,  3.4560432960024983E-003) (  3.8168753768139650E-003, -5.2302634488939331E-003) (  0.0000000000000000     ,  0.0000000000000000     ) ( -7.6656929052796360E-004, -2.4128275522048007E-003) (  3.6828668269160442E-003,  3.7360396211592222E-003) ( -4.7085428667880129E-004, -1.5787142113710535E-004)
 (  1.2594313478278114E-003, -3.9634346983582289E-003) (  3.9380324744496981E-004,  2.4413237011539400E-003) ( -2.7894454683133718E-003, -3.8213249635697163E-003) ( -6.7174984770574583E-003, -3.4560432960024983E-003) (  1.0997870390579966E-002, -0.0000000000000000     ) (  0.0000000000000000     ,  0.0000000000000000     ) (  3.8168753768139650E-003, -5.2302634488939331E-003) ( -1.0094882738485569E-003,  6.2531061906610473E-003) (  2.8241661228637846E-004,  8.8853120125894833E-004) (  4.5105722582836402E-003,  4.5756953653305335E-003)
 ( -4.5105722582836402E-003,  4.5756953653305335E-003) (  2.8241661228637846E-004, -8.8853120125894833E-004) (  1.0094882738485569E-003,  6.2531061906610473E-003) (  3.8168753768139650E-003,  5.2302634488939331E-003) (  0.0000000000000000     , -0.0000000000000000     ) (  1.0997870390579966E-002, -0.0000000000000000     ) (  6.7174984770574583E-003, -3.4560432960024983E-003) ( -2.7894454683133718E-003,  3.8213249635697163E-003) ( -3.9380324744496981E-004,  2.4413237011539400E-003) (  1.2594313478278114E-003,  3.9634346983582289E-003)
 ( -4.7085428667880129E-004,  1.5787142113710535E-004) ( -3.6828668269160442E-003,  3.7360396211592222E-003) ( -7.6656929052796360E-004,  2.4128275522048007E-003) (  0.0000000000000000     , -0.0000000000000000     ) (  3.8168753768139650E-003,  5.2302634488939331E-003) (  6.7174984770574583E-003,  3.4560432960024983E-003) ( -8.9204490739267089E-003, -0.0000000000000000     ) (  1.0667946561763223E-003, -5.5164616321295740E-004) ( -5.2636872864879614E-003,  7.2125581437870291E-003) (  1.5081141569607760E-003, -9.3369221097681816E-003)
 (  0.0000000000000000     , -0.0000000000000000     ) ( -7.1924180333334800E-004,  2.4115257914367888E-004) (  0.0000000000000000     , -0.0000000000000000     ) ( -7.6656929052796360E-004,  2.4128275522048007E-003) ( -1.0094882738485569E-003, -6.2531061906610473E-003) ( -2.7894454683133718E-003, -3.8213249635697163E-003) (  1.0667946561763223E-003,  5.5164616321295740E-004) ( -1.4458093690704296E-002, -0.0000000000000000     ) ( -9.2459329653817278E-003,  4.7531068703564570E-003) (  5.5391279491476949E-003, -7.5860953492576516E-003)
 (  0.0000000000000000     , -0.0000000000000000     ) (  0.0000000000000000     , -0.0000000000000000     ) ( -7.1924180333334800E-004,  2.4115257914367888E-004) (  3.6828668269160442E-003, -3.7360396211592222E-003) (  2.8241661228637846E-004, -8.8853120125894833E-004) ( -3.9380324744496981E-004, -2.4413237011539400E-003) ( -5.2636872864879614E-003, -7.2125581437870291E-003) ( -9.2459329653817278E-003, -4.7531068703564570E-003) (  1.5870194762254066E-002, -0.0000000000000000     ) (  6.2065197884759874E-003, -3.1844975984896646E-003)
 (  0.0000000000000000     , -0.0000000000000000     ) (  0.0000000000000000     , -0.0000000000000000     ) (  0.0000000000000000     , -0.0000000000000000     ) ( -4.7085428667880129E-004,  1.5787142113710535E-004) (  4.5105722582836402E-003, -4.5756953653305335E-003) (  1.2594313478278114E-003, -3.9634346983582289E-003) (  1.5081141569607760E-003,  9.3369221097681816E-003) (  5.5391279491476949E-003,  7.5860953492576516E-003) (  6.2065197884759874E-003,  3.1844975984896646E-003) ( -3.4895223882030245E-003, -0.0000000000000000     )
 Mode           39
 ( -1.6106123762264436E-002, -0.0000000000000000     ) (  1.9345561552272690E-002, -9.8251114125162842E-003) (  2.9401639849025735E-003, -4.0575457990833074E-003) ( -2.0506951052738378E-003,  1.2729351542513978E-002) (  2.3512142976147136E-003,  7.3893265110429171E-003) ( -3.4591550923011882E-003, -3.5071373886254621E-003) ( -1.1053042514145061E-003, -3.6942451506116704E-004) (  0.0000000000000000     ,  0.0000000000000000     ) (  0.0000000000000000     ,  0.0000000000000000     ) (  0.0000000000000000     ,  0.0000000000000000     )
 (  1.9345561552272690E-002,  9.8251114125162842E-003) (  4.0755937431333239E-002, -0.0000000000000000     ) ( -3.2429975354315813E-002,  1.6471356154127714E-002) ( -1.3677920788138561E-003,  1.9090526709495841E-003) (  7.0037530108474073E-004, -4.3439668019275499E-003) (  5.0310585247311554E-004,  1.5809841428765399E-003) ( -2.8243883057626523E-003, -2.8635656866564832E-003) ( -1.6883801326878249E-003, -5.6430526794671730E-004) (  0.0000000000000000     ,  0.0000000000000000     ) (  0.0000000000000000     ,  0.0000000000000000     )
 (  2.9401639849025735E-003,  4.0575457990833074E-003) ( -3.2429975354315813E-002, -1.6471356154127714E-002) ( -2.8573302237851150E-002, -0.0000000000000000     ) (  5.1621477535225401E-003, -2.6217741718192722E-003) ( -1.0537960698414400E-003,  1.4608007938074104E-003) (  1.5375680720753969E-003, -9.5407028078724199E-003) ( -1.4754335749131854E-003, -4.6372464584222258E-003) (  0.0000000000000000     ,  0.0000000000000000     ) ( -1.6883801326878249E-003, -5.6430526794671730E-004) (  0.0000000000000000     ,  0.0000000000000000     )
 ( -2.0506951052738378E-003, -1.2729351542513978E-002) ( -1.3677920788138561E-003, -1.9090526709495841E-003) (  5.1621477535225401E-003,  2.6217741718192722E-003) ( -1.9474640251801598E-002, -0.0000000000000000     ) (  2.4797271342055935E-002, -1.2594479741761653E-002) (  9.5849157293071818E-004, -1.3386092690082288E-003) (  0.0000000000000000     ,  0.0000000000000000     ) ( -1.4754335749131854E-003, -4.6372464584222258E-003) (  2.8243883057626523E-003,  2.8635656866564832E-003) ( -1.1053042514145061E-003, -3.6942451506116704E-004)
 (  2.3512142976147136E-003, -7.3893265110429171E-003) (  7.0037530108474073E-004,  4.3439668019275499E-003) ( -1.0537960698414400E-003, -1.4608007938074104E-003) (  2.4797271342055935E-002,  1.2594479741761653E-002) (  2.3398128820583952E-002, -0.0000000000000000     ) (  0.0000000000000000     ,  0.0000000000000000     ) (  9.5849157293071818E-004, -1.3386092690082288E-003) ( -1.5375680720753969E-003,  9.5407028078724199E-003) (  5.0310585247311554E-004,  1.5809841428765399E-003) (  3.4591550923011882E-003,  3.5071373886254621E-003)
 ( -3.4591550923011882E-003,  3.5071373886254621E-003) (  5.0310585247311554E-004, -1.5809841428765399E-003) (  1.5375680720753969E-003,  9.5407028078724199E-003) (  9.5849157293071818E-004,  1.3386092690082288E-003) (  0.0000000000000000     , -0.0000000000000000     ) (  2.3398128820583952E-002, -0.0000000000000000     ) ( -2.4797271342055935E-002,  1.2594479741761653E-002) ( -1.0537960698414400E-003,  1.4608007938074104E-003) ( -7.0037530108474073E-004,  4.3439668019275499E-003) (  2.3512142976147136E-003,  7.3893265110429171E-003)
 ( -1.1053042514145061E-003,  3.6942451506116704E-004) ( -2.8243883057626523E-003,  2.8635656866564832E-003) ( -1.4754335749131854E-003,  4.6372464584222258E-003) (  0.0000000000000000     , -0.0000000000000000     ) (  9.5849157293071818E-004,  1.3386092690082288E-003) ( -2.4797271342055935E-002, -1.2594479741761653E-002) ( -1.9474640251801598E-002, -0.0000000000000000     ) ( -5.1621477535225401E-003,  2.6217741718192722E-003) ( -1.3677920788138561E-003,  1.9090526709495841E-003) (  2.0506951052738378E-003, -1.2729351542513978E-002)
 (  0.0000000000000000     , -0.0000000000000000     ) ( -1.6883801326878249E-003,  5.6430526794671730E-004) (  0.0000000000000000     , -0.0000000000000000     ) ( -1.4754335749131854E-003,  4.6372464584222258E-003) ( -1.5375680720753969E-003, -9.5407028078724199E-003) ( -1.0537960698414400E-003, -1.4608007938074104E-003) ( -5.1621477535225401E-003, -2.6217741718192722E-003) ( -2.8573302237851150E-002, -0.0000000000000000     ) (  3.2429975354315813E-002, -1.6471356154127714E-002) (  2.9401639849025735E-003, -4.0575457990833074E-003)
 (  0.0000000000000000     , -0.0000000000000000     ) (  0.0000000000000000     , -0.0000000000000000     ) ( -1.6883801326878249E-003,  5.6430526794671730E-004) (  2.8243883057626523E-003, -2.8635656866564832E-003) (  5.0310585247311554E-004, -1.5809841428765399E-003) ( -7.0037530108474073E-004, -4.3439668019275499E-003) ( -1.3677920788138561E-003, -1.9090526709495841E-003) (  3.2429975354315813E-002,  1.6471356154127714E-002) (  4.0755937431333239E-002, -0.0000000000000000     ) ( -1.9345561552272690E-002,  9.8251114125162842E-003)
 (  0.0000000000000000     , -0.0000000000000000     ) (  0.0000000000000000     , -0.0000000000000000     ) (  0.0000000000000000     , -0.0000000000000000     ) ( -1.1053042514145061E-003,  3.6942451506116704E-004) (  3.4591550923011882E-003, -3.5071373886254621E-003) (  2.3512142976147136E-003, -7.3893265110429171E-003) (  2.0506951052738378E-003,  1.2729351542513978E-002) (  2.9401639849025735E-003,  4.0575457990833074E-003) ( -1.9345561552272690E-002, -9.8251114125162842E-003) ( -1.6106123762264436E-002, -0.0000000000000000     )
 Mode           40
 (  2.0900845610587761E-003, -0.0000000000000000     ) (  8.5121982469321298E-004, -4.3487744858235644E-004) ( -4.1588152742743590E-003,  5.7020195722395856E-003) ( -4.2201767672059003E-003,  2.6027030055215387E-002) (  6.5125816237692636E-003,  2.0501006999259861E-002) ( -8.1878113928666989E-003, -8.2964041444448400E-003) (  1.7442814804362432E-003,  5.8707913792886289E-004) (  0.0000000000000000     ,  0.0000000000000000     ) (  0.0000000000000000     ,  0.0000000000000000     ) (  0.0000000000000000     ,  0.0000000000000000     )
 (  8.5121982469321298E-004,  4.3487744858235644E-004) (  6.2525255944055943E-003, -0.0000000000000000     ) (  1.8244750613573757E-003, -9.2299177939105469E-004) (  8.7096846231415389E-003, -1.1917754560077775E-002) (  1.4336914932156066E-003, -8.8452937235217553E-003) (  1.4559832582051017E-003,  4.5837150487615629E-003) ( -6.6853200075567406E-003, -6.7739856179338271E-003) (  2.6644339724695727E-003,  8.9677819616281146E-004) (  0.0000000000000000     ,  0.0000000000000000     ) (  0.0000000000000000     ,  0.0000000000000000     )
 ( -4.1588152742743590E-003, -5.7020195722395856E-003) (  1.8244750613573757E-003,  9.2299177939105469E-004) ( -1.3024739748791155E-002, -0.0000000000000000     ) ( -8.6175165052749809E-004,  4.3918693282532723E-004) (  3.6670140954403498E-003, -5.0198653301828178E-003) (  3.1565714438827283E-003, -1.9470784249415025E-002) ( -3.9720637435473553E-003, -1.2502930403752062E-002) (  0.0000000000000000     ,  0.0000000000000000     ) (  2.6644339724695727E-003,  8.9677819616281146E-004) (  0.0000000000000000     ,  0.0000000000000000     )
 ( -4.2201767672059003E-003, -2.6027030055215387E-002) (  8.7096846231415389E-003,  1.1917754560077775E-002) ( -8.6175165052749809E-004, -4.3918693282532723E-004) ( -5.6338708397387742E-003, -0.0000000000000000     ) ( -1.7796128863113846E-003,  9.0325520818689432E-004) ( -6.1347621569555260E-003,  8.3947893706358464E-003) (  0.0000000000000000     ,  0.0000000000000000     ) ( -3.9720637435473553E-003, -1.2502930403752062E-002) (  6.6853200075567406E-003,  6.7739856179338271E-003) (  1.7442814804362432E-003,  5.8707913792886289E-004)
 (  6.5125816237692636E-003, -2.0501006999259861E-002) (  1.4336914932156066E-003,  8.8452937235217553E-003) (  3.6670140954403498E-003,  5.0198653301828178E-003) ( -1.7796128863113846E-003, -9.0325520818689432E-004) (  1.0316000433065558E-002, -0.0000000000000000     ) (  0.0000000000000000     ,  0.0000000000000000     ) ( -6.1347621569555260E-003,  8.3947893706358464E-003) ( -3.1565714438827283E-003,  1.9470784249415025E-002) (  1.4559832582051017E-003,  4.5837150487615629E-003) (  8.1878113928666989E-003,  8.2964041444448400E-003)
 ( -8.1878113928666989E-003,  8.2964041444448400E-003) (  1.4559832582051017E-003, -4.5837150487615629E-003) (  3.1565714438827283E-003,  1.9470784249415025E-002) ( -6.1347621569555260E-003, -8.3947893706358464E-003) (  0.0000000000000000     , -0.0000000000000000     ) (  1.0316000433065558E-002, -0.0000000000000000     ) (  1.7796128863113846E-003, -9.0325520818689432E-004) (  3.6670140954403498E-003, -5.0198653301828178E-003) ( -1.4336914932156066E-003,  8.8452937235217553E-003) (  6.5125816237692636E-003,  2.0501006999259861E-002)
 (  1.7442814804362432E-003, -5.8707913792886289E-004) ( -6.6853200075567406E-003,  6.7739856179338271E-003) ( -3.9720637435473553E-003,  1.2502930403752062E-002) (  0.0000000000000000     , -0.0000000000000000     ) ( -6.1347621569555260E-003, -8.3947893706358464E-003) (  1.7796128863113846E-003,  9.0325520818689432E-004) ( -5.6338708397387742E-003, -0.0000000000000000     ) (  8.6175165052749809E-004, -4.3918693282532723E-004) (  8.7096846231415389E-003, -1.1917754560077775E-002) (  4.2201767672059003E-003, -2.6027030055215387E-002)
 (  0.0000000000000000     , -0.0000000000000000     ) (  2.6644339724695727E-003, -8.9677819616281146E-004) (  0.0000000000000000     , -0.0000000000000000     ) ( -3.9720637435473553E-003,  1.2502930403752062E-002) ( -3.1565714438827283E-003, -1.9470784249415025E-002) (  3.6670140954403498E-003,  5.0198653301828178E-003) (  8.6175165052749809E-004,  4.3918693282532723E-004) ( -1.3024739748791155E-002, -0.0000000000000000     ) ( -1.8244750613573757E-003,  9.2299177939105469E-004) ( -4.1588152742743590E-003,  5.7020195722395856E-003)
 (  0.0000000000000000     , -0.0000000000000000     ) (  0.0000000000000000     , -0.0000000000000000     ) (  2.6644339724695727E-003, -8.9677819616281146E-004) (  6.6853200075567406E-003, -6.7739856179338271E-003) (  1.4559832582051017E-003, -4.5837150487615629E-003) ( -1.4336914932156066E-003, -8.8452937235217553E-003) (  8.7096846231415389E-003,  1.1917754560077775E-002) ( -1.8244750613573757E-003, -9.2299177939105469E-004) (  6.2525255944055943E-003, -0.0000000000000000     ) ( -8.5121982469321298E-004,  4.3487744858235644E-004)
 (  0.0000000000000000     , -0.0000000000000000     ) (  0.0000000000000000     , -0.0000000000000000     ) (  0.0000000000000000     , -0.0000000000000000     ) (  1.7442814804362432E-003, -5.8707913792886289E-004) (  8.1878113928666989E-003, -8.2964041444448400E-003) (  6.5125816237692636E-003, -2.0501006999259861E-002) (  4.2201767672059003E-003,  2.6027030055215387E-002) ( -4.1588152742743590E-003, -5.7020195722395856E-003) ( -8.5121982469321298E-004, -4.3487744858235644E-004) (  2.0900845610587761E-003, -0.0000000000000000     )
 Mode           41
 (  9.3061747158118416E-004, -0.0000000000000000     ) (  6.3538742440394959E-003, -3.2233743994001338E-003) (  1.3705378673032850E-005, -6.8426047358078300E-008) (  4.3413567048631251E-004, -2.6656887262455535E-003) (  1.7039079676221319E-003,  5.3405918517146472E-003) (  6.4030486540357220E-003,  6.4925029315960892E-003) (  3.2608586134628720E-004,  1.0680182442215672E-004) (  0.0000000000000000     ,  0.0000000000000000     ) (  0.0000000000000000     ,  0.0000000000000000     ) (  0.0000000000000000     ,  0.0000000000000000     )
 (  6.3538742440394959E-003,  3.2233743994001338E-003) (  3.0854762610505264E-003, -0.0000000000000000     ) ( -1.0393667384737890E-002,  5.2696060538684319E-003) (  6.8498995049180614E-004, -9.5580265916255067E-004) ( -9.8473873126621572E-005,  6.0286594361978882E-004) (  4.6272007910864429E-004,  1.4512121745230186E-003) (  5.2280673335340444E-003,  5.3011064453114438E-003) (  4.9810438089141192E-004,  1.6314248159130548E-004) (  0.0000000000000000     ,  0.0000000000000000     ) (  0.0000000000000000     ,  0.0000000000000000     )
 (  1.3705378673032850E-005,  6.8426047358078300E-008) ( -1.0393667384737890E-002, -5.2696060538684319E-003) ( -5.0977559225883953E-003, -0.0000000000000000     ) (  1.7309002593843357E-003, -8.7755388249383419E-004) (  2.7862211176549033E-004, -3.9085931958161282E-004) ( -2.7570901843204166E-004,  1.6911288090183290E-003) ( -8.8897272155639268E-004, -2.7846717317471983E-003) (  0.0000000000000000     ,  0.0000000000000000     ) (  4.9810438089141192E-004,  1.6314248159130548E-004) (  0.0000000000000000     ,  0.0000000000000000     )
 (  4.3413567048631251E-004,  2.6656887262455535E-003) (  6.8498995049180614E-004,  9.5580265916255067E-004) (  1.7309002593843357E-003,  8.7755388249383419E-004) ( -2.5590372416225437E-003, -0.0000000000000000     ) (  8.0470800788164185E-003, -4.0800935822569821E-003) ( -3.6255816229336594E-004,  5.0958462885447239E-004) (  0.0000000000000000     ,  0.0000000000000000     ) ( -8.8897272155639268E-004, -2.7846717317471983E-003) ( -5.2280673335340444E-003, -5.3011064453114438E-003) (  3.2608586134628720E-004,  1.0680182442215672E-004)
 (  1.7039079676221319E-003, -5.3405918517146472E-003) ( -9.8473873126621572E-005, -6.0286594361978882E-004) (  2.7862211176549033E-004,  3.9085931958161282E-004) (  8.0470800788164185E-003,  4.0800935822569821E-003) (  3.6406994315792284E-003, -0.0000000000000000     ) (  0.0000000000000000     ,  0.0000000000000000     ) ( -3.6255816229336594E-004,  5.0958462885447239E-004) (  2.7570901843204166E-004, -1.6911288090183290E-003) (  4.6272007910864429E-004,  1.4512121745230186E-003) ( -6.4030486540357220E-003, -6.4925029315960892E-003)
 (  6.4030486540357220E-003, -6.4925029315960892E-003) (  4.6272007910864429E-004, -1.4512121745230186E-003) ( -2.7570901843204166E-004, -1.6911288090183290E-003) ( -3.6255816229336594E-004, -5.0958462885447239E-004) (  0.0000000000000000     , -0.0000000000000000     ) (  3.6406994315792284E-003, -0.0000000000000000     ) ( -8.0470800788164185E-003,  4.0800935822569821E-003) (  2.7862211176549033E-004, -3.9085931958161282E-004) (  9.8473873126621572E-005, -6.0286594361978882E-004) (  1.7039079676221319E-003,  5.3405918517146472E-003)
 (  3.2608586134628720E-004, -1.0680182442215672E-004) (  5.2280673335340444E-003, -5.3011064453114438E-003) ( -8.8897272155639268E-004,  2.7846717317471983E-003) (  0.0000000000000000     , -0.0000000000000000     ) ( -3.6255816229336594E-004, -5.0958462885447239E-004) ( -8.0470800788164185E-003, -4.0800935822569821E-003) ( -2.5590372416225437E-003, -0.0000000000000000     ) ( -1.7309002593843357E-003,  8.7755388249383419E-004) (  6.8498995049180614E-004, -9.5580265916255067E-004) ( -4.3413567048631251E-004,  2.6656887262455535E-003)
 (  0.0000000000000000     , -0.0000000000000000     ) (  4.9810438089141192E-004, -1.6314248159130548E-004) (  0.0000000000000000     , -0.0000000000000000     ) ( -8.8897272155639268E-004,  2.7846717317471983E-003) (  2.7570901843204166E-004,  1.6911288090183290E-003) (  2.7862211176549033E-004,  3.9085931958161282E-004) ( -1.7309002593843357E-003, -8.7755388249383419E-004) ( -5.0977559225883953E-003, -0.0000000000000000     ) (  1.0393667384737890E-002, -5.2696060538684319E-003) (  1.3705378673032850E-005, -6.8426047358078300E-008)
 (  0.0000000000000000     , -0.0000000000000000     ) (  0.0000000000000000     , -0.0000000000000000     ) (  4.9810438089141192E-004, -1.6314248159130548E-004) ( -5.2280673335340444E-003,  5.3011064453114438E-003) (  4.6272007910864429E-004, -1.4512121745230186E-003) (  9.8473873126621572E-005,  6.0286594361978882E-004) (  6.8498995049180614E-004,  9.5580265916255067E-004) (  1.0393667384737890E-002,  5.2696060538684319E-003) (  3.0854762610505264E-003, -0.0000000000000000     ) ( -6.3538742440394959E-003,  3.2233743994001338E-003)
 (  0.0000000000000000     , -0.0000000000000000     ) (  0.0000000000000000     , -0.0000000000000000     ) (  0.0000000000000000     , -0.0000000000000000     ) (  3.2608586134628720E-004, -1.0680182442215672E-004) ( -6.4030486540357220E-003,  6.4925029315960892E-003) (  1.7039079676221319E-003, -5.3405918517146472E-003) ( -4.3413567048631251E-004, -2.6656887262455535E-003) (  1.3705378673032850E-005,  6.8426047358078300E-008) ( -6.3538742440394959E-003, -3.2233743994001338E-003) (  9.3061747158118416E-004, -0.0000000000000000     )
 Mode           42
 (  1.8293001211884112E-003, -0.0000000000000000     ) (  9.8526387666582208E-004, -5.0876407814266680E-004) (  3.3305831804474398E-003, -4.5719437422886509E-003) (  3.2958638367858864E-005, -2.5850049077122590E-004) (  1.3318572851343212E-002,  4.1823387940266528E-002) ( -2.7656420249721407E-003, -2.8159735201150767E-003) ( -3.3110658741233386E-003, -1.1052290476888246E-003) (  0.0000000000000000     ,  0.0000000000000000     ) (  0.0000000000000000     ,  0.0000000000000000     ) (  0.0000000000000000     ,  0.0000000000000000     )
 (  9.8526387666582208E-004,  5.0876407814266680E-004) (  5.2448235536646723E-003, -0.0000000000000000     ) (  4.2944436364229116E-004, -2.0016862410599225E-004) (  2.0815473406549058E-003, -2.8290275864443428E-003) (  1.8034793450845703E-004, -1.0922378239529300E-003) (  2.9031686502662517E-003,  9.1164891466641636E-003) ( -2.2581372574597856E-003, -2.2992327511569730E-003) ( -5.0577366663851079E-003, -1.6882652570993320E-003) (  0.0000000000000000     ,  0.0000000000000000     ) (  0.0000000000000000     ,  0.0000000000000000     )
 (  3.3305831804474398E-003,  4.5719437422886509E-003) (  4.2944436364229116E-004,  2.0016862410599225E-004) ( -1.1243038631144939E-002, -0.0000000000000000     ) ( -1.3089018714906547E-003,  6.6237375865042488E-004) ( -1.3294211603507734E-004,  1.9088617708380891E-004) (  1.6689262673876196E-004, -9.8670544051150753E-004) ( -8.2597501221505550E-003, -2.5937756578840853E-002) (  0.0000000000000000     ,  0.0000000000000000     ) ( -5.0577366663851079E-003, -1.6882652570993320E-003) (  0.0000000000000000     ,  0.0000000000000000     )
 (  3.2958638367858864E-005,  2.5850049077122590E-004) (  2.0815473406549058E-003,  2.8290275864443428E-003) ( -1.3089018714906547E-003, -6.6237375865042488E-004) ( -4.7947720949827882E-003, -0.0000000000000000     ) ( -1.5097627815997155E-003,  7.5383052725411497E-004) ( -1.6829728799114567E-003,  2.2888519234478058E-003) (  0.0000000000000000     ,  0.0000000000000000     ) ( -8.2597501221505550E-003, -2.5937756578840853E-002) (  2.2581372574597856E-003,  2.2992327511569730E-003) ( -3.3110658741233386E-003, -1.1052290476888246E-003)
 (  1.3318572851343212E-002, -4.1823387940266528E-002) (  1.8034793450845703E-004,  1.0922378239529300E-003) ( -1.3294211603507734E-004, -1.9088617708380891E-004) ( -1.5097627815997155E-003, -7.5383052725411497E-004) (  8.9636870512746422E-003, -0.0000000000000000     ) (  0.0000000000000000     ,  0.0000000000000000     ) ( -1.6829728799114567E-003,  2.2888519234478058E-003) ( -1.6689262673876196E-004,  9.8670544051150753E-004) (  2.9031686502662517E-003,  9.1164891466641636E-003) (  2.7656420249721407E-003,  2.8159735201150767E-003)
 ( -2.7656420249721407E-003,  2.8159735201150767E-003) (  2.9031686502662517E-003, -9.1164891466641636E-003) (  1.6689262673876196E-004,  9.8670544051150753E-004) ( -1.6829728799114567E-003, -2.2888519234478058E-003) (  0.0000000000000000     , -0.0000000000000000     ) (  8.9636870512746422E-003, -0.0000000000000000     ) (  1.5097627815997155E-003, -7.5383052725411497E-004) ( -1.3294211603507734E-004,  1.9088617708380891E-004) ( -1.8034793450845703E-004,  1.0922378239529300E-003) (  1.3318572851343212E-002,  4.1823387940266528E-002)
 ( -3.3110658741233386E-003,  1.1052290476888246E-003) ( -2.2581372574597856E-003,  2.2992327511569730E-003) ( -8.2597501221505550E-003,  2.5937756578840853E-002) (  0.0000000000000000     , -0.0000000000000000     ) ( -1.6829728799114567E-003, -2.2888519234478058E-003) (  1.5097627815997155E-003,  7.5383052725411497E-004) ( -4.7947720949827882E-003, -0.0000000000000000     ) (  1.3089018714906547E-003, -6.6237375865042488E-004) (  2.0815473406549058E-003, -2.8290275864443428E-003) ( -3.2958638367858864E-005,  2.5850049077122590E-004)
 (  0.0000000000000000     , -0.0000000000000000     ) ( -5.0577366663851079E-003,  1.6882652570993320E-003) (  0.0000000000000000     , -0.0000000000000000     ) ( -8.2597501221505550E-003,  2.5937756578840853E-002) ( -1.6689262673876196E-004, -9.8670544051150753E-004) ( -1.3294211603507734E-004, -1.9088617708380891E-004) (  1.3089018714906547E-003,  6.6237375865042488E-004) ( -1.1243038631144939E-002, -0.0000000000000000     ) ( -4.2944436364229116E-004,  2.0016862410599225E-004) (  3.3305831804474398E-003, -4.5719437422886509E-003)
 (  0.0000000000000000     , -0.0000000000000000     ) (  0.0000000000000000     , -0.0000000000000000     ) ( -5.0577366663851079E-003,  1.6882652570993320E-003) (  2.2581372574597856E-003, -2.2992327511569730E-003) (  2.9031686502662517E-003, -9.1164891466641636E-003) ( -1.8034793450845703E-004, -1.0922378239529300E-003) (  2.0815473406549058E-003,  2.8290275864443428E-003) ( -4.2944436364229116E-004, -2.0016862410599225E-004) (  5.2448235536646723E-003, -0.0000000000000000     ) ( -9.8526387666582208E-004,  5.0876407814266680E-004)
 (  0.0000000000000000     , -0.0000000000000000     ) (  0.0000000000000000     , -0.0000000000000000     ) (  0.0000000000000000     , -0.0000000000000000     ) ( -3.3110658741233386E-003,  1.1052290476888246E-003) (  2.7656420249721407E-003, -2.8159735201150767E-003) (  1.3318572851343212E-002, -4.1823387940266528E-002) ( -3.2958638367858864E-005, -2.5850049077122590E-004) (  3.3305831804474398E-003,  4.5719437422886509E-003) ( -9.8526387666582208E-004, -5.0876407814266680E-004) (  1.8293001211884112E-003, -0.0000000000000000     )
 Mode           43
 (  2.4674810194941742E-002, -0.0000000000000000     ) (  1.2673287746840994E-002, -6.4591926229185101E-003) ( -1.7890905793422514E-003,  2.4417341240069524E-003) ( -1.0274761216592744E-002,  6.3111447248038174E-002) (  3.5245274672009483E-002, 0.11076782090962577     ) (  1.2878445058577426E-003,  1.3130824026414589E-003) ( -2.1737461432907463E-003, -7.2208361287704880E-004) (  0.0000000000000000     ,  0.0000000000000000     ) (  0.0000000000000000     ,  0.0000000000000000     ) (  0.0000000000000000     ,  0.0000000000000000     )
 (  1.2673287746840994E-002,  6.4591926229185101E-003) ( -6.2461737690840631E-002, -0.0000000000000000     ) ( -3.0306203953101355E-002,  1.5421299737607875E-002) (  5.5415676930768180E-003, -7.5752515748176170E-003) (  2.8344225435500371E-003, -1.7433031258927631E-002) (  7.9799353554421016E-003,  2.5079047460141418E-002) (  1.0515206357994036E-003,  1.0721272922331149E-003) ( -3.3204520810827228E-003, -1.1030009380320887E-003) (  0.0000000000000000     ,  0.0000000000000000     ) (  0.0000000000000000     ,  0.0000000000000000     )
 ( -1.7890905793422514E-003, -2.4417341240069524E-003) ( -3.0306203953101355E-002, -1.5421299737607875E-002) (  3.5914852059002661E-002, -0.0000000000000000     ) (  6.5919583019620094E-003, -3.3495129003532826E-003) (  2.1385016150903954E-003, -2.9224287823333499E-003) (  7.0290762451484280E-003, -4.3198171706639497E-002) ( -2.1311980478521703E-002, -6.6978781677613439E-002) (  0.0000000000000000     ,  0.0000000000000000     ) ( -3.3204520810827228E-003, -1.1030009380320887E-003) (  0.0000000000000000     ,  0.0000000000000000     )
 ( -1.0274761216592744E-002, -6.3111447248038174E-002) (  5.5415676930768180E-003,  7.5752515748176170E-003) (  6.5919583019620094E-003,  3.3495129003532826E-003) (  2.8724120745891108E-002, -0.0000000000000000     ) (  2.4432785521545430E-002, -1.2428691622150372E-002) ( -3.9356906930672758E-003,  5.3801533111056286E-003) (  0.0000000000000000     ,  0.0000000000000000     ) ( -2.1311980478521703E-002, -6.6978781677613439E-002) ( -1.0515206357994036E-003, -1.0721272922331149E-003) ( -2.1737461432907463E-003, -7.2208361287704880E-004)
 (  3.5245274672009483E-002,-0.11076782090962577     ) (  2.8344225435500371E-003,  1.7433031258927631E-002) (  2.1385016150903954E-003,  2.9224287823333499E-003) (  2.4432785521545430E-002,  1.2428691622150372E-002) ( -2.6852045308994876E-002, -0.0000000000000000     ) (  0.0000000000000000     ,  0.0000000000000000     ) ( -3.9356906930672758E-003,  5.3801533111056286E-003) ( -7.0290762451484280E-003,  4.3198171706639497E-002) (  7.9799353554421016E-003,  2.5079047460141418E-002) ( -1.2878445058577426E-003, -1.3130824026414589E-003)
 (  1.2878445058577426E-003, -1.3130824026414589E-003) (  7.9799353554421016E-003, -2.5079047460141418E-002) (  7.0290762451484280E-003,  4.3198171706639497E-002) ( -3.9356906930672758E-003, -5.3801533111056286E-003) (  0.0000000000000000     , -0.0000000000000000     ) ( -2.6852045308994876E-002, -0.0000000000000000     ) ( -2.4432785521545430E-002,  1.2428691622150372E-002) (  2.1385016150903954E-003, -2.9224287823333499E-003) ( -2.8344225435500371E-003,  1.7433031258927631E-002) (  3.5245274672009483E-002, 0.11076782090962577     )
 ( -2.1737461432907463E-003,  7.2208361287704880E-004) (  1.0515206357994036E-003, -1.0721272922331149E-003) ( -2.1311980478521703E-002,  6.6978781677613439E-002) (  0.0000000000000000     , -0.0000000000000000     ) ( -3.9356906930672758E-003, -5.3801533111056286E-003) ( -2.4432785521545430E-002, -1.2428691622150372E-002) (  2.8724120745891108E-002, -0.0000000000000000     ) ( -6.5919583019620094E-003,  3.3495129003532826E-003) (  5.5415676930768180E-003, -7.5752515748176170E-003) (  1.0274761216592744E-002, -6.3111447248038174E-002)
 (  0.0000000000000000     , -0.0000000000000000     ) ( -3.3204520810827228E-003,  1.1030009380320887E-003) (  0.0000000000000000     , -0.0000000000000000     ) ( -2.1311980478521703E-002,  6.6978781677613439E-002) ( -7.0290762451484280E-003, -4.3198171706639497E-002) (  2.1385016150903954E-003,  2.9224287823333499E-003) ( -6.5919583019620094E-003, -3.3495129003532826E-003) (  3.5914852059002661E-002, -0.0000000000000000     ) (  3.0306203953101355E-002, -1.5421299737607875E-002) ( -1.7890905793422514E-003,  2.4417341240069524E-003)
 (  0.0000000000000000     , -0.0000000000000000     ) (  0.0000000000000000     , -0.0000000000000000     ) ( -3.3204520810827228E-003,  1.1030009380320887E-003) ( -1.0515206357994036E-003,  1.0721272922331149E-003) (  7.9799353554421016E-003, -2.5079047460141418E-002) ( -2.8344225435500371E-003, -1.7433031258927631E-002) (  5.5415676930768180E-003,  7.5752515748176170E-003) (  3.0306203953101355E-002,  1.5421299737607875E-002) ( -6.2461737690840631E-002, -0.0000000000000000     ) ( -1.2673287746840994E-002,  6.4591926229185101E-003)
 (  0.0000000000000000     , -0.0000000000000000     ) (  0.0000000000000000     , -0.0000000000000000     ) (  0.0000000000000000     , -0.0000000000000000     ) ( -2.1737461432907463E-003,  7.2208361287704880E-004) ( -1.2878445058577426E-003,  1.3130824026414589E-003) (  3.5245274672009483E-002,-0.11076782090962577     ) (  1.0274761216592744E-002,  6.3111447248038174E-002) ( -1.7890905793422514E-003, -2.4417341240069524E-003) ( -1.2673287746840994E-002, -6.4591926229185101E-003) (  2.4674810194941742E-002, -0.0000000000000000     )
 Mode           44
 (  2.8833873967431173E-002, -0.0000000000000000     ) (  6.2530317166817076E-002, -3.1745733446519583E-002) ( -2.6318840304141715E-002,  3.6024269459542367E-002) ( -1.7948790746883329E-002, 0.11036737841232964     ) (  3.7217235407908653E-002, 0.11695996932930024     ) (  2.2510419645237357E-002,  2.2874572582046615E-002) (  3.8297183954499386E-003,  1.2914961422478752E-003) (  0.0000000000000000     ,  0.0000000000000000     ) (  0.0000000000000000     ,  0.0000000000000000     ) (  0.0000000000000000     ,  0.0000000000000000     )
 (  6.2530317166817076E-002,  3.1745733446519583E-002) ( -7.8718295170967345E-002, -0.0000000000000000     ) (-0.13617168695495224     ,  6.9134542995320722E-002) (  1.4811178030835686E-002, -2.0290930875423711E-002) (  5.1602952437805379E-003, -3.1781021213482391E-002) (  8.4005232337109326E-003,  2.6402715496096386E-002) (  1.8379680675584615E-002,  1.8677010303424165E-002) (  5.8499914791713889E-003,  1.9727929438647812E-003) (  0.0000000000000000     ,  0.0000000000000000     ) (  0.0000000000000000     ,  0.0000000000000000     )
 ( -2.6318840304141715E-002, -3.6024269459542367E-002) (-0.13617168695495224     , -6.9134542995320722E-002) (  4.5420020576610654E-002, -0.0000000000000000     ) (  2.6109327486867243E-002, -1.3256776055485054E-002) (  1.0235726281416989E-002, -1.4015976302263934E-002) (  1.2487858382089264E-002, -7.6838314773294253E-002) ( -2.2551935206434615E-002, -7.0866883236498743E-002) (  0.0000000000000000     ,  0.0000000000000000     ) (  5.8499914791713889E-003,  1.9727929438647812E-003) (  0.0000000000000000     ,  0.0000000000000000     )
 ( -1.7948790746883329E-002,-0.11036737841232964     ) (  1.4811178030835686E-002,  2.0290930875423711E-002) (  2.6109327486867243E-002,  1.3256776055485054E-002) (  3.6922951439842214E-002, -0.0000000000000000     ) ( 0.10668097599448029     , -5.4163063118902059E-002) ( -1.0434323387217850E-002,  1.4294912344192902E-002) (  0.0000000000000000     ,  0.0000000000000000     ) ( -2.2551935206434615E-002, -7.0866883236498743E-002) ( -1.8379680675584615E-002, -1.8677010303424165E-002) (  3.8297183954499386E-003,  1.2914961422478752E-003)
 (  3.7217235407908653E-002,-0.11695996932930024     ) (  5.1602952437805379E-003,  3.1781021213482391E-002) (  1.0235726281416989E-002,  1.4015976302263934E-002) ( 0.10668097599448029     ,  5.4163063118902059E-002) ( -3.2458550812916695E-002, -0.0000000000000000     ) (  0.0000000000000000     ,  0.0000000000000000     ) ( -1.0434323387217850E-002,  1.4294912344192902E-002) ( -1.2487858382089264E-002,  7.6838314773294253E-002) (  8.4005232337109326E-003,  2.6402715496096386E-002) ( -2.2510419645237357E-002, -2.2874572582046615E-002)
 (  2.2510419645237357E-002, -2.2874572582046615E-002) (  8.4005232337109326E-003, -2.6402715496096386E-002) (  1.2487858382089264E-002,  7.6838314773294253E-002) ( -1.0434323387217850E-002, -1.4294912344192902E-002) (  0.0000000000000000     , -0.0000000000000000     ) ( -3.2458550812916695E-002, -0.0000000000000000     ) (-0.10668097599448029     ,  5.4163063118902059E-002) (  1.0235726281416989E-002, -1.4015976302263934E-002) ( -5.1602952437805379E-003,  3.1781021213482391E-002) (  3.7217235407908653E-002, 0.11695996932930024     )
 (  3.8297183954499386E-003, -1.2914961422478752E-003) (  1.8379680675584615E-002, -1.8677010303424165E-002) ( -2.2551935206434615E-002,  7.0866883236498743E-002) (  0.0000000000000000     , -0.0000000000000000     ) ( -1.0434323387217850E-002, -1.4294912344192902E-002) (-0.10668097599448029     , -5.4163063118902059E-002) (  3.6922951439842214E-002, -0.0000000000000000     ) ( -2.6109327486867243E-002,  1.3256776055485054E-002) (  1.4811178030835686E-002, -2.0290930875423711E-002) (  1.7948790746883329E-002,-0.11036737841232964     )
 (  0.0000000000000000     , -0.0000000000000000     ) (  5.8499914791713889E-003, -1.9727929438647812E-003) (  0.0000000000000000     , -0.0000000000000000     ) ( -2.2551935206434615E-002,  7.0866883236498743E-002) ( -1.2487858382089264E-002, -7.6838314773294253E-002) (  1.0235726281416989E-002,  1.4015976302263934E-002) ( -2.6109327486867243E-002, -1.3256776055485054E-002) (  4.5420020576610654E-002, -0.0000000000000000     ) ( 0.13617168695495224     , -6.9134542995320722E-002) ( -2.6318840304141715E-002,  3.6024269459542367E-002)
 (  0.0000000000000000     , -0.0000000000000000     ) (  0.0000000000000000     , -0.0000000000000000     ) (  5.8499914791713889E-003, -1.9727929438647812E-003) ( -1.8379680675584615E-002,  1.8677010303424165E-002) (  8.4005232337109326E-003, -2.6402715496096386E-002) ( -5.1602952437805379E-003, -3.1781021213482391E-002) (  1.4811178030835686E-002,  2.0290930875423711E-002) ( 0.13617168695495224     ,  6.9134542995320722E-002) ( -7.8718295170967345E-002, -0.0000000000000000     ) ( -6.2530317166817076E-002,  3.1745733446519583E-002)
 (  0.0000000000000000     , -0.0000000000000000     ) (  0.0000000000000000     , -0.0000000000000000     ) (  0.0000000000000000     , -0.0000000000000000     ) (  3.8297183954499386E-003, -1.2914961422478752E-003) ( -2.2510419645237357E-002,  2.2874572582046615E-002) (  3.7217235407908653E-002,-0.11695996932930024     ) (  1.7948790746883329E-002, 0.11036737841232964     ) ( -2.6318840304141715E-002, -3.6024269459542367E-002) ( -6.2530317166817076E-002, -3.1745733446519583E-002) (  2.8833873967431173E-002, -0.0000000000000000     )
 Mode           45
 (  3.2245494906619132E-003, -0.0000000000000000     ) (  2.7469354109691962E-002, -1.3952903809210498E-002) ( -7.7883049060411946E-003,  1.0660811893328119E-002) ( -8.5337376539084790E-003,  5.2705005859348571E-002) (  1.5467096328282410E-002,  4.8571272785250703E-002) (  1.2444541231206580E-002,  1.2649725915392252E-002) (  3.3583627505999270E-003,  1.1293757106097589E-003) (  0.0000000000000000     ,  0.0000000000000000     ) (  0.0000000000000000     ,  0.0000000000000000     ) (  0.0000000000000000     ,  0.0000000000000000     )
 (  2.7469354109691962E-002,  1.3952903809210498E-002) ( -1.6261694872338230E-003, -0.0000000000000000     ) ( -5.3685325847412459E-002,  2.7270966794800174E-002) (  1.5707548004677578E-003, -2.1532205376077139E-003) (  2.3926590249953332E-003, -1.4809988184969234E-002) (  3.5139913285881703E-003,  1.1038117240861055E-002) (  1.0160925366494286E-002,  1.0328457959590623E-002) (  5.1299838385814225E-003,  1.7251498939712541E-003) (  0.0000000000000000     ,  0.0000000000000000     ) (  0.0000000000000000     ,  0.0000000000000000     )
 ( -7.7883049060411946E-003, -1.0660811893328119E-002) ( -5.3685325847412459E-002, -2.7270966794800174E-002) ( -6.0306239963031959E-003, -0.0000000000000000     ) (  8.1029025772835529E-003, -4.1170839189944557E-003) (  2.1333124568125696E-003, -2.9212202038630883E-003) (  5.8765428334705688E-003, -3.6326716725936181E-002) ( -9.3304247994486465E-003, -2.9294531479735895E-002) (  0.0000000000000000     ,  0.0000000000000000     ) (  5.1299838385814225E-003,  1.7251498939712541E-003) (  0.0000000000000000     ,  0.0000000000000000     )
 ( -8.5337376539084790E-003, -5.2705005859348571E-002) (  1.5707548004677578E-003,  2.1532205376077139E-003) (  8.1029025772835529E-003,  4.1170839189944557E-003) ( -1.0465078124884228E-003, -0.0000000000000000     ) (  4.0045383825410841E-002, -2.0343123332663852E-002) ( -1.0888290652090061E-003,  1.4924576171540731E-003) (  0.0000000000000000     ,  0.0000000000000000     ) ( -9.3304247994486465E-003, -2.9294531479735895E-002) ( -1.0160925366494286E-002, -1.0328457959590623E-002) (  3.3583627505999270E-003,  1.1293757106097589E-003)
 (  1.5467096328282410E-002, -4.8571272785250703E-002) (  2.3926590249953332E-003,  1.4809988184969234E-002) (  2.1333124568125696E-003,  2.9212202038630883E-003) (  4.0045383825410841E-002,  2.0343123332663852E-002) (  5.4787518053635289E-003, -0.0000000000000000     ) (  0.0000000000000000     ,  0.0000000000000000     ) ( -1.0888290652090061E-003,  1.4924576171540731E-003) ( -5.8765428334705688E-003,  3.6326716725936181E-002) (  3.5139913285881703E-003,  1.1038117240861055E-002) ( -1.2444541231206580E-002, -1.2649725915392252E-002)
 (  1.2444541231206580E-002, -1.2649725915392252E-002) (  3.5139913285881703E-003, -1.1038117240861055E-002) (  5.8765428334705688E-003,  3.6326716725936181E-002) ( -1.0888290652090061E-003, -1.4924576171540731E-003) (  0.0000000000000000     , -0.0000000000000000     ) (  5.4787518053635289E-003, -0.0000000000000000     ) ( -4.0045383825410841E-002,  2.0343123332663852E-002) (  2.1333124568125696E-003, -2.9212202038630883E-003) ( -2.3926590249953332E-003,  1.4809988184969234E-002) (  1.5467096328282410E-002,  4.8571272785250703E-002)
 (  3.3583627505999270E-003, -1.1293757106097589E-003) (  1.0160925366494286E-002, -1.0328457959590623E-002) ( -9.3304247994486465E-003,  2.9294531479735895E-002) (  0.0000000000000000     , -0.0000000000000000     ) ( -1.0888290652090061E-003, -1.4924576171540731E-003) ( -4.0045383825410841E-002, -2.0343123332663852E-002) ( -1.0465078124884228E-003, -0.0000000000000000     ) ( -8.1029025772835529E-003,  4.1170839189944557E-003) (  1.5707548004677578E-003, -2.1532205376077139E-003) (  8.5337376539084790E-003, -5.2705005859348571E-002)
 (  0.0000000000000000     , -0.0000000000000000     ) (  5.1299838385814225E-003, -1.7251498939712541E-003) (  0.0000000000000000     , -0.0000000000000000     ) ( -9.3304247994486465E-003,  2.9294531479735895E-002) ( -5.8765428334705688E-003, -3.6326716725936181E-002) (  2.1333124568125696E-003,  2.9212202038630883E-003) ( -8.1029025772835529E-003, -4.1170839189944557E-003) ( -6.0306239963031959E-003, -0.0000000000000000     ) (  5.3685325847412459E-002, -2.7270966794800174E-002) ( -7.7883049060411946E-003,  1.0660811893328119E-002)
 (  0.0000000000000000     , -0.0000000000000000     ) (  0.0000000000000000     , -0.0000000000000000     ) (  5.1299838385814225E-003, -1.7251498939712541E-003) ( -1.0160925366494286E-002,  1.0328457959590623E-002) (  3.5139913285881703E-003, -1.1038117240861055E-002) ( -2.3926590249953332E-003, -1.4809988184969234E-002) (  1.5707548004677578E-003,  2.1532205376077139E-003) (  5.3685325847412459E-002,  2.7270966794800174E-002) ( -1.6261694872338230E-003, -0.0000000000000000     ) ( -2.7469354109691962E-002,  1.3952903809210498E-002)
 (  0.0000000000000000     , -0.0000000000000000     ) (  0.0000000000000000     , -0.0000000000000000     ) (  0.0000000000000000     , -0.0000000000000000     ) (  3.3583627505999270E-003, -1.1293757106097589E-003) ( -1.2444541231206580E-002,  1.2649725915392252E-002) (  1.5467096328282410E-002, -4.8571272785250703E-002) (  8.5337376539084790E-003,  5.2705005859348571E-002) ( -7.7883049060411946E-003, -1.0660811893328119E-002) ( -2.7469354109691962E-002, -1.3952903809210498E-002) (  3.2245494906619132E-003, -0.0000000000000000     )
