# Supplementary material for: Design of high-temperature f-block molecular nanomagnets through the control of vibration-induced spin relaxation
Source: Chem Sci. 2019 Dec 2;11(6):1593–8. doi: 10.1039/c9sc03133b (PMC7025469; doi:10.1039/c9sc03133b)
Supplement: Supplementary file 3 [file SC-011-C9SC03133B-s003.zip › SI/Home-Made-Codes/Pert-Ham-Temp/matrix25K.inp]

 Mode            1
 (  6.9597279139677858E-003, -0.0000000000000000     ) ( -6.1110399224411950E-002,  3.1075869847617944E-002) (  6.9947754528442527E-002, -9.5249253336119277E-002) ( -1.0511976576550583E-002,  6.4758919501469309E-002) ( -6.9394283526409486E-002,-0.21779562066685804     ) ( -4.6177915651767092E-002, -4.6933005769115514E-002) (  4.5521767735599676E-003,  1.4932526975064799E-003) (  0.0000000000000000     ,  0.0000000000000000     ) (  0.0000000000000000     ,  0.0000000000000000     ) (  0.0000000000000000     ,  0.0000000000000000     )
 ( -6.1110399224411950E-002, -3.1075869847617944E-002) (  4.6617091126216439E-002, -0.0000000000000000     ) ( 0.18566376542063995     , -9.4407508132051593E-002) ( -7.5193228736343432E-002, 0.10245285083986137     ) ( -1.4004635048606683E-004,  8.0805058004711910E-004) ( -1.5146708178260092E-002, -4.7549993643856245E-002) ( -3.7704110244036755E-002, -3.8320638743144057E-002) (  6.9535648805528006E-003,  2.2809811726734802E-003) (  0.0000000000000000     ,  0.0000000000000000     ) (  0.0000000000000000     ,  0.0000000000000000     )
 (  6.9947754528442527E-002,  9.5249253336119277E-002) ( 0.18566376542063995     ,  9.4407508132051593E-002) ( -3.4300453183574213E-002, -0.0000000000000000     ) ( -3.6969163299465223E-002,  1.8805341495680857E-002) ( -3.8505221571306043E-002,  5.2457271774409772E-002) (  4.1514501162868821E-003, -2.5629667598714656E-002) (  4.2998964304369572E-002, 0.13493180824437850     ) (  0.0000000000000000     ,  0.0000000000000000     ) (  6.9535648805528006E-003,  2.2809811726734802E-003) (  0.0000000000000000     ,  0.0000000000000000     )
 ( -1.0511976576550583E-002, -6.4758919501469309E-002) ( -7.5193228736343432E-002,-0.10245285083986137     ) ( -3.6969163299465223E-002, -1.8805341495680857E-002) ( -3.0362811800799326E-002, -0.0000000000000000     ) (-0.14410293591671322     ,  7.3282137933278063E-002) (  5.3414475756184868E-002, -7.2769689039748758E-002) (  0.0000000000000000     ,  0.0000000000000000     ) (  4.2998964304369572E-002, 0.13493180824437850     ) (  3.7704110244036755E-002,  3.8320638743144057E-002) (  4.5521767735599676E-003,  1.4932526975064799E-003)
 ( -6.9394283526409486E-002, 0.21779562066685804     ) ( -1.4004635048606683E-004, -8.0805058004711910E-004) ( -3.8505221571306043E-002, -5.2457271774409772E-002) (-0.14410293591671322     , -7.3282137933278063E-002) (  1.1086445944189314E-002, -0.0000000000000000     ) (  0.0000000000000000     ,  0.0000000000000000     ) (  5.3414475756184868E-002, -7.2769689039748758E-002) ( -4.1514501162868821E-003,  2.5629667598714656E-002) ( -1.5146708178260092E-002, -4.7549993643856245E-002) (  4.6177915651767092E-002,  4.6933005769115514E-002)
 ( -4.6177915651767092E-002,  4.6933005769115514E-002) ( -1.5146708178260092E-002,  4.7549993643856245E-002) (  4.1514501162868821E-003,  2.5629667598714656E-002) (  5.3414475756184868E-002,  7.2769689039748758E-002) (  0.0000000000000000     , -0.0000000000000000     ) (  1.1086445944189314E-002, -0.0000000000000000     ) ( 0.14410293591671322     , -7.3282137933278063E-002) ( -3.8505221571306043E-002,  5.2457271774409772E-002) (  1.4004635048606683E-004, -8.0805058004711910E-004) ( -6.9394283526409486E-002,-0.21779562066685804     )
 (  4.5521767735599676E-003, -1.4932526975064799E-003) ( -3.7704110244036755E-002,  3.8320638743144057E-002) (  4.2998964304369572E-002,-0.13493180824437850     ) (  0.0000000000000000     , -0.0000000000000000     ) (  5.3414475756184868E-002,  7.2769689039748758E-002) ( 0.14410293591671322     ,  7.3282137933278063E-002) ( -3.0362811800799326E-002, -0.0000000000000000     ) (  3.6969163299465223E-002, -1.8805341495680857E-002) ( -7.5193228736343432E-002, 0.10245285083986137     ) (  1.0511976576550583E-002, -6.4758919501469309E-002)
 (  0.0000000000000000     , -0.0000000000000000     ) (  6.9535648805528006E-003, -2.2809811726734802E-003) (  0.0000000000000000     , -0.0000000000000000     ) (  4.2998964304369572E-002,-0.13493180824437850     ) ( -4.1514501162868821E-003, -2.5629667598714656E-002) ( -3.8505221571306043E-002, -5.2457271774409772E-002) (  3.6969163299465223E-002,  1.8805341495680857E-002) ( -3.4300453183574213E-002, -0.0000000000000000     ) (-0.18566376542063995     ,  9.4407508132051593E-002) (  6.9947754528442527E-002, -9.5249253336119277E-002)
 (  0.0000000000000000     , -0.0000000000000000     ) (  0.0000000000000000     , -0.0000000000000000     ) (  6.9535648805528006E-003, -2.2809811726734802E-003) (  3.7704110244036755E-002, -3.8320638743144057E-002) ( -1.5146708178260092E-002,  4.7549993643856245E-002) (  1.4004635048606683E-004,  8.0805058004711910E-004) ( -7.5193228736343432E-002,-0.10245285083986137     ) (-0.18566376542063995     , -9.4407508132051593E-002) (  4.6617091126216439E-002, -0.0000000000000000     ) (  6.1110399224411950E-002, -3.1075869847617944E-002)
 (  0.0000000000000000     , -0.0000000000000000     ) (  0.0000000000000000     , -0.0000000000000000     ) (  0.0000000000000000     , -0.0000000000000000     ) (  4.5521767735599676E-003, -1.4932526975064799E-003) (  4.6177915651767092E-002, -4.6933005769115514E-002) ( -6.9394283526409486E-002, 0.21779562066685804     ) (  1.0511976576550583E-002,  6.4758919501469309E-002) (  6.9947754528442527E-002,  9.5249253336119277E-002) (  6.1110399224411950E-002,  3.1075869847617944E-002) (  6.9597279139677858E-003, -0.0000000000000000     )
 Mode            2
 (  6.8549410532988950E-002, -0.0000000000000000     ) ( -2.9134472763489953E-002,  1.4848695180886079E-002) ( -9.9076817212696192E-002, 0.13530789301816643     ) ( -2.9161140593077669E-002, 0.17738852338300062     ) (  3.4632596656720485E-002, 0.10913287513475770     ) (  2.9385192129668558E-002,  2.9828161172955638E-002) ( -1.8293155864598598E-003, -6.1792645280802846E-004) (  0.0000000000000000     ,  0.0000000000000000     ) (  0.0000000000000000     ,  0.0000000000000000     ) (  0.0000000000000000     ,  0.0000000000000000     )
 ( -2.9134472763489953E-002, -1.4848695180886079E-002) (-0.23581459437994795     , -0.0000000000000000     ) (  2.6551942125129232E-002, -1.3594574954553112E-002) (  9.1738042730404229E-002,-0.12529256956431639     ) (  1.0873625753730701E-002, -6.6160319401995307E-002) (  7.4693099589186063E-003,  2.3532528233797294E-002) (  2.3992908903778701E-002,  2.4354591613079426E-002) ( -2.7943257149716143E-003, -9.4389824796944932E-004) (  0.0000000000000000     ,  0.0000000000000000     ) (  0.0000000000000000     ,  0.0000000000000000     )
 ( -9.9076817212696192E-002,-0.13530789301816643     ) (  2.6551942125129232E-002,  1.3594574954553112E-002) ( 0.20623547008488724     , -0.0000000000000000     ) (  7.7566318908537310E-003, -3.9125558400785534E-003) (  4.9623609099618139E-002, -6.7771990984303865E-002) (  2.2778611548831023E-002,-0.13857888082101433     ) ( -2.1624747351047063E-002, -6.8151259370096112E-002) (  0.0000000000000000     ,  0.0000000000000000     ) ( -2.7943257149716143E-003, -9.4389824796944932E-004) (  0.0000000000000000     ,  0.0000000000000000     )
 ( -2.9161140593077669E-002,-0.17738852338300062     ) (  9.1738042730404229E-002, 0.12529256956431639     ) (  7.7566318908537310E-003,  3.9125558400785534E-003) ( 0.12615183251331843     , -0.0000000000000000     ) ( -9.0429920294911557E-003,  4.6849542555790014E-003) ( -6.5579223852869947E-002,  8.9566906724536474E-002) (  0.0000000000000000     ,  0.0000000000000000     ) ( -2.1624747351047063E-002, -6.8151259370096112E-002) ( -2.3992908903778701E-002, -2.4354591613079426E-002) ( -1.8293155864598598E-003, -6.1792645280802846E-004)
 (  3.4632596656720485E-002,-0.10913287513475770     ) (  1.0873625753730701E-002,  6.6160319401995307E-002) (  4.9623609099618139E-002,  6.7771990984303865E-002) ( -9.0429920294911557E-003, -4.6849542555790014E-003) (-0.16512211875124663     , -0.0000000000000000     ) (  0.0000000000000000     ,  0.0000000000000000     ) ( -6.5579223852869947E-002,  8.9566906724536474E-002) ( -2.2778611548831023E-002, 0.13857888082101433     ) (  7.4693099589186063E-003,  2.3532528233797294E-002) ( -2.9385192129668558E-002, -2.9828161172955638E-002)
 (  2.9385192129668558E-002, -2.9828161172955638E-002) (  7.4693099589186063E-003, -2.3532528233797294E-002) (  2.2778611548831023E-002, 0.13857888082101433     ) ( -6.5579223852869947E-002, -8.9566906724536474E-002) (  0.0000000000000000     , -0.0000000000000000     ) (-0.16512211875124663     , -0.0000000000000000     ) (  9.0429920294911557E-003, -4.6849542555790014E-003) (  4.9623609099618139E-002, -6.7771990984303865E-002) ( -1.0873625753730701E-002,  6.6160319401995307E-002) (  3.4632596656720485E-002, 0.10913287513475770     )
 ( -1.8293155864598598E-003,  6.1792645280802846E-004) (  2.3992908903778701E-002, -2.4354591613079426E-002) ( -2.1624747351047063E-002,  6.8151259370096112E-002) (  0.0000000000000000     , -0.0000000000000000     ) ( -6.5579223852869947E-002, -8.9566906724536474E-002) (  9.0429920294911557E-003,  4.6849542555790014E-003) ( 0.12615183251331843     , -0.0000000000000000     ) ( -7.7566318908537310E-003,  3.9125558400785534E-003) (  9.1738042730404229E-002,-0.12529256956431639     ) (  2.9161140593077669E-002,-0.17738852338300062     )
 (  0.0000000000000000     , -0.0000000000000000     ) ( -2.7943257149716143E-003,  9.4389824796944932E-004) (  0.0000000000000000     , -0.0000000000000000     ) ( -2.1624747351047063E-002,  6.8151259370096112E-002) ( -2.2778611548831023E-002,-0.13857888082101433     ) (  4.9623609099618139E-002,  6.7771990984303865E-002) ( -7.7566318908537310E-003, -3.9125558400785534E-003) ( 0.20623547008488724     , -0.0000000000000000     ) ( -2.6551942125129232E-002,  1.3594574954553112E-002) ( -9.9076817212696192E-002, 0.13530789301816643     )
 (  0.0000000000000000     , -0.0000000000000000     ) (  0.0000000000000000     , -0.0000000000000000     ) ( -2.7943257149716143E-003,  9.4389824796944932E-004) ( -2.3992908903778701E-002,  2.4354591613079426E-002) (  7.4693099589186063E-003, -2.3532528233797294E-002) ( -1.0873625753730701E-002, -6.6160319401995307E-002) (  9.1738042730404229E-002, 0.12529256956431639     ) ( -2.6551942125129232E-002, -1.3594574954553112E-002) (-0.23581459437994795     , -0.0000000000000000     ) (  2.9134472763489953E-002, -1.4848695180886079E-002)
 (  0.0000000000000000     , -0.0000000000000000     ) (  0.0000000000000000     , -0.0000000000000000     ) (  0.0000000000000000     , -0.0000000000000000     ) ( -1.8293155864598598E-003,  6.1792645280802846E-004) ( -2.9385192129668558E-002,  2.9828161172955638E-002) (  3.4632596656720485E-002,-0.10913287513475770     ) (  2.9161140593077669E-002, 0.17738852338300062     ) ( -9.9076817212696192E-002,-0.13530789301816643     ) (  2.9134472763489953E-002,  1.4848695180886079E-002) (  6.8549410532988950E-002, -0.0000000000000000     )
 Mode            3
 ( -7.7213390055792905E-002, -0.0000000000000000     ) (  5.0235266625233213E-002, -2.5343202362507172E-002) ( -2.4734590933660535E-002,  3.3739608205483856E-002) ( -6.8537375382857479E-003,  4.1358370732544551E-002) ( -8.3126213989286758E-003, -2.6146922582660499E-002) (  4.4115553957694157E-003,  4.4911810061747303E-003) ( -1.4274644782802134E-003, -4.8179141518376245E-004) (  0.0000000000000000     ,  0.0000000000000000     ) (  0.0000000000000000     ,  0.0000000000000000     ) (  0.0000000000000000     ,  0.0000000000000000     )
 (  5.0235266625233213E-002,  2.5343202362507172E-002) ( 0.25943278514417983     , -0.0000000000000000     ) ( -9.2724536867051871E-002,  4.6769421405101930E-002) (  1.6831043520958825E-002, -2.2923636710565534E-002) (  2.2963314251254613E-003, -1.3835426229271551E-002) ( -1.8421777425499278E-003, -5.7956045912697651E-003) (  3.6020198972189889E-003,  3.6670339358692108E-003) ( -2.1804880078599084E-003, -7.3594854308649596E-004) (  0.0000000000000000     ,  0.0000000000000000     ) (  0.0000000000000000     ,  0.0000000000000000     )
 ( -2.4734590933660535E-002, -3.3739608205483856E-002) ( -9.2724536867051871E-002, -4.6769421405101930E-002) (-0.20478544094461165     , -0.0000000000000000     ) (  1.7712284387201082E-002, -8.9361248187817127E-003) (  1.0583139328058992E-002, -1.4425994446021542E-002) (  5.0943580584186243E-003, -3.0719910377203542E-002) (  5.0997370748952541E-003,  1.6038885613498515E-002) (  0.0000000000000000     ,  0.0000000000000000     ) ( -2.1804880078599084E-003, -7.3594854308649596E-004) (  0.0000000000000000     ,  0.0000000000000000     )
 ( -6.8537375382857479E-003, -4.1358370732544551E-002) (  1.6831043520958825E-002,  2.2923636710565534E-002) (  1.7712284387201082E-002,  8.9361248187817127E-003) (-0.13507207292786044     , -0.0000000000000000     ) (  7.3465032258537899E-002, -3.7058042852136493E-002) ( -1.1804409408274152E-002,  1.6075044799781568E-002) (  0.0000000000000000     ,  0.0000000000000000     ) (  5.0997370748952541E-003,  1.6038885613498515E-002) ( -3.6020198972189889E-003, -3.6670339358692108E-003) ( -1.4274644782802134E-003, -4.8179141518376245E-004)
 ( -8.3126213989286758E-003,  2.6146922582660499E-002) (  2.2963314251254613E-003,  1.3835426229271551E-002) (  1.0583139328058992E-002,  1.4425994446021542E-002) (  7.3465032258537899E-002,  3.7058042852136493E-002) ( 0.15763811878408518     , -0.0000000000000000     ) (  0.0000000000000000     ,  0.0000000000000000     ) ( -1.1804409408274152E-002,  1.6075044799781568E-002) ( -5.0943580584186243E-003,  3.0719910377203542E-002) ( -1.8421777425499278E-003, -5.7956045912697651E-003) ( -4.4115553957694157E-003, -4.4911810061747303E-003)
 (  4.4115553957694157E-003, -4.4911810061747303E-003) ( -1.8421777425499278E-003,  5.7956045912697651E-003) (  5.0943580584186243E-003,  3.0719910377203542E-002) ( -1.1804409408274152E-002, -1.6075044799781568E-002) (  0.0000000000000000     , -0.0000000000000000     ) ( 0.15763811878408518     , -0.0000000000000000     ) ( -7.3465032258537899E-002,  3.7058042852136493E-002) (  1.0583139328058992E-002, -1.4425994446021542E-002) ( -2.2963314251254613E-003,  1.3835426229271551E-002) ( -8.3126213989286758E-003, -2.6146922582660499E-002)
 ( -1.4274644782802134E-003,  4.8179141518376245E-004) (  3.6020198972189889E-003, -3.6670339358692108E-003) (  5.0997370748952541E-003, -1.6038885613498515E-002) (  0.0000000000000000     , -0.0000000000000000     ) ( -1.1804409408274152E-002, -1.6075044799781568E-002) ( -7.3465032258537899E-002, -3.7058042852136493E-002) (-0.13507207292786044     , -0.0000000000000000     ) ( -1.7712284387201082E-002,  8.9361248187817127E-003) (  1.6831043520958825E-002, -2.2923636710565534E-002) (  6.8537375382857479E-003, -4.1358370732544551E-002)
 (  0.0000000000000000     , -0.0000000000000000     ) ( -2.1804880078599084E-003,  7.3594854308649596E-004) (  0.0000000000000000     , -0.0000000000000000     ) (  5.0997370748952541E-003, -1.6038885613498515E-002) ( -5.0943580584186243E-003, -3.0719910377203542E-002) (  1.0583139328058992E-002,  1.4425994446021542E-002) ( -1.7712284387201082E-002, -8.9361248187817127E-003) (-0.20478544094461165     , -0.0000000000000000     ) (  9.2724536867051871E-002, -4.6769421405101930E-002) ( -2.4734590933660535E-002,  3.3739608205483856E-002)
 (  0.0000000000000000     , -0.0000000000000000     ) (  0.0000000000000000     , -0.0000000000000000     ) ( -2.1804880078599084E-003,  7.3594854308649596E-004) ( -3.6020198972189889E-003,  3.6670339358692108E-003) ( -1.8421777425499278E-003,  5.7956045912697651E-003) ( -2.2963314251254613E-003, -1.3835426229271551E-002) (  1.6831043520958825E-002,  2.2923636710565534E-002) (  9.2724536867051871E-002,  4.6769421405101930E-002) ( 0.25943278514417983     , -0.0000000000000000     ) ( -5.0235266625233213E-002,  2.5343202362507172E-002)
 (  0.0000000000000000     , -0.0000000000000000     ) (  0.0000000000000000     , -0.0000000000000000     ) (  0.0000000000000000     , -0.0000000000000000     ) ( -1.4274644782802134E-003,  4.8179141518376245E-004) ( -4.4115553957694157E-003,  4.4911810061747303E-003) ( -8.3126213989286758E-003,  2.6146922582660499E-002) (  6.8537375382857479E-003,  4.1358370732544551E-002) ( -2.4734590933660535E-002, -3.3739608205483856E-002) ( -5.0235266625233213E-002, -2.5343202362507172E-002) ( -7.7213390055792905E-002, -0.0000000000000000     )
 Mode            4
 ( 0.23006296372011970     , -0.0000000000000000     ) ( -7.1631403302406443E-002, -5.5980006747251475E-002) (  2.4532646631694219E-002,-0.21183186088278749     ) (  1.1699861459935432E-003,-0.16172469379725798     ) ( -1.7065771556032485E-003, -2.3245167839707703E-002) (  3.5330663827571385E-002,  3.2478076373178254E-002) ( -2.1945660440666124E-002, -7.5783308261476966E-003) (  0.0000000000000000     ,  0.0000000000000000     ) (  0.0000000000000000     ,  0.0000000000000000     ) (  0.0000000000000000     ,  0.0000000000000000     )
 ( -7.1631403302406443E-002,  5.5980006747251475E-002) (-0.52980261508989845     , -0.0000000000000000     ) ( 0.11631621652499372     ,  8.1830899843305660E-002) ( -2.4676273900523245E-002, 0.20115276415061126     ) (  1.1040274217732194E-004,  5.4707385473666034E-002) (  1.0496581058865452E-003, -5.5917508890356710E-004) (  2.8847366217118919E-002,  2.6518238313809603E-002) ( -3.3522550048383483E-002, -1.1576091550746350E-002) (  0.0000000000000000     ,  0.0000000000000000     ) (  0.0000000000000000     ,  0.0000000000000000     )
 (  2.4532646631694219E-002, 0.21183186088278749     ) ( 0.11631621652499372     , -8.1830899843305660E-002) ( 0.39611024664494227     , -0.0000000000000000     ) ( -1.0917735516791875E-002, -1.4441493115688986E-002) ( -9.4322259048056425E-003, 0.10140108011987545     ) ( -3.6724210179094589E-004, 0.12073121524218837     ) (  3.6701130886480030E-003,  2.2697229846748719E-002) (  0.0000000000000000     ,  0.0000000000000000     ) ( -3.3522550048383483E-002, -1.1576091550746350E-002) (  0.0000000000000000     ,  0.0000000000000000     )
 (  1.1699861459935432E-003, 0.16172469379725798     ) ( -2.4676273900523245E-002,-0.20115276415061126     ) ( -1.0917735516791875E-002,  1.4441493115688986E-002) ( 0.25027852067609441     , -0.0000000000000000     ) ( -8.1080102330849418E-002, -6.4920521086787072E-002) (  2.4465945155484500E-002,-0.15613391493353321     ) (  0.0000000000000000     ,  0.0000000000000000     ) (  3.6701130886480030E-003,  2.2697229846748719E-002) ( -2.8847366217118919E-002, -2.6518238313809603E-002) ( -2.1945660440666124E-002, -7.5783308261476966E-003)
 ( -1.7065771556032485E-003,  2.3245167839707703E-002) (  1.1040274217732194E-004, -5.4707385473666034E-002) ( -9.4322259048056425E-003,-0.10140108011987545     ) ( -8.1080102330849418E-002,  6.4920521086787072E-002) (-0.34664911595125786     , -0.0000000000000000     ) (  0.0000000000000000     ,  0.0000000000000000     ) (  2.4465945155484500E-002,-0.15613391493353321     ) (  3.6724210179094589E-004,-0.12073121524218837     ) (  1.0496581058865452E-003, -5.5917508890356710E-004) ( -3.5330663827571385E-002, -3.2478076373178254E-002)
 (  3.5330663827571385E-002, -3.2478076373178254E-002) (  1.0496581058865452E-003,  5.5917508890356710E-004) ( -3.6724210179094589E-004,-0.12073121524218837     ) (  2.4465945155484500E-002, 0.15613391493353321     ) (  0.0000000000000000     , -0.0000000000000000     ) (-0.34664911595125786     , -0.0000000000000000     ) (  8.1080102330849418E-002,  6.4920521086787072E-002) ( -9.4322259048056425E-003, 0.10140108011987545     ) ( -1.1040274217732194E-004, -5.4707385473666034E-002) ( -1.7065771556032487E-003, -2.3245167839707703E-002)
 ( -2.1945660440666124E-002,  7.5783308261476966E-003) (  2.8847366217118919E-002, -2.6518238313809603E-002) (  3.6701130886480030E-003, -2.2697229846748719E-002) (  0.0000000000000000     , -0.0000000000000000     ) (  2.4465945155484500E-002, 0.15613391493353321     ) (  8.1080102330849418E-002, -6.4920521086787072E-002) ( 0.25027852067609441     , -0.0000000000000000     ) (  1.0917735516791875E-002,  1.4441493115688986E-002) ( -2.4676273900523245E-002, 0.20115276415061126     ) ( -1.1699861459935432E-003, 0.16172469379725798     )
 (  0.0000000000000000     , -0.0000000000000000     ) ( -3.3522550048383483E-002,  1.1576091550746350E-002) (  0.0000000000000000     , -0.0000000000000000     ) (  3.6701130886480030E-003, -2.2697229846748719E-002) (  3.6724210179094589E-004, 0.12073121524218837     ) ( -9.4322259048056425E-003,-0.10140108011987545     ) (  1.0917735516791875E-002, -1.4441493115688986E-002) ( 0.39611024664494227     , -0.0000000000000000     ) (-0.11631621652499372     , -8.1830899843305660E-002) (  2.4532646631694219E-002,-0.21183186088278749     )
 (  0.0000000000000000     , -0.0000000000000000     ) (  0.0000000000000000     , -0.0000000000000000     ) ( -3.3522550048383483E-002,  1.1576091550746350E-002) ( -2.8847366217118919E-002,  2.6518238313809603E-002) (  1.0496581058865452E-003,  5.5917508890356710E-004) ( -1.1040274217732194E-004,  5.4707385473666034E-002) ( -2.4676273900523245E-002,-0.20115276415061126     ) (-0.11631621652499372     ,  8.1830899843305660E-002) (-0.52980261508989845     , -0.0000000000000000     ) (  7.1631403302406443E-002,  5.5980006747251475E-002)
 (  0.0000000000000000     , -0.0000000000000000     ) (  0.0000000000000000     , -0.0000000000000000     ) (  0.0000000000000000     , -0.0000000000000000     ) ( -2.1945660440666124E-002,  7.5783308261476966E-003) ( -3.5330663827571385E-002,  3.2478076373178254E-002) ( -1.7065771556032487E-003,  2.3245167839707703E-002) ( -1.1699861459935432E-003,-0.16172469379725798     ) (  2.4532646631694219E-002, 0.21183186088278749     ) (  7.1631403302406443E-002, -5.5980006747251475E-002) ( 0.23006296372011970     , -0.0000000000000000     )
 Mode            5
 (  2.6892249309901795E-002, -0.0000000000000000     ) ( -6.2026796645253464E-002,  3.2897389985640554E-002) (  6.5862495393239948E-002, -9.3523333272576128E-002) (  1.0318967312299270E-002,-0.13229488978878895     ) ( -1.5349187793225956E-002, -5.1903630534769575E-002) (  1.8538666402864206E-002,  2.9423978727458710E-003) ( -2.0623067557848907E-003, -3.7366851198046558E-003) (  0.0000000000000000     ,  0.0000000000000000     ) (  0.0000000000000000     ,  0.0000000000000000     ) (  0.0000000000000000     ,  0.0000000000000000     )
 ( -6.2026796645253464E-002, -3.2897389985640554E-002) ( -1.2964220226579950E-002, -0.0000000000000000     ) (  9.9021395033814130E-002, -5.4477793520761930E-002) ( -7.2572529393585258E-002,  9.6664400058315919E-002) ( -5.6033297741704437E-003,  5.0491284428998050E-002) ( -2.9810369690707189E-003, -1.0766543061734593E-002) (  1.5136757732898328E-002,  2.4024578028260177E-003) ( -3.1502256048676898E-003, -5.7078808032399887E-003) (  0.0000000000000000     ,  0.0000000000000000     ) (  0.0000000000000000     ,  0.0000000000000000     )
 (  6.5862495393239948E-002,  9.3523333272576128E-002) (  9.9021395033814130E-002,  5.4477793520761930E-002) ( -5.8390874412470361E-003, -0.0000000000000000     ) ( -1.4101598487178591E-002,  7.8590740790240345E-003) ( -3.6524560959784159E-002,  4.9717697069074682E-002) ( -9.8160305387691056E-003, 0.10450044702237633     ) (  1.0189184582536089E-002,  3.3194518490504879E-002) (  0.0000000000000000     ,  0.0000000000000000     ) ( -3.1502256048676898E-003, -5.7078808032399887E-003) (  0.0000000000000000     ,  0.0000000000000000     )
 (  1.0318967312299270E-002, 0.13229488978878895     ) ( -7.2572529393585258E-002, -9.6664400058315919E-002) ( -1.4101598487178591E-002, -7.8590740790240345E-003) ( -2.6758366885244436E-003, -0.0000000000000000     ) ( -7.4285600693372297E-002,  4.0833818037791236E-002) (  5.2134559112291930E-002, -6.9710360312285100E-002) (  0.0000000000000000     ,  0.0000000000000000     ) (  1.0189184582536089E-002,  3.3194518490504879E-002) ( -1.5136757732898328E-002, -2.4024578028260177E-003) ( -2.0623067557848907E-003, -3.7366851198046558E-003)
 ( -1.5349187793225956E-002,  5.1903630534769575E-002) ( -5.6033297741704437E-003, -5.0491284428998050E-002) ( -3.6524560959784159E-002, -4.9717697069074682E-002) ( -7.4285600693372297E-002, -4.0833818037791236E-002) ( -5.4131049535503665E-003, -0.0000000000000000     ) (  0.0000000000000000     ,  0.0000000000000000     ) (  5.2134559112291930E-002, -6.9710360312285100E-002) (  9.8160305387691056E-003,-0.10450044702237633     ) ( -2.9810369690707189E-003, -1.0766543061734593E-002) ( -1.8538666402864206E-002, -2.9423978727458710E-003)
 (  1.8538666402864206E-002, -2.9423978727458710E-003) ( -2.9810369690707189E-003,  1.0766543061734593E-002) ( -9.8160305387691056E-003,-0.10450044702237633     ) (  5.2134559112291930E-002,  6.9710360312285100E-002) (  0.0000000000000000     , -0.0000000000000000     ) ( -5.4131049535503665E-003, -0.0000000000000000     ) (  7.4285600693372297E-002, -4.0833818037791236E-002) ( -3.6524560959784159E-002,  4.9717697069074682E-002) (  5.6033297741704437E-003, -5.0491284428998050E-002) ( -1.5349187793225956E-002, -5.1903630534769575E-002)
 ( -2.0623067557848907E-003,  3.7366851198046558E-003) (  1.5136757732898328E-002, -2.4024578028260177E-003) (  1.0189184582536089E-002, -3.3194518490504879E-002) (  0.0000000000000000     , -0.0000000000000000     ) (  5.2134559112291930E-002,  6.9710360312285100E-002) (  7.4285600693372297E-002,  4.0833818037791236E-002) ( -2.6758366885244436E-003, -0.0000000000000000     ) (  1.4101598487178591E-002, -7.8590740790240345E-003) ( -7.2572529393585258E-002,  9.6664400058315919E-002) ( -1.0318967312299270E-002, 0.13229488978878895     )
 (  0.0000000000000000     , -0.0000000000000000     ) ( -3.1502256048676898E-003,  5.7078808032399887E-003) (  0.0000000000000000     , -0.0000000000000000     ) (  1.0189184582536089E-002, -3.3194518490504879E-002) (  9.8160305387691056E-003, 0.10450044702237633     ) ( -3.6524560959784159E-002, -4.9717697069074682E-002) (  1.4101598487178591E-002,  7.8590740790240345E-003) ( -5.8390874412470361E-003, -0.0000000000000000     ) ( -9.9021395033814130E-002,  5.4477793520761930E-002) (  6.5862495393239948E-002, -9.3523333272576128E-002)
 (  0.0000000000000000     , -0.0000000000000000     ) (  0.0000000000000000     , -0.0000000000000000     ) ( -3.1502256048676898E-003,  5.7078808032399887E-003) ( -1.5136757732898328E-002,  2.4024578028260177E-003) ( -2.9810369690707189E-003,  1.0766543061734593E-002) (  5.6033297741704437E-003,  5.0491284428998050E-002) ( -7.2572529393585258E-002, -9.6664400058315919E-002) ( -9.9021395033814130E-002, -5.4477793520761930E-002) ( -1.2964220226579950E-002, -0.0000000000000000     ) (  6.2026796645253464E-002, -3.2897389985640554E-002)
 (  0.0000000000000000     , -0.0000000000000000     ) (  0.0000000000000000     , -0.0000000000000000     ) (  0.0000000000000000     , -0.0000000000000000     ) ( -2.0623067557848907E-003,  3.7366851198046558E-003) ( -1.8538666402864206E-002,  2.9423978727458710E-003) ( -1.5349187793225956E-002,  5.1903630534769575E-002) ( -1.0318967312299270E-002,-0.13229488978878895     ) (  6.5862495393239948E-002,  9.3523333272576128E-002) (  6.2026796645253464E-002,  3.2897389985640554E-002) (  2.6892249309901795E-002, -0.0000000000000000     )
 Mode            6
 ( 0.15957034682967386     , -0.0000000000000000     ) (-0.30276662102857521     , 0.15367882762888307     ) ( -1.7000471146103309E-003,  1.6678015894086838E-003) ( -2.5607165543753221E-002, 0.15573165685011603     ) ( -2.4344919124088000E-002, -7.6897971205538193E-002) ( -2.8418783621700295E-002, -2.8969874655748004E-002) (  3.1012675337985145E-003,  1.0105450502648301E-003) (  0.0000000000000000     ,  0.0000000000000000     ) (  0.0000000000000000     ,  0.0000000000000000     ) (  0.0000000000000000     ,  0.0000000000000000     )
 (-0.30276662102857521     ,-0.15367882762888307     ) (-0.45302681165653313     , -0.0000000000000000     ) ( 0.52398601575214221     ,-0.26598422209819844     ) ( -2.4547267495476591E-003,  3.9963373928226398E-003) (  8.3437800247100832E-003, -5.0670006331584125E-002) ( -5.4085426161091053E-003, -1.7085912068329483E-002) ( -2.3203839661243147E-002, -2.3653803606323028E-002) (  4.7372644079802370E-003,  1.5436330620005126E-003) (  0.0000000000000000     ,  0.0000000000000000     ) (  0.0000000000000000     ,  0.0000000000000000     )
 ( -1.7000471146103309E-003, -1.6678015894086838E-003) ( 0.52398601575214221     , 0.26598422209819844     ) ( 0.36831260257768655     , -0.0000000000000000     ) ( -8.1011861447917610E-002,  4.1127143349110870E-002) ( -1.8918847421831371E-003,  2.9194709985699342E-003) (  1.8797861581572480E-002,-0.11424718901174896     ) (  1.4910801788551118E-002,  4.7094838443899528E-002) (  0.0000000000000000     ,  0.0000000000000000     ) (  4.7372644079802370E-003,  1.5436330620005126E-003) (  0.0000000000000000     ,  0.0000000000000000     )
 ( -2.5607165543753221E-002,-0.15573165685011603     ) ( -2.4547267495476591E-003, -3.9963373928226398E-003) ( -8.1011861447917610E-002, -4.1127143349110870E-002) ( 0.22973867027303702     , -0.0000000000000000     ) (-0.39695610384496199     , 0.20150486177081958     ) ( -1.1293626031287272E-003,  1.0742738913926868E-003) (  0.0000000000000000     ,  0.0000000000000000     ) (  1.4910801788551118E-002,  4.7094838443899528E-002) (  2.3203839661243147E-002,  2.3653803606323028E-002) (  3.1012675337985145E-003,  1.0105450502648301E-003)
 ( -2.4344919124088000E-002,  7.6897971205538193E-002) (  8.3437800247100832E-003,  5.0670006331584125E-002) ( -1.8918847421831371E-003, -2.9194709985699342E-003) (-0.39695610384496199     ,-0.20150486177081958     ) (-0.30459480802386429     , -0.0000000000000000     ) (  0.0000000000000000     ,  0.0000000000000000     ) ( -1.1293626031287272E-003,  1.0742738913926868E-003) ( -1.8797861581572480E-002, 0.11424718901174896     ) ( -5.4085426161091053E-003, -1.7085912068329483E-002) (  2.8418783621700295E-002,  2.8969874655748004E-002)
 ( -2.8418783621700295E-002,  2.8969874655748004E-002) ( -5.4085426161091053E-003,  1.7085912068329483E-002) (  1.8797861581572480E-002, 0.11424718901174896     ) ( -1.1293626031287272E-003, -1.0742738913926868E-003) (  0.0000000000000000     , -0.0000000000000000     ) (-0.30459480802386429     , -0.0000000000000000     ) ( 0.39695610384496199     ,-0.20150486177081958     ) ( -1.8918847421831371E-003,  2.9194709985699342E-003) ( -8.3437800247100832E-003,  5.0670006331584125E-002) ( -2.4344919124088000E-002, -7.6897971205538193E-002)
 (  3.1012675337985145E-003, -1.0105450502648301E-003) ( -2.3203839661243147E-002,  2.3653803606323028E-002) (  1.4910801788551118E-002, -4.7094838443899528E-002) (  0.0000000000000000     , -0.0000000000000000     ) ( -1.1293626031287272E-003, -1.0742738913926868E-003) ( 0.39695610384496199     , 0.20150486177081958     ) ( 0.22973867027303702     , -0.0000000000000000     ) (  8.1011861447917610E-002, -4.1127143349110870E-002) ( -2.4547267495476591E-003,  3.9963373928226398E-003) (  2.5607165543753221E-002,-0.15573165685011603     )
 (  0.0000000000000000     , -0.0000000000000000     ) (  4.7372644079802370E-003, -1.5436330620005126E-003) (  0.0000000000000000     , -0.0000000000000000     ) (  1.4910801788551118E-002, -4.7094838443899528E-002) ( -1.8797861581572480E-002,-0.11424718901174896     ) ( -1.8918847421831371E-003, -2.9194709985699342E-003) (  8.1011861447917610E-002,  4.1127143349110870E-002) ( 0.36831260257768655     , -0.0000000000000000     ) (-0.52398601575214221     , 0.26598422209819844     ) ( -1.7000471146103309E-003,  1.6678015894086838E-003)
 (  0.0000000000000000     , -0.0000000000000000     ) (  0.0000000000000000     , -0.0000000000000000     ) (  4.7372644079802370E-003, -1.5436330620005126E-003) (  2.3203839661243147E-002, -2.3653803606323028E-002) ( -5.4085426161091053E-003,  1.7085912068329483E-002) ( -8.3437800247100832E-003, -5.0670006331584125E-002) ( -2.4547267495476591E-003, -3.9963373928226398E-003) (-0.52398601575214221     ,-0.26598422209819844     ) (-0.45302681165653313     , -0.0000000000000000     ) ( 0.30276662102857521     ,-0.15367882762888307     )
 (  0.0000000000000000     , -0.0000000000000000     ) (  0.0000000000000000     , -0.0000000000000000     ) (  0.0000000000000000     , -0.0000000000000000     ) (  3.1012675337985145E-003, -1.0105450502648301E-003) (  2.8418783621700295E-002, -2.8969874655748004E-002) ( -2.4344919124088000E-002,  7.6897971205538193E-002) (  2.5607165543753221E-002, 0.15573165685011603     ) ( -1.7000471146103309E-003, -1.6678015894086838E-003) ( 0.30276662102857521     , 0.15367882762888307     ) ( 0.15957034682967386     , -0.0000000000000000     )
 Mode            7
 (-0.10065358198960608     , -0.0000000000000000     ) ( -5.8144498391593580E-002,  2.9806420709229318E-002) (  5.5803481888511995E-002, -7.6444272302742824E-002) (  3.5178341601588448E-002,-0.21758411210385648     ) ( -7.2595809110046317E-002,-0.22804604219054761     ) ( -3.8262013148609011E-002, -3.8890953694369033E-002) ( -1.3896746061252080E-002, -4.6784964715873558E-003) (  0.0000000000000000     ,  0.0000000000000000     ) (  0.0000000000000000     ,  0.0000000000000000     ) (  0.0000000000000000     ,  0.0000000000000000     )
 ( -5.8144498391593580E-002, -2.9806420709229318E-002) ( 0.40105858075993939     , -0.0000000000000000     ) ( 0.11219763393512612     , -5.7501807960805180E-002) ( -6.0551328892023464E-002,  8.2934206594423215E-002) ( -1.3143173504994604E-002,  8.1292746971498520E-002) ( -1.5388273595962778E-002, -4.8340839338001283E-002) ( -3.1240802915250953E-002, -3.1754330720470833E-002) ( -2.1227630246422359E-002, -7.1465214065442907E-003) (  0.0000000000000000     ,  0.0000000000000000     ) (  0.0000000000000000     ,  0.0000000000000000     )
 (  5.5803481888511995E-002,  7.6444272302742824E-002) ( 0.11219763393512612     ,  5.7501807960805180E-002) (-0.31888515384541294     , -0.0000000000000000     ) ( -1.4988013256256602E-002,  7.6992794869345307E-003) ( -2.9403942968690051E-002,  4.0277750582413008E-002) ( -2.7504671325196888E-002, 0.17012108876999549     ) (  4.5822723660704313E-002, 0.14394072459137980     ) (  0.0000000000000000     ,  0.0000000000000000     ) ( -2.1227630246422359E-002, -7.1465214065442907E-003) (  0.0000000000000000     ,  0.0000000000000000     )
 (  3.5178341601588448E-002, 0.21758411210385648     ) ( -6.0551328892023464E-002, -8.2934206594423215E-002) ( -1.4988013256256602E-002, -7.6992794869345307E-003) (-0.21492963221824585     , -0.0000000000000000     ) ( -8.1696462199445749E-002,  4.1889729388035861E-002) (  4.5948595285342585E-002, -6.2929806940673308E-002) (  0.0000000000000000     ,  0.0000000000000000     ) (  4.5822723660704313E-002, 0.14394072459137980     ) (  3.1240802915250953E-002,  3.1754330720470833E-002) ( -1.3896746061252080E-002, -4.6784964715873558E-003)
 ( -7.2595809110046317E-002, 0.22804604219054761     ) ( -1.3143173504994604E-002, -8.1292746971498520E-002) ( -2.9403942968690051E-002, -4.0277750582413008E-002) ( -8.1696462199445749E-002, -4.1889729388035861E-002) ( 0.23340978729332545     , -0.0000000000000000     ) (  0.0000000000000000     ,  0.0000000000000000     ) (  4.5948595285342585E-002, -6.2929806940673308E-002) (  2.7504671325196888E-002,-0.17012108876999549     ) ( -1.5388273595962778E-002, -4.8340839338001283E-002) (  3.8262013148609011E-002,  3.8890953694369033E-002)
 ( -3.8262013148609011E-002,  3.8890953694369033E-002) ( -1.5388273595962778E-002,  4.8340839338001283E-002) ( -2.7504671325196888E-002,-0.17012108876999549     ) (  4.5948595285342585E-002,  6.2929806940673308E-002) (  0.0000000000000000     , -0.0000000000000000     ) ( 0.23340978729332545     , -0.0000000000000000     ) (  8.1696462199445749E-002, -4.1889729388035861E-002) ( -2.9403942968690051E-002,  4.0277750582413008E-002) (  1.3143173504994604E-002, -8.1292746971498520E-002) ( -7.2595809110046317E-002,-0.22804604219054761     )
 ( -1.3896746061252080E-002,  4.6784964715873558E-003) ( -3.1240802915250953E-002,  3.1754330720470833E-002) (  4.5822723660704313E-002,-0.14394072459137980     ) (  0.0000000000000000     , -0.0000000000000000     ) (  4.5948595285342585E-002,  6.2929806940673308E-002) (  8.1696462199445749E-002,  4.1889729388035861E-002) (-0.21492963221824585     , -0.0000000000000000     ) (  1.4988013256256602E-002, -7.6992794869345307E-003) ( -6.0551328892023464E-002,  8.2934206594423215E-002) ( -3.5178341601588448E-002, 0.21758411210385648     )
 (  0.0000000000000000     , -0.0000000000000000     ) ( -2.1227630246422359E-002,  7.1465214065442907E-003) (  0.0000000000000000     , -0.0000000000000000     ) (  4.5822723660704313E-002,-0.14394072459137980     ) (  2.7504671325196888E-002, 0.17012108876999549     ) ( -2.9403942968690051E-002, -4.0277750582413008E-002) (  1.4988013256256602E-002,  7.6992794869345307E-003) (-0.31888515384541294     , -0.0000000000000000     ) (-0.11219763393512612     ,  5.7501807960805180E-002) (  5.5803481888511995E-002, -7.6444272302742824E-002)
 (  0.0000000000000000     , -0.0000000000000000     ) (  0.0000000000000000     , -0.0000000000000000     ) ( -2.1227630246422359E-002,  7.1465214065442907E-003) (  3.1240802915250953E-002, -3.1754330720470833E-002) ( -1.5388273595962778E-002,  4.8340839338001283E-002) (  1.3143173504994604E-002,  8.1292746971498520E-002) ( -6.0551328892023464E-002, -8.2934206594423215E-002) (-0.11219763393512612     , -5.7501807960805180E-002) ( 0.40105858075993939     , -0.0000000000000000     ) (  5.8144498391593580E-002, -2.9806420709229318E-002)
 (  0.0000000000000000     , -0.0000000000000000     ) (  0.0000000000000000     , -0.0000000000000000     ) (  0.0000000000000000     , -0.0000000000000000     ) ( -1.3896746061252080E-002,  4.6784964715873558E-003) (  3.8262013148609011E-002, -3.8890953694369033E-002) ( -7.2595809110046317E-002, 0.22804604219054761     ) ( -3.5178341601588448E-002,-0.21758411210385648     ) (  5.5803481888511995E-002,  7.6444272302742824E-002) (  5.8144498391593580E-002,  2.9806420709229318E-002) (-0.10065358198960608     , -0.0000000000000000     )
 Mode            8
 (  2.7762549526760480E-003, -0.0000000000000000     ) (-0.10784399803561558     ,  5.5086916041771322E-002) ( 0.11580324144125001     ,-0.15870259805808093     ) (  3.0969907223272287E-002,-0.19301042758698037     ) (-0.11667775996560360     ,-0.36670273483242521     ) ( -8.1808926415996783E-002, -8.3145099636736886E-002) ( -3.5431782879137799E-002, -1.1925270365345429E-002) (  0.0000000000000000     ,  0.0000000000000000     ) (  0.0000000000000000     ,  0.0000000000000000     ) (  0.0000000000000000     ,  0.0000000000000000     )
 (-0.10784399803561558     , -5.5086916041771322E-002) ( 0.22582850924217973     , -0.0000000000000000     ) ( 0.24577940165150947     ,-0.12544827796331942     ) (-0.11523593605410841     , 0.15792318160325897     ) ( -1.1507534199616644E-002,  7.1752048596893117E-002) ( -2.4672476885593920E-002, -7.7545969975857706E-002) ( -6.6796708708029284E-002, -6.7887689574290769E-002) ( -5.4122942350296445E-002, -1.8216151377336374E-002) (  0.0000000000000000     ,  0.0000000000000000     ) (  0.0000000000000000     ,  0.0000000000000000     )
 ( 0.11580324144125001     , 0.15870259805808093     ) ( 0.24577940165150947     , 0.12544827796331942     ) (-0.19178772763602578     , -0.0000000000000000     ) ( -4.0878963603300879E-002,  2.0870713899406798E-002) ( -5.6175136377764633E-002,  7.6996523268325373E-002) ( -2.4150945879342006E-002, 0.15054822570097712     ) (  7.3757505807538523E-002, 0.23180336797187528     ) (  0.0000000000000000     ,  0.0000000000000000     ) ( -5.4122942350296445E-002, -1.8216151377336374E-002) (  0.0000000000000000     ,  0.0000000000000000     )
 (  3.0969907223272287E-002, 0.19301042758698037     ) (-0.11523593605410841     ,-0.15792318160325897     ) ( -4.0878963603300879E-002, -2.0870713899406798E-002) (-0.14117181843539806     , -0.0000000000000000     ) (-0.18528794184695760     ,  9.4583829348760987E-002) (  9.0941194565698449E-002,-0.12460562279154259     ) (  0.0000000000000000     ,  0.0000000000000000     ) (  7.3757505807538523E-002, 0.23180336797187528     ) (  6.6796708708029284E-002,  6.7887689574290769E-002) ( -3.5431782879137799E-002, -1.1925270365345429E-002)
 (-0.11667775996560360     , 0.36670273483242521     ) ( -1.1507534199616644E-002, -7.1752048596893117E-002) ( -5.6175136377764633E-002, -7.6996523268325373E-002) (-0.18528794184695760     , -9.4583829348760987E-002) ( 0.10435478187656803     , -0.0000000000000000     ) (  0.0000000000000000     ,  0.0000000000000000     ) (  9.0941194565698449E-002,-0.12460562279154259     ) (  2.4150945879342006E-002,-0.15054822570097712     ) ( -2.4672476885593920E-002, -7.7545969975857706E-002) (  8.1808926415996783E-002,  8.3145099636736886E-002)
 ( -8.1808926415996783E-002,  8.3145099636736886E-002) ( -2.4672476885593920E-002,  7.7545969975857706E-002) ( -2.4150945879342006E-002,-0.15054822570097712     ) (  9.0941194565698449E-002, 0.12460562279154259     ) (  0.0000000000000000     , -0.0000000000000000     ) ( 0.10435478187656803     , -0.0000000000000000     ) ( 0.18528794184695760     , -9.4583829348760987E-002) ( -5.6175136377764633E-002,  7.6996523268325373E-002) (  1.1507534199616644E-002, -7.1752048596893117E-002) (-0.11667775996560360     ,-0.36670273483242521     )
 ( -3.5431782879137799E-002,  1.1925270365345429E-002) ( -6.6796708708029284E-002,  6.7887689574290769E-002) (  7.3757505807538523E-002,-0.23180336797187528     ) (  0.0000000000000000     , -0.0000000000000000     ) (  9.0941194565698449E-002, 0.12460562279154259     ) ( 0.18528794184695760     ,  9.4583829348760987E-002) (-0.14117181843539806     , -0.0000000000000000     ) (  4.0878963603300879E-002, -2.0870713899406798E-002) (-0.11523593605410841     , 0.15792318160325897     ) ( -3.0969907223272287E-002, 0.19301042758698037     )
 (  0.0000000000000000     , -0.0000000000000000     ) ( -5.4122942350296445E-002,  1.8216151377336374E-002) (  0.0000000000000000     , -0.0000000000000000     ) (  7.3757505807538523E-002,-0.23180336797187528     ) (  2.4150945879342006E-002, 0.15054822570097712     ) ( -5.6175136377764633E-002, -7.6996523268325373E-002) (  4.0878963603300879E-002,  2.0870713899406798E-002) (-0.19178772763602578     , -0.0000000000000000     ) (-0.24577940165150947     , 0.12544827796331942     ) ( 0.11580324144125001     ,-0.15870259805808093     )
 (  0.0000000000000000     , -0.0000000000000000     ) (  0.0000000000000000     , -0.0000000000000000     ) ( -5.4122942350296445E-002,  1.8216151377336374E-002) (  6.6796708708029284E-002, -6.7887689574290769E-002) ( -2.4672476885593920E-002,  7.7545969975857706E-002) (  1.1507534199616644E-002,  7.1752048596893117E-002) (-0.11523593605410841     ,-0.15792318160325897     ) (-0.24577940165150947     ,-0.12544827796331942     ) ( 0.22582850924217973     , -0.0000000000000000     ) ( 0.10784399803561558     , -5.5086916041771322E-002)
 (  0.0000000000000000     , -0.0000000000000000     ) (  0.0000000000000000     , -0.0000000000000000     ) (  0.0000000000000000     , -0.0000000000000000     ) ( -3.5431782879137799E-002,  1.1925270365345429E-002) (  8.1808926415996783E-002, -8.3145099636736886E-002) (-0.11667775996560360     , 0.36670273483242521     ) ( -3.0969907223272287E-002,-0.19301042758698037     ) ( 0.11580324144125001     , 0.15870259805808093     ) ( 0.10784399803561558     ,  5.5086916041771322E-002) (  2.7762549526760480E-003, -0.0000000000000000     )
 Mode            9
 (-0.20999623773609732     , -0.0000000000000000     ) (-0.16700310635544158     , 0.11552780382681528     ) ( 0.23172996489397868     ,-0.26678452801532859     ) (  3.6567971974729309E-002,-0.50608850929800864     ) ( -6.9156043853262572E-002,-0.26524514652565656     ) (  2.0500870662833542E-002,  2.2504626217002794E-002) (  1.4636424839147770E-003,  5.3469723620077031E-004) (  0.0000000000000000     ,  0.0000000000000000     ) (  0.0000000000000000     ,  0.0000000000000000     ) (  0.0000000000000000     ,  0.0000000000000000     )
 (-0.16700310635544158     ,-0.11552780382681528     ) ( 0.90909875340842528     , -0.0000000000000000     ) ( 0.39162356366518136     ,-0.25686806646552574     ) (-0.24359877651014111     , 0.29158789637202431     ) ( -1.4079931129945199E-002, 0.18331131299688050     ) ( -1.5795383654866345E-002, -6.0002624269516976E-002) (  1.6738890802245110E-002,  1.8374950361239244E-002) (  2.2357508242975502E-003,  8.1676351959123720E-004) (  0.0000000000000000     ,  0.0000000000000000     ) (  0.0000000000000000     ,  0.0000000000000000     )
 ( 0.23172996489397868     , 0.26678452801532859     ) ( 0.39162356366518136     , 0.25686806646552574     ) (-0.76823934092720436     , -0.0000000000000000     ) ( -8.1332093648563142E-002,  5.2027745236367218E-002) (-0.12624516092093879     , 0.14938358640364621     ) ( -2.9008743174358902E-002, 0.38992108174119744     ) (  4.1564119011405817E-002, 0.16048283454114920     ) (  0.0000000000000000     ,  0.0000000000000000     ) (  2.2357508242975502E-003,  8.1676351959123720E-004) (  0.0000000000000000     ,  0.0000000000000000     )
 (  3.6567971974729309E-002, 0.50608850929800864     ) (-0.24359877651014111     ,-0.29158789637202431     ) ( -8.1332093648563142E-002, -5.2027745236367218E-002) (-0.49929901848978314     , -0.0000000000000000     ) (-0.31198685380749785     , 0.20392308463887934     ) ( 0.17218534569141938     ,-0.20518150449155129     ) (  0.0000000000000000     ,  0.0000000000000000     ) (  4.1564119011405817E-002, 0.16048283454114920     ) ( -1.6738890802245110E-002, -1.8374950361239244E-002) (  1.4636424839147770E-003,  5.3469723620077031E-004)
 ( -6.9156043853262572E-002, 0.26524514652565656     ) ( -1.4079931129945199E-002,-0.18331131299688050     ) (-0.12624516092093879     ,-0.14938358640364621     ) (-0.31198685380749785     ,-0.20392308463887934     ) ( 0.56843584374465961     , -0.0000000000000000     ) (  0.0000000000000000     ,  0.0000000000000000     ) ( 0.17218534569141938     ,-0.20518150449155129     ) (  2.9008743174358902E-002,-0.38992108174119744     ) ( -1.5795383654866345E-002, -6.0002624269516976E-002) ( -2.0500870662833542E-002, -2.2504626217002794E-002)
 (  2.0500870662833542E-002, -2.2504626217002794E-002) ( -1.5795383654866345E-002,  6.0002624269516976E-002) ( -2.9008743174358902E-002,-0.38992108174119744     ) ( 0.17218534569141938     , 0.20518150449155129     ) (  0.0000000000000000     , -0.0000000000000000     ) ( 0.56843584374465961     , -0.0000000000000000     ) ( 0.31198685380749785     ,-0.20392308463887934     ) (-0.12624516092093879     , 0.14938358640364621     ) (  1.4079931129945199E-002,-0.18331131299688050     ) ( -6.9156043853262572E-002,-0.26524514652565656     )
 (  1.4636424839147770E-003, -5.3469723620077031E-004) (  1.6738890802245110E-002, -1.8374950361239244E-002) (  4.1564119011405817E-002,-0.16048283454114920     ) (  0.0000000000000000     , -0.0000000000000000     ) ( 0.17218534569141938     , 0.20518150449155129     ) ( 0.31198685380749785     , 0.20392308463887934     ) (-0.49929901848978314     , -0.0000000000000000     ) (  8.1332093648563142E-002, -5.2027745236367218E-002) (-0.24359877651014111     , 0.29158789637202431     ) ( -3.6567971974729309E-002, 0.50608850929800864     )
 (  0.0000000000000000     , -0.0000000000000000     ) (  2.2357508242975502E-003, -8.1676351959123720E-004) (  0.0000000000000000     , -0.0000000000000000     ) (  4.1564119011405817E-002,-0.16048283454114920     ) (  2.9008743174358902E-002, 0.38992108174119744     ) (-0.12624516092093879     ,-0.14938358640364621     ) (  8.1332093648563142E-002,  5.2027745236367218E-002) (-0.76823934092720436     , -0.0000000000000000     ) (-0.39162356366518136     , 0.25686806646552574     ) ( 0.23172996489397868     ,-0.26678452801532859     )
 (  0.0000000000000000     , -0.0000000000000000     ) (  0.0000000000000000     , -0.0000000000000000     ) (  2.2357508242975502E-003, -8.1676351959123720E-004) ( -1.6738890802245110E-002,  1.8374950361239244E-002) ( -1.5795383654866345E-002,  6.0002624269516976E-002) (  1.4079931129945199E-002, 0.18331131299688050     ) (-0.24359877651014111     ,-0.29158789637202431     ) (-0.39162356366518136     ,-0.25686806646552574     ) ( 0.90909875340842528     , -0.0000000000000000     ) ( 0.16700310635544158     ,-0.11552780382681528     )
 (  0.0000000000000000     , -0.0000000000000000     ) (  0.0000000000000000     , -0.0000000000000000     ) (  0.0000000000000000     , -0.0000000000000000     ) (  1.4636424839147770E-003, -5.3469723620077031E-004) ( -2.0500870662833542E-002,  2.2504626217002794E-002) ( -6.9156043853262572E-002, 0.26524514652565656     ) ( -3.6567971974729309E-002,-0.50608850929800864     ) ( 0.23172996489397868     , 0.26678452801532859     ) ( 0.16700310635544158     , 0.11552780382681528     ) (-0.20999623773609732     , -0.0000000000000000     )
 Mode           10
 ( 0.19238050544049723     , -0.0000000000000000     ) (  4.6526561716168979E-002, -2.3593608518665064E-002) (  3.4821751165367801E-002, -4.7474678461212449E-002) (  3.8547375970641408E-003, -2.3782059070238854E-002) ( -1.3631289311799766E-002, -4.2432580914300799E-002) ( -5.4376251619084291E-002, -5.5141654980211861E-002) (  2.4305134718481870E-002,  8.1439129790904733E-003) (  0.0000000000000000     ,  0.0000000000000000     ) (  0.0000000000000000     ,  0.0000000000000000     ) (  0.0000000000000000     ,  0.0000000000000000     )
 (  4.6526561716168979E-002,  2.3593608518665064E-002) (-0.61336669529072319     , -0.0000000000000000     ) ( -6.0995274855662106E-002,  3.0930052099843366E-002) ( -1.0418975701500488E-002,  1.4113420399274053E-002) ( -3.0793128231768551E-004,  1.9445946203080801E-003) ( -3.7705967572408223E-003, -1.1768963384377402E-002) ( -4.4398023530648041E-002, -4.5022972758039299E-002) (  3.7126706541180790E-002,  1.2440032559938469E-002) (  0.0000000000000000     ,  0.0000000000000000     ) (  0.0000000000000000     ,  0.0000000000000000     )
 (  3.4821751165367801E-002,  4.7474678461212449E-002) ( -6.0995274855662106E-002, -3.0930052099843366E-002) ( 0.46811942784891314     , -0.0000000000000000     ) (  1.2525574367308123E-002, -6.3520679553445659E-003) ( -1.1546854046014427E-002,  1.5717468328528463E-002) ( -1.8816213165059009E-003,  1.1653579579443704E-002) (  6.9853478351267753E-003,  2.1686605225664669E-002) (  0.0000000000000000     ,  0.0000000000000000     ) (  3.7126706541180790E-002,  1.2440032559938469E-002) (  0.0000000000000000     ,  0.0000000000000000     )
 (  3.8547375970641408E-003,  2.3782059070238854E-002) ( -1.0418975701500488E-002, -1.4113420399274053E-002) (  1.2525574367308123E-002,  6.3520679553445659E-003) ( 0.31401120470171917     , -0.0000000000000000     ) (  5.0833220635628847E-002, -2.5777556100502974E-002) (  5.4612911523535933E-003, -7.3728126332996049E-003) (  0.0000000000000000     ,  0.0000000000000000     ) (  6.9853478351267753E-003,  2.1686605225664669E-002) (  4.4398023530648041E-002,  4.5022972758039299E-002) (  2.4305134718481870E-002,  8.1439129790904733E-003)
 ( -1.3631289311799766E-002,  4.2432580914300799E-002) ( -3.0793128231768551E-004, -1.9445946203080801E-003) ( -1.1546854046014427E-002, -1.5717468328528463E-002) (  5.0833220635628847E-002,  2.5777556100502974E-002) (-0.36114444270040619     , -0.0000000000000000     ) (  0.0000000000000000     ,  0.0000000000000000     ) (  5.4612911523535933E-003, -7.3728126332996049E-003) (  1.8816213165059009E-003, -1.1653579579443704E-002) ( -3.7705967572408223E-003, -1.1768963384377402E-002) (  5.4376251619084291E-002,  5.5141654980211861E-002)
 ( -5.4376251619084291E-002,  5.5141654980211861E-002) ( -3.7705967572408223E-003,  1.1768963384377402E-002) ( -1.8816213165059009E-003, -1.1653579579443704E-002) (  5.4612911523535933E-003,  7.3728126332996049E-003) (  0.0000000000000000     , -0.0000000000000000     ) (-0.36114444270040619     , -0.0000000000000000     ) ( -5.0833220635628847E-002,  2.5777556100502974E-002) ( -1.1546854046014427E-002,  1.5717468328528463E-002) (  3.0793128231768551E-004, -1.9445946203080801E-003) ( -1.3631289311799766E-002, -4.2432580914300799E-002)
 (  2.4305134718481870E-002, -8.1439129790904733E-003) ( -4.4398023530648041E-002,  4.5022972758039299E-002) (  6.9853478351267753E-003, -2.1686605225664669E-002) (  0.0000000000000000     , -0.0000000000000000     ) (  5.4612911523535933E-003,  7.3728126332996049E-003) ( -5.0833220635628847E-002, -2.5777556100502974E-002) ( 0.31401120470171917     , -0.0000000000000000     ) ( -1.2525574367308123E-002,  6.3520679553445659E-003) ( -1.0418975701500488E-002,  1.4113420399274053E-002) ( -3.8547375970641408E-003,  2.3782059070238854E-002)
 (  0.0000000000000000     , -0.0000000000000000     ) (  3.7126706541180790E-002, -1.2440032559938469E-002) (  0.0000000000000000     , -0.0000000000000000     ) (  6.9853478351267753E-003, -2.1686605225664669E-002) (  1.8816213165059009E-003,  1.1653579579443704E-002) ( -1.1546854046014427E-002, -1.5717468328528463E-002) ( -1.2525574367308123E-002, -6.3520679553445659E-003) ( 0.46811942784891314     , -0.0000000000000000     ) (  6.0995274855662106E-002, -3.0930052099843366E-002) (  3.4821751165367801E-002, -4.7474678461212449E-002)
 (  0.0000000000000000     , -0.0000000000000000     ) (  0.0000000000000000     , -0.0000000000000000     ) (  3.7126706541180790E-002, -1.2440032559938469E-002) (  4.4398023530648041E-002, -4.5022972758039299E-002) ( -3.7705967572408223E-003,  1.1768963384377402E-002) (  3.0793128231768551E-004,  1.9445946203080801E-003) ( -1.0418975701500488E-002, -1.4113420399274053E-002) (  6.0995274855662106E-002,  3.0930052099843366E-002) (-0.61336669529072319     , -0.0000000000000000     ) ( -4.6526561716168979E-002,  2.3593608518665064E-002)
 (  0.0000000000000000     , -0.0000000000000000     ) (  0.0000000000000000     , -0.0000000000000000     ) (  0.0000000000000000     , -0.0000000000000000     ) (  2.4305134718481870E-002, -8.1439129790904733E-003) (  5.4376251619084291E-002, -5.5141654980211861E-002) ( -1.3631289311799766E-002,  4.2432580914300799E-002) ( -3.8547375970641408E-003, -2.3782059070238854E-002) (  3.4821751165367801E-002,  4.7474678461212449E-002) ( -4.6526561716168979E-002, -2.3593608518665064E-002) ( 0.19238050544049723     , -0.0000000000000000     )
 Mode           11
 (  3.2019341401891180E-002, -0.0000000000000000     ) ( -4.8623974172286706E-002,  2.4767228461523644E-002) ( -9.2295198973351301E-003,  1.2755127077948540E-002) (  1.5880942312992231E-002, -9.7949237989674226E-002) ( -1.0184340745864860E-002, -3.1621192791073907E-002) (  3.8364569416095722E-002,  3.8969835298004074E-002) (  1.4463211857971616E-002,  4.8372515365012201E-003) (  0.0000000000000000     ,  0.0000000000000000     ) (  0.0000000000000000     ,  0.0000000000000000     ) (  0.0000000000000000     ,  0.0000000000000000     )
 ( -4.8623974172286706E-002, -2.4767228461523644E-002) ( -8.8598342148108300E-002, -0.0000000000000000     ) (  7.2168924493475020E-002, -3.6780714197893652E-002) (  1.0755622808876479E-002, -1.4838805106969678E-002) ( -4.2201147075896384E-003,  2.6063051543118242E-002) ( -2.2250507956715023E-003, -6.9087854077388858E-003) (  3.1324539757006560E-002,  3.1818737280136934E-002) (  2.2092921043779273E-002,  7.3890237738527612E-003) (  0.0000000000000000     ,  0.0000000000000000     ) (  0.0000000000000000     ,  0.0000000000000000     )
 ( -9.2295198973351301E-003, -1.2755127077948540E-002) (  7.2168924493475020E-002,  3.6780714197893652E-002) (  6.1930559078565005E-002, -0.0000000000000000     ) ( -6.6160149780566772E-003,  3.3814390671560741E-003) (  5.3255671071808144E-003, -7.3510410068814615E-003) ( -1.0703482257823946E-002,  6.6050660504640826E-002) (  6.3066699216253090E-003,  1.9580995504950502E-002) (  0.0000000000000000     ,  0.0000000000000000     ) (  2.2092921043779273E-002,  7.3890237738527612E-003) (  0.0000000000000000     ,  0.0000000000000000     )
 (  1.5880942312992231E-002,  9.7949237989674226E-002) (  1.0755622808876479E-002,  1.4838805106969678E-002) ( -6.6160149780566772E-003, -3.3814390671560741E-003) (  4.3235645270406645E-002, -0.0000000000000000     ) ( -5.0625227390255267E-002,  2.5809671932137301E-002) ( -7.6815351011461546E-003,  1.0599288295108089E-002) (  0.0000000000000000     ,  0.0000000000000000     ) (  6.3066699216253090E-003,  1.9580995504950502E-002) ( -3.1324539757006560E-002, -3.1818737280136934E-002) (  1.4463211857971616E-002,  4.8372515365012201E-003)
 ( -1.0184340745864860E-002,  3.1621192791073907E-002) ( -4.2201147075896384E-003, -2.6063051543118242E-002) (  5.3255671071808144E-003,  7.3510410068814615E-003) ( -5.0625227390255267E-002, -2.5809671932137301E-002) ( -4.8587203602754522E-002, -0.0000000000000000     ) (  0.0000000000000000     ,  0.0000000000000000     ) ( -7.6815351011461546E-003,  1.0599288295108089E-002) (  1.0703482257823946E-002, -6.6050660504640826E-002) ( -2.2250507956715023E-003, -6.9087854077388858E-003) ( -3.8364569416095722E-002, -3.8969835298004074E-002)
 (  3.8364569416095722E-002, -3.8969835298004074E-002) ( -2.2250507956715023E-003,  6.9087854077388858E-003) ( -1.0703482257823946E-002, -6.6050660504640826E-002) ( -7.6815351011461546E-003, -1.0599288295108089E-002) (  0.0000000000000000     , -0.0000000000000000     ) ( -4.8587203602754522E-002, -0.0000000000000000     ) (  5.0625227390255267E-002, -2.5809671932137301E-002) (  5.3255671071808144E-003, -7.3510410068814615E-003) (  4.2201147075896384E-003, -2.6063051543118242E-002) ( -1.0184340745864860E-002, -3.1621192791073907E-002)
 (  1.4463211857971616E-002, -4.8372515365012201E-003) (  3.1324539757006560E-002, -3.1818737280136934E-002) (  6.3066699216253090E-003, -1.9580995504950502E-002) (  0.0000000000000000     , -0.0000000000000000     ) ( -7.6815351011461546E-003, -1.0599288295108089E-002) (  5.0625227390255267E-002,  2.5809671932137301E-002) (  4.3235645270406645E-002, -0.0000000000000000     ) (  6.6160149780566772E-003, -3.3814390671560741E-003) (  1.0755622808876479E-002, -1.4838805106969678E-002) ( -1.5880942312992231E-002,  9.7949237989674226E-002)
 (  0.0000000000000000     , -0.0000000000000000     ) (  2.2092921043779273E-002, -7.3890237738527612E-003) (  0.0000000000000000     , -0.0000000000000000     ) (  6.3066699216253090E-003, -1.9580995504950502E-002) (  1.0703482257823946E-002,  6.6050660504640826E-002) (  5.3255671071808144E-003,  7.3510410068814615E-003) (  6.6160149780566772E-003,  3.3814390671560741E-003) (  6.1930559078565005E-002, -0.0000000000000000     ) ( -7.2168924493475020E-002,  3.6780714197893652E-002) ( -9.2295198973351301E-003,  1.2755127077948540E-002)
 (  0.0000000000000000     , -0.0000000000000000     ) (  0.0000000000000000     , -0.0000000000000000     ) (  2.2092921043779273E-002, -7.3890237738527612E-003) ( -3.1324539757006560E-002,  3.1818737280136934E-002) ( -2.2250507956715023E-003,  6.9087854077388858E-003) (  4.2201147075896384E-003,  2.6063051543118242E-002) (  1.0755622808876479E-002,  1.4838805106969678E-002) ( -7.2168924493475020E-002, -3.6780714197893652E-002) ( -8.8598342148108300E-002, -0.0000000000000000     ) (  4.8623974172286706E-002, -2.4767228461523644E-002)
 (  0.0000000000000000     , -0.0000000000000000     ) (  0.0000000000000000     , -0.0000000000000000     ) (  0.0000000000000000     , -0.0000000000000000     ) (  1.4463211857971616E-002, -4.8372515365012201E-003) ( -3.8364569416095722E-002,  3.8969835298004074E-002) ( -1.0184340745864860E-002,  3.1621192791073907E-002) ( -1.5880942312992231E-002, -9.7949237989674226E-002) ( -9.2295198973351301E-003, -1.2755127077948540E-002) (  4.8623974172286706E-002,  2.4767228461523644E-002) (  3.2019341401891180E-002, -0.0000000000000000     )
 Mode           12
 ( -7.3590521204948897E-002, -0.0000000000000000     ) ( -8.3594474753866624E-002,  4.2114986430839774E-002) ( -7.5658578939949650E-002, 0.10327725665983520     ) ( -4.5924920085928626E-002, 0.28169482151067238     ) ( -3.2398966546422499E-002,-0.10176433757438619     ) (  3.6023261981485546E-002,  3.6559197587388813E-002) ( -1.6575628109573585E-002, -5.5770330928220065E-003) (  0.0000000000000000     ,  0.0000000000000000     ) (  0.0000000000000000     ,  0.0000000000000000     ) (  0.0000000000000000     ,  0.0000000000000000     )
 ( -8.3594474753866624E-002, -4.2114986430839774E-002) (  8.4461956715949180E-002, -0.0000000000000000     ) ( 0.12339574063438437     , -6.2070516546075954E-002) (  7.8916369439237674E-002,-0.10776855768588166     ) (  1.7666076024690700E-002,-0.10835752594592148     ) ( -6.1950535511100819E-003, -1.9458667961182553E-002) (  2.9412870241746686E-002,  2.9850459831564133E-002) ( -2.5319690167852908E-002, -8.5190587670435081E-003) (  0.0000000000000000     ,  0.0000000000000000     ) (  0.0000000000000000     ,  0.0000000000000000     )
 ( -7.5658578939949650E-002,-0.10327725665983520     ) ( 0.12339574063438437     ,  6.2070516546075954E-002) (  6.9340145312185922E-003, -0.0000000000000000     ) ( -1.3370332588197399E-002,  6.6844979233489452E-003) (  4.0898436990509261E-002, -5.5842448652354243E-002) (  3.6414846139460597E-002,-0.22335895526017657     ) (  2.1686016666354696E-002,  6.8114936427971298E-002) (  0.0000000000000000     ,  0.0000000000000000     ) ( -2.5319690167852908E-002, -8.5190587670435081E-003) (  0.0000000000000000     ,  0.0000000000000000     )
 ( -4.5924920085928626E-002,-0.28169482151067238     ) (  7.8916369439237674E-002, 0.10776855768588166     ) ( -1.3370332588197399E-002, -6.6844979233489452E-003) ( -1.8462386385316318E-002, -0.0000000000000000     ) ( -8.8813415955153477E-002,  4.4638654986206491E-002) ( -5.6020984322744057E-002,  7.6502164331616426E-002) (  0.0000000000000000     ,  0.0000000000000000     ) (  2.1686016666354696E-002,  6.8114936427971298E-002) ( -2.9412870241746686E-002, -2.9850459831564133E-002) ( -1.6575628109573585E-002, -5.5770330928220065E-003)
 ( -3.2398966546422499E-002, 0.10176433757438619     ) (  1.7666076024690700E-002, 0.10835752594592148     ) (  4.0898436990509261E-002,  5.5842448652354243E-002) ( -8.8813415955153477E-002, -4.4638654986206491E-002) (  6.5693634309746049E-004, -0.0000000000000000     ) (  0.0000000000000000     ,  0.0000000000000000     ) ( -5.6020984322744057E-002,  7.6502164331616426E-002) ( -3.6414846139460597E-002, 0.22335895526017657     ) ( -6.1950535511100819E-003, -1.9458667961182553E-002) ( -3.6023261981485546E-002, -3.6559197587388813E-002)
 (  3.6023261981485546E-002, -3.6559197587388813E-002) ( -6.1950535511100819E-003,  1.9458667961182553E-002) (  3.6414846139460597E-002, 0.22335895526017657     ) ( -5.6020984322744057E-002, -7.6502164331616426E-002) (  0.0000000000000000     , -0.0000000000000000     ) (  6.5693634309746049E-004, -0.0000000000000000     ) (  8.8813415955153477E-002, -4.4638654986206491E-002) (  4.0898436990509261E-002, -5.5842448652354243E-002) ( -1.7666076024690700E-002, 0.10835752594592148     ) ( -3.2398966546422499E-002,-0.10176433757438619     )
 ( -1.6575628109573585E-002,  5.5770330928220065E-003) (  2.9412870241746686E-002, -2.9850459831564133E-002) (  2.1686016666354696E-002, -6.8114936427971298E-002) (  0.0000000000000000     , -0.0000000000000000     ) ( -5.6020984322744057E-002, -7.6502164331616426E-002) (  8.8813415955153477E-002,  4.4638654986206491E-002) ( -1.8462386385316318E-002, -0.0000000000000000     ) (  1.3370332588197399E-002, -6.6844979233489452E-003) (  7.8916369439237674E-002,-0.10776855768588166     ) (  4.5924920085928626E-002,-0.28169482151067238     )
 (  0.0000000000000000     , -0.0000000000000000     ) ( -2.5319690167852908E-002,  8.5190587670435081E-003) (  0.0000000000000000     , -0.0000000000000000     ) (  2.1686016666354696E-002, -6.8114936427971298E-002) ( -3.6414846139460597E-002,-0.22335895526017657     ) (  4.0898436990509261E-002,  5.5842448652354243E-002) (  1.3370332588197399E-002,  6.6844979233489452E-003) (  6.9340145312185922E-003, -0.0000000000000000     ) (-0.12339574063438437     ,  6.2070516546075954E-002) ( -7.5658578939949650E-002, 0.10327725665983520     )
 (  0.0000000000000000     , -0.0000000000000000     ) (  0.0000000000000000     , -0.0000000000000000     ) ( -2.5319690167852908E-002,  8.5190587670435081E-003) ( -2.9412870241746686E-002,  2.9850459831564133E-002) ( -6.1950535511100819E-003,  1.9458667961182553E-002) ( -1.7666076024690700E-002,-0.10835752594592148     ) (  7.8916369439237674E-002, 0.10776855768588166     ) (-0.12339574063438437     , -6.2070516546075954E-002) (  8.4461956715949180E-002, -0.0000000000000000     ) (  8.3594474753866624E-002, -4.2114986430839774E-002)
 (  0.0000000000000000     , -0.0000000000000000     ) (  0.0000000000000000     , -0.0000000000000000     ) (  0.0000000000000000     , -0.0000000000000000     ) ( -1.6575628109573585E-002,  5.5770330928220065E-003) ( -3.6023261981485546E-002,  3.6559197587388813E-002) ( -3.2398966546422499E-002, 0.10176433757438619     ) (  4.5924920085928626E-002, 0.28169482151067238     ) ( -7.5658578939949650E-002,-0.10327725665983520     ) (  8.3594474753866624E-002,  4.2114986430839774E-002) ( -7.3590521204948897E-002, -0.0000000000000000     )
 Mode           13
 ( -5.7065801457817457E-002, -0.0000000000000000     ) ( -3.2343414080528501E-002,  1.6162861650788288E-002) ( -3.9466886852939392E-002,  5.3839683043284334E-002) ( -2.8624423863734077E-002, 0.17609635618207611     ) ( -3.9647782054561750E-002,-0.12475595893572967     ) (  7.5494177652125445E-003,  7.6543498397380382E-003) ( -1.7408221090548894E-003, -5.9551824934576687E-004) (  0.0000000000000000     ,  0.0000000000000000     ) (  0.0000000000000000     ,  0.0000000000000000     ) (  0.0000000000000000     ,  0.0000000000000000     )
 ( -3.2343414080528501E-002, -1.6162861650788288E-002) (  5.2367240700278747E-002, -0.0000000000000000     ) (  5.1750506221380513E-002, -2.5804008494767227E-002) (  3.5477593729477522E-002, -4.8405838455891484E-002) (  1.0586024792963479E-002, -6.5114008820982908E-002) ( -8.4785033142216071E-003, -2.6678448830886672E-002) (  6.1640737932910769E-003,  6.2497504733707949E-003) ( -2.6591496953989003E-003, -9.0966915178485432E-004) (  0.0000000000000000     ,  0.0000000000000000     ) (  0.0000000000000000     ,  0.0000000000000000     )
 ( -3.9466886852939392E-002, -5.3839683043284334E-002) (  5.1750506221380513E-002,  2.5804008494767227E-002) (  1.7375366189559538E-002, -0.0000000000000000     ) ( -7.7738398093529382E-003,  3.8602751719171873E-003) (  1.9077309804965484E-002, -2.6026896442473399E-002) (  2.2271896900845925E-002,-0.13700504518923104     ) (  2.4889342934392385E-002,  7.8317077328261736E-002) (  0.0000000000000000     ,  0.0000000000000000     ) ( -2.6591496953989003E-003, -9.0966915178485432E-004) (  0.0000000000000000     ,  0.0000000000000000     )
 ( -2.8624423863734077E-002,-0.17609635618207611     ) (  3.5477593729477522E-002,  4.8405838455891484E-002) ( -7.7738398093529382E-003, -3.8602751719171873E-003) ( -6.0382009194492768E-003, -0.0000000000000000     ) ( -3.9246554080638513E-002,  1.9556365242253994E-002) ( -2.6054125215504421E-002,  3.5549171189601013E-002) (  0.0000000000000000     ,  0.0000000000000000     ) (  2.4889342934392385E-002,  7.8317077328261736E-002) ( -6.1640737932910769E-003, -6.2497504733707949E-003) ( -1.7408221090548894E-003, -5.9551824934576687E-004)
 ( -3.9647782054561750E-002, 0.12475595893572967     ) (  1.0586024792963479E-002,  6.5114008820982908E-002) (  1.9077309804965484E-002,  2.6026896442473399E-002) ( -3.9246554080638513E-002, -1.9556365242253994E-002) ( -6.6386045125715575E-003, -0.0000000000000000     ) (  0.0000000000000000     ,  0.0000000000000000     ) ( -2.6054125215504421E-002,  3.5549171189601013E-002) ( -2.2271896900845925E-002, 0.13700504518923104     ) ( -8.4785033142216071E-003, -2.6678448830886672E-002) ( -7.5494177652125445E-003, -7.6543498397380382E-003)
 (  7.5494177652125445E-003, -7.6543498397380382E-003) ( -8.4785033142216071E-003,  2.6678448830886672E-002) (  2.2271896900845925E-002, 0.13700504518923104     ) ( -2.6054125215504421E-002, -3.5549171189601013E-002) (  0.0000000000000000     , -0.0000000000000000     ) ( -6.6386045125715575E-003, -0.0000000000000000     ) (  3.9246554080638513E-002, -1.9556365242253994E-002) (  1.9077309804965484E-002, -2.6026896442473399E-002) ( -1.0586024792963479E-002,  6.5114008820982908E-002) ( -3.9647782054561750E-002,-0.12475595893572967     )
 ( -1.7408221090548894E-003,  5.9551824934576687E-004) (  6.1640737932910769E-003, -6.2497504733707949E-003) (  2.4889342934392385E-002, -7.8317077328261736E-002) (  0.0000000000000000     , -0.0000000000000000     ) ( -2.6054125215504421E-002, -3.5549171189601013E-002) (  3.9246554080638513E-002,  1.9556365242253994E-002) ( -6.0382009194492768E-003, -0.0000000000000000     ) (  7.7738398093529382E-003, -3.8602751719171873E-003) (  3.5477593729477522E-002, -4.8405838455891484E-002) (  2.8624423863734077E-002,-0.17609635618207611     )
 (  0.0000000000000000     , -0.0000000000000000     ) ( -2.6591496953989003E-003,  9.0966915178485432E-004) (  0.0000000000000000     , -0.0000000000000000     ) (  2.4889342934392385E-002, -7.8317077328261736E-002) ( -2.2271896900845925E-002,-0.13700504518923104     ) (  1.9077309804965484E-002,  2.6026896442473399E-002) (  7.7738398093529382E-003,  3.8602751719171873E-003) (  1.7375366189559538E-002, -0.0000000000000000     ) ( -5.1750506221380513E-002,  2.5804008494767227E-002) ( -3.9466886852939392E-002,  5.3839683043284334E-002)
 (  0.0000000000000000     , -0.0000000000000000     ) (  0.0000000000000000     , -0.0000000000000000     ) ( -2.6591496953989003E-003,  9.0966915178485432E-004) ( -6.1640737932910769E-003,  6.2497504733707949E-003) ( -8.4785033142216071E-003,  2.6678448830886672E-002) ( -1.0586024792963479E-002, -6.5114008820982908E-002) (  3.5477593729477522E-002,  4.8405838455891484E-002) ( -5.1750506221380513E-002, -2.5804008494767227E-002) (  5.2367240700278747E-002, -0.0000000000000000     ) (  3.2343414080528501E-002, -1.6162861650788288E-002)
 (  0.0000000000000000     , -0.0000000000000000     ) (  0.0000000000000000     , -0.0000000000000000     ) (  0.0000000000000000     , -0.0000000000000000     ) ( -1.7408221090548894E-003,  5.9551824934576687E-004) ( -7.5494177652125445E-003,  7.6543498397380382E-003) ( -3.9647782054561750E-002, 0.12475595893572967     ) (  2.8624423863734077E-002, 0.17609635618207611     ) ( -3.9466886852939392E-002, -5.3839683043284334E-002) (  3.2343414080528501E-002,  1.6162861650788288E-002) ( -5.7065801457817457E-002, -0.0000000000000000     )
 Mode           14
 ( -5.7262528669906068E-002, -0.0000000000000000     ) ( -6.3328537350452047E-002,  3.2140478504157431E-002) ( -1.5599942949599670E-002,  2.1530993054205808E-002) ( -4.3627627091734995E-003,  2.7099526235356393E-002) (  5.1867216715851946E-003,  1.6266809325971521E-002) ( -1.5998130943499426E-003, -1.6186767873253224E-003) ( -3.0540095125801952E-003, -1.0217616859502412E-003) (  0.0000000000000000     ,  0.0000000000000000     ) (  0.0000000000000000     ,  0.0000000000000000     ) (  0.0000000000000000     ,  0.0000000000000000     )
 ( -6.3328537350452047E-002, -3.2140478504157431E-002) ( 0.13615043334648258     , -0.0000000000000000     ) (  9.2840462244875271E-002, -4.7115484471760498E-002) (  1.0301435088498160E-002, -1.4284591508514095E-002) (  1.3624901228626732E-003, -8.4967043519177353E-003) (  1.0891644237132597E-003,  3.4175301766393280E-003) ( -1.3062419216601335E-003, -1.3216440624782017E-003) ( -4.6650765881713109E-003, -1.5607667560242258E-003) (  0.0000000000000000     ,  0.0000000000000000     ) (  0.0000000000000000     ,  0.0000000000000000     )
 ( -1.5599942949599670E-002, -2.1530993054205808E-002) (  9.2840462244875271E-002,  4.7115484471760498E-002) ( -9.5444563221930290E-002, -0.0000000000000000     ) ( -1.2498948349645629E-002,  6.3400781231020015E-003) (  6.5166733699064229E-003, -9.0136330904505065E-003) (  3.1435805405822469E-003, -1.9560039609882594E-002) ( -3.2927528257738277E-003, -1.0323838911576226E-002) (  0.0000000000000000     ,  0.0000000000000000     ) ( -4.6650765881713109E-003, -1.5607667560242258E-003) (  0.0000000000000000     ,  0.0000000000000000     )
 ( -4.3627627091734995E-003, -2.7099526235356393E-002) (  1.0301435088498160E-002,  1.4284591508514095E-002) ( -1.2498948349645629E-002, -6.3400781231020015E-003) ( -6.3986038259498501E-002, -0.0000000000000000     ) ( -6.9479819862374184E-002,  3.5257247857405527E-002) ( -7.3360292894265860E-003,  1.0176155473019638E-002) (  0.0000000000000000     ,  0.0000000000000000     ) ( -3.2927528257738277E-003, -1.0323838911576226E-002) (  1.3062419216601335E-003,  1.3216440624782017E-003) ( -3.0540095125801952E-003, -1.0217616859502412E-003)
 (  5.1867216715851946E-003, -1.6266809325971521E-002) (  1.3624901228626732E-003,  8.4967043519177353E-003) (  6.5166733699064229E-003,  9.0136330904505065E-003) ( -6.9479819862374184E-002, -3.5257247857405527E-002) (  8.0542696804852293E-002, -0.0000000000000000     ) (  0.0000000000000000     ,  0.0000000000000000     ) ( -7.3360292894265860E-003,  1.0176155473019638E-002) ( -3.1435805405822469E-003,  1.9560039609882594E-002) (  1.0891644237132597E-003,  3.4175301766393280E-003) (  1.5998130943499426E-003,  1.6186767873253224E-003)
 ( -1.5998130943499426E-003,  1.6186767873253224E-003) (  1.0891644237132597E-003, -3.4175301766393280E-003) (  3.1435805405822469E-003,  1.9560039609882594E-002) ( -7.3360292894265860E-003, -1.0176155473019638E-002) (  0.0000000000000000     , -0.0000000000000000     ) (  8.0542696804852293E-002, -0.0000000000000000     ) (  6.9479819862374184E-002, -3.5257247857405527E-002) (  6.5166733699064229E-003, -9.0136330904505065E-003) ( -1.3624901228626732E-003,  8.4967043519177353E-003) (  5.1867216715851946E-003,  1.6266809325971521E-002)
 ( -3.0540095125801952E-003,  1.0217616859502412E-003) ( -1.3062419216601335E-003,  1.3216440624782017E-003) ( -3.2927528257738277E-003,  1.0323838911576226E-002) (  0.0000000000000000     , -0.0000000000000000     ) ( -7.3360292894265860E-003, -1.0176155473019638E-002) (  6.9479819862374184E-002,  3.5257247857405527E-002) ( -6.3986038259498501E-002, -0.0000000000000000     ) (  1.2498948349645629E-002, -6.3400781231020015E-003) (  1.0301435088498160E-002, -1.4284591508514095E-002) (  4.3627627091734995E-003, -2.7099526235356393E-002)
 (  0.0000000000000000     , -0.0000000000000000     ) ( -4.6650765881713109E-003,  1.5607667560242258E-003) (  0.0000000000000000     , -0.0000000000000000     ) ( -3.2927528257738277E-003,  1.0323838911576226E-002) ( -3.1435805405822469E-003, -1.9560039609882594E-002) (  6.5166733699064229E-003,  9.0136330904505065E-003) (  1.2498948349645629E-002,  6.3400781231020015E-003) ( -9.5444563221930290E-002, -0.0000000000000000     ) ( -9.2840462244875271E-002,  4.7115484471760498E-002) ( -1.5599942949599670E-002,  2.1530993054205808E-002)
 (  0.0000000000000000     , -0.0000000000000000     ) (  0.0000000000000000     , -0.0000000000000000     ) ( -4.6650765881713109E-003,  1.5607667560242258E-003) (  1.3062419216601335E-003, -1.3216440624782017E-003) (  1.0891644237132597E-003, -3.4175301766393280E-003) ( -1.3624901228626732E-003, -8.4967043519177353E-003) (  1.0301435088498160E-002,  1.4284591508514095E-002) ( -9.2840462244875271E-002, -4.7115484471760498E-002) ( 0.13615043334648258     , -0.0000000000000000     ) (  6.3328537350452047E-002, -3.2140478504157431E-002)
 (  0.0000000000000000     , -0.0000000000000000     ) (  0.0000000000000000     , -0.0000000000000000     ) (  0.0000000000000000     , -0.0000000000000000     ) ( -3.0540095125801952E-003,  1.0217616859502412E-003) (  1.5998130943499426E-003, -1.6186767873253224E-003) (  5.1867216715851946E-003, -1.6266809325971521E-002) (  4.3627627091734995E-003,  2.7099526235356393E-002) ( -1.5599942949599670E-002, -2.1530993054205808E-002) (  6.3328537350452047E-002,  3.2140478504157431E-002) ( -5.7262528669906068E-002, -0.0000000000000000     )
 Mode           15
 ( -1.0558660421714331E-002, -0.0000000000000000     ) ( -2.5732282741839649E-003,  1.3116889136165807E-003) (  2.4385791855214081E-002, -3.3588432148093483E-002) (  1.4137675258250436E-002, -8.6970282739892921E-002) ( -5.9842354621774414E-003, -1.8918234704274332E-002) (  1.4201117166089402E-002,  1.4386392761266903E-002) (  2.1799216225646336E-003,  7.2739675609645406E-004) (  0.0000000000000000     ,  0.0000000000000000     ) (  0.0000000000000000     ,  0.0000000000000000     ) (  0.0000000000000000     ,  0.0000000000000000     )
 ( -2.5732282741839649E-003, -1.3116889136165807E-003) (  4.8792195927863900E-002, -0.0000000000000000     ) ( -5.0952327318468070E-003,  2.5755847312184882E-003) ( -2.6587266796241130E-002,  3.6605357375895133E-002) ( -5.4248919769945289E-003,  3.3377001398751265E-002) ( -1.1216792216385775E-003, -3.5495508825194345E-003) (  1.1595163611466034E-002,  1.1746440501457813E-002) (  3.3298852814911293E-003,  1.1111168983591105E-003) (  0.0000000000000000     ,  0.0000000000000000     ) (  0.0000000000000000     ,  0.0000000000000000     )
 (  2.4385791855214081E-002,  3.3588432148093483E-002) ( -5.0952327318468070E-003, -2.5755847312184882E-003) ( -3.7675162000473217E-002, -0.0000000000000000     ) (  2.6860215333277173E-003, -1.3626549457267222E-003) ( -1.3621134711189621E-002,  1.8752788305947170E-002) ( -1.1196573732308524E-002,  6.8882470648471375E-002) (  4.0469784318453769E-003,  1.2787401082871552E-002) (  0.0000000000000000     ,  0.0000000000000000     ) (  3.3298852814911293E-003,  1.1111168983591105E-003) (  0.0000000000000000     ,  0.0000000000000000     )
 (  1.4137675258250436E-002,  8.6970282739892921E-002) ( -2.6587266796241130E-002, -3.6605357375895133E-002) (  2.6860215333277173E-003,  1.3626549457267222E-003) ( -2.6510107166802258E-002, -0.0000000000000000     ) (  5.2457704293184396E-003, -2.6556412777970157E-003) (  1.8732810037936205E-002, -2.5798641266976091E-002) (  0.0000000000000000     ,  0.0000000000000000     ) (  4.0469784318453769E-003,  1.2787401082871552E-002) ( -1.1595163611466034E-002, -1.1746440501457813E-002) (  2.1799216225646336E-003,  7.2739675609645406E-004)
 ( -5.9842354621774414E-003,  1.8918234704274332E-002) ( -5.4248919769945289E-003, -3.3377001398751265E-002) ( -1.3621134711189621E-002, -1.8752788305947170E-002) (  5.2457704293184396E-003,  2.6556412777970157E-003) (  2.5951733661125905E-002, -0.0000000000000000     ) (  0.0000000000000000     ,  0.0000000000000000     ) (  1.8732810037936205E-002, -2.5798641266976091E-002) (  1.1196573732308524E-002, -6.8882470648471375E-002) ( -1.1216792216385775E-003, -3.5495508825194345E-003) ( -1.4201117166089402E-002, -1.4386392761266903E-002)
 (  1.4201117166089402E-002, -1.4386392761266903E-002) ( -1.1216792216385775E-003,  3.5495508825194345E-003) ( -1.1196573732308524E-002, -6.8882470648471375E-002) (  1.8732810037936205E-002,  2.5798641266976091E-002) (  0.0000000000000000     , -0.0000000000000000     ) (  2.5951733661125905E-002, -0.0000000000000000     ) ( -5.2457704293184396E-003,  2.6556412777970157E-003) ( -1.3621134711189621E-002,  1.8752788305947170E-002) (  5.4248919769945289E-003, -3.3377001398751265E-002) ( -5.9842354621774414E-003, -1.8918234704274332E-002)
 (  2.1799216225646336E-003, -7.2739675609645406E-004) (  1.1595163611466034E-002, -1.1746440501457813E-002) (  4.0469784318453769E-003, -1.2787401082871552E-002) (  0.0000000000000000     , -0.0000000000000000     ) (  1.8732810037936205E-002,  2.5798641266976091E-002) ( -5.2457704293184396E-003, -2.6556412777970157E-003) ( -2.6510107166802258E-002, -0.0000000000000000     ) ( -2.6860215333277173E-003,  1.3626549457267222E-003) ( -2.6587266796241130E-002,  3.6605357375895133E-002) ( -1.4137675258250436E-002,  8.6970282739892921E-002)
 (  0.0000000000000000     , -0.0000000000000000     ) (  3.3298852814911293E-003, -1.1111168983591105E-003) (  0.0000000000000000     , -0.0000000000000000     ) (  4.0469784318453769E-003, -1.2787401082871552E-002) (  1.1196573732308524E-002,  6.8882470648471375E-002) ( -1.3621134711189621E-002, -1.8752788305947170E-002) ( -2.6860215333277173E-003, -1.3626549457267222E-003) ( -3.7675162000473217E-002, -0.0000000000000000     ) (  5.0952327318468070E-003, -2.5755847312184882E-003) (  2.4385791855214081E-002, -3.3588432148093483E-002)
 (  0.0000000000000000     , -0.0000000000000000     ) (  0.0000000000000000     , -0.0000000000000000     ) (  3.3298852814911293E-003, -1.1111168983591105E-003) ( -1.1595163611466034E-002,  1.1746440501457813E-002) ( -1.1216792216385775E-003,  3.5495508825194345E-003) (  5.4248919769945289E-003,  3.3377001398751265E-002) ( -2.6587266796241130E-002, -3.6605357375895133E-002) (  5.0952327318468070E-003,  2.5755847312184882E-003) (  4.8792195927863900E-002, -0.0000000000000000     ) (  2.5732282741839649E-003, -1.3116889136165807E-003)
 (  0.0000000000000000     , -0.0000000000000000     ) (  0.0000000000000000     , -0.0000000000000000     ) (  0.0000000000000000     , -0.0000000000000000     ) (  2.1799216225646336E-003, -7.2739675609645406E-004) ( -1.4201117166089402E-002,  1.4386392761266903E-002) ( -5.9842354621774414E-003,  1.8918234704274332E-002) ( -1.4137675258250436E-002, -8.6970282739892921E-002) (  2.4385791855214081E-002,  3.3588432148093483E-002) (  2.5732282741839649E-003,  1.3116889136165807E-003) ( -1.0558660421714331E-002, -0.0000000000000000     )
 Mode           16
 ( -7.2805760355829793E-002, -0.0000000000000000     ) (-0.11039216671710997     ,  5.6273728797229472E-002) (  2.6340794268105278E-002, -3.7188388052612778E-002) (  6.5258536417489840E-002,-0.40388562299619973     ) ( -8.4500294406142082E-002,-0.26526476379035707     ) (  8.7258599472957554E-002,  8.8405489491212880E-002) (  2.9116523693721186E-002,  9.7044191150785827E-003) (  0.0000000000000000     ,  0.0000000000000000     ) (  0.0000000000000000     ,  0.0000000000000000     ) (  0.0000000000000000     ,  0.0000000000000000     )
 (-0.11039216671710997     , -5.6273728797229472E-002) ( 0.33290653199906539     , -0.0000000000000000     ) ( 0.15843556389971405     , -8.0911581547273806E-002) ( -2.3605527730132012E-002,  3.3438035496242295E-002) ( -2.2981256978791595E-002, 0.14228251351722296     ) ( -1.7654174622073963E-002, -5.5424522474353970E-002) (  7.1246348126211723E-002,  7.2182779904817321E-002) (  4.4476224600150847E-002,  1.4823745056807992E-002) (  0.0000000000000000     ,  0.0000000000000000     ) (  0.0000000000000000     ,  0.0000000000000000     )
 (  2.6340794268105278E-002,  3.7188388052612778E-002) ( 0.15843556389971405     ,  8.0911581547273806E-002) (-0.26027510687091954     , -0.0000000000000000     ) ( -6.0359713616067318E-003,  3.1531641912734762E-003) ( -1.4529032091471867E-002,  2.0466197067672692E-002) ( -4.9622942909405582E-002, 0.30716812864835386     ) (  5.3809962096946613E-002, 0.16891336636959492     ) (  0.0000000000000000     ,  0.0000000000000000     ) (  4.4476224600150847E-002,  1.4823745056807992E-002) (  0.0000000000000000     ,  0.0000000000000000     )
 (  6.5258536417489840E-002, 0.40388562299619973     ) ( -2.3605527730132012E-002, -3.3438035496242295E-002) ( -6.0359713616067318E-003, -3.1531641912734762E-003) (-0.18110030782333578     , -0.0000000000000000     ) (-0.10249047619219641     ,  5.2404508706226968E-002) (  1.3763344943632398E-002, -1.9670737209418841E-002) (  0.0000000000000000     ,  0.0000000000000000     ) (  5.3809962096946613E-002, 0.16891336636959492     ) ( -7.1246348126211723E-002, -7.2182779904817321E-002) (  2.9116523693721186E-002,  9.7044191150785827E-003)
 ( -8.4500294406142082E-002, 0.26526476379035707     ) ( -2.2981256978791595E-002,-0.14228251351722296     ) ( -1.4529032091471867E-002, -2.0466197067672692E-002) (-0.10249047619219641     , -5.2404508706226968E-002) ( 0.18127464305101976     , -0.0000000000000000     ) (  0.0000000000000000     ,  0.0000000000000000     ) (  1.3763344943632398E-002, -1.9670737209418841E-002) (  4.9622942909405582E-002,-0.30716812864835386     ) ( -1.7654174622073963E-002, -5.5424522474353970E-002) ( -8.7258599472957554E-002, -8.8405489491212880E-002)
 (  8.7258599472957554E-002, -8.8405489491212880E-002) ( -1.7654174622073963E-002,  5.5424522474353970E-002) ( -4.9622942909405582E-002,-0.30716812864835386     ) (  1.3763344943632398E-002,  1.9670737209418841E-002) (  0.0000000000000000     , -0.0000000000000000     ) ( 0.18127464305101976     , -0.0000000000000000     ) ( 0.10249047619219641     , -5.2404508706226968E-002) ( -1.4529032091471867E-002,  2.0466197067672692E-002) (  2.2981256978791595E-002,-0.14228251351722296     ) ( -8.4500294406142068E-002,-0.26526476379035707     )
 (  2.9116523693721186E-002, -9.7044191150785827E-003) (  7.1246348126211723E-002, -7.2182779904817321E-002) (  5.3809962096946613E-002,-0.16891336636959492     ) (  0.0000000000000000     , -0.0000000000000000     ) (  1.3763344943632398E-002,  1.9670737209418841E-002) ( 0.10249047619219641     ,  5.2404508706226968E-002) (-0.18110030782333578     , -0.0000000000000000     ) (  6.0359713616067318E-003, -3.1531641912734762E-003) ( -2.3605527730132012E-002,  3.3438035496242295E-002) ( -6.5258536417489840E-002, 0.40388562299619973     )
 (  0.0000000000000000     , -0.0000000000000000     ) (  4.4476224600150847E-002, -1.4823745056807992E-002) (  0.0000000000000000     , -0.0000000000000000     ) (  5.3809962096946613E-002,-0.16891336636959492     ) (  4.9622942909405582E-002, 0.30716812864835386     ) ( -1.4529032091471867E-002, -2.0466197067672692E-002) (  6.0359713616067318E-003,  3.1531641912734762E-003) (-0.26027510687091954     , -0.0000000000000000     ) (-0.15843556389971405     ,  8.0911581547273806E-002) (  2.6340794268105278E-002, -3.7188388052612778E-002)
 (  0.0000000000000000     , -0.0000000000000000     ) (  0.0000000000000000     , -0.0000000000000000     ) (  4.4476224600150847E-002, -1.4823745056807992E-002) ( -7.1246348126211723E-002,  7.2182779904817321E-002) ( -1.7654174622073963E-002,  5.5424522474353970E-002) (  2.2981256978791595E-002, 0.14228251351722296     ) ( -2.3605527730132012E-002, -3.3438035496242295E-002) (-0.15843556389971405     , -8.0911581547273806E-002) ( 0.33290653199906539     , -0.0000000000000000     ) ( 0.11039216671710997     , -5.6273728797229472E-002)
 (  0.0000000000000000     , -0.0000000000000000     ) (  0.0000000000000000     , -0.0000000000000000     ) (  0.0000000000000000     , -0.0000000000000000     ) (  2.9116523693721186E-002, -9.7044191150785827E-003) ( -8.7258599472957554E-002,  8.8405489491212880E-002) ( -8.4500294406142068E-002, 0.26526476379035707     ) ( -6.5258536417489840E-002,-0.40388562299619973     ) (  2.6340794268105278E-002,  3.7188388052612778E-002) ( 0.11039216671710997     ,  5.6273728797229472E-002) ( -7.2805760355829793E-002, -0.0000000000000000     )
 Mode           17
 ( -9.9127375122322059E-002, -0.0000000000000000     ) ( -5.2186512730918164E-002,  2.6678796274278806E-002) ( -3.0944858589780636E-002,  4.2450686612815036E-002) (  8.1086342754399746E-003, -5.0445092770136528E-002) ( -2.9751596438613182E-002, -9.3172873817012086E-002) (  7.1446192370805362E-004,  7.5018806448787386E-004) (  1.0696443994498891E-002,  3.5752340013251059E-003) (  0.0000000000000000     ,  0.0000000000000000     ) (  0.0000000000000000     ,  0.0000000000000000     ) (  0.0000000000000000     ,  0.0000000000000000     )
 ( -5.2186512730918164E-002, -2.6678796274278806E-002) ( 0.33043718817437417     , -0.0000000000000000     ) (  8.6083662078351122E-002, -4.4038615232742113E-002) (  3.3244201538699614E-002, -4.5591909197587280E-002) ( -1.9067870229621019E-003,  1.1935731837806387E-002) ( -6.5165310233507544E-003, -2.0407089592436305E-002) (  5.8335571791067159E-004,  6.1252598970713737E-004) (  1.6339088090548990E-002,  5.4612601460840484E-003) (  0.0000000000000000     ,  0.0000000000000000     ) (  0.0000000000000000     ,  0.0000000000000000     )
 ( -3.0944858589780636E-002, -4.2450686612815036E-002) (  8.6083662078351122E-002,  4.4038615232742113E-002) (-0.26882146198928991     , -0.0000000000000000     ) ( -9.3488785587645361E-003,  4.8046305459460087E-003) (  1.7450698765202142E-002, -2.3931662075699505E-002) ( -5.2171231039071569E-003,  3.2529854723505613E-002) (  1.8393464036416934E-002,  5.7603948655953446E-002) (  0.0000000000000000     ,  0.0000000000000000     ) (  1.6339088090548990E-002,  5.4612601460840484E-003) (  0.0000000000000000     ,  0.0000000000000000     )
 (  8.1086342754399746E-003,  5.0445092770136528E-002) (  3.3244201538699614E-002,  4.5591909197587280E-002) ( -9.3488785587645361E-003, -4.8046305459460087E-003) (-0.17293937730970027     , -0.0000000000000000     ) ( -6.1266040167635018E-002,  3.1363701876514063E-002) ( -2.2785126556846638E-002,  3.1254320333228523E-002) (  0.0000000000000000     ,  0.0000000000000000     ) (  1.8393464036416934E-002,  5.7603948655953446E-002) ( -5.8335571791067159E-004, -6.1252598970713737E-004) (  1.0696443994498891E-002,  3.5752340013251059E-003)
 ( -2.9751596438613182E-002,  9.3172873817012086E-002) ( -1.9067870229621019E-003, -1.1935731837806387E-002) (  1.7450698765202142E-002,  2.3931662075699505E-002) ( -6.1266040167635018E-002, -3.1363701876514063E-002) ( 0.21045102624693804     , -0.0000000000000000     ) (  0.0000000000000000     ,  0.0000000000000000     ) ( -2.2785126556846638E-002,  3.1254320333228523E-002) (  5.2171231039071569E-003, -3.2529854723505613E-002) ( -6.5165310233507544E-003, -2.0407089592436305E-002) ( -7.1446192370805362E-004, -7.5018806448787386E-004)
 (  7.1446192370805362E-004, -7.5018806448787386E-004) ( -6.5165310233507544E-003,  2.0407089592436305E-002) ( -5.2171231039071569E-003, -3.2529854723505613E-002) ( -2.2785126556846638E-002, -3.1254320333228523E-002) (  0.0000000000000000     , -0.0000000000000000     ) ( 0.21045102624693804     , -0.0000000000000000     ) (  6.1266040167635018E-002, -3.1363701876514063E-002) (  1.7450698765202142E-002, -2.3931662075699505E-002) (  1.9067870229621019E-003, -1.1935731837806387E-002) ( -2.9751596438613182E-002, -9.3172873817012086E-002)
 (  1.0696443994498891E-002, -3.5752340013251059E-003) (  5.8335571791067159E-004, -6.1252598970713737E-004) (  1.8393464036416934E-002, -5.7603948655953446E-002) (  0.0000000000000000     , -0.0000000000000000     ) ( -2.2785126556846638E-002, -3.1254320333228523E-002) (  6.1266040167635018E-002,  3.1363701876514063E-002) (-0.17293937730970027     , -0.0000000000000000     ) (  9.3488785587645361E-003, -4.8046305459460087E-003) (  3.3244201538699614E-002, -4.5591909197587280E-002) ( -8.1086342754399746E-003,  5.0445092770136528E-002)
 (  0.0000000000000000     , -0.0000000000000000     ) (  1.6339088090548990E-002, -5.4612601460840484E-003) (  0.0000000000000000     , -0.0000000000000000     ) (  1.8393464036416934E-002, -5.7603948655953446E-002) (  5.2171231039071569E-003,  3.2529854723505613E-002) (  1.7450698765202142E-002,  2.3931662075699505E-002) (  9.3488785587645361E-003,  4.8046305459460087E-003) (-0.26882146198928991     , -0.0000000000000000     ) ( -8.6083662078351122E-002,  4.4038615232742113E-002) ( -3.0944858589780636E-002,  4.2450686612815036E-002)
 (  0.0000000000000000     , -0.0000000000000000     ) (  0.0000000000000000     , -0.0000000000000000     ) (  1.6339088090548990E-002, -5.4612601460840484E-003) ( -5.8335571791067159E-004,  6.1252598970713737E-004) ( -6.5165310233507544E-003,  2.0407089592436305E-002) (  1.9067870229621019E-003,  1.1935731837806387E-002) (  3.3244201538699614E-002,  4.5591909197587280E-002) ( -8.6083662078351122E-002, -4.4038615232742113E-002) ( 0.33043718817437417     , -0.0000000000000000     ) (  5.2186512730918164E-002, -2.6678796274278806E-002)
 (  0.0000000000000000     , -0.0000000000000000     ) (  0.0000000000000000     , -0.0000000000000000     ) (  0.0000000000000000     , -0.0000000000000000     ) (  1.0696443994498891E-002, -3.5752340013251059E-003) ( -7.1446192370805362E-004,  7.5018806448787386E-004) ( -2.9751596438613182E-002,  9.3172873817012086E-002) ( -8.1086342754399746E-003, -5.0445092770136528E-002) ( -3.0944858589780636E-002, -4.2450686612815036E-002) (  5.2186512730918164E-002,  2.6678796274278806E-002) ( -9.9127375122322059E-002, -0.0000000000000000     )
 Mode           18
 ( 0.20238814125002780     , -0.0000000000000000     ) ( 0.39402846175632811     ,-0.20049763117064329     ) ( -8.4248271792174770E-002, 0.11537844987162446     ) ( -8.7588728665734500E-002, 0.54152729295661894     ) (  8.2981262900700334E-002, 0.26148962907442824     ) (  5.2722648984368903E-002,  5.4323194828165229E-002) ( 0.14649796312253041     ,  4.9256527640026887E-002) (  0.0000000000000000     ,  0.0000000000000000     ) (  0.0000000000000000     ,  0.0000000000000000     ) (  0.0000000000000000     ,  0.0000000000000000     )
 ( 0.39402846175632811     , 0.20049763117064329     ) (-0.47801460064050949     , -0.0000000000000000     ) (-0.94326050030858744     , 0.47976327984782047     ) (  6.0600948946038562E-002, -8.2808368183431236E-002) (  3.9682051531024234E-002,-0.24490573193914211     ) (  1.2911952316181809E-002,  4.0753519919155025E-002) (  4.3047862633189854E-002,  4.4354702842267633E-002) ( 0.22377933505528161     ,  7.5240588793702573E-002) (  0.0000000000000000     ,  0.0000000000000000     ) (  0.0000000000000000     ,  0.0000000000000000     )
 ( -8.4248271792174770E-002,-0.11537844987162446     ) (-0.94326050030858744     ,-0.47976327984782047     ) ( 0.13167616099942156     , -0.0000000000000000     ) ( 0.15950546231328205     , -8.1133128552423078E-002) (  3.6313516576034661E-002, -4.9682920659567510E-002) (  7.5440000272713525E-002,-0.46598332352820543     ) ( -6.0971625731013585E-002,-0.19201273834095228     ) (  0.0000000000000000     ,  0.0000000000000000     ) ( 0.22377933505528161     ,  7.5240588793702573E-002) (  0.0000000000000000     ,  0.0000000000000000     )
 ( -8.7588728665734500E-002,-0.54152729295661894     ) (  6.0600948946038562E-002,  8.2808368183431236E-002) ( 0.15950546231328205     ,  8.1133128552423078E-002) ( 0.19517423198087780     , -0.0000000000000000     ) ( 0.71158755068863466     ,-0.36194474561176049     ) ( -4.4057306547190520E-002,  6.0185072379849616E-002) (  0.0000000000000000     ,  0.0000000000000000     ) ( -6.0971625731013585E-002,-0.19201273834095228     ) ( -4.3047862633189854E-002, -4.4354702842267633E-002) ( 0.14649796312253041     ,  4.9256527640026887E-002)
 (  8.2981262900700334E-002,-0.26148962907442824     ) (  3.9682051531024234E-002, 0.24490573193914211     ) (  3.6313516576034661E-002,  4.9682920659567510E-002) ( 0.71158755068863466     , 0.36194474561176049     ) ( -5.1223933589817666E-002, -0.0000000000000000     ) (  0.0000000000000000     ,  0.0000000000000000     ) ( -4.4057306547190520E-002,  6.0185072379849616E-002) ( -7.5440000272713525E-002, 0.46598332352820543     ) (  1.2911952316181809E-002,  4.0753519919155025E-002) ( -5.2722648984368903E-002, -5.4323194828165229E-002)
 (  5.2722648984368903E-002, -5.4323194828165229E-002) (  1.2911952316181809E-002, -4.0753519919155025E-002) (  7.5440000272713525E-002, 0.46598332352820543     ) ( -4.4057306547190520E-002, -6.0185072379849616E-002) (  0.0000000000000000     , -0.0000000000000000     ) ( -5.1223933589817666E-002, -0.0000000000000000     ) (-0.71158755068863466     , 0.36194474561176049     ) (  3.6313516576034661E-002, -4.9682920659567510E-002) ( -3.9682051531024234E-002, 0.24490573193914211     ) (  8.2981262900700348E-002, 0.26148962907442824     )
 ( 0.14649796312253041     , -4.9256527640026887E-002) (  4.3047862633189854E-002, -4.4354702842267633E-002) ( -6.0971625731013585E-002, 0.19201273834095228     ) (  0.0000000000000000     , -0.0000000000000000     ) ( -4.4057306547190520E-002, -6.0185072379849616E-002) (-0.71158755068863466     ,-0.36194474561176049     ) ( 0.19517423198087780     , -0.0000000000000000     ) (-0.15950546231328205     ,  8.1133128552423078E-002) (  6.0600948946038562E-002, -8.2808368183431236E-002) (  8.7588728665734500E-002,-0.54152729295661894     )
 (  0.0000000000000000     , -0.0000000000000000     ) ( 0.22377933505528161     , -7.5240588793702573E-002) (  0.0000000000000000     , -0.0000000000000000     ) ( -6.0971625731013585E-002, 0.19201273834095228     ) ( -7.5440000272713525E-002,-0.46598332352820543     ) (  3.6313516576034661E-002,  4.9682920659567510E-002) (-0.15950546231328205     , -8.1133128552423078E-002) ( 0.13167616099942156     , -0.0000000000000000     ) ( 0.94326050030858744     ,-0.47976327984782047     ) ( -8.4248271792174770E-002, 0.11537844987162446     )
 (  0.0000000000000000     , -0.0000000000000000     ) (  0.0000000000000000     , -0.0000000000000000     ) ( 0.22377933505528161     , -7.5240588793702573E-002) ( -4.3047862633189854E-002,  4.4354702842267633E-002) (  1.2911952316181809E-002, -4.0753519919155025E-002) ( -3.9682051531024234E-002,-0.24490573193914211     ) (  6.0600948946038562E-002,  8.2808368183431236E-002) ( 0.94326050030858744     , 0.47976327984782047     ) (-0.47801460064050949     , -0.0000000000000000     ) (-0.39402846175632811     , 0.20049763117064329     )
 (  0.0000000000000000     , -0.0000000000000000     ) (  0.0000000000000000     , -0.0000000000000000     ) (  0.0000000000000000     , -0.0000000000000000     ) ( 0.14649796312253041     , -4.9256527640026887E-002) ( -5.2722648984368903E-002,  5.4323194828165229E-002) (  8.2981262900700348E-002,-0.26148962907442824     ) (  8.7588728665734500E-002, 0.54152729295661894     ) ( -8.4248271792174770E-002,-0.11537844987162446     ) (-0.39402846175632811     ,-0.20049763117064329     ) ( 0.20238814125002780     , -0.0000000000000000     )
 Mode           19
 (  8.0212772784088143E-002, -0.0000000000000000     ) (  1.1541074635997612E-002, -5.8529365200935962E-003) ( -2.7498074096325372E-002,  3.7673984598224415E-002) ( -1.1691612204941782E-003,  7.0908929252513995E-003) (  9.4151440662459550E-004,  3.1845432760346892E-003) ( -1.4866795988386878E-002, -1.5051687811158804E-002) (  8.3145289249397548E-003,  2.7894089639557583E-003) (  0.0000000000000000     ,  0.0000000000000000     ) (  0.0000000000000000     ,  0.0000000000000000     ) (  0.0000000000000000     ,  0.0000000000000000     )
 (  1.1541074635997612E-002,  5.8529365200935962E-003) (-0.25966323848620687     , -0.0000000000000000     ) ( -2.6836352247201836E-002,  1.3617232904565239E-002) (  3.5868119767906992E-002, -4.9116965495508577E-002) (  9.4523527570836120E-004, -5.7690778946427506E-003) (  2.0505619449114325E-005,  1.1178054921006145E-004) ( -1.2138688093867919E-002, -1.2289651635002691E-002) (  1.2700652722145411E-002,  4.2608925738385362E-003) (  0.0000000000000000     ,  0.0000000000000000     ) (  0.0000000000000000     ,  0.0000000000000000     )
 ( -2.7498074096325372E-002, -3.7673984598224415E-002) ( -2.6836352247201836E-002, -1.3617232904565239E-002) ( 0.19409888548146634     , -0.0000000000000000     ) (  8.0796732438982010E-003, -4.1001170556188259E-003) (  1.6422935567655270E-002, -2.2494289734884321E-002) (  1.4225433452517535E-003, -8.6639228092389373E-003) ( -9.2325788899645818E-004, -3.0448568893238419E-003) (  0.0000000000000000     ,  0.0000000000000000     ) (  1.2700652722145411E-002,  4.2608925738385362E-003) (  0.0000000000000000     ,  0.0000000000000000     )
 ( -1.1691612204941782E-003, -7.0908929252513995E-003) (  3.5868119767906992E-002,  4.9116965495508577E-002) (  8.0796732438982010E-003,  4.1001170556188259E-003) ( 0.13273226845014277     , -0.0000000000000000     ) (  2.4069862925268928E-002, -1.2213468239980664E-002) ( -2.6902827752547133E-002,  3.6837737758951258E-002) (  0.0000000000000000     ,  0.0000000000000000     ) ( -9.2325788899645818E-004, -3.0448568893238419E-003) (  1.2138688093867919E-002,  1.2289651635002691E-002) (  8.3145289249397548E-003,  2.7894089639557583E-003)
 (  9.4151440662459550E-004, -3.1845432760346892E-003) (  9.4523527570836120E-004,  5.7690778946427506E-003) (  1.6422935567655270E-002,  2.2494289734884321E-002) (  2.4069862925268928E-002,  1.2213468239980664E-002) (-0.14738068822949035     , -0.0000000000000000     ) (  0.0000000000000000     ,  0.0000000000000000     ) ( -2.6902827752547133E-002,  3.6837737758951258E-002) ( -1.4225433452517535E-003,  8.6639228092389373E-003) (  2.0505619449114325E-005,  1.1178054921006145E-004) (  1.4866795988386878E-002,  1.5051687811158804E-002)
 ( -1.4866795988386878E-002,  1.5051687811158804E-002) (  2.0505619449114325E-005, -1.1178054921006145E-004) (  1.4225433452517535E-003,  8.6639228092389373E-003) ( -2.6902827752547133E-002, -3.6837737758951258E-002) (  0.0000000000000000     , -0.0000000000000000     ) (-0.14738068822949035     , -0.0000000000000000     ) ( -2.4069862925268928E-002,  1.2213468239980664E-002) (  1.6422935567655270E-002, -2.2494289734884321E-002) ( -9.4523527570836120E-004,  5.7690778946427506E-003) (  9.4151440662459550E-004,  3.1845432760346896E-003)
 (  8.3145289249397548E-003, -2.7894089639557583E-003) ( -1.2138688093867919E-002,  1.2289651635002691E-002) ( -9.2325788899645818E-004,  3.0448568893238419E-003) (  0.0000000000000000     , -0.0000000000000000     ) ( -2.6902827752547133E-002, -3.6837737758951258E-002) ( -2.4069862925268928E-002, -1.2213468239980664E-002) ( 0.13273226845014277     , -0.0000000000000000     ) ( -8.0796732438982010E-003,  4.1001170556188259E-003) (  3.5868119767906992E-002, -4.9116965495508577E-002) (  1.1691612204941782E-003, -7.0908929252513995E-003)
 (  0.0000000000000000     , -0.0000000000000000     ) (  1.2700652722145411E-002, -4.2608925738385362E-003) (  0.0000000000000000     , -0.0000000000000000     ) ( -9.2325788899645818E-004,  3.0448568893238419E-003) ( -1.4225433452517535E-003, -8.6639228092389373E-003) (  1.6422935567655270E-002,  2.2494289734884321E-002) ( -8.0796732438982010E-003, -4.1001170556188259E-003) ( 0.19409888548146634     , -0.0000000000000000     ) (  2.6836352247201836E-002, -1.3617232904565239E-002) ( -2.7498074096325372E-002,  3.7673984598224415E-002)
 (  0.0000000000000000     , -0.0000000000000000     ) (  0.0000000000000000     , -0.0000000000000000     ) (  1.2700652722145411E-002, -4.2608925738385362E-003) (  1.2138688093867919E-002, -1.2289651635002691E-002) (  2.0505619449114325E-005, -1.1178054921006145E-004) ( -9.4523527570836120E-004, -5.7690778946427506E-003) (  3.5868119767906992E-002,  4.9116965495508577E-002) (  2.6836352247201836E-002,  1.3617232904565239E-002) (-0.25966323848620687     , -0.0000000000000000     ) ( -1.1541074635997612E-002,  5.8529365200935962E-003)
 (  0.0000000000000000     , -0.0000000000000000     ) (  0.0000000000000000     , -0.0000000000000000     ) (  0.0000000000000000     , -0.0000000000000000     ) (  8.3145289249397548E-003, -2.7894089639557583E-003) (  1.4866795988386878E-002, -1.5051687811158804E-002) (  9.4151440662459550E-004, -3.1845432760346896E-003) (  1.1691612204941782E-003,  7.0908929252513995E-003) ( -2.7498074096325372E-002, -3.7673984598224415E-002) ( -1.1541074635997612E-002, -5.8529365200935962E-003) (  8.0212772784088143E-002, -0.0000000000000000     )
 Mode           20
 (  7.6973037859686400E-002, -0.0000000000000000     ) (  4.2117687255715255E-002, -2.1368580974367869E-002) (  2.2227394625505881E-002, -3.0407992596185342E-002) (  1.2889177606114455E-002, -7.9103635663086994E-002) ( -1.6076414316783742E-002, -5.0351747569550895E-002) ( -7.7903014702613753E-003, -7.8752620288007266E-003) (  8.3590833722198190E-003,  2.8022938689558734E-003) (  0.0000000000000000     ,  0.0000000000000000     ) (  0.0000000000000000     ,  0.0000000000000000     ) (  0.0000000000000000     ,  0.0000000000000000     )
 (  4.2117687255715255E-002,  2.1368580974367869E-002) (-0.24383415974701289     , -0.0000000000000000     ) ( -8.6180752664994115E-002,  4.3753514471162804E-002) ( -1.6307431458367966E-002,  2.2327352204308235E-002) ( -3.3044283601711419E-003,  2.0293860381124650E-002) ( -3.8964431854350617E-003, -1.2210594919337688E-002) ( -6.3607545148646489E-003, -6.4301245204257396E-003) (  1.2768710764548016E-002,  4.2805745913336501E-003) (  0.0000000000000000     ,  0.0000000000000000     ) (  0.0000000000000000     ,  0.0000000000000000     )
 (  2.2227394625505881E-002,  3.0407992596185342E-002) ( -8.6180752664994115E-002, -4.3753514471162804E-002) ( 0.18398700747888685     , -0.0000000000000000     ) (  1.7539321297625081E-002, -8.9095852939408155E-003) ( -9.8297758758054271E-003,  1.3452158871220973E-002) ( -8.5664130833524761E-003,  5.2587784410056203E-002) (  9.2496984419938883E-003,  2.8957741911694257E-002) (  0.0000000000000000     ,  0.0000000000000000     ) (  1.2768710764548016E-002,  4.2805745913336501E-003) (  0.0000000000000000     ,  0.0000000000000000     )
 (  1.2889177606114455E-002,  7.9103635663086994E-002) ( -1.6307431458367966E-002, -2.2327352204308235E-002) (  1.7539321297625081E-002,  8.9095852939408155E-003) ( 0.12437595017582545     , -0.0000000000000000     ) (  6.8898502048964472E-002, -3.4983040274703406E-002) (  1.1560721199156007E-002, -1.5830674835553036E-002) (  0.0000000000000000     ,  0.0000000000000000     ) (  9.2496984419938883E-003,  2.8957741911694257E-002) (  6.3607545148646489E-003,  6.4301245204257396E-003) (  8.3590833722198190E-003,  2.8022938689558734E-003)
 ( -1.6076414316783742E-002,  5.0351747569550895E-002) ( -3.3044283601711419E-003, -2.0293860381124650E-002) ( -9.8297758758054271E-003, -1.3452158871220973E-002) (  6.8898502048964472E-002,  3.4983040274703406E-002) (-0.14150183576738581     , -0.0000000000000000     ) (  0.0000000000000000     ,  0.0000000000000000     ) (  1.1560721199156007E-002, -1.5830674835553036E-002) (  8.5664130833524761E-003, -5.2587784410056203E-002) ( -3.8964431854350617E-003, -1.2210594919337688E-002) (  7.7903014702613753E-003,  7.8752620288007266E-003)
 ( -7.7903014702613753E-003,  7.8752620288007266E-003) ( -3.8964431854350617E-003,  1.2210594919337688E-002) ( -8.5664130833524761E-003, -5.2587784410056203E-002) (  1.1560721199156007E-002,  1.5830674835553036E-002) (  0.0000000000000000     , -0.0000000000000000     ) (-0.14150183576738581     , -0.0000000000000000     ) ( -6.8898502048964472E-002,  3.4983040274703406E-002) ( -9.8297758758054271E-003,  1.3452158871220973E-002) (  3.3044283601711419E-003, -2.0293860381124650E-002) ( -1.6076414316783742E-002, -5.0351747569550895E-002)
 (  8.3590833722198190E-003, -2.8022938689558734E-003) ( -6.3607545148646489E-003,  6.4301245204257396E-003) (  9.2496984419938883E-003, -2.8957741911694257E-002) (  0.0000000000000000     , -0.0000000000000000     ) (  1.1560721199156007E-002,  1.5830674835553036E-002) ( -6.8898502048964472E-002, -3.4983040274703406E-002) ( 0.12437595017582545     , -0.0000000000000000     ) ( -1.7539321297625081E-002,  8.9095852939408155E-003) ( -1.6307431458367966E-002,  2.2327352204308235E-002) ( -1.2889177606114455E-002,  7.9103635663086994E-002)
 (  0.0000000000000000     , -0.0000000000000000     ) (  1.2768710764548016E-002, -4.2805745913336501E-003) (  0.0000000000000000     , -0.0000000000000000     ) (  9.2496984419938883E-003, -2.8957741911694257E-002) (  8.5664130833524761E-003,  5.2587784410056203E-002) ( -9.8297758758054271E-003, -1.3452158871220973E-002) ( -1.7539321297625081E-002, -8.9095852939408155E-003) ( 0.18398700747888685     , -0.0000000000000000     ) (  8.6180752664994115E-002, -4.3753514471162804E-002) (  2.2227394625505881E-002, -3.0407992596185342E-002)
 (  0.0000000000000000     , -0.0000000000000000     ) (  0.0000000000000000     , -0.0000000000000000     ) (  1.2768710764548016E-002, -4.2805745913336501E-003) (  6.3607545148646489E-003, -6.4301245204257396E-003) ( -3.8964431854350617E-003,  1.2210594919337688E-002) (  3.3044283601711419E-003,  2.0293860381124650E-002) ( -1.6307431458367966E-002, -2.2327352204308235E-002) (  8.6180752664994115E-002,  4.3753514471162804E-002) (-0.24383415974701289     , -0.0000000000000000     ) ( -4.2117687255715255E-002,  2.1368580974367869E-002)
 (  0.0000000000000000     , -0.0000000000000000     ) (  0.0000000000000000     , -0.0000000000000000     ) (  0.0000000000000000     , -0.0000000000000000     ) (  8.3590833722198190E-003, -2.8022938689558734E-003) (  7.7903014702613753E-003, -7.8752620288007266E-003) ( -1.6076414316783742E-002,  5.0351747569550895E-002) ( -1.2889177606114455E-002, -7.9103635663086994E-002) (  2.2227394625505881E-002,  3.0407992596185342E-002) ( -4.2117687255715255E-002, -2.1368580974367869E-002) (  7.6973037859686400E-002, -0.0000000000000000     )
 Mode           21
 ( 0.14967214295769077     , -0.0000000000000000     ) ( 0.27517735085769923     ,-0.17815662881382655     ) (-0.22920323992549091     , 0.26766887728794625     ) ( -9.0603102205101649E-002, 0.61792849226973956     ) (  8.4035185629191753E-002, 0.33063789538049920     ) ( -2.8010882165745068E-002,  1.4092937865316199E-002) ( 0.14214578439044354     ,  5.5411371011587496E-002) (  0.0000000000000000     ,  0.0000000000000000     ) (  0.0000000000000000     ,  0.0000000000000000     ) (  0.0000000000000000     ,  0.0000000000000000     )
 ( 0.27517735085769923     , 0.17815662881382655     ) (-0.15273940733140984     , -0.0000000000000000     ) (-0.65837968442501205     , 0.41028647386979478     ) ( 0.28108941395872328     ,-0.31708918037010198     ) (  4.8537512296389529E-002,-0.29668421500344244     ) (  1.3583321697754896E-002,  5.6839479724482785E-002) ( -2.2870789517100261E-002,  1.1506835582257560E-002) ( 0.21713127222935991     ,  8.4642267340627145E-002) (  0.0000000000000000     ,  0.0000000000000000     ) (  0.0000000000000000     ,  0.0000000000000000     )
 (-0.22920323992549091     ,-0.26766887728794625     ) (-0.65837968442501205     ,-0.41028647386979478     ) (-0.19577066875514398     , -0.0000000000000000     ) ( 0.10182976521928749     , -6.4394784183886236E-002) ( 0.13648791181948913     ,-0.15663750498784007     ) (  8.5526073882344955E-002,-0.54895246560147615     ) ( -6.0813896801146183E-002,-0.23303509695145613     ) (  0.0000000000000000     ,  0.0000000000000000     ) ( 0.21713127222935991     ,  8.4642267340627145E-002) (  0.0000000000000000     ,  0.0000000000000000     )
 ( -9.0603102205101649E-002,-0.61792849226973956     ) ( 0.28108941395872328     , 0.31708918037010198     ) ( 0.10182976521928749     ,  6.4394784183886236E-002) (  2.0753734042562623E-003, -0.0000000000000000     ) ( 0.48653528262290097     ,-0.30497706887698772     ) (-0.20113642274389423     , 0.22537364944423077     ) (  0.0000000000000000     ,  0.0000000000000000     ) ( -6.0813896801146183E-002,-0.23303509695145613     ) (  2.2870789517100261E-002, -1.1506835582257560E-002) ( 0.14214578439044354     ,  5.5411371011587496E-002)
 (  8.4035185629191753E-002,-0.33063789538049920     ) (  4.8537512296389529E-002, 0.29668421500344244     ) ( 0.13648791181948913     , 0.15663750498784007     ) ( 0.48653528262290097     , 0.30497706887698772     ) ( 0.19676255972460685     , -0.0000000000000000     ) (  0.0000000000000000     ,  0.0000000000000000     ) (-0.20113642274389423     , 0.22537364944423077     ) ( -8.5526073882344955E-002, 0.54895246560147615     ) (  1.3583321697754896E-002,  5.6839479724482785E-002) (  2.8010882165745068E-002, -1.4092937865316199E-002)
 ( -2.8010882165745068E-002, -1.4092937865316199E-002) (  1.3583321697754896E-002, -5.6839479724482785E-002) (  8.5526073882344955E-002, 0.54895246560147615     ) (-0.20113642274389423     ,-0.22537364944423077     ) (  0.0000000000000000     , -0.0000000000000000     ) ( 0.19676255972460685     , -0.0000000000000000     ) (-0.48653528262290097     , 0.30497706887698772     ) ( 0.13648791181948913     ,-0.15663750498784007     ) ( -4.8537512296389529E-002, 0.29668421500344244     ) (  8.4035185629191753E-002, 0.33063789538049920     )
 ( 0.14214578439044354     , -5.5411371011587496E-002) ( -2.2870789517100261E-002, -1.1506835582257560E-002) ( -6.0813896801146183E-002, 0.23303509695145613     ) (  0.0000000000000000     , -0.0000000000000000     ) (-0.20113642274389423     ,-0.22537364944423077     ) (-0.48653528262290097     ,-0.30497706887698772     ) (  2.0753734042562623E-003, -0.0000000000000000     ) (-0.10182976521928749     ,  6.4394784183886236E-002) ( 0.28108941395872328     ,-0.31708918037010198     ) (  9.0603102205101649E-002,-0.61792849226973956     )
 (  0.0000000000000000     , -0.0000000000000000     ) ( 0.21713127222935991     , -8.4642267340627145E-002) (  0.0000000000000000     , -0.0000000000000000     ) ( -6.0813896801146183E-002, 0.23303509695145613     ) ( -8.5526073882344955E-002,-0.54895246560147615     ) ( 0.13648791181948913     , 0.15663750498784007     ) (-0.10182976521928749     , -6.4394784183886236E-002) (-0.19577066875514398     , -0.0000000000000000     ) ( 0.65837968442501205     ,-0.41028647386979478     ) (-0.22920323992549091     , 0.26766887728794625     )
 (  0.0000000000000000     , -0.0000000000000000     ) (  0.0000000000000000     , -0.0000000000000000     ) ( 0.21713127222935991     , -8.4642267340627145E-002) (  2.2870789517100261E-002,  1.1506835582257560E-002) (  1.3583321697754896E-002, -5.6839479724482785E-002) ( -4.8537512296389529E-002,-0.29668421500344244     ) ( 0.28108941395872328     , 0.31708918037010198     ) ( 0.65837968442501205     , 0.41028647386979478     ) (-0.15273940733140984     , -0.0000000000000000     ) (-0.27517735085769923     , 0.17815662881382655     )
 (  0.0000000000000000     , -0.0000000000000000     ) (  0.0000000000000000     , -0.0000000000000000     ) (  0.0000000000000000     , -0.0000000000000000     ) ( 0.14214578439044354     , -5.5411371011587496E-002) (  2.8010882165745068E-002,  1.4092937865316199E-002) (  8.4035185629191753E-002,-0.33063789538049920     ) (  9.0603102205101649E-002, 0.61792849226973956     ) (-0.22920323992549091     ,-0.26766887728794625     ) (-0.27517735085769923     ,-0.17815662881382655     ) ( 0.14967214295769077     , -0.0000000000000000     )
 Mode           22
 (-0.25140158138730945     , -0.0000000000000000     ) (-0.39399890770152501     , 0.20449292567982136     ) ( -1.1107128736175883E-002,  1.3918535205248240E-003) ( -3.5858634567433684E-002,  6.0321844763786429E-002) (  6.2263017701081292E-003, -1.9720397344119917E-002) ( -1.6881760255281635E-002, -2.0256521237114099E-002) (  1.7870172509502423E-003,  1.2220943840026077E-003) (  0.0000000000000000     ,  0.0000000000000000     ) (  0.0000000000000000     ,  0.0000000000000000     ) (  0.0000000000000000     ,  0.0000000000000000     )
 (-0.39399890770152501     ,-0.20449292567982136     ) ( 0.54893208770741309     , -0.0000000000000000     ) ( 0.65410158185215650     ,-0.33066135452556766     ) (  9.6752164728900088E-003, -2.3298205811168281E-003) (  1.2408405005687346E-002, -1.7835513707754692E-002) (  1.1706261862357711E-003, -4.7203680392904996E-003) ( -1.3783899528479028E-002, -1.6539380331593530E-002) (  2.7297139402237937E-003,  1.8667800070241265E-003) (  0.0000000000000000     ,  0.0000000000000000     ) (  0.0000000000000000     ,  0.0000000000000000     )
 ( -1.1107128736175883E-002, -1.3918535205248240E-003) ( 0.65410158185215650     , 0.33066135452556766     ) (-0.35791419423798354     , -0.0000000000000000     ) (-0.10641867210711921     ,  5.1088070666843233E-002) (  4.9391739328382318E-003, -4.3798484127505568E-004) (  2.7047631266210535E-002, -4.2461803710197039E-002) ( -4.2041150070334854E-003,  1.1455176436709937E-002) (  0.0000000000000000     ,  0.0000000000000000     ) (  2.7297139402237937E-003,  1.8667800070241265E-003) (  0.0000000000000000     ,  0.0000000000000000     )
 ( -3.5858634567433684E-002, -6.0321844763786429E-002) (  9.6752164728900088E-003,  2.3298205811168281E-003) (-0.10641867210711921     , -5.1088070666843233E-002) (-0.24778186783925124     , -0.0000000000000000     ) (-0.50305512220225290     , 0.25202904042606900     ) ( -7.7631731338933911E-003,  2.8213903778769199E-003) (  0.0000000000000000     ,  0.0000000000000000     ) ( -4.2041150070334854E-003,  1.1455176436709937E-002) (  1.3783899528479028E-002,  1.6539380331593530E-002) (  1.7870172509502423E-003,  1.2220943840026077E-003)
 (  6.2263017701081292E-003,  1.9720397344119917E-002) (  1.2408405005687346E-002,  1.7835513707754692E-002) (  4.9391739328382318E-003,  4.3798484127505568E-004) (-0.50305512220225290     ,-0.25202904042606900     ) ( 0.30816555575713123     , -0.0000000000000000     ) (  0.0000000000000000     ,  0.0000000000000000     ) ( -7.7631731338933911E-003,  2.8213903778769199E-003) ( -2.7047631266210535E-002,  4.2461803710197039E-002) (  1.1706261862357711E-003, -4.7203680392904996E-003) (  1.6881760255281635E-002,  2.0256521237114099E-002)
 ( -1.6881760255281635E-002,  2.0256521237114099E-002) (  1.1706261862357711E-003,  4.7203680392904996E-003) (  2.7047631266210535E-002,  4.2461803710197039E-002) ( -7.7631731338933911E-003, -2.8213903778769199E-003) (  0.0000000000000000     , -0.0000000000000000     ) ( 0.30816555575713123     , -0.0000000000000000     ) ( 0.50305512220225290     ,-0.25202904042606900     ) (  4.9391739328382318E-003, -4.3798484127505568E-004) ( -1.2408405005687346E-002,  1.7835513707754692E-002) (  6.2263017701081292E-003, -1.9720397344119917E-002)
 (  1.7870172509502423E-003, -1.2220943840026077E-003) ( -1.3783899528479028E-002,  1.6539380331593530E-002) ( -4.2041150070334854E-003, -1.1455176436709937E-002) (  0.0000000000000000     , -0.0000000000000000     ) ( -7.7631731338933911E-003, -2.8213903778769199E-003) ( 0.50305512220225290     , 0.25202904042606900     ) (-0.24778186783925124     , -0.0000000000000000     ) ( 0.10641867210711921     , -5.1088070666843233E-002) (  9.6752164728900088E-003, -2.3298205811168281E-003) (  3.5858634567433684E-002, -6.0321844763786429E-002)
 (  0.0000000000000000     , -0.0000000000000000     ) (  2.7297139402237937E-003, -1.8667800070241265E-003) (  0.0000000000000000     , -0.0000000000000000     ) ( -4.2041150070334854E-003, -1.1455176436709937E-002) ( -2.7047631266210535E-002, -4.2461803710197039E-002) (  4.9391739328382318E-003,  4.3798484127505568E-004) ( 0.10641867210711921     ,  5.1088070666843233E-002) (-0.35791419423798354     , -0.0000000000000000     ) (-0.65410158185215650     , 0.33066135452556766     ) ( -1.1107128736175883E-002,  1.3918535205248240E-003)
 (  0.0000000000000000     , -0.0000000000000000     ) (  0.0000000000000000     , -0.0000000000000000     ) (  2.7297139402237937E-003, -1.8667800070241265E-003) (  1.3783899528479028E-002, -1.6539380331593530E-002) (  1.1706261862357711E-003,  4.7203680392904996E-003) ( -1.2408405005687346E-002, -1.7835513707754692E-002) (  9.6752164728900088E-003,  2.3298205811168281E-003) (-0.65410158185215650     ,-0.33066135452556766     ) ( 0.54893208770741309     , -0.0000000000000000     ) ( 0.39399890770152501     ,-0.20449292567982136     )
 (  0.0000000000000000     , -0.0000000000000000     ) (  0.0000000000000000     , -0.0000000000000000     ) (  0.0000000000000000     , -0.0000000000000000     ) (  1.7870172509502423E-003, -1.2220943840026077E-003) (  1.6881760255281635E-002, -2.0256521237114099E-002) (  6.2263017701081292E-003,  1.9720397344119917E-002) (  3.5858634567433684E-002,  6.0321844763786429E-002) ( -1.1107128736175883E-002, -1.3918535205248240E-003) ( 0.39399890770152501     , 0.20449292567982136     ) (-0.25140158138730945     , -0.0000000000000000     )
 Mode           23
 (-0.30125876411222596     , -0.0000000000000000     ) (-0.39911777756105732     , 0.19810179828706154     ) (-0.12809067902183852     , 0.17206995525548407     ) ( -5.4247157832098825E-002, 0.35674032981816794     ) (  7.8799116459220553E-002, 0.26730422474920790     ) (  8.1963058624613574E-002,  9.5399578863323634E-002) (  2.0845962627001183E-002,  9.1402182038974912E-003) (  0.0000000000000000     ,  0.0000000000000000     ) (  0.0000000000000000     ,  0.0000000000000000     ) (  0.0000000000000000     ,  0.0000000000000000     )
 (-0.39911777756105732     ,-0.19810179828706154     ) ( 0.64374222939192893     , -0.0000000000000000     ) ( 0.55557903430697020     ,-0.27182424956840151     ) (  7.1000901873917180E-002, -8.8220030463682486E-002) (  1.6518025512075849E-002,-0.10414173832956858     ) (  1.7536586753414823E-002,  5.9451212374806814E-002) (  6.6922557129375740E-002,  7.7893429963848695E-002) (  3.1842733890817806E-002,  1.3961913929257856E-002) (  0.0000000000000000     ,  0.0000000000000000     ) (  0.0000000000000000     ,  0.0000000000000000     )
 (-0.12809067902183852     ,-0.17206995525548407     ) ( 0.55557903430697020     , 0.27182424956840151     ) (-0.42999448167662235     , -0.0000000000000000     ) ( -7.2513907512857773E-002,  3.5299931318222219E-002) (  4.9802938563526175E-002, -6.4692730543961297E-002) (  3.8664334959553563E-002,-0.24978036811735038     ) ( -4.8207244429411357E-002,-0.16359738078799560     ) (  0.0000000000000000     ,  0.0000000000000000     ) (  3.1842733890817806E-002,  1.3961913929257856E-002) (  0.0000000000000000     ,  0.0000000000000000     )
 ( -5.4247157832098825E-002,-0.35674032981816794     ) (  7.1000901873917180E-002,  8.8220030463682486E-002) ( -7.2513907512857773E-002, -3.5299931318222219E-002) (-0.29005213747217390     , -0.0000000000000000     ) (-0.41569291641502709     , 0.20352228646459988     ) ( -4.9360717165678566E-002,  6.1082239033444258E-002) (  0.0000000000000000     ,  0.0000000000000000     ) ( -4.8207244429411357E-002,-0.16359738078799560     ) ( -6.6922557129375740E-002, -7.7893429963848695E-002) (  2.0845962627001183E-002,  9.1402182038974912E-003)
 (  7.8799116459220553E-002,-0.26730422474920790     ) (  1.6518025512075849E-002, 0.10414173832956858     ) (  4.9802938563526175E-002,  6.4692730543961297E-002) (-0.41569291641502709     ,-0.20352228646459988     ) ( 0.37756315386909334     , -0.0000000000000000     ) (  0.0000000000000000     ,  0.0000000000000000     ) ( -4.9360717165678566E-002,  6.1082239033444258E-002) ( -3.8664334959553563E-002, 0.24978036811735038     ) (  1.7536586753414823E-002,  5.9451212374806814E-002) ( -8.1963058624613574E-002, -9.5399578863323634E-002)
 (  8.1963058624613574E-002, -9.5399578863323634E-002) (  1.7536586753414823E-002, -5.9451212374806814E-002) (  3.8664334959553563E-002, 0.24978036811735038     ) ( -4.9360717165678566E-002, -6.1082239033444258E-002) (  0.0000000000000000     , -0.0000000000000000     ) ( 0.37756315386909334     , -0.0000000000000000     ) ( 0.41569291641502709     ,-0.20352228646459988     ) (  4.9802938563526175E-002, -6.4692730543961297E-002) ( -1.6518025512075849E-002, 0.10414173832956858     ) (  7.8799116459220553E-002, 0.26730422474920790     )
 (  2.0845962627001183E-002, -9.1402182038974912E-003) (  6.6922557129375740E-002, -7.7893429963848695E-002) ( -4.8207244429411357E-002, 0.16359738078799560     ) (  0.0000000000000000     , -0.0000000000000000     ) ( -4.9360717165678566E-002, -6.1082239033444258E-002) ( 0.41569291641502709     , 0.20352228646459988     ) (-0.29005213747217390     , -0.0000000000000000     ) (  7.2513907512857773E-002, -3.5299931318222219E-002) (  7.1000901873917180E-002, -8.8220030463682486E-002) (  5.4247157832098825E-002,-0.35674032981816794     )
 (  0.0000000000000000     , -0.0000000000000000     ) (  3.1842733890817806E-002, -1.3961913929257856E-002) (  0.0000000000000000     , -0.0000000000000000     ) ( -4.8207244429411357E-002, 0.16359738078799560     ) ( -3.8664334959553563E-002,-0.24978036811735038     ) (  4.9802938563526175E-002,  6.4692730543961297E-002) (  7.2513907512857773E-002,  3.5299931318222219E-002) (-0.42999448167662235     , -0.0000000000000000     ) (-0.55557903430697020     , 0.27182424956840151     ) (-0.12809067902183852     , 0.17206995525548407     )
 (  0.0000000000000000     , -0.0000000000000000     ) (  0.0000000000000000     , -0.0000000000000000     ) (  3.1842733890817806E-002, -1.3961913929257856E-002) ( -6.6922557129375740E-002,  7.7893429963848695E-002) (  1.7536586753414823E-002, -5.9451212374806814E-002) ( -1.6518025512075849E-002,-0.10414173832956858     ) (  7.1000901873917180E-002,  8.8220030463682486E-002) (-0.55557903430697020     ,-0.27182424956840151     ) ( 0.64374222939192893     , -0.0000000000000000     ) ( 0.39911777756105732     ,-0.19810179828706154     )
 (  0.0000000000000000     , -0.0000000000000000     ) (  0.0000000000000000     , -0.0000000000000000     ) (  0.0000000000000000     , -0.0000000000000000     ) (  2.0845962627001183E-002, -9.1402182038974912E-003) ( -8.1963058624613574E-002,  9.5399578863323634E-002) (  7.8799116459220553E-002,-0.26730422474920790     ) (  5.4247157832098825E-002, 0.35674032981816794     ) (-0.12809067902183852     ,-0.17206995525548407     ) ( 0.39911777756105732     , 0.19810179828706154     ) (-0.30125876411222596     , -0.0000000000000000     )
 Mode           24
 ( -3.5403725668736855E-002, -0.0000000000000000     ) (-0.29355315755649308     , 0.14869184126603213     ) ( -4.4580632534124066E-002,  6.1647337982564158E-002) ( -2.7349659915836461E-002, 0.17175996301546342     ) ( 0.11140526295084327     , 0.34927078473334811     ) ( -3.2808540233136486E-002, -3.3329456010478618E-002) ( -2.7131320811086788E-002, -9.0606852504074836E-003) (  0.0000000000000000     ,  0.0000000000000000     ) (  0.0000000000000000     ,  0.0000000000000000     ) (  0.0000000000000000     ,  0.0000000000000000     )
 (-0.29355315755649308     ,-0.14869184126603213     ) ( -1.1775563360990213E-002, -0.0000000000000000     ) ( 0.40985805723914281     ,-0.20745571899882981     ) (  4.5774532573687236E-002, -6.3225256203562702E-002) (  6.7663259387386277E-003, -4.3007789200262936E-002) (  2.4973192055241799E-002,  7.8308398828834960E-002) ( -2.6788060925585677E-002, -2.7213386876736839E-002) ( -4.1443777106978628E-002, -1.3840425336054068E-002) (  0.0000000000000000     ,  0.0000000000000000     ) (  0.0000000000000000     ,  0.0000000000000000     )
 ( -4.4580632534124066E-002, -6.1647337982564158E-002) ( 0.40985805723914281     , 0.20745571899882981     ) (  1.1746035591743142E-002, -0.0000000000000000     ) ( -5.5690488493846162E-002,  2.8162088748914349E-002) (  2.2994763793779308E-002, -3.1782687436287455E-002) (  1.7931777844146908E-002,-0.11312850047146226     ) ( -6.7823837032995382E-002,-0.21261128716214900     ) (  0.0000000000000000     ,  0.0000000000000000     ) ( -4.1443777106978628E-002, -1.3840425336054068E-002) (  0.0000000000000000     ,  0.0000000000000000     )
 ( -2.7349659915836461E-002,-0.17175996301546342     ) (  4.5774532573687236E-002,  6.3225256203562702E-002) ( -5.5690488493846162E-002, -2.8162088748914349E-002) (  1.8524082805353153E-002, -0.0000000000000000     ) (-0.30890703793771340     , 0.15634187692118501     ) ( -3.4207939563894153E-002,  4.7235763823617015E-002) (  0.0000000000000000     ,  0.0000000000000000     ) ( -6.7823837032995382E-002,-0.21261128716214900     ) (  2.6788060925585677E-002,  2.7213386876736839E-002) ( -2.7131320811086788E-002, -9.0606852504074836E-003)
 ( 0.11140526295084327     ,-0.34927078473334811     ) (  6.7663259387386277E-003,  4.3007789200262936E-002) (  2.2994763793779308E-002,  3.1782687436287455E-002) (-0.30890703793771340     ,-0.15634187692118501     ) (  1.6909170632630772E-002, -0.0000000000000000     ) (  0.0000000000000000     ,  0.0000000000000000     ) ( -3.4207939563894153E-002,  4.7235763823617015E-002) ( -1.7931777844146908E-002, 0.11312850047146226     ) (  2.4973192055241799E-002,  7.8308398828834960E-002) (  3.2808540233136486E-002,  3.3329456010478618E-002)
 ( -3.2808540233136486E-002,  3.3329456010478618E-002) (  2.4973192055241799E-002, -7.8308398828834960E-002) (  1.7931777844146908E-002, 0.11312850047146226     ) ( -3.4207939563894153E-002, -4.7235763823617015E-002) (  0.0000000000000000     , -0.0000000000000000     ) (  1.6909170632630772E-002, -0.0000000000000000     ) ( 0.30890703793771340     ,-0.15634187692118501     ) (  2.2994763793779308E-002, -3.1782687436287455E-002) ( -6.7663259387386277E-003,  4.3007789200262936E-002) ( 0.11140526295084326     , 0.34927078473334811     )
 ( -2.7131320811086788E-002,  9.0606852504074836E-003) ( -2.6788060925585677E-002,  2.7213386876736839E-002) ( -6.7823837032995382E-002, 0.21261128716214900     ) (  0.0000000000000000     , -0.0000000000000000     ) ( -3.4207939563894153E-002, -4.7235763823617015E-002) ( 0.30890703793771340     , 0.15634187692118501     ) (  1.8524082805353153E-002, -0.0000000000000000     ) (  5.5690488493846162E-002, -2.8162088748914349E-002) (  4.5774532573687236E-002, -6.3225256203562702E-002) (  2.7349659915836461E-002,-0.17175996301546342     )
 (  0.0000000000000000     , -0.0000000000000000     ) ( -4.1443777106978628E-002,  1.3840425336054068E-002) (  0.0000000000000000     , -0.0000000000000000     ) ( -6.7823837032995382E-002, 0.21261128716214900     ) ( -1.7931777844146908E-002,-0.11312850047146226     ) (  2.2994763793779308E-002,  3.1782687436287455E-002) (  5.5690488493846162E-002,  2.8162088748914349E-002) (  1.1746035591743142E-002, -0.0000000000000000     ) (-0.40985805723914281     , 0.20745571899882981     ) ( -4.4580632534124066E-002,  6.1647337982564158E-002)
 (  0.0000000000000000     , -0.0000000000000000     ) (  0.0000000000000000     , -0.0000000000000000     ) ( -4.1443777106978628E-002,  1.3840425336054068E-002) (  2.6788060925585677E-002, -2.7213386876736839E-002) (  2.4973192055241799E-002, -7.8308398828834960E-002) ( -6.7663259387386277E-003, -4.3007789200262936E-002) (  4.5774532573687236E-002,  6.3225256203562702E-002) (-0.40985805723914281     ,-0.20745571899882981     ) ( -1.1775563360990213E-002, -0.0000000000000000     ) ( 0.29355315755649308     ,-0.14869184126603213     )
 (  0.0000000000000000     , -0.0000000000000000     ) (  0.0000000000000000     , -0.0000000000000000     ) (  0.0000000000000000     , -0.0000000000000000     ) ( -2.7131320811086788E-002,  9.0606852504074836E-003) (  3.2808540233136486E-002, -3.3329456010478618E-002) ( 0.11140526295084326     ,-0.34927078473334811     ) (  2.7349659915836461E-002, 0.17175996301546342     ) ( -4.4580632534124066E-002, -6.1647337982564158E-002) ( 0.29355315755649308     , 0.14869184126603213     ) ( -3.5403725668736855E-002, -0.0000000000000000     )
 Mode           25
 ( -4.5376273890965997E-002, -0.0000000000000000     ) (-0.34895512634005965     , 0.17678081351273012     ) ( -8.4240693201860672E-002, 0.11631320568139215     ) ( -4.2497041952170092E-002, 0.26516774582884362     ) ( 0.20357813323286025     , 0.63912689959333047     ) (  7.1855664223444193E-002,  7.2947383120674003E-002) ( -2.7747958773394806E-002, -9.2619429542857342E-003) (  0.0000000000000000     ,  0.0000000000000000     ) (  0.0000000000000000     ,  0.0000000000000000     ) (  0.0000000000000000     ,  0.0000000000000000     )
 (-0.34895512634005965     ,-0.17678081351273012     ) ( -3.6911886102553235E-002, -0.0000000000000000     ) ( 0.43307732848855324     ,-0.21917372801154486     ) (  7.2110613292462739E-002, -9.9676643903563067E-002) (  1.0961814341458976E-002, -6.9009871531398592E-002) (  4.6247231187320922E-002, 0.14521224245331349     ) (  5.8669904158732904E-002,  5.9561288905655235E-002) ( -4.2385707153198567E-002, -1.4147851556792431E-002) (  0.0000000000000000     ,  0.0000000000000000     ) (  0.0000000000000000     ,  0.0000000000000000     )
 ( -8.4240693201860672E-002,-0.11631320568139215     ) ( 0.43307732848855324     , 0.21917372801154486     ) (  3.8011049088459044E-002, -0.0000000000000000     ) ( -4.4883484097155479E-002,  2.2659528438457224E-002) (  4.0365405692864974E-002, -5.5760368809140474E-002) (  2.8311159068203494E-002,-0.17726415045218019     ) (-0.12281447335125065     ,-0.38553423655916391     ) (  0.0000000000000000     ,  0.0000000000000000     ) ( -4.2385707153198567E-002, -1.4147851556792431E-002) (  0.0000000000000000     ,  0.0000000000000000     )
 ( -4.2497041952170092E-002,-0.26516774582884362     ) (  7.2110613292462739E-002,  9.9676643903563067E-002) ( -4.4883484097155479E-002, -2.2659528438457224E-002) (  3.7931130077784050E-002, -0.0000000000000000     ) (-0.31600365973334071     , 0.15988643024423504     ) ( -5.1476896285849047E-002,  7.1171995211640554E-002) (  0.0000000000000000     ,  0.0000000000000000     ) (-0.12281447335125065     ,-0.38553423655916391     ) ( -5.8669904158732904E-002, -5.9561288905655235E-002) ( -2.7747958773394806E-002, -9.2619429542857342E-003)
 ( 0.20357813323286025     ,-0.63912689959333047     ) (  1.0961814341458976E-002,  6.9009871531398592E-002) (  4.0365405692864974E-002,  5.5760368809140474E-002) (-0.31600365973334071     ,-0.15988643024423504     ) (  6.3459808272761341E-003, -0.0000000000000000     ) (  0.0000000000000000     ,  0.0000000000000000     ) ( -5.1476896285849047E-002,  7.1171995211640554E-002) ( -2.8311159068203494E-002, 0.17726415045218019     ) (  4.6247231187320922E-002, 0.14521224245331349     ) ( -7.1855664223444193E-002, -7.2947383120674003E-002)
 (  7.1855664223444193E-002, -7.2947383120674003E-002) (  4.6247231187320922E-002,-0.14521224245331349     ) (  2.8311159068203494E-002, 0.17726415045218019     ) ( -5.1476896285849047E-002, -7.1171995211640554E-002) (  0.0000000000000000     , -0.0000000000000000     ) (  6.3459808272761341E-003, -0.0000000000000000     ) ( 0.31600365973334071     ,-0.15988643024423504     ) (  4.0365405692864974E-002, -5.5760368809140474E-002) ( -1.0961814341458976E-002,  6.9009871531398592E-002) ( 0.20357813323286025     , 0.63912689959333047     )
 ( -2.7747958773394806E-002,  9.2619429542857342E-003) (  5.8669904158732904E-002, -5.9561288905655235E-002) (-0.12281447335125065     , 0.38553423655916391     ) (  0.0000000000000000     , -0.0000000000000000     ) ( -5.1476896285849047E-002, -7.1171995211640554E-002) ( 0.31600365973334071     , 0.15988643024423504     ) (  3.7931130077784050E-002, -0.0000000000000000     ) (  4.4883484097155479E-002, -2.2659528438457224E-002) (  7.2110613292462739E-002, -9.9676643903563067E-002) (  4.2497041952170092E-002,-0.26516774582884362     )
 (  0.0000000000000000     , -0.0000000000000000     ) ( -4.2385707153198567E-002,  1.4147851556792431E-002) (  0.0000000000000000     , -0.0000000000000000     ) (-0.12281447335125065     , 0.38553423655916391     ) ( -2.8311159068203494E-002,-0.17726415045218019     ) (  4.0365405692864974E-002,  5.5760368809140474E-002) (  4.4883484097155479E-002,  2.2659528438457224E-002) (  3.8011049088459044E-002, -0.0000000000000000     ) (-0.43307732848855324     , 0.21917372801154486     ) ( -8.4240693201860672E-002, 0.11631320568139215     )
 (  0.0000000000000000     , -0.0000000000000000     ) (  0.0000000000000000     , -0.0000000000000000     ) ( -4.2385707153198567E-002,  1.4147851556792431E-002) ( -5.8669904158732904E-002,  5.9561288905655235E-002) (  4.6247231187320922E-002,-0.14521224245331349     ) ( -1.0961814341458976E-002, -6.9009871531398592E-002) (  7.2110613292462739E-002,  9.9676643903563067E-002) (-0.43307732848855324     ,-0.21917372801154486     ) ( -3.6911886102553235E-002, -0.0000000000000000     ) ( 0.34895512634005965     ,-0.17678081351273012     )
 (  0.0000000000000000     , -0.0000000000000000     ) (  0.0000000000000000     , -0.0000000000000000     ) (  0.0000000000000000     , -0.0000000000000000     ) ( -2.7747958773394806E-002,  9.2619429542857342E-003) ( -7.1855664223444193E-002,  7.2947383120674003E-002) ( 0.20357813323286025     ,-0.63912689959333047     ) (  4.2497041952170092E-002, 0.26516774582884362     ) ( -8.4240693201860672E-002,-0.11631320568139215     ) ( 0.34895512634005965     , 0.17678081351273012     ) ( -4.5376273890965997E-002, -0.0000000000000000     )
 Mode           26
 ( -8.3298052893273286E-002, -0.0000000000000000     ) ( 0.37720308003191977     ,-0.19168898291219694     ) (-0.13616388996296774     , 0.18618906576467398     ) (  9.7101274723475368E-003, -5.6994701141882265E-002) (  7.8186401802150182E-002, 0.24565344810931711     ) ( -5.0947141300870781E-002, -5.1783964194979396E-002) ( -1.9927093425133081E-002, -6.6614094007747503E-003) (  0.0000000000000000     ,  0.0000000000000000     ) (  0.0000000000000000     ,  0.0000000000000000     ) (  0.0000000000000000     ,  0.0000000000000000     )
 ( 0.37720308003191977     , 0.19168898291219694     ) (  5.8435731555903314E-002, -0.0000000000000000     ) (-0.60086339332936189     , 0.30541725450561169     ) ( 0.16276290820551581     ,-0.22259439239751264     ) ( -4.3404202777300683E-003,  2.5684597655011236E-002) (  1.7411148425654676E-002,  5.4701326946405789E-002) ( -4.1598166680202726E-002, -4.2281429712084456E-002) ( -3.0439138000376394E-002, -1.0175470938046906E-002) (  0.0000000000000000     ,  0.0000000000000000     ) (  0.0000000000000000     ,  0.0000000000000000     )
 (-0.13616388996296774     ,-0.18618906576467398     ) (-0.60086339332936189     ,-0.30541725450561169     ) (  1.3869219806910617E-002, -0.0000000000000000     ) (  9.0409733836958148E-002, -4.5968600335451242E-002) (  7.7413940091343059E-002,-0.10586440227396234     ) ( -8.3045632185021444E-003,  4.8952586961683468E-002) ( -4.7812340074083817E-002,-0.15022624613906738     ) (  0.0000000000000000     ,  0.0000000000000000     ) ( -3.0439138000376394E-002, -1.0175470938046906E-002) (  0.0000000000000000     ,  0.0000000000000000     )
 (  9.7101274723475368E-003,  5.6994701141882265E-002) ( 0.16276290820551581     , 0.22259439239751264     ) (  9.0409733836958148E-002,  4.5968600335451242E-002) ( -1.4538180052369766E-003, -0.0000000000000000     ) ( 0.45603751431676576     ,-0.23181222191852360     ) (-0.12105180008741608     , 0.16555207793812954     ) (  0.0000000000000000     ,  0.0000000000000000     ) ( -4.7812340074083817E-002,-0.15022624613906738     ) (  4.1598166680202726E-002,  4.2281429712084456E-002) ( -1.9927093425133081E-002, -6.6614094007747503E-003)
 (  7.8186401802150182E-002,-0.24565344810931711     ) ( -4.3404202777300683E-003, -2.5684597655011236E-002) (  7.7413940091343059E-002, 0.10586440227396234     ) ( 0.45603751431676576     , 0.23181222191852360     ) (  1.2446919535696342E-002, -0.0000000000000000     ) (  0.0000000000000000     ,  0.0000000000000000     ) (-0.12105180008741608     , 0.16555207793812954     ) (  8.3045632185021444E-003, -4.8952586961683468E-002) (  1.7411148425654676E-002,  5.4701326946405789E-002) (  5.0947141300870781E-002,  5.1783964194979396E-002)
 ( -5.0947141300870781E-002,  5.1783964194979396E-002) (  1.7411148425654676E-002, -5.4701326946405789E-002) ( -8.3045632185021444E-003, -4.8952586961683468E-002) (-0.12105180008741608     ,-0.16555207793812954     ) (  0.0000000000000000     , -0.0000000000000000     ) (  1.2446919535696342E-002, -0.0000000000000000     ) (-0.45603751431676576     , 0.23181222191852360     ) (  7.7413940091343059E-002,-0.10586440227396234     ) (  4.3404202777300683E-003, -2.5684597655011236E-002) (  7.8186401802150182E-002, 0.24565344810931711     )
 ( -1.9927093425133081E-002,  6.6614094007747503E-003) ( -4.1598166680202726E-002,  4.2281429712084456E-002) ( -4.7812340074083817E-002, 0.15022624613906738     ) (  0.0000000000000000     , -0.0000000000000000     ) (-0.12105180008741608     ,-0.16555207793812954     ) (-0.45603751431676576     ,-0.23181222191852360     ) ( -1.4538180052369766E-003, -0.0000000000000000     ) ( -9.0409733836958148E-002,  4.5968600335451242E-002) ( 0.16276290820551581     ,-0.22259439239751264     ) ( -9.7101274723475368E-003,  5.6994701141882265E-002)
 (  0.0000000000000000     , -0.0000000000000000     ) ( -3.0439138000376394E-002,  1.0175470938046906E-002) (  0.0000000000000000     , -0.0000000000000000     ) ( -4.7812340074083817E-002, 0.15022624613906738     ) (  8.3045632185021444E-003,  4.8952586961683468E-002) (  7.7413940091343059E-002, 0.10586440227396234     ) ( -9.0409733836958148E-002, -4.5968600335451242E-002) (  1.3869219806910617E-002, -0.0000000000000000     ) ( 0.60086339332936189     ,-0.30541725450561169     ) (-0.13616388996296774     , 0.18618906576467398     )
 (  0.0000000000000000     , -0.0000000000000000     ) (  0.0000000000000000     , -0.0000000000000000     ) ( -3.0439138000376394E-002,  1.0175470938046906E-002) (  4.1598166680202726E-002, -4.2281429712084456E-002) (  1.7411148425654676E-002, -5.4701326946405789E-002) (  4.3404202777300683E-003,  2.5684597655011236E-002) ( 0.16276290820551581     , 0.22259439239751264     ) ( 0.60086339332936189     , 0.30541725450561169     ) (  5.8435731555903314E-002, -0.0000000000000000     ) (-0.37720308003191977     , 0.19168898291219694     )
 (  0.0000000000000000     , -0.0000000000000000     ) (  0.0000000000000000     , -0.0000000000000000     ) (  0.0000000000000000     , -0.0000000000000000     ) ( -1.9927093425133081E-002,  6.6614094007747503E-003) (  5.0947141300870781E-002, -5.1783964194979396E-002) (  7.8186401802150182E-002,-0.24565344810931711     ) ( -9.7101274723475368E-003, -5.6994701141882265E-002) (-0.13616388996296774     ,-0.18618906576467398     ) (-0.37720308003191977     ,-0.19168898291219694     ) ( -8.3298052893273286E-002, -0.0000000000000000     )
 Mode           27
 (-0.28354627125380660     , -0.0000000000000000     ) ( 0.35283238948826129     ,-0.17952886013485139     ) (-0.30164079176864245     , 0.41280842801758111     ) (  8.5218121888050631E-004, -1.0031382089351762E-003) (  6.2893181306067553E-002, 0.19764359695540815     ) ( -4.6401789540407745E-002, -4.7169359936385477E-002) ( -2.2378685999931650E-002, -7.4832645431181536E-003) (  0.0000000000000000     ,  0.0000000000000000     ) (  0.0000000000000000     ,  0.0000000000000000     ) (  0.0000000000000000     ,  0.0000000000000000     )
 ( 0.35283238948826129     , 0.17952886013485139     ) ( 0.49523324146880321     , -0.0000000000000000     ) (-0.54605644415558596     , 0.27799117802628964     ) ( 0.32050543048329366     ,-0.43865028096824515     ) ( -1.3579308797530415E-003,  6.7938456925626459E-003) (  1.4415620171050050E-002,  4.5299448185667723E-002) ( -3.7886902508670842E-002, -3.8513621112607997E-002) ( -3.4184007516111774E-002, -1.1430875404739357E-002) (  0.0000000000000000     ,  0.0000000000000000     ) (  0.0000000000000000     ,  0.0000000000000000     )
 (-0.30164079176864245     ,-0.41280842801758111     ) (-0.54605644415558596     ,-0.27799117802628964     ) (-0.25591942766455700     , -0.0000000000000000     ) (  7.8191222131889379E-002, -3.9841617175170145E-002) ( 0.16056452272620847     ,-0.21974638613666209     ) ( -1.7058324055264195E-003,  7.2033751514594142E-003) ( -3.7706899066455621E-002,-0.11849875118203695     ) (  0.0000000000000000     ,  0.0000000000000000     ) ( -3.4184007516111774E-002, -1.1430875404739357E-002) (  0.0000000000000000     ,  0.0000000000000000     )
 (  8.5218121888050631E-004,  1.0031382089351762E-003) ( 0.32050543048329366     , 0.43865028096824515     ) (  7.8191222131889379E-002,  3.9841617175170145E-002) (-0.19641221691744579     , -0.0000000000000000     ) ( 0.41136506511552884     ,-0.20944812451805161     ) (-0.23609527196236033     , 0.32312609438375250     ) (  0.0000000000000000     ,  0.0000000000000000     ) ( -3.7706899066455621E-002,-0.11849875118203695     ) (  3.7886902508670842E-002,  3.8513621112607997E-002) ( -2.2378685999931650E-002, -7.4832645431181536E-003)
 (  6.2893181306067553E-002,-0.19764359695540815     ) ( -1.3579308797530415E-003, -6.7938456925626459E-003) ( 0.16056452272620847     , 0.21974638613666209     ) ( 0.41136506511552884     , 0.20944812451805161     ) ( 0.24064467436700621     , -0.0000000000000000     ) (  0.0000000000000000     ,  0.0000000000000000     ) (-0.23609527196236033     , 0.32312609438375250     ) (  1.7058324055264195E-003, -7.2033751514594142E-003) (  1.4415620171050050E-002,  4.5299448185667723E-002) (  4.6401789540407745E-002,  4.7169359936385477E-002)
 ( -4.6401789540407745E-002,  4.7169359936385477E-002) (  1.4415620171050050E-002, -4.5299448185667723E-002) ( -1.7058324055264195E-003, -7.2033751514594142E-003) (-0.23609527196236033     ,-0.32312609438375250     ) (  0.0000000000000000     , -0.0000000000000000     ) ( 0.24064467436700621     , -0.0000000000000000     ) (-0.41136506511552884     , 0.20944812451805161     ) ( 0.16056452272620847     ,-0.21974638613666209     ) (  1.3579308797530415E-003, -6.7938456925626459E-003) (  6.2893181306067553E-002, 0.19764359695540815     )
 ( -2.2378685999931650E-002,  7.4832645431181536E-003) ( -3.7886902508670842E-002,  3.8513621112607997E-002) ( -3.7706899066455621E-002, 0.11849875118203695     ) (  0.0000000000000000     , -0.0000000000000000     ) (-0.23609527196236033     ,-0.32312609438375250     ) (-0.41136506511552884     ,-0.20944812451805161     ) (-0.19641221691744579     , -0.0000000000000000     ) ( -7.8191222131889379E-002,  3.9841617175170145E-002) ( 0.32050543048329366     ,-0.43865028096824515     ) ( -8.5218121888050631E-004,  1.0031382089351762E-003)
 (  0.0000000000000000     , -0.0000000000000000     ) ( -3.4184007516111774E-002,  1.1430875404739357E-002) (  0.0000000000000000     , -0.0000000000000000     ) ( -3.7706899066455621E-002, 0.11849875118203695     ) (  1.7058324055264195E-003,  7.2033751514594142E-003) ( 0.16056452272620847     , 0.21974638613666209     ) ( -7.8191222131889379E-002, -3.9841617175170145E-002) (-0.25591942766455700     , -0.0000000000000000     ) ( 0.54605644415558596     ,-0.27799117802628964     ) (-0.30164079176864245     , 0.41280842801758111     )
 (  0.0000000000000000     , -0.0000000000000000     ) (  0.0000000000000000     , -0.0000000000000000     ) ( -3.4184007516111774E-002,  1.1430875404739357E-002) (  3.7886902508670842E-002, -3.8513621112607997E-002) (  1.4415620171050050E-002, -4.5299448185667723E-002) (  1.3579308797530415E-003,  6.7938456925626459E-003) ( 0.32050543048329366     , 0.43865028096824515     ) ( 0.54605644415558596     , 0.27799117802628964     ) ( 0.49523324146880321     , -0.0000000000000000     ) (-0.35283238948826129     , 0.17952886013485139     )
 (  0.0000000000000000     , -0.0000000000000000     ) (  0.0000000000000000     , -0.0000000000000000     ) (  0.0000000000000000     , -0.0000000000000000     ) ( -2.2378685999931650E-002,  7.4832645431181536E-003) (  4.6401789540407745E-002, -4.7169359936385477E-002) (  6.2893181306067553E-002,-0.19764359695540815     ) ( -8.5218121888050631E-004, -1.0031382089351762E-003) (-0.30164079176864245     ,-0.41280842801758111     ) (-0.35283238948826129     ,-0.17952886013485139     ) (-0.28354627125380660     , -0.0000000000000000     )
 Mode           28
 (-0.20873140956330383     , -0.0000000000000000     ) ( 0.53947343061475928     ,-0.27393036098020651     ) (-0.11338123393082866     , 0.15491710997746055     ) ( -5.3316072315377917E-002, 0.32964718271113580     ) ( 0.21483514678416926     , 0.67494177936465949     ) ( -8.5016856927856765E-002, -8.6374004589802933E-002) ( -3.7453937112385857E-002, -1.2508964082223193E-002) (  0.0000000000000000     ,  0.0000000000000000     ) (  0.0000000000000000     ,  0.0000000000000000     ) (  0.0000000000000000     ,  0.0000000000000000     )
 ( 0.53947343061475928     , 0.27393036098020651     ) ( 0.38950423694155106     , -0.0000000000000000     ) (-0.92610945305264503     , 0.47028928107180668     ) ( 0.15974476757034442     ,-0.21838967248001789     ) (  1.5352278898884106E-002, -9.5237576192759618E-002) (  4.7616111110143411E-002, 0.14959252886525964     ) ( -6.9415973002816697E-002, -7.0524079428609804E-002) ( -5.7211833963874643E-002, -1.9107758257423862E-002) (  0.0000000000000000     ,  0.0000000000000000     ) (  0.0000000000000000     ,  0.0000000000000000     )
 (-0.11338123393082866     ,-0.15491710997746055     ) (-0.92610945305264503     ,-0.47028928107180668     ) (-0.26700275967876724     , -0.0000000000000000     ) ( 0.15183065238309379     , -7.7106415441558079E-002) (  7.1152839975500370E-002, -9.7254568350635895E-002) (  3.7118474275884841E-002,-0.22981547499080957     ) (-0.13178882169883510     ,-0.41404054518131261     ) (  0.0000000000000000     ,  0.0000000000000000     ) ( -5.7211833963874643E-002, -1.9107758257423862E-002) (  0.0000000000000000     ,  0.0000000000000000     )
 ( -5.3316072315377917E-002,-0.32964718271113580     ) ( 0.15974476757034442     , 0.21838967248001789     ) ( 0.15183065238309379     ,  7.7106415441558079E-002) (-0.16828802879814825     , -0.0000000000000000     ) ( 0.71134545493923007     ,-0.36123256230730955     ) (-0.12001421615847745     , 0.16407594025959552     ) (  0.0000000000000000     ,  0.0000000000000000     ) (-0.13178882169883510     ,-0.41404054518131261     ) (  6.9415973002816697E-002,  7.0524079428609804E-002) ( -3.7453937112385857E-002, -1.2508964082223193E-002)
 ( 0.21483514678416926     ,-0.67494177936465949     ) (  1.5352278898884106E-002,  9.5237576192759618E-002) (  7.1152839975500370E-002,  9.7254568350635895E-002) ( 0.71134545493923007     , 0.36123256230730955     ) ( 0.25451796109866826     , -0.0000000000000000     ) (  0.0000000000000000     ,  0.0000000000000000     ) (-0.12001421615847745     , 0.16407594025959552     ) ( -3.7118474275884841E-002, 0.22981547499080957     ) (  4.7616111110143411E-002, 0.14959252886525964     ) (  8.5016856927856765E-002,  8.6374004589802933E-002)
 ( -8.5016856927856765E-002,  8.6374004589802933E-002) (  4.7616111110143411E-002,-0.14959252886525964     ) (  3.7118474275884841E-002, 0.22981547499080957     ) (-0.12001421615847745     ,-0.16407594025959552     ) (  0.0000000000000000     , -0.0000000000000000     ) ( 0.25451796109866826     , -0.0000000000000000     ) (-0.71134545493923007     , 0.36123256230730955     ) (  7.1152839975500370E-002, -9.7254568350635895E-002) ( -1.5352278898884106E-002,  9.5237576192759618E-002) ( 0.21483514678416926     , 0.67494177936465949     )
 ( -3.7453937112385857E-002,  1.2508964082223193E-002) ( -6.9415973002816697E-002,  7.0524079428609804E-002) (-0.13178882169883510     , 0.41404054518131261     ) (  0.0000000000000000     , -0.0000000000000000     ) (-0.12001421615847745     ,-0.16407594025959552     ) (-0.71134545493923007     ,-0.36123256230730955     ) (-0.16828802879814825     , -0.0000000000000000     ) (-0.15183065238309379     ,  7.7106415441558079E-002) ( 0.15974476757034442     ,-0.21838967248001789     ) (  5.3316072315377917E-002,-0.32964718271113580     )
 (  0.0000000000000000     , -0.0000000000000000     ) ( -5.7211833963874643E-002,  1.9107758257423862E-002) (  0.0000000000000000     , -0.0000000000000000     ) (-0.13178882169883510     , 0.41404054518131261     ) ( -3.7118474275884841E-002,-0.22981547499080957     ) (  7.1152839975500370E-002,  9.7254568350635895E-002) (-0.15183065238309379     , -7.7106415441558079E-002) (-0.26700275967876724     , -0.0000000000000000     ) ( 0.92610945305264503     ,-0.47028928107180668     ) (-0.11338123393082866     , 0.15491710997746055     )
 (  0.0000000000000000     , -0.0000000000000000     ) (  0.0000000000000000     , -0.0000000000000000     ) ( -5.7211833963874643E-002,  1.9107758257423862E-002) (  6.9415973002816697E-002, -7.0524079428609804E-002) (  4.7616111110143411E-002,-0.14959252886525964     ) ( -1.5352278898884106E-002, -9.5237576192759618E-002) ( 0.15974476757034442     , 0.21838967248001789     ) ( 0.92610945305264503     , 0.47028928107180668     ) ( 0.38950423694155106     , -0.0000000000000000     ) (-0.53947343061475928     , 0.27393036098020651     )
 (  0.0000000000000000     , -0.0000000000000000     ) (  0.0000000000000000     , -0.0000000000000000     ) (  0.0000000000000000     , -0.0000000000000000     ) ( -3.7453937112385857E-002,  1.2508964082223193E-002) (  8.5016856927856765E-002, -8.6374004589802933E-002) ( 0.21483514678416926     ,-0.67494177936465949     ) (  5.3316072315377917E-002, 0.32964718271113580     ) (-0.11338123393082866     ,-0.15491710997746055     ) (-0.53947343061475928     ,-0.27393036098020651     ) (-0.20873140956330383     , -0.0000000000000000     )
 Mode           29
 (-0.27256495599802616     , -0.0000000000000000     ) ( 0.73464970048116751     ,-0.37232452761830248     ) (-0.19076757507134529     , 0.26196635800550372     ) ( -6.0089405539672090E-002, 0.35907413685594913     ) ( 0.19520517593241909     , 0.61128523773046817     ) ( -4.1508163810188528E-002, -4.5392199984757214E-002) ( -3.8599831321341579E-002, -1.3223819363666811E-002) (  0.0000000000000000     ,  0.0000000000000000     ) (  0.0000000000000000     ,  0.0000000000000000     ) (  0.0000000000000000     ,  0.0000000000000000     )
 ( 0.73464970048116751     , 0.37232452761830248     ) ( 0.50954666774751278     , -0.0000000000000000     ) ( -1.2813160110859487     , 0.64946190511440383     ) ( 0.22798523700172613     ,-0.31414025731996953     ) (  1.9109760239640439E-002,-0.11502988397428571     ) (  4.3501816395539170E-002, 0.13596366981291050     ) ( -3.3891273831606901E-002, -3.7062576088341841E-002) ( -5.8962216280858362E-002, -2.0199717736808644E-002) (  0.0000000000000000     ,  0.0000000000000000     ) (  0.0000000000000000     ,  0.0000000000000000     )
 (-0.19076757507134529     ,-0.26196635800550372     ) ( -1.2813160110859487     ,-0.64946190511440383     ) (-0.31977641637966042     , -0.0000000000000000     ) ( 0.21684293493019502     ,-0.11012819336096899     ) ( 0.10906779324862705     ,-0.15014847157115499     ) (  4.3641157326201364E-002,-0.26162128649551419     ) (-0.11931250862028653     ,-0.37410917227473683     ) (  0.0000000000000000     ,  0.0000000000000000     ) ( -5.8962216280858362E-002, -2.0199717736808644E-002) (  0.0000000000000000     ,  0.0000000000000000     )
 ( -6.0089405539672090E-002,-0.35907413685594913     ) ( 0.22798523700172613     , 0.31414025731996953     ) ( 0.21684293493019502     , 0.11012819336096899     ) (-0.21609033554765217     , -0.0000000000000000     ) ( 0.99005693525048499     ,-0.50205729321676895     ) (-0.16833373067401478     , 0.23184915014916238     ) (  0.0000000000000000     ,  0.0000000000000000     ) (-0.11931250862028653     ,-0.37410917227473683     ) (  3.3891273831606901E-002,  3.7062576088341841E-002) ( -3.8599831321341579E-002, -1.3223819363666811E-002)
 ( 0.19520517593241909     ,-0.61128523773046817     ) (  1.9109760239640439E-002, 0.11502988397428571     ) ( 0.10906779324862705     , 0.15014847157115499     ) ( 0.99005693525048499     , 0.50205729321676895     ) ( 0.29888504017782597     , -0.0000000000000000     ) (  0.0000000000000000     ,  0.0000000000000000     ) (-0.16833373067401478     , 0.23184915014916238     ) ( -4.3641157326201364E-002, 0.26162128649551419     ) (  4.3501816395539170E-002, 0.13596366981291050     ) (  4.1508163810188528E-002,  4.5392199984757214E-002)
 ( -4.1508163810188528E-002,  4.5392199984757214E-002) (  4.3501816395539170E-002,-0.13596366981291050     ) (  4.3641157326201364E-002, 0.26162128649551419     ) (-0.16833373067401478     ,-0.23184915014916238     ) (  0.0000000000000000     , -0.0000000000000000     ) ( 0.29888504017782597     , -0.0000000000000000     ) (-0.99005693525048499     , 0.50205729321676895     ) ( 0.10906779324862705     ,-0.15014847157115499     ) ( -1.9109760239640439E-002, 0.11502988397428571     ) ( 0.19520517593241909     , 0.61128523773046817     )
 ( -3.8599831321341579E-002,  1.3223819363666811E-002) ( -3.3891273831606901E-002,  3.7062576088341841E-002) (-0.11931250862028653     , 0.37410917227473683     ) (  0.0000000000000000     , -0.0000000000000000     ) (-0.16833373067401478     ,-0.23184915014916238     ) (-0.99005693525048499     ,-0.50205729321676895     ) (-0.21609033554765217     , -0.0000000000000000     ) (-0.21684293493019502     , 0.11012819336096899     ) ( 0.22798523700172613     ,-0.31414025731996953     ) (  6.0089405539672090E-002,-0.35907413685594913     )
 (  0.0000000000000000     , -0.0000000000000000     ) ( -5.8962216280858362E-002,  2.0199717736808644E-002) (  0.0000000000000000     , -0.0000000000000000     ) (-0.11931250862028653     , 0.37410917227473683     ) ( -4.3641157326201364E-002,-0.26162128649551419     ) ( 0.10906779324862705     , 0.15014847157115499     ) (-0.21684293493019502     ,-0.11012819336096899     ) (-0.31977641637966042     , -0.0000000000000000     ) (  1.2813160110859487     ,-0.64946190511440383     ) (-0.19076757507134529     , 0.26196635800550372     )
 (  0.0000000000000000     , -0.0000000000000000     ) (  0.0000000000000000     , -0.0000000000000000     ) ( -5.8962216280858362E-002,  2.0199717736808644E-002) (  3.3891273831606901E-002, -3.7062576088341841E-002) (  4.3501816395539170E-002,-0.13596366981291050     ) ( -1.9109760239640439E-002,-0.11502988397428571     ) ( 0.22798523700172613     , 0.31414025731996953     ) (  1.2813160110859487     , 0.64946190511440383     ) ( 0.50954666774751278     , -0.0000000000000000     ) (-0.73464970048116751     , 0.37232452761830248     )
 (  0.0000000000000000     , -0.0000000000000000     ) (  0.0000000000000000     , -0.0000000000000000     ) (  0.0000000000000000     , -0.0000000000000000     ) ( -3.8599831321341579E-002,  1.3223819363666811E-002) (  4.1508163810188528E-002, -4.5392199984757214E-002) ( 0.19520517593241909     ,-0.61128523773046817     ) (  6.0089405539672090E-002, 0.35907413685594913     ) (-0.19076757507134529     ,-0.26196635800550372     ) (-0.73464970048116751     ,-0.37232452761830248     ) (-0.27256495599802616     , -0.0000000000000000     )
 Mode           30
 ( -5.0395065156864746E-002, -0.0000000000000000     ) (  3.3721313475119918E-002, -1.7235008934333308E-002) ( -5.0312640153404552E-003,  7.5130973033281619E-003) ( -2.7654282271048228E-002, 0.17020142985449604     ) ( -3.1034706879968827E-003, -9.5812556973771668E-003) (  1.6032333763677381E-002,  1.6329627407076920E-002) ( -4.5688105842853106E-003, -1.5293266713205171E-003) (  0.0000000000000000     ,  0.0000000000000000     ) (  0.0000000000000000     ,  0.0000000000000000     ) (  0.0000000000000000     ,  0.0000000000000000     )
 (  3.3721313475119918E-002,  1.7235008934333308E-002) (  8.0440627993762254E-002, -0.0000000000000000     ) ( -4.6668966721377790E-002,  2.3907177201858677E-002) (  1.2422053134383392E-003, -2.3303921341985326E-003) (  9.4333835386362849E-003, -5.8071522888055692E-002) ( -3.1083698146713856E-004, -9.3777424424718752E-004) (  1.3090345702334721E-002,  1.3333084945701991E-002) ( -6.9789734461342852E-003, -2.3360850778803731E-003) (  0.0000000000000000     ,  0.0000000000000000     ) (  0.0000000000000000     ,  0.0000000000000000     )
 ( -5.0312640153404552E-003, -7.5130973033281619E-003) ( -4.6668966721377790E-002, -2.3907177201858677E-002) ( -3.6111349631450698E-002, -0.0000000000000000     ) (  5.3946798637388117E-003, -2.7787290120593979E-003) (  2.1234458989696061E-003, -3.2285091379774290E-003) (  2.0723196999796845E-002,-0.12755596566065883     ) (  2.5964225088625091E-003,  8.0560268531311378E-003) (  0.0000000000000000     ,  0.0000000000000000     ) ( -6.9789734461342852E-003, -2.3360850778803731E-003) (  0.0000000000000000     ,  0.0000000000000000     )
 ( -2.7654282271048228E-002,-0.17020142985449604     ) (  1.2422053134383392E-003,  2.3303921341985326E-003) (  5.3946798637388117E-003,  2.7787290120593979E-003) ( -2.9780605681392142E-002, -0.0000000000000000     ) (  3.4196593945023140E-002, -1.7529572533864453E-002) (  4.5639334989695281E-004, -1.5933946445690706E-004) (  0.0000000000000000     ,  0.0000000000000000     ) (  2.5964225088625091E-003,  8.0560268531311378E-003) ( -1.3090345702334721E-002, -1.3333084945701991E-002) ( -4.5688105842853106E-003, -1.5293266713205171E-003)
 ( -3.1034706879968827E-003,  9.5812556973771668E-003) (  9.4333835386362849E-003,  5.8071522888055692E-002) (  2.1234458989696061E-003,  3.2285091379774290E-003) (  3.4196593945023140E-002,  1.7529572533864453E-002) (  3.5846392475945330E-002, -0.0000000000000000     ) (  0.0000000000000000     ,  0.0000000000000000     ) (  4.5639334989695281E-004, -1.5933946445690706E-004) ( -2.0723196999796845E-002, 0.12755596566065883     ) ( -3.1083698146713856E-004, -9.3777424424718752E-004) ( -1.6032333763677381E-002, -1.6329627407076920E-002)
 (  1.6032333763677381E-002, -1.6329627407076920E-002) ( -3.1083698146713856E-004,  9.3777424424718752E-004) (  2.0723196999796845E-002, 0.12755596566065883     ) (  4.5639334989695281E-004,  1.5933946445690706E-004) (  0.0000000000000000     , -0.0000000000000000     ) (  3.5846392475945330E-002, -0.0000000000000000     ) ( -3.4196593945023140E-002,  1.7529572533864453E-002) (  2.1234458989696061E-003, -3.2285091379774290E-003) ( -9.4333835386362849E-003,  5.8071522888055692E-002) ( -3.1034706879968827E-003, -9.5812556973771668E-003)
 ( -4.5688105842853106E-003,  1.5293266713205171E-003) (  1.3090345702334721E-002, -1.3333084945701991E-002) (  2.5964225088625091E-003, -8.0560268531311378E-003) (  0.0000000000000000     , -0.0000000000000000     ) (  4.5639334989695281E-004,  1.5933946445690706E-004) ( -3.4196593945023140E-002, -1.7529572533864453E-002) ( -2.9780605681392142E-002, -0.0000000000000000     ) ( -5.3946798637388117E-003,  2.7787290120593979E-003) (  1.2422053134383392E-003, -2.3303921341985326E-003) (  2.7654282271048228E-002,-0.17020142985449604     )
 (  0.0000000000000000     , -0.0000000000000000     ) ( -6.9789734461342852E-003,  2.3360850778803731E-003) (  0.0000000000000000     , -0.0000000000000000     ) (  2.5964225088625091E-003, -8.0560268531311378E-003) ( -2.0723196999796845E-002,-0.12755596566065883     ) (  2.1234458989696061E-003,  3.2285091379774290E-003) ( -5.3946798637388117E-003, -2.7787290120593979E-003) ( -3.6111349631450698E-002, -0.0000000000000000     ) (  4.6668966721377790E-002, -2.3907177201858677E-002) ( -5.0312640153404552E-003,  7.5130973033281619E-003)
 (  0.0000000000000000     , -0.0000000000000000     ) (  0.0000000000000000     , -0.0000000000000000     ) ( -6.9789734461342852E-003,  2.3360850778803731E-003) ( -1.3090345702334721E-002,  1.3333084945701991E-002) ( -3.1083698146713856E-004,  9.3777424424718752E-004) ( -9.4333835386362849E-003, -5.8071522888055692E-002) (  1.2422053134383392E-003,  2.3303921341985326E-003) (  4.6668966721377790E-002,  2.3907177201858677E-002) (  8.0440627993762254E-002, -0.0000000000000000     ) ( -3.3721313475119918E-002,  1.7235008934333308E-002)
 (  0.0000000000000000     , -0.0000000000000000     ) (  0.0000000000000000     , -0.0000000000000000     ) (  0.0000000000000000     , -0.0000000000000000     ) ( -4.5688105842853106E-003,  1.5293266713205171E-003) ( -1.6032333763677381E-002,  1.6329627407076920E-002) ( -3.1034706879968827E-003,  9.5812556973771668E-003) (  2.7654282271048228E-002, 0.17020142985449604     ) ( -5.0312640153404552E-003, -7.5130973033281619E-003) ( -3.3721313475119918E-002, -1.7235008934333308E-002) ( -5.0395065156864746E-002, -0.0000000000000000     )
 Mode           31
 ( -4.9616641800488137E-002, -0.0000000000000000     ) (  3.2236164561058808E-003, -1.6438031410886218E-003) (  2.9860920277052890E-002, -4.0308659789216932E-002) ( -6.8372360188300608E-003,  4.1975654721243455E-002) ( -5.2349515159233334E-003, -1.6284034343631400E-002) (  2.8913587012870537E-003,  2.9519471535896674E-003) ( -3.0626353799158746E-003, -1.0268091093389047E-003) (  0.0000000000000000     ,  0.0000000000000000     ) (  0.0000000000000000     ,  0.0000000000000000     ) (  0.0000000000000000     ,  0.0000000000000000     )
 (  3.2236164561058808E-003,  1.6438031410886218E-003) ( 0.10802645651066883     , -0.0000000000000000     ) (  2.1704810815979244E-002, -1.0988743581494440E-002) ( -2.6832700133349985E-002,  3.6167902283071061E-002) (  2.2089068139777906E-003, -1.3569265334530956E-002) ( -9.7979404600440144E-004, -3.0432563634279915E-003) (  2.3607844938365098E-003,  2.4102547579852962E-003) ( -4.6782528181714437E-003, -1.5684768226052394E-003) (  0.0000000000000000     ,  0.0000000000000000     ) (  0.0000000000000000     ,  0.0000000000000000     )
 (  2.9860920277052890E-002,  4.0308659789216932E-002) (  2.1704810815979244E-002,  1.0988743581494440E-002) ( -6.5095254829768662E-002, -0.0000000000000000     ) ( -7.4091825794108616E-003,  3.7531671329124128E-003) ( -1.4176477254966182E-002,  1.9116076369183901E-002) (  5.0001967301631124E-003, -3.0705754615579985E-002) (  3.5429034182964136E-003,  1.1029004021448503E-002) (  0.0000000000000000     ,  0.0000000000000000     ) ( -4.6782528181714437E-003, -1.5684768226052394E-003) (  0.0000000000000000     ,  0.0000000000000000     )
 ( -6.8372360188300608E-003, -4.1975654721243455E-002) ( -2.6832700133349985E-002, -3.6167902283071061E-002) ( -7.4091825794108616E-003, -3.7531671329124128E-003) ( -4.7955018388007427E-002, -0.0000000000000000     ) ( -1.8937391547995987E-002,  9.5884562060454814E-003) (  2.0205324844283237E-002, -2.7244105163680393E-002) (  0.0000000000000000     ,  0.0000000000000000     ) (  3.5429034182964136E-003,  1.1029004021448503E-002) ( -2.3607844938365098E-003, -2.4102547579852962E-003) ( -3.0626353799158746E-003, -1.0268091093389047E-003)
 ( -5.2349515159233334E-003,  1.6284034343631400E-002) (  2.2089068139777906E-003,  1.3569265334530956E-002) ( -1.4176477254966182E-002, -1.9116076369183901E-002) ( -1.8937391547995987E-002, -9.5884562060454814E-003) (  5.4640458507595406E-002, -0.0000000000000000     ) (  0.0000000000000000     ,  0.0000000000000000     ) (  2.0205324844283237E-002, -2.7244105163680393E-002) ( -5.0001967301631124E-003,  3.0705754615579985E-002) ( -9.7979404600440144E-004, -3.0432563634279915E-003) ( -2.8913587012870537E-003, -2.9519471535896674E-003)
 (  2.8913587012870537E-003, -2.9519471535896674E-003) ( -9.7979404600440144E-004,  3.0432563634279915E-003) (  5.0001967301631124E-003,  3.0705754615579985E-002) (  2.0205324844283237E-002,  2.7244105163680393E-002) (  0.0000000000000000     , -0.0000000000000000     ) (  5.4640458507595406E-002, -0.0000000000000000     ) (  1.8937391547995987E-002, -9.5884562060454814E-003) ( -1.4176477254966182E-002,  1.9116076369183901E-002) ( -2.2089068139777906E-003,  1.3569265334530956E-002) ( -5.2349515159233334E-003, -1.6284034343631400E-002)
 ( -3.0626353799158746E-003,  1.0268091093389047E-003) (  2.3607844938365098E-003, -2.4102547579852962E-003) (  3.5429034182964136E-003, -1.1029004021448503E-002) (  0.0000000000000000     , -0.0000000000000000     ) (  2.0205324844283237E-002,  2.7244105163680393E-002) (  1.8937391547995987E-002,  9.5884562060454814E-003) ( -4.7955018388007427E-002, -0.0000000000000000     ) (  7.4091825794108616E-003, -3.7531671329124128E-003) ( -2.6832700133349985E-002,  3.6167902283071061E-002) (  6.8372360188300608E-003, -4.1975654721243455E-002)
 (  0.0000000000000000     , -0.0000000000000000     ) ( -4.6782528181714437E-003,  1.5684768226052394E-003) (  0.0000000000000000     , -0.0000000000000000     ) (  3.5429034182964136E-003, -1.1029004021448503E-002) ( -5.0001967301631124E-003, -3.0705754615579985E-002) ( -1.4176477254966182E-002, -1.9116076369183901E-002) (  7.4091825794108616E-003,  3.7531671329124128E-003) ( -6.5095254829768662E-002, -0.0000000000000000     ) ( -2.1704810815979244E-002,  1.0988743581494440E-002) (  2.9860920277052890E-002, -4.0308659789216932E-002)
 (  0.0000000000000000     , -0.0000000000000000     ) (  0.0000000000000000     , -0.0000000000000000     ) ( -4.6782528181714437E-003,  1.5684768226052394E-003) ( -2.3607844938365098E-003,  2.4102547579852962E-003) ( -9.7979404600440144E-004,  3.0432563634279915E-003) ( -2.2089068139777906E-003, -1.3569265334530956E-002) ( -2.6832700133349985E-002, -3.6167902283071061E-002) ( -2.1704810815979244E-002, -1.0988743581494440E-002) ( 0.10802645651066883     , -0.0000000000000000     ) ( -3.2236164561058808E-003,  1.6438031410886218E-003)
 (  0.0000000000000000     , -0.0000000000000000     ) (  0.0000000000000000     , -0.0000000000000000     ) (  0.0000000000000000     , -0.0000000000000000     ) ( -3.0626353799158746E-003,  1.0268091093389047E-003) ( -2.8913587012870537E-003,  2.9519471535896674E-003) ( -5.2349515159233334E-003,  1.6284034343631400E-002) (  6.8372360188300608E-003,  4.1975654721243455E-002) (  2.9860920277052890E-002,  4.0308659789216932E-002) ( -3.2236164561058808E-003, -1.6438031410886218E-003) ( -4.9616641800488137E-002, -0.0000000000000000     )
 Mode           32
 ( -1.9090867474470856E-002, -0.0000000000000000     ) ( 0.13413407737973407     , -6.5215045759072457E-002) ( -4.5643425059564299E-002,  5.3000309337790846E-002) ( -2.3848646071774589E-003,  1.8256934450581956E-002) (  1.1804595369402869E-002,  3.1386835624586738E-002) ( -1.4348814790706049E-002, -1.3619352482905404E-002) ( -4.0251540775650052E-003, -1.4171766086069702E-003) (  0.0000000000000000     ,  0.0000000000000000     ) (  0.0000000000000000     ,  0.0000000000000000     ) (  0.0000000000000000     ,  0.0000000000000000     )
 ( 0.13413407737973407     ,  6.5215045759072457E-002) (  1.1337004543552805E-003, -0.0000000000000000     ) (-0.21034505133077561     , 0.10449365192218532     ) (  4.6892434110581437E-002, -5.6649346449462207E-002) (  3.3965838105168224E-004, -2.6225756055939355E-003) (  2.7530743270285482E-003,  7.4433095032230149E-003) ( -1.1715758216976672E-002, -1.1120154736741798E-002) ( -6.1485244147672620E-003, -2.1647730273540826E-003) (  0.0000000000000000     ,  0.0000000000000000     ) (  0.0000000000000000     ,  0.0000000000000000     )
 ( -4.5643425059564299E-002, -5.3000309337790846E-002) (-0.21034505133077561     ,-0.10449365192218532     ) (  1.8919523821411335E-002, -0.0000000000000000     ) (  3.1576590115035809E-002, -1.6114426743644550E-002) (  2.3921426206137787E-002, -2.8452586736013377E-002) (  1.3132752799196522E-003, -1.0075937884154829E-002) ( -6.9902942040587883E-003, -1.8359822256640526E-002) (  0.0000000000000000     ,  0.0000000000000000     ) ( -6.1485244147672620E-003, -2.1647730273540826E-003) (  0.0000000000000000     ,  0.0000000000000000     )
 ( -2.3848646071774589E-003, -1.8256934450581956E-002) (  4.6892434110581437E-002,  5.6649346449462207E-002) (  3.1576590115035809E-002,  1.6114426743644550E-002) (  8.0450169179792433E-003, -0.0000000000000000     ) ( 0.15981066391320933     , -7.9681626065617336E-002) ( -3.4315752711680900E-002,  4.1458388065656548E-002) (  0.0000000000000000     ,  0.0000000000000000     ) ( -6.9902942040587883E-003, -1.8359822256640526E-002) (  1.1715758216976672E-002,  1.1120154736741798E-002) ( -4.0251540775650052E-003, -1.4171766086069702E-003)
 (  1.1804595369402869E-002, -3.1386835624586738E-002) (  3.3965838105168224E-004,  2.6225756055939355E-003) (  2.3921426206137787E-002,  2.8452586736013377E-002) ( 0.15981066391320933     ,  7.9681626065617336E-002) ( -9.0073737192750067E-003, -0.0000000000000000     ) (  0.0000000000000000     ,  0.0000000000000000     ) ( -3.4315752711680900E-002,  4.1458388065656548E-002) ( -1.3132752799196522E-003,  1.0075937884154829E-002) (  2.7530743270285482E-003,  7.4433095032230149E-003) (  1.4348814790706049E-002,  1.3619352482905404E-002)
 ( -1.4348814790706049E-002,  1.3619352482905404E-002) (  2.7530743270285482E-003, -7.4433095032230149E-003) (  1.3132752799196522E-003,  1.0075937884154829E-002) ( -3.4315752711680900E-002, -4.1458388065656548E-002) (  0.0000000000000000     , -0.0000000000000000     ) ( -9.0073737192750067E-003, -0.0000000000000000     ) (-0.15981066391320933     ,  7.9681626065617336E-002) (  2.3921426206137787E-002, -2.8452586736013377E-002) ( -3.3965838105168224E-004,  2.6225756055939355E-003) (  1.1804595369402869E-002,  3.1386835624586738E-002)
 ( -4.0251540775650052E-003,  1.4171766086069702E-003) ( -1.1715758216976672E-002,  1.1120154736741798E-002) ( -6.9902942040587883E-003,  1.8359822256640526E-002) (  0.0000000000000000     , -0.0000000000000000     ) ( -3.4315752711680900E-002, -4.1458388065656548E-002) (-0.15981066391320933     , -7.9681626065617336E-002) (  8.0450169179792433E-003, -0.0000000000000000     ) ( -3.1576590115035809E-002,  1.6114426743644550E-002) (  4.6892434110581437E-002, -5.6649346449462207E-002) (  2.3848646071774589E-003, -1.8256934450581956E-002)
 (  0.0000000000000000     , -0.0000000000000000     ) ( -6.1485244147672620E-003,  2.1647730273540826E-003) (  0.0000000000000000     , -0.0000000000000000     ) ( -6.9902942040587883E-003,  1.8359822256640526E-002) ( -1.3132752799196522E-003, -1.0075937884154829E-002) (  2.3921426206137787E-002,  2.8452586736013377E-002) ( -3.1576590115035809E-002, -1.6114426743644550E-002) (  1.8919523821411335E-002, -0.0000000000000000     ) ( 0.21034505133077561     ,-0.10449365192218532     ) ( -4.5643425059564299E-002,  5.3000309337790846E-002)
 (  0.0000000000000000     , -0.0000000000000000     ) (  0.0000000000000000     , -0.0000000000000000     ) ( -6.1485244147672620E-003,  2.1647730273540826E-003) (  1.1715758216976672E-002, -1.1120154736741798E-002) (  2.7530743270285482E-003, -7.4433095032230149E-003) ( -3.3965838105168224E-004, -2.6225756055939355E-003) (  4.6892434110581437E-002,  5.6649346449462207E-002) ( 0.21034505133077561     , 0.10449365192218532     ) (  1.1337004543552805E-003, -0.0000000000000000     ) (-0.13413407737973407     ,  6.5215045759072457E-002)
 (  0.0000000000000000     , -0.0000000000000000     ) (  0.0000000000000000     , -0.0000000000000000     ) (  0.0000000000000000     , -0.0000000000000000     ) ( -4.0251540775650052E-003,  1.4171766086069702E-003) (  1.4348814790706049E-002, -1.3619352482905404E-002) (  1.1804595369402869E-002, -3.1386835624586738E-002) (  2.3848646071774589E-003,  1.8256934450581956E-002) ( -4.5643425059564299E-002, -5.3000309337790846E-002) (-0.13413407737973407     , -6.5215045759072457E-002) ( -1.9090867474470856E-002, -0.0000000000000000     )
 Mode           33
 (  1.1470506868795541E-002, -0.0000000000000000     ) (  7.0010571356678916E-003, -3.5662182990647837E-003) (  4.7218645007757656E-003, -6.4758233423580025E-003) (  4.4762728352240892E-004, -2.6870006111141924E-003) ( -1.2716761803357604E-003, -4.0377224283390124E-003) ( -2.2564272124277313E-003, -2.2937442177527966E-003) ( -8.8105676859538966E-004, -2.9534508507850395E-004) (  0.0000000000000000     ,  0.0000000000000000     ) (  0.0000000000000000     ,  0.0000000000000000     ) (  0.0000000000000000     ,  0.0000000000000000     )
 (  7.0010571356678916E-003,  3.5662182990647837E-003) ( -2.9295612613711081E-002, -0.0000000000000000     ) ( -1.2700813786769844E-002,  6.4685947502804474E-003) ( -5.0628766181962182E-003,  6.9447558142366915E-003) ( -2.8249284178479705E-004,  1.7118248237480993E-003) ( -2.4194130639068446E-004, -7.6914461153342495E-004) ( -1.8423651040595222E-003, -1.8728343113178997E-003) ( -1.3458364445471881E-003, -4.5114706950180562E-004) (  0.0000000000000000     ,  0.0000000000000000     ) (  0.0000000000000000     ,  0.0000000000000000     )
 (  4.7218645007757656E-003,  6.4758233423580025E-003) ( -1.2700813786769844E-002, -6.4685947502804474E-003) (  2.1220872341489123E-002, -0.0000000000000000     ) (  2.3638523852389610E-003, -1.2031172456222275E-003) ( -2.5095353992137292E-003,  3.4421900256274935E-003) ( -4.6523591504780352E-004,  2.8087882297108241E-003) (  8.5342450534456533E-004,  2.7079743193414402E-003) (  0.0000000000000000     ,  0.0000000000000000     ) ( -1.3458364445471881E-003, -4.5114706950180562E-004) (  0.0000000000000000     ,  0.0000000000000000     )
 (  4.4762728352240892E-004,  2.6870006111141924E-003) ( -5.0628766181962182E-003, -6.9447558142366915E-003) (  2.3638523852389610E-003,  1.2031172456222275E-003) (  1.4128964515298223E-002, -0.0000000000000000     ) (  1.0010222904947927E-002, -5.0974635490075625E-003) (  3.7646168907855626E-003, -5.1637371206665027E-003) (  0.0000000000000000     ,  0.0000000000000000     ) (  8.5342450534456533E-004,  2.7079743193414402E-003) (  1.8423651040595222E-003,  1.8728343113178997E-003) ( -8.8105676859538966E-004, -2.9534508507850395E-004)
 ( -1.2716761803357604E-003,  4.0377224283390124E-003) ( -2.8249284178479705E-004, -1.7118248237480993E-003) ( -2.5095353992137292E-003, -3.4421900256274935E-003) (  1.0010222904947927E-002,  5.0974635490075625E-003) ( -1.7524731111871812E-002, -0.0000000000000000     ) (  0.0000000000000000     ,  0.0000000000000000     ) (  3.7646168907855626E-003, -5.1637371206665027E-003) (  4.6523591504780352E-004, -2.8087882297108241E-003) ( -2.4194130639068446E-004, -7.6914461153342495E-004) (  2.2564272124277313E-003,  2.2937442177527966E-003)
 ( -2.2564272124277313E-003,  2.2937442177527966E-003) ( -2.4194130639068446E-004,  7.6914461153342495E-004) ( -4.6523591504780352E-004, -2.8087882297108241E-003) (  3.7646168907855626E-003,  5.1637371206665027E-003) (  0.0000000000000000     , -0.0000000000000000     ) ( -1.7524731111871812E-002, -0.0000000000000000     ) ( -1.0010222904947927E-002,  5.0974635490075625E-003) ( -2.5095353992137292E-003,  3.4421900256274935E-003) (  2.8249284178479705E-004, -1.7118248237480993E-003) ( -1.2716761803357604E-003, -4.0377224283390124E-003)
 ( -8.8105676859538966E-004,  2.9534508507850395E-004) ( -1.8423651040595222E-003,  1.8728343113178997E-003) (  8.5342450534456533E-004, -2.7079743193414402E-003) (  0.0000000000000000     , -0.0000000000000000     ) (  3.7646168907855626E-003,  5.1637371206665027E-003) ( -1.0010222904947927E-002, -5.0974635490075625E-003) (  1.4128964515298223E-002, -0.0000000000000000     ) ( -2.3638523852389610E-003,  1.2031172456222275E-003) ( -5.0628766181962182E-003,  6.9447558142366915E-003) ( -4.4762728352240892E-004,  2.6870006111141924E-003)
 (  0.0000000000000000     , -0.0000000000000000     ) ( -1.3458364445471881E-003,  4.5114706950180562E-004) (  0.0000000000000000     , -0.0000000000000000     ) (  8.5342450534456533E-004, -2.7079743193414402E-003) (  4.6523591504780352E-004,  2.8087882297108241E-003) ( -2.5095353992137292E-003, -3.4421900256274935E-003) ( -2.3638523852389610E-003, -1.2031172456222275E-003) (  2.1220872341489123E-002, -0.0000000000000000     ) (  1.2700813786769844E-002, -6.4685947502804474E-003) (  4.7218645007757656E-003, -6.4758233423580025E-003)
 (  0.0000000000000000     , -0.0000000000000000     ) (  0.0000000000000000     , -0.0000000000000000     ) ( -1.3458364445471881E-003,  4.5114706950180562E-004) (  1.8423651040595222E-003, -1.8728343113178997E-003) ( -2.4194130639068446E-004,  7.6914461153342495E-004) (  2.8249284178479705E-004,  1.7118248237480993E-003) ( -5.0628766181962182E-003, -6.9447558142366915E-003) (  1.2700813786769844E-002,  6.4685947502804474E-003) ( -2.9295612613711081E-002, -0.0000000000000000     ) ( -7.0010571356678916E-003,  3.5662182990647837E-003)
 (  0.0000000000000000     , -0.0000000000000000     ) (  0.0000000000000000     , -0.0000000000000000     ) (  0.0000000000000000     , -0.0000000000000000     ) ( -8.8105676859538966E-004,  2.9534508507850395E-004) (  2.2564272124277313E-003, -2.2937442177527966E-003) ( -1.2716761803357604E-003,  4.0377224283390124E-003) ( -4.4762728352240892E-004, -2.6870006111141924E-003) (  4.7218645007757656E-003,  6.4758233423580025E-003) ( -7.0010571356678916E-003, -3.5662182990647837E-003) (  1.1470506868795541E-002, -0.0000000000000000     )
 Mode           34
 ( -1.9959327209599049E-002, -0.0000000000000000     ) ( -8.0589290067084856E-003,  4.1058095379339875E-003) (  2.6257448469733263E-004, -3.2638043762975755E-004) ( -2.1664516985468968E-004,  1.4355707604364321E-003) (  6.3148388440076146E-004,  1.9813976406418154E-003) (  1.7387387051682180E-003,  1.7664378623130244E-003) (  9.6873052539043060E-004,  3.2521349812838064E-004) (  0.0000000000000000     ,  0.0000000000000000     ) (  0.0000000000000000     ,  0.0000000000000000     ) (  0.0000000000000000     ,  0.0000000000000000     )
 ( -8.0589290067084856E-003, -4.1058095379339875E-003) (  5.7191158304942924E-002, -0.0000000000000000     ) (  1.2374150103549062E-002, -6.3026232208139386E-003) ( -1.6499990670139726E-003,  2.2236764679582043E-003) (  6.4679636352475036E-005, -4.3966132373568858E-004) (  1.3951167751382059E-004,  4.3801590874834490E-004) (  1.4196742078965512E-003,  1.4422904749998655E-003) (  1.4797603202053296E-003,  4.9677182406489457E-004) (  0.0000000000000000     ,  0.0000000000000000     ) (  0.0000000000000000     ,  0.0000000000000000     )
 (  2.6257448469733263E-004,  3.2638043762975755E-004) (  1.2374150103549062E-002,  6.3026232208139386E-003) ( -4.3868636732427711E-002, -0.0000000000000000     ) ( -2.1500694353071125E-003,  1.0936397741149024E-003) ( -4.7529810999025858E-004,  6.3299743021252202E-004) (  1.5312465658290537E-004, -1.0257306325237702E-003) ( -3.8820622335379281E-004, -1.2175688920616891E-003) (  0.0000000000000000     ,  0.0000000000000000     ) (  1.4797603202053296E-003,  4.9677182406489457E-004) (  0.0000000000000000     ,  0.0000000000000000     )
 ( -2.1664516985468968E-004, -1.4355707604364321E-003) ( -1.6499990670139726E-003, -2.2236764679582043E-003) ( -2.1500694353071125E-003, -1.0936397741149024E-003) ( -2.8684640263656667E-002, -0.0000000000000000     ) ( -9.7336092829654955E-003,  4.9562495037504851E-003) (  1.3786326263625357E-003, -1.8615746541808793E-003) (  0.0000000000000000     ,  0.0000000000000000     ) ( -3.8820622335379281E-004, -1.2175688920616891E-003) ( -1.4196742078965512E-003, -1.4422904749998655E-003) (  9.6873052539043060E-004,  3.2521349812838064E-004)
 (  6.3148388440076146E-004, -1.9813976406418154E-003) (  6.4679636352475036E-005,  4.3966132373568858E-004) ( -4.7529810999025858E-004, -6.3299743021252202E-004) ( -9.7336092829654955E-003, -4.9562495037504851E-003) (  3.5321445900740503E-002, -0.0000000000000000     ) (  0.0000000000000000     ,  0.0000000000000000     ) (  1.3786326263625357E-003, -1.8615746541808793E-003) ( -1.5312465658290537E-004,  1.0257306325237702E-003) (  1.3951167751382059E-004,  4.3801590874834490E-004) ( -1.7387387051682180E-003, -1.7664378623130244E-003)
 (  1.7387387051682180E-003, -1.7664378623130244E-003) (  1.3951167751382059E-004, -4.3801590874834490E-004) (  1.5312465658290537E-004,  1.0257306325237702E-003) (  1.3786326263625357E-003,  1.8615746541808793E-003) (  0.0000000000000000     , -0.0000000000000000     ) (  3.5321445900740503E-002, -0.0000000000000000     ) (  9.7336092829654955E-003, -4.9562495037504851E-003) ( -4.7529810999025858E-004,  6.3299743021252202E-004) ( -6.4679636352475036E-005,  4.3966132373568858E-004) (  6.3148388440076146E-004,  1.9813976406418154E-003)
 (  9.6873052539043060E-004, -3.2521349812838064E-004) (  1.4196742078965512E-003, -1.4422904749998655E-003) ( -3.8820622335379281E-004,  1.2175688920616891E-003) (  0.0000000000000000     , -0.0000000000000000     ) (  1.3786326263625357E-003,  1.8615746541808793E-003) (  9.7336092829654955E-003,  4.9562495037504851E-003) ( -2.8684640263656667E-002, -0.0000000000000000     ) (  2.1500694353071125E-003, -1.0936397741149024E-003) ( -1.6499990670139726E-003,  2.2236764679582043E-003) (  2.1664516985468968E-004, -1.4355707604364321E-003)
 (  0.0000000000000000     , -0.0000000000000000     ) (  1.4797603202053296E-003, -4.9677182406489457E-004) (  0.0000000000000000     , -0.0000000000000000     ) ( -3.8820622335379281E-004,  1.2175688920616891E-003) ( -1.5312465658290537E-004, -1.0257306325237702E-003) ( -4.7529810999025858E-004, -6.3299743021252202E-004) (  2.1500694353071125E-003,  1.0936397741149024E-003) ( -4.3868636732427711E-002, -0.0000000000000000     ) ( -1.2374150103549062E-002,  6.3026232208139386E-003) (  2.6257448469733263E-004, -3.2638043762975755E-004)
 (  0.0000000000000000     , -0.0000000000000000     ) (  0.0000000000000000     , -0.0000000000000000     ) (  1.4797603202053296E-003, -4.9677182406489457E-004) ( -1.4196742078965512E-003,  1.4422904749998655E-003) (  1.3951167751382059E-004, -4.3801590874834490E-004) ( -6.4679636352475036E-005, -4.3966132373568858E-004) ( -1.6499990670139726E-003, -2.2236764679582043E-003) ( -1.2374150103549062E-002, -6.3026232208139386E-003) (  5.7191158304942924E-002, -0.0000000000000000     ) (  8.0589290067084856E-003, -4.1058095379339875E-003)
 (  0.0000000000000000     , -0.0000000000000000     ) (  0.0000000000000000     , -0.0000000000000000     ) (  0.0000000000000000     , -0.0000000000000000     ) (  9.6873052539043060E-004, -3.2521349812838064E-004) ( -1.7387387051682180E-003,  1.7664378623130244E-003) (  6.3148388440076146E-004, -1.9813976406418154E-003) (  2.1664516985468968E-004,  1.4355707604364321E-003) (  2.6257448469733263E-004,  3.2638043762975755E-004) (  8.0589290067084856E-003,  4.1058095379339875E-003) ( -1.9959327209599049E-002, -0.0000000000000000     )
 Mode           35
 ( -4.6692851900292966E-003, -0.0000000000000000     ) ( -1.3749882588553640E-002,  6.9856562453820817E-003) (  8.7770405911528622E-004, -1.1592984380654307E-003) ( -1.4636676666079714E-003,  9.1333298711465984E-003) (  2.9190952704511528E-003,  9.1472800299665109E-003) (  1.0743514049396359E-003,  1.0938122477780914E-003) (  2.5313699403970417E-004,  8.5547998149107637E-005) (  0.0000000000000000     ,  0.0000000000000000     ) (  0.0000000000000000     ,  0.0000000000000000     ) (  0.0000000000000000     ,  0.0000000000000000     )
 ( -1.3749882588553640E-002, -6.9856562453820817E-003) (  5.4874357313859411E-003, -0.0000000000000000     ) (  1.9840885976711714E-002, -1.0078999688616816E-002) ( -1.9670833061977517E-003,  2.6510481968144801E-003) (  3.9728311607608116E-004, -2.4946867505320700E-003) (  6.3733945916768738E-004,  1.9976903522316092E-003) (  8.7720424884811152E-004,  8.9309396048768230E-004) (  3.8667314546017654E-004,  1.3067672569007594E-004) (  0.0000000000000000     ,  0.0000000000000000     ) (  0.0000000000000000     ,  0.0000000000000000     )
 (  8.7770405911528622E-004,  1.1592984380654307E-003) (  1.9840885976711714E-002,  1.0078999688616816E-002) ( -1.7255120094287293E-003, -0.0000000000000000     ) ( -2.7586836909282630E-003,  1.4006389482540439E-003) ( -8.0354830670881499E-004,  1.0783251504405426E-003) (  9.9482293877601702E-004, -6.2233530566702042E-003) ( -1.8084217837304058E-003, -5.6659120662839735E-003) (  0.0000000000000000     ,  0.0000000000000000     ) (  3.8667314546017654E-004,  1.3067672569007594E-004) (  0.0000000000000000     ,  0.0000000000000000     )
 ( -1.4636676666079714E-003, -9.1333298711465984E-003) ( -1.9670833061977517E-003, -2.6510481968144801E-003) ( -2.7586836909282630E-003, -1.4006389482540439E-003) ( -1.5449646415546733E-003, -0.0000000000000000     ) ( -1.4967271510444245E-002,  7.6025423008485062E-003) (  1.4088092727307382E-003, -1.8981052188713962E-003) (  0.0000000000000000     ,  0.0000000000000000     ) ( -1.8084217837304058E-003, -5.6659120662839735E-003) ( -8.7720424884811152E-004, -8.9309396048768230E-004) (  2.5313699403970417E-004,  8.5547998149107637E-005)
 (  2.9190952704511528E-003, -9.1472800299665109E-003) (  3.9728311607608116E-004,  2.4946867505320700E-003) ( -8.0354830670881499E-004, -1.0783251504405426E-003) ( -1.4967271510444245E-002, -7.6025423008485062E-003) (  2.4523261096267585E-003, -0.0000000000000000     ) (  0.0000000000000000     ,  0.0000000000000000     ) (  1.4088092727307382E-003, -1.8981052188713962E-003) ( -9.9482293877601702E-004,  6.2233530566702042E-003) (  6.3733945916768738E-004,  1.9976903522316092E-003) ( -1.0743514049396359E-003, -1.0938122477780914E-003)
 (  1.0743514049396359E-003, -1.0938122477780914E-003) (  6.3733945916768738E-004, -1.9976903522316092E-003) (  9.9482293877601702E-004,  6.2233530566702042E-003) (  1.4088092727307382E-003,  1.8981052188713962E-003) (  0.0000000000000000     , -0.0000000000000000     ) (  2.4523261096267585E-003, -0.0000000000000000     ) (  1.4967271510444245E-002, -7.6025423008485062E-003) ( -8.0354830670881499E-004,  1.0783251504405426E-003) ( -3.9728311607608116E-004,  2.4946867505320700E-003) (  2.9190952704511528E-003,  9.1472800299665109E-003)
 (  2.5313699403970417E-004, -8.5547998149107637E-005) (  8.7720424884811152E-004, -8.9309396048768230E-004) ( -1.8084217837304058E-003,  5.6659120662839735E-003) (  0.0000000000000000     , -0.0000000000000000     ) (  1.4088092727307382E-003,  1.8981052188713962E-003) (  1.4967271510444245E-002,  7.6025423008485062E-003) ( -1.5449646415546733E-003, -0.0000000000000000     ) (  2.7586836909282630E-003, -1.4006389482540439E-003) ( -1.9670833061977517E-003,  2.6510481968144801E-003) (  1.4636676666079714E-003, -9.1333298711465984E-003)
 (  0.0000000000000000     , -0.0000000000000000     ) (  3.8667314546017654E-004, -1.3067672569007594E-004) (  0.0000000000000000     , -0.0000000000000000     ) ( -1.8084217837304058E-003,  5.6659120662839735E-003) ( -9.9482293877601702E-004, -6.2233530566702042E-003) ( -8.0354830670881499E-004, -1.0783251504405426E-003) (  2.7586836909282630E-003,  1.4006389482540439E-003) ( -1.7255120094287293E-003, -0.0000000000000000     ) ( -1.9840885976711714E-002,  1.0078999688616816E-002) (  8.7770405911528622E-004, -1.1592984380654307E-003)
 (  0.0000000000000000     , -0.0000000000000000     ) (  0.0000000000000000     , -0.0000000000000000     ) (  3.8667314546017654E-004, -1.3067672569007594E-004) ( -8.7720424884811152E-004,  8.9309396048768230E-004) (  6.3733945916768738E-004, -1.9976903522316092E-003) ( -3.9728311607608116E-004, -2.4946867505320700E-003) ( -1.9670833061977517E-003, -2.6510481968144801E-003) ( -1.9840885976711714E-002, -1.0078999688616816E-002) (  5.4874357313859411E-003, -0.0000000000000000     ) (  1.3749882588553640E-002, -6.9856562453820817E-003)
 (  0.0000000000000000     , -0.0000000000000000     ) (  0.0000000000000000     , -0.0000000000000000     ) (  0.0000000000000000     , -0.0000000000000000     ) (  2.5313699403970417E-004, -8.5547998149107637E-005) ( -1.0743514049396359E-003,  1.0938122477780914E-003) (  2.9190952704511528E-003, -9.1472800299665109E-003) (  1.4636676666079714E-003,  9.1333298711465984E-003) (  8.7770405911528622E-004,  1.1592984380654307E-003) (  1.3749882588553640E-002,  6.9856562453820817E-003) ( -4.6692851900292966E-003, -0.0000000000000000     )
 Mode           36
 (  1.0567062148049026E-002, -0.0000000000000000     ) ( -1.7632435574385351E-003,  8.9358921037851742E-004) (  2.2121771988257558E-003, -2.9992040725411485E-003) ( -1.2130752275688853E-003,  7.4780636064961945E-003) (  1.2432563034609351E-002,  3.9006905312256555E-002) ( -4.7528007018416071E-003, -4.8426065149254826E-003) ( -6.4158755034014565E-003, -2.1486368726810869E-003) (  0.0000000000000000     ,  0.0000000000000000     ) (  0.0000000000000000     ,  0.0000000000000000     ) (  0.0000000000000000     ,  0.0000000000000000     )
 ( -1.7632435574385351E-003, -8.9358921037851742E-004) ( -2.2807302547367164E-002, -0.0000000000000000     ) (  4.9512802278247284E-003, -2.5153680047084372E-003) (  1.9542315015341300E-003, -2.6983758617338737E-003) (  3.5408926987585542E-004, -2.1819359349493097E-003) (  2.7880289281733473E-003,  8.7468336460929576E-003) ( -3.8806455228845688E-003, -3.9539716622149874E-003) ( -9.8004117145833597E-003, -3.2820970366780914E-003) (  0.0000000000000000     ,  0.0000000000000000     ) (  0.0000000000000000     ,  0.0000000000000000     )
 (  2.2121771988257558E-003,  2.9992040725411485E-003) (  4.9512802278247284E-003,  2.5153680047084372E-003) (  1.1781540865044397E-002, -0.0000000000000000     ) ( -1.4224100182047947E-003,  7.2350307044220710E-004) (  3.3852936074504761E-005, -5.9647194254688364E-005) (  8.4932515773491471E-004, -5.2348426182814121E-003) ( -7.5669953158011647E-003, -2.3742296551584677E-002) (  0.0000000000000000     ,  0.0000000000000000     ) ( -9.8004117145833597E-003, -3.2820970366780914E-003) (  0.0000000000000000     ,  0.0000000000000000     )
 ( -1.2130752275688853E-003, -7.4780636064961945E-003) (  1.9542315015341300E-003,  2.6983758617338737E-003) ( -1.4224100182047947E-003, -7.2350307044220710E-004) (  9.8159712085795128E-003, -0.0000000000000000     ) ( -4.3251699195455146E-003,  2.1979808487232640E-003) ( -1.6418482842019645E-003,  2.2642917204015473E-003) (  0.0000000000000000     ,  0.0000000000000000     ) ( -7.5669953158011647E-003, -2.3742296551584677E-002) (  3.8806455228845688E-003,  3.9539716622149874E-003) ( -6.4158755034014565E-003, -2.1486368726810869E-003)
 (  1.2432563034609351E-002, -3.9006905312256555E-002) (  3.5408926987585542E-004,  2.1819359349493097E-003) (  3.3852936074504761E-005,  5.9647194254688364E-005) ( -4.3251699195455146E-003, -2.1979808487232640E-003) ( -9.3572716743057748E-003, -0.0000000000000000     ) (  0.0000000000000000     ,  0.0000000000000000     ) ( -1.6418482842019645E-003,  2.2642917204015473E-003) ( -8.4932515773491471E-004,  5.2348426182814121E-003) (  2.7880289281733473E-003,  8.7468336460929576E-003) (  4.7528007018416071E-003,  4.8426065149254826E-003)
 ( -4.7528007018416071E-003,  4.8426065149254826E-003) (  2.7880289281733473E-003, -8.7468336460929576E-003) (  8.4932515773491471E-004,  5.2348426182814121E-003) ( -1.6418482842019645E-003, -2.2642917204015473E-003) (  0.0000000000000000     , -0.0000000000000000     ) ( -9.3572716743057748E-003, -0.0000000000000000     ) (  4.3251699195455146E-003, -2.1979808487232640E-003) (  3.3852936074504761E-005, -5.9647194254688364E-005) ( -3.5408926987585542E-004,  2.1819359349493097E-003) (  1.2432563034609351E-002,  3.9006905312256555E-002)
 ( -6.4158755034014565E-003,  2.1486368726810869E-003) ( -3.8806455228845688E-003,  3.9539716622149874E-003) ( -7.5669953158011647E-003,  2.3742296551584677E-002) (  0.0000000000000000     , -0.0000000000000000     ) ( -1.6418482842019645E-003, -2.2642917204015473E-003) (  4.3251699195455146E-003,  2.1979808487232640E-003) (  9.8159712085795128E-003, -0.0000000000000000     ) (  1.4224100182047947E-003, -7.2350307044220710E-004) (  1.9542315015341300E-003, -2.6983758617338737E-003) (  1.2130752275688853E-003, -7.4780636064961945E-003)
 (  0.0000000000000000     , -0.0000000000000000     ) ( -9.8004117145833597E-003,  3.2820970366780914E-003) (  0.0000000000000000     , -0.0000000000000000     ) ( -7.5669953158011647E-003,  2.3742296551584677E-002) ( -8.4932515773491471E-004, -5.2348426182814121E-003) (  3.3852936074504761E-005,  5.9647194254688364E-005) (  1.4224100182047947E-003,  7.2350307044220710E-004) (  1.1781540865044397E-002, -0.0000000000000000     ) ( -4.9512802278247284E-003,  2.5153680047084372E-003) (  2.2121771988257558E-003, -2.9992040725411485E-003)
 (  0.0000000000000000     , -0.0000000000000000     ) (  0.0000000000000000     , -0.0000000000000000     ) ( -9.8004117145833597E-003,  3.2820970366780914E-003) (  3.8806455228845688E-003, -3.9539716622149874E-003) (  2.7880289281733473E-003, -8.7468336460929576E-003) ( -3.5408926987585542E-004, -2.1819359349493097E-003) (  1.9542315015341300E-003,  2.6983758617338737E-003) ( -4.9512802278247284E-003, -2.5153680047084372E-003) ( -2.2807302547367164E-002, -0.0000000000000000     ) (  1.7632435574385351E-003, -8.9358921037851742E-004)
 (  0.0000000000000000     , -0.0000000000000000     ) (  0.0000000000000000     , -0.0000000000000000     ) (  0.0000000000000000     , -0.0000000000000000     ) ( -6.4158755034014565E-003,  2.1486368726810869E-003) (  4.7528007018416071E-003, -4.8426065149254826E-003) (  1.2432563034609351E-002, -3.9006905312256555E-002) (  1.2130752275688853E-003,  7.4780636064961945E-003) (  2.2121771988257558E-003,  2.9992040725411485E-003) (  1.7632435574385351E-003,  8.9358921037851742E-004) (  1.0567062148049026E-002, -0.0000000000000000     )
 Mode           37
 (  4.0759756591787107E-003, -0.0000000000000000     ) (  2.1327604220492367E-002, -1.0843984806903205E-002) ( -3.6880661844025863E-003,  5.0444882073213924E-003) ( -1.8869433412245997E-003,  1.1578712470590372E-002) (  1.8292540638223696E-002,  5.7460771929480015E-002) ( -6.9219237855732739E-005, -8.6753031521659185E-005) ( -6.1046223235504370E-003, -2.0437063676329741E-003) (  0.0000000000000000     ,  0.0000000000000000     ) (  0.0000000000000000     ,  0.0000000000000000     ) (  0.0000000000000000     ,  0.0000000000000000     )
 (  2.1327604220492367E-002,  1.0843984806903205E-002) ( -1.0424687061687341E-002, -0.0000000000000000     ) ( -3.7845801633045205E-002,  1.9239703173176335E-002) (  7.9014164535489029E-003, -1.0812616331054570E-002) (  5.5506512361569362E-004, -3.4184443585974817E-003) (  4.1723873499727024E-003,  1.3106489534362158E-002) ( -5.6517271043628793E-005, -7.0833553622549962E-005) ( -9.3249646289290267E-003, -3.1218130426471174E-003) (  0.0000000000000000     ,  0.0000000000000000     ) (  0.0000000000000000     ,  0.0000000000000000     )
 ( -3.6880661844025863E-003, -5.0444882073213924E-003) ( -3.7845801633045205E-002, -1.9239703173176335E-002) (  3.1521998330609133E-003, -0.0000000000000000     ) (  6.1286082204667237E-003, -3.1153448334243486E-003) (  3.1420188941787938E-003, -4.2992561486739017E-003) (  1.3254065168728066E-003, -8.1454339304886155E-003) ( -1.1004581096981594E-002, -3.4567496013623966E-002) (  0.0000000000000000     ,  0.0000000000000000     ) ( -9.3249646289290267E-003, -3.1218130426471174E-003) (  0.0000000000000000     ,  0.0000000000000000     )
 ( -1.8869433412245997E-003, -1.1578712470590372E-002) (  7.9014164535489029E-003,  1.0812616331054570E-002) (  6.1286082204667237E-003,  3.1153448334243486E-003) (  4.4010462791542002E-003, -0.0000000000000000     ) (  2.8904367817749143E-002, -1.4694052271494538E-002) ( -5.8935559785897578E-003,  8.0647985745754790E-003) (  0.0000000000000000     ,  0.0000000000000000     ) ( -1.1004581096981594E-002, -3.4567496013623966E-002) (  5.6517271043628793E-005,  7.0833553622549962E-005) ( -6.1046223235504370E-003, -2.0437063676329741E-003)
 (  1.8292540638223696E-002, -5.7460771929480015E-002) (  5.5506512361569362E-004,  3.4184443585974817E-003) (  3.1420188941787938E-003,  4.2992561486739017E-003) (  2.8904367817749143E-002,  1.4694052271494538E-002) ( -1.2045347097064834E-003, -0.0000000000000000     ) (  0.0000000000000000     ,  0.0000000000000000     ) ( -5.8935559785897578E-003,  8.0647985745754790E-003) ( -1.3254065168728066E-003,  8.1454339304886155E-003) (  4.1723873499727024E-003,  1.3106489534362158E-002) (  6.9219237855732739E-005,  8.6753031521659185E-005)
 ( -6.9219237855732739E-005,  8.6753031521659185E-005) (  4.1723873499727024E-003, -1.3106489534362158E-002) (  1.3254065168728066E-003,  8.1454339304886155E-003) ( -5.8935559785897578E-003, -8.0647985745754790E-003) (  0.0000000000000000     , -0.0000000000000000     ) ( -1.2045347097064834E-003, -0.0000000000000000     ) ( -2.8904367817749143E-002,  1.4694052271494538E-002) (  3.1420188941787938E-003, -4.2992561486739017E-003) ( -5.5506512361569362E-004,  3.4184443585974817E-003) (  1.8292540638223696E-002,  5.7460771929480015E-002)
 ( -6.1046223235504370E-003,  2.0437063676329741E-003) ( -5.6517271043628793E-005,  7.0833553622549962E-005) ( -1.1004581096981594E-002,  3.4567496013623966E-002) (  0.0000000000000000     , -0.0000000000000000     ) ( -5.8935559785897578E-003, -8.0647985745754790E-003) ( -2.8904367817749143E-002, -1.4694052271494538E-002) (  4.4010462791542002E-003, -0.0000000000000000     ) ( -6.1286082204667237E-003,  3.1153448334243486E-003) (  7.9014164535489029E-003, -1.0812616331054570E-002) (  1.8869433412245997E-003, -1.1578712470590372E-002)
 (  0.0000000000000000     , -0.0000000000000000     ) ( -9.3249646289290267E-003,  3.1218130426471174E-003) (  0.0000000000000000     , -0.0000000000000000     ) ( -1.1004581096981594E-002,  3.4567496013623966E-002) ( -1.3254065168728066E-003, -8.1454339304886155E-003) (  3.1420188941787938E-003,  4.2992561486739017E-003) ( -6.1286082204667237E-003, -3.1153448334243486E-003) (  3.1521998330609133E-003, -0.0000000000000000     ) (  3.7845801633045205E-002, -1.9239703173176335E-002) ( -3.6880661844025863E-003,  5.0444882073213924E-003)
 (  0.0000000000000000     , -0.0000000000000000     ) (  0.0000000000000000     , -0.0000000000000000     ) ( -9.3249646289290267E-003,  3.1218130426471174E-003) (  5.6517271043628793E-005, -7.0833553622549962E-005) (  4.1723873499727024E-003, -1.3106489534362158E-002) ( -5.5506512361569362E-004, -3.4184443585974817E-003) (  7.9014164535489029E-003,  1.0812616331054570E-002) (  3.7845801633045205E-002,  1.9239703173176335E-002) ( -1.0424687061687341E-002, -0.0000000000000000     ) ( -2.1327604220492367E-002,  1.0843984806903205E-002)
 (  0.0000000000000000     , -0.0000000000000000     ) (  0.0000000000000000     , -0.0000000000000000     ) (  0.0000000000000000     , -0.0000000000000000     ) ( -6.1046223235504370E-003,  2.0437063676329741E-003) (  6.9219237855732739E-005, -8.6753031521659185E-005) (  1.8292540638223696E-002, -5.7460771929480015E-002) (  1.8869433412245997E-003,  1.1578712470590372E-002) ( -3.6880661844025863E-003, -5.0444882073213924E-003) ( -2.1327604220492367E-002, -1.0843984806903205E-002) (  4.0759756591787107E-003, -0.0000000000000000     )
 Mode           38
 ( -3.4895281319824488E-003, -0.0000000000000000     ) ( -6.2065224366606060E-003,  3.1844993082569056E-003) (  5.5391298637408369E-003, -7.5860997286375416E-003) ( -1.5081154103562041E-003,  9.3369249767453009E-003) (  1.2594313478278114E-003,  3.9634372568409333E-003) ( -4.5105737933732624E-003, -4.5756974121166959E-003) ( -4.7085428667880129E-004, -1.5787142113710535E-004) (  0.0000000000000000     ,  0.0000000000000000     ) (  0.0000000000000000     ,  0.0000000000000000     ) (  0.0000000000000000     ,  0.0000000000000000     )
 ( -6.2065224366606060E-003, -3.1844993082569056E-003) (  1.5870215822778623E-002, -0.0000000000000000     ) (  9.2459369168332549E-003, -4.7531084604072911E-003) ( -5.2636893754803423E-003,  7.2125620416269168E-003) (  3.9380375914151053E-004, -2.4413243324258828E-003) (  2.8241661228637846E-004,  8.8853171295548916E-004) ( -3.6828680803114720E-003, -3.7360412923531259E-003) ( -7.1924180333334800E-004, -2.4115257914367888E-004) (  0.0000000000000000     ,  0.0000000000000000     ) (  0.0000000000000000     ,  0.0000000000000000     )
 (  5.5391298637408369E-003,  7.5860997286375416E-003) (  9.2459369168332549E-003,  4.7531084604072911E-003) ( -1.4458112836635711E-002, -0.0000000000000000     ) ( -1.0667949314835286E-003,  5.5164659543065469E-004) ( -2.7894464917064534E-003,  3.8213271247245447E-003) (  1.0094892972416383E-003, -6.2531079923714983E-003) ( -7.6656929052796360E-004, -2.4128292233987054E-003) (  0.0000000000000000     ,  0.0000000000000000     ) ( -7.1924180333334800E-004, -2.4115257914367888E-004) (  0.0000000000000000     ,  0.0000000000000000     )
 ( -1.5081154103562041E-003, -9.3369249767453009E-003) ( -5.2636893754803423E-003, -7.2125620416269168E-003) ( -1.0667949314835286E-003, -5.5164659543065469E-004) ( -8.9204605614855575E-003, -0.0000000000000000     ) ( -6.7175011543437668E-003,  3.4560447920967837E-003) (  3.8168769400727192E-003, -5.2302662010521063E-003) (  0.0000000000000000     ,  0.0000000000000000     ) ( -7.6656929052796360E-004, -2.4128292233987054E-003) (  3.6828680803114720E-003,  3.7360412923531259E-003) ( -4.7085428667880129E-004, -1.5787142113710535E-004)
 (  1.2594313478278114E-003, -3.9634372568409333E-003) (  3.9380375914151053E-004,  2.4413243324258828E-003) ( -2.7894464917064534E-003, -3.8213271247245447E-003) ( -6.7175011543437668E-003, -3.4560447920967837E-003) (  1.0997885707325097E-002, -0.0000000000000000     ) (  0.0000000000000000     ,  0.0000000000000000     ) (  3.8168769400727192E-003, -5.2302662010521063E-003) ( -1.0094892972416383E-003,  6.2531079923714983E-003) (  2.8241661228637846E-004,  8.8853171295548916E-004) (  4.5105737933732624E-003,  4.5756974121166959E-003)
 ( -4.5105737933732624E-003,  4.5756974121166959E-003) (  2.8241661228637846E-004, -8.8853171295548916E-004) (  1.0094892972416383E-003,  6.2531079923714983E-003) (  3.8168769400727192E-003,  5.2302662010521063E-003) (  0.0000000000000000     , -0.0000000000000000     ) (  1.0997885707325097E-002, -0.0000000000000000     ) (  6.7175011543437668E-003, -3.4560447920967837E-003) ( -2.7894464917064534E-003,  3.8213271247245447E-003) ( -3.9380375914151053E-004,  2.4413243324258828E-003) (  1.2594313478278114E-003,  3.9634372568409333E-003)
 ( -4.7085428667880129E-004,  1.5787142113710535E-004) ( -3.6828680803114720E-003,  3.7360412923531259E-003) ( -7.6656929052796360E-004,  2.4128292233987054E-003) (  0.0000000000000000     , -0.0000000000000000     ) (  3.8168769400727192E-003,  5.2302662010521063E-003) (  6.7175011543437668E-003,  3.4560447920967837E-003) ( -8.9204605614855575E-003, -0.0000000000000000     ) (  1.0667949314835286E-003, -5.5164659543065469E-004) ( -5.2636893754803423E-003,  7.2125620416269168E-003) (  1.5081154103562041E-003, -9.3369249767453009E-003)
 (  0.0000000000000000     , -0.0000000000000000     ) ( -7.1924180333334800E-004,  2.4115257914367888E-004) (  0.0000000000000000     , -0.0000000000000000     ) ( -7.6656929052796360E-004,  2.4128292233987054E-003) ( -1.0094892972416383E-003, -6.2531079923714983E-003) ( -2.7894464917064534E-003, -3.8213271247245447E-003) (  1.0667949314835286E-003,  5.5164659543065469E-004) ( -1.4458112836635711E-002, -0.0000000000000000     ) ( -9.2459369168332549E-003,  4.7531084604072911E-003) (  5.5391298637408369E-003, -7.5860997286375416E-003)
 (  0.0000000000000000     , -0.0000000000000000     ) (  0.0000000000000000     , -0.0000000000000000     ) ( -7.1924180333334800E-004,  2.4115257914367888E-004) (  3.6828680803114720E-003, -3.7360412923531259E-003) (  2.8241661228637846E-004, -8.8853171295548916E-004) ( -3.9380375914151053E-004, -2.4413243324258828E-003) ( -5.2636893754803423E-003, -7.2125620416269168E-003) ( -9.2459369168332549E-003, -4.7531084604072911E-003) (  1.5870215822778623E-002, -0.0000000000000000     ) (  6.2065224366606060E-003, -3.1844993082569056E-003)
 (  0.0000000000000000     , -0.0000000000000000     ) (  0.0000000000000000     , -0.0000000000000000     ) (  0.0000000000000000     , -0.0000000000000000     ) ( -4.7085428667880129E-004,  1.5787142113710535E-004) (  4.5105737933732624E-003, -4.5756974121166959E-003) (  1.2594313478278114E-003, -3.9634372568409333E-003) (  1.5081154103562041E-003,  9.3369249767453009E-003) (  5.5391298637408369E-003,  7.5860997286375416E-003) (  6.2065224366606060E-003,  3.1844993082569056E-003) ( -3.4895281319824488E-003, -0.0000000000000000     )
 Mode           39
 ( -1.6106131706818294E-002, -0.0000000000000000     ) (  1.9345568396439333E-002, -9.8251150368766655E-003) (  2.9401658994957156E-003, -4.0575463492769151E-003) ( -2.0506963586692652E-003,  1.2729356676157780E-002) (  2.3512142976147136E-003,  7.3893290695256214E-003) ( -3.4591561156942690E-003, -3.5071384120185442E-003) ( -1.1053042514145061E-003, -3.6942576845659512E-004) (  0.0000000000000000     ,  0.0000000000000000     ) (  0.0000000000000000     ,  0.0000000000000000     ) (  0.0000000000000000     ,  0.0000000000000000     )
 (  1.9345568396439333E-002,  9.8251150368766655E-003) (  4.0755961181693209E-002, -0.0000000000000000     ) ( -3.2429987025272534E-002,  1.6471361573364832E-002) ( -1.3677941678062362E-003,  1.9090523908047113E-003) (  7.0037581278128134E-004, -4.3439687180066664E-003) (  5.0310585247311554E-004,  1.5809846545730808E-003) ( -2.8243891413596038E-003, -2.8635665222534355E-003) ( -1.6883801326878249E-003, -5.6430718253985888E-004) (  0.0000000000000000     ,  0.0000000000000000     ) (  0.0000000000000000     ,  0.0000000000000000     )
 (  2.9401658994957156E-003,  4.0575463492769151E-003) ( -3.2429987025272534E-002, -1.6471361573364832E-002) ( -2.8573319305273379E-002, -0.0000000000000000     ) (  5.1621494198787771E-003, -2.6217754396339215E-003) ( -1.0537970932345216E-003,  1.4608009081760757E-003) (  1.5375690954684779E-003, -9.5407068197528432E-003) ( -1.4754335749131854E-003, -4.6372481296161304E-003) (  0.0000000000000000     ,  0.0000000000000000     ) ( -1.6883801326878249E-003, -5.6430718253985888E-004) (  0.0000000000000000     ,  0.0000000000000000     )
 ( -2.0506963586692652E-003, -1.2729356676157780E-002) ( -1.3677941678062362E-003, -1.9090523908047113E-003) (  5.1621494198787771E-003,  2.6217754396339215E-003) ( -1.9474652106156190E-002, -0.0000000000000000     ) (  2.4797280047761661E-002, -1.2594484364373446E-002) (  9.5849313618947217E-004, -1.3386088946488958E-003) (  0.0000000000000000     ,  0.0000000000000000     ) ( -1.4754335749131854E-003, -4.6372481296161304E-003) (  2.8243891413596038E-003,  2.8635665222534355E-003) ( -1.1053042514145061E-003, -3.6942576845659512E-004)
 (  2.3512142976147136E-003, -7.3893290695256214E-003) (  7.0037581278128134E-004,  4.3439687180066664E-003) ( -1.0537970932345216E-003, -1.4608009081760757E-003) (  2.4797280047761661E-002,  1.2594484364373446E-002) (  2.3398141936554651E-002, -0.0000000000000000     ) (  0.0000000000000000     ,  0.0000000000000000     ) (  9.5849313618947217E-004, -1.3386088946488958E-003) ( -1.5375690954684779E-003,  9.5407068197528432E-003) (  5.0310585247311554E-004,  1.5809846545730808E-003) (  3.4591561156942690E-003,  3.5071384120185442E-003)
 ( -3.4591561156942690E-003,  3.5071384120185442E-003) (  5.0310585247311554E-004, -1.5809846545730808E-003) (  1.5375690954684779E-003,  9.5407068197528432E-003) (  9.5849313618947217E-004,  1.3386088946488958E-003) (  0.0000000000000000     , -0.0000000000000000     ) (  2.3398141936554651E-002, -0.0000000000000000     ) ( -2.4797280047761661E-002,  1.2594484364373446E-002) ( -1.0537970932345216E-003,  1.4608009081760757E-003) ( -7.0037581278128134E-004,  4.3439687180066664E-003) (  2.3512142976147136E-003,  7.3893290695256214E-003)
 ( -1.1053042514145061E-003,  3.6942576845659512E-004) ( -2.8243891413596038E-003,  2.8635665222534355E-003) ( -1.4754335749131854E-003,  4.6372481296161304E-003) (  0.0000000000000000     , -0.0000000000000000     ) (  9.5849313618947217E-004,  1.3386088946488958E-003) ( -2.4797280047761661E-002, -1.2594484364373446E-002) ( -1.9474652106156190E-002, -0.0000000000000000     ) ( -5.1621494198787771E-003,  2.6217754396339215E-003) ( -1.3677941678062362E-003,  1.9090523908047113E-003) (  2.0506963586692652E-003, -1.2729356676157780E-002)
 (  0.0000000000000000     , -0.0000000000000000     ) ( -1.6883801326878249E-003,  5.6430718253985888E-004) (  0.0000000000000000     , -0.0000000000000000     ) ( -1.4754335749131854E-003,  4.6372481296161304E-003) ( -1.5375690954684779E-003, -9.5407068197528432E-003) ( -1.0537970932345216E-003, -1.4608009081760757E-003) ( -5.1621494198787771E-003, -2.6217754396339215E-003) ( -2.8573319305273379E-002, -0.0000000000000000     ) (  3.2429987025272534E-002, -1.6471361573364832E-002) (  2.9401658994957156E-003, -4.0575463492769151E-003)
 (  0.0000000000000000     , -0.0000000000000000     ) (  0.0000000000000000     , -0.0000000000000000     ) ( -1.6883801326878249E-003,  5.6430718253985888E-004) (  2.8243891413596038E-003, -2.8635665222534355E-003) (  5.0310585247311554E-004, -1.5809846545730808E-003) ( -7.0037581278128134E-004, -4.3439687180066664E-003) ( -1.3677941678062362E-003, -1.9090523908047113E-003) (  3.2429987025272534E-002,  1.6471361573364832E-002) (  4.0755961181693209E-002, -0.0000000000000000     ) ( -1.9345568396439333E-002,  9.8251150368766655E-003)
 (  0.0000000000000000     , -0.0000000000000000     ) (  0.0000000000000000     , -0.0000000000000000     ) (  0.0000000000000000     , -0.0000000000000000     ) ( -1.1053042514145061E-003,  3.6942576845659512E-004) (  3.4591561156942690E-003, -3.5071384120185442E-003) (  2.3512142976147136E-003, -7.3893290695256214E-003) (  2.0506963586692652E-003,  1.2729356676157780E-002) (  2.9401658994957156E-003,  4.0575463492769151E-003) ( -1.9345568396439333E-002, -9.8251150368766655E-003) ( -1.6106131706818294E-002, -0.0000000000000000     )
 Mode           40
 (  2.0900845610587761E-003, -0.0000000000000000     ) (  8.5121923419238105E-004, -4.3487744858235644E-004) ( -4.1588166386738925E-003,  5.7020209366391190E-003) ( -4.2201767672059003E-003,  2.6027035308921278E-002) (  6.5125841822519679E-003,  2.0501009753803139E-002) ( -8.1878129279563203E-003, -8.2964056795344614E-003) (  1.7442814804362432E-003,  5.8707913792886289E-004) (  0.0000000000000000     ,  0.0000000000000000     ) (  0.0000000000000000     ,  0.0000000000000000     ) (  0.0000000000000000     ,  0.0000000000000000     )
 (  8.5121923419238105E-004,  4.3487744858235644E-004) (  6.2525255944055943E-003, -0.0000000000000000     ) (  1.8244769148178940E-003, -9.2299177939105469E-004) (  8.7096869922787933E-003, -1.1917756929215029E-002) (  1.4336914932156066E-003, -8.8452955088938277E-003) (  1.4559837699016425E-003,  4.5837158872257203E-003) ( -6.6853212609521689E-003, -6.7739868713292545E-003) (  2.6644339724695727E-003,  8.9677819616281146E-004) (  0.0000000000000000     ,  0.0000000000000000     ) (  0.0000000000000000     ,  0.0000000000000000     )
 ( -4.1588166386738925E-003, -5.7020209366391190E-003) (  1.8244769148178940E-003,  9.2299177939105469E-004) ( -1.3024739748791155E-002, -0.0000000000000000     ) ( -8.6175234847084693E-004,  4.3918693282532723E-004) (  3.6670150044647658E-003, -5.0198662392072334E-003) (  3.1565714438827283E-003, -1.9470788179603547E-002) ( -3.9720654147412599E-003, -1.2502931674739006E-002) (  0.0000000000000000     ,  0.0000000000000000     ) (  2.6644339724695727E-003,  8.9677819616281146E-004) (  0.0000000000000000     ,  0.0000000000000000     )
 ( -4.2201767672059003E-003, -2.6027035308921278E-002) (  8.7096869922787933E-003,  1.1917756929215029E-002) ( -8.6175234847084693E-004, -4.3918693282532723E-004) ( -5.6338708397387742E-003, -0.0000000000000000     ) ( -1.7796146741857386E-003,  9.0325520818689432E-004) ( -6.1347640945736128E-003,  8.3947913082539332E-003) (  0.0000000000000000     ,  0.0000000000000000     ) ( -3.9720654147412599E-003, -1.2502931674739006E-002) (  6.6853212609521689E-003,  6.7739868713292545E-003) (  1.7442814804362432E-003,  5.8707913792886289E-004)
 (  6.5125841822519679E-003, -2.0501009753803139E-002) (  1.4336914932156066E-003,  8.8452955088938277E-003) (  3.6670150044647658E-003,  5.0198662392072334E-003) ( -1.7796146741857386E-003, -9.0325520818689432E-004) (  1.0316000433065558E-002, -0.0000000000000000     ) (  0.0000000000000000     ,  0.0000000000000000     ) ( -6.1347640945736128E-003,  8.3947913082539332E-003) ( -3.1565714438827283E-003,  1.9470788179603547E-002) (  1.4559837699016425E-003,  4.5837158872257203E-003) (  8.1878129279563203E-003,  8.2964056795344614E-003)
 ( -8.1878129279563203E-003,  8.2964056795344614E-003) (  1.4559837699016425E-003, -4.5837158872257203E-003) (  3.1565714438827283E-003,  1.9470788179603547E-002) ( -6.1347640945736128E-003, -8.3947913082539332E-003) (  0.0000000000000000     , -0.0000000000000000     ) (  1.0316000433065558E-002, -0.0000000000000000     ) (  1.7796146741857386E-003, -9.0325520818689432E-004) (  3.6670150044647658E-003, -5.0198662392072334E-003) ( -1.4336914932156066E-003,  8.8452955088938277E-003) (  6.5125841822519679E-003,  2.0501009753803139E-002)
 (  1.7442814804362432E-003, -5.8707913792886289E-004) ( -6.6853212609521689E-003,  6.7739868713292545E-003) ( -3.9720654147412599E-003,  1.2502931674739006E-002) (  0.0000000000000000     , -0.0000000000000000     ) ( -6.1347640945736128E-003, -8.3947913082539332E-003) (  1.7796146741857386E-003,  9.0325520818689432E-004) ( -5.6338708397387742E-003, -0.0000000000000000     ) (  8.6175234847084693E-004, -4.3918693282532723E-004) (  8.7096869922787933E-003, -1.1917756929215029E-002) (  4.2201767672059003E-003, -2.6027035308921278E-002)
 (  0.0000000000000000     , -0.0000000000000000     ) (  2.6644339724695727E-003, -8.9677819616281146E-004) (  0.0000000000000000     , -0.0000000000000000     ) ( -3.9720654147412599E-003,  1.2502931674739006E-002) ( -3.1565714438827283E-003, -1.9470788179603547E-002) (  3.6670150044647658E-003,  5.0198662392072334E-003) (  8.6175234847084693E-004,  4.3918693282532723E-004) ( -1.3024739748791155E-002, -0.0000000000000000     ) ( -1.8244769148178940E-003,  9.2299177939105469E-004) ( -4.1588166386738925E-003,  5.7020209366391190E-003)
 (  0.0000000000000000     , -0.0000000000000000     ) (  0.0000000000000000     , -0.0000000000000000     ) (  2.6644339724695727E-003, -8.9677819616281146E-004) (  6.6853212609521689E-003, -6.7739868713292545E-003) (  1.4559837699016425E-003, -4.5837158872257203E-003) ( -1.4336914932156066E-003, -8.8452955088938277E-003) (  8.7096869922787933E-003,  1.1917756929215029E-002) ( -1.8244769148178940E-003, -9.2299177939105469E-004) (  6.2525255944055943E-003, -0.0000000000000000     ) ( -8.5121923419238105E-004,  4.3487744858235644E-004)
 (  0.0000000000000000     , -0.0000000000000000     ) (  0.0000000000000000     , -0.0000000000000000     ) (  0.0000000000000000     , -0.0000000000000000     ) (  1.7442814804362432E-003, -5.8707913792886289E-004) (  8.1878129279563203E-003, -8.2964056795344614E-003) (  6.5125841822519679E-003, -2.0501009753803139E-002) (  4.2201767672059003E-003,  2.6027035308921278E-002) ( -4.1588166386738925E-003, -5.7020209366391190E-003) ( -8.5121923419238105E-004, -4.3487744858235644E-004) (  2.0900845610587761E-003, -0.0000000000000000     )
 Mode           41
 (  9.3061747158118416E-004, -0.0000000000000000     ) (  6.3538765254283758E-003, -3.2233757234924427E-003) (  1.3705378673032850E-005, -6.8426047358078300E-008) (  4.3413567048631251E-004, -2.6656888463076418E-003) (  1.7039079676221319E-003,  5.3405944101973515E-003) (  6.4030501891253434E-003,  6.4925044666857123E-003) (  3.2608586134628720E-004,  1.0680182442215672E-004) (  0.0000000000000000     ,  0.0000000000000000     ) (  0.0000000000000000     ,  0.0000000000000000     ) (  0.0000000000000000     ,  0.0000000000000000     )
 (  6.3538765254283758E-003,  3.2233757234924427E-003) (  3.0854762610505264E-003, -0.0000000000000000     ) ( -1.0393671275056793E-002,  5.2696080295941954E-003) (  6.8498995049180614E-004, -9.5580265916255067E-004) ( -9.8473873126621572E-005,  6.0286581291274250E-004) (  4.6272007910864429E-004,  1.4512126862195594E-003) (  5.2280685869294718E-003,  5.3011076987068730E-003) (  4.9810438089141192E-004,  1.6314248159130548E-004) (  0.0000000000000000     ,  0.0000000000000000     ) (  0.0000000000000000     ,  0.0000000000000000     )
 (  1.3705378673032850E-005,  6.8426047358078300E-008) ( -1.0393671275056793E-002, -5.2696080295941954E-003) ( -5.0977559225883953E-003, -0.0000000000000000     ) (  1.7309008148364145E-003, -8.7755402014743755E-004) (  2.7862211176549033E-004, -3.9085931958161282E-004) ( -2.7570901843204166E-004,  1.6911287273264251E-003) ( -8.8897272155639268E-004, -2.7846734029411025E-003) (  0.0000000000000000     ,  0.0000000000000000     ) (  4.9810438089141192E-004,  1.6314248159130548E-004) (  0.0000000000000000     ,  0.0000000000000000     )
 (  4.3413567048631251E-004,  2.6656888463076418E-003) (  6.8498995049180614E-004,  9.5580265916255067E-004) (  1.7309008148364145E-003,  8.7755402014743755E-004) ( -2.5590372416225437E-003, -0.0000000000000000     ) (  8.0470829807183265E-003, -4.0800949209001368E-003) ( -3.6255816229336594E-004,  5.0958462885447239E-004) (  0.0000000000000000     ,  0.0000000000000000     ) ( -8.8897272155639268E-004, -2.7846734029411025E-003) ( -5.2280685869294718E-003, -5.3011076987068730E-003) (  3.2608586134628720E-004,  1.0680182442215672E-004)
 (  1.7039079676221319E-003, -5.3405944101973515E-003) ( -9.8473873126621572E-005, -6.0286581291274250E-004) (  2.7862211176549033E-004,  3.9085931958161282E-004) (  8.0470829807183265E-003,  4.0800949209001368E-003) (  3.6406994315792284E-003, -0.0000000000000000     ) (  0.0000000000000000     ,  0.0000000000000000     ) ( -3.6255816229336594E-004,  5.0958462885447239E-004) (  2.7570901843204166E-004, -1.6911287273264251E-003) (  4.6272007910864429E-004,  1.4512126862195594E-003) ( -6.4030501891253434E-003, -6.4925044666857123E-003)
 (  6.4030501891253434E-003, -6.4925044666857123E-003) (  4.6272007910864429E-004, -1.4512126862195594E-003) ( -2.7570901843204166E-004, -1.6911287273264251E-003) ( -3.6255816229336594E-004, -5.0958462885447239E-004) (  0.0000000000000000     , -0.0000000000000000     ) (  3.6406994315792284E-003, -0.0000000000000000     ) ( -8.0470829807183265E-003,  4.0800949209001368E-003) (  2.7862211176549033E-004, -3.9085931958161282E-004) (  9.8473873126621572E-005, -6.0286581291274250E-004) (  1.7039079676221319E-003,  5.3405944101973515E-003)
 (  3.2608586134628720E-004, -1.0680182442215672E-004) (  5.2280685869294718E-003, -5.3011076987068730E-003) ( -8.8897272155639268E-004,  2.7846734029411025E-003) (  0.0000000000000000     , -0.0000000000000000     ) ( -3.6255816229336594E-004, -5.0958462885447239E-004) ( -8.0470829807183265E-003, -4.0800949209001368E-003) ( -2.5590372416225437E-003, -0.0000000000000000     ) ( -1.7309008148364145E-003,  8.7755402014743755E-004) (  6.8498995049180614E-004, -9.5580265916255067E-004) ( -4.3413567048631251E-004,  2.6656888463076418E-003)
 (  0.0000000000000000     , -0.0000000000000000     ) (  4.9810438089141192E-004, -1.6314248159130548E-004) (  0.0000000000000000     , -0.0000000000000000     ) ( -8.8897272155639268E-004,  2.7846734029411025E-003) (  2.7570901843204166E-004,  1.6911287273264251E-003) (  2.7862211176549033E-004,  3.9085931958161282E-004) ( -1.7309008148364145E-003, -8.7755402014743755E-004) ( -5.0977559225883953E-003, -0.0000000000000000     ) (  1.0393671275056793E-002, -5.2696080295941954E-003) (  1.3705378673032850E-005, -6.8426047358078300E-008)
 (  0.0000000000000000     , -0.0000000000000000     ) (  0.0000000000000000     , -0.0000000000000000     ) (  4.9810438089141192E-004, -1.6314248159130548E-004) ( -5.2280685869294718E-003,  5.3011076987068730E-003) (  4.6272007910864429E-004, -1.4512126862195594E-003) (  9.8473873126621572E-005,  6.0286581291274250E-004) (  6.8498995049180614E-004,  9.5580265916255067E-004) (  1.0393671275056793E-002,  5.2696080295941954E-003) (  3.0854762610505264E-003, -0.0000000000000000     ) ( -6.3538765254283758E-003,  3.2233757234924427E-003)
 (  0.0000000000000000     , -0.0000000000000000     ) (  0.0000000000000000     , -0.0000000000000000     ) (  0.0000000000000000     , -0.0000000000000000     ) (  3.2608586134628720E-004, -1.0680182442215672E-004) ( -6.4030501891253434E-003,  6.4925044666857123E-003) (  1.7039079676221319E-003, -5.3405944101973515E-003) ( -4.3413567048631251E-004, -2.6656888463076418E-003) (  1.3705378673032850E-005,  6.8426047358078300E-008) ( -6.3538765254283758E-003, -3.2233757234924427E-003) (  9.3061747158118416E-004, -0.0000000000000000     )
 Mode           42
 (  1.8293001211884112E-003, -0.0000000000000000     ) (  9.8526387666582208E-004, -5.0876444493840565E-004) (  3.3305831804474398E-003, -4.5719446781571889E-003) (  3.2958638367858864E-005, -2.5850049077122590E-004) (  1.3318575409825914E-002,  4.1823393057231949E-002) ( -2.7656420249721407E-003, -2.8159735201150767E-003) ( -3.3110658741233386E-003, -1.1052290476888246E-003) (  0.0000000000000000     ,  0.0000000000000000     ) (  0.0000000000000000     ,  0.0000000000000000     ) (  0.0000000000000000     ,  0.0000000000000000     )
 (  9.8526387666582208E-004,  5.0876444493840565E-004) (  5.2448235536646723E-003, -0.0000000000000000     ) (  4.2944436364229116E-004, -2.0016856297336912E-004) (  2.0815473406549058E-003, -2.8290284557174038E-003) (  1.8034793450845703E-004, -1.0922378239529300E-003) (  2.9031691619627923E-003,  9.1164901700572475E-003) ( -2.2581372574597856E-003, -2.2992327511569730E-003) ( -5.0577366663851079E-003, -1.6882652570993320E-003) (  0.0000000000000000     ,  0.0000000000000000     ) (  0.0000000000000000     ,  0.0000000000000000     )
 (  3.3305831804474398E-003,  4.5719446781571889E-003) (  4.2944436364229116E-004,  2.0016856297336912E-004) ( -1.1243038631144939E-002, -0.0000000000000000     ) ( -1.3089018714906547E-003,  6.6237403879529778E-004) ( -1.3294211603507734E-004,  1.9088556992074678E-004) (  1.6689262673876196E-004, -9.8670544051150753E-004) ( -8.2597517933444588E-003, -2.5937759921228667E-002) (  0.0000000000000000     ,  0.0000000000000000     ) ( -5.0577366663851079E-003, -1.6882652570993320E-003) (  0.0000000000000000     ,  0.0000000000000000     )
 (  3.2958638367858864E-005,  2.5850049077122590E-004) (  2.0815473406549058E-003,  2.8290284557174038E-003) ( -1.3089018714906547E-003, -6.6237403879529778E-004) ( -4.7947720949827882E-003, -0.0000000000000000     ) ( -1.5097627815997155E-003,  7.5383075186971486E-004) ( -1.6829728799114567E-003,  2.2888515105514823E-003) (  0.0000000000000000     ,  0.0000000000000000     ) ( -8.2597517933444588E-003, -2.5937759921228667E-002) (  2.2581372574597856E-003,  2.2992327511569730E-003) ( -3.3110658741233386E-003, -1.1052290476888246E-003)
 (  1.3318575409825914E-002, -4.1823393057231949E-002) (  1.8034793450845703E-004,  1.0922378239529300E-003) ( -1.3294211603507734E-004, -1.9088556992074678E-004) ( -1.5097627815997155E-003, -7.5383075186971486E-004) (  8.9636870512746422E-003, -0.0000000000000000     ) (  0.0000000000000000     ,  0.0000000000000000     ) ( -1.6829728799114567E-003,  2.2888515105514823E-003) ( -1.6689262673876196E-004,  9.8670544051150753E-004) (  2.9031691619627923E-003,  9.1164901700572475E-003) (  2.7656420249721407E-003,  2.8159735201150767E-003)
 ( -2.7656420249721407E-003,  2.8159735201150767E-003) (  2.9031691619627923E-003, -9.1164901700572475E-003) (  1.6689262673876196E-004,  9.8670544051150753E-004) ( -1.6829728799114567E-003, -2.2888515105514823E-003) (  0.0000000000000000     , -0.0000000000000000     ) (  8.9636870512746422E-003, -0.0000000000000000     ) (  1.5097627815997155E-003, -7.5383075186971486E-004) ( -1.3294211603507734E-004,  1.9088556992074678E-004) ( -1.8034793450845703E-004,  1.0922378239529300E-003) (  1.3318575409825914E-002,  4.1823393057231949E-002)
 ( -3.3110658741233386E-003,  1.1052290476888246E-003) ( -2.2581372574597856E-003,  2.2992327511569730E-003) ( -8.2597517933444588E-003,  2.5937759921228667E-002) (  0.0000000000000000     , -0.0000000000000000     ) ( -1.6829728799114567E-003, -2.2888515105514823E-003) (  1.5097627815997155E-003,  7.5383075186971486E-004) ( -4.7947720949827882E-003, -0.0000000000000000     ) (  1.3089018714906547E-003, -6.6237403879529778E-004) (  2.0815473406549058E-003, -2.8290284557174038E-003) ( -3.2958638367858864E-005,  2.5850049077122590E-004)
 (  0.0000000000000000     , -0.0000000000000000     ) ( -5.0577366663851079E-003,  1.6882652570993320E-003) (  0.0000000000000000     , -0.0000000000000000     ) ( -8.2597517933444588E-003,  2.5937759921228667E-002) ( -1.6689262673876196E-004, -9.8670544051150753E-004) ( -1.3294211603507734E-004, -1.9088556992074678E-004) (  1.3089018714906547E-003,  6.6237403879529778E-004) ( -1.1243038631144939E-002, -0.0000000000000000     ) ( -4.2944436364229116E-004,  2.0016856297336912E-004) (  3.3305831804474398E-003, -4.5719446781571889E-003)
 (  0.0000000000000000     , -0.0000000000000000     ) (  0.0000000000000000     , -0.0000000000000000     ) ( -5.0577366663851079E-003,  1.6882652570993320E-003) (  2.2581372574597856E-003, -2.2992327511569730E-003) (  2.9031691619627923E-003, -9.1164901700572475E-003) ( -1.8034793450845703E-004, -1.0922378239529300E-003) (  2.0815473406549058E-003,  2.8290284557174038E-003) ( -4.2944436364229116E-004, -2.0016856297336912E-004) (  5.2448235536646723E-003, -0.0000000000000000     ) ( -9.8526387666582208E-004,  5.0876444493840565E-004)
 (  0.0000000000000000     , -0.0000000000000000     ) (  0.0000000000000000     , -0.0000000000000000     ) (  0.0000000000000000     , -0.0000000000000000     ) ( -3.3110658741233386E-003,  1.1052290476888246E-003) (  2.7656420249721407E-003, -2.8159735201150767E-003) (  1.3318575409825914E-002, -4.1823393057231949E-002) ( -3.2958638367858864E-005, -2.5850049077122590E-004) (  3.3305831804474398E-003,  4.5719446781571889E-003) ( -9.8526387666582208E-004, -5.0876444493840565E-004) (  1.8293001211884112E-003, -0.0000000000000000     )
 Mode           43
 (  2.4674812395716172E-002, -0.0000000000000000     ) (  1.2673288318462636E-002, -6.4591935802150811E-003) ( -1.7890905793422514E-003,  2.4417360386000944E-003) ( -1.0274762590050260E-002,  6.3111454115325760E-002) (  3.5245277230492186E-002, 0.11076783389809985     ) (  1.2878445058577426E-003,  1.3130824026414589E-003) ( -2.1737461432907463E-003, -7.2208361287704880E-004) (  0.0000000000000000     ,  0.0000000000000000     ) (  0.0000000000000000     ,  0.0000000000000000     ) (  0.0000000000000000     ,  0.0000000000000000     )
 (  1.2673288318462636E-002,  6.4591935802150811E-003) ( -6.2461740380676048E-002, -0.0000000000000000     ) ( -3.0306206253369435E-002,  1.5421301652201017E-002) (  5.5415676930768180E-003, -7.5752536638099971E-003) (  2.8344229245395309E-003, -1.7433033163875105E-002) (  7.9799358671386426E-003,  2.5079050345391738E-002) (  1.0515206357994036E-003,  1.0721272922331149E-003) ( -3.3204520810827228E-003, -1.1030009380320887E-003) (  0.0000000000000000     ,  0.0000000000000000     ) (  0.0000000000000000     ,  0.0000000000000000     )
 ( -1.7890905793422514E-003, -2.4417360386000944E-003) ( -3.0306206253369435E-002, -1.5421301652201017E-002) (  3.5914849980493477E-002, -0.0000000000000000     ) (  6.5919584251963930E-003, -3.3495133181517590E-003) (  2.1385016150903954E-003, -2.9224298057264316E-003) (  7.0290771868496043E-003, -4.3198176415145395E-002) ( -2.1311982149715605E-002, -6.6978789633376001E-002) (  0.0000000000000000     ,  0.0000000000000000     ) ( -3.3204520810827228E-003, -1.1030009380320887E-003) (  0.0000000000000000     ,  0.0000000000000000     )
 ( -1.0274762590050260E-002, -6.3111454115325760E-002) (  5.5415676930768180E-003,  7.5752536638099971E-003) (  6.5919584251963930E-003,  3.3495133181517590E-003) (  2.8724121112686848E-002, -0.0000000000000000     ) (  2.4432786927353057E-002, -1.2428693185409127E-002) ( -3.9356906930672758E-003,  5.3801548743643820E-003) (  0.0000000000000000     ,  0.0000000000000000     ) ( -2.1311982149715605E-002, -6.6978789633376001E-002) ( -1.0515206357994036E-003, -1.0721272922331149E-003) ( -2.1737461432907463E-003, -7.2208361287704880E-004)
 (  3.5245277230492186E-002,-0.11076783389809985     ) (  2.8344229245395309E-003,  1.7433033163875105E-002) (  2.1385016150903954E-003,  2.9224298057264316E-003) (  2.4432786927353057E-002,  1.2428693185409127E-002) ( -2.6852043108220446E-002, -0.0000000000000000     ) (  0.0000000000000000     ,  0.0000000000000000     ) ( -3.9356906930672758E-003,  5.3801548743643820E-003) ( -7.0290771868496043E-003,  4.3198176415145395E-002) (  7.9799358671386426E-003,  2.5079050345391738E-002) ( -1.2878445058577426E-003, -1.3130824026414589E-003)
 (  1.2878445058577426E-003, -1.3130824026414589E-003) (  7.9799358671386426E-003, -2.5079050345391738E-002) (  7.0290771868496043E-003,  4.3198176415145395E-002) ( -3.9356906930672758E-003, -5.3801548743643820E-003) (  0.0000000000000000     , -0.0000000000000000     ) ( -2.6852043108220446E-002, -0.0000000000000000     ) ( -2.4432786927353057E-002,  1.2428693185409127E-002) (  2.1385016150903954E-003, -2.9224298057264316E-003) ( -2.8344229245395309E-003,  1.7433033163875105E-002) (  3.5245277230492186E-002, 0.11076783389809985     )
 ( -2.1737461432907463E-003,  7.2208361287704880E-004) (  1.0515206357994036E-003, -1.0721272922331149E-003) ( -2.1311982149715605E-002,  6.6978789633376001E-002) (  0.0000000000000000     , -0.0000000000000000     ) ( -3.9356906930672758E-003, -5.3801548743643820E-003) ( -2.4432786927353057E-002, -1.2428693185409127E-002) (  2.8724121112686848E-002, -0.0000000000000000     ) ( -6.5919584251963930E-003,  3.3495133181517590E-003) (  5.5415676930768180E-003, -7.5752536638099971E-003) (  1.0274762590050260E-002, -6.3111454115325760E-002)
 (  0.0000000000000000     , -0.0000000000000000     ) ( -3.3204520810827228E-003,  1.1030009380320887E-003) (  0.0000000000000000     , -0.0000000000000000     ) ( -2.1311982149715605E-002,  6.6978789633376001E-002) ( -7.0290771868496043E-003, -4.3198176415145395E-002) (  2.1385016150903954E-003,  2.9224298057264316E-003) ( -6.5919584251963930E-003, -3.3495133181517590E-003) (  3.5914849980493477E-002, -0.0000000000000000     ) (  3.0306206253369435E-002, -1.5421301652201017E-002) ( -1.7890905793422514E-003,  2.4417360386000944E-003)
 (  0.0000000000000000     , -0.0000000000000000     ) (  0.0000000000000000     , -0.0000000000000000     ) ( -3.3204520810827228E-003,  1.1030009380320887E-003) ( -1.0515206357994036E-003,  1.0721272922331149E-003) (  7.9799358671386426E-003, -2.5079050345391738E-002) ( -2.8344229245395309E-003, -1.7433033163875105E-002) (  5.5415676930768180E-003,  7.5752536638099971E-003) (  3.0306206253369435E-002,  1.5421301652201017E-002) ( -6.2461740380676048E-002, -0.0000000000000000     ) ( -1.2673288318462636E-002,  6.4591935802150811E-003)
 (  0.0000000000000000     , -0.0000000000000000     ) (  0.0000000000000000     , -0.0000000000000000     ) (  0.0000000000000000     , -0.0000000000000000     ) ( -2.1737461432907463E-003,  7.2208361287704880E-004) ( -1.2878445058577426E-003,  1.3130824026414589E-003) (  3.5245277230492186E-002,-0.11076783389809985     ) (  1.0274762590050260E-002,  6.3111454115325760E-002) ( -1.7890905793422514E-003, -2.4417360386000944E-003) ( -1.2673288318462636E-002, -6.4591935802150811E-003) (  2.4674812395716172E-002, -0.0000000000000000     )
 Mode           44
 (  2.8833879711210597E-002, -0.0000000000000000     ) (  6.2530322524921578E-002, -3.1745735932734359E-002) ( -2.6318842768928465E-002,  3.6024274389115866E-002) ( -1.7948792120340847E-002, 0.11036738927992767     ) (  3.7217240720934623E-002, 0.11695997975929161     ) (  2.2510421692023521E-002,  2.2874574628832772E-002) (  3.8297196488453669E-003,  1.2914973956433032E-003) (  0.0000000000000000     ,  0.0000000000000000     ) (  0.0000000000000000     ,  0.0000000000000000     ) (  0.0000000000000000     ,  0.0000000000000000     )
 (  6.2530322524921578E-002,  3.1745735932734359E-002) ( -7.8718316231491892E-002, -0.0000000000000000     ) (-0.13617169882818603     ,  6.9134549124775069E-002) (  1.4811179839683195E-002, -2.0290934493118726E-002) (  5.1602956247700322E-003, -3.1781024392105402E-002) (  8.4005245838716276E-003,  2.6402717869650164E-002) (  1.8379682346778520E-002,  1.8677011974618064E-002) (  5.8499933937645309E-003,  1.9727948584579227E-003) (  0.0000000000000000     ,  0.0000000000000000     ) (  0.0000000000000000     ,  0.0000000000000000     )
 ( -2.6318842768928465E-002, -3.6024274389115866E-002) (-0.13617169882818603     , -6.9134549124775069E-002) (  4.5420039722542056E-002, -0.0000000000000000     ) (  2.6109329699094005E-002, -1.3256777014316387E-002) (  1.0235727419178735E-002, -1.4015978577787424E-002) (  1.2487859323790441E-002, -7.6838322388595573E-002) ( -2.2551938148615454E-002, -7.0866889521067386E-002) (  0.0000000000000000     ,  0.0000000000000000     ) (  5.8499933937645309E-003,  1.9727948584579227E-003) (  0.0000000000000000     ,  0.0000000000000000     )
 ( -1.7948792120340847E-002,-0.11036738927992767     ) (  1.4811179839683195E-002,  2.0290934493118726E-002) (  2.6109329699094005E-002,  1.3256777014316387E-002) (  3.6922962927401055E-002, -0.0000000000000000     ) ( 0.10668098521658170     , -5.4163067651227179E-002) ( -1.0434324576117270E-002,  1.4294914721991743E-002) (  0.0000000000000000     ,  0.0000000000000000     ) ( -2.2551938148615454E-002, -7.0866889521067386E-002) ( -1.8379682346778520E-002, -1.8677011974618064E-002) (  3.8297196488453669E-003,  1.2914973956433032E-003)
 (  3.7217240720934623E-002,-0.11695997975929161     ) (  5.1602956247700322E-003,  3.1781024392105402E-002) (  1.0235727419178735E-002,  1.4015978577787424E-002) ( 0.10668098521658170     ,  5.4163067651227179E-002) ( -3.2458566129661817E-002, -0.0000000000000000     ) (  0.0000000000000000     ,  0.0000000000000000     ) ( -1.0434324576117270E-002,  1.4294914721991743E-002) ( -1.2487859323790441E-002,  7.6838322388595573E-002) (  8.4005245838716276E-003,  2.6402717869650164E-002) ( -2.2510421692023521E-002, -2.2874574628832772E-002)
 (  2.2510421692023521E-002, -2.2874574628832772E-002) (  8.4005245838716276E-003, -2.6402717869650164E-002) (  1.2487859323790441E-002,  7.6838322388595573E-002) ( -1.0434324576117270E-002, -1.4294914721991743E-002) (  0.0000000000000000     , -0.0000000000000000     ) ( -3.2458566129661817E-002, -0.0000000000000000     ) (-0.10668098521658170     ,  5.4163067651227179E-002) (  1.0235727419178735E-002, -1.4015978577787424E-002) ( -5.1602956247700322E-003,  3.1781024392105402E-002) (  3.7217240720934623E-002, 0.11695997975929161     )
 (  3.8297196488453669E-003, -1.2914973956433032E-003) (  1.8379682346778520E-002, -1.8677011974618064E-002) ( -2.2551938148615454E-002,  7.0866889521067386E-002) (  0.0000000000000000     , -0.0000000000000000     ) ( -1.0434324576117270E-002, -1.4294914721991743E-002) (-0.10668098521658170     , -5.4163067651227179E-002) (  3.6922962927401055E-002, -0.0000000000000000     ) ( -2.6109329699094005E-002,  1.3256777014316387E-002) (  1.4811179839683195E-002, -2.0290934493118726E-002) (  1.7948792120340847E-002,-0.11036738927992767     )
 (  0.0000000000000000     , -0.0000000000000000     ) (  5.8499933937645309E-003, -1.9727948584579227E-003) (  0.0000000000000000     , -0.0000000000000000     ) ( -2.2551938148615454E-002,  7.0866889521067386E-002) ( -1.2487859323790441E-002, -7.6838322388595573E-002) (  1.0235727419178735E-002,  1.4015978577787424E-002) ( -2.6109329699094005E-002, -1.3256777014316387E-002) (  4.5420039722542056E-002, -0.0000000000000000     ) ( 0.13617169882818603     , -6.9134549124775069E-002) ( -2.6318842768928465E-002,  3.6024274389115866E-002)
 (  0.0000000000000000     , -0.0000000000000000     ) (  0.0000000000000000     , -0.0000000000000000     ) (  5.8499933937645309E-003, -1.9727948584579227E-003) ( -1.8379682346778520E-002,  1.8677011974618064E-002) (  8.4005245838716276E-003, -2.6402717869650164E-002) ( -5.1602956247700322E-003, -3.1781024392105402E-002) (  1.4811179839683195E-002,  2.0290934493118726E-002) ( 0.13617169882818603     ,  6.9134549124775069E-002) ( -7.8718316231491892E-002, -0.0000000000000000     ) ( -6.2530322524921578E-002,  3.1745735932734359E-002)
 (  0.0000000000000000     , -0.0000000000000000     ) (  0.0000000000000000     , -0.0000000000000000     ) (  0.0000000000000000     , -0.0000000000000000     ) (  3.8297196488453669E-003, -1.2914973956433032E-003) ( -2.2510421692023521E-002,  2.2874574628832772E-002) (  3.7217240720934623E-002,-0.11695997975929161     ) (  1.7948792120340847E-002, 0.11036738927992767     ) ( -2.6318842768928465E-002, -3.6024274389115866E-002) ( -6.2530322524921578E-002, -3.1745735932734359E-002) (  2.8833879711210597E-002, -0.0000000000000000     )
 Mode           45
 (  3.2245494906619132E-003, -0.0000000000000000     ) (  2.7469357348377414E-002, -1.3952905133302808E-002) ( -7.7883054562348022E-003,  1.0660812443521725E-002) ( -8.5337376539084790E-003,  5.2705009979721107E-002) (  1.5467098886765115E-002,  4.8571275539793970E-002) (  1.2444542254599662E-002,  1.2649726938785332E-002) (  3.3583627505999270E-003,  1.1293757106097589E-003) (  0.0000000000000000     ,  0.0000000000000000     ) (  0.0000000000000000     ,  0.0000000000000000     ) (  0.0000000000000000     ,  0.0000000000000000     )
 (  2.7469357348377414E-002,  1.3952905133302808E-002) ( -1.6261694872338230E-003, -0.0000000000000000     ) ( -5.3685331652324510E-002,  2.7270968770525938E-002) (  1.5707545203228852E-003, -2.1532202574628414E-003) (  2.3926590249953332E-003, -1.4809989327937716E-002) (  3.5139918402847113E-003,  1.1038118079325213E-002) (  1.0160926202091239E-002,  1.0328458795187574E-002) (  5.1299838385814225E-003,  1.7251498939712541E-003) (  0.0000000000000000     ,  0.0000000000000000     ) (  0.0000000000000000     ,  0.0000000000000000     )
 ( -7.7883054562348022E-003, -1.0660812443521725E-002) ( -5.3685331652324510E-002, -2.7270968770525938E-002) ( -6.0306239963031959E-003, -0.0000000000000000     ) (  8.1029035505341095E-003, -4.1170840566480578E-003) (  2.1333125711812352E-003, -2.9212203182317539E-003) (  5.8765428334705688E-003, -3.6326719551039700E-002) ( -9.3304264706425520E-003, -2.9294532750722836E-002) (  0.0000000000000000     ,  0.0000000000000000     ) (  5.1299838385814225E-003,  1.7251498939712541E-003) (  0.0000000000000000     ,  0.0000000000000000     )
 ( -8.5337376539084790E-003, -5.2705009979721107E-002) (  1.5707545203228852E-003,  2.1532202574628414E-003) (  8.1029035505341095E-003,  4.1170840566480578E-003) ( -1.0465078124884228E-003, -0.0000000000000000     ) (  4.0045388290571506E-002, -2.0343124671307004E-002) ( -1.0888286908496731E-003,  1.4924572427947400E-003) (  0.0000000000000000     ,  0.0000000000000000     ) ( -9.3304264706425520E-003, -2.9294532750722836E-002) ( -1.0160926202091239E-002, -1.0328458795187574E-002) (  3.3583627505999270E-003,  1.1293757106097589E-003)
 (  1.5467098886765115E-002, -4.8571275539793970E-002) (  2.3926590249953332E-003,  1.4809989327937716E-002) (  2.1333125711812352E-003,  2.9212203182317539E-003) (  4.0045388290571506E-002,  2.0343124671307004E-002) (  5.4787518053635289E-003, -0.0000000000000000     ) (  0.0000000000000000     ,  0.0000000000000000     ) ( -1.0888286908496731E-003,  1.4924572427947400E-003) ( -5.8765428334705688E-003,  3.6326719551039700E-002) (  3.5139918402847113E-003,  1.1038118079325213E-002) ( -1.2444542254599662E-002, -1.2649726938785332E-002)
 (  1.2444542254599662E-002, -1.2649726938785332E-002) (  3.5139918402847113E-003, -1.1038118079325213E-002) (  5.8765428334705688E-003,  3.6326719551039700E-002) ( -1.0888286908496731E-003, -1.4924572427947400E-003) (  0.0000000000000000     , -0.0000000000000000     ) (  5.4787518053635289E-003, -0.0000000000000000     ) ( -4.0045388290571506E-002,  2.0343124671307004E-002) (  2.1333125711812352E-003, -2.9212203182317539E-003) ( -2.3926590249953332E-003,  1.4809989327937716E-002) (  1.5467098886765115E-002,  4.8571275539793970E-002)
 (  3.3583627505999270E-003, -1.1293757106097589E-003) (  1.0160926202091239E-002, -1.0328458795187574E-002) ( -9.3304264706425520E-003,  2.9294532750722836E-002) (  0.0000000000000000     , -0.0000000000000000     ) ( -1.0888286908496731E-003, -1.4924572427947400E-003) ( -4.0045388290571506E-002, -2.0343124671307004E-002) ( -1.0465078124884228E-003, -0.0000000000000000     ) ( -8.1029035505341095E-003,  4.1170840566480578E-003) (  1.5707545203228852E-003, -2.1532202574628414E-003) (  8.5337376539084790E-003, -5.2705009979721107E-002)
 (  0.0000000000000000     , -0.0000000000000000     ) (  5.1299838385814225E-003, -1.7251498939712541E-003) (  0.0000000000000000     , -0.0000000000000000     ) ( -9.3304264706425520E-003,  2.9294532750722836E-002) ( -5.8765428334705688E-003, -3.6326719551039700E-002) (  2.1333125711812352E-003,  2.9212203182317539E-003) ( -8.1029035505341095E-003, -4.1170840566480578E-003) ( -6.0306239963031959E-003, -0.0000000000000000     ) (  5.3685331652324510E-002, -2.7270968770525938E-002) ( -7.7883054562348022E-003,  1.0660812443521725E-002)
 (  0.0000000000000000     , -0.0000000000000000     ) (  0.0000000000000000     , -0.0000000000000000     ) (  5.1299838385814225E-003, -1.7251498939712541E-003) ( -1.0160926202091239E-002,  1.0328458795187574E-002) (  3.5139918402847113E-003, -1.1038118079325213E-002) ( -2.3926590249953332E-003, -1.4809989327937716E-002) (  1.5707545203228852E-003,  2.1532202574628414E-003) (  5.3685331652324510E-002,  2.7270968770525938E-002) ( -1.6261694872338230E-003, -0.0000000000000000     ) ( -2.7469357348377414E-002,  1.3952905133302808E-002)
 (  0.0000000000000000     , -0.0000000000000000     ) (  0.0000000000000000     , -0.0000000000000000     ) (  0.0000000000000000     , -0.0000000000000000     ) (  3.3583627505999270E-003, -1.1293757106097589E-003) ( -1.2444542254599662E-002,  1.2649726938785332E-002) (  1.5467098886765115E-002, -4.8571275539793970E-002) (  8.5337376539084790E-003,  5.2705009979721107E-002) ( -7.7883054562348022E-003, -1.0660812443521725E-002) ( -2.7469357348377414E-002, -1.3952905133302808E-002) (  3.2245494906619132E-003, -0.0000000000000000     )
