# Supplementary material for: Design of high-temperature f-block molecular nanomagnets through the control of vibration-induced spin relaxation
Source: Chem Sci. 2019 Dec 2;11(6):1593–8. doi: 10.1039/c9sc03133b (PMC7025469; doi:10.1039/c9sc03133b)
Supplement: Supplementary file 3 [file SC-011-C9SC03133B-s003.zip › SI/Home-Made-Codes/Pert-Ham-Temp/matrix30K.inp]

 Mode            1
 (  7.8805853450046436E-003, -0.0000000000000000     ) ( -6.9196029958699945E-002,  3.5187576432277198E-002) (  7.9202674505325157E-002,-0.10785185988450202     ) ( -1.1902834773214022E-002,  7.3327293714205141E-002) ( -7.8575973644893382E-002,-0.24661256835109427     ) ( -5.2287802100273423E-002, -5.3142799943813553E-002) (  5.1544846659393549E-003,  1.6908279256171877E-003) (  0.0000000000000000     ,  0.0000000000000000     ) (  0.0000000000000000     ,  0.0000000000000000     ) (  0.0000000000000000     ,  0.0000000000000000     )
 ( -6.9196029958699945E-002, -3.5187576432277198E-002) (  5.2785073501882732E-002, -0.0000000000000000     ) ( 0.21022928459494455     ,-0.10689874284124437     ) ( -8.5142187271684600E-002, 0.11600857926448012     ) ( -1.5857666616297429E-004,  9.1496510342395712E-004) ( -1.7150798030063412E-002, -5.3841422498599037E-002) ( -4.2692811639098820E-002, -4.3390914455049910E-002) (  7.8736053833854212E-003,  2.5827823187619752E-003) (  0.0000000000000000     ,  0.0000000000000000     ) (  0.0000000000000000     ,  0.0000000000000000     )
 (  7.9202674505325157E-002, 0.10785185988450202     ) ( 0.21022928459494455     , 0.10689874284124437     ) ( -3.8838798207899330E-002, -0.0000000000000000     ) ( -4.1860622477282415E-002,  2.1293511840257344E-002) ( -4.3599920162816740E-002,  5.9397992071802089E-002) (  4.7007352816754756E-003, -2.9020777199741870E-002) (  4.8688239388763481E-002, 0.15278488948021163     ) (  0.0000000000000000     ,  0.0000000000000000     ) (  7.8736053833854212E-003,  2.5827823187619752E-003) (  0.0000000000000000     ,  0.0000000000000000     )
 ( -1.1902834773214022E-002, -7.3327293714205141E-002) ( -8.5142187271684600E-002,-0.11600857926448012     ) ( -4.1860622477282415E-002, -2.1293511840257344E-002) ( -3.4380165292190325E-002, -0.0000000000000000     ) (-0.16316946440873606     ,  8.2978235534581293E-002) (  6.0481846682329796E-002, -8.2397981627334776E-002) (  0.0000000000000000     ,  0.0000000000000000     ) (  4.8688239388763481E-002, 0.15278488948021163     ) (  4.2692811639098820E-002,  4.3390914455049910E-002) (  5.1544846659393549E-003,  1.6908279256171877E-003)
 ( -7.8575973644893382E-002, 0.24661256835109427     ) ( -1.5857666616297429E-004, -9.1496510342395712E-004) ( -4.3599920162816740E-002, -5.9397992071802089E-002) (-0.16316946440873606     , -8.2978235534581293E-002) (  1.2553304653202275E-002, -0.0000000000000000     ) (  0.0000000000000000     ,  0.0000000000000000     ) (  6.0481846682329796E-002, -8.2397981627334776E-002) ( -4.7007352816754756E-003,  2.9020777199741870E-002) ( -1.7150798030063412E-002, -5.3841422498599037E-002) (  5.2287802100273423E-002,  5.3142799943813553E-002)
 ( -5.2287802100273423E-002,  5.3142799943813553E-002) ( -1.7150798030063412E-002,  5.3841422498599037E-002) (  4.7007352816754756E-003,  2.9020777199741870E-002) (  6.0481846682329796E-002,  8.2397981627334776E-002) (  0.0000000000000000     , -0.0000000000000000     ) (  1.2553304653202275E-002, -0.0000000000000000     ) ( 0.16316946440873606     , -8.2978235534581293E-002) ( -4.3599920162816740E-002,  5.9397992071802089E-002) (  1.5857666616297429E-004, -9.1496510342395712E-004) ( -7.8575973644893382E-002,-0.24661256835109427     )
 (  5.1544846659393549E-003, -1.6908279256171877E-003) ( -4.2692811639098820E-002,  4.3390914455049910E-002) (  4.8688239388763481E-002,-0.15278488948021163     ) (  0.0000000000000000     , -0.0000000000000000     ) (  6.0481846682329796E-002,  8.2397981627334776E-002) ( 0.16316946440873606     ,  8.2978235534581293E-002) ( -3.4380165292190325E-002, -0.0000000000000000     ) (  4.1860622477282415E-002, -2.1293511840257344E-002) ( -8.5142187271684600E-002, 0.11600857926448012     ) (  1.1902834773214022E-002, -7.3327293714205141E-002)
 (  0.0000000000000000     , -0.0000000000000000     ) (  7.8736053833854212E-003, -2.5827823187619752E-003) (  0.0000000000000000     , -0.0000000000000000     ) (  4.8688239388763481E-002,-0.15278488948021163     ) ( -4.7007352816754756E-003, -2.9020777199741870E-002) ( -4.3599920162816740E-002, -5.9397992071802089E-002) (  4.1860622477282415E-002,  2.1293511840257344E-002) ( -3.8838798207899330E-002, -0.0000000000000000     ) (-0.21022928459494455     , 0.10689874284124437     ) (  7.9202674505325157E-002,-0.10785185988450202     )
 (  0.0000000000000000     , -0.0000000000000000     ) (  0.0000000000000000     , -0.0000000000000000     ) (  7.8736053833854212E-003, -2.5827823187619752E-003) (  4.2692811639098820E-002, -4.3390914455049910E-002) ( -1.7150798030063412E-002,  5.3841422498599037E-002) (  1.5857666616297429E-004,  9.1496510342395712E-004) ( -8.5142187271684600E-002,-0.11600857926448012     ) (-0.21022928459494455     ,-0.10689874284124437     ) (  5.2785073501882732E-002, -0.0000000000000000     ) (  6.9196029958699945E-002, -3.5187576432277198E-002)
 (  0.0000000000000000     , -0.0000000000000000     ) (  0.0000000000000000     , -0.0000000000000000     ) (  0.0000000000000000     , -0.0000000000000000     ) (  5.1544846659393549E-003, -1.6908279256171877E-003) (  5.2287802100273423E-002, -5.3142799943813553E-002) ( -7.8575973644893382E-002, 0.24661256835109427     ) (  1.1902834773214022E-002,  7.3327293714205141E-002) (  7.9202674505325157E-002, 0.10785185988450202     ) (  6.9196029958699945E-002,  3.5187576432277198E-002) (  7.8805853450046436E-003, -0.0000000000000000     )
 Mode            2
 (  7.7067344133298368E-002, -0.0000000000000000     ) ( -3.2754716831555820E-002,  1.6693791154668600E-002) (-0.11138808507906586     , 0.15212122648964091     ) ( -3.2784698821059721E-002, 0.19943079025920776     ) (  3.8936039383224354E-002, 0.12269370737598841     ) (  3.3036591100639418E-002,  3.3534603340816808E-002) ( -2.0566251143096458E-003, -6.9470945672894531E-004) (  0.0000000000000000     ,  0.0000000000000000     ) (  0.0000000000000000     ,  0.0000000000000000     ) (  0.0000000000000000     ,  0.0000000000000000     )
 ( -3.2754716831555820E-002, -1.6693791154668600E-002) (-0.26511686502333720     , -0.0000000000000000     ) (  2.9851281628075960E-002, -1.5283833154855316E-002) ( 0.10313739567693715     ,-0.14086140008615414     ) (  1.2224780727782126E-002, -7.4381389147110122E-002) (  8.3974457973525814E-003,  2.6456675996969235E-002) (  2.6974263679179423E-002,  2.7380888970544422E-002) ( -3.1415467541570530E-003, -1.0611862238206801E-003) (  0.0000000000000000     ,  0.0000000000000000     ) (  0.0000000000000000     ,  0.0000000000000000     )
 (-0.11138808507906586     ,-0.15212122648964091     ) (  2.9851281628075960E-002,  1.5283833154855316E-002) ( 0.23186224601895528     , -0.0000000000000000     ) (  8.7204697423583673E-003, -4.3987296718790616E-003) (  5.5789830040096897E-002, -7.6193325421790511E-002) (  2.5609077974852387E-002,-0.15579866833628894     ) ( -2.4311835779442816E-002, -7.6619723355266248E-002) (  0.0000000000000000     ,  0.0000000000000000     ) ( -3.1415467541570530E-003, -1.0611862238206801E-003) (  0.0000000000000000     ,  0.0000000000000000     )
 ( -3.2784698821059721E-002,-0.19943079025920776     ) ( 0.10313739567693715     , 0.14086140008615414     ) (  8.7204697423583673E-003,  4.3987296718790616E-003) ( 0.14182743256835556     , -0.0000000000000000     ) ( -1.0166672354615639E-002,  5.2671047824191077E-003) ( -7.3728086520957831E-002, 0.10069647376793646     ) (  0.0000000000000000     ,  0.0000000000000000     ) ( -2.4311835779442816E-002, -7.6619723355266248E-002) ( -2.6974263679179423E-002, -2.7380888970544422E-002) ( -2.0566251143096458E-003, -6.9470945672894531E-004)
 (  3.8936039383224354E-002,-0.12269370737598841     ) (  1.2224780727782126E-002,  7.4381389147110122E-002) (  5.5789830040096897E-002,  7.6193325421790511E-002) ( -1.0166672354615639E-002, -5.2671047824191077E-003) (-0.18564015769727202     , -0.0000000000000000     ) (  0.0000000000000000     ,  0.0000000000000000     ) ( -7.3728086520957831E-002, 0.10069647376793646     ) ( -2.5609077974852387E-002, 0.15579866833628894     ) (  8.3974457973525814E-003,  2.6456675996969235E-002) ( -3.3036591100639418E-002, -3.3534603340816808E-002)
 (  3.3036591100639418E-002, -3.3534603340816808E-002) (  8.3974457973525814E-003, -2.6456675996969235E-002) (  2.5609077974852387E-002, 0.15579866833628894     ) ( -7.3728086520957831E-002,-0.10069647376793646     ) (  0.0000000000000000     , -0.0000000000000000     ) (-0.18564015769727202     , -0.0000000000000000     ) (  1.0166672354615639E-002, -5.2671047824191077E-003) (  5.5789830040096897E-002, -7.6193325421790511E-002) ( -1.2224780727782126E-002,  7.4381389147110122E-002) (  3.8936039383224354E-002, 0.12269370737598841     )
 ( -2.0566251143096458E-003,  6.9470945672894531E-004) (  2.6974263679179423E-002, -2.7380888970544422E-002) ( -2.4311835779442816E-002,  7.6619723355266248E-002) (  0.0000000000000000     , -0.0000000000000000     ) ( -7.3728086520957831E-002,-0.10069647376793646     ) (  1.0166672354615639E-002,  5.2671047824191077E-003) ( 0.14182743256835556     , -0.0000000000000000     ) ( -8.7204697423583673E-003,  4.3987296718790616E-003) ( 0.10313739567693715     ,-0.14086140008615414     ) (  3.2784698821059721E-002,-0.19943079025920776     )
 (  0.0000000000000000     , -0.0000000000000000     ) ( -3.1415467541570530E-003,  1.0611862238206801E-003) (  0.0000000000000000     , -0.0000000000000000     ) ( -2.4311835779442816E-002,  7.6619723355266248E-002) ( -2.5609077974852387E-002,-0.15579866833628894     ) (  5.5789830040096897E-002,  7.6193325421790511E-002) ( -8.7204697423583673E-003, -4.3987296718790616E-003) ( 0.23186224601895528     , -0.0000000000000000     ) ( -2.9851281628075960E-002,  1.5283833154855316E-002) (-0.11138808507906586     , 0.15212122648964091     )
 (  0.0000000000000000     , -0.0000000000000000     ) (  0.0000000000000000     , -0.0000000000000000     ) ( -3.1415467541570530E-003,  1.0611862238206801E-003) ( -2.6974263679179423E-002,  2.7380888970544422E-002) (  8.3974457973525814E-003, -2.6456675996969235E-002) ( -1.2224780727782126E-002, -7.4381389147110122E-002) ( 0.10313739567693715     , 0.14086140008615414     ) ( -2.9851281628075960E-002, -1.5283833154855316E-002) (-0.26511686502333720     , -0.0000000000000000     ) (  3.2754716831555820E-002, -1.6693791154668600E-002)
 (  0.0000000000000000     , -0.0000000000000000     ) (  0.0000000000000000     , -0.0000000000000000     ) (  0.0000000000000000     , -0.0000000000000000     ) ( -2.0566251143096458E-003,  6.9470945672894531E-004) ( -3.3036591100639418E-002,  3.3534603340816808E-002) (  3.8936039383224354E-002,-0.12269370737598841     ) (  3.2784698821059721E-002, 0.19943079025920776     ) (-0.11138808507906586     ,-0.15212122648964091     ) (  3.2754716831555820E-002,  1.6693791154668600E-002) (  7.7067344133298368E-002, -0.0000000000000000     )
 Mode            3
 ( -8.5107058772911776E-002, -0.0000000000000000     ) (  5.5370909734372434E-002, -2.7934084095154688E-002) ( -2.7263252652348718E-002,  3.7188870077043107E-002) ( -7.5544073916331313E-003,  4.5586512889705659E-002) ( -9.1624355916906791E-003, -2.8819969451601823E-002) (  4.8625565396569126E-003,  4.9503227303292902E-003) ( -1.5733973079653644E-003, -5.3104609531892850E-004) (  0.0000000000000000     ,  0.0000000000000000     ) (  0.0000000000000000     ,  0.0000000000000000     ) (  0.0000000000000000     ,  0.0000000000000000     )
 (  5.5370909734372434E-002,  2.7934084095154688E-002) ( 0.28595508294151850     , -0.0000000000000000     ) (-0.10220393669555847     ,  5.1550744631645821E-002) (  1.8551712298941481E-002, -2.5267162290911600E-002) (  2.5310895767716654E-003, -1.5249847333819349E-002) ( -2.0305070385479946E-003, -6.3880997502059837E-003) (  3.9702607891976228E-003,  4.0419215838026707E-003) ( -2.4034040873303427E-003, -8.1118630976990795E-004) (  0.0000000000000000     ,  0.0000000000000000     ) (  0.0000000000000000     ,  0.0000000000000000     )
 ( -2.7263252652348718E-002, -3.7188870077043107E-002) (-0.10220393669555847     , -5.1550744631645821E-002) (-0.22572103979894798     , -0.0000000000000000     ) (  1.9523043641132731E-002, -9.8496811804151436E-003) (  1.1665073282442101E-002, -1.5900790451239599E-002) (  5.6151634798734633E-003, -3.3860463289250554E-002) (  5.6210920443031630E-003,  1.7678569539088990E-002) (  0.0000000000000000     ,  0.0000000000000000     ) ( -2.4034040873303427E-003, -8.1118630976990795E-004) (  0.0000000000000000     ,  0.0000000000000000     )
 ( -7.5544073916331313E-003, -4.5586512889705659E-002) (  1.8551712298941481E-002,  2.5267162290911600E-002) (  1.9523043641132731E-002,  9.8496811804151436E-003) (-0.14888074325042200     , -0.0000000000000000     ) (  8.0975497328147003E-002, -4.0846554165607951E-002) ( -1.3011195500606412E-002,  1.7718425992407548E-002) (  0.0000000000000000     ,  0.0000000000000000     ) (  5.6210920443031630E-003,  1.7678569539088990E-002) ( -3.9702607891976228E-003, -4.0419215838026707E-003) ( -1.5733973079653644E-003, -5.3104609531892850E-004)
 ( -9.1624355916906791E-003,  2.8819969451601823E-002) (  2.5310895767716654E-003,  1.5249847333819349E-002) (  1.1665073282442101E-002,  1.5900790451239599E-002) (  8.0975497328147003E-002,  4.0846554165607951E-002) ( 0.17375375888076325     , -0.0000000000000000     ) (  0.0000000000000000     ,  0.0000000000000000     ) ( -1.3011195500606412E-002,  1.7718425992407548E-002) ( -5.6151634798734633E-003,  3.3860463289250554E-002) ( -2.0305070385479946E-003, -6.3880997502059837E-003) ( -4.8625565396569126E-003, -4.9503227303292902E-003)
 (  4.8625565396569126E-003, -4.9503227303292902E-003) ( -2.0305070385479946E-003,  6.3880997502059837E-003) (  5.6151634798734633E-003,  3.3860463289250554E-002) ( -1.3011195500606412E-002, -1.7718425992407548E-002) (  0.0000000000000000     , -0.0000000000000000     ) ( 0.17375375888076325     , -0.0000000000000000     ) ( -8.0975497328147003E-002,  4.0846554165607951E-002) (  1.1665073282442101E-002, -1.5900790451239599E-002) ( -2.5310895767716654E-003,  1.5249847333819349E-002) ( -9.1624355916906791E-003, -2.8819969451601823E-002)
 ( -1.5733973079653644E-003,  5.3104609531892850E-004) (  3.9702607891976228E-003, -4.0419215838026707E-003) (  5.6210920443031630E-003, -1.7678569539088990E-002) (  0.0000000000000000     , -0.0000000000000000     ) ( -1.3011195500606412E-002, -1.7718425992407548E-002) ( -8.0975497328147003E-002, -4.0846554165607951E-002) (-0.14888074325042200     , -0.0000000000000000     ) ( -1.9523043641132731E-002,  9.8496811804151436E-003) (  1.8551712298941481E-002, -2.5267162290911600E-002) (  7.5544073916331313E-003, -4.5586512889705659E-002)
 (  0.0000000000000000     , -0.0000000000000000     ) ( -2.4034040873303427E-003,  8.1118630976990795E-004) (  0.0000000000000000     , -0.0000000000000000     ) (  5.6210920443031630E-003, -1.7678569539088990E-002) ( -5.6151634798734633E-003, -3.3860463289250554E-002) (  1.1665073282442101E-002,  1.5900790451239599E-002) ( -1.9523043641132731E-002, -9.8496811804151436E-003) (-0.22572103979894798     , -0.0000000000000000     ) ( 0.10220393669555847     , -5.1550744631645821E-002) ( -2.7263252652348718E-002,  3.7188870077043107E-002)
 (  0.0000000000000000     , -0.0000000000000000     ) (  0.0000000000000000     , -0.0000000000000000     ) ( -2.4034040873303427E-003,  8.1118630976990795E-004) ( -3.9702607891976228E-003,  4.0419215838026707E-003) ( -2.0305070385479946E-003,  6.3880997502059837E-003) ( -2.5310895767716654E-003, -1.5249847333819349E-002) (  1.8551712298941481E-002,  2.5267162290911600E-002) ( 0.10220393669555847     ,  5.1550744631645821E-002) ( 0.28595508294151850     , -0.0000000000000000     ) ( -5.5370909734372434E-002,  2.7934084095154688E-002)
 (  0.0000000000000000     , -0.0000000000000000     ) (  0.0000000000000000     , -0.0000000000000000     ) (  0.0000000000000000     , -0.0000000000000000     ) ( -1.5733973079653644E-003,  5.3104609531892850E-004) ( -4.8625565396569126E-003,  4.9503227303292902E-003) ( -9.1624355916906791E-003,  2.8819969451601823E-002) (  7.5544073916331313E-003,  4.5586512889705659E-002) ( -2.7263252652348718E-002, -3.7188870077043107E-002) ( -5.5370909734372434E-002, -2.7934084095154688E-002) ( -8.5107058772911776E-002, -0.0000000000000000     )
 Mode            4
 ( 0.24691932655715554     , -0.0000000000000000     ) ( -7.6879725450870393E-002, -6.0081575804877468E-002) (  2.6330116172206687E-002,-0.22735245667492074     ) (  1.2557094915243046E-003,-0.17357401286703017     ) ( -1.8316165137501025E-003, -2.4948307060301132E-002) (  3.7919287504444385E-002,  3.4857695039492216E-002) ( -2.3553586285882767E-002, -8.1335837473681064E-003) (  0.0000000000000000     ,  0.0000000000000000     ) (  0.0000000000000000     ,  0.0000000000000000     ) (  0.0000000000000000     ,  0.0000000000000000     )
 ( -7.6879725450870393E-002,  6.0081575804877468E-002) (-0.56862044497671727     , -0.0000000000000000     ) ( 0.12483852606597048     ,  8.7826524663367989E-002) ( -2.6484266288222282E-002, 0.21589091897944193     ) (  1.1849167233418900E-004,  5.8715711115280622E-002) (  1.1265647924842356E-003, -6.0014537053341890E-004) (  3.0960968598594284E-002,  2.8461188818766747E-002) ( -3.5978697347577186E-002, -1.2424254397858974E-002) (  0.0000000000000000     ,  0.0000000000000000     ) (  0.0000000000000000     ,  0.0000000000000000     )
 (  2.6330116172206687E-002, 0.22735245667492074     ) ( 0.12483852606597048     , -8.7826524663367989E-002) ( 0.42513264287152425     , -0.0000000000000000     ) ( -1.1717660901145222E-002, -1.5499598853032056E-002) ( -1.0123310244832387E-002, 0.10883058207019727     ) ( -3.9414958089985518E-004, 0.12957700513719828     ) (  3.9390174541377452E-003,  2.4360221821363333E-002) (  0.0000000000000000     ,  0.0000000000000000     ) ( -3.5978697347577186E-002, -1.2424254397858974E-002) (  0.0000000000000000     ,  0.0000000000000000     )
 (  1.2557094915243046E-003, 0.17357401286703017     ) ( -2.6484266288222282E-002,-0.21589091897944193     ) ( -1.1717660901145222E-002,  1.5499598853032056E-002) ( 0.26861604658326632     , -0.0000000000000000     ) ( -8.7020715937201440E-002, -6.9677147894744801E-002) (  2.6258527777180928E-002,-0.16757360727797591     ) (  0.0000000000000000     ,  0.0000000000000000     ) (  3.9390174541377452E-003,  2.4360221821363333E-002) ( -3.0960968598594284E-002, -2.8461188818766747E-002) ( -2.3553586285882767E-002, -8.1335837473681064E-003)
 ( -1.8316165137501025E-003,  2.4948307060301132E-002) (  1.1849167233418900E-004, -5.8715711115280622E-002) ( -1.0123310244832387E-002,-0.10883058207019727     ) ( -8.7020715937201440E-002,  6.9677147894744801E-002) (-0.37204757103522890     , -0.0000000000000000     ) (  0.0000000000000000     ,  0.0000000000000000     ) (  2.6258527777180928E-002,-0.16757360727797591     ) (  3.9414958089985518E-004,-0.12957700513719828     ) (  1.1265647924842356E-003, -6.0014537053341890E-004) ( -3.7919287504444385E-002, -3.4857695039492216E-002)
 (  3.7919287504444385E-002, -3.4857695039492216E-002) (  1.1265647924842356E-003,  6.0014537053341890E-004) ( -3.9414958089985518E-004,-0.12957700513719828     ) (  2.6258527777180928E-002, 0.16757360727797591     ) (  0.0000000000000000     , -0.0000000000000000     ) (-0.37204757103522890     , -0.0000000000000000     ) (  8.7020715937201440E-002,  6.9677147894744801E-002) ( -1.0123310244832387E-002, 0.10883058207019727     ) ( -1.1849167233418900E-004, -5.8715711115280622E-002) ( -1.8316165137501027E-003, -2.4948307060301132E-002)
 ( -2.3553586285882767E-002,  8.1335837473681064E-003) (  3.0960968598594284E-002, -2.8461188818766747E-002) (  3.9390174541377452E-003, -2.4360221821363333E-002) (  0.0000000000000000     , -0.0000000000000000     ) (  2.6258527777180928E-002, 0.16757360727797591     ) (  8.7020715937201440E-002, -6.9677147894744801E-002) ( 0.26861604658326632     , -0.0000000000000000     ) (  1.1717660901145222E-002,  1.5499598853032056E-002) ( -2.6484266288222282E-002, 0.21589091897944193     ) ( -1.2557094915243046E-003, 0.17357401286703017     )
 (  0.0000000000000000     , -0.0000000000000000     ) ( -3.5978697347577186E-002,  1.2424254397858974E-002) (  0.0000000000000000     , -0.0000000000000000     ) (  3.9390174541377452E-003, -2.4360221821363333E-002) (  3.9414958089985518E-004, 0.12957700513719828     ) ( -1.0123310244832387E-002,-0.10883058207019727     ) (  1.1717660901145222E-002, -1.5499598853032056E-002) ( 0.42513264287152425     , -0.0000000000000000     ) (-0.12483852606597048     , -8.7826524663367989E-002) (  2.6330116172206687E-002,-0.22735245667492074     )
 (  0.0000000000000000     , -0.0000000000000000     ) (  0.0000000000000000     , -0.0000000000000000     ) ( -3.5978697347577186E-002,  1.2424254397858974E-002) ( -3.0960968598594284E-002,  2.8461188818766747E-002) (  1.1265647924842356E-003,  6.0014537053341890E-004) ( -1.1849167233418900E-004,  5.8715711115280622E-002) ( -2.6484266288222282E-002,-0.21589091897944193     ) (-0.12483852606597048     ,  8.7826524663367989E-002) (-0.56862044497671727     , -0.0000000000000000     ) (  7.6879725450870393E-002,  6.0081575804877468E-002)
 (  0.0000000000000000     , -0.0000000000000000     ) (  0.0000000000000000     , -0.0000000000000000     ) (  0.0000000000000000     , -0.0000000000000000     ) ( -2.3553586285882767E-002,  8.1335837473681064E-003) ( -3.7919287504444385E-002,  3.4857695039492216E-002) ( -1.8316165137501027E-003,  2.4948307060301132E-002) ( -1.2557094915243046E-003,-0.17357401286703017     ) (  2.6330116172206687E-002, 0.22735245667492074     ) (  7.6879725450870393E-002, -6.0081575804877468E-002) ( 0.24691932655715554     , -0.0000000000000000     )
 Mode            5
 (  2.8816606656026748E-002, -0.0000000000000000     ) ( -6.6465308016158450E-002,  3.5251460559410919E-002) (  7.0575483221169591E-002,-0.10021567133563619     ) (  1.1057371675985285E-002,-0.14176164109718617     ) ( -1.6447543382739703E-002, -5.5617747829719996E-002) (  1.9865255547395756E-002,  3.1529497419476478E-003) ( -2.2098815334807564E-003, -4.0040744732564521E-003) (  0.0000000000000000     ,  0.0000000000000000     ) (  0.0000000000000000     ,  0.0000000000000000     ) (  0.0000000000000000     ,  0.0000000000000000     )
 ( -6.6465308016158450E-002, -3.5251460559410919E-002) ( -1.3891922742649738E-002, -0.0000000000000000     ) ( 0.10610716455107087     , -5.8376114315120492E-002) ( -7.7765672894832841E-002, 0.10358150682494001     ) ( -6.0042926516051739E-003,  5.4104337270201967E-002) ( -3.1943536854980832E-003, -1.1536975011993264E-002) (  1.6219913233704177E-002,  2.5743726841372105E-003) ( -3.3756498013535518E-003, -6.1163247873127083E-003) (  0.0000000000000000     ,  0.0000000000000000     ) (  0.0000000000000000     ,  0.0000000000000000     )
 (  7.0575483221169591E-002, 0.10021567133563619     ) ( 0.10610716455107087     ,  5.8376114315120492E-002) ( -6.2569124448751774E-003, -0.0000000000000000     ) ( -1.5110680070416103E-002,  8.4214536126661806E-003) ( -3.9138184540068781E-002,  5.3275393693514222E-002) ( -1.0518445735349708E-002, 0.11197828490147996     ) (  1.0918301230247365E-002,  3.5569849711366036E-002) (  0.0000000000000000     ,  0.0000000000000000     ) ( -3.3756498013535518E-003, -6.1163247873127083E-003) (  0.0000000000000000     ,  0.0000000000000000     )
 (  1.1057371675985285E-002, 0.14176164109718617     ) ( -7.7765672894832841E-002,-0.10358150682494001     ) ( -1.5110680070416103E-002, -8.4214536126661806E-003) ( -2.8673091333798638E-003, -0.0000000000000000     ) ( -7.9601326994326344E-002,  4.3755803587359920E-002) (  5.5865203431838754E-002, -7.4698691146815405E-002) (  0.0000000000000000     ,  0.0000000000000000     ) (  1.0918301230247365E-002,  3.5569849711366036E-002) ( -1.6219913233704177E-002, -2.5743726841372105E-003) ( -2.2098815334807564E-003, -4.0040744732564521E-003)
 ( -1.6447543382739703E-002,  5.5617747829719996E-002) ( -6.0042926516051739E-003, -5.4104337270201967E-002) ( -3.9138184540068781E-002, -5.3275393693514222E-002) ( -7.9601326994326344E-002, -4.3755803587359920E-002) ( -5.8004623351219668E-003, -0.0000000000000000     ) (  0.0000000000000000     ,  0.0000000000000000     ) (  5.5865203431838754E-002, -7.4698691146815405E-002) (  1.0518445735349708E-002,-0.11197828490147996     ) ( -3.1943536854980832E-003, -1.1536975011993264E-002) ( -1.9865255547395756E-002, -3.1529497419476478E-003)
 (  1.9865255547395756E-002, -3.1529497419476478E-003) ( -3.1943536854980832E-003,  1.1536975011993264E-002) ( -1.0518445735349708E-002,-0.11197828490147996     ) (  5.5865203431838754E-002,  7.4698691146815405E-002) (  0.0000000000000000     , -0.0000000000000000     ) ( -5.8004623351219668E-003, -0.0000000000000000     ) (  7.9601326994326344E-002, -4.3755803587359920E-002) ( -3.9138184540068781E-002,  5.3275393693514222E-002) (  6.0042926516051739E-003, -5.4104337270201967E-002) ( -1.6447543382739703E-002, -5.5617747829719996E-002)
 ( -2.2098815334807564E-003,  4.0040744732564521E-003) (  1.6219913233704177E-002, -2.5743726841372105E-003) (  1.0918301230247365E-002, -3.5569849711366036E-002) (  0.0000000000000000     , -0.0000000000000000     ) (  5.5865203431838754E-002,  7.4698691146815405E-002) (  7.9601326994326344E-002,  4.3755803587359920E-002) ( -2.8673091333798638E-003, -0.0000000000000000     ) (  1.5110680070416103E-002, -8.4214536126661806E-003) ( -7.7765672894832841E-002, 0.10358150682494001     ) ( -1.1057371675985285E-002, 0.14176164109718617     )
 (  0.0000000000000000     , -0.0000000000000000     ) ( -3.3756498013535518E-003,  6.1163247873127083E-003) (  0.0000000000000000     , -0.0000000000000000     ) (  1.0918301230247365E-002, -3.5569849711366036E-002) (  1.0518445735349708E-002, 0.11197828490147996     ) ( -3.9138184540068781E-002, -5.3275393693514222E-002) (  1.5110680070416103E-002,  8.4214536126661806E-003) ( -6.2569124448751774E-003, -0.0000000000000000     ) (-0.10610716455107087     ,  5.8376114315120492E-002) (  7.0575483221169591E-002,-0.10021567133563619     )
 (  0.0000000000000000     , -0.0000000000000000     ) (  0.0000000000000000     , -0.0000000000000000     ) ( -3.3756498013535518E-003,  6.1163247873127083E-003) ( -1.6219913233704177E-002,  2.5743726841372105E-003) ( -3.1943536854980832E-003,  1.1536975011993264E-002) (  6.0042926516051739E-003,  5.4104337270201967E-002) ( -7.7765672894832841E-002,-0.10358150682494001     ) (-0.10610716455107087     , -5.8376114315120492E-002) ( -1.3891922742649738E-002, -0.0000000000000000     ) (  6.6465308016158450E-002, -3.5251460559410919E-002)
 (  0.0000000000000000     , -0.0000000000000000     ) (  0.0000000000000000     , -0.0000000000000000     ) (  0.0000000000000000     , -0.0000000000000000     ) ( -2.2098815334807564E-003,  4.0040744732564521E-003) ( -1.9865255547395756E-002,  3.1529497419476478E-003) ( -1.6447543382739703E-002,  5.5617747829719996E-002) ( -1.1057371675985285E-002,-0.14176164109718617     ) (  7.0575483221169591E-002, 0.10021567133563619     ) (  6.6465308016158450E-002,  3.5251460559410919E-002) (  2.8816606656026748E-002, -0.0000000000000000     )
 Mode            6
 ( 0.16876743328369026     , -0.0000000000000000     ) (-0.32021704819508101     , 0.16253634683521606     ) ( -1.7980309476198731E-003,  1.7639285750358986E-003) ( -2.7083074189397299E-002, 0.16470749479923516     ) ( -2.5748076685022582E-002, -8.1330106557875662E-002) ( -3.0056744716557508E-002, -3.0639598801676798E-002) (  3.2800142557894043E-003,  1.0687903358052317E-003) (  0.0000000000000000     ,  0.0000000000000000     ) (  0.0000000000000000     ,  0.0000000000000000     ) (  0.0000000000000000     ,  0.0000000000000000     )
 (-0.32021704819508101     ,-0.16253634683521606     ) (-0.47913771137409600     , -0.0000000000000000     ) ( 0.55418676831924307     ,-0.28131463932417233     ) ( -2.5962110548514985E-003,  4.2266714290646757E-003) (  8.8246868003664693E-003, -5.3590451516758904E-002) ( -5.7202723931325892E-003, -1.8070685420804106E-002) ( -2.4541229294886696E-002, -2.5017127662566353E-002) (  5.0103045358963977E-003,  1.6326042052882484E-003) (  0.0000000000000000     ,  0.0000000000000000     ) (  0.0000000000000000     ,  0.0000000000000000     )
 ( -1.7980309476198731E-003, -1.7639285750358986E-003) ( 0.55418676831924307     , 0.28131463932417233     ) ( 0.38954086542045224     , -0.0000000000000000     ) ( -8.5681106874475318E-002,  4.3497570650616636E-002) ( -2.0009279917442935E-003,  3.0877385531823658E-003) (  1.9881305538693893E-002,-0.12083200469513229     ) (  1.5770209308804246E-002,  4.9809223476250490E-002) (  0.0000000000000000     ,  0.0000000000000000     ) (  5.0103045358963977E-003,  1.6326042052882484E-003) (  0.0000000000000000     ,  0.0000000000000000     )
 ( -2.7083074189397299E-002,-0.16470749479923516     ) ( -2.5962110548514985E-003, -4.2266714290646757E-003) ( -8.5681106874475318E-002, -4.3497570650616636E-002) ( 0.24298001187358942     , -0.0000000000000000     ) (-0.41983528925285202     , 0.21311890997280050     ) ( -1.1944546704882771E-003,  1.1361916829029516E-003) (  0.0000000000000000     ,  0.0000000000000000     ) (  1.5770209308804246E-002,  4.9809223476250490E-002) (  2.4541229294886696E-002,  2.5017127662566353E-002) (  3.2800142557894043E-003,  1.0687903358052317E-003)
 ( -2.5748076685022582E-002,  8.1330106557875662E-002) (  8.8246868003664693E-003,  5.3590451516758904E-002) ( -2.0009279917442935E-003, -3.0877385531823658E-003) (-0.41983528925285202     ,-0.21311890997280050     ) (-0.32215059920363598     , -0.0000000000000000     ) (  0.0000000000000000     ,  0.0000000000000000     ) ( -1.1944546704882771E-003,  1.1361916829029516E-003) ( -1.9881305538693893E-002, 0.12083200469513229     ) ( -5.7202723931325892E-003, -1.8070685420804106E-002) (  3.0056744716557508E-002,  3.0639598801676798E-002)
 ( -3.0056744716557508E-002,  3.0639598801676798E-002) ( -5.7202723931325892E-003,  1.8070685420804106E-002) (  1.9881305538693893E-002, 0.12083200469513229     ) ( -1.1944546704882771E-003, -1.1361916829029516E-003) (  0.0000000000000000     , -0.0000000000000000     ) (-0.32215059920363598     , -0.0000000000000000     ) ( 0.41983528925285202     ,-0.21311890997280050     ) ( -2.0009279917442935E-003,  3.0877385531823658E-003) ( -8.8246868003664693E-003,  5.3590451516758904E-002) ( -2.5748076685022582E-002, -8.1330106557875662E-002)
 (  3.2800142557894043E-003, -1.0687903358052317E-003) ( -2.4541229294886696E-002,  2.5017127662566353E-002) (  1.5770209308804246E-002, -4.9809223476250490E-002) (  0.0000000000000000     , -0.0000000000000000     ) ( -1.1944546704882771E-003, -1.1361916829029516E-003) ( 0.41983528925285202     , 0.21311890997280050     ) ( 0.24298001187358942     , -0.0000000000000000     ) (  8.5681106874475318E-002, -4.3497570650616636E-002) ( -2.5962110548514985E-003,  4.2266714290646757E-003) (  2.7083074189397299E-002,-0.16470749479923516     )
 (  0.0000000000000000     , -0.0000000000000000     ) (  5.0103045358963977E-003, -1.6326042052882484E-003) (  0.0000000000000000     , -0.0000000000000000     ) (  1.5770209308804246E-002, -4.9809223476250490E-002) ( -1.9881305538693893E-002,-0.12083200469513229     ) ( -2.0009279917442935E-003, -3.0877385531823658E-003) (  8.5681106874475318E-002,  4.3497570650616636E-002) ( 0.38954086542045224     , -0.0000000000000000     ) (-0.55418676831924307     , 0.28131463932417233     ) ( -1.7980309476198731E-003,  1.7639285750358986E-003)
 (  0.0000000000000000     , -0.0000000000000000     ) (  0.0000000000000000     , -0.0000000000000000     ) (  5.0103045358963977E-003, -1.6326042052882484E-003) (  2.4541229294886696E-002, -2.5017127662566353E-002) ( -5.7202723931325892E-003,  1.8070685420804106E-002) ( -8.8246868003664693E-003, -5.3590451516758904E-002) ( -2.5962110548514985E-003, -4.2266714290646757E-003) (-0.55418676831924307     ,-0.28131463932417233     ) (-0.47913771137409600     , -0.0000000000000000     ) ( 0.32021704819508101     ,-0.16253634683521606     )
 (  0.0000000000000000     , -0.0000000000000000     ) (  0.0000000000000000     , -0.0000000000000000     ) (  0.0000000000000000     , -0.0000000000000000     ) (  3.2800142557894043E-003, -1.0687903358052317E-003) (  3.0056744716557508E-002, -3.0639598801676798E-002) ( -2.5748076685022582E-002,  8.1330106557875662E-002) (  2.7083074189397299E-002, 0.16470749479923516     ) ( -1.7980309476198731E-003, -1.7639285750358986E-003) ( 0.32021704819508101     , 0.16253634683521606     ) ( 0.16876743328369026     , -0.0000000000000000     )
 Mode            7
 (-0.10463501733305475     , -0.0000000000000000     ) ( -6.0444451370401157E-002,  3.0985438660377555E-002) (  5.8010833306985449E-002, -7.9468088622871094E-002) (  3.6569849379008326E-002,-0.22619082977524629     ) ( -7.5467395375464763E-002,-0.23706658976731670     ) ( -3.9775498431262678E-002, -4.0429317662834793E-002) ( -1.4446442680540045E-002, -4.8635590531400739E-003) (  0.0000000000000000     ,  0.0000000000000000     ) (  0.0000000000000000     ,  0.0000000000000000     ) (  0.0000000000000000     ,  0.0000000000000000     )
 ( -6.0444451370401157E-002, -3.0985438660377555E-002) ( 0.41692278841149533     , -0.0000000000000000     ) ( 0.11663570320559005     , -5.9776340483854634E-002) ( -6.2946484596736033E-002,  8.6214737050377202E-002) ( -1.3663062390328117E-002,  8.4508348129063326E-002) ( -1.5996969259490314E-002, -5.0253000708653808E-002) ( -3.2476558473822102E-002, -3.3010399640945529E-002) ( -2.2067305702138502E-002, -7.4292091693007141E-003) (  0.0000000000000000     ,  0.0000000000000000     ) (  0.0000000000000000     ,  0.0000000000000000     )
 (  5.8010833306985449E-002,  7.9468088622871094E-002) ( 0.11663570320559005     ,  5.9776340483854634E-002) (-0.33149892343906573     , -0.0000000000000000     ) ( -1.5580876120912215E-002,  8.0038306280435841E-003) ( -3.0567039167017029E-002,  4.1870969486571923E-002) ( -2.8592640881829234E-002, 0.17685036770341031     ) (  4.7635278781930301E-002, 0.14963441766156993     ) (  0.0000000000000000     ,  0.0000000000000000     ) ( -2.2067305702138502E-002, -7.4292091693007141E-003) (  0.0000000000000000     ,  0.0000000000000000     )
 (  3.6569849379008326E-002, 0.22619082977524629     ) ( -6.2946484596736033E-002, -8.6214737050377202E-002) ( -1.5580876120912215E-002, -8.0038306280435841E-003) (-0.22343135409395440     , -0.0000000000000000     ) ( -8.4928032329574341E-002,  4.3546712574718968E-002) (  4.7766128582599161E-002, -6.5419048191444437E-002) (  0.0000000000000000     ,  0.0000000000000000     ) (  4.7635278781930301E-002, 0.14963441766156993     ) (  3.2476558473822102E-002,  3.3010399640945529E-002) ( -1.4446442680540045E-002, -4.8635590531400739E-003)
 ( -7.5467395375464763E-002, 0.23706658976731670     ) ( -1.3663062390328117E-002, -8.4508348129063326E-002) ( -3.0567039167017029E-002, -4.1870969486571923E-002) ( -8.4928032329574341E-002, -4.3546712574718968E-002) ( 0.24264250645457958     , -0.0000000000000000     ) (  0.0000000000000000     ,  0.0000000000000000     ) (  4.7766128582599161E-002, -6.5419048191444437E-002) (  2.8592640881829234E-002,-0.17685036770341031     ) ( -1.5996969259490314E-002, -5.0253000708653808E-002) (  3.9775498431262678E-002,  4.0429317662834793E-002)
 ( -3.9775498431262678E-002,  4.0429317662834793E-002) ( -1.5996969259490314E-002,  5.0253000708653808E-002) ( -2.8592640881829234E-002,-0.17685036770341031     ) (  4.7766128582599161E-002,  6.5419048191444437E-002) (  0.0000000000000000     , -0.0000000000000000     ) ( 0.24264250645457958     , -0.0000000000000000     ) (  8.4928032329574341E-002, -4.3546712574718968E-002) ( -3.0567039167017029E-002,  4.1870969486571923E-002) (  1.3663062390328117E-002, -8.4508348129063326E-002) ( -7.5467395375464763E-002,-0.23706658976731670     )
 ( -1.4446442680540045E-002,  4.8635590531400739E-003) ( -3.2476558473822102E-002,  3.3010399640945529E-002) (  4.7635278781930301E-002,-0.14963441766156993     ) (  0.0000000000000000     , -0.0000000000000000     ) (  4.7766128582599161E-002,  6.5419048191444437E-002) (  8.4928032329574341E-002,  4.3546712574718968E-002) (-0.22343135409395440     , -0.0000000000000000     ) (  1.5580876120912215E-002, -8.0038306280435841E-003) ( -6.2946484596736033E-002,  8.6214737050377202E-002) ( -3.6569849379008326E-002, 0.22619082977524629     )
 (  0.0000000000000000     , -0.0000000000000000     ) ( -2.2067305702138502E-002,  7.4292091693007141E-003) (  0.0000000000000000     , -0.0000000000000000     ) (  4.7635278781930301E-002,-0.14963441766156993     ) (  2.8592640881829234E-002, 0.17685036770341031     ) ( -3.0567039167017029E-002, -4.1870969486571923E-002) (  1.5580876120912215E-002,  8.0038306280435841E-003) (-0.33149892343906573     , -0.0000000000000000     ) (-0.11663570320559005     ,  5.9776340483854634E-002) (  5.8010833306985449E-002, -7.9468088622871094E-002)
 (  0.0000000000000000     , -0.0000000000000000     ) (  0.0000000000000000     , -0.0000000000000000     ) ( -2.2067305702138502E-002,  7.4292091693007141E-003) (  3.2476558473822102E-002, -3.3010399640945529E-002) ( -1.5996969259490314E-002,  5.0253000708653808E-002) (  1.3663062390328117E-002,  8.4508348129063326E-002) ( -6.2946484596736033E-002, -8.6214737050377202E-002) (-0.11663570320559005     , -5.9776340483854634E-002) ( 0.41692278841149533     , -0.0000000000000000     ) (  6.0444451370401157E-002, -3.0985438660377555E-002)
 (  0.0000000000000000     , -0.0000000000000000     ) (  0.0000000000000000     , -0.0000000000000000     ) (  0.0000000000000000     , -0.0000000000000000     ) ( -1.4446442680540045E-002,  4.8635590531400739E-003) (  3.9775498431262678E-002, -4.0429317662834793E-002) ( -7.5467395375464763E-002, 0.23706658976731670     ) ( -3.6569849379008326E-002,-0.22619082977524629     ) (  5.8010833306985449E-002,  7.9468088622871094E-002) (  6.0444451370401157E-002,  3.0985438660377555E-002) (-0.10463501733305475     , -0.0000000000000000     )
 Mode            8
 (  2.8580440803951390E-003, -0.0000000000000000     ) (-0.11102123499822915     ,  5.6709854348304806E-002) ( 0.11921496849928202     ,-0.16337820244158049     ) (  3.1882324185601080E-002,-0.19869678633598095     ) (-0.12011525170402569     ,-0.37750631423159819     ) ( -8.4219132766428173E-002, -8.5594671313746040E-002) ( -3.6475653207043005E-002, -1.2276605877589315E-002) (  0.0000000000000000     ,  0.0000000000000000     ) (  0.0000000000000000     ,  0.0000000000000000     ) (  0.0000000000000000     ,  0.0000000000000000     )
 (-0.11102123499822915     , -5.6709854348304806E-002) ( 0.23248174784423037     , -0.0000000000000000     ) ( 0.25302041057991526     ,-0.12914416095626916     ) (-0.11863094927446401     , 0.16257582284771330     ) ( -1.1846562233729114E-002,  7.3865964951265406E-002) ( -2.5399362860560874E-002, -7.9830583744464736E-002) ( -6.8764633952486817E-002, -6.9887756473306153E-002) ( -5.5717480614744436E-002, -1.8752825237064268E-002) (  0.0000000000000000     ,  0.0000000000000000     ) (  0.0000000000000000     ,  0.0000000000000000     )
 ( 0.11921496849928202     , 0.16337820244158049     ) ( 0.25302041057991526     , 0.12914416095626916     ) (-0.19743807287886936     , -0.0000000000000000     ) ( -4.2083315661910203E-002,  2.1485594827712000E-002) ( -5.7830135336479835E-002,  7.9264950060079442E-002) ( -2.4862466578515433E-002, 0.15498358829359313     ) (  7.5930506316883820E-002, 0.23863262152906461     ) (  0.0000000000000000     ,  0.0000000000000000     ) ( -5.5717480614744436E-002, -1.8752825237064268E-002) (  0.0000000000000000     ,  0.0000000000000000     )
 (  3.1882324185601080E-002, 0.19869678633598095     ) (-0.11863094927446401     ,-0.16257582284771330     ) ( -4.2083315661910203E-002, -2.1485594827712000E-002) (-0.14533094559636167     , -0.0000000000000000     ) (-0.19074678674921647     ,  9.7370402539580417E-002) (  9.3620450122553669E-002,-0.12827668189595845     ) (  0.0000000000000000     ,  0.0000000000000000     ) (  7.5930506316883820E-002, 0.23863262152906461     ) (  6.8764633952486817E-002,  6.9887756473306153E-002) ( -3.6475653207043005E-002, -1.2276605877589315E-002)
 (-0.12011525170402569     , 0.37750631423159819     ) ( -1.1846562233729114E-002, -7.3865964951265406E-002) ( -5.7830135336479835E-002, -7.9264950060079442E-002) (-0.19074678674921647     , -9.7370402539580417E-002) ( 0.10742922655060555     , -0.0000000000000000     ) (  0.0000000000000000     ,  0.0000000000000000     ) (  9.3620450122553669E-002,-0.12827668189595845     ) (  2.4862466578515433E-002,-0.15498358829359313     ) ( -2.5399362860560874E-002, -7.9830583744464736E-002) (  8.4219132766428173E-002,  8.5594671313746040E-002)
 ( -8.4219132766428173E-002,  8.5594671313746040E-002) ( -2.5399362860560874E-002,  7.9830583744464736E-002) ( -2.4862466578515433E-002,-0.15498358829359313     ) (  9.3620450122553669E-002, 0.12827668189595845     ) (  0.0000000000000000     , -0.0000000000000000     ) ( 0.10742922655060555     , -0.0000000000000000     ) ( 0.19074678674921647     , -9.7370402539580417E-002) ( -5.7830135336479835E-002,  7.9264950060079442E-002) (  1.1846562233729114E-002, -7.3865964951265406E-002) (-0.12011525170402569     ,-0.37750631423159819     )
 ( -3.6475653207043005E-002,  1.2276605877589315E-002) ( -6.8764633952486817E-002,  6.9887756473306153E-002) (  7.5930506316883820E-002,-0.23863262152906461     ) (  0.0000000000000000     , -0.0000000000000000     ) (  9.3620450122553669E-002, 0.12827668189595845     ) ( 0.19074678674921647     ,  9.7370402539580417E-002) (-0.14533094559636167     , -0.0000000000000000     ) (  4.2083315661910203E-002, -2.1485594827712000E-002) (-0.11863094927446401     , 0.16257582284771330     ) ( -3.1882324185601080E-002, 0.19869678633598095     )
 (  0.0000000000000000     , -0.0000000000000000     ) ( -5.5717480614744436E-002,  1.8752825237064268E-002) (  0.0000000000000000     , -0.0000000000000000     ) (  7.5930506316883820E-002,-0.23863262152906461     ) (  2.4862466578515433E-002, 0.15498358829359313     ) ( -5.7830135336479835E-002, -7.9264950060079442E-002) (  4.2083315661910203E-002,  2.1485594827712000E-002) (-0.19743807287886936     , -0.0000000000000000     ) (-0.25302041057991526     , 0.12914416095626916     ) ( 0.11921496849928202     ,-0.16337820244158049     )
 (  0.0000000000000000     , -0.0000000000000000     ) (  0.0000000000000000     , -0.0000000000000000     ) ( -5.5717480614744436E-002,  1.8752825237064268E-002) (  6.8764633952486817E-002, -6.9887756473306153E-002) ( -2.5399362860560874E-002,  7.9830583744464736E-002) (  1.1846562233729114E-002,  7.3865964951265406E-002) (-0.11863094927446401     ,-0.16257582284771330     ) (-0.25302041057991526     ,-0.12914416095626916     ) ( 0.23248174784423037     , -0.0000000000000000     ) ( 0.11102123499822915     , -5.6709854348304806E-002)
 (  0.0000000000000000     , -0.0000000000000000     ) (  0.0000000000000000     , -0.0000000000000000     ) (  0.0000000000000000     , -0.0000000000000000     ) ( -3.6475653207043005E-002,  1.2276605877589315E-002) (  8.4219132766428173E-002, -8.5594671313746040E-002) (-0.12011525170402569     , 0.37750631423159819     ) ( -3.1882324185601080E-002,-0.19869678633598095     ) ( 0.11921496849928202     , 0.16337820244158049     ) ( 0.11102123499822915     ,  5.6709854348304806E-002) (  2.8580440803951390E-003, -0.0000000000000000     )
 Mode            9
 (-0.21599929858334932     , -0.0000000000000000     ) (-0.17177714263499588     , 0.11883034180929052     ) ( 0.23835431851787969     ,-0.27441096870215181     ) (  3.7613322169464662E-002,-0.52055581669942574     ) ( -7.1132974002832153E-002,-0.27282758167605953     ) (  2.1086919269456838E-002,  2.3147954646096102E-002) (  1.5054833300931646E-003,  5.4998239344555605E-004) (  0.0000000000000000     ,  0.0000000000000000     ) (  0.0000000000000000     ,  0.0000000000000000     ) (  0.0000000000000000     ,  0.0000000000000000     )
 (-0.17177714263499588     ,-0.11883034180929052     ) ( 0.93508672270700566     , -0.0000000000000000     ) ( 0.40281871581318596     ,-0.26421103024569131     ) (-0.25056241778720473     , 0.29992337936667096     ) ( -1.4482427110542397E-002, 0.18855154465626339     ) ( -1.6246918634698272E-002, -6.1717890366331768E-002) (  1.7217397485810488E-002,  1.8900225824007535E-002) (  2.2996637725487055E-003,  8.4011198295241515E-004) (  0.0000000000000000     ,  0.0000000000000000     ) (  0.0000000000000000     ,  0.0000000000000000     )
 ( 0.23835431851787969     , 0.27441096870215181     ) ( 0.40281871581318596     , 0.26421103024569131     ) (-0.79020062843033512     , -0.0000000000000000     ) ( -8.3657094934493997E-002,  5.3515037092183464E-002) (-0.12985407028368068     , 0.15365394348992178     ) ( -2.9838001584892873E-002, 0.40106756691482404     ) (  4.2752292170021869E-002, 0.16507047997769331     ) (  0.0000000000000000     ,  0.0000000000000000     ) (  2.2996637725487055E-003,  8.4011198295241515E-004) (  0.0000000000000000     ,  0.0000000000000000     )
 (  3.7613322169464662E-002, 0.52055581669942574     ) (-0.25056241778720473     ,-0.29992337936667096     ) ( -8.3657094934493997E-002, -5.3515037092183464E-002) (-0.51357223966299015     , -0.0000000000000000     ) (-0.32090547042237738     , 0.20975253546459338     ) ( 0.17710752652879419     ,-0.21104692872442429     ) (  0.0000000000000000     ,  0.0000000000000000     ) (  4.2752292170021869E-002, 0.16507047997769331     ) ( -1.7217397485810488E-002, -1.8900225824007535E-002) (  1.5054833300931646E-003,  5.4998239344555605E-004)
 ( -7.1132974002832153E-002, 0.27282758167605953     ) ( -1.4482427110542397E-002,-0.18855154465626339     ) (-0.12985407028368068     ,-0.15365394348992178     ) (-0.32090547042237738     ,-0.20975253546459338     ) ( 0.58468544396966893     , -0.0000000000000000     ) (  0.0000000000000000     ,  0.0000000000000000     ) ( 0.17710752652879419     ,-0.21104692872442429     ) (  2.9838001584892873E-002,-0.40106756691482404     ) ( -1.6246918634698272E-002, -6.1717890366331768E-002) ( -2.1086919269456838E-002, -2.3147954646096102E-002)
 (  2.1086919269456838E-002, -2.3147954646096102E-002) ( -1.6246918634698272E-002,  6.1717890366331768E-002) ( -2.9838001584892873E-002,-0.40106756691482404     ) ( 0.17710752652879419     , 0.21104692872442429     ) (  0.0000000000000000     , -0.0000000000000000     ) ( 0.58468544396966893     , -0.0000000000000000     ) ( 0.32090547042237738     ,-0.20975253546459338     ) (-0.12985407028368068     , 0.15365394348992178     ) (  1.4482427110542397E-002,-0.18855154465626339     ) ( -7.1132974002832153E-002,-0.27282758167605953     )
 (  1.5054833300931646E-003, -5.4998239344555605E-004) (  1.7217397485810488E-002, -1.8900225824007535E-002) (  4.2752292170021869E-002,-0.16507047997769331     ) (  0.0000000000000000     , -0.0000000000000000     ) ( 0.17710752652879419     , 0.21104692872442429     ) ( 0.32090547042237738     , 0.20975253546459338     ) (-0.51357223966299015     , -0.0000000000000000     ) (  8.3657094934493997E-002, -5.3515037092183464E-002) (-0.25056241778720473     , 0.29992337936667096     ) ( -3.7613322169464662E-002, 0.52055581669942574     )
 (  0.0000000000000000     , -0.0000000000000000     ) (  2.2996637725487055E-003, -8.4011198295241515E-004) (  0.0000000000000000     , -0.0000000000000000     ) (  4.2752292170021869E-002,-0.16507047997769331     ) (  2.9838001584892873E-002, 0.40106756691482404     ) (-0.12985407028368068     ,-0.15365394348992178     ) (  8.3657094934493997E-002,  5.3515037092183464E-002) (-0.79020062843033512     , -0.0000000000000000     ) (-0.40281871581318596     , 0.26421103024569131     ) ( 0.23835431851787969     ,-0.27441096870215181     )
 (  0.0000000000000000     , -0.0000000000000000     ) (  0.0000000000000000     , -0.0000000000000000     ) (  2.2996637725487055E-003, -8.4011198295241515E-004) ( -1.7217397485810488E-002,  1.8900225824007535E-002) ( -1.6246918634698272E-002,  6.1717890366331768E-002) (  1.4482427110542397E-002, 0.18855154465626339     ) (-0.25056241778720473     ,-0.29992337936667096     ) (-0.40281871581318596     ,-0.26421103024569131     ) ( 0.93508672270700566     , -0.0000000000000000     ) ( 0.17177714263499588     ,-0.11883034180929052     )
 (  0.0000000000000000     , -0.0000000000000000     ) (  0.0000000000000000     , -0.0000000000000000     ) (  0.0000000000000000     , -0.0000000000000000     ) (  1.5054833300931646E-003, -5.4998239344555605E-004) ( -2.1086919269456838E-002,  2.3147954646096102E-002) ( -7.1132974002832153E-002, 0.27282758167605953     ) ( -3.7613322169464662E-002,-0.52055581669942574     ) ( 0.23835431851787969     , 0.27441096870215181     ) ( 0.17177714263499588     , 0.11883034180929052     ) (-0.21599929858334932     , -0.0000000000000000     )
 Mode           10
 ( 0.19613804065688922     , -0.0000000000000000     ) (  4.7435308144311718E-002, -2.4054433248599245E-002) (  3.5501881239298955E-002, -4.8401944079061440E-002) (  3.9300274362891038E-003, -2.4246565774577230E-002) ( -1.3897532341914575E-002, -4.3261364016202043E-002) ( -5.5438317190080098E-002, -5.6218670277342744E-002) (  2.4779856983451559E-002,  8.3029776326750612E-003) (  0.0000000000000000     ,  0.0000000000000000     ) (  0.0000000000000000     ,  0.0000000000000000     ) (  0.0000000000000000     ,  0.0000000000000000     )
 (  4.7435308144311718E-002,  2.4054433248599245E-002) (-0.62534683976396566     , -0.0000000000000000     ) ( -6.2186621217633818E-002,  3.1534170711368166E-002) ( -1.0622475570266427E-002,  1.4389081255410739E-002) ( -3.1394582593870289E-004,  1.9825762300273641E-003) ( -3.8442431127730806E-003, -1.1998831941627257E-002) ( -4.5265196438087171E-002, -4.5902352065753521E-002) (  3.7851856778948950E-002,  1.2683007831752904E-002) (  0.0000000000000000     ,  0.0000000000000000     ) (  0.0000000000000000     ,  0.0000000000000000     )
 (  3.5501881239298955E-002,  4.8401944079061440E-002) ( -6.2186621217633818E-002, -3.1534170711368166E-002) ( 0.47726263750643511     , -0.0000000000000000     ) (  1.2770220965594846E-002, -6.4761347750480393E-003) ( -1.1772384128260737E-002,  1.6024458971478420E-002) ( -1.9183728082798083E-003,  1.1881195257118133E-002) (  7.1217839955052768E-003,  2.2110182932077060E-002) (  0.0000000000000000     ,  0.0000000000000000     ) (  3.7851856778948950E-002,  1.2683007831752904E-002) (  0.0000000000000000     ,  0.0000000000000000     )
 (  3.9300274362891038E-003,  2.4246565774577230E-002) ( -1.0622475570266427E-002, -1.4389081255410739E-002) (  1.2770220965594846E-002,  6.4761347750480393E-003) ( 0.32014440313196030     , -0.0000000000000000     ) (  5.1826083763542238E-002, -2.6281037014034964E-002) (  5.5679589420131927E-003, -7.5168168965404642E-003) (  0.0000000000000000     ,  0.0000000000000000     ) (  7.1217839955052768E-003,  2.2110182932077060E-002) (  4.5265196438087171E-002,  4.5902352065753521E-002) (  2.4779856983451559E-002,  8.3029776326750612E-003)
 ( -1.3897532341914575E-002,  4.3261364016202043E-002) ( -3.1394582593870289E-004, -1.9825762300273641E-003) ( -1.1772384128260737E-002, -1.6024458971478420E-002) (  5.1826083763542238E-002,  2.6281037014034964E-002) (-0.36819824153131891     , -0.0000000000000000     ) (  0.0000000000000000     ,  0.0000000000000000     ) (  5.5679589420131927E-003, -7.5168168965404642E-003) (  1.9183728082798083E-003, -1.1881195257118133E-002) ( -3.8442431127730806E-003, -1.1998831941627257E-002) (  5.5438317190080098E-002,  5.6218670277342744E-002)
 ( -5.5438317190080098E-002,  5.6218670277342744E-002) ( -3.8442431127730806E-003,  1.1998831941627257E-002) ( -1.9183728082798083E-003, -1.1881195257118133E-002) (  5.5679589420131927E-003,  7.5168168965404642E-003) (  0.0000000000000000     , -0.0000000000000000     ) (-0.36819824153131891     , -0.0000000000000000     ) ( -5.1826083763542238E-002,  2.6281037014034964E-002) ( -1.1772384128260737E-002,  1.6024458971478420E-002) (  3.1394582593870289E-004, -1.9825762300273641E-003) ( -1.3897532341914575E-002, -4.3261364016202043E-002)
 (  2.4779856983451559E-002, -8.3029776326750612E-003) ( -4.5265196438087171E-002,  4.5902352065753521E-002) (  7.1217839955052768E-003, -2.2110182932077060E-002) (  0.0000000000000000     , -0.0000000000000000     ) (  5.5679589420131927E-003,  7.5168168965404642E-003) ( -5.1826083763542238E-002, -2.6281037014034964E-002) ( 0.32014440313196030     , -0.0000000000000000     ) ( -1.2770220965594846E-002,  6.4761347750480393E-003) ( -1.0622475570266427E-002,  1.4389081255410739E-002) ( -3.9300274362891038E-003,  2.4246565774577230E-002)
 (  0.0000000000000000     , -0.0000000000000000     ) (  3.7851856778948950E-002, -1.2683007831752904E-002) (  0.0000000000000000     , -0.0000000000000000     ) (  7.1217839955052768E-003, -2.2110182932077060E-002) (  1.9183728082798083E-003,  1.1881195257118133E-002) ( -1.1772384128260737E-002, -1.6024458971478420E-002) ( -1.2770220965594846E-002, -6.4761347750480393E-003) ( 0.47726263750643511     , -0.0000000000000000     ) (  6.2186621217633818E-002, -3.1534170711368166E-002) (  3.5501881239298955E-002, -4.8401944079061440E-002)
 (  0.0000000000000000     , -0.0000000000000000     ) (  0.0000000000000000     , -0.0000000000000000     ) (  3.7851856778948950E-002, -1.2683007831752904E-002) (  4.5265196438087171E-002, -4.5902352065753521E-002) ( -3.8442431127730806E-003,  1.1998831941627257E-002) (  3.1394582593870289E-004,  1.9825762300273641E-003) ( -1.0622475570266427E-002, -1.4389081255410739E-002) (  6.2186621217633818E-002,  3.1534170711368166E-002) (-0.62534683976396566     , -0.0000000000000000     ) ( -4.7435308144311718E-002,  2.4054433248599245E-002)
 (  0.0000000000000000     , -0.0000000000000000     ) (  0.0000000000000000     , -0.0000000000000000     ) (  0.0000000000000000     , -0.0000000000000000     ) (  2.4779856983451559E-002, -8.3029776326750612E-003) (  5.5438317190080098E-002, -5.6218670277342744E-002) ( -1.3897532341914575E-002,  4.3261364016202043E-002) ( -3.9300274362891038E-003, -2.4246565774577230E-002) (  3.5501881239298955E-002,  4.8401944079061440E-002) ( -4.7435308144311718E-002, -2.4054433248599245E-002) ( 0.19613804065688922     , -0.0000000000000000     )
 Mode           11
 (  3.2493342258123316E-002, -0.0000000000000000     ) ( -4.9343789968776725E-002,  2.5133875419469279E-002) ( -9.3661506652025651E-003,  1.2943950273036986E-002) (  1.6116039759240156E-002, -9.9399251389461707E-002) ( -1.0335108055265659E-002, -3.2089303210095531E-002) (  3.8932508058748191E-002,  3.9546734258781913E-002) (  1.4677321878568853E-002,  4.9088605240952430E-003) (  0.0000000000000000     ,  0.0000000000000000     ) (  0.0000000000000000     ,  0.0000000000000000     ) (  0.0000000000000000     ,  0.0000000000000000     )
 ( -4.9343789968776725E-002, -2.5133875419469279E-002) ( -8.9909913891143819E-002, -0.0000000000000000     ) (  7.3237293204488532E-002, -3.7325206360588621E-002) (  1.0914845720824384E-002, -1.5058475057063729E-002) ( -4.2825883088384266E-003,  2.6448881795042727E-002) ( -2.2579900952516140E-003, -7.0110608992542591E-003) (  3.1788259716909038E-002,  3.2289773309152801E-002) (  2.2419979502591073E-002,  7.4984083092156824E-003) (  0.0000000000000000     ,  0.0000000000000000     ) (  0.0000000000000000     ,  0.0000000000000000     )
 ( -9.3661506652025651E-003, -1.2943950273036986E-002) (  7.3237293204488532E-002,  3.7325206360588621E-002) (  6.2847347815274360E-002, -0.0000000000000000     ) ( -6.7139565894524106E-003,  3.4314969480233109E-003) (  5.4044051230259238E-003, -7.4598639244693793E-003) ( -1.0861933989595869E-002,  6.7028456248178242E-002) (  6.4000328050851322E-003,  1.9870866625181487E-002) (  0.0000000000000000     ,  0.0000000000000000     ) (  2.2419979502591073E-002,  7.4984083092156824E-003) (  0.0000000000000000     ,  0.0000000000000000     )
 (  1.6116039759240156E-002,  9.9399251389461707E-002) (  1.0914845720824384E-002,  1.5058475057063729E-002) ( -6.7139565894524106E-003, -3.4314969480233109E-003) (  4.3875686410715792E-002, -0.0000000000000000     ) ( -5.1374669153532664E-002,  2.6191751477611186E-002) ( -7.7952501551003476E-003,  1.0756197392699509E-002) (  0.0000000000000000     ,  0.0000000000000000     ) (  6.4000328050851322E-003,  1.9870866625181487E-002) ( -3.1788259716909038E-002, -3.2289773309152801E-002) (  1.4677321878568853E-002,  4.9088605240952430E-003)
 ( -1.0335108055265659E-002,  3.2089303210095531E-002) ( -4.2825883088384266E-003, -2.6448881795042727E-002) (  5.4044051230259238E-003,  7.4598639244693793E-003) ( -5.1374669153532664E-002, -2.6191751477611186E-002) ( -4.9306462592969648E-002, -0.0000000000000000     ) (  0.0000000000000000     ,  0.0000000000000000     ) ( -7.7952501551003476E-003,  1.0756197392699509E-002) (  1.0861933989595869E-002, -6.7028456248178242E-002) ( -2.2579900952516140E-003, -7.0110608992542591E-003) ( -3.8932508058748191E-002, -3.9546734258781913E-002)
 (  3.8932508058748191E-002, -3.9546734258781913E-002) ( -2.2579900952516140E-003,  7.0110608992542591E-003) ( -1.0861933989595869E-002, -6.7028456248178242E-002) ( -7.7952501551003476E-003, -1.0756197392699509E-002) (  0.0000000000000000     , -0.0000000000000000     ) ( -4.9306462592969648E-002, -0.0000000000000000     ) (  5.1374669153532664E-002, -2.6191751477611186E-002) (  5.4044051230259238E-003, -7.4598639244693793E-003) (  4.2825883088384266E-003, -2.6448881795042727E-002) ( -1.0335108055265659E-002, -3.2089303210095524E-002)
 (  1.4677321878568853E-002, -4.9088605240952430E-003) (  3.1788259716909038E-002, -3.2289773309152801E-002) (  6.4000328050851322E-003, -1.9870866625181487E-002) (  0.0000000000000000     , -0.0000000000000000     ) ( -7.7952501551003476E-003, -1.0756197392699509E-002) (  5.1374669153532664E-002,  2.6191751477611186E-002) (  4.3875686410715792E-002, -0.0000000000000000     ) (  6.7139565894524106E-003, -3.4314969480233109E-003) (  1.0914845720824384E-002, -1.5058475057063729E-002) ( -1.6116039759240156E-002,  9.9399251389461707E-002)
 (  0.0000000000000000     , -0.0000000000000000     ) (  2.2419979502591073E-002, -7.4984083092156824E-003) (  0.0000000000000000     , -0.0000000000000000     ) (  6.4000328050851322E-003, -1.9870866625181487E-002) (  1.0861933989595869E-002,  6.7028456248178242E-002) (  5.4044051230259238E-003,  7.4598639244693793E-003) (  6.7139565894524106E-003,  3.4314969480233109E-003) (  6.2847347815274360E-002, -0.0000000000000000     ) ( -7.3237293204488532E-002,  3.7325206360588621E-002) ( -9.3661506652025651E-003,  1.2943950273036986E-002)
 (  0.0000000000000000     , -0.0000000000000000     ) (  0.0000000000000000     , -0.0000000000000000     ) (  2.2419979502591073E-002, -7.4984083092156824E-003) ( -3.1788259716909038E-002,  3.2289773309152801E-002) ( -2.2579900952516140E-003,  7.0110608992542591E-003) (  4.2825883088384266E-003,  2.6448881795042727E-002) (  1.0914845720824384E-002,  1.5058475057063729E-002) ( -7.3237293204488532E-002, -3.7325206360588621E-002) ( -8.9909913891143819E-002, -0.0000000000000000     ) (  4.9343789968776725E-002, -2.5133875419469279E-002)
 (  0.0000000000000000     , -0.0000000000000000     ) (  0.0000000000000000     , -0.0000000000000000     ) (  0.0000000000000000     , -0.0000000000000000     ) (  1.4677321878568853E-002, -4.9088605240952430E-003) ( -3.8932508058748191E-002,  3.9546734258781913E-002) ( -1.0335108055265659E-002,  3.2089303210095524E-002) ( -1.6116039759240156E-002, -9.9399251389461707E-002) ( -9.3661506652025651E-003, -1.2943950273036986E-002) (  4.9343789968776725E-002,  2.5133875419469279E-002) (  3.2493342258123316E-002, -0.0000000000000000     )
 Mode           12
 ( -7.4292679989863913E-002, -0.0000000000000000     ) ( -8.4392089684818261E-002,  4.2516825785479620E-002) ( -7.6380474584931926E-002, 0.10426267511784677     ) ( -4.6363112114761199E-002, 0.28438260822896988     ) ( -3.2708100297297642E-002,-0.10273532081424906     ) (  3.6366977246760017E-002,  3.6908026236195171E-002) ( -1.6733784051472852E-002, -5.6302459957188805E-003) (  0.0000000000000000     ,  0.0000000000000000     ) (  0.0000000000000000     ,  0.0000000000000000     ) (  0.0000000000000000     ,  0.0000000000000000     )
 ( -8.4392089684818261E-002, -4.2516825785479620E-002) (  8.5267830291293784E-002, -0.0000000000000000     ) ( 0.12457311814197529     , -6.2662760653391963E-002) (  7.9669349495392824E-002,-0.10879683031075711     ) (  1.7834636739959841E-002,-0.10939141759012679     ) ( -6.2541634769055533E-003, -1.9644332549865775E-002) (  2.9693512580655959E-002,  3.0135277230644162E-002) ( -2.5561277359639721E-002, -8.6003428188679287E-003) (  0.0000000000000000     ,  0.0000000000000000     ) (  0.0000000000000000     ,  0.0000000000000000     )
 ( -7.6380474584931926E-002,-0.10426267511784677     ) ( 0.12457311814197529     ,  6.2662760653391963E-002) (  7.0001903198644994E-003, -0.0000000000000000     ) ( -1.3497905289274718E-002,  6.7482777345152381E-003) (  4.1288668800765087E-002, -5.6375268729077915E-002) (  3.6762298001395528E-002,-0.22549013123725828     ) (  2.1892933111953828E-002,  6.8764854418145796E-002) (  0.0000000000000000     ,  0.0000000000000000     ) ( -2.5561277359639721E-002, -8.6003428188679287E-003) (  0.0000000000000000     ,  0.0000000000000000     )
 ( -4.6363112114761199E-002,-0.28438260822896988     ) (  7.9669349495392824E-002, 0.10879683031075711     ) ( -1.3497905289274718E-002, -6.7482777345152381E-003) ( -1.8638534626898851E-002, -0.0000000000000000     ) ( -8.9660827060158294E-002,  4.5064573366412487E-002) ( -5.6555508849384942E-002,  7.7232108969072816E-002) (  0.0000000000000000     ,  0.0000000000000000     ) (  2.1892933111953828E-002,  6.8764854418145796E-002) ( -2.9693512580655959E-002, -3.0135277230644162E-002) ( -1.6733784051472852E-002, -5.6302459957188805E-003)
 ( -3.2708100297297642E-002, 0.10273532081424906     ) (  1.7834636739959841E-002, 0.10939141759012679     ) (  4.1288668800765087E-002,  5.6375268729077915E-002) ( -8.9660827060158294E-002, -4.5064573366412487E-002) (  6.6319400560448105E-004, -0.0000000000000000     ) (  0.0000000000000000     ,  0.0000000000000000     ) ( -5.6555508849384942E-002,  7.7232108969072816E-002) ( -3.6762298001395528E-002, 0.22549013123725828     ) ( -6.2541634769055533E-003, -1.9644332549865775E-002) ( -3.6366977246760017E-002, -3.6908026236195171E-002)
 (  3.6366977246760017E-002, -3.6908026236195171E-002) ( -6.2541634769055533E-003,  1.9644332549865775E-002) (  3.6762298001395528E-002, 0.22549013123725828     ) ( -5.6555508849384942E-002, -7.7232108969072816E-002) (  0.0000000000000000     , -0.0000000000000000     ) (  6.6319400560448105E-004, -0.0000000000000000     ) (  8.9660827060158294E-002, -4.5064573366412487E-002) (  4.1288668800765087E-002, -5.6375268729077915E-002) ( -1.7834636739959841E-002, 0.10939141759012679     ) ( -3.2708100297297642E-002,-0.10273532081424906     )
 ( -1.6733784051472852E-002,  5.6302459957188805E-003) (  2.9693512580655959E-002, -3.0135277230644162E-002) (  2.1892933111953828E-002, -6.8764854418145796E-002) (  0.0000000000000000     , -0.0000000000000000     ) ( -5.6555508849384942E-002, -7.7232108969072816E-002) (  8.9660827060158294E-002,  4.5064573366412487E-002) ( -1.8638534626898851E-002, -0.0000000000000000     ) (  1.3497905289274718E-002, -6.7482777345152381E-003) (  7.9669349495392824E-002,-0.10879683031075711     ) (  4.6363112114761199E-002,-0.28438260822896988     )
 (  0.0000000000000000     , -0.0000000000000000     ) ( -2.5561277359639721E-002,  8.6003428188679287E-003) (  0.0000000000000000     , -0.0000000000000000     ) (  2.1892933111953828E-002, -6.8764854418145796E-002) ( -3.6762298001395528E-002,-0.22549013123725828     ) (  4.1288668800765087E-002,  5.6375268729077915E-002) (  1.3497905289274718E-002,  6.7482777345152381E-003) (  7.0001903198644994E-003, -0.0000000000000000     ) (-0.12457311814197529     ,  6.2662760653391963E-002) ( -7.6380474584931926E-002, 0.10426267511784677     )
 (  0.0000000000000000     , -0.0000000000000000     ) (  0.0000000000000000     , -0.0000000000000000     ) ( -2.5561277359639721E-002,  8.6003428188679287E-003) ( -2.9693512580655959E-002,  3.0135277230644162E-002) ( -6.2541634769055533E-003,  1.9644332549865775E-002) ( -1.7834636739959841E-002,-0.10939141759012679     ) (  7.9669349495392824E-002, 0.10879683031075711     ) (-0.12457311814197529     , -6.2662760653391963E-002) (  8.5267830291293784E-002, -0.0000000000000000     ) (  8.4392089684818261E-002, -4.2516825785479620E-002)
 (  0.0000000000000000     , -0.0000000000000000     ) (  0.0000000000000000     , -0.0000000000000000     ) (  0.0000000000000000     , -0.0000000000000000     ) ( -1.6733784051472852E-002,  5.6302459957188805E-003) ( -3.6366977246760017E-002,  3.6908026236195171E-002) ( -3.2708100297297642E-002, 0.10273532081424906     ) (  4.6363112114761199E-002, 0.28438260822896988     ) ( -7.6380474584931926E-002,-0.10426267511784677     ) (  8.4392089684818261E-002,  4.2516825785479620E-002) ( -7.4292679989863913E-002, -0.0000000000000000     )
 Mode           13
 ( -5.7469425440852866E-002, -0.0000000000000000     ) ( -3.2572178553711605E-002,  1.6277181804607771E-002) ( -3.9746034665161072E-002,  5.4220491043053154E-002) ( -2.8826883883878253E-002, 0.17734188167346596     ) ( -3.9928211603032608E-002,-0.12563835324905875     ) (  7.6028148343312190E-003,  7.7084888688408217E-003) ( -1.7531354657398242E-003, -5.9972965798393667E-004) (  0.0000000000000000     ,  0.0000000000000000     ) (  0.0000000000000000     ,  0.0000000000000000     ) (  0.0000000000000000     ,  0.0000000000000000     )
 ( -3.2572178553711605E-002, -1.6277181804607771E-002) (  5.2737631391483429E-002, -0.0000000000000000     ) (  5.2116536668064581E-002, -2.5986520636834383E-002) (  3.5728526135042897E-002, -4.8748213502369409E-002) (  1.0660899475144137E-002, -6.5574558588947202E-002) ( -8.5384720858545145E-003, -2.6867144489039943E-002) (  6.2076723176580353E-003,  6.2939548055279647E-003) ( -2.6779586584214682E-003, -9.1610218474045559E-004) (  0.0000000000000000     ,  0.0000000000000000     ) (  0.0000000000000000     ,  0.0000000000000000     )
 ( -3.9746034665161072E-002, -5.4220491043053154E-002) (  5.2116536668064581E-002,  2.5986520636834383E-002) (  1.7498260670068082E-002, -0.0000000000000000     ) ( -7.8288240757993441E-003,  3.8875791951131456E-003) (  1.9212243086235471E-002, -2.6210984941653599E-002) (  2.2429425540137722E-002,-0.13797407860978442     ) (  2.5065385475537761E-002,  7.8871011193725193E-002) (  0.0000000000000000     ,  0.0000000000000000     ) ( -2.6779586584214682E-003, -9.1610218474045559E-004) (  0.0000000000000000     ,  0.0000000000000000     )
 ( -2.8826883883878253E-002,-0.17734188167346596     ) (  3.5728526135042897E-002,  4.8748213502369409E-002) ( -7.8288240757993441E-003, -3.8875791951131456E-003) ( -6.0809086778489570E-003, -0.0000000000000000     ) ( -3.9524144326445840E-002,  1.9694687962936091E-002) ( -2.6238405660715804E-002,  3.5800610669938844E-002) (  0.0000000000000000     ,  0.0000000000000000     ) (  2.5065385475537761E-002,  7.8871011193725193E-002) ( -6.2076723176580353E-003, -6.2939548055279647E-003) ( -1.7531354657398242E-003, -5.9972965798393667E-004)
 ( -3.9928211603032608E-002, 0.12563835324905875     ) (  1.0660899475144137E-002,  6.5574558588947202E-002) (  1.9212243086235471E-002,  2.6210984941653599E-002) ( -3.9524144326445840E-002, -1.9694687962936091E-002) ( -6.6855579428496993E-003, -0.0000000000000000     ) (  0.0000000000000000     ,  0.0000000000000000     ) ( -2.6238405660715804E-002,  3.5800610669938844E-002) ( -2.2429425540137722E-002, 0.13797407860978442     ) ( -8.5384720858545145E-003, -2.6867144489039943E-002) ( -7.6028148343312190E-003, -7.7084888688408217E-003)
 (  7.6028148343312190E-003, -7.7084888688408217E-003) ( -8.5384720858545145E-003,  2.6867144489039943E-002) (  2.2429425540137722E-002, 0.13797407860978442     ) ( -2.6238405660715804E-002, -3.5800610669938844E-002) (  0.0000000000000000     , -0.0000000000000000     ) ( -6.6855579428496993E-003, -0.0000000000000000     ) (  3.9524144326445840E-002, -1.9694687962936091E-002) (  1.9212243086235471E-002, -2.6210984941653599E-002) ( -1.0660899475144137E-002,  6.5574558588947202E-002) ( -3.9928211603032608E-002,-0.12563835324905875     )
 ( -1.7531354657398242E-003,  5.9972965798393667E-004) (  6.2076723176580353E-003, -6.2939548055279647E-003) (  2.5065385475537761E-002, -7.8871011193725193E-002) (  0.0000000000000000     , -0.0000000000000000     ) ( -2.6238405660715804E-002, -3.5800610669938844E-002) (  3.9524144326445840E-002,  1.9694687962936091E-002) ( -6.0809086778489570E-003, -0.0000000000000000     ) (  7.8288240757993441E-003, -3.8875791951131456E-003) (  3.5728526135042897E-002, -4.8748213502369409E-002) (  2.8826883883878253E-002,-0.17734188167346596     )
 (  0.0000000000000000     , -0.0000000000000000     ) ( -2.6779586584214682E-003,  9.1610218474045559E-004) (  0.0000000000000000     , -0.0000000000000000     ) (  2.5065385475537761E-002, -7.8871011193725193E-002) ( -2.2429425540137722E-002,-0.13797407860978442     ) (  1.9212243086235471E-002,  2.6210984941653599E-002) (  7.8288240757993441E-003,  3.8875791951131456E-003) (  1.7498260670068082E-002, -0.0000000000000000     ) ( -5.2116536668064581E-002,  2.5986520636834383E-002) ( -3.9746034665161072E-002,  5.4220491043053154E-002)
 (  0.0000000000000000     , -0.0000000000000000     ) (  0.0000000000000000     , -0.0000000000000000     ) ( -2.6779586584214682E-003,  9.1610218474045559E-004) ( -6.2076723176580353E-003,  6.2939548055279647E-003) ( -8.5384720858545145E-003,  2.6867144489039943E-002) ( -1.0660899475144137E-002, -6.5574558588947202E-002) (  3.5728526135042897E-002,  4.8748213502369409E-002) ( -5.2116536668064581E-002, -2.5986520636834383E-002) (  5.2737631391483429E-002, -0.0000000000000000     ) (  3.2572178553711605E-002, -1.6277181804607771E-002)
 (  0.0000000000000000     , -0.0000000000000000     ) (  0.0000000000000000     , -0.0000000000000000     ) (  0.0000000000000000     , -0.0000000000000000     ) ( -1.7531354657398242E-003,  5.9972965798393667E-004) ( -7.6028148343312190E-003,  7.7084888688408217E-003) ( -3.9928211603032608E-002, 0.12563835324905875     ) (  2.8826883883878253E-002, 0.17734188167346596     ) ( -3.9746034665161072E-002, -5.4220491043053154E-002) (  3.2572178553711605E-002,  1.6277181804607771E-002) ( -5.7469425440852866E-002, -0.0000000000000000     )
 Mode           14
 ( -5.7438833650545265E-002, -0.0000000000000000     ) ( -6.3523518081731789E-002,  3.2239435200772951E-002) ( -1.5647972794402037E-002,  2.1597283983183588E-002) ( -4.3761952305523006E-003,  2.7182962090692011E-002) (  5.2026905194822353E-003,  1.6316890904214926E-002) ( -1.6047386852513668E-003, -1.6236601999358540E-003) ( -3.0634124850812514E-003, -1.0249077084745881E-003) (  0.0000000000000000     ,  0.0000000000000000     ) (  0.0000000000000000     ,  0.0000000000000000     ) (  0.0000000000000000     ,  0.0000000000000000     )
 ( -6.3523518081731789E-002, -3.2239435200772951E-002) ( 0.13656962082688098     , -0.0000000000000000     ) (  9.3126306161344485E-002, -4.7260548008383509E-002) (  1.0333151446746552E-002, -1.4328571656754609E-002) (  1.3666851389382460E-003, -8.5228645125922653E-003) (  1.0925177865960816E-003,  3.4280520148599037E-003) ( -1.3102636497901951E-003, -1.3257130018360526E-003) ( -4.6794398659192040E-003, -1.5655723848095112E-003) (  0.0000000000000000     ,  0.0000000000000000     ) (  0.0000000000000000     ,  0.0000000000000000     )
 ( -1.5647972794402037E-002, -2.1597283983183588E-002) (  9.3126306161344485E-002,  4.7260548008383509E-002) ( -9.5738422388163505E-002, -0.0000000000000000     ) ( -1.2537431052476476E-002,  6.3595984034431150E-003) (  6.5367373172744618E-003, -9.0413848654430119E-003) (  3.1532593605473344E-003, -1.9620262315861281E-002) ( -3.3028904419214618E-003, -1.0355623357232838E-002) (  0.0000000000000000     ,  0.0000000000000000     ) ( -4.6794398659192040E-003, -1.5655723848095112E-003) (  0.0000000000000000     ,  0.0000000000000000     )
 ( -4.3761952305523006E-003, -2.7182962090692011E-002) (  1.0333151446746552E-002,  1.4328571656754609E-002) ( -1.2537431052476476E-002, -6.3595984034431150E-003) ( -6.4183041291342696E-002, -0.0000000000000000     ) ( -6.9693739418259806E-002,  3.5365800953722937E-002) ( -7.3586153475502869E-003,  1.0207486172536827E-002) (  0.0000000000000000     ,  0.0000000000000000     ) ( -3.3028904419214618E-003, -1.0355623357232838E-002) (  1.3102636497901951E-003,  1.3257130018360526E-003) ( -3.0634124850812514E-003, -1.0249077084745881E-003)
 (  5.2026905194822353E-003, -1.6316890904214926E-002) (  1.3666851389382460E-003,  8.5228645125922653E-003) (  6.5367373172744618E-003,  9.0413848654430119E-003) ( -6.9693739418259806E-002, -3.5365800953722937E-002) (  8.0790676503170483E-002, -0.0000000000000000     ) (  0.0000000000000000     ,  0.0000000000000000     ) ( -7.3586153475502869E-003,  1.0207486172536827E-002) ( -3.1532593605473344E-003,  1.9620262315861281E-002) (  1.0925177865960816E-003,  3.4280520148599037E-003) (  1.6047386852513668E-003,  1.6236601999358540E-003)
 ( -1.6047386852513668E-003,  1.6236601999358540E-003) (  1.0925177865960816E-003, -3.4280520148599037E-003) (  3.1532593605473344E-003,  1.9620262315861281E-002) ( -7.3586153475502869E-003, -1.0207486172536827E-002) (  0.0000000000000000     , -0.0000000000000000     ) (  8.0790676503170483E-002, -0.0000000000000000     ) (  6.9693739418259806E-002, -3.5365800953722937E-002) (  6.5367373172744618E-003, -9.0413848654430119E-003) ( -1.3666851389382460E-003,  8.5228645125922653E-003) (  5.2026905194822353E-003,  1.6316890904214926E-002)
 ( -3.0634124850812514E-003,  1.0249077084745881E-003) ( -1.3102636497901951E-003,  1.3257130018360526E-003) ( -3.3028904419214618E-003,  1.0355623357232838E-002) (  0.0000000000000000     , -0.0000000000000000     ) ( -7.3586153475502869E-003, -1.0207486172536827E-002) (  6.9693739418259806E-002,  3.5365800953722937E-002) ( -6.4183041291342696E-002, -0.0000000000000000     ) (  1.2537431052476476E-002, -6.3595984034431150E-003) (  1.0333151446746552E-002, -1.4328571656754609E-002) (  4.3761952305523006E-003, -2.7182962090692011E-002)
 (  0.0000000000000000     , -0.0000000000000000     ) ( -4.6794398659192040E-003,  1.5655723848095112E-003) (  0.0000000000000000     , -0.0000000000000000     ) ( -3.3028904419214618E-003,  1.0355623357232838E-002) ( -3.1532593605473344E-003, -1.9620262315861281E-002) (  6.5367373172744618E-003,  9.0413848654430119E-003) (  1.2537431052476476E-002,  6.3595984034431150E-003) ( -9.5738422388163505E-002, -0.0000000000000000     ) ( -9.3126306161344485E-002,  4.7260548008383509E-002) ( -1.5647972794402037E-002,  2.1597283983183588E-002)
 (  0.0000000000000000     , -0.0000000000000000     ) (  0.0000000000000000     , -0.0000000000000000     ) ( -4.6794398659192040E-003,  1.5655723848095112E-003) (  1.3102636497901951E-003, -1.3257130018360526E-003) (  1.0925177865960816E-003, -3.4280520148599037E-003) ( -1.3666851389382460E-003, -8.5228645125922653E-003) (  1.0333151446746552E-002,  1.4328571656754609E-002) ( -9.3126306161344485E-002, -4.7260548008383509E-002) ( 0.13656962082688098     , -0.0000000000000000     ) (  6.3523518081731789E-002, -3.2239435200772951E-002)
 (  0.0000000000000000     , -0.0000000000000000     ) (  0.0000000000000000     , -0.0000000000000000     ) (  0.0000000000000000     , -0.0000000000000000     ) ( -3.0634124850812514E-003,  1.0249077084745881E-003) (  1.6047386852513668E-003, -1.6236601999358540E-003) (  5.2026905194822353E-003, -1.6316890904214926E-002) (  4.3761952305523006E-003,  2.7182962090692011E-002) ( -1.5647972794402037E-002, -2.1597283983183588E-002) (  6.3523518081731789E-002,  3.2239435200772951E-002) ( -5.7438833650545265E-002, -0.0000000000000000     )
 Mode           15
 ( -1.0585129200716640E-002, -0.0000000000000000     ) ( -2.5796791750356024E-003,  1.3149767481850634E-003) (  2.4446921210668968E-002, -3.3672629389182557E-002) (  1.4173114178820726E-002, -8.7188295460473145E-002) ( -5.9992353507323281E-003, -1.8965657703352477E-002) (  1.4236715894430570E-002,  1.4422456110067091E-002) (  2.1853864266308302E-003,  7.2921919304880483E-004) (  0.0000000000000000     ,  0.0000000000000000     ) (  0.0000000000000000     ,  0.0000000000000000     ) (  0.0000000000000000     ,  0.0000000000000000     )
 ( -2.5796791750356024E-003, -1.3149767481850634E-003) (  4.8914512554919826E-002, -0.0000000000000000     ) ( -5.1080046774063682E-003,  2.5820408103332708E-003) ( -2.6653914748993080E-002,  3.6697117251623855E-002) ( -5.4384905395073197E-003,  3.3460669306616647E-002) ( -1.1244908504959765E-003, -3.5584485815562026E-003) (  1.1624229851441972E-002,  1.1775886102449970E-002) (  3.3382329075882788E-003,  1.1139007167869212E-003) (  0.0000000000000000     ,  0.0000000000000000     ) (  0.0000000000000000     ,  0.0000000000000000     )
 (  2.4446921210668968E-002,  3.3672629389182557E-002) ( -5.1080046774063682E-003, -2.5820408103332708E-003) ( -3.7769610806090141E-002, -0.0000000000000000     ) (  2.6927548938555268E-003, -1.3660707205517598E-003) ( -1.3655279454515168E-002,  1.8799796432596425E-002) ( -1.1224640173560022E-002,  6.9055141876813012E-002) (  4.0571223369595460E-003,  1.2819455861733654E-002) (  0.0000000000000000     ,  0.0000000000000000     ) (  3.3382329075882788E-003,  1.1139007167869212E-003) (  0.0000000000000000     ,  0.0000000000000000     )
 (  1.4173114178820726E-002,  8.7188295460473145E-002) ( -2.6653914748993080E-002, -3.6697117251623855E-002) (  2.6927548938555268E-003,  1.3660707205517598E-003) ( -2.6576565449536689E-002, -0.0000000000000000     ) (  5.2589201210740703E-003, -2.6622981294945700E-003) (  1.8779769121254505E-002, -2.5863311810445291E-002) (  0.0000000000000000     ,  0.0000000000000000     ) (  4.0571223369595460E-003,  1.2819455861733654E-002) ( -1.1624229851441972E-002, -1.1775886102449970E-002) (  2.1853864266308302E-003,  7.2921919304880483E-004)
 ( -5.9992353507323281E-003,  1.8965657703352477E-002) ( -5.4384905395073197E-003, -3.3460669306616647E-002) ( -1.3655279454515168E-002, -1.8799796432596425E-002) (  5.2589201210740703E-003,  2.6622981294945700E-003) (  2.6016792901423641E-002, -0.0000000000000000     ) (  0.0000000000000000     ,  0.0000000000000000     ) (  1.8779769121254505E-002, -2.5863311810445291E-002) (  1.1224640173560022E-002, -6.9055141876813012E-002) ( -1.1244908504959765E-003, -3.5584485815562026E-003) ( -1.4236715894430570E-002, -1.4422456110067091E-002)
 (  1.4236715894430570E-002, -1.4422456110067091E-002) ( -1.1244908504959765E-003,  3.5584485815562026E-003) ( -1.1224640173560022E-002, -6.9055141876813012E-002) (  1.8779769121254505E-002,  2.5863311810445291E-002) (  0.0000000000000000     , -0.0000000000000000     ) (  2.6016792901423641E-002, -0.0000000000000000     ) ( -5.2589201210740703E-003,  2.6622981294945700E-003) ( -1.3655279454515168E-002,  1.8799796432596425E-002) (  5.4384905395073197E-003, -3.3460669306616647E-002) ( -5.9992353507323281E-003, -1.8965657703352477E-002)
 (  2.1853864266308302E-003, -7.2921919304880483E-004) (  1.1624229851441972E-002, -1.1775886102449970E-002) (  4.0571223369595460E-003, -1.2819455861733654E-002) (  0.0000000000000000     , -0.0000000000000000     ) (  1.8779769121254505E-002,  2.5863311810445291E-002) ( -5.2589201210740703E-003, -2.6622981294945700E-003) ( -2.6576565449536689E-002, -0.0000000000000000     ) ( -2.6927548938555268E-003,  1.3660707205517598E-003) ( -2.6653914748993080E-002,  3.6697117251623855E-002) ( -1.4173114178820726E-002,  8.7188295460473145E-002)
 (  0.0000000000000000     , -0.0000000000000000     ) (  3.3382329075882788E-003, -1.1139007167869212E-003) (  0.0000000000000000     , -0.0000000000000000     ) (  4.0571223369595460E-003, -1.2819455861733654E-002) (  1.1224640173560022E-002,  6.9055141876813012E-002) ( -1.3655279454515168E-002, -1.8799796432596425E-002) ( -2.6927548938555268E-003, -1.3660707205517598E-003) ( -3.7769610806090141E-002, -0.0000000000000000     ) (  5.1080046774063682E-003, -2.5820408103332708E-003) (  2.4446921210668968E-002, -3.3672629389182557E-002)
 (  0.0000000000000000     , -0.0000000000000000     ) (  0.0000000000000000     , -0.0000000000000000     ) (  3.3382329075882788E-003, -1.1139007167869212E-003) ( -1.1624229851441972E-002,  1.1775886102449970E-002) ( -1.1244908504959765E-003,  3.5584485815562026E-003) (  5.4384905395073197E-003,  3.3460669306616647E-002) ( -2.6653914748993080E-002, -3.6697117251623855E-002) (  5.1080046774063682E-003,  2.5820408103332708E-003) (  4.8914512554919826E-002, -0.0000000000000000     ) (  2.5796791750356024E-003, -1.3149767481850634E-003)
 (  0.0000000000000000     , -0.0000000000000000     ) (  0.0000000000000000     , -0.0000000000000000     ) (  0.0000000000000000     , -0.0000000000000000     ) (  2.1853864266308302E-003, -7.2921919304880483E-004) ( -1.4236715894430570E-002,  1.4422456110067091E-002) ( -5.9992353507323281E-003,  1.8965657703352477E-002) ( -1.4173114178820726E-002, -8.7188295460473145E-002) (  2.4446921210668968E-002,  3.3672629389182557E-002) (  2.5796791750356024E-003,  1.3149767481850634E-003) ( -1.0585129200716640E-002, -0.0000000000000000     )
 Mode           16
 ( -7.2968916987627766E-002, -0.0000000000000000     ) (-0.11063955343442741     ,  5.6399837051230195E-002) (  2.6399822218764493E-002, -3.7271726164011879E-002) (  6.5404780118267142E-002,-0.40479072164517765     ) ( -8.4689658875732821E-002,-0.26585921523411304     ) (  8.7454144306011727E-002,  8.8603604064294780E-002) (  2.9181772952913399E-002,  9.7261655257548461E-003) (  0.0000000000000000     ,  0.0000000000000000     ) (  0.0000000000000000     ,  0.0000000000000000     ) (  0.0000000000000000     ,  0.0000000000000000     )
 (-0.11063955343442741     , -5.6399837051230195E-002) ( 0.33365257342592136     , -0.0000000000000000     ) ( 0.15879061473351541     , -8.1092903111431205E-002) ( -2.3658426688472744E-002,  3.3512969702351833E-002) ( -2.3032757839496192E-002, 0.14260136541203211     ) ( -1.7693737479675294E-002, -5.5548727363886601E-002) (  7.1406009813818519E-002,  7.2344539776370648E-002) (  4.4575894489913552E-002,  1.4856963247813848E-002) (  0.0000000000000000     ,  0.0000000000000000     ) (  0.0000000000000000     ,  0.0000000000000000     )
 (  2.6399822218764493E-002,  3.7271726164011879E-002) ( 0.15879061473351541     ,  8.1092903111431205E-002) (-0.26085838465678846     , -0.0000000000000000     ) ( -6.0494980059940806E-003,  3.1602301097387250E-003) ( -1.4561591087492175E-002,  2.0512061339652728E-002) ( -4.9734147510943620E-002, 0.30785648551930939     ) (  5.3930549788991929E-002, 0.16929189688160254     ) (  0.0000000000000000     ,  0.0000000000000000     ) (  4.4575894489913552E-002,  1.4856963247813848E-002) (  0.0000000000000000     ,  0.0000000000000000     )
 (  6.5404780118267142E-002, 0.40479072164517765     ) ( -2.3658426688472744E-002, -3.3512969702351833E-002) ( -6.0494980059940806E-003, -3.1602301097387250E-003) (-0.18150615307252188     , -0.0000000000000000     ) (-0.10272015542219379     ,  5.2521946051595741E-002) (  1.3794187611310918E-002, -1.9714819253842573E-002) (  0.0000000000000000     ,  0.0000000000000000     ) (  5.3930549788991929E-002, 0.16929189688160254     ) ( -7.1406009813818519E-002, -7.2344539776370648E-002) (  2.9181772952913399E-002,  9.7261655257548461E-003)
 ( -8.4689658875732821E-002, 0.26585921523411304     ) ( -2.3032757839496192E-002,-0.14260136541203211     ) ( -1.4561591087492175E-002, -2.0512061339652728E-002) (-0.10272015542219379     , -5.2521946051595741E-002) ( 0.18168088129101667     , -0.0000000000000000     ) (  0.0000000000000000     ,  0.0000000000000000     ) (  1.3794187611310918E-002, -1.9714819253842573E-002) (  4.9734147510943620E-002,-0.30785648551930939     ) ( -1.7693737479675294E-002, -5.5548727363886601E-002) ( -8.7454144306011727E-002, -8.8603604064294780E-002)
 (  8.7454144306011727E-002, -8.8603604064294780E-002) ( -1.7693737479675294E-002,  5.5548727363886601E-002) ( -4.9734147510943620E-002,-0.30785648551930939     ) (  1.3794187611310918E-002,  1.9714819253842573E-002) (  0.0000000000000000     , -0.0000000000000000     ) ( 0.18168088129101667     , -0.0000000000000000     ) ( 0.10272015542219379     , -5.2521946051595741E-002) ( -1.4561591087492175E-002,  2.0512061339652728E-002) (  2.3032757839496192E-002,-0.14260136541203211     ) ( -8.4689658875732821E-002,-0.26585921523411304     )
 (  2.9181772952913399E-002, -9.7261655257548461E-003) (  7.1406009813818519E-002, -7.2344539776370648E-002) (  5.3930549788991929E-002,-0.16929189688160254     ) (  0.0000000000000000     , -0.0000000000000000     ) (  1.3794187611310918E-002,  1.9714819253842573E-002) ( 0.10272015542219379     ,  5.2521946051595741E-002) (-0.18150615307252188     , -0.0000000000000000     ) (  6.0494980059940806E-003, -3.1602301097387250E-003) ( -2.3658426688472744E-002,  3.3512969702351833E-002) ( -6.5404780118267142E-002, 0.40479072164517765     )
 (  0.0000000000000000     , -0.0000000000000000     ) (  4.4575894489913552E-002, -1.4856963247813848E-002) (  0.0000000000000000     , -0.0000000000000000     ) (  5.3930549788991929E-002,-0.16929189688160254     ) (  4.9734147510943620E-002, 0.30785648551930939     ) ( -1.4561591087492175E-002, -2.0512061339652728E-002) (  6.0494980059940806E-003,  3.1602301097387250E-003) (-0.26085838465678846     , -0.0000000000000000     ) (-0.15879061473351541     ,  8.1092903111431205E-002) (  2.6399822218764493E-002, -3.7271726164011879E-002)
 (  0.0000000000000000     , -0.0000000000000000     ) (  0.0000000000000000     , -0.0000000000000000     ) (  4.4575894489913552E-002, -1.4856963247813848E-002) ( -7.1406009813818519E-002,  7.2344539776370648E-002) ( -1.7693737479675294E-002,  5.5548727363886601E-002) (  2.3032757839496192E-002, 0.14260136541203211     ) ( -2.3658426688472744E-002, -3.3512969702351833E-002) (-0.15879061473351541     , -8.1092903111431205E-002) ( 0.33365257342592136     , -0.0000000000000000     ) ( 0.11063955343442741     , -5.6399837051230195E-002)
 (  0.0000000000000000     , -0.0000000000000000     ) (  0.0000000000000000     , -0.0000000000000000     ) (  0.0000000000000000     , -0.0000000000000000     ) (  2.9181772952913399E-002, -9.7261655257548461E-003) ( -8.7454144306011727E-002,  8.8603604064294780E-002) ( -8.4689658875732821E-002, 0.26585921523411304     ) ( -6.5404780118267142E-002,-0.40479072164517765     ) (  2.6399822218764493E-002,  3.7271726164011879E-002) ( 0.11063955343442741     ,  5.6399837051230195E-002) ( -7.2968916987627766E-002, -0.0000000000000000     )
 Mode           17
 ( -9.9331945252890796E-002, -0.0000000000000000     ) ( -5.2294211945608966E-002,  2.6733854419049904E-002) ( -3.1008720117335513E-002,  4.2538294076734887E-002) (  8.1253681559369274E-003, -5.0549198256010459E-002) ( -2.9812995812512021E-002, -9.3365158708967430E-002) (  7.1593663313854433E-004,  7.5173594652369440E-004) (  1.0718518794777296E-002,  3.5826127402098992E-003) (  0.0000000000000000     ,  0.0000000000000000     ) (  0.0000000000000000     ,  0.0000000000000000     ) (  0.0000000000000000     ,  0.0000000000000000     )
 ( -5.2294211945608966E-002, -2.6733854419049904E-002) ( 0.33111911956857443     , -0.0000000000000000     ) (  8.6261316816272679E-002, -4.4129499396833999E-002) (  3.3312808974381922E-002, -4.5686000236341562E-002) ( -1.9107220185552861E-003,  1.1960364025570016E-002) ( -6.5299792361337133E-003, -2.0449204564363818E-002) (  5.8455981311852912E-004,  6.1378983009706433E-004) (  1.6372807904957935E-002,  5.4725313559083420E-003) (  0.0000000000000000     ,  0.0000000000000000     ) (  0.0000000000000000     ,  0.0000000000000000     )
 ( -3.1008720117335513E-002, -4.2538294076734887E-002) (  8.6261316816272679E-002,  4.4129499396833999E-002) (-0.26937623592737986     , -0.0000000000000000     ) ( -9.3681722844316424E-003,  4.8145460233134599E-003) (  1.7486712300259596E-002, -2.3981051400321828E-002) ( -5.2278896776060488E-003,  3.2596987797905180E-002) (  1.8431423565538351E-002,  5.7722828458194909E-002) (  0.0000000000000000     ,  0.0000000000000000     ) (  1.6372807904957935E-002,  5.4725313559083420E-003) (  0.0000000000000000     ,  0.0000000000000000     )
 (  8.1253681559369274E-003,  5.0549198256010459E-002) (  3.3312808974381922E-002,  4.5686000236341562E-002) ( -9.3681722844316424E-003, -4.8145460233134599E-003) (-0.17329627710039908     , -0.0000000000000000     ) ( -6.1392477631967667E-002,  3.1428428328916236E-002) ( -2.2832149279860131E-002,  3.1318821661983805E-002) (  0.0000000000000000     ,  0.0000000000000000     ) (  1.8431423565538351E-002,  5.7722828458194909E-002) ( -5.8455981311852912E-004, -6.1378983009706433E-004) (  1.0718518794777296E-002,  3.5826127402098992E-003)
 ( -2.9812995812512021E-002,  9.3365158708967430E-002) ( -1.9107220185552861E-003, -1.1960364025570016E-002) (  1.7486712300259596E-002,  2.3981051400321828E-002) ( -6.1392477631967667E-002, -3.1428428328916236E-002) ( 0.21088533871209530     , -0.0000000000000000     ) (  0.0000000000000000     ,  0.0000000000000000     ) ( -2.2832149279860131E-002,  3.1318821661983805E-002) (  5.2278896776060488E-003, -3.2596987797905180E-002) ( -6.5299792361337133E-003, -2.0449204564363818E-002) ( -7.1593663313854433E-004, -7.5173594652369440E-004)
 (  7.1593663313854433E-004, -7.5173594652369440E-004) ( -6.5299792361337133E-003,  2.0449204564363818E-002) ( -5.2278896776060488E-003, -3.2596987797905180E-002) ( -2.2832149279860131E-002, -3.1318821661983805E-002) (  0.0000000000000000     , -0.0000000000000000     ) ( 0.21088533871209530     , -0.0000000000000000     ) (  6.1392477631967667E-002, -3.1428428328916236E-002) (  1.7486712300259596E-002, -2.3981051400321828E-002) (  1.9107220185552861E-003, -1.1960364025570016E-002) ( -2.9812995812512021E-002, -9.3365158708967430E-002)
 (  1.0718518794777296E-002, -3.5826127402098992E-003) (  5.8455981311852912E-004, -6.1378983009706433E-004) (  1.8431423565538351E-002, -5.7722828458194909E-002) (  0.0000000000000000     , -0.0000000000000000     ) ( -2.2832149279860131E-002, -3.1318821661983805E-002) (  6.1392477631967667E-002,  3.1428428328916236E-002) (-0.17329627710039908     , -0.0000000000000000     ) (  9.3681722844316424E-003, -4.8145460233134599E-003) (  3.3312808974381922E-002, -4.5686000236341562E-002) ( -8.1253681559369274E-003,  5.0549198256010459E-002)
 (  0.0000000000000000     , -0.0000000000000000     ) (  1.6372807904957935E-002, -5.4725313559083420E-003) (  0.0000000000000000     , -0.0000000000000000     ) (  1.8431423565538351E-002, -5.7722828458194909E-002) (  5.2278896776060488E-003,  3.2596987797905180E-002) (  1.7486712300259596E-002,  2.3981051400321828E-002) (  9.3681722844316424E-003,  4.8145460233134599E-003) (-0.26937623592737986     , -0.0000000000000000     ) ( -8.6261316816272679E-002,  4.4129499396833999E-002) ( -3.1008720117335513E-002,  4.2538294076734887E-002)
 (  0.0000000000000000     , -0.0000000000000000     ) (  0.0000000000000000     , -0.0000000000000000     ) (  1.6372807904957935E-002, -5.4725313559083420E-003) ( -5.8455981311852912E-004,  6.1378983009706433E-004) ( -6.5299792361337133E-003,  2.0449204564363818E-002) (  1.9107220185552861E-003,  1.1960364025570016E-002) (  3.3312808974381922E-002,  4.5686000236341562E-002) ( -8.6261316816272679E-002, -4.4129499396833999E-002) ( 0.33111911956857443     , -0.0000000000000000     ) (  5.2294211945608966E-002, -2.6733854419049904E-002)
 (  0.0000000000000000     , -0.0000000000000000     ) (  0.0000000000000000     , -0.0000000000000000     ) (  0.0000000000000000     , -0.0000000000000000     ) (  1.0718518794777296E-002, -3.5826127402098992E-003) ( -7.1593663313854433E-004,  7.5173594652369440E-004) ( -2.9812995812512021E-002,  9.3365158708967430E-002) ( -8.1253681559369274E-003, -5.0549198256010459E-002) ( -3.1008720117335513E-002, -4.2538294076734887E-002) (  5.2294211945608966E-002,  2.6733854419049904E-002) ( -9.9331945252890796E-002, -0.0000000000000000     )
 Mode           18
 ( 0.20248170757458689     , -0.0000000000000000     ) ( 0.39421062569188386     ,-0.20059032335516150     ) ( -8.4287220539405489E-002, 0.11543179004141865     ) ( -8.7629222238486668E-002, 0.54177764689165975     ) (  8.3019627633239904E-002, 0.26161051921890577     ) (  5.2747023137391810E-002,  5.4348308894386077E-002) ( 0.14656569034448386     ,  4.9279299328163273E-002) (  0.0000000000000000     ,  0.0000000000000000     ) (  0.0000000000000000     ,  0.0000000000000000     ) (  0.0000000000000000     ,  0.0000000000000000     )
 ( 0.39421062569188386     , 0.20059032335516150     ) (-0.47823559130954518     , -0.0000000000000000     ) (-0.94369658028113301     , 0.47998507922851186     ) (  6.0628965441590077E-002, -8.2846651025424711E-002) (  3.9700397078646095E-002,-0.24501895457667933     ) (  1.2917922071453472E-002,  4.0772360917939968E-002) (  4.3067764045796063E-002,  4.4375208391470147E-002) ( 0.22388279009568518     ,  7.5275373121898220E-002) (  0.0000000000000000     ,  0.0000000000000000     ) (  0.0000000000000000     ,  0.0000000000000000     )
 ( -8.4287220539405489E-002,-0.11543179004141865     ) (-0.94369658028113301     ,-0.47998507922851186     ) ( 0.13173703701524014     , -0.0000000000000000     ) ( 0.15957920361228037     , -8.1170637246274879E-002) (  3.6330304742616018E-002, -4.9705889135015460E-002) (  7.5474877252186226E-002,-0.46619875273173395     ) ( -6.0999814431468395E-002,-0.19210150820304384     ) (  0.0000000000000000     ,  0.0000000000000000     ) ( 0.22388279009568518     ,  7.5275373121898220E-002) (  0.0000000000000000     ,  0.0000000000000000     )
 ( -8.7629222238486668E-002,-0.54177764689165975     ) (  6.0628965441590077E-002,  8.2846651025424711E-002) ( 0.15957920361228037     ,  8.1170637246274879E-002) ( 0.19526446288386334     , -0.0000000000000000     ) ( 0.71191652579041176     ,-0.36211207635126252     ) ( -4.4077674619007995E-002,  6.0212896822169036E-002) (  0.0000000000000000     ,  0.0000000000000000     ) ( -6.0999814431468395E-002,-0.19210150820304384     ) ( -4.3067764045796063E-002, -4.4375208391470147E-002) ( 0.14656569034448386     ,  4.9279299328163273E-002)
 (  8.3019627633239904E-002,-0.26161051921890577     ) (  3.9700397078646095E-002, 0.24501895457667933     ) (  3.6330304742616018E-002,  4.9705889135015460E-002) ( 0.71191652579041176     , 0.36211207635126252     ) ( -5.1247616164145221E-002, -0.0000000000000000     ) (  0.0000000000000000     ,  0.0000000000000000     ) ( -4.4077674619007995E-002,  6.0212896822169036E-002) ( -7.5474877252186226E-002, 0.46619875273173395     ) (  1.2917922071453472E-002,  4.0772360917939968E-002) ( -5.2747023137391810E-002, -5.4348308894386077E-002)
 (  5.2747023137391810E-002, -5.4348308894386077E-002) (  1.2917922071453472E-002, -4.0772360917939968E-002) (  7.5474877252186226E-002, 0.46619875273173395     ) ( -4.4077674619007995E-002, -6.0212896822169036E-002) (  0.0000000000000000     , -0.0000000000000000     ) ( -5.1247616164145221E-002, -0.0000000000000000     ) (-0.71191652579041176     , 0.36211207635126252     ) (  3.6330304742616018E-002, -4.9705889135015460E-002) ( -3.9700397078646095E-002, 0.24501895457667933     ) (  8.3019627633239904E-002, 0.26161051921890577     )
 ( 0.14656569034448386     , -4.9279299328163273E-002) (  4.3067764045796063E-002, -4.4375208391470147E-002) ( -6.0999814431468395E-002, 0.19210150820304384     ) (  0.0000000000000000     , -0.0000000000000000     ) ( -4.4077674619007995E-002, -6.0212896822169036E-002) (-0.71191652579041176     ,-0.36211207635126252     ) ( 0.19526446288386334     , -0.0000000000000000     ) (-0.15957920361228037     ,  8.1170637246274879E-002) (  6.0628965441590077E-002, -8.2846651025424711E-002) (  8.7629222238486668E-002,-0.54177764689165975     )
 (  0.0000000000000000     , -0.0000000000000000     ) ( 0.22388279009568518     , -7.5275373121898220E-002) (  0.0000000000000000     , -0.0000000000000000     ) ( -6.0999814431468395E-002, 0.19210150820304384     ) ( -7.5474877252186226E-002,-0.46619875273173395     ) (  3.6330304742616018E-002,  4.9705889135015460E-002) (-0.15957920361228037     , -8.1170637246274879E-002) ( 0.13173703701524014     , -0.0000000000000000     ) ( 0.94369658028113301     ,-0.47998507922851186     ) ( -8.4287220539405489E-002, 0.11543179004141865     )
 (  0.0000000000000000     , -0.0000000000000000     ) (  0.0000000000000000     , -0.0000000000000000     ) ( 0.22388279009568518     , -7.5275373121898220E-002) ( -4.3067764045796063E-002,  4.4375208391470147E-002) (  1.2917922071453472E-002, -4.0772360917939968E-002) ( -3.9700397078646095E-002,-0.24501895457667933     ) (  6.0628965441590077E-002,  8.2846651025424711E-002) ( 0.94369658028113301     , 0.47998507922851186     ) (-0.47823559130954518     , -0.0000000000000000     ) (-0.39421062569188386     , 0.20059032335516150     )
 (  0.0000000000000000     , -0.0000000000000000     ) (  0.0000000000000000     , -0.0000000000000000     ) (  0.0000000000000000     , -0.0000000000000000     ) ( 0.14656569034448386     , -4.9279299328163273E-002) ( -5.2747023137391810E-002,  5.4348308894386077E-002) (  8.3019627633239904E-002,-0.26161051921890577     ) (  8.7629222238486668E-002, 0.54177764689165975     ) ( -8.4287220539405489E-002,-0.11543179004141865     ) (-0.39421062569188386     ,-0.20059032335516150     ) ( 0.20248170757458689     , -0.0000000000000000     )
 Mode           19
 (  8.0245817424101654E-002, -0.0000000000000000     ) (  1.1545829548959200E-002, -5.8553480375568489E-003) ( -2.7509402686180105E-002,  3.7689506780267834E-002) ( -1.1696427974468076E-003,  7.0938156468043807E-003) (  9.4190229414761457E-004,  3.1858541736277590E-003) ( -1.4872921507676402E-002, -1.5057889573232905E-002) (  8.3179544546445518E-003,  2.7905583275632589E-003) (  0.0000000000000000     ,  0.0000000000000000     ) (  0.0000000000000000     ,  0.0000000000000000     ) (  0.0000000000000000     ,  0.0000000000000000     )
 (  1.1545829548959200E-002,  5.8553480375568489E-003) (-0.25977021225596475     , -0.0000000000000000     ) ( -2.6847408243923909E-002,  1.3622843576703018E-002) (  3.5882896475239498E-002, -4.9137202929485181E-002) (  9.4562472058429075E-004, -5.7714552802204753E-003) (  2.0514183633322944E-005,  1.1182648699143728E-004) ( -1.2143689559424221E-002, -1.2294715352531922E-002) (  1.2705885305201262E-002,  4.2626482557493357E-003) (  0.0000000000000000     ,  0.0000000000000000     ) (  0.0000000000000000     ,  0.0000000000000000     )
 ( -2.7509402686180105E-002, -3.7689506780267834E-002) ( -2.6847408243923909E-002, -1.3622843576703018E-002) ( 0.19417884838478183     , -0.0000000000000000     ) (  8.0830019124299053E-003, -4.1018062235593086E-003) (  1.6429701339951468E-002, -2.2503557845460008E-002) (  1.4231293930953208E-003, -8.6674933908941695E-003) ( -9.2363804163083936E-004, -3.0461104254839869E-003) (  0.0000000000000000     ,  0.0000000000000000     ) (  1.2705885305201262E-002,  4.2626482557493357E-003) (  0.0000000000000000     ,  0.0000000000000000     )
 ( -1.1696427974468076E-003, -7.0938156468043807E-003) (  3.5882896475239498E-002,  4.9137202929485181E-002) (  8.0830019124299053E-003,  4.1018062235593086E-003) ( 0.13278695050406261     , -0.0000000000000000     ) (  2.4079779235329748E-002, -1.2218500310972810E-002) ( -2.6913911122747346E-002,  3.6852915864096586E-002) (  0.0000000000000000     ,  0.0000000000000000     ) ( -9.2363804163083936E-004, -3.0461104254839869E-003) (  1.2143689559424221E-002,  1.2294715352531922E-002) (  8.3179544546445518E-003,  2.7905583275632589E-003)
 (  9.4190229414761457E-004, -3.1858541736277590E-003) (  9.4562472058429075E-004,  5.7714552802204753E-003) (  1.6429701339951468E-002,  2.2503557845460008E-002) (  2.4079779235329748E-002,  1.2218500310972810E-002) (-0.14744140405698136     , -0.0000000000000000     ) (  0.0000000000000000     ,  0.0000000000000000     ) ( -2.6913911122747346E-002,  3.6852915864096586E-002) ( -1.4231293930953208E-003,  8.6674933908941695E-003) (  2.0514183633322944E-005,  1.1182648699143728E-004) (  1.4872921507676402E-002,  1.5057889573232905E-002)
 ( -1.4872921507676402E-002,  1.5057889573232905E-002) (  2.0514183633322944E-005, -1.1182648699143728E-004) (  1.4231293930953208E-003,  8.6674933908941695E-003) ( -2.6913911122747346E-002, -3.6852915864096586E-002) (  0.0000000000000000     , -0.0000000000000000     ) (-0.14744140405698136     , -0.0000000000000000     ) ( -2.4079779235329748E-002,  1.2218500310972810E-002) (  1.6429701339951468E-002, -2.2503557845460008E-002) ( -9.4562472058429075E-004,  5.7714552802204753E-003) (  9.4190229414761468E-004,  3.1858541736277590E-003)
 (  8.3179544546445518E-003, -2.7905583275632589E-003) ( -1.2143689559424221E-002,  1.2294715352531922E-002) ( -9.2363804163083936E-004,  3.0461104254839869E-003) (  0.0000000000000000     , -0.0000000000000000     ) ( -2.6913911122747346E-002, -3.6852915864096586E-002) ( -2.4079779235329748E-002, -1.2218500310972810E-002) ( 0.13278695050406261     , -0.0000000000000000     ) ( -8.0830019124299053E-003,  4.1018062235593086E-003) (  3.5882896475239498E-002, -4.9137202929485181E-002) (  1.1696427974468076E-003, -7.0938156468043807E-003)
 (  0.0000000000000000     , -0.0000000000000000     ) (  1.2705885305201262E-002, -4.2626482557493357E-003) (  0.0000000000000000     , -0.0000000000000000     ) ( -9.2363804163083936E-004,  3.0461104254839869E-003) ( -1.4231293930953208E-003, -8.6674933908941695E-003) (  1.6429701339951468E-002,  2.2503557845460008E-002) ( -8.0830019124299053E-003, -4.1018062235593086E-003) ( 0.19417884838478183     , -0.0000000000000000     ) (  2.6847408243923909E-002, -1.3622843576703018E-002) ( -2.7509402686180105E-002,  3.7689506780267834E-002)
 (  0.0000000000000000     , -0.0000000000000000     ) (  0.0000000000000000     , -0.0000000000000000     ) (  1.2705885305201262E-002, -4.2626482557493357E-003) (  1.2143689559424221E-002, -1.2294715352531922E-002) (  2.0514183633322944E-005, -1.1182648699143728E-004) ( -9.4562472058429075E-004, -5.7714552802204753E-003) (  3.5882896475239498E-002,  4.9137202929485181E-002) (  2.6847408243923909E-002,  1.3622843576703018E-002) (-0.25977021225596475     , -0.0000000000000000     ) ( -1.1545829548959200E-002,  5.8553480375568489E-003)
 (  0.0000000000000000     , -0.0000000000000000     ) (  0.0000000000000000     , -0.0000000000000000     ) (  0.0000000000000000     , -0.0000000000000000     ) (  8.3179544546445518E-003, -2.7905583275632589E-003) (  1.4872921507676402E-002, -1.5057889573232905E-002) (  9.4190229414761468E-004, -3.1858541736277590E-003) (  1.1696427974468076E-003,  7.0938156468043807E-003) ( -2.7509402686180105E-002, -3.7689506780267834E-002) ( -1.1545829548959200E-002, -5.8553480375568489E-003) (  8.0245817424101654E-002, -0.0000000000000000     )
 Mode           20
 (  7.7000836128906069E-002, -0.0000000000000000     ) (  4.2132898364386197E-002, -2.1376298035259929E-002) (  2.2235422252640344E-002, -3.0418973112503092E-002) (  1.2893832510913424E-002, -7.9132201511985259E-002) ( -1.6082221040510322E-002, -5.0369930669500351E-002) ( -7.7931147778425138E-003, -7.8781060381743102E-003) (  8.3621015484105082E-003,  2.8033053590662904E-003) (  0.0000000000000000     ,  0.0000000000000000     ) (  0.0000000000000000     ,  0.0000000000000000     ) (  0.0000000000000000     ,  0.0000000000000000     )
 (  4.2132898364386197E-002,  2.1376298035259929E-002) (-0.24392221224661895     , -0.0000000000000000     ) ( -8.6211876652485045E-002,  4.3769315419251928E-002) ( -1.6313321250426446E-002,  2.2335414696514653E-002) ( -3.3056216900079196E-003,  2.0301188698971011E-002) ( -3.8978506776897867E-003, -1.2215004488516007E-002) ( -6.3630515708857473E-003, -6.4324466443553977E-003) (  1.2773321104832865E-002,  4.2821196679988793E-003) (  0.0000000000000000     ,  0.0000000000000000     ) (  0.0000000000000000     ,  0.0000000000000000     )
 (  2.2235422252640344E-002,  3.0418973112503092E-002) ( -8.6211876652485045E-002, -4.3769315419251928E-002) ( 0.18405344422145065     , -0.0000000000000000     ) (  1.7545655875981472E-002, -8.9128028476322917E-003) ( -9.8333260477840457E-003,  1.3457016267722411E-002) ( -8.5695067701157066E-003,  5.2606774686880922E-002) (  9.2530391761995717E-003,  2.8968199064514213E-002) (  0.0000000000000000     ,  0.0000000000000000     ) (  1.2773321104832865E-002,  4.2821196679988793E-003) (  0.0000000000000000     ,  0.0000000000000000     )
 (  1.2893832510913424E-002,  7.9132201511985259E-002) ( -1.6313321250426446E-002, -2.2335414696514653E-002) (  1.7545655875981472E-002,  8.9128028476322917E-003) ( 0.12442086316266485     , -0.0000000000000000     ) (  6.8923384948134575E-002, -3.4995673890605282E-002) (  1.1564896630558567E-002, -1.5836391833618894E-002) (  0.0000000000000000     ,  0.0000000000000000     ) (  9.2530391761995717E-003,  2.8968199064514213E-002) (  6.3630515708857473E-003,  6.4324466443553977E-003) (  8.3621015484105082E-003,  2.8033053590662904E-003)
 ( -1.6082221040510322E-002,  5.0369930669500351E-002) ( -3.3056216900079196E-003, -2.0301188698971011E-002) ( -9.8333260477840457E-003, -1.3457016267722411E-002) (  6.8923384948134575E-002,  3.4995673890605282E-002) (-0.14155293126640262     , -0.0000000000000000     ) (  0.0000000000000000     ,  0.0000000000000000     ) (  1.1564896630558567E-002, -1.5836391833618894E-002) (  8.5695067701157066E-003, -5.2606774686880922E-002) ( -3.8978506776897867E-003, -1.2215004488516007E-002) (  7.7931147778425138E-003,  7.8781060381743102E-003)
 ( -7.7931147778425138E-003,  7.8781060381743102E-003) ( -3.8978506776897867E-003,  1.2215004488516007E-002) ( -8.5695067701157066E-003, -5.2606774686880922E-002) (  1.1564896630558567E-002,  1.5836391833618894E-002) (  0.0000000000000000     , -0.0000000000000000     ) (-0.14155293126640262     , -0.0000000000000000     ) ( -6.8923384948134575E-002,  3.4995673890605282E-002) ( -9.8333260477840457E-003,  1.3457016267722411E-002) (  3.3056216900079196E-003, -2.0301188698971011E-002) ( -1.6082221040510322E-002, -5.0369930669500351E-002)
 (  8.3621015484105082E-003, -2.8033053590662904E-003) ( -6.3630515708857473E-003,  6.4324466443553977E-003) (  9.2530391761995717E-003, -2.8968199064514213E-002) (  0.0000000000000000     , -0.0000000000000000     ) (  1.1564896630558567E-002,  1.5836391833618894E-002) ( -6.8923384948134575E-002, -3.4995673890605282E-002) ( 0.12442086316266485     , -0.0000000000000000     ) ( -1.7545655875981472E-002,  8.9128028476322917E-003) ( -1.6313321250426446E-002,  2.2335414696514653E-002) ( -1.2893832510913424E-002,  7.9132201511985259E-002)
 (  0.0000000000000000     , -0.0000000000000000     ) (  1.2773321104832865E-002, -4.2821196679988793E-003) (  0.0000000000000000     , -0.0000000000000000     ) (  9.2530391761995717E-003, -2.8968199064514213E-002) (  8.5695067701157066E-003,  5.2606774686880922E-002) ( -9.8333260477840457E-003, -1.3457016267722411E-002) ( -1.7545655875981472E-002, -8.9128028476322917E-003) ( 0.18405344422145065     , -0.0000000000000000     ) (  8.6211876652485045E-002, -4.3769315419251928E-002) (  2.2235422252640344E-002, -3.0418973112503092E-002)
 (  0.0000000000000000     , -0.0000000000000000     ) (  0.0000000000000000     , -0.0000000000000000     ) (  1.2773321104832865E-002, -4.2821196679988793E-003) (  6.3630515708857473E-003, -6.4324466443553977E-003) ( -3.8978506776897867E-003,  1.2215004488516007E-002) (  3.3056216900079196E-003,  2.0301188698971011E-002) ( -1.6313321250426446E-002, -2.2335414696514653E-002) (  8.6211876652485045E-002,  4.3769315419251928E-002) (-0.24392221224661895     , -0.0000000000000000     ) ( -4.2132898364386197E-002,  2.1376298035259929E-002)
 (  0.0000000000000000     , -0.0000000000000000     ) (  0.0000000000000000     , -0.0000000000000000     ) (  0.0000000000000000     , -0.0000000000000000     ) (  8.3621015484105082E-003, -2.8033053590662904E-003) (  7.7931147778425138E-003, -7.8781060381743102E-003) ( -1.6082221040510322E-002,  5.0369930669500351E-002) ( -1.2893832510913424E-002, -7.9132201511985259E-002) (  2.2235422252640344E-002,  3.0418973112503092E-002) ( -4.2132898364386197E-002, -2.1376298035259929E-002) (  7.7000836128906069E-002, -0.0000000000000000     )
 Mode           21
 ( 0.14972538388274154     , -0.0000000000000000     ) ( 0.27527523869961784     ,-0.17822000340015146     ) (-0.22928477254935783     , 0.26776409367286241     ) ( -9.0635331198451866E-002, 0.61814830506405893     ) (  8.4065077388777651E-002, 0.33075551267619802     ) ( -2.8020846432483430E-002,  1.4097950956326094E-002) ( 0.14219635012219642     ,  5.5431081908088632E-002) (  0.0000000000000000     ,  0.0000000000000000     ) (  0.0000000000000000     ,  0.0000000000000000     ) (  0.0000000000000000     ,  0.0000000000000000     )
 ( 0.27527523869961784     , 0.17822000340015146     ) (-0.15279373435397547     , -0.0000000000000000     ) (-0.65861388722617642     , 0.41043242258330781     ) ( 0.28118940379231705     ,-0.31720197734841216     ) (  4.8554777997335707E-002,-0.29678975311770556     ) (  1.3588153278331508E-002,  5.6859699170908634E-002) ( -2.2878925306823585E-002,  1.1510928753927020E-002) ( 0.21720851266046939     ,  8.4672376232371116E-002) (  0.0000000000000000     ,  0.0000000000000000     ) (  0.0000000000000000     ,  0.0000000000000000     )
 (-0.22928477254935783     ,-0.26776409367286241     ) (-0.65861388722617642     ,-0.41043242258330781     ) (-0.19584031482753597     , -0.0000000000000000     ) ( 0.10186598868812564     , -6.4417690918398357E-002) ( 0.13653646315238205     ,-0.15669322512149442     ) (  8.5556497014729727E-002,-0.54914774191324223     ) ( -6.0835528770223052E-002,-0.23311799410623257     ) (  0.0000000000000000     ,  0.0000000000000000     ) ( 0.21720851266046939     ,  8.4672376232371116E-002) (  0.0000000000000000     ,  0.0000000000000000     )
 ( -9.0635331198451866E-002,-0.61814830506405893     ) ( 0.28118940379231705     , 0.31720197734841216     ) ( 0.10186598868812564     ,  6.4417690918398357E-002) (  2.0761081426816479E-003, -0.0000000000000000     ) ( 0.48670835587240402     ,-0.30508555648454827     ) (-0.20120797240884108     , 0.22545382050304530     ) (  0.0000000000000000     ,  0.0000000000000000     ) ( -6.0835528770223052E-002,-0.23311799410623257     ) (  2.2878925306823585E-002, -1.1510928753927020E-002) ( 0.14219635012219642     ,  5.5431081908088632E-002)
 (  8.4065077388777651E-002,-0.33075551267619802     ) (  4.8554777997335707E-002, 0.29678975311770556     ) ( 0.13653646315238205     , 0.15669322512149442     ) ( 0.48670835587240402     , 0.30508555648454827     ) ( 0.19683255715608824     , -0.0000000000000000     ) (  0.0000000000000000     ,  0.0000000000000000     ) (-0.20120797240884108     , 0.22545382050304530     ) ( -8.5556497014729727E-002, 0.54914774191324223     ) (  1.3588153278331508E-002,  5.6859699170908634E-002) (  2.8020846432483430E-002, -1.4097950956326094E-002)
 ( -2.8020846432483430E-002, -1.4097950956326094E-002) (  1.3588153278331508E-002, -5.6859699170908634E-002) (  8.5556497014729727E-002, 0.54914774191324223     ) (-0.20120797240884108     ,-0.22545382050304530     ) (  0.0000000000000000     , -0.0000000000000000     ) ( 0.19683255715608824     , -0.0000000000000000     ) (-0.48670835587240402     , 0.30508555648454827     ) ( 0.13653646315238205     ,-0.15669322512149442     ) ( -4.8554777997335707E-002, 0.29678975311770556     ) (  8.4065077388777651E-002, 0.33075551267619802     )
 ( 0.14219635012219642     , -5.5431081908088632E-002) ( -2.2878925306823585E-002, -1.1510928753927020E-002) ( -6.0835528770223052E-002, 0.23311799410623257     ) (  0.0000000000000000     , -0.0000000000000000     ) (-0.20120797240884108     ,-0.22545382050304530     ) (-0.48670835587240402     ,-0.30508555648454827     ) (  2.0761081426816479E-003, -0.0000000000000000     ) (-0.10186598868812564     ,  6.4417690918398357E-002) ( 0.28118940379231705     ,-0.31720197734841216     ) (  9.0635331198451866E-002,-0.61814830506405893     )
 (  0.0000000000000000     , -0.0000000000000000     ) ( 0.21720851266046939     , -8.4672376232371116E-002) (  0.0000000000000000     , -0.0000000000000000     ) ( -6.0835528770223052E-002, 0.23311799410623257     ) ( -8.5556497014729727E-002,-0.54914774191324223     ) ( 0.13653646315238205     , 0.15669322512149442     ) (-0.10186598868812564     , -6.4417690918398357E-002) (-0.19584031482753597     , -0.0000000000000000     ) ( 0.65861388722617642     ,-0.41043242258330781     ) (-0.22928477254935783     , 0.26776409367286241     )
 (  0.0000000000000000     , -0.0000000000000000     ) (  0.0000000000000000     , -0.0000000000000000     ) ( 0.21720851266046939     , -8.4672376232371116E-002) (  2.2878925306823585E-002,  1.1510928753927020E-002) (  1.3588153278331508E-002, -5.6859699170908634E-002) ( -4.8554777997335707E-002,-0.29678975311770556     ) ( 0.28118940379231705     , 0.31720197734841216     ) ( 0.65861388722617642     , 0.41043242258330781     ) (-0.15279373435397547     , -0.0000000000000000     ) (-0.27527523869961784     , 0.17822000340015146     )
 (  0.0000000000000000     , -0.0000000000000000     ) (  0.0000000000000000     , -0.0000000000000000     ) (  0.0000000000000000     , -0.0000000000000000     ) ( 0.14219635012219642     , -5.5431081908088632E-002) (  2.8020846432483430E-002,  1.4097950956326094E-002) (  8.4065077388777651E-002,-0.33075551267619802     ) (  9.0635331198451866E-002, 0.61814830506405893     ) (-0.22928477254935783     ,-0.26776409367286241     ) (-0.27527523869961784     ,-0.17822000340015146     ) ( 0.14972538388274154     , -0.0000000000000000     )
 Mode           22
 (-0.25143017144328017     , -0.0000000000000000     ) (-0.39404371806815774     , 0.20451618289284357     ) ( -1.1108391161811278E-002,  1.3920128541219322E-003) ( -3.5862713435442478E-002,  6.0328705358236825E-002) (  6.2270099010259894E-003, -1.9722639920461065E-002) ( -1.6883680140702590E-002, -2.0258824894940630E-002) (  1.7872203010095827E-003,  1.2222335108951188E-003) (  0.0000000000000000     ,  0.0000000000000000     ) (  0.0000000000000000     ,  0.0000000000000000     ) (  0.0000000000000000     ,  0.0000000000000000     )
 (-0.39404371806815774     ,-0.20451618289284357     ) ( 0.54899451241994990     , -0.0000000000000000     ) ( 0.65417597373608949     ,-0.33069896132428994     ) (  9.6763170148829580E-003, -2.3300868502361513E-003) (  1.2409816428848761E-002, -1.7837542267466526E-002) (  1.1707594733097952E-003, -4.7209048340977351E-003) ( -1.3785467108361010E-002, -1.6541261260332521E-002) (  2.7300241043127249E-003,  1.8669925268628383E-003) (  0.0000000000000000     ,  0.0000000000000000     ) (  0.0000000000000000     ,  0.0000000000000000     )
 ( -1.1108391161811278E-002, -1.3920128541219322E-003) ( 0.65417597373608949     , 0.33069896132428994     ) (-0.35795489291152022     , -0.0000000000000000     ) (-0.10643077520426665     ,  5.1093881208409762E-002) (  4.9397359309074186E-003, -4.3803475932942682E-004) (  2.7050707880263567E-002, -4.2466633095864813E-002) ( -4.2045928761345868E-003,  1.1456479101572981E-002) (  0.0000000000000000     ,  0.0000000000000000     ) (  2.7300241043127249E-003,  1.8669925268628383E-003) (  0.0000000000000000     ,  0.0000000000000000     )
 ( -3.5862713435442478E-002, -6.0328705358236825E-002) (  9.6763170148829580E-003,  2.3300868502361513E-003) (-0.10643077520426665     , -5.1093881208409762E-002) (-0.24781004498870068     , -0.0000000000000000     ) (-0.50311233534965216     , 0.25205770439007691     ) ( -7.7640554358031676E-003,  2.8217132055105326E-003) (  0.0000000000000000     ,  0.0000000000000000     ) ( -4.2045928761345868E-003,  1.1456479101572981E-002) (  1.3785467108361010E-002,  1.6541261260332521E-002) (  1.7872203010095827E-003,  1.2222335108951188E-003)
 (  6.2270099010259894E-003,  1.9722639920461065E-002) (  1.2409816428848761E-002,  1.7837542267466526E-002) (  4.9397359309074186E-003,  4.3803475932942682E-004) (-0.50311233534965216     ,-0.25205770439007691     ) ( 0.30820059692355112     , -0.0000000000000000     ) (  0.0000000000000000     ,  0.0000000000000000     ) ( -7.7640554358031676E-003,  2.8217132055105326E-003) ( -2.7050707880263567E-002,  4.2466633095864813E-002) (  1.1707594733097952E-003, -4.7209048340977351E-003) (  1.6883680140702590E-002,  2.0258824894940630E-002)
 ( -1.6883680140702590E-002,  2.0258824894940630E-002) (  1.1707594733097952E-003,  4.7209048340977351E-003) (  2.7050707880263567E-002,  4.2466633095864813E-002) ( -7.7640554358031676E-003, -2.8217132055105326E-003) (  0.0000000000000000     , -0.0000000000000000     ) ( 0.30820059692355112     , -0.0000000000000000     ) ( 0.50311233534965216     ,-0.25205770439007691     ) (  4.9397359309074186E-003, -4.3803475932942682E-004) ( -1.2409816428848761E-002,  1.7837542267466526E-002) (  6.2270099010259894E-003, -1.9722639920461065E-002)
 (  1.7872203010095827E-003, -1.2222335108951188E-003) ( -1.3785467108361010E-002,  1.6541261260332521E-002) ( -4.2045928761345868E-003, -1.1456479101572981E-002) (  0.0000000000000000     , -0.0000000000000000     ) ( -7.7640554358031676E-003, -2.8217132055105326E-003) ( 0.50311233534965216     , 0.25205770439007691     ) (-0.24781004498870068     , -0.0000000000000000     ) ( 0.10643077520426665     , -5.1093881208409762E-002) (  9.6763170148829580E-003, -2.3300868502361513E-003) (  3.5862713435442478E-002, -6.0328705358236825E-002)
 (  0.0000000000000000     , -0.0000000000000000     ) (  2.7300241043127249E-003, -1.8669925268628383E-003) (  0.0000000000000000     , -0.0000000000000000     ) ( -4.2045928761345868E-003, -1.1456479101572981E-002) ( -2.7050707880263567E-002, -4.2466633095864813E-002) (  4.9397359309074186E-003,  4.3803475932942682E-004) ( 0.10643077520426665     ,  5.1093881208409762E-002) (-0.35795489291152022     , -0.0000000000000000     ) (-0.65417597373608949     , 0.33069896132428994     ) ( -1.1108391161811278E-002,  1.3920128541219322E-003)
 (  0.0000000000000000     , -0.0000000000000000     ) (  0.0000000000000000     , -0.0000000000000000     ) (  2.7300241043127249E-003, -1.8669925268628383E-003) (  1.3785467108361010E-002, -1.6541261260332521E-002) (  1.1707594733097952E-003,  4.7209048340977351E-003) ( -1.2409816428848761E-002, -1.7837542267466526E-002) (  9.6763170148829580E-003,  2.3300868502361513E-003) (-0.65417597373608949     ,-0.33069896132428994     ) ( 0.54899451241994990     , -0.0000000000000000     ) ( 0.39404371806815774     ,-0.20451618289284357     )
 (  0.0000000000000000     , -0.0000000000000000     ) (  0.0000000000000000     , -0.0000000000000000     ) (  0.0000000000000000     , -0.0000000000000000     ) (  1.7872203010095827E-003, -1.2222335108951188E-003) (  1.6883680140702590E-002, -2.0258824894940630E-002) (  6.2270099010259894E-003,  1.9722639920461065E-002) (  3.5862713435442478E-002,  6.0328705358236825E-002) ( -1.1108391161811278E-002, -1.3920128541219322E-003) ( 0.39404371806815774     , 0.20451618289284357     ) (-0.25143017144328017     , -0.0000000000000000     )
 Mode           23
 (-0.30129196832225624     , -0.0000000000000000     ) (-0.39916176247403373     , 0.19812363128519289     ) (-0.12810479618755902     , 0.17208891832547196     ) ( -5.4253136108732877E-002, 0.35677964451446803     ) (  7.8807800425664445E-002, 0.26733368298117105     ) (  8.1972091603647726E-002,  9.5410092692146772E-002) (  2.0848260100820755E-002,  9.1412259338216253E-003) (  0.0000000000000000     ,  0.0000000000000000     ) (  0.0000000000000000     ,  0.0000000000000000     ) (  0.0000000000000000     ,  0.0000000000000000     )
 (-0.39916176247403373     ,-0.19812363128519289     ) ( 0.64381318987638625     , -0.0000000000000000     ) ( 0.55564026211554640     ,-0.27185420734258325     ) (  7.1008727791972759E-002, -8.8229752623121063E-002) (  1.6519845732296822E-002,-0.10415321509659171     ) (  1.7538519372000228E-002,  5.9457764248631223E-002) (  6.6929932525872718E-002,  7.7902014469135250E-002) (  3.1846243340046258E-002,  1.3963453262143662E-002) (  0.0000000000000000     ,  0.0000000000000000     ) (  0.0000000000000000     ,  0.0000000000000000     )
 (-0.12810479618755902     ,-0.17208891832547196     ) ( 0.55564026211554640     , 0.27185420734258325     ) (-0.43004188436443258     , -0.0000000000000000     ) ( -7.2521898952512376E-002,  3.5303821820265001E-002) (  4.9808427699211802E-002, -6.4699860137596474E-002) (  3.8668595800990309E-002,-0.24980789504192807     ) ( -4.8212557018498040E-002,-0.16361540990929652     ) (  0.0000000000000000     ,  0.0000000000000000     ) (  3.1846243340046258E-002,  1.3963453262143662E-002) (  0.0000000000000000     ,  0.0000000000000000     )
 ( -5.4253136108732877E-002,-0.35677964451446803     ) (  7.1008727791972759E-002,  8.8229752623121063E-002) ( -7.2521898952512376E-002, -3.5303821820265001E-002) (-0.29008411203336609     , -0.0000000000000000     ) (-0.41573872803261391     , 0.20354471679468575     ) ( -4.9366157848866520E-002,  6.1088970212445096E-002) (  0.0000000000000000     ,  0.0000000000000000     ) ( -4.8212557018498040E-002,-0.16361540990929652     ) ( -6.6929932525872718E-002, -7.7902014469135250E-002) (  2.0848260100820755E-002,  9.1412259338216253E-003)
 (  7.8807800425664445E-002,-0.26733368298117105     ) (  1.6519845732296822E-002, 0.10415321509659171     ) (  4.9808427699211802E-002,  6.4699860137596474E-002) (-0.41573872803261391     ,-0.20354471679468575     ) ( 0.37760477484366872     , -0.0000000000000000     ) (  0.0000000000000000     ,  0.0000000000000000     ) ( -4.9366157848866520E-002,  6.1088970212445096E-002) ( -3.8668595800990309E-002, 0.24980789504192807     ) (  1.7538519372000228E-002,  5.9457764248631223E-002) ( -8.1972091603647726E-002, -9.5410092692146772E-002)
 (  8.1972091603647726E-002, -9.5410092692146772E-002) (  1.7538519372000228E-002, -5.9457764248631223E-002) (  3.8668595800990309E-002, 0.24980789504192807     ) ( -4.9366157848866520E-002, -6.1088970212445096E-002) (  0.0000000000000000     , -0.0000000000000000     ) ( 0.37760477484366872     , -0.0000000000000000     ) ( 0.41573872803261391     ,-0.20354471679468575     ) (  4.9808427699211802E-002, -6.4699860137596474E-002) ( -1.6519845732296822E-002, 0.10415321509659171     ) (  7.8807800425664445E-002, 0.26733368298117105     )
 (  2.0848260100820755E-002, -9.1412259338216253E-003) (  6.6929932525872718E-002, -7.7902014469135250E-002) ( -4.8212557018498040E-002, 0.16361540990929652     ) (  0.0000000000000000     , -0.0000000000000000     ) ( -4.9366157848866520E-002, -6.1088970212445096E-002) ( 0.41573872803261391     , 0.20354471679468575     ) (-0.29008411203336609     , -0.0000000000000000     ) (  7.2521898952512376E-002, -3.5303821820265001E-002) (  7.1008727791972759E-002, -8.8229752623121063E-002) (  5.4253136108732877E-002,-0.35677964451446803     )
 (  0.0000000000000000     , -0.0000000000000000     ) (  3.1846243340046258E-002, -1.3963453262143662E-002) (  0.0000000000000000     , -0.0000000000000000     ) ( -4.8212557018498040E-002, 0.16361540990929652     ) ( -3.8668595800990309E-002,-0.24980789504192807     ) (  4.9808427699211802E-002,  6.4699860137596474E-002) (  7.2521898952512376E-002,  3.5303821820265001E-002) (-0.43004188436443258     , -0.0000000000000000     ) (-0.55564026211554640     , 0.27185420734258325     ) (-0.12810479618755902     , 0.17208891832547196     )
 (  0.0000000000000000     , -0.0000000000000000     ) (  0.0000000000000000     , -0.0000000000000000     ) (  3.1846243340046258E-002, -1.3963453262143662E-002) ( -6.6929932525872718E-002,  7.7902014469135250E-002) (  1.7538519372000228E-002, -5.9457764248631223E-002) ( -1.6519845732296822E-002,-0.10415321509659171     ) (  7.1008727791972759E-002,  8.8229752623121063E-002) (-0.55564026211554640     ,-0.27185420734258325     ) ( 0.64381318987638625     , -0.0000000000000000     ) ( 0.39916176247403373     ,-0.19812363128519289     )
 (  0.0000000000000000     , -0.0000000000000000     ) (  0.0000000000000000     , -0.0000000000000000     ) (  0.0000000000000000     , -0.0000000000000000     ) (  2.0848260100820755E-002, -9.1412259338216253E-003) ( -8.1972091603647726E-002,  9.5410092692146772E-002) (  7.8807800425664445E-002,-0.26733368298117105     ) (  5.4253136108732877E-002, 0.35677964451446803     ) (-0.12810479618755902     ,-0.17208891832547196     ) ( 0.39916176247403373     , 0.19812363128519289     ) (-0.30129196832225624     , -0.0000000000000000     )
 Mode           24
 ( -3.5406482863176235E-002, -0.0000000000000000     ) (-0.29357599970623149     , 0.14870341272620577     ) ( -4.4584102226173913E-002,  6.1652135353614398E-002) ( -2.7351787528188266E-002, 0.17177332856330677     ) ( 0.11141393074336746     , 0.34929796434722038     ) ( -3.2811093087178375E-002, -3.3332049288547223E-002) ( -2.7133431528987586E-002, -9.0613909120334651E-003) (  0.0000000000000000     ,  0.0000000000000000     ) (  0.0000000000000000     ,  0.0000000000000000     ) (  0.0000000000000000     ,  0.0000000000000000     )
 (-0.29357599970623149     ,-0.14870341272620577     ) ( -1.1776472005042352E-002, -0.0000000000000000     ) ( 0.40988994936796197     ,-0.20747186354098965     ) (  4.5778095588782791E-002, -6.3230176733980806E-002) (  6.7668521620748738E-003, -4.3011135903549949E-002) (  2.4975135241707334E-002,  7.8314492678597178E-002) ( -2.6790145322182487E-002, -2.7215504279413251E-002) ( -4.1447001281828995E-002, -1.3841503251992762E-002) (  0.0000000000000000     ,  0.0000000000000000     ) (  0.0000000000000000     ,  0.0000000000000000     )
 ( -4.4584102226173913E-002, -6.1652135353614398E-002) ( 0.40988994936796197     , 0.20747186354098965     ) (  1.1746942605545898E-002, -0.0000000000000000     ) ( -5.5694821908512708E-002,  2.8164280634148414E-002) (  2.2996553476407507E-002, -3.1785160981914827E-002) (  1.7933172661588545E-002,-0.11313730363680741     ) ( -6.7829113700208887E-002,-0.21262783212253111     ) (  0.0000000000000000     ,  0.0000000000000000     ) ( -4.1447001281828995E-002, -1.3841503251992762E-002) (  0.0000000000000000     ,  0.0000000000000000     )
 ( -2.7351787528188266E-002,-0.17177332856330677     ) (  4.5778095588782791E-002,  6.3230176733980806E-002) ( -5.5694821908512708E-002, -2.8164280634148414E-002) (  1.8525520118106091E-002, -0.0000000000000000     ) (-0.30893107479582532     , 0.15635404398696442     ) ( -3.4210602472033037E-002,  4.7239439730325190E-002) (  0.0000000000000000     ,  0.0000000000000000     ) ( -6.7829113700208887E-002,-0.21262783212253111     ) (  2.6790145322182487E-002,  2.7215504279413251E-002) ( -2.7133431528987586E-002, -9.0613909120334651E-003)
 ( 0.11141393074336746     ,-0.34929796434722038     ) (  6.7668521620748738E-003,  4.3011135903549949E-002) (  2.2996553476407507E-002,  3.1785160981914827E-002) (-0.30893107479582532     ,-0.15635404398696442     ) (  1.6910492144566597E-002, -0.0000000000000000     ) (  0.0000000000000000     ,  0.0000000000000000     ) ( -3.4210602472033037E-002,  4.7239439730325190E-002) ( -1.7933172661588545E-002, 0.11313730363680741     ) (  2.4975135241707334E-002,  7.8314492678597178E-002) (  3.2811093087178375E-002,  3.3332049288547223E-002)
 ( -3.2811093087178375E-002,  3.3332049288547223E-002) (  2.4975135241707334E-002, -7.8314492678597178E-002) (  1.7933172661588545E-002, 0.11313730363680741     ) ( -3.4210602472033037E-002, -4.7239439730325190E-002) (  0.0000000000000000     , -0.0000000000000000     ) (  1.6910492144566597E-002, -0.0000000000000000     ) ( 0.30893107479582532     ,-0.15635404398696442     ) (  2.2996553476407507E-002, -3.1785160981914827E-002) ( -6.7668521620748738E-003,  4.3011135903549949E-002) ( 0.11141393074336746     , 0.34929796434722038     )
 ( -2.7133431528987586E-002,  9.0613909120334651E-003) ( -2.6790145322182487E-002,  2.7215504279413251E-002) ( -6.7829113700208887E-002, 0.21262783212253111     ) (  0.0000000000000000     , -0.0000000000000000     ) ( -3.4210602472033037E-002, -4.7239439730325190E-002) ( 0.30893107479582532     , 0.15635404398696442     ) (  1.8525520118106091E-002, -0.0000000000000000     ) (  5.5694821908512708E-002, -2.8164280634148414E-002) (  4.5778095588782791E-002, -6.3230176733980806E-002) (  2.7351787528188266E-002,-0.17177332856330677     )
 (  0.0000000000000000     , -0.0000000000000000     ) ( -4.1447001281828995E-002,  1.3841503251992762E-002) (  0.0000000000000000     , -0.0000000000000000     ) ( -6.7829113700208887E-002, 0.21262783212253111     ) ( -1.7933172661588545E-002,-0.11313730363680741     ) (  2.2996553476407507E-002,  3.1785160981914827E-002) (  5.5694821908512708E-002,  2.8164280634148414E-002) (  1.1746942605545898E-002, -0.0000000000000000     ) (-0.40988994936796197     , 0.20747186354098965     ) ( -4.4584102226173913E-002,  6.1652135353614398E-002)
 (  0.0000000000000000     , -0.0000000000000000     ) (  0.0000000000000000     , -0.0000000000000000     ) ( -4.1447001281828995E-002,  1.3841503251992762E-002) (  2.6790145322182487E-002, -2.7215504279413251E-002) (  2.4975135241707334E-002, -7.8314492678597178E-002) ( -6.7668521620748738E-003, -4.3011135903549949E-002) (  4.5778095588782791E-002,  6.3230176733980806E-002) (-0.40988994936796197     ,-0.20747186354098965     ) ( -1.1776472005042352E-002, -0.0000000000000000     ) ( 0.29357599970623149     ,-0.14870341272620577     )
 (  0.0000000000000000     , -0.0000000000000000     ) (  0.0000000000000000     , -0.0000000000000000     ) (  0.0000000000000000     , -0.0000000000000000     ) ( -2.7133431528987586E-002,  9.0613909120334651E-003) (  3.2811093087178375E-002, -3.3332049288547223E-002) ( 0.11141393074336746     ,-0.34929796434722038     ) (  2.7351787528188266E-002, 0.17177332856330677     ) ( -4.4584102226173913E-002, -6.1652135353614398E-002) ( 0.29357599970623149     , 0.14870341272620577     ) ( -3.5406482863176235E-002, -0.0000000000000000     )
 Mode           25
 ( -4.5379531331961105E-002, -0.0000000000000000     ) (-0.34898021145386088     , 0.17679352165185525     ) ( -8.4246748602065449E-002, 0.11632156683912824     ) ( -4.2500097406979541E-002, 0.26518680697439034     ) ( 0.20359276770652696     , 0.63917284512628036     ) (  7.1860829800023229E-002,  7.2952626986823796E-002) ( -2.7749954178916226E-002, -9.2626085072580154E-003) (  0.0000000000000000     ,  0.0000000000000000     ) (  0.0000000000000000     ,  0.0000000000000000     ) (  0.0000000000000000     ,  0.0000000000000000     )
 (-0.34898021145386088     ,-0.17679352165185525     ) ( -3.6914558876119996E-002, -0.0000000000000000     ) ( 0.43310846027863364     ,-0.21918948382500736     ) (  7.2115796475921992E-002, -9.9683808982176297E-002) (  1.0962602535469828E-002, -6.9014832112288996E-002) (  4.6250555771313040E-002, 0.14522268156366908     ) (  5.8674121834348211E-002,  5.9565570504437379E-002) ( -4.2388755185479909E-002, -1.4148868205750592E-002) (  0.0000000000000000     ,  0.0000000000000000     ) (  0.0000000000000000     ,  0.0000000000000000     )
 ( -8.4246748602065449E-002,-0.11632156683912824     ) ( 0.43310846027863364     , 0.21918948382500736     ) (  3.8013799640090079E-002, -0.0000000000000000     ) ( -4.4886710448156550E-002,  2.2661157644118881E-002) (  4.0368307073533241E-002, -5.5764377093458176E-002) (  2.8313194646416892E-002,-0.17727689271315433     ) (-0.12282330194760052     ,-0.38556195165206203     ) (  0.0000000000000000     ,  0.0000000000000000     ) ( -4.2388755185479909E-002, -1.4148868205750592E-002) (  0.0000000000000000     ,  0.0000000000000000     )
 ( -4.2500097406979541E-002,-0.26518680697439034     ) (  7.2115796475921992E-002,  9.9683808982176297E-002) ( -4.4886710448156550E-002, -2.2661157644118881E-002) (  3.7933867656060827E-002, -0.0000000000000000     ) (-0.31602637562055158     , 0.15989792432511235     ) ( -5.1480596514358816E-002,  7.1177111264909984E-002) (  0.0000000000000000     ,  0.0000000000000000     ) (-0.12282330194760052     ,-0.38556195165206203     ) ( -5.8674121834348211E-002, -5.9565570504437379E-002) ( -2.7749954178916226E-002, -9.2626085072580154E-003)
 ( 0.20359276770652696     ,-0.63917284512628036     ) (  1.0962602535469828E-002,  6.9014832112288996E-002) (  4.0368307073533241E-002,  5.5764377093458176E-002) (-0.31602637562055158     ,-0.15989792432511235     ) (  6.3464229119301920E-003, -0.0000000000000000     ) (  0.0000000000000000     ,  0.0000000000000000     ) ( -5.1480596514358816E-002,  7.1177111264909984E-002) ( -2.8313194646416892E-002, 0.17727689271315433     ) (  4.6250555771313040E-002, 0.14522268156366908     ) ( -7.1860829800023229E-002, -7.2952626986823796E-002)
 (  7.1860829800023229E-002, -7.2952626986823796E-002) (  4.6250555771313040E-002,-0.14522268156366908     ) (  2.8313194646416892E-002, 0.17727689271315433     ) ( -5.1480596514358816E-002, -7.1177111264909984E-002) (  0.0000000000000000     , -0.0000000000000000     ) (  6.3464229119301920E-003, -0.0000000000000000     ) ( 0.31602637562055158     ,-0.15989792432511235     ) (  4.0368307073533241E-002, -5.5764377093458176E-002) ( -1.0962602535469828E-002,  6.9014832112288996E-002) ( 0.20359276770652693     , 0.63917284512628036     )
 ( -2.7749954178916226E-002,  9.2626085072580154E-003) (  5.8674121834348211E-002, -5.9565570504437379E-002) (-0.12282330194760052     , 0.38556195165206203     ) (  0.0000000000000000     , -0.0000000000000000     ) ( -5.1480596514358816E-002, -7.1177111264909984E-002) ( 0.31602637562055158     , 0.15989792432511235     ) (  3.7933867656060827E-002, -0.0000000000000000     ) (  4.4886710448156550E-002, -2.2661157644118881E-002) (  7.2115796475921992E-002, -9.9683808982176297E-002) (  4.2500097406979541E-002,-0.26518680697439034     )
 (  0.0000000000000000     , -0.0000000000000000     ) ( -4.2388755185479909E-002,  1.4148868205750592E-002) (  0.0000000000000000     , -0.0000000000000000     ) (-0.12282330194760052     , 0.38556195165206203     ) ( -2.8313194646416892E-002,-0.17727689271315433     ) (  4.0368307073533241E-002,  5.5764377093458176E-002) (  4.4886710448156550E-002,  2.2661157644118881E-002) (  3.8013799640090079E-002, -0.0000000000000000     ) (-0.43310846027863364     , 0.21918948382500736     ) ( -8.4246748602065449E-002, 0.11632156683912824     )
 (  0.0000000000000000     , -0.0000000000000000     ) (  0.0000000000000000     , -0.0000000000000000     ) ( -4.2388755185479909E-002,  1.4148868205750592E-002) ( -5.8674121834348211E-002,  5.9565570504437379E-002) (  4.6250555771313040E-002,-0.14522268156366908     ) ( -1.0962602535469828E-002, -6.9014832112288996E-002) (  7.2115796475921992E-002,  9.9683808982176297E-002) (-0.43310846027863364     ,-0.21918948382500736     ) ( -3.6914558876119996E-002, -0.0000000000000000     ) ( 0.34898021145386088     ,-0.17679352165185525     )
 (  0.0000000000000000     , -0.0000000000000000     ) (  0.0000000000000000     , -0.0000000000000000     ) (  0.0000000000000000     , -0.0000000000000000     ) ( -2.7749954178916226E-002,  9.2626085072580154E-003) ( -7.1860829800023229E-002,  7.2952626986823796E-002) ( 0.20359276770652693     ,-0.63917284512628036     ) (  4.2500097406979541E-002, 0.26518680697439034     ) ( -8.4246748602065449E-002,-0.11632156683912824     ) ( 0.34898021145386088     , 0.17679352165185525     ) ( -4.5379531331961105E-002, -0.0000000000000000     )
 Mode           26
 ( -8.3301928595219163E-002, -0.0000000000000000     ) ( 0.37722064020900481     ,-0.19169790768223088     ) (-0.13617023051265753     , 0.18619773514671384     ) (  9.7105795826333344E-003, -5.6997354624861746E-002) (  7.8190039947318962E-002, 0.24566488483833016     ) ( -5.0949513014337235E-002, -5.1786375309079487E-002) ( -1.9928020937749823E-002, -6.6617202428409013E-003) (  0.0000000000000000     ,  0.0000000000000000     ) (  0.0000000000000000     ,  0.0000000000000000     ) (  0.0000000000000000     ,  0.0000000000000000     )
 ( 0.37722064020900481     , 0.19169790768223088     ) (  5.8438440964132990E-002, -0.0000000000000000     ) (-0.60089136610848082     , 0.30543147439956808     ) ( 0.16277048706821493     ,-0.22260475701709578     ) ( -4.3406222840336340E-003,  2.5685793440991405E-002) (  1.7411958583117400E-002,  5.4703873667270884E-002) ( -4.1600103176139026E-002, -4.2283398378503409E-002) ( -3.0440554799301144E-002, -1.0175945757146010E-002) (  0.0000000000000000     ,  0.0000000000000000     ) (  0.0000000000000000     ,  0.0000000000000000     )
 (-0.13617023051265753     ,-0.18619773514671384     ) (-0.60089136610848082     ,-0.30543147439956808     ) (  1.3869876192103441E-002, -0.0000000000000000     ) (  9.0413942454117185E-002, -4.5970740498951092E-002) (  7.7417544945482059E-002,-0.10586933149220873     ) ( -8.3049497980569875E-003,  4.8954866027553785E-002) ( -4.7814564886151607E-002,-0.15023324007676001     ) (  0.0000000000000000     ,  0.0000000000000000     ) ( -3.0440554799301144E-002, -1.0175945757146010E-002) (  0.0000000000000000     ,  0.0000000000000000     )
 (  9.7105795826333344E-003,  5.6997354624861746E-002) ( 0.16277048706821493     , 0.22260475701709578     ) (  9.0413942454117185E-002,  4.5970740498951092E-002) ( -1.4538793180076965E-003, -0.0000000000000000     ) ( 0.45605874442888089     ,-0.23182301474537204     ) (-0.12105743649429036     , 0.16555978671157923     ) (  0.0000000000000000     ,  0.0000000000000000     ) ( -4.7814564886151607E-002,-0.15023324007676001     ) (  4.1600103176139026E-002,  4.2283398378503409E-002) ( -1.9928020937749823E-002, -6.6617202428409013E-003)
 (  7.8190039947318962E-002,-0.24566488483833016     ) ( -4.3406222840336340E-003, -2.5685793440991405E-002) (  7.7417544945482059E-002, 0.10586933149220873     ) ( 0.45605874442888089     , 0.23182301474537204     ) (  1.2447490756990410E-002, -0.0000000000000000     ) (  0.0000000000000000     ,  0.0000000000000000     ) (-0.12105743649429036     , 0.16555978671157923     ) (  8.3049497980569875E-003, -4.8954866027553785E-002) (  1.7411958583117400E-002,  5.4703873667270884E-002) (  5.0949513014337235E-002,  5.1786375309079487E-002)
 ( -5.0949513014337235E-002,  5.1786375309079487E-002) (  1.7411958583117400E-002, -5.4703873667270884E-002) ( -8.3049497980569875E-003, -4.8954866027553785E-002) (-0.12105743649429036     ,-0.16555978671157923     ) (  0.0000000000000000     , -0.0000000000000000     ) (  1.2447490756990410E-002, -0.0000000000000000     ) (-0.45605874442888089     , 0.23182301474537204     ) (  7.7417544945482059E-002,-0.10586933149220873     ) (  4.3406222840336340E-003, -2.5685793440991405E-002) (  7.8190039947318962E-002, 0.24566488483833016     )
 ( -1.9928020937749823E-002,  6.6617202428409013E-003) ( -4.1600103176139026E-002,  4.2283398378503409E-002) ( -4.7814564886151607E-002, 0.15023324007676001     ) (  0.0000000000000000     , -0.0000000000000000     ) (-0.12105743649429036     ,-0.16555978671157923     ) (-0.45605874442888089     ,-0.23182301474537204     ) ( -1.4538793180076965E-003, -0.0000000000000000     ) ( -9.0413942454117185E-002,  4.5970740498951092E-002) ( 0.16277048706821493     ,-0.22260475701709578     ) ( -9.7105795826333344E-003,  5.6997354624861746E-002)
 (  0.0000000000000000     , -0.0000000000000000     ) ( -3.0440554799301144E-002,  1.0175945757146010E-002) (  0.0000000000000000     , -0.0000000000000000     ) ( -4.7814564886151607E-002, 0.15023324007676001     ) (  8.3049497980569875E-003,  4.8954866027553785E-002) (  7.7417544945482059E-002, 0.10586933149220873     ) ( -9.0413942454117185E-002, -4.5970740498951092E-002) (  1.3869876192103441E-002, -0.0000000000000000     ) ( 0.60089136610848082     ,-0.30543147439956808     ) (-0.13617023051265753     , 0.18619773514671384     )
 (  0.0000000000000000     , -0.0000000000000000     ) (  0.0000000000000000     , -0.0000000000000000     ) ( -3.0440554799301144E-002,  1.0175945757146010E-002) (  4.1600103176139026E-002, -4.2283398378503409E-002) (  1.7411958583117400E-002, -5.4703873667270884E-002) (  4.3406222840336340E-003,  2.5685793440991405E-002) ( 0.16277048706821493     , 0.22260475701709578     ) ( 0.60089136610848082     , 0.30543147439956808     ) (  5.8438440964132990E-002, -0.0000000000000000     ) (-0.37722064020900481     , 0.19169790768223088     )
 (  0.0000000000000000     , -0.0000000000000000     ) (  0.0000000000000000     , -0.0000000000000000     ) (  0.0000000000000000     , -0.0000000000000000     ) ( -1.9928020937749823E-002,  6.6617202428409013E-003) (  5.0949513014337235E-002, -5.1786375309079487E-002) (  7.8190039947318962E-002,-0.24566488483833016     ) ( -9.7105795826333344E-003, -5.6997354624861746E-002) (-0.13617023051265753     ,-0.18619773514671384     ) (-0.37722064020900481     ,-0.19169790768223088     ) ( -8.3301928595219163E-002, -0.0000000000000000     )
 Mode           27
 (-0.28355929665375945     , -0.0000000000000000     ) ( 0.35284859431472537     ,-0.17953710595559982     ) (-0.30165464599160963     , 0.41282738697602461     ) (  8.5222043300567688E-004, -1.0031841729245669E-003) (  6.2896070992167513E-002, 0.19765267337155371     ) ( -4.6403920756500031E-002, -4.7171525947842533E-002) ( -2.2379713784182634E-002, -7.4836079734654330E-003) (  0.0000000000000000     ,  0.0000000000000000     ) (  0.0000000000000000     ,  0.0000000000000000     ) (  0.0000000000000000     ,  0.0000000000000000     )
 ( 0.35284859431472537     , 0.17953710595559982     ) ( 0.49525599505544970     , -0.0000000000000000     ) (-0.54608152306753788     , 0.27800394593677002     ) ( 0.32052015060441447     ,-0.43867042714280463     ) ( -1.3579932571772446E-003,  6.7941577638944168E-003) (  1.4416282362032021E-002,  4.5301528307513855E-002) ( -3.7888642639323407E-002, -3.8515389653556935E-002) ( -3.4185577482487843E-002, -1.1431400003260140E-002) (  0.0000000000000000     ,  0.0000000000000000     ) (  0.0000000000000000     ,  0.0000000000000000     )
 (-0.30165464599160963     ,-0.41282738697602461     ) (-0.54608152306753788     ,-0.27800394593677002     ) (-0.25593119305579637     , -0.0000000000000000     ) (  7.8194812986679157E-002, -3.9843447147263525E-002) ( 0.16057189705701441     ,-0.21975647849674668     ) ( -1.7059107920501856E-003,  7.2037059875112771E-003) ( -3.7708631817467753E-002,-0.11850419333263000     ) (  0.0000000000000000     ,  0.0000000000000000     ) ( -3.4185577482487843E-002, -1.1431400003260140E-002) (  0.0000000000000000     ,  0.0000000000000000     )
 (  8.5222043300567688E-004,  1.0031841729245669E-003) ( 0.32052015060441447     , 0.43867042714280463     ) (  7.8194812986679157E-002,  3.9843447147263525E-002) (-0.19642124280953210     , -0.0000000000000000     ) ( 0.41138395775674025     ,-0.20945774440952125     ) (-0.23610611561626829     , 0.32314093480256234     ) (  0.0000000000000000     ,  0.0000000000000000     ) ( -3.7708631817467753E-002,-0.11850419333263000     ) (  3.7888642639323407E-002,  3.8515389653556935E-002) ( -2.2379713784182634E-002, -7.4836079734654330E-003)
 (  6.2896070992167513E-002,-0.19765267337155371     ) ( -1.3579932571772446E-003, -6.7941577638944168E-003) ( 0.16057189705701441     , 0.21975647849674668     ) ( 0.41138395775674025     , 0.20945774440952125     ) ( 0.24065573746363833     , -0.0000000000000000     ) (  0.0000000000000000     ,  0.0000000000000000     ) (-0.23610611561626829     , 0.32314093480256234     ) (  1.7059107920501856E-003, -7.2037059875112771E-003) (  1.4416282362032021E-002,  4.5301528307513855E-002) (  4.6403920756500031E-002,  4.7171525947842533E-002)
 ( -4.6403920756500031E-002,  4.7171525947842533E-002) (  1.4416282362032021E-002, -4.5301528307513855E-002) ( -1.7059107920501856E-003, -7.2037059875112771E-003) (-0.23610611561626829     ,-0.32314093480256234     ) (  0.0000000000000000     , -0.0000000000000000     ) ( 0.24065573746363833     , -0.0000000000000000     ) (-0.41138395775674025     , 0.20945774440952125     ) ( 0.16057189705701441     ,-0.21975647849674668     ) (  1.3579932571772446E-003, -6.7941577638944168E-003) (  6.2896070992167513E-002, 0.19765267337155371     )
 ( -2.2379713784182634E-002,  7.4836079734654330E-003) ( -3.7888642639323407E-002,  3.8515389653556935E-002) ( -3.7708631817467753E-002, 0.11850419333263000     ) (  0.0000000000000000     , -0.0000000000000000     ) (-0.23610611561626829     ,-0.32314093480256234     ) (-0.41138395775674025     ,-0.20945774440952125     ) (-0.19642124280953210     , -0.0000000000000000     ) ( -7.8194812986679157E-002,  3.9843447147263525E-002) ( 0.32052015060441447     ,-0.43867042714280463     ) ( -8.5222043300567688E-004,  1.0031841729245669E-003)
 (  0.0000000000000000     , -0.0000000000000000     ) ( -3.4185577482487843E-002,  1.1431400003260140E-002) (  0.0000000000000000     , -0.0000000000000000     ) ( -3.7708631817467753E-002, 0.11850419333263000     ) (  1.7059107920501856E-003,  7.2037059875112771E-003) ( 0.16057189705701441     , 0.21975647849674668     ) ( -7.8194812986679157E-002, -3.9843447147263525E-002) (-0.25593119305579637     , -0.0000000000000000     ) ( 0.54608152306753788     ,-0.27800394593677002     ) (-0.30165464599160963     , 0.41282738697602461     )
 (  0.0000000000000000     , -0.0000000000000000     ) (  0.0000000000000000     , -0.0000000000000000     ) ( -3.4185577482487843E-002,  1.1431400003260140E-002) (  3.7888642639323407E-002, -3.8515389653556935E-002) (  1.4416282362032021E-002, -4.5301528307513855E-002) (  1.3579932571772446E-003,  6.7941577638944168E-003) ( 0.32052015060441447     , 0.43867042714280463     ) ( 0.54608152306753788     , 0.27800394593677002     ) ( 0.49525599505544970     , -0.0000000000000000     ) (-0.35284859431472537     , 0.17953710595559982     )
 (  0.0000000000000000     , -0.0000000000000000     ) (  0.0000000000000000     , -0.0000000000000000     ) (  0.0000000000000000     , -0.0000000000000000     ) ( -2.2379713784182634E-002,  7.4836079734654330E-003) (  4.6403920756500031E-002, -4.7171525947842533E-002) (  6.2896070992167513E-002,-0.19765267337155371     ) ( -8.5222043300567688E-004, -1.0031841729245669E-003) (-0.30165464599160963     ,-0.41282738697602461     ) (-0.35284859431472537     ,-0.17953710595559982     ) (-0.28355929665375945     , -0.0000000000000000     )
 Mode           28
 (-0.20873984855645306     , -0.0000000000000000     ) ( 0.53949523841806002     ,-0.27394143384840630     ) (-0.11338581698223371     , 0.15492337056991748     ) ( -5.3318228316476479E-002, 0.32966050836142363     ) ( 0.21484383037788263     , 0.67496906129629486     ) ( -8.5020293481824549E-002, -8.6377496406997115E-002) ( -3.7455451214062907E-002, -1.2509469200580686E-002) (  0.0000000000000000     ,  0.0000000000000000     ) (  0.0000000000000000     ,  0.0000000000000000     ) (  0.0000000000000000     ,  0.0000000000000000     )
 ( 0.53949523841806002     , 0.27394143384840630     ) ( 0.38951998432414520     , -0.0000000000000000     ) (-0.92614689018640617     , 0.47030829143913094     ) ( 0.15975122363739636     ,-0.21839849936449993     ) (  1.5352899923250975E-002, -9.5241426005062649E-002) (  4.7618035602628658E-002, 0.14959857560303161     ) ( -6.9418778937381562E-002, -7.0526930485410075E-002) ( -5.7214146792389634E-002, -1.9108529838459905E-002) (  0.0000000000000000     ,  0.0000000000000000     ) (  0.0000000000000000     ,  0.0000000000000000     )
 (-0.11338581698223371     ,-0.15492337056991748     ) (-0.92614689018640617     ,-0.47030829143913094     ) (-0.26701355472480193     , -0.0000000000000000     ) ( 0.15183678986542010     , -7.7109532143318449E-002) (  7.1155715264661704E-002, -9.7258498988826769E-002) (  3.7119975484014439E-002,-0.22982476497706192     ) (-0.13179414883610449     ,-0.41405728111957707     ) (  0.0000000000000000     ,  0.0000000000000000     ) ( -5.7214146792389634E-002, -1.9108529838459905E-002) (  0.0000000000000000     ,  0.0000000000000000     )
 ( -5.3318228316476479E-002,-0.32966050836142363     ) ( 0.15975122363739636     , 0.21839849936449993     ) ( 0.15183678986542010     ,  7.7109532143318449E-002) (-0.16829483256957073     , -0.0000000000000000     ) ( 0.71137421029947545     ,-0.36124716413145319     ) (-0.12001906750805807     , 0.16408257193614822     ) (  0.0000000000000000     ,  0.0000000000000000     ) (-0.13179414883610449     ,-0.41405728111957707     ) (  6.9418778937381562E-002,  7.0526930485410075E-002) ( -3.7455451214062907E-002, -1.2509469200580686E-002)
 ( 0.21484383037788263     ,-0.67496906129629486     ) (  1.5352899923250975E-002,  9.5241426005062649E-002) (  7.1155715264661704E-002,  9.7258498988826769E-002) ( 0.71137421029947545     , 0.36124716413145319     ) ( 0.25452825152668057     , -0.0000000000000000     ) (  0.0000000000000000     ,  0.0000000000000000     ) (-0.12001906750805807     , 0.16408257193614822     ) ( -3.7119975484014439E-002, 0.22982476497706192     ) (  4.7618035602628658E-002, 0.14959857560303161     ) (  8.5020293481824549E-002,  8.6377496406997115E-002)
 ( -8.5020293481824549E-002,  8.6377496406997115E-002) (  4.7618035602628658E-002,-0.14959857560303161     ) (  3.7119975484014439E-002, 0.22982476497706192     ) (-0.12001906750805807     ,-0.16408257193614822     ) (  0.0000000000000000     , -0.0000000000000000     ) ( 0.25452825152668057     , -0.0000000000000000     ) (-0.71137421029947545     , 0.36124716413145319     ) (  7.1155715264661704E-002, -9.7258498988826769E-002) ( -1.5352899923250975E-002,  9.5241426005062649E-002) ( 0.21484383037788263     , 0.67496906129629486     )
 ( -3.7455451214062907E-002,  1.2509469200580686E-002) ( -6.9418778937381562E-002,  7.0526930485410075E-002) (-0.13179414883610449     , 0.41405728111957707     ) (  0.0000000000000000     , -0.0000000000000000     ) (-0.12001906750805807     ,-0.16408257193614822     ) (-0.71137421029947545     ,-0.36124716413145319     ) (-0.16829483256957073     , -0.0000000000000000     ) (-0.15183678986542010     ,  7.7109532143318449E-002) ( 0.15975122363739636     ,-0.21839849936449993     ) (  5.3318228316476479E-002,-0.32966050836142363     )
 (  0.0000000000000000     , -0.0000000000000000     ) ( -5.7214146792389634E-002,  1.9108529838459905E-002) (  0.0000000000000000     , -0.0000000000000000     ) (-0.13179414883610449     , 0.41405728111957707     ) ( -3.7119975484014439E-002,-0.22982476497706192     ) (  7.1155715264661704E-002,  9.7258498988826769E-002) (-0.15183678986542010     , -7.7109532143318449E-002) (-0.26701355472480193     , -0.0000000000000000     ) ( 0.92614689018640617     ,-0.47030829143913094     ) (-0.11338581698223371     , 0.15492337056991748     )
 (  0.0000000000000000     , -0.0000000000000000     ) (  0.0000000000000000     , -0.0000000000000000     ) ( -5.7214146792389634E-002,  1.9108529838459905E-002) (  6.9418778937381562E-002, -7.0526930485410075E-002) (  4.7618035602628658E-002,-0.14959857560303161     ) ( -1.5352899923250975E-002, -9.5241426005062649E-002) ( 0.15975122363739636     , 0.21839849936449993     ) ( 0.92614689018640617     , 0.47030829143913094     ) ( 0.38951998432414520     , -0.0000000000000000     ) (-0.53949523841806002     , 0.27394143384840630     )
 (  0.0000000000000000     , -0.0000000000000000     ) (  0.0000000000000000     , -0.0000000000000000     ) (  0.0000000000000000     , -0.0000000000000000     ) ( -3.7455451214062907E-002,  1.2509469200580686E-002) (  8.5020293481824549E-002, -8.6377496406997115E-002) ( 0.21484383037788263     ,-0.67496906129629486     ) (  5.3318228316476479E-002, 0.32966050836142363     ) (-0.11338581698223371     ,-0.15492337056991748     ) (-0.53949523841806002     ,-0.27394143384840630     ) (-0.20873984855645306     , -0.0000000000000000     )
 Mode           29
 (-0.27257560465192787     , -0.0000000000000000     ) ( 0.73467839759472564     ,-0.37233907151553686     ) (-0.19077502703331425     , 0.26197659019707564     ) ( -6.0091752948765523E-002, 0.35908816374931413     ) ( 0.19521280133337715     , 0.61130911525129650     ) ( -4.1509784864829681E-002, -4.5393973013270979E-002) ( -3.8601339156041491E-002, -1.3224335762583158E-002) (  0.0000000000000000     ,  0.0000000000000000     ) (  0.0000000000000000     ,  0.0000000000000000     ) (  0.0000000000000000     ,  0.0000000000000000     )
 ( 0.73467839759472564     , 0.37233907151553686     ) ( 0.50956657645242087     , -0.0000000000000000     ) ( -1.2813660627743917     , 0.64948727532887685     ) ( 0.22799414279255970     ,-0.31415252701969520     ) (  1.9110506852651764E-002,-0.11503437753530918     ) (  4.3503515734364784E-002, 0.13596898074542024     ) ( -3.3892597417178899E-002, -3.7064023760061210E-002) ( -5.8964519536407640E-002, -2.0200506549182960E-002) (  0.0000000000000000     ,  0.0000000000000000     ) (  0.0000000000000000     ,  0.0000000000000000     )
 (-0.19077502703331425     ,-0.26197659019707564     ) ( -1.2813660627743917     ,-0.64948727532887685     ) (-0.31978891169347146     , -0.0000000000000000     ) ( 0.21685140546327814     ,-0.11013249505163135     ) ( 0.10907205374568253     ,-0.15015433611934456     ) (  4.3642862264962098E-002,-0.26163150651177441     ) (-0.11931716937778247     ,-0.37412378536135316     ) (  0.0000000000000000     ,  0.0000000000000000     ) ( -5.8964519536407640E-002, -2.0200506549182960E-002) (  0.0000000000000000     ,  0.0000000000000000     )
 ( -6.0091752948765523E-002,-0.35908816374931413     ) ( 0.22799414279255970     , 0.31415252701969520     ) ( 0.21685140546327814     , 0.11013249505163135     ) (-0.21609877893301443     , -0.0000000000000000     ) ( 0.99009560959429033     ,-0.50207690494074553     ) (-0.16834030633823197     , 0.23185820575581426     ) (  0.0000000000000000     ,  0.0000000000000000     ) (-0.11931716937778247     ,-0.37412378536135316     ) (  3.3892597417178899E-002,  3.7064023760061210E-002) ( -3.8601339156041491E-002, -1.3224335762583158E-002)
 ( 0.19521280133337715     ,-0.61130911525129650     ) (  1.9110506852651764E-002, 0.11503437753530918     ) ( 0.10907205374568253     , 0.15015433611934456     ) ( 0.99009560959429033     , 0.50207690494074553     ) ( 0.29889671882599284     , -0.0000000000000000     ) (  0.0000000000000000     ,  0.0000000000000000     ) (-0.16834030633823197     , 0.23185820575581426     ) ( -4.3642862264962098E-002, 0.26163150651177441     ) (  4.3503515734364784E-002, 0.13596898074542024     ) (  4.1509784864829681E-002,  4.5393973013270979E-002)
 ( -4.1509784864829681E-002,  4.5393973013270979E-002) (  4.3503515734364784E-002,-0.13596898074542024     ) (  4.3642862264962098E-002, 0.26163150651177441     ) (-0.16834030633823197     ,-0.23185820575581426     ) (  0.0000000000000000     , -0.0000000000000000     ) ( 0.29889671882599284     , -0.0000000000000000     ) (-0.99009560959429033     , 0.50207690494074553     ) ( 0.10907205374568253     ,-0.15015433611934456     ) ( -1.9110506852651764E-002, 0.11503437753530918     ) ( 0.19521280133337715     , 0.61130911525129650     )
 ( -3.8601339156041491E-002,  1.3224335762583158E-002) ( -3.3892597417178899E-002,  3.7064023760061210E-002) (-0.11931716937778247     , 0.37412378536135316     ) (  0.0000000000000000     , -0.0000000000000000     ) (-0.16834030633823197     ,-0.23185820575581426     ) (-0.99009560959429033     ,-0.50207690494074553     ) (-0.21609877893301443     , -0.0000000000000000     ) (-0.21685140546327814     , 0.11013249505163135     ) ( 0.22799414279255970     ,-0.31415252701969520     ) (  6.0091752948765523E-002,-0.35908816374931413     )
 (  0.0000000000000000     , -0.0000000000000000     ) ( -5.8964519536407640E-002,  2.0200506549182960E-002) (  0.0000000000000000     , -0.0000000000000000     ) (-0.11931716937778247     , 0.37412378536135316     ) ( -4.3642862264962098E-002,-0.26163150651177441     ) ( 0.10907205374568253     , 0.15015433611934456     ) (-0.21685140546327814     ,-0.11013249505163135     ) (-0.31978891169347146     , -0.0000000000000000     ) (  1.2813660627743917     ,-0.64948727532887685     ) (-0.19077502703331425     , 0.26197659019707564     )
 (  0.0000000000000000     , -0.0000000000000000     ) (  0.0000000000000000     , -0.0000000000000000     ) ( -5.8964519536407640E-002,  2.0200506549182960E-002) (  3.3892597417178899E-002, -3.7064023760061210E-002) (  4.3503515734364784E-002,-0.13596898074542024     ) ( -1.9110506852651764E-002,-0.11503437753530918     ) ( 0.22799414279255970     , 0.31415252701969520     ) (  1.2813660627743917     , 0.64948727532887685     ) ( 0.50956657645242087     , -0.0000000000000000     ) (-0.73467839759472564     , 0.37233907151553686     )
 (  0.0000000000000000     , -0.0000000000000000     ) (  0.0000000000000000     , -0.0000000000000000     ) (  0.0000000000000000     , -0.0000000000000000     ) ( -3.8601339156041491E-002,  1.3224335762583158E-002) (  4.1509784864829681E-002, -4.5393973013270979E-002) ( 0.19521280133337715     ,-0.61130911525129650     ) (  6.0091752948765523E-002, 0.35908816374931413     ) (-0.19077502703331425     ,-0.26197659019707564     ) (-0.73467839759472564     ,-0.37233907151553686     ) (-0.27257560465192787     , -0.0000000000000000     )
 Mode           30
 ( -5.0395955210612658E-002, -0.0000000000000000     ) (  3.3721906384812476E-002, -1.7235312130933274E-002) ( -5.0313526900774581E-003,  7.5132295177211010E-003) ( -2.7654769132052105E-002, 0.17020442546561093     ) ( -3.1035258079482541E-003, -9.5814230275322772E-003) (  1.6032616220167883E-002,  1.6329914980532829E-002) ( -4.5688908015927045E-003, -1.5293542460199335E-003) (  0.0000000000000000     ,  0.0000000000000000     ) (  0.0000000000000000     ,  0.0000000000000000     ) (  0.0000000000000000     ,  0.0000000000000000     )
 (  3.3721906384812476E-002,  1.7235312130933274E-002) (  8.0442046376187917E-002, -0.0000000000000000     ) ( -4.6669787227490316E-002,  2.3907598006303932E-002) (  1.2422272527024629E-003, -2.3304329125327402E-003) (  9.4335495893704997E-003, -5.8072545091487640E-002) ( -3.1084254190288159E-004, -9.3779045694811127E-004) (  1.3090576327093477E-002,  1.3333319748445508E-002) ( -6.9790959800953446E-003, -2.3361271989294874E-003) (  0.0000000000000000     ,  0.0000000000000000     ) (  0.0000000000000000     ,  0.0000000000000000     )
 ( -5.0313526900774581E-003, -7.5132295177211010E-003) ( -4.6669787227490316E-002, -2.3907598006303932E-002) ( -3.6111986476570684E-002, -0.0000000000000000     ) (  5.3947745909124108E-003, -2.7787778403128077E-003) (  2.1234830772322950E-003, -3.2285659022173166E-003) (  2.0723561810703586E-002,-0.12755821081720733     ) (  2.5964685502545652E-003,  8.0561678491220933E-003) (  0.0000000000000000     ,  0.0000000000000000     ) ( -6.9790959800953446E-003, -2.3361271989294874E-003) (  0.0000000000000000     ,  0.0000000000000000     )
 ( -2.7654769132052105E-002,-0.17020442546561093     ) (  1.2422272527024629E-003,  2.3304329125327402E-003) (  5.3947745909124108E-003,  2.7787778403128077E-003) ( -2.9781130357652518E-002, -0.0000000000000000     ) (  3.4197195047016599E-002, -1.7529880975355291E-002) (  4.5640084767070190E-004, -1.5934247856981901E-004) (  0.0000000000000000     ,  0.0000000000000000     ) (  2.5964685502545652E-003,  8.0561678491220933E-003) ( -1.3090576327093477E-002, -1.3333319748445508E-002) ( -4.5688908015927045E-003, -1.5293542460199335E-003)
 ( -3.1035258079482541E-003,  9.5814230275322772E-003) (  9.4335495893704997E-003,  5.8072545091487640E-002) (  2.1234830772322950E-003,  3.2285659022173166E-003) (  3.4197195047016599E-002,  1.7529880975355291E-002) (  3.5847025668647947E-002, -0.0000000000000000     ) (  0.0000000000000000     ,  0.0000000000000000     ) (  4.5640084767070190E-004, -1.5934247856981901E-004) ( -2.0723561810703586E-002, 0.12755821081720733     ) ( -3.1084254190288159E-004, -9.3779045694811127E-004) ( -1.6032616220167883E-002, -1.6329914980532829E-002)
 (  1.6032616220167883E-002, -1.6329914980532829E-002) ( -3.1084254190288159E-004,  9.3779045694811127E-004) (  2.0723561810703586E-002, 0.12755821081720733     ) (  4.5640084767070190E-004,  1.5934247856981901E-004) (  0.0000000000000000     , -0.0000000000000000     ) (  3.5847025668647947E-002, -0.0000000000000000     ) ( -3.4197195047016599E-002,  1.7529880975355291E-002) (  2.1234830772322950E-003, -3.2285659022173166E-003) ( -9.4335495893704997E-003,  5.8072545091487640E-002) ( -3.1035258079482541E-003, -9.5814230275322772E-003)
 ( -4.5688908015927045E-003,  1.5293542460199335E-003) (  1.3090576327093477E-002, -1.3333319748445508E-002) (  2.5964685502545652E-003, -8.0561678491220933E-003) (  0.0000000000000000     , -0.0000000000000000     ) (  4.5640084767070190E-004,  1.5934247856981901E-004) ( -3.4197195047016599E-002, -1.7529880975355291E-002) ( -2.9781130357652518E-002, -0.0000000000000000     ) ( -5.3947745909124108E-003,  2.7787778403128077E-003) (  1.2422272527024629E-003, -2.3304329125327402E-003) (  2.7654769132052105E-002,-0.17020442546561093     )
 (  0.0000000000000000     , -0.0000000000000000     ) ( -6.9790959800953446E-003,  2.3361271989294874E-003) (  0.0000000000000000     , -0.0000000000000000     ) (  2.5964685502545652E-003, -8.0561678491220933E-003) ( -2.0723561810703586E-002,-0.12755821081720733     ) (  2.1234830772322950E-003,  3.2285659022173166E-003) ( -5.3947745909124108E-003, -2.7787778403128077E-003) ( -3.6111986476570684E-002, -0.0000000000000000     ) (  4.6669787227490316E-002, -2.3907598006303932E-002) ( -5.0313526900774581E-003,  7.5132295177211010E-003)
 (  0.0000000000000000     , -0.0000000000000000     ) (  0.0000000000000000     , -0.0000000000000000     ) ( -6.9790959800953446E-003,  2.3361271989294874E-003) ( -1.3090576327093477E-002,  1.3333319748445508E-002) ( -3.1084254190288159E-004,  9.3779045694811127E-004) ( -9.4335495893704997E-003, -5.8072545091487640E-002) (  1.2422272527024629E-003,  2.3304329125327402E-003) (  4.6669787227490316E-002,  2.3907598006303932E-002) (  8.0442046376187917E-002, -0.0000000000000000     ) ( -3.3721906384812476E-002,  1.7235312130933274E-002)
 (  0.0000000000000000     , -0.0000000000000000     ) (  0.0000000000000000     , -0.0000000000000000     ) (  0.0000000000000000     , -0.0000000000000000     ) ( -4.5688908015927045E-003,  1.5293542460199335E-003) ( -1.6032616220167883E-002,  1.6329914980532829E-002) ( -3.1035258079482541E-003,  9.5814230275322772E-003) (  2.7654769132052105E-002, 0.17020442546561093     ) ( -5.0313526900774581E-003, -7.5132295177211010E-003) ( -3.3721906384812476E-002, -1.7235312130933274E-002) ( -5.0395955210612658E-002, -0.0000000000000000     )
 Mode           31
 ( -4.9617436315801178E-002, -0.0000000000000000     ) (  3.2236683919047680E-003, -1.6438294543557729E-003) (  2.9861399297735534E-002, -4.0309306153816525E-002) ( -6.8373450404837534E-003,  4.1976327119074126E-002) ( -5.2350351616102832E-003, -1.6284295514623064E-002) (  2.8914052656722634E-003,  2.9519942296714176E-003) ( -3.0626842623375679E-003, -1.0268254034794691E-003) (  0.0000000000000000     ,  0.0000000000000000     ) (  0.0000000000000000     ,  0.0000000000000000     ) (  0.0000000000000000     ,  0.0000000000000000     )
 (  3.2236683919047680E-003,  1.6438294543557729E-003) ( 0.10802819119000659     , -0.0000000000000000     ) (  2.1705157748930452E-002, -1.0988919195406557E-002) ( -2.6833131298098223E-002,  3.6168481800827497E-002) (  2.2089419763277308E-003, -1.3569482688139891E-002) ( -9.7980962491978464E-004, -3.0433051469603042E-003) (  2.3608225134978261E-003,  2.4102931954450889E-003) ( -4.6783274873039649E-003, -1.5685017123160795E-003) (  0.0000000000000000     ,  0.0000000000000000     ) (  0.0000000000000000     ,  0.0000000000000000     )
 (  2.9861399297735534E-002,  4.0309306153816525E-002) (  2.1705157748930452E-002,  1.0988919195406557E-002) ( -6.5096302415953766E-002, -0.0000000000000000     ) ( -7.4093012711655033E-003,  3.7532273023862975E-003) ( -1.4176705247129048E-002,  1.9116382493220976E-002) (  5.0002764004167966E-003, -3.0706246474453802E-002) (  3.5429601685230917E-003,  1.1029180956904154E-002) (  0.0000000000000000     ,  0.0000000000000000     ) ( -4.6783274873039649E-003, -1.5685017123160795E-003) (  0.0000000000000000     ,  0.0000000000000000     )
 ( -6.8373450404837534E-003, -4.1976327119074126E-002) ( -2.6833131298098223E-002, -3.6168481800827497E-002) ( -7.4093012711655033E-003, -3.7532273023862975E-003) ( -4.7955789461439177E-002, -0.0000000000000000     ) ( -1.8937694478769834E-002,  9.5886096387790241E-003) (  2.0205648804069495E-002, -2.7244542238425984E-002) (  0.0000000000000000     ,  0.0000000000000000     ) (  3.5429601685230917E-003,  1.1029180956904154E-002) ( -2.3608225134978261E-003, -2.4102931954450889E-003) ( -3.0626842623375679E-003, -1.0268254034794691E-003)
 ( -5.2350351616102832E-003,  1.6284295514623064E-002) (  2.2089419763277308E-003,  1.3569482688139891E-002) ( -1.4176705247129048E-002, -1.9116382493220976E-002) ( -1.8937694478769834E-002, -9.5886096387790241E-003) (  5.4641337003187539E-002, -0.0000000000000000     ) (  0.0000000000000000     ,  0.0000000000000000     ) (  2.0205648804069495E-002, -2.7244542238425984E-002) ( -5.0002764004167966E-003,  3.0706246474453802E-002) ( -9.7980962491978464E-004, -3.0433051469603042E-003) ( -2.8914052656722634E-003, -2.9519942296714176E-003)
 (  2.8914052656722634E-003, -2.9519942296714176E-003) ( -9.7980962491978464E-004,  3.0433051469603042E-003) (  5.0002764004167966E-003,  3.0706246474453802E-002) (  2.0205648804069495E-002,  2.7244542238425984E-002) (  0.0000000000000000     , -0.0000000000000000     ) (  5.4641337003187539E-002, -0.0000000000000000     ) (  1.8937694478769834E-002, -9.5886096387790241E-003) ( -1.4176705247129048E-002,  1.9116382493220976E-002) ( -2.2089419763277308E-003,  1.3569482688139891E-002) ( -5.2350351616102832E-003, -1.6284295514623064E-002)
 ( -3.0626842623375679E-003,  1.0268254034794691E-003) (  2.3608225134978261E-003, -2.4102931954450889E-003) (  3.5429601685230917E-003, -1.1029180956904154E-002) (  0.0000000000000000     , -0.0000000000000000     ) (  2.0205648804069495E-002,  2.7244542238425984E-002) (  1.8937694478769834E-002,  9.5886096387790241E-003) ( -4.7955789461439177E-002, -0.0000000000000000     ) (  7.4093012711655033E-003, -3.7532273023862975E-003) ( -2.6833131298098223E-002,  3.6168481800827497E-002) (  6.8373450404837534E-003, -4.1976327119074126E-002)
 (  0.0000000000000000     , -0.0000000000000000     ) ( -4.6783274873039649E-003,  1.5685017123160795E-003) (  0.0000000000000000     , -0.0000000000000000     ) (  3.5429601685230917E-003, -1.1029180956904154E-002) ( -5.0002764004167966E-003, -3.0706246474453802E-002) ( -1.4176705247129048E-002, -1.9116382493220976E-002) (  7.4093012711655033E-003,  3.7532273023862975E-003) ( -6.5096302415953766E-002, -0.0000000000000000     ) ( -2.1705157748930452E-002,  1.0988919195406557E-002) (  2.9861399297735534E-002, -4.0309306153816525E-002)
 (  0.0000000000000000     , -0.0000000000000000     ) (  0.0000000000000000     , -0.0000000000000000     ) ( -4.6783274873039649E-003,  1.5685017123160795E-003) ( -2.3608225134978261E-003,  2.4102931954450889E-003) ( -9.7980962491978464E-004,  3.0433051469603042E-003) ( -2.2089419763277308E-003, -1.3569482688139891E-002) ( -2.6833131298098223E-002, -3.6168481800827497E-002) ( -2.1705157748930452E-002, -1.0988919195406557E-002) ( 0.10802819119000659     , -0.0000000000000000     ) ( -3.2236683919047680E-003,  1.6438294543557729E-003)
 (  0.0000000000000000     , -0.0000000000000000     ) (  0.0000000000000000     , -0.0000000000000000     ) (  0.0000000000000000     , -0.0000000000000000     ) ( -3.0626842623375679E-003,  1.0268254034794691E-003) ( -2.8914052656722634E-003,  2.9519942296714176E-003) ( -5.2350351616102832E-003,  1.6284295514623064E-002) (  6.8373450404837534E-003,  4.1976327119074126E-002) (  2.9861399297735534E-002,  4.0309306153816525E-002) ( -3.2236683919047680E-003, -1.6438294543557729E-003) ( -4.9617436315801178E-002, -0.0000000000000000     )
 Mode           32
 ( -1.9091138934733416E-002, -0.0000000000000000     ) ( 0.13413597595016130     , -6.5215969524478487E-002) ( -4.5644072126072702E-002,  5.3001058611653232E-002) ( -2.3848981849812932E-003,  1.8257191898002872E-002) (  1.1804763033507302E-002,  3.1387279379676711E-002) ( -1.4349017934232730E-002, -1.3619545392501277E-002) ( -4.0252117337546941E-003, -1.4171966629338189E-003) (  0.0000000000000000     ,  0.0000000000000000     ) (  0.0000000000000000     ,  0.0000000000000000     ) (  0.0000000000000000     ,  0.0000000000000000     )
 ( 0.13413597595016130     ,  6.5215969524478487E-002) (  1.1337244616145322E-003, -0.0000000000000000     ) (-0.21034802819049708     , 0.10449513274536158     ) (  4.6893098115125306E-002, -5.6650147271514267E-002) (  3.3966310302326877E-004, -2.6226124136317685E-003) (  2.7531136109594677E-003,  7.4434149324601045E-003) ( -1.1715924082971644E-002, -1.1120312246767254E-002) ( -6.1486124860517730E-003, -2.1648036608443474E-003) (  0.0000000000000000     ,  0.0000000000000000     ) (  0.0000000000000000     ,  0.0000000000000000     )
 ( -4.5644072126072702E-002, -5.3001058611653232E-002) (-0.21034802819049708     ,-0.10449513274536158     ) (  1.8919784265729329E-002, -0.0000000000000000     ) (  3.1577037248889037E-002, -1.6114655234649576E-002) (  2.3921764946992930E-002, -2.8452988881025824E-002) (  1.3132937099722521E-003, -1.0076079794662135E-002) ( -6.9903931563294226E-003, -1.8360081476406557E-002) (  0.0000000000000000     ,  0.0000000000000000     ) ( -6.1486124860517730E-003, -2.1648036608443474E-003) (  0.0000000000000000     ,  0.0000000000000000     )
 ( -2.3848981849812932E-003, -1.8257191898002872E-002) (  4.6893098115125306E-002,  5.6650147271514267E-002) (  3.1577037248889037E-002,  1.6114655234649576E-002) (  8.0451261440953603E-003, -0.0000000000000000     ) ( 0.15981292589901824     , -7.9682755353214590E-002) ( -3.4316238915039210E-002,  4.1458974301785224E-002) (  0.0000000000000000     ,  0.0000000000000000     ) ( -6.9903931563294226E-003, -1.8360081476406557E-002) (  1.1715924082971644E-002,  1.1120312246767254E-002) ( -4.0252117337546941E-003, -1.4171966629338189E-003)
 (  1.1804763033507302E-002, -3.1387279379676711E-002) (  3.3966310302326877E-004,  2.6226124136317685E-003) (  2.3921764946992930E-002,  2.8452988881025824E-002) ( 0.15981292589901824     ,  7.9682755353214590E-002) ( -9.0074959367058057E-003, -0.0000000000000000     ) (  0.0000000000000000     ,  0.0000000000000000     ) ( -3.4316238915039210E-002,  4.1458974301785224E-002) ( -1.3132937099722521E-003,  1.0076079794662135E-002) (  2.7531136109594677E-003,  7.4434149324601045E-003) (  1.4349017934232730E-002,  1.3619545392501277E-002)
 ( -1.4349017934232730E-002,  1.3619545392501277E-002) (  2.7531136109594677E-003, -7.4434149324601045E-003) (  1.3132937099722521E-003,  1.0076079794662135E-002) ( -3.4316238915039210E-002, -4.1458974301785224E-002) (  0.0000000000000000     , -0.0000000000000000     ) ( -9.0074959367058057E-003, -0.0000000000000000     ) (-0.15981292589901824     ,  7.9682755353214590E-002) (  2.3921764946992930E-002, -2.8452988881025824E-002) ( -3.3966310302326877E-004,  2.6226124136317685E-003) (  1.1804763033507302E-002,  3.1387279379676711E-002)
 ( -4.0252117337546941E-003,  1.4171966629338189E-003) ( -1.1715924082971644E-002,  1.1120312246767254E-002) ( -6.9903931563294226E-003,  1.8360081476406557E-002) (  0.0000000000000000     , -0.0000000000000000     ) ( -3.4316238915039210E-002, -4.1458974301785224E-002) (-0.15981292589901824     , -7.9682755353214590E-002) (  8.0451261440953603E-003, -0.0000000000000000     ) ( -3.1577037248889037E-002,  1.6114655234649576E-002) (  4.6893098115125306E-002, -5.6650147271514267E-002) (  2.3848981849812932E-003, -1.8257191898002872E-002)
 (  0.0000000000000000     , -0.0000000000000000     ) ( -6.1486124860517730E-003,  2.1648036608443474E-003) (  0.0000000000000000     , -0.0000000000000000     ) ( -6.9903931563294226E-003,  1.8360081476406557E-002) ( -1.3132937099722521E-003, -1.0076079794662135E-002) (  2.3921764946992930E-002,  2.8452988881025824E-002) ( -3.1577037248889037E-002, -1.6114655234649576E-002) (  1.8919784265729329E-002, -0.0000000000000000     ) ( 0.21034802819049708     ,-0.10449513274536158     ) ( -4.5644072126072702E-002,  5.3001058611653232E-002)
 (  0.0000000000000000     , -0.0000000000000000     ) (  0.0000000000000000     , -0.0000000000000000     ) ( -6.1486124860517730E-003,  2.1648036608443474E-003) (  1.1715924082971644E-002, -1.1120312246767254E-002) (  2.7531136109594677E-003, -7.4434149324601045E-003) ( -3.3966310302326877E-004, -2.6226124136317685E-003) (  4.6893098115125306E-002,  5.6650147271514267E-002) ( 0.21034802819049708     , 0.10449513274536158     ) (  1.1337244616145322E-003, -0.0000000000000000     ) (-0.13413597595016130     ,  6.5215969524478487E-002)
 (  0.0000000000000000     , -0.0000000000000000     ) (  0.0000000000000000     , -0.0000000000000000     ) (  0.0000000000000000     , -0.0000000000000000     ) ( -4.0252117337546941E-003,  1.4171966629338189E-003) (  1.4349017934232730E-002, -1.3619545392501277E-002) (  1.1804763033507302E-002, -3.1387279379676711E-002) (  2.3848981849812932E-003,  1.8257191898002872E-002) ( -4.5644072126072702E-002, -5.3001058611653232E-002) (-0.13413597595016130     , -6.5215969524478487E-002) ( -1.9091138934733416E-002, -0.0000000000000000     )
 Mode           33
 (  1.1470608143185486E-002, -0.0000000000000000     ) (  7.0011191369808408E-003, -3.5662503380027482E-003) (  4.7219071720184889E-003, -6.4758818805394653E-003) (  4.4763044339825113E-004, -2.6870244638888697E-003) ( -1.2716862182060064E-003, -4.0377580510362974E-003) ( -2.2564471685928211E-003, -2.2937646856144270E-003) ( -8.8106554236338586E-004, -2.9534759186935995E-004) (  0.0000000000000000     ,  0.0000000000000000     ) (  0.0000000000000000     ,  0.0000000000000000     ) (  0.0000000000000000     ,  0.0000000000000000     )
 (  7.0011191369808408E-003,  3.5662503380027482E-003) ( -2.9295869239571615E-002, -0.0000000000000000     ) ( -1.2700927217946989E-002,  6.4686522914607480E-003) ( -5.0629222958837065E-003,  6.9448179237183473E-003) ( -2.8249503040965040E-004,  1.7118401329904282E-003) ( -2.4194302640923206E-004, -7.6915144851738039E-004) ( -1.8423813982000863E-003, -1.8728510232569398E-003) ( -1.3458498466991790E-003, -4.5115089868808867E-004) (  0.0000000000000000     ,  0.0000000000000000     ) (  0.0000000000000000     ,  0.0000000000000000     )
 (  4.7219071720184889E-003,  6.4758818805394653E-003) ( -1.2700927217946989E-002, -6.4686522914607480E-003) (  2.1221057769084062E-002, -0.0000000000000000     ) (  2.3638734078849201E-003, -1.2031278329816190E-003) ( -2.5095580282301880E-003,  3.4422209561572707E-003) ( -4.6523939368656750E-004,  2.8088132768076379E-003) (  8.5343159032714262E-004,  2.7079981162630583E-003) (  0.0000000000000000     ,  0.0000000000000000     ) ( -1.3458498466991790E-003, -4.5115089868808867E-004) (  0.0000000000000000     ,  0.0000000000000000     )
 (  4.4763044339825113E-004,  2.6870244638888697E-003) ( -5.0629222958837065E-003, -6.9448179237183473E-003) (  2.3638734078849201E-003,  1.2031278329816190E-003) (  1.4129087971049930E-002, -0.0000000000000000     ) (  1.0010312150047142E-002, -5.0975088072965132E-003) (  3.7646509081188159E-003, -5.1637832697104544E-003) (  0.0000000000000000     ,  0.0000000000000000     ) (  8.5343159032714262E-004,  2.7079981162630583E-003) (  1.8423813982000863E-003,  1.8728510232569398E-003) ( -8.8106554236338586E-004, -2.9534759186935995E-004)
 ( -1.2716862182060064E-003,  4.0377580510362974E-003) ( -2.8249503040965040E-004, -1.7118401329904282E-003) ( -2.5095580282301880E-003, -3.4422209561572707E-003) (  1.0010312150047142E-002,  5.0975088072965132E-003) ( -1.7524884643747858E-002, -0.0000000000000000     ) (  0.0000000000000000     ,  0.0000000000000000     ) (  3.7646509081188159E-003, -5.1637832697104544E-003) (  4.6523939368656750E-004, -2.8088132768076379E-003) ( -2.4194302640923206E-004, -7.6915144851738039E-004) (  2.2564471685928211E-003,  2.2937646856144270E-003)
 ( -2.2564471685928211E-003,  2.2937646856144270E-003) ( -2.4194302640923206E-004,  7.6915144851738039E-004) ( -4.6523939368656750E-004, -2.8088132768076379E-003) (  3.7646509081188159E-003,  5.1637832697104544E-003) (  0.0000000000000000     , -0.0000000000000000     ) ( -1.7524884643747858E-002, -0.0000000000000000     ) ( -1.0010312150047142E-002,  5.0975088072965132E-003) ( -2.5095580282301880E-003,  3.4422209561572707E-003) (  2.8249503040965040E-004, -1.7118401329904282E-003) ( -1.2716862182060064E-003, -4.0377580510362974E-003)
 ( -8.8106554236338586E-004,  2.9534759186935995E-004) ( -1.8423813982000863E-003,  1.8728510232569398E-003) (  8.5343159032714262E-004, -2.7079981162630583E-003) (  0.0000000000000000     , -0.0000000000000000     ) (  3.7646509081188159E-003,  5.1637832697104544E-003) ( -1.0010312150047142E-002, -5.0975088072965132E-003) (  1.4129087971049930E-002, -0.0000000000000000     ) ( -2.3638734078849201E-003,  1.2031278329816190E-003) ( -5.0629222958837065E-003,  6.9448179237183473E-003) ( -4.4763044339825113E-004,  2.6870244638888697E-003)
 (  0.0000000000000000     , -0.0000000000000000     ) ( -1.3458498466991790E-003,  4.5115089868808867E-004) (  0.0000000000000000     , -0.0000000000000000     ) (  8.5343159032714262E-004, -2.7079981162630583E-003) (  4.6523939368656750E-004,  2.8088132768076379E-003) ( -2.5095580282301880E-003, -3.4422209561572707E-003) ( -2.3638734078849201E-003, -1.2031278329816190E-003) (  2.1221057769084062E-002, -0.0000000000000000     ) (  1.2700927217946989E-002, -6.4686522914607480E-003) (  4.7219071720184889E-003, -6.4758818805394653E-003)
 (  0.0000000000000000     , -0.0000000000000000     ) (  0.0000000000000000     , -0.0000000000000000     ) ( -1.3458498466991790E-003,  4.5115089868808867E-004) (  1.8423813982000863E-003, -1.8728510232569398E-003) ( -2.4194302640923206E-004,  7.6915144851738039E-004) (  2.8249503040965040E-004,  1.7118401329904282E-003) ( -5.0629222958837065E-003, -6.9448179237183473E-003) (  1.2700927217946989E-002,  6.4686522914607480E-003) ( -2.9295869239571615E-002, -0.0000000000000000     ) ( -7.0011191369808408E-003,  3.5662503380027482E-003)
 (  0.0000000000000000     , -0.0000000000000000     ) (  0.0000000000000000     , -0.0000000000000000     ) (  0.0000000000000000     , -0.0000000000000000     ) ( -8.8106554236338586E-004,  2.9534759186935995E-004) (  2.2564471685928211E-003, -2.2937646856144270E-003) ( -1.2716862182060064E-003,  4.0377580510362974E-003) ( -4.4763044339825113E-004, -2.6870244638888697E-003) (  4.7219071720184889E-003,  6.4758818805394653E-003) ( -7.0011191369808408E-003, -3.5662503380027482E-003) (  1.1470608143185486E-002, -0.0000000000000000     )
 Mode           34
 ( -1.9959486667051957E-002, -0.0000000000000000     ) ( -8.0589929131601595E-003,  4.1058424484563972E-003) (  2.6257745533974405E-004, -3.2638312209087796E-004) ( -2.1664654331220610E-004,  1.4355816280344751E-003) (  6.3148900136616917E-004,  1.9814131875986077E-003) (  1.7387530326713600E-003,  1.7664516781196252E-003) (  9.6873804576299877E-004,  3.2521600491923670E-004) (  0.0000000000000000     ,  0.0000000000000000     ) (  0.0000000000000000     ,  0.0000000000000000     ) (  0.0000000000000000     ,  0.0000000000000000     )
 ( -8.0589929131601595E-003, -4.1058424484563972E-003) (  5.7191616006216008E-002, -0.0000000000000000     ) (  1.2374247517356557E-002, -6.3026738423108295E-003) ( -1.6500128737143474E-003,  2.2236934842304506E-003) (  6.4680017341969600E-005, -4.3966450235869147E-004) (  1.3951270090690210E-004,  4.3801930569520498E-004) (  1.4196859062538798E-003,  1.4423017555587178E-003) (  1.4797718077641788E-003,  4.9677565325117762E-004) (  0.0000000000000000     ,  0.0000000000000000     ) (  0.0000000000000000     ,  0.0000000000000000     )
 (  2.6257745533974405E-004,  3.2638312209087796E-004) (  1.2374247517356557E-002,  6.3026738423108295E-003) ( -4.3868986545043571E-002, -0.0000000000000000     ) ( -2.1500862624123673E-003,  1.0936486054660059E-003) ( -4.7530185453168117E-004,  6.3300174067236438E-004) (  1.5312559828408302E-004, -1.0257382478250955E-003) ( -3.8820956574160085E-004, -1.2175785190181520E-003) (  0.0000000000000000     ,  0.0000000000000000     ) (  1.4797718077641788E-003,  4.9677565325117762E-004) (  0.0000000000000000     ,  0.0000000000000000     )
 ( -2.1664654331220610E-004, -1.4355816280344751E-003) ( -1.6500128737143474E-003, -2.2236934842304506E-003) ( -2.1500862624123673E-003, -1.0936486054660059E-003) ( -2.8684869731645763E-002, -0.0000000000000000     ) ( -9.7336858576952158E-003,  4.9562893543741004E-003) (  1.3786449349683036E-003, -1.8615900234827342E-003) (  0.0000000000000000     ,  0.0000000000000000     ) ( -3.8820956574160085E-004, -1.2175785190181520E-003) ( -1.4196859062538798E-003, -1.4423017555587178E-003) (  9.6873804576299877E-004,  3.2521600491923670E-004)
 (  6.3148900136616917E-004, -1.9814131875986077E-003) (  6.4680017341969600E-005,  4.3966450235869147E-004) ( -4.7530185453168117E-004, -6.3300174067236438E-004) ( -9.7336858576952158E-003, -4.9562893543741004E-003) (  3.5321726937525284E-002, -0.0000000000000000     ) (  0.0000000000000000     ,  0.0000000000000000     ) (  1.3786449349683036E-003, -1.8615900234827342E-003) ( -1.5312559828408302E-004,  1.0257382478250955E-003) (  1.3951270090690210E-004,  4.3801930569520498E-004) ( -1.7387530326713600E-003, -1.7664516781196252E-003)
 (  1.7387530326713600E-003, -1.7664516781196252E-003) (  1.3951270090690210E-004, -4.3801930569520498E-004) (  1.5312559828408302E-004,  1.0257382478250955E-003) (  1.3786449349683036E-003,  1.8615900234827342E-003) (  0.0000000000000000     , -0.0000000000000000     ) (  3.5321726937525284E-002, -0.0000000000000000     ) (  9.7336858576952158E-003, -4.9562893543741004E-003) ( -4.7530185453168117E-004,  6.3300174067236438E-004) ( -6.4680017341969600E-005,  4.3966450235869147E-004) (  6.3148900136616917E-004,  1.9814131875986077E-003)
 (  9.6873804576299877E-004, -3.2521600491923670E-004) (  1.4196859062538798E-003, -1.4423017555587178E-003) ( -3.8820956574160085E-004,  1.2175785190181520E-003) (  0.0000000000000000     , -0.0000000000000000     ) (  1.3786449349683036E-003,  1.8615900234827342E-003) (  9.7336858576952158E-003,  4.9562893543741004E-003) ( -2.8684869731645763E-002, -0.0000000000000000     ) (  2.1500862624123673E-003, -1.0936486054660059E-003) ( -1.6500128737143474E-003,  2.2236934842304506E-003) (  2.1664654331220610E-004, -1.4355816280344751E-003)
 (  0.0000000000000000     , -0.0000000000000000     ) (  1.4797718077641788E-003, -4.9677565325117762E-004) (  0.0000000000000000     , -0.0000000000000000     ) ( -3.8820956574160085E-004,  1.2175785190181520E-003) ( -1.5312559828408302E-004, -1.0257382478250955E-003) ( -4.7530185453168117E-004, -6.3300174067236438E-004) (  2.1500862624123673E-003,  1.0936486054660059E-003) ( -4.3868986545043571E-002, -0.0000000000000000     ) ( -1.2374247517356557E-002,  6.3026738423108295E-003) (  2.6257745533974405E-004, -3.2638312209087796E-004)
 (  0.0000000000000000     , -0.0000000000000000     ) (  0.0000000000000000     , -0.0000000000000000     ) (  1.4797718077641788E-003, -4.9677565325117762E-004) ( -1.4196859062538798E-003,  1.4423017555587178E-003) (  1.3951270090690210E-004, -4.3801930569520498E-004) ( -6.4680017341969600E-005, -4.3966450235869147E-004) ( -1.6500128737143474E-003, -2.2236934842304506E-003) ( -1.2374247517356557E-002, -6.3026738423108295E-003) (  5.7191616006216008E-002, -0.0000000000000000     ) (  8.0589929131601595E-003, -4.1058424484563972E-003)
 (  0.0000000000000000     , -0.0000000000000000     ) (  0.0000000000000000     , -0.0000000000000000     ) (  0.0000000000000000     , -0.0000000000000000     ) (  9.6873804576299877E-004, -3.2521600491923670E-004) ( -1.7387530326713600E-003,  1.7664516781196252E-003) (  6.3148900136616917E-004, -1.9814131875986077E-003) (  2.1664654331220610E-004,  1.4355816280344751E-003) (  2.6257745533974405E-004,  3.2638312209087796E-004) (  8.0589929131601595E-003,  4.1058424484563972E-003) ( -1.9959486667051957E-002, -0.0000000000000000     )
 Mode           35
 ( -4.6693180227528356E-003, -0.0000000000000000     ) ( -1.3749984683758709E-002,  6.9857086265165229E-003) (  8.7770900937587514E-004, -1.1593078671995518E-003) ( -1.4636786542681025E-003,  9.1333986640845036E-003) (  2.9191184928560564E-003,  9.1473473347590869E-003) (  1.0743595920842883E-003,  1.0938204349227438E-003) (  2.5313950083056023E-004,  8.5547998149107637E-005) (  0.0000000000000000     ,  0.0000000000000000     ) (  0.0000000000000000     ,  0.0000000000000000     ) (  0.0000000000000000     ,  0.0000000000000000     )
 ( -1.3749984683758709E-002, -6.9857086265165229E-003) (  5.4874683028238273E-003, -0.0000000000000000     ) (  1.9841033136677549E-002, -1.0079075020921723E-002) ( -1.9670968904301387E-003,  2.6510682993304380E-003) (  3.9728616399203756E-004, -2.4947056692997522E-003) (  6.3734439120416984E-004,  1.9977049634121308E-003) (  8.7721093362372771E-004,  8.9310064526329838E-004) (  3.8667697464645970E-004,  1.3067672569007594E-004) (  0.0000000000000000     ,  0.0000000000000000     ) (  0.0000000000000000     ,  0.0000000000000000     )
 (  8.7770900937587514E-004,  1.1593078671995518E-003) (  1.9841033136677549E-002,  1.0079075020921723E-002) ( -1.7255163702554420E-003, -0.0000000000000000     ) ( -2.7587041691233063E-003,  1.4006496123596520E-003) ( -8.0355406615701948E-004,  1.0783329154302680E-003) (  9.9483047238543842E-004, -6.2234000600371840E-003) ( -1.8084364242685808E-003, -5.6659539164976326E-003) (  0.0000000000000000     ,  0.0000000000000000     ) (  3.8667697464645970E-004,  1.3067672569007594E-004) (  0.0000000000000000     ,  0.0000000000000000     )
 ( -1.4636786542681025E-003, -9.1333986640845036E-003) ( -1.9670968904301387E-003, -2.6510682993304380E-003) ( -2.7587041691233063E-003, -1.4006496123596520E-003) ( -1.5449713877391943E-003, -0.0000000000000000     ) ( -1.4967382554073625E-002,  7.6025993523397180E-003) (  1.4088181350285268E-003, -1.8981206812791033E-003) (  0.0000000000000000     ,  0.0000000000000000     ) ( -1.8084364242685808E-003, -5.6659539164976326E-003) ( -8.7721093362372771E-004, -8.9310064526329838E-004) (  2.5313950083056023E-004,  8.5547998149107637E-005)
 (  2.9191184928560564E-003, -9.1473473347590869E-003) (  3.9728616399203756E-004,  2.4947056692997522E-003) ( -8.0355406615701948E-004, -1.0783329154302680E-003) ( -1.4967382554073625E-002, -7.6025993523397180E-003) (  2.4523374779236440E-003, -0.0000000000000000     ) (  0.0000000000000000     ,  0.0000000000000000     ) (  1.4088181350285268E-003, -1.8981206812791033E-003) ( -9.9483047238543842E-004,  6.2234000600371840E-003) (  6.3734439120416984E-004,  1.9977049634121308E-003) ( -1.0743595920842883E-003, -1.0938204349227438E-003)
 (  1.0743595920842883E-003, -1.0938204349227438E-003) (  6.3734439120416984E-004, -1.9977049634121308E-003) (  9.9483047238543842E-004,  6.2234000600371840E-003) (  1.4088181350285268E-003,  1.8981206812791033E-003) (  0.0000000000000000     , -0.0000000000000000     ) (  2.4523374779236440E-003, -0.0000000000000000     ) (  1.4967382554073625E-002, -7.6025993523397180E-003) ( -8.0355406615701948E-004,  1.0783329154302680E-003) ( -3.9728616399203756E-004,  2.4947056692997522E-003) (  2.9191184928560564E-003,  9.1473473347590869E-003)
 (  2.5313950083056023E-004, -8.5547998149107637E-005) (  8.7721093362372771E-004, -8.9310064526329838E-004) ( -1.8084364242685808E-003,  5.6659539164976326E-003) (  0.0000000000000000     , -0.0000000000000000     ) (  1.4088181350285268E-003,  1.8981206812791033E-003) (  1.4967382554073625E-002,  7.6025993523397180E-003) ( -1.5449713877391943E-003, -0.0000000000000000     ) (  2.7587041691233063E-003, -1.4006496123596520E-003) ( -1.9670968904301387E-003,  2.6510682993304380E-003) (  1.4636786542681025E-003, -9.1333986640845036E-003)
 (  0.0000000000000000     , -0.0000000000000000     ) (  3.8667697464645970E-004, -1.3067672569007594E-004) (  0.0000000000000000     , -0.0000000000000000     ) ( -1.8084364242685808E-003,  5.6659539164976326E-003) ( -9.9483047238543842E-004, -6.2234000600371840E-003) ( -8.0355406615701948E-004, -1.0783329154302680E-003) (  2.7587041691233063E-003,  1.4006496123596520E-003) ( -1.7255163702554420E-003, -0.0000000000000000     ) ( -1.9841033136677549E-002,  1.0079075020921723E-002) (  8.7770900937587514E-004, -1.1593078671995518E-003)
 (  0.0000000000000000     , -0.0000000000000000     ) (  0.0000000000000000     , -0.0000000000000000     ) (  3.8667697464645970E-004, -1.3067672569007594E-004) ( -8.7721093362372771E-004,  8.9310064526329838E-004) (  6.3734439120416984E-004, -1.9977049634121308E-003) ( -3.9728616399203756E-004, -2.4947056692997522E-003) ( -1.9670968904301387E-003, -2.6510682993304380E-003) ( -1.9841033136677549E-002, -1.0079075020921723E-002) (  5.4874683028238273E-003, -0.0000000000000000     ) (  1.3749984683758709E-002, -6.9857086265165229E-003)
 (  0.0000000000000000     , -0.0000000000000000     ) (  0.0000000000000000     , -0.0000000000000000     ) (  0.0000000000000000     , -0.0000000000000000     ) (  2.5313950083056023E-004, -8.5547998149107637E-005) ( -1.0743595920842883E-003,  1.0938204349227438E-003) (  2.9191184928560564E-003, -9.1473473347590869E-003) (  1.4636786542681025E-003,  9.1333986640845036E-003) (  8.7770900937587514E-004,  1.1593078671995518E-003) (  1.3749984683758709E-002,  6.9857086265165229E-003) ( -4.6693180227528356E-003, -0.0000000000000000     )
 Mode           36
 (  1.0567128733212116E-002, -0.0000000000000000     ) ( -1.7632538443755862E-003,  8.9359464909745888E-004) (  2.2121918466784332E-003, -2.9992240578112293E-003) ( -1.2130832281898069E-003,  7.4781085704079698E-003) (  1.2432638406971178E-002,  3.9007142055393997E-002) ( -4.7528298685444309E-003, -4.8426361933248474E-003) ( -6.4159156120551543E-003, -2.1486494066353672E-003) (  0.0000000000000000     ,  0.0000000000000000     ) (  0.0000000000000000     ,  0.0000000000000000     ) (  0.0000000000000000     ,  0.0000000000000000     )
 ( -1.7632538443755862E-003, -8.9359464909745888E-004) ( -2.2807439732450922E-002, -0.0000000000000000     ) (  4.9513091678781056E-003, -2.5153834014653847E-003) (  1.9542432019675157E-003, -2.6983906725993041E-003) (  3.5409181722691516E-004, -2.1819488997237690E-003) (  2.7880457279787223E-003,  8.7468867458304761E-003) ( -3.8806693373977011E-003, -3.9539958945265961E-003) ( -9.8004729815638902E-003, -3.2821161826095068E-003) (  0.0000000000000000     ,  0.0000000000000000     ) (  0.0000000000000000     ,  0.0000000000000000     )
 (  2.2121918466784332E-003,  2.9992240578112293E-003) (  4.9513091678781056E-003,  2.5153834014653847E-003) (  1.1781608031382335E-002, -0.0000000000000000     ) ( -1.4224182173576023E-003,  7.2350751899028518E-004) (  3.3852921740136569E-005, -5.9646872134059095E-005) (  8.4933097132578828E-004, -5.2348739394959863E-003) ( -7.5670413791826150E-003, -2.3742440626090714E-002) (  0.0000000000000000     ,  0.0000000000000000     ) ( -9.8004729815638902E-003, -3.2821161826095068E-003) (  0.0000000000000000     ,  0.0000000000000000     )
 ( -1.2130832281898069E-003, -7.4781085704079698E-003) (  1.9542432019675157E-003,  2.6983906725993041E-003) ( -1.4224182173576023E-003, -7.2350751899028518E-004) (  9.8160287866191874E-003, -0.0000000000000000     ) ( -4.3251950750649608E-003,  2.1979943204201635E-003) ( -1.6418579677550779E-003,  2.2643039859330028E-003) (  0.0000000000000000     ,  0.0000000000000000     ) ( -7.5670413791826150E-003, -2.3742440626090714E-002) (  3.8806693373977011E-003,  3.9539958945265961E-003) ( -6.4159156120551543E-003, -2.1486494066353672E-003)
 (  1.2432638406971178E-002, -3.9007142055393997E-002) (  3.5409181722691516E-004,  2.1819488997237690E-003) (  3.3852921740136569E-005,  5.9646872134059095E-005) ( -4.3251950750649608E-003, -2.1979943204201635E-003) ( -9.3573258187627170E-003, -0.0000000000000000     ) (  0.0000000000000000     ,  0.0000000000000000     ) ( -1.6418579677550779E-003,  2.2643039859330028E-003) ( -8.4933097132578828E-004,  5.2348739394959863E-003) (  2.7880457279787223E-003,  8.7468867458304761E-003) (  4.7528298685444309E-003,  4.8426361933248474E-003)
 ( -4.7528298685444309E-003,  4.8426361933248474E-003) (  2.7880457279787223E-003, -8.7468867458304761E-003) (  8.4933097132578828E-004,  5.2348739394959863E-003) ( -1.6418579677550779E-003, -2.2643039859330028E-003) (  0.0000000000000000     , -0.0000000000000000     ) ( -9.3573258187627170E-003, -0.0000000000000000     ) (  4.3251950750649608E-003, -2.1979943204201635E-003) (  3.3852921740136569E-005, -5.9646872134059095E-005) ( -3.5409181722691516E-004,  2.1819488997237690E-003) (  1.2432638406971178E-002,  3.9007142055393997E-002)
 ( -6.4159156120551543E-003,  2.1486494066353672E-003) ( -3.8806693373977011E-003,  3.9539958945265961E-003) ( -7.5670413791826150E-003,  2.3742440626090714E-002) (  0.0000000000000000     , -0.0000000000000000     ) ( -1.6418579677550779E-003, -2.2643039859330028E-003) (  4.3251950750649608E-003,  2.1979943204201635E-003) (  9.8160287866191874E-003, -0.0000000000000000     ) (  1.4224182173576023E-003, -7.2350751899028518E-004) (  1.9542432019675157E-003, -2.6983906725993041E-003) (  1.2130832281898069E-003, -7.4781085704079698E-003)
 (  0.0000000000000000     , -0.0000000000000000     ) ( -9.8004729815638902E-003,  3.2821161826095068E-003) (  0.0000000000000000     , -0.0000000000000000     ) ( -7.5670413791826150E-003,  2.3742440626090714E-002) ( -8.4933097132578828E-004, -5.2348739394959863E-003) (  3.3852921740136569E-005,  5.9646872134059095E-005) (  1.4224182173576023E-003,  7.2350751899028518E-004) (  1.1781608031382335E-002, -0.0000000000000000     ) ( -4.9513091678781056E-003,  2.5153834014653847E-003) (  2.2121918466784332E-003, -2.9992240578112293E-003)
 (  0.0000000000000000     , -0.0000000000000000     ) (  0.0000000000000000     , -0.0000000000000000     ) ( -9.8004729815638902E-003,  3.2821161826095068E-003) (  3.8806693373977011E-003, -3.9539958945265961E-003) (  2.7880457279787223E-003, -8.7468867458304761E-003) ( -3.5409181722691516E-004, -2.1819488997237690E-003) (  1.9542432019675157E-003,  2.6983906725993041E-003) ( -4.9513091678781056E-003, -2.5153834014653847E-003) ( -2.2807439732450922E-002, -0.0000000000000000     ) (  1.7632538443755862E-003, -8.9359464909745888E-004)
 (  0.0000000000000000     , -0.0000000000000000     ) (  0.0000000000000000     , -0.0000000000000000     ) (  0.0000000000000000     , -0.0000000000000000     ) ( -6.4159156120551543E-003,  2.1486494066353672E-003) (  4.7528298685444309E-003, -4.8426361933248474E-003) (  1.2432638406971178E-002, -3.9007142055393997E-002) (  1.2130832281898069E-003,  7.4781085704079698E-003) (  2.2121918466784332E-003,  2.9992240578112293E-003) (  1.7632538443755862E-003,  8.9359464909745888E-004) (  1.0567128733212116E-002, -0.0000000000000000     )
 Mode           37
 (  4.0760046396578634E-003, -0.0000000000000000     ) (  2.1327731610732988E-002, -1.0844050314203704E-002) ( -3.6880887501944976E-003,  5.0445193880414990E-003) ( -1.8869542088226427E-003,  1.1578781556427001E-002) (  1.8292652613585654E-002,  5.7461116315256272E-002) ( -6.9219749552273496E-005, -8.6753543218199970E-005) ( -6.1046586720178500E-003, -2.0437189015872544E-003) (  0.0000000000000000     ,  0.0000000000000000     ) (  0.0000000000000000     ,  0.0000000000000000     ) (  0.0000000000000000     ,  0.0000000000000000     )
 (  2.1327731610732988E-002,  1.0844050314203704E-002) ( -1.0424754162605073E-002, -0.0000000000000000     ) ( -3.7846028654820493E-002,  1.9239819393682536E-002) (  7.9014643551207648E-003, -1.0812681685860265E-002) (  5.5506830223869645E-004, -3.4184648347180741E-003) (  4.1724126206001116E-003,  1.3106568188404466E-002) ( -5.6517688842104798E-005, -7.0833971421025980E-005) ( -9.3250201521301312E-003, -3.1218321885785327E-003) (  0.0000000000000000     ,  0.0000000000000000     ) (  0.0000000000000000     ,  0.0000000000000000     )
 ( -3.6880887501944976E-003, -5.0445193880414990E-003) ( -3.7846028654820493E-002, -1.9239819393682536E-002) (  3.1522198040160017E-003, -0.0000000000000000     ) (  6.1286447620947891E-003, -3.1153637381457064E-003) (  3.1420378727632205E-003, -4.2992820975923038E-003) (  1.3254141321741317E-003, -8.1454826107839051E-003) ( -1.1004648956249856E-002, -3.4567703004182618E-002) (  0.0000000000000000     ,  0.0000000000000000     ) ( -9.3250201521301312E-003, -3.1218321885785327E-003) (  0.0000000000000000     ,  0.0000000000000000     )
 ( -1.8869542088226427E-003, -1.1578781556427001E-002) (  7.9014643551207648E-003,  1.0812681685860265E-002) (  6.1286447620947891E-003,  3.1153637381457064E-003) (  4.4010737124583407E-003, -0.0000000000000000     ) (  2.8904540903101430E-002, -1.4694141125476576E-002) ( -5.8935919290037759E-003,  8.0648476754197826E-003) (  0.0000000000000000     ,  0.0000000000000000     ) ( -1.1004648956249856E-002, -3.4567703004182618E-002) (  5.6517688842104798E-005,  7.0833971421025980E-005) ( -6.1046586720178500E-003, -2.0437189015872544E-003)
 (  1.8292652613585654E-002, -5.7461116315256272E-002) (  5.5506830223869645E-004,  3.4184648347180741E-003) (  3.1420378727632205E-003,  4.2992820975923038E-003) (  2.8904540903101430E-002,  1.4694141125476576E-002) ( -1.2045439935271336E-003, -0.0000000000000000     ) (  0.0000000000000000     ,  0.0000000000000000     ) ( -5.8935919290037759E-003,  8.0648476754197826E-003) ( -1.3254141321741317E-003,  8.1454826107839051E-003) (  4.1724126206001116E-003,  1.3106568188404466E-002) (  6.9219749552273496E-005,  8.6753543218199970E-005)
 ( -6.9219749552273496E-005,  8.6753543218199970E-005) (  4.1724126206001116E-003, -1.3106568188404466E-002) (  1.3254141321741317E-003,  8.1454826107839051E-003) ( -5.8935919290037759E-003, -8.0648476754197826E-003) (  0.0000000000000000     , -0.0000000000000000     ) ( -1.2045439935271336E-003, -0.0000000000000000     ) ( -2.8904540903101430E-002,  1.4694141125476576E-002) (  3.1420378727632205E-003, -4.2992820975923038E-003) ( -5.5506830223869645E-004,  3.4184648347180741E-003) (  1.8292652613585654E-002,  5.7461116315256272E-002)
 ( -6.1046586720178500E-003,  2.0437189015872544E-003) ( -5.6517688842104798E-005,  7.0833971421025980E-005) ( -1.1004648956249856E-002,  3.4567703004182618E-002) (  0.0000000000000000     , -0.0000000000000000     ) ( -5.8935919290037759E-003, -8.0648476754197826E-003) ( -2.8904540903101430E-002, -1.4694141125476576E-002) (  4.4010737124583407E-003, -0.0000000000000000     ) ( -6.1286447620947891E-003,  3.1153637381457064E-003) (  7.9014643551207648E-003, -1.0812681685860265E-002) (  1.8869542088226427E-003, -1.1578781556427001E-002)
 (  0.0000000000000000     , -0.0000000000000000     ) ( -9.3250201521301312E-003,  3.1218321885785327E-003) (  0.0000000000000000     , -0.0000000000000000     ) ( -1.1004648956249856E-002,  3.4567703004182618E-002) ( -1.3254141321741317E-003, -8.1454826107839051E-003) (  3.1420378727632205E-003,  4.2992820975923038E-003) ( -6.1286447620947891E-003, -3.1153637381457064E-003) (  3.1522198040160017E-003, -0.0000000000000000     ) (  3.7846028654820493E-002, -1.9239819393682536E-002) ( -3.6880887501944976E-003,  5.0445193880414990E-003)
 (  0.0000000000000000     , -0.0000000000000000     ) (  0.0000000000000000     , -0.0000000000000000     ) ( -9.3250201521301312E-003,  3.1218321885785327E-003) (  5.6517688842104798E-005, -7.0833971421025980E-005) (  4.1724126206001116E-003, -1.3106568188404466E-002) ( -5.5506830223869645E-004, -3.4184648347180741E-003) (  7.9014643551207648E-003,  1.0812681685860265E-002) (  3.7846028654820493E-002,  1.9239819393682536E-002) ( -1.0424754162605073E-002, -0.0000000000000000     ) ( -2.1327731610732988E-002,  1.0844050314203704E-002)
 (  0.0000000000000000     , -0.0000000000000000     ) (  0.0000000000000000     , -0.0000000000000000     ) (  0.0000000000000000     , -0.0000000000000000     ) ( -6.1046586720178500E-003,  2.0437189015872544E-003) (  6.9219749552273496E-005, -8.6753543218199970E-005) (  1.8292652613585654E-002, -5.7461116315256272E-002) (  1.8869542088226427E-003,  1.1578781556427001E-002) ( -3.6880887501944976E-003, -5.0445193880414990E-003) ( -2.1327731610732988E-002, -1.0844050314203704E-002) (  4.0760046396578634E-003, -0.0000000000000000     )
 Mode           38
 ( -3.4895430492711357E-003, -0.0000000000000000     ) ( -6.2065535379221340E-003,  3.1845148494480729E-003) (  5.5391588688192507E-003, -7.5861374924757379E-003) ( -1.5081223977058743E-003,  9.3369721545492126E-003) (  1.2594366608537882E-003,  3.9634553622804299E-003) ( -4.5105963080210570E-003, -4.5757199267644896E-003) ( -4.7085679346965735E-004, -1.5787267453253344E-004) (  0.0000000000000000     ,  0.0000000000000000     ) (  0.0000000000000000     ,  0.0000000000000000     ) (  0.0000000000000000     ,  0.0000000000000000     )
 ( -6.2065535379221340E-003, -3.1845148494480729E-003) (  1.5870279775702153E-002, -0.0000000000000000     ) (  9.2459828715636995E-003, -4.7531316611762898E-003) ( -5.2637175007941702E-003,  7.2125979626205200E-003) (  3.9380553338193714E-004, -2.4413367632405130E-003) (  2.8241796244707552E-004,  8.8853562159889007E-004) ( -3.6828864634444168E-003, -3.7360596754860702E-003) ( -7.1924563251963116E-004, -2.4115449373682049E-004) (  0.0000000000000000     ,  0.0000000000000000     ) (  0.0000000000000000     ,  0.0000000000000000     )
 (  5.5391588688192507E-003,  7.5861374924757379E-003) (  9.2459828715636995E-003,  4.7531316611762898E-003) ( -1.4458170660104887E-002, -0.0000000000000000     ) ( -1.0668005195866512E-003,  5.5164910212773235E-004) ( -2.7894612766842567E-003,  3.8213462320120049E-003) (  1.0094939240556228E-003, -6.2531396834439226E-003) ( -7.6657223270881032E-004, -2.4128405215490725E-003) (  0.0000000000000000     ,  0.0000000000000000     ) ( -7.1924563251963116E-004, -2.4115449373682049E-004) (  0.0000000000000000     ,  0.0000000000000000     )
 ( -1.5081223977058743E-003, -9.3369721545492126E-003) ( -5.2637175007941702E-003, -7.2125979626205200E-003) ( -1.0668005195866512E-003, -5.5164910212773235E-004) ( -8.9204961811868988E-003, -0.0000000000000000     ) ( -6.7175348772108567E-003,  3.4560614624969638E-003) (  3.8168973282579422E-003, -5.2302920935536788E-003) (  0.0000000000000000     ,  0.0000000000000000     ) ( -7.6657223270881032E-004, -2.4128405215490725E-003) (  3.6828864634444168E-003,  3.7360596754860702E-003) ( -4.7085679346965735E-004, -1.5787267453253344E-004)
 (  1.2594366608537882E-003, -3.9634553622804299E-003) (  3.9380553338193714E-004,  2.4413367632405130E-003) ( -2.7894612766842567E-003, -3.8213462320120049E-003) ( -6.7175348772108567E-003, -3.4560614624969638E-003) (  1.0997930114860768E-002, -0.0000000000000000     ) (  0.0000000000000000     ,  0.0000000000000000     ) (  3.8168973282579422E-003, -5.2302920935536788E-003) ( -1.0094939240556228E-003,  6.2531396834439226E-003) (  2.8241796244707552E-004,  8.8853562159889007E-004) (  4.5105963080210570E-003,  4.5757199267644896E-003)
 ( -4.5105963080210570E-003,  4.5757199267644896E-003) (  2.8241796244707552E-004, -8.8853562159889007E-004) (  1.0094939240556228E-003,  6.2531396834439226E-003) (  3.8168973282579422E-003,  5.2302920935536788E-003) (  0.0000000000000000     , -0.0000000000000000     ) (  1.0997930114860768E-002, -0.0000000000000000     ) (  6.7175348772108567E-003, -3.4560614624969638E-003) ( -2.7894612766842567E-003,  3.8213462320120049E-003) ( -3.9380553338193714E-004,  2.4413367632405130E-003) (  1.2594366608537882E-003,  3.9634553622804299E-003)
 ( -4.7085679346965735E-004,  1.5787267453253344E-004) ( -3.6828864634444168E-003,  3.7360596754860702E-003) ( -7.6657223270881032E-004,  2.4128405215490725E-003) (  0.0000000000000000     , -0.0000000000000000     ) (  3.8168973282579422E-003,  5.2302920935536788E-003) (  6.7175348772108567E-003,  3.4560614624969638E-003) ( -8.9204961811868988E-003, -0.0000000000000000     ) (  1.0668005195866512E-003, -5.5164910212773235E-004) ( -5.2637175007941702E-003,  7.2125979626205200E-003) (  1.5081223977058743E-003, -9.3369721545492126E-003)
 (  0.0000000000000000     , -0.0000000000000000     ) ( -7.1924563251963116E-004,  2.4115449373682049E-004) (  0.0000000000000000     , -0.0000000000000000     ) ( -7.6657223270881032E-004,  2.4128405215490725E-003) ( -1.0094939240556228E-003, -6.2531396834439226E-003) ( -2.7894612766842567E-003, -3.8213462320120049E-003) (  1.0668005195866512E-003,  5.5164910212773235E-004) ( -1.4458170660104887E-002, -0.0000000000000000     ) ( -9.2459828715636995E-003,  4.7531316611762898E-003) (  5.5391588688192507E-003, -7.5861374924757379E-003)
 (  0.0000000000000000     , -0.0000000000000000     ) (  0.0000000000000000     , -0.0000000000000000     ) ( -7.1924563251963116E-004,  2.4115449373682049E-004) (  3.6828864634444168E-003, -3.7360596754860702E-003) (  2.8241796244707552E-004, -8.8853562159889007E-004) ( -3.9380553338193714E-004, -2.4413367632405130E-003) ( -5.2637175007941702E-003, -7.2125979626205200E-003) ( -9.2459828715636995E-003, -4.7531316611762898E-003) (  1.5870279775702153E-002, -0.0000000000000000     ) (  6.2065535379221340E-003, -3.1845148494480729E-003)
 (  0.0000000000000000     , -0.0000000000000000     ) (  0.0000000000000000     , -0.0000000000000000     ) (  0.0000000000000000     , -0.0000000000000000     ) ( -4.7085679346965735E-004,  1.5787267453253344E-004) (  4.5105963080210570E-003, -4.5757199267644896E-003) (  1.2594366608537882E-003, -3.9634553622804299E-003) (  1.5081223977058743E-003,  9.3369721545492126E-003) (  5.5391588688192507E-003,  7.5861374924757379E-003) (  6.2065535379221340E-003,  3.1845148494480729E-003) ( -3.4895430492711357E-003, -0.0000000000000000     )
 Mode           39
 ( -1.6106204519447498E-002, -0.0000000000000000     ) (  1.9345656488825861E-002, -9.8251597451160834E-003) (  2.9401788952856849E-003, -4.0575642746403838E-003) ( -2.0507056126856148E-003,  1.2729414466922556E-002) (  2.3512270900282327E-003,  7.3893627219219094E-003) ( -3.4591719782870334E-003, -3.5071547863078484E-003) ( -1.1053092649962180E-003, -3.6942702185202320E-004) (  0.0000000000000000     ,  0.0000000000000000     ) (  0.0000000000000000     ,  0.0000000000000000     ) (  0.0000000000000000     ,  0.0000000000000000     )
 (  1.9345656488825861E-002,  9.8251597451160834E-003) (  4.0756148099173557E-002, -0.0000000000000000     ) ( -3.2430135045886516E-002,  1.6471436571534701E-002) ( -1.3677994133437117E-003,  1.9090612540372011E-003) (  7.0037887182888196E-004, -4.3439883570994429E-003) (  5.0310841095581945E-004,  1.5809919601633418E-003) ( -2.8244020931123604E-003, -2.8635798918046677E-003) ( -1.6883877910603908E-003, -5.6430909713300046E-004) (  0.0000000000000000     ,  0.0000000000000000     ) (  0.0000000000000000     ,  0.0000000000000000     )
 (  2.9401788952856849E-003,  4.0575642746403838E-003) ( -3.2430135045886516E-002, -1.6471436571534701E-002) ( -2.8573454301951493E-002, -0.0000000000000000     ) (  5.1621729635472572E-003, -2.6217872802949621E-003) ( -1.0538014945931091E-003,  1.4608075850581570E-003) (  1.5375759324524336E-003, -9.5407500518265454E-003) ( -1.4754419308827056E-003, -4.6372690547229600E-003) (  0.0000000000000000     ,  0.0000000000000000     ) ( -1.6883877910603908E-003, -5.6430909713300046E-004) (  0.0000000000000000     ,  0.0000000000000000     )
 ( -2.0507056126856148E-003, -1.2729414466922556E-002) ( -1.3677994133437117E-003, -1.9090612540372011E-003) (  5.1621729635472572E-003,  2.6217872802949621E-003) ( -1.9474742312893721E-002, -0.0000000000000000     ) (  2.4797393186944242E-002, -1.2594541603286312E-002) (  9.5849680724614545E-004, -1.3386149435044108E-003) (  0.0000000000000000     ,  0.0000000000000000     ) ( -1.4754419308827056E-003, -4.6372690547229600E-003) (  2.8244020931123604E-003,  2.8635798918046677E-003) ( -1.1053092649962180E-003, -3.6942702185202320E-004)
 (  2.3512270900282327E-003, -7.3893627219219094E-003) (  7.0037887182888196E-004,  4.3439883570994429E-003) ( -1.0538014945931091E-003, -1.4608075850581570E-003) (  2.4797393186944242E-002,  1.2594541603286312E-002) (  2.3398253035119151E-002, -0.0000000000000000     ) (  0.0000000000000000     ,  0.0000000000000000     ) (  9.5849680724614545E-004, -1.3386149435044108E-003) ( -1.5375759324524336E-003,  9.5407500518265454E-003) (  5.0310841095581945E-004,  1.5809919601633418E-003) (  3.4591719782870334E-003,  3.5071547863078484E-003)
 ( -3.4591719782870334E-003,  3.5071547863078484E-003) (  5.0310841095581945E-004, -1.5809919601633418E-003) (  1.5375759324524336E-003,  9.5407500518265454E-003) (  9.5849680724614545E-004,  1.3386149435044108E-003) (  0.0000000000000000     , -0.0000000000000000     ) (  2.3398253035119151E-002, -0.0000000000000000     ) ( -2.4797393186944242E-002,  1.2594541603286312E-002) ( -1.0538014945931091E-003,  1.4608075850581570E-003) ( -7.0037887182888196E-004,  4.3439883570994429E-003) (  2.3512270900282327E-003,  7.3893627219219094E-003)
 ( -1.1053092649962180E-003,  3.6942702185202320E-004) ( -2.8244020931123604E-003,  2.8635798918046677E-003) ( -1.4754419308827056E-003,  4.6372690547229600E-003) (  0.0000000000000000     , -0.0000000000000000     ) (  9.5849680724614545E-004,  1.3386149435044108E-003) ( -2.4797393186944242E-002, -1.2594541603286312E-002) ( -1.9474742312893721E-002, -0.0000000000000000     ) ( -5.1621729635472572E-003,  2.6217872802949621E-003) ( -1.3677994133437117E-003,  1.9090612540372011E-003) (  2.0507056126856148E-003, -1.2729414466922556E-002)
 (  0.0000000000000000     , -0.0000000000000000     ) ( -1.6883877910603908E-003,  5.6430909713300046E-004) (  0.0000000000000000     , -0.0000000000000000     ) ( -1.4754419308827056E-003,  4.6372690547229600E-003) ( -1.5375759324524336E-003, -9.5407500518265454E-003) ( -1.0538014945931091E-003, -1.4608075850581570E-003) ( -5.1621729635472572E-003, -2.6217872802949621E-003) ( -2.8573454301951493E-002, -0.0000000000000000     ) (  3.2430135045886516E-002, -1.6471436571534701E-002) (  2.9401788952856849E-003, -4.0575642746403838E-003)
 (  0.0000000000000000     , -0.0000000000000000     ) (  0.0000000000000000     , -0.0000000000000000     ) ( -1.6883877910603908E-003,  5.6430909713300046E-004) (  2.8244020931123604E-003, -2.8635798918046677E-003) (  5.0310841095581945E-004, -1.5809919601633418E-003) ( -7.0037887182888196E-004, -4.3439883570994429E-003) ( -1.3677994133437117E-003, -1.9090612540372011E-003) (  3.2430135045886516E-002,  1.6471436571534701E-002) (  4.0756148099173557E-002, -0.0000000000000000     ) ( -1.9345656488825861E-002,  9.8251597451160834E-003)
 (  0.0000000000000000     , -0.0000000000000000     ) (  0.0000000000000000     , -0.0000000000000000     ) (  0.0000000000000000     , -0.0000000000000000     ) ( -1.1053092649962180E-003,  3.6942702185202320E-004) (  3.4591719782870334E-003, -3.5071547863078484E-003) (  2.3512270900282327E-003, -7.3893627219219094E-003) (  2.0507056126856148E-003,  1.2729414466922556E-002) (  2.9401788952856849E-003,  4.0575642746403838E-003) ( -1.9345656488825861E-002, -9.8251597451160834E-003) ( -1.6106204519447498E-002, -0.0000000000000000     )
 Mode           40
 (  2.0900921352010990E-003, -0.0000000000000000     ) (  8.5122216346061224E-004, -4.3487775364283945E-004) ( -4.1588285754508257E-003,  5.7020383310141870E-003) ( -4.2201899014706222E-003,  2.6027111607718749E-002) (  6.5126022876914637E-003,  2.0501069579208168E-002) ( -8.1878369776937354E-003, -8.2964302409684176E-003) (  1.7442864940179555E-003,  5.8708039132429092E-004) (  0.0000000000000000     ,  0.0000000000000000     ) (  0.0000000000000000     ,  0.0000000000000000     ) (  0.0000000000000000     ,  0.0000000000000000     )
 (  8.5122216346061224E-004,  4.3487775364283945E-004) (  6.2525339771029283E-003, -0.0000000000000000     ) (  1.8244817365102935E-003, -9.2299568858915317E-004) (  8.7097127311807580E-003, -1.1917792144666007E-002) (  1.4336959566457834E-003, -8.8453212660818039E-003) (  1.4559876785450432E-003,  4.5837292900842343E-003) ( -6.6853408974805401E-003, -6.7740069256561021E-003) (  2.6644416308421394E-003,  8.9678011075595293E-004) (  0.0000000000000000     ,  0.0000000000000000     ) (  0.0000000000000000     ,  0.0000000000000000     )
 ( -4.1588285754508257E-003, -5.7020383310141870E-003) (  1.8244817365102935E-003,  9.2299568858915317E-004) ( -1.3024769672943430E-002, -0.0000000000000000     ) ( -8.6175452711527759E-004,  4.3918887458254926E-004) (  3.6670261449354437E-003, -5.0198810157755756E-003) (  3.1565812693540242E-003, -1.9470845085645155E-002) ( -3.9720767128916265E-003, -1.2502968111163991E-002) (  0.0000000000000000     ,  0.0000000000000000     ) (  2.6644416308421394E-003,  8.9678011075595293E-004) (  0.0000000000000000     ,  0.0000000000000000     )
 ( -4.2201899014706222E-003, -2.6027111607718749E-002) (  8.7097127311807580E-003,  1.1917792144666007E-002) ( -8.6175452711527759E-004, -4.3918887458254926E-004) ( -5.6338816503437228E-003, -0.0000000000000000     ) ( -1.7796191924391203E-003,  9.0325930033127028E-004) ( -6.1347814833468467E-003,  8.3948164474995160E-003) (  0.0000000000000000     ,  0.0000000000000000     ) ( -3.9720767128916265E-003, -1.2502968111163991E-002) (  6.6853408974805401E-003,  6.7740069256561021E-003) (  1.7442864940179555E-003,  5.8708039132429092E-004)
 (  6.5126022876914637E-003, -2.0501069579208168E-002) (  1.4336959566457834E-003,  8.8453212660818039E-003) (  3.6670261449354437E-003,  5.0198810157755756E-003) ( -1.7796191924391203E-003, -9.0325930033127028E-004) (  1.0316025210983126E-002, -0.0000000000000000     ) (  0.0000000000000000     ,  0.0000000000000000     ) ( -6.1347814833468467E-003,  8.3948164474995160E-003) ( -3.1565812693540242E-003,  1.9470845085645155E-002) (  1.4559876785450432E-003,  4.5837292900842343E-003) (  8.1878369776937354E-003,  8.2964302409684176E-003)
 ( -8.1878369776937354E-003,  8.2964302409684176E-003) (  1.4559876785450432E-003, -4.5837292900842343E-003) (  3.1565812693540242E-003,  1.9470845085645155E-002) ( -6.1347814833468467E-003, -8.3948164474995160E-003) (  0.0000000000000000     , -0.0000000000000000     ) (  1.0316025210983126E-002, -0.0000000000000000     ) (  1.7796191924391203E-003, -9.0325930033127028E-004) (  3.6670261449354437E-003, -5.0198810157755756E-003) ( -1.4336959566457834E-003,  8.8453212660818039E-003) (  6.5126022876914637E-003,  2.0501069579208168E-002)
 (  1.7442864940179555E-003, -5.8708039132429092E-004) ( -6.6853408974805401E-003,  6.7740069256561021E-003) ( -3.9720767128916265E-003,  1.2502968111163991E-002) (  0.0000000000000000     , -0.0000000000000000     ) ( -6.1347814833468467E-003, -8.3948164474995160E-003) (  1.7796191924391203E-003,  9.0325930033127028E-004) ( -5.6338816503437228E-003, -0.0000000000000000     ) (  8.6175452711527759E-004, -4.3918887458254926E-004) (  8.7097127311807580E-003, -1.1917792144666007E-002) (  4.2201899014706222E-003, -2.6027111607718749E-002)
 (  0.0000000000000000     , -0.0000000000000000     ) (  2.6644416308421394E-003, -8.9678011075595293E-004) (  0.0000000000000000     , -0.0000000000000000     ) ( -3.9720767128916265E-003,  1.2502968111163991E-002) ( -3.1565812693540242E-003, -1.9470845085645155E-002) (  3.6670261449354437E-003,  5.0198810157755756E-003) (  8.6175452711527759E-004,  4.3918887458254926E-004) ( -1.3024769672943430E-002, -0.0000000000000000     ) ( -1.8244817365102935E-003,  9.2299568858915317E-004) ( -4.1588285754508257E-003,  5.7020383310141870E-003)
 (  0.0000000000000000     , -0.0000000000000000     ) (  0.0000000000000000     , -0.0000000000000000     ) (  2.6644416308421394E-003, -8.9678011075595293E-004) (  6.6853408974805401E-003, -6.7740069256561021E-003) (  1.4559876785450432E-003, -4.5837292900842343E-003) ( -1.4336959566457834E-003, -8.8453212660818039E-003) (  8.7097127311807580E-003,  1.1917792144666007E-002) ( -1.8244817365102935E-003, -9.2299568858915317E-004) (  6.2525339771029283E-003, -0.0000000000000000     ) ( -8.5122216346061224E-004,  4.3487775364283945E-004)
 (  0.0000000000000000     , -0.0000000000000000     ) (  0.0000000000000000     , -0.0000000000000000     ) (  0.0000000000000000     , -0.0000000000000000     ) (  1.7442864940179555E-003, -5.8708039132429092E-004) (  8.1878369776937354E-003, -8.2964302409684176E-003) (  6.5126022876914637E-003, -2.0501069579208168E-002) (  4.2201899014706222E-003,  2.6027111607718749E-002) ( -4.1588285754508257E-003, -5.7020383310141870E-003) ( -8.5122216346061224E-004, -4.3487775364283945E-004) (  2.0900921352010990E-003, -0.0000000000000000     )
 Mode           41
 (  9.3062198640520271E-004, -0.0000000000000000     ) (  6.3538932665004001E-003, -3.2233839106305859E-003) (  1.3704399948430510E-005, -6.8547709971764070E-008) (  4.3413704394382885E-004, -2.6656972071148291E-003) (  1.7039132806481087E-003,  5.3406077907925788E-003) (  6.4030675868077293E-003,  6.4925218643680982E-003) (  3.2608711474171529E-004,  1.0680182442215672E-004) (  0.0000000000000000     ,  0.0000000000000000     ) (  0.0000000000000000     ,  0.0000000000000000     ) (  0.0000000000000000     ,  0.0000000000000000     )
 (  6.3538932665004001E-003,  3.2233839106305859E-003) (  3.0854743425649716E-003, -0.0000000000000000     ) ( -1.0393697735939275E-002,  5.2696212294691255E-003) (  6.8499290875724756E-004, -9.5580617771773790E-004) ( -9.8474254116116149E-005,  6.0286796814266390E-004) (  4.6272142926934130E-004,  1.4512162250051100E-003) (  5.2280827920776563E-003,  5.3011219038550566E-003) (  4.9810629548455350E-004,  1.6314248159130548E-004) (  0.0000000000000000     ,  0.0000000000000000     ) (  0.0000000000000000     ,  0.0000000000000000     )
 (  1.3704399948430510E-005,  6.8547709971764070E-008) ( -1.0393697735939275E-002, -5.2696212294691255E-003) ( -5.0977583867725124E-003, -0.0000000000000000     ) (  1.7309052921291570E-003, -8.7755639886624541E-004) (  2.7862374232163394E-004, -3.9086072140042554E-004) ( -2.7570996013321931E-004,  1.6911342958415875E-003) ( -8.8897566373723940E-004, -2.7846805582897398E-003) (  0.0000000000000000     ,  0.0000000000000000     ) (  4.9810629548455350E-004,  1.6314248159130548E-004) (  0.0000000000000000     ,  0.0000000000000000     )
 (  4.3413704394382885E-004,  2.6656972071148291E-003) (  6.8499290875724756E-004,  9.5580617771773790E-004) (  1.7309052921291570E-003,  8.7755639886624541E-004) ( -2.5590380318515982E-003, -0.0000000000000000     ) (  8.0471036089339448E-003, -4.0801053473157461E-003) ( -3.6255931265579658E-004,  5.0958652793556942E-004) (  0.0000000000000000     ,  0.0000000000000000     ) ( -8.8897566373723940E-004, -2.7846805582897398E-003) ( -5.2280827920776563E-003, -5.3011219038550566E-003) (  3.2608711474171529E-004,  1.0680182442215672E-004)
 (  1.7039132806481087E-003, -5.3406077907925788E-003) ( -9.8474254116116149E-005, -6.0286796814266390E-004) (  2.7862374232163394E-004,  3.9086072140042554E-004) (  8.0471036089339448E-003,  4.0801053473157461E-003) (  3.6407000896539359E-003, -0.0000000000000000     ) (  0.0000000000000000     ,  0.0000000000000000     ) ( -3.6255931265579658E-004,  5.0958652793556942E-004) (  2.7570996013321931E-004, -1.6911342958415875E-003) (  4.6272142926934130E-004,  1.4512162250051100E-003) ( -6.4030675868077293E-003, -6.4925218643680982E-003)
 (  6.4030675868077293E-003, -6.4925218643680982E-003) (  4.6272142926934130E-004, -1.4512162250051100E-003) ( -2.7570996013321931E-004, -1.6911342958415875E-003) ( -3.6255931265579658E-004, -5.0958652793556942E-004) (  0.0000000000000000     , -0.0000000000000000     ) (  3.6407000896539359E-003, -0.0000000000000000     ) ( -8.0471036089339448E-003,  4.0801053473157461E-003) (  2.7862374232163394E-004, -3.9086072140042554E-004) (  9.8474254116116149E-005, -6.0286796814266390E-004) (  1.7039132806481087E-003,  5.3406077907925788E-003)
 (  3.2608711474171529E-004, -1.0680182442215672E-004) (  5.2280827920776563E-003, -5.3011219038550566E-003) ( -8.8897566373723940E-004,  2.7846805582897398E-003) (  0.0000000000000000     , -0.0000000000000000     ) ( -3.6255931265579658E-004, -5.0958652793556942E-004) ( -8.0471036089339448E-003, -4.0801053473157461E-003) ( -2.5590380318515982E-003, -0.0000000000000000     ) ( -1.7309052921291570E-003,  8.7755639886624541E-004) (  6.8499290875724756E-004, -9.5580617771773790E-004) ( -4.3413704394382885E-004,  2.6656972071148291E-003)
 (  0.0000000000000000     , -0.0000000000000000     ) (  4.9810629548455350E-004, -1.6314248159130548E-004) (  0.0000000000000000     , -0.0000000000000000     ) ( -8.8897566373723940E-004,  2.7846805582897398E-003) (  2.7570996013321931E-004,  1.6911342958415875E-003) (  2.7862374232163394E-004,  3.9086072140042554E-004) ( -1.7309052921291570E-003, -8.7755639886624541E-004) ( -5.0977583867725124E-003, -0.0000000000000000     ) (  1.0393697735939275E-002, -5.2696212294691255E-003) (  1.3704399948430510E-005, -6.8547709971764070E-008)
 (  0.0000000000000000     , -0.0000000000000000     ) (  0.0000000000000000     , -0.0000000000000000     ) (  4.9810629548455350E-004, -1.6314248159130548E-004) ( -5.2280827920776563E-003,  5.3011219038550566E-003) (  4.6272142926934130E-004, -1.4512162250051100E-003) (  9.8474254116116149E-005,  6.0286796814266390E-004) (  6.8499290875724756E-004,  9.5580617771773790E-004) (  1.0393697735939275E-002,  5.2696212294691255E-003) (  3.0854743425649716E-003, -0.0000000000000000     ) ( -6.3538932665004001E-003,  3.2233839106305859E-003)
 (  0.0000000000000000     , -0.0000000000000000     ) (  0.0000000000000000     , -0.0000000000000000     ) (  0.0000000000000000     , -0.0000000000000000     ) (  3.2608711474171529E-004, -1.0680182442215672E-004) ( -6.4030675868077293E-003,  6.4925218643680982E-003) (  1.7039132806481087E-003, -5.3406077907925788E-003) ( -4.3413704394382885E-004, -2.6656972071148291E-003) (  1.3704399948430510E-005,  6.8547709971764070E-008) ( -6.3538932665004001E-003, -3.2233839106305859E-003) (  9.3062198640520271E-004, -0.0000000000000000     )
 Mode           42
 (  1.8293032937818699E-003, -0.0000000000000000     ) (  9.8526644423599288E-004, -5.0876515965069045E-004) (  3.3305896182520599E-003, -4.5719514021430995E-003) (  3.2957625096607576E-005, -2.5850079818294676E-004) (  1.3318598828291388E-002,  4.1823470792015906E-002) ( -2.7656471419375481E-003, -2.8159791487770251E-003) ( -3.3110721411004789E-003, -1.1052315544796804E-003) (  0.0000000000000000     ,  0.0000000000000000     ) (  0.0000000000000000     ,  0.0000000000000000     ) (  0.0000000000000000     ,  0.0000000000000000     )
 (  9.8526644423599288E-004,  5.0876515965069045E-004) (  5.2448373160328392E-003, -0.0000000000000000     ) (  4.2944393571392941E-004, -2.0016799390056865E-004) (  2.0815510113766957E-003, -2.8290353360110655E-003) (  1.8034870761909016E-004, -1.0922400348410712E-003) (  2.9031744207668906E-003,  9.1165071547915488E-003) ( -2.2581414354445450E-003, -2.2992373469402092E-003) ( -5.0577462393508162E-003, -1.6882690862856150E-003) (  0.0000000000000000     ,  0.0000000000000000     ) (  0.0000000000000000     ,  0.0000000000000000     )
 (  3.3305896182520599E-003,  4.5719514021430995E-003) (  4.2944393571392941E-004,  2.0016799390056865E-004) ( -1.1243064398278841E-002, -0.0000000000000000     ) ( -1.3089038325047645E-003,  6.6237517379401053E-004) ( -1.3294265255866966E-004,  1.9088554052591928E-004) (  1.6689381351565126E-004, -9.8670752589933935E-004) ( -8.2597660336756751E-003, -2.5937808056010980E-002) (  0.0000000000000000     ,  0.0000000000000000     ) ( -5.0577462393508162E-003, -1.6882690862856150E-003) (  0.0000000000000000     ,  0.0000000000000000     )
 (  3.2957625096607576E-005,  2.5850079818294676E-004) (  2.0815510113766957E-003,  2.8290353360110655E-003) ( -1.3089038325047645E-003, -6.6237517379401053E-004) ( -4.7947836391792134E-003, -0.0000000000000000     ) ( -1.5097643539089148E-003,  7.5383158316764585E-004) ( -1.6829762106084652E-003,  2.2888579019445777E-003) (  0.0000000000000000     ,  0.0000000000000000     ) ( -8.2597660336756751E-003, -2.5937808056010980E-002) (  2.2581414354445450E-003,  2.2992373469402092E-003) ( -3.3110721411004789E-003, -1.1052315544796804E-003)
 (  1.3318598828291388E-002, -4.1823470792015906E-002) (  1.8034870761909016E-004,  1.0922400348410712E-003) ( -1.3294265255866966E-004, -1.9088554052591928E-004) ( -1.5097643539089148E-003, -7.5383158316764585E-004) (  8.9637074276433457E-003, -0.0000000000000000     ) (  0.0000000000000000     ,  0.0000000000000000     ) ( -1.6829762106084652E-003,  2.2888579019445777E-003) ( -1.6689381351565126E-004,  9.8670752589933935E-004) (  2.9031744207668906E-003,  9.1165071547915488E-003) (  2.7656471419375481E-003,  2.8159791487770251E-003)
 ( -2.7656471419375481E-003,  2.8159791487770251E-003) (  2.9031744207668906E-003, -9.1165071547915488E-003) (  1.6689381351565126E-004,  9.8670752589933935E-004) ( -1.6829762106084652E-003, -2.2888579019445777E-003) (  0.0000000000000000     , -0.0000000000000000     ) (  8.9637074276433457E-003, -0.0000000000000000     ) (  1.5097643539089148E-003, -7.5383158316764585E-004) ( -1.3294265255866966E-004,  1.9088554052591928E-004) ( -1.8034870761909016E-004,  1.0922400348410712E-003) (  1.3318598828291388E-002,  4.1823470792015906E-002)
 ( -3.3110721411004789E-003,  1.1052315544796804E-003) ( -2.2581414354445450E-003,  2.2992373469402092E-003) ( -8.2597660336756751E-003,  2.5937808056010980E-002) (  0.0000000000000000     , -0.0000000000000000     ) ( -1.6829762106084652E-003, -2.2888579019445777E-003) (  1.5097643539089148E-003,  7.5383158316764585E-004) ( -4.7947836391792134E-003, -0.0000000000000000     ) (  1.3089038325047645E-003, -6.6237517379401053E-004) (  2.0815510113766957E-003, -2.8290353360110655E-003) ( -3.2957625096607576E-005,  2.5850079818294676E-004)
 (  0.0000000000000000     , -0.0000000000000000     ) ( -5.0577462393508162E-003,  1.6882690862856150E-003) (  0.0000000000000000     , -0.0000000000000000     ) ( -8.2597660336756751E-003,  2.5937808056010980E-002) ( -1.6689381351565126E-004, -9.8670752589933935E-004) ( -1.3294265255866966E-004, -1.9088554052591928E-004) (  1.3089038325047645E-003,  6.6237517379401053E-004) ( -1.1243064398278841E-002, -0.0000000000000000     ) ( -4.2944393571392941E-004,  2.0016799390056865E-004) (  3.3305896182520599E-003, -4.5719514021430995E-003)
 (  0.0000000000000000     , -0.0000000000000000     ) (  0.0000000000000000     , -0.0000000000000000     ) ( -5.0577462393508162E-003,  1.6882690862856150E-003) (  2.2581414354445450E-003, -2.2992373469402092E-003) (  2.9031744207668906E-003, -9.1165071547915488E-003) ( -1.8034870761909016E-004, -1.0922400348410712E-003) (  2.0815510113766957E-003,  2.8290353360110655E-003) ( -4.2944393571392941E-004, -2.0016799390056865E-004) (  5.2448373160328392E-003, -0.0000000000000000     ) ( -9.8526644423599288E-004,  5.0876515965069045E-004)
 (  0.0000000000000000     , -0.0000000000000000     ) (  0.0000000000000000     , -0.0000000000000000     ) (  0.0000000000000000     , -0.0000000000000000     ) ( -3.3110721411004789E-003,  1.1052315544796804E-003) (  2.7656471419375481E-003, -2.8159791487770251E-003) (  1.3318598828291388E-002, -4.1823470792015906E-002) ( -3.2957625096607576E-005, -2.5850079818294676E-004) (  3.3305896182520599E-003,  4.5719514021430995E-003) ( -9.8526644423599288E-004, -5.0876515965069045E-004) (  1.8293032937818699E-003, -0.0000000000000000     )
 Mode           43
 (  2.4674861034858345E-002, -0.0000000000000000     ) (  1.2673311379292462E-002, -6.4592051106299930E-003) ( -1.7890945508782382E-003,  2.4417408243420057E-003) ( -1.0274781698393401E-002,  6.3111568232361720E-002) (  3.5245342368923203E-002, 0.11076803462641886     ) (  1.2878465526439055E-003,  1.3130849611241628E-003) ( -2.1737499034770302E-003, -7.2208486627247683E-004) (  0.0000000000000000     ,  0.0000000000000000     ) (  0.0000000000000000     ,  0.0000000000000000     ) (  0.0000000000000000     ,  0.0000000000000000     )
 (  1.2673311379292462E-002,  6.4592051106299930E-003) ( -6.2461866430632312E-002, -0.0000000000000000     ) ( -3.0306261037881383E-002,  1.5421329044456991E-002) (  5.5415783190437629E-003, -7.5752669390590699E-003) (  2.8344283890995008E-003, -1.7433064655296107E-002) (  7.9799506201578552E-003,  2.5079095954610071E-002) (  1.0515223069933076E-003,  1.0721293812254948E-003) ( -3.3204578248621471E-003, -1.1030028526252300E-003) (  0.0000000000000000     ,  0.0000000000000000     ) (  0.0000000000000000     ,  0.0000000000000000     )
 ( -1.7890945508782382E-003, -2.4417408243420057E-003) ( -3.0306261037881383E-002, -1.5421329044456991E-002) (  3.5914928696402143E-002, -0.0000000000000000     ) (  6.5919706261665812E-003, -3.3495194186368526E-003) (  2.1385057439824566E-003, -2.9224347292742432E-003) (  7.0290904523579957E-003, -4.3198254494651235E-002) ( -2.1312021528321439E-002, -6.6978910711374337E-002) (  0.0000000000000000     ,  0.0000000000000000     ) ( -3.3204578248621471E-003, -1.1030028526252300E-003) (  0.0000000000000000     ,  0.0000000000000000     )
 ( -1.0274781698393401E-002, -6.3111568232361720E-002) (  5.5415783190437629E-003,  7.5752669390590699E-003) (  6.5919706261665812E-003,  3.3495194186368526E-003) (  2.8724180327822212E-002, -0.0000000000000000     ) (  2.4432831416487243E-002, -1.2428715429976218E-002) ( -3.9356984050026335E-003,  5.3801648982771616E-003) (  0.0000000000000000     ,  0.0000000000000000     ) ( -2.1312021528321439E-002, -6.6978910711374337E-002) ( -1.0515223069933076E-003, -1.0721293812254948E-003) ( -2.1737499034770302E-003, -7.2208486627247683E-004)
 (  3.5245342368923203E-002,-0.11076803462641886     ) (  2.8344283890995008E-003,  1.7433064655296107E-002) (  2.1385057439824566E-003,  2.9224347292742432E-003) (  2.4432831416487243E-002,  1.2428715429976218E-002) ( -2.6852103628450381E-002, -0.0000000000000000     ) (  0.0000000000000000     ,  0.0000000000000000     ) ( -3.9356984050026335E-003,  5.3801648982771616E-003) ( -7.0290904523579957E-003,  4.3198254494651235E-002) (  7.9799506201578552E-003,  2.5079095954610071E-002) ( -1.2878465526439055E-003, -1.3130849611241628E-003)
 (  1.2878465526439055E-003, -1.3130849611241628E-003) (  7.9799506201578552E-003, -2.5079095954610071E-002) (  7.0290904523579957E-003,  4.3198254494651235E-002) ( -3.9356984050026335E-003, -5.3801648982771616E-003) (  0.0000000000000000     , -0.0000000000000000     ) ( -2.6852103628450381E-002, -0.0000000000000000     ) ( -2.4432831416487243E-002,  1.2428715429976218E-002) (  2.1385057439824566E-003, -2.9224347292742432E-003) ( -2.8344283890995008E-003,  1.7433064655296107E-002) (  3.5245342368923203E-002, 0.11076803462641886     )
 ( -2.1737499034770302E-003,  7.2208486627247683E-004) (  1.0515223069933076E-003, -1.0721293812254948E-003) ( -2.1312021528321439E-002,  6.6978910711374337E-002) (  0.0000000000000000     , -0.0000000000000000     ) ( -3.9356984050026335E-003, -5.3801648982771616E-003) ( -2.4432831416487243E-002, -1.2428715429976218E-002) (  2.8724180327822212E-002, -0.0000000000000000     ) ( -6.5919706261665812E-003,  3.3495194186368526E-003) (  5.5415783190437629E-003, -7.5752669390590699E-003) (  1.0274781698393401E-002, -6.3111568232361720E-002)
 (  0.0000000000000000     , -0.0000000000000000     ) ( -3.3204578248621471E-003,  1.1030028526252300E-003) (  0.0000000000000000     , -0.0000000000000000     ) ( -2.1312021528321439E-002,  6.6978910711374337E-002) ( -7.0290904523579957E-003, -4.3198254494651235E-002) (  2.1385057439824566E-003,  2.9224347292742432E-003) ( -6.5919706261665812E-003, -3.3495194186368526E-003) (  3.5914928696402143E-002, -0.0000000000000000     ) (  3.0306261037881383E-002, -1.5421329044456991E-002) ( -1.7890945508782382E-003,  2.4417408243420057E-003)
 (  0.0000000000000000     , -0.0000000000000000     ) (  0.0000000000000000     , -0.0000000000000000     ) ( -3.3204578248621471E-003,  1.1030028526252300E-003) ( -1.0515223069933076E-003,  1.0721293812254948E-003) (  7.9799506201578552E-003, -2.5079095954610071E-002) ( -2.8344283890995008E-003, -1.7433064655296107E-002) (  5.5415783190437629E-003,  7.5752669390590699E-003) (  3.0306261037881383E-002,  1.5421329044456991E-002) ( -6.2461866430632312E-002, -0.0000000000000000     ) ( -1.2673311379292462E-002,  6.4592051106299930E-003)
 (  0.0000000000000000     , -0.0000000000000000     ) (  0.0000000000000000     , -0.0000000000000000     ) (  0.0000000000000000     , -0.0000000000000000     ) ( -2.1737499034770302E-003,  7.2208486627247683E-004) ( -1.2878465526439055E-003,  1.3130849611241628E-003) (  3.5245342368923203E-002,-0.11076803462641886     ) (  1.0274781698393401E-002,  6.3111568232361720E-002) ( -1.7890945508782382E-003, -2.4417408243420057E-003) ( -1.2673311379292462E-002, -6.4592051106299930E-003) (  2.4674861034858345E-002, -0.0000000000000000     )
 Mode           44
 (  2.8833920179248594E-002, -0.0000000000000000     ) (  6.2530417255937540E-002, -3.1745784927024658E-002) ( -2.6318882448841684E-002,  3.6024328429218593E-002) ( -1.7948819469429087E-002, 0.11036755689451923     ) (  3.7217295429374249E-002, 0.11696015687308461     ) (  2.2510455975691752E-002,  2.2874609424197546E-002) (  3.8297246624270790E-003,  1.2914986490387313E-003) (  0.0000000000000000     ,  0.0000000000000000     ) (  0.0000000000000000     ,  0.0000000000000000     ) (  0.0000000000000000     ,  0.0000000000000000     )
 (  6.2530417255937540E-002,  3.1745784927024658E-002) ( -7.8718425453458737E-002, -0.0000000000000000     ) (-0.13617190564558984     ,  6.9134655212529220E-002) (  1.4811201744132935E-002, -2.0290964012243201E-002) (  5.1603033752669709E-003, -3.1781072691590737E-002) (  8.4005369633370613E-003,  2.6402757893296790E-002) (  1.8379710339276413E-002,  1.8677040384914436E-002) (  5.8500010521370964E-003,  1.9727967730510639E-003) (  0.0000000000000000     ,  0.0000000000000000     ) (  0.0000000000000000     ,  0.0000000000000000     )
 ( -2.6318882448841684E-002, -3.6024328429218593E-002) (-0.13617190564558984     , -6.9134655212529220E-002) (  4.5420097985359974E-002, -0.0000000000000000     ) (  2.6109369149472570E-002, -1.3256797513485432E-002) (  1.0235742819729060E-002, -1.4015999288720757E-002) (  1.2487878239505899E-002, -7.6838439116451371E-002) ( -2.2551971242652638E-002, -7.0866996758941495E-002) (  0.0000000000000000     ,  0.0000000000000000     ) (  5.8500010521370964E-003,  1.9727967730510639E-003) (  0.0000000000000000     ,  0.0000000000000000     )
 ( -1.7948819469429087E-002,-0.11036755689451923     ) (  1.4811201744132935E-002,  2.0290964012243201E-002) (  2.6109369149472570E-002,  1.3256797513485432E-002) (  3.6923013335822888E-002, -0.0000000000000000     ) ( 0.10668114699698387     , -5.4163150965041977E-002) ( -1.0434339800345808E-002,  1.4294935554895047E-002) (  0.0000000000000000     ,  0.0000000000000000     ) ( -2.2551971242652638E-002, -7.0866996758941495E-002) ( -1.8379710339276413E-002, -1.8677040384914436E-002) (  3.8297246624270790E-003,  1.2914986490387313E-003)
 (  3.7217295429374249E-002,-0.11696015687308461     ) (  5.1603033752669709E-003,  3.1781072691590737E-002) (  1.0235742819729060E-002,  1.4015999288720757E-002) ( 0.10668114699698387     ,  5.4163150965041977E-002) ( -3.2458606046972732E-002, -0.0000000000000000     ) (  0.0000000000000000     ,  0.0000000000000000     ) ( -1.0434339800345808E-002,  1.4294935554895047E-002) ( -1.2487878239505899E-002,  7.6838439116451371E-002) (  8.4005369633370613E-003,  2.6402757893296790E-002) ( -2.2510455975691752E-002, -2.2874609424197546E-002)
 (  2.2510455975691752E-002, -2.2874609424197546E-002) (  8.4005369633370613E-003, -2.6402757893296790E-002) (  1.2487878239505899E-002,  7.6838439116451371E-002) ( -1.0434339800345808E-002, -1.4294935554895047E-002) (  0.0000000000000000     , -0.0000000000000000     ) ( -3.2458606046972732E-002, -0.0000000000000000     ) (-0.10668114699698387     ,  5.4163150965041977E-002) (  1.0235742819729060E-002, -1.4015999288720757E-002) ( -5.1603033752669709E-003,  3.1781072691590737E-002) (  3.7217295429374249E-002, 0.11696015687308461     )
 (  3.8297246624270790E-003, -1.2914986490387313E-003) (  1.8379710339276413E-002, -1.8677040384914436E-002) ( -2.2551971242652638E-002,  7.0866996758941495E-002) (  0.0000000000000000     , -0.0000000000000000     ) ( -1.0434339800345808E-002, -1.4294935554895047E-002) (-0.10668114699698387     , -5.4163150965041977E-002) (  3.6923013335822888E-002, -0.0000000000000000     ) ( -2.6109369149472570E-002,  1.3256797513485432E-002) (  1.4811201744132935E-002, -2.0290964012243201E-002) (  1.7948819469429087E-002,-0.11036755689451923     )
 (  0.0000000000000000     , -0.0000000000000000     ) (  5.8500010521370964E-003, -1.9727967730510639E-003) (  0.0000000000000000     , -0.0000000000000000     ) ( -2.2551971242652638E-002,  7.0866996758941495E-002) ( -1.2487878239505899E-002, -7.6838439116451371E-002) (  1.0235742819729060E-002,  1.4015999288720757E-002) ( -2.6109369149472570E-002, -1.3256797513485432E-002) (  4.5420097985359974E-002, -0.0000000000000000     ) ( 0.13617190564558984     , -6.9134655212529220E-002) ( -2.6318882448841684E-002,  3.6024328429218593E-002)
 (  0.0000000000000000     , -0.0000000000000000     ) (  0.0000000000000000     , -0.0000000000000000     ) (  5.8500010521370964E-003, -1.9727967730510639E-003) ( -1.8379710339276413E-002,  1.8677040384914436E-002) (  8.4005369633370613E-003, -2.6402757893296790E-002) ( -5.1603033752669709E-003, -3.1781072691590737E-002) (  1.4811201744132935E-002,  2.0290964012243201E-002) ( 0.13617190564558984     ,  6.9134655212529220E-002) ( -7.8718425453458737E-002, -0.0000000000000000     ) ( -6.2530417255937540E-002,  3.1745784927024658E-002)
 (  0.0000000000000000     , -0.0000000000000000     ) (  0.0000000000000000     , -0.0000000000000000     ) (  0.0000000000000000     , -0.0000000000000000     ) (  3.8297246624270790E-003, -1.2914986490387313E-003) ( -2.2510455975691752E-002,  2.2874609424197546E-002) (  3.7217295429374249E-002,-0.11696015687308461     ) (  1.7948819469429087E-002, 0.11036755689451923     ) ( -2.6318882448841684E-002, -3.6024328429218593E-002) ( -6.2530417255937540E-002, -3.1745784927024658E-002) (  2.8833920179248594E-002, -0.0000000000000000     )
 Mode           45
 (  3.2245481484313525E-003, -0.0000000000000000     ) (  2.7469397156117882E-002, -1.3952925913484694E-002) ( -7.7883170876252381E-003,  1.0660828575954667E-002) ( -8.5337500150261276E-003,  5.2705088026675367E-002) (  1.5467122501291156E-002,  4.8571348549733662E-002) (  1.2444560675675129E-002,  1.2649745359860801E-002) (  3.3583677641816391E-003,  1.1293782174006154E-003) (  0.0000000000000000     ,  0.0000000000000000     ) (  0.0000000000000000     ,  0.0000000000000000     ) (  0.0000000000000000     ,  0.0000000000000000     )
 (  2.7469397156117882E-002,  1.3952925913484694E-002) ( -1.6261538063800994E-003, -0.0000000000000000     ) ( -5.3685408983423159E-002,  2.7271010439669820E-002) (  1.5707573967231074E-003, -2.1532235131477640E-003) (  2.3926624539007848E-003, -1.4810011305752997E-002) (  3.5139974258564248E-003,  1.1038134694201661E-002) (  1.0160941242836374E-002,  1.0328473835932711E-002) (  5.1299914969539888E-003,  1.7251537231575374E-003) (  0.0000000000000000     ,  0.0000000000000000     ) (  0.0000000000000000     ,  0.0000000000000000     )
 ( -7.7883170876252381E-003, -1.0660828575954667E-002) ( -5.3685408983423159E-002, -2.7271010439669820E-002) ( -6.0306472992529836E-003, -0.0000000000000000     ) (  8.1029150101157264E-003, -4.1170905459994075E-003) (  2.1333160635154062E-003, -2.9212245699019408E-003) (  5.8765513087811680E-003, -3.6326773391390642E-002) ( -9.3304403107668035E-003, -2.9294576742703415E-002) (  0.0000000000000000     ,  0.0000000000000000     ) (  5.1299914969539888E-003,  1.7251537231575374E-003) (  0.0000000000000000     ,  0.0000000000000000     )
 ( -8.5337500150261276E-003, -5.2705088026675367E-002) (  1.5707573967231074E-003,  2.1532235131477640E-003) (  8.1029150101157264E-003,  4.1170905459994075E-003) ( -1.0465185664557948E-003, -0.0000000000000000     ) (  4.0045445775020047E-002, -2.0343155904309441E-002) ( -1.0888304242882593E-003,  1.4924598293104049E-003) (  0.0000000000000000     ,  0.0000000000000000     ) ( -9.3304403107668035E-003, -2.9294576742703415E-002) ( -1.0160941242836374E-002, -1.0328473835932711E-002) (  3.3583677641816391E-003,  1.1293782174006154E-003)
 (  1.5467122501291156E-002, -4.8571348549733662E-002) (  2.3926624539007848E-003,  1.4810011305752997E-002) (  2.1333160635154062E-003,  2.9212245699019408E-003) (  4.0045445775020047E-002,  2.0343155904309441E-002) (  5.4787715236575257E-003, -0.0000000000000000     ) (  0.0000000000000000     ,  0.0000000000000000     ) ( -1.0888304242882593E-003,  1.4924598293104049E-003) ( -5.8765513087811680E-003,  3.6326773391390642E-002) (  3.5139974258564248E-003,  1.1038134694201661E-002) ( -1.2444560675675129E-002, -1.2649745359860801E-002)
 (  1.2444560675675129E-002, -1.2649745359860801E-002) (  3.5139974258564248E-003, -1.1038134694201661E-002) (  5.8765513087811680E-003,  3.6326773391390642E-002) ( -1.0888304242882593E-003, -1.4924598293104049E-003) (  0.0000000000000000     , -0.0000000000000000     ) (  5.4787715236575257E-003, -0.0000000000000000     ) ( -4.0045445775020047E-002,  2.0343155904309441E-002) (  2.1333160635154062E-003, -2.9212245699019408E-003) ( -2.3926624539007848E-003,  1.4810011305752997E-002) (  1.5467122501291156E-002,  4.8571348549733662E-002)
 (  3.3583677641816391E-003, -1.1293782174006154E-003) (  1.0160941242836374E-002, -1.0328473835932711E-002) ( -9.3304403107668035E-003,  2.9294576742703415E-002) (  0.0000000000000000     , -0.0000000000000000     ) ( -1.0888304242882593E-003, -1.4924598293104049E-003) ( -4.0045445775020047E-002, -2.0343155904309441E-002) ( -1.0465185664557948E-003, -0.0000000000000000     ) ( -8.1029150101157264E-003,  4.1170905459994075E-003) (  1.5707573967231074E-003, -2.1532235131477640E-003) (  8.5337500150261276E-003, -5.2705088026675367E-002)
 (  0.0000000000000000     , -0.0000000000000000     ) (  5.1299914969539888E-003, -1.7251537231575374E-003) (  0.0000000000000000     , -0.0000000000000000     ) ( -9.3304403107668035E-003,  2.9294576742703415E-002) ( -5.8765513087811680E-003, -3.6326773391390642E-002) (  2.1333160635154062E-003,  2.9212245699019408E-003) ( -8.1029150101157264E-003, -4.1170905459994075E-003) ( -6.0306472992529836E-003, -0.0000000000000000     ) (  5.3685408983423159E-002, -2.7271010439669820E-002) ( -7.7883170876252381E-003,  1.0660828575954667E-002)
 (  0.0000000000000000     , -0.0000000000000000     ) (  0.0000000000000000     , -0.0000000000000000     ) (  5.1299914969539888E-003, -1.7251537231575374E-003) ( -1.0160941242836374E-002,  1.0328473835932711E-002) (  3.5139974258564248E-003, -1.1038134694201661E-002) ( -2.3926624539007848E-003, -1.4810011305752997E-002) (  1.5707573967231074E-003,  2.1532235131477640E-003) (  5.3685408983423159E-002,  2.7271010439669820E-002) ( -1.6261538063800994E-003, -0.0000000000000000     ) ( -2.7469397156117882E-002,  1.3952925913484694E-002)
 (  0.0000000000000000     , -0.0000000000000000     ) (  0.0000000000000000     , -0.0000000000000000     ) (  0.0000000000000000     , -0.0000000000000000     ) (  3.3583677641816391E-003, -1.1293782174006154E-003) ( -1.2444560675675129E-002,  1.2649745359860801E-002) (  1.5467122501291156E-002, -4.8571348549733662E-002) (  8.5337500150261276E-003,  5.2705088026675367E-002) ( -7.7883170876252381E-003, -1.0660828575954667E-002) ( -2.7469397156117882E-002, -1.3952925913484694E-002) (  3.2245481484313525E-003, -0.0000000000000000     )
