# Supplementary material for: Design of high-temperature f-block molecular nanomagnets through the control of vibration-induced spin relaxation
Source: Chem Sci. 2019 Dec 2;11(6):1593–8. doi: 10.1039/c9sc03133b (PMC7025469; doi:10.1039/c9sc03133b)
Supplement: Supplementary file 3 [file SC-011-C9SC03133B-s003.zip › SI/Home-Made-Codes/Pert-Ham-Temp/matrix40K.inp]

 Mode           1
 (  9.8652306523990870E-003, -0.0000000000000000     ) ( -8.6622358905984881E-002,  4.4049216416154308E-002) (  9.9149075523882774E-002,-0.13501327253610979     ) ( -1.4900445945704558E-002,  9.1794039609031292E-002) ( -9.8364546803291750E-002,-0.30871947868521610     ) ( -6.5455962576481633E-002, -6.6526283347769638E-002) (  6.4525899622792154E-003,  2.1166452077761330E-003) (  0.0000000000000000     ,  0.0000000000000000     ) (  0.0000000000000000     ,  0.0000000000000000     ) (  0.0000000000000000     ,  0.0000000000000000     )
 ( -8.6622358905984881E-002, -4.4049216416154308E-002) (  6.6078477472954394E-002, -0.0000000000000000     ) ( 0.26317343040503327     ,-0.13382012429095097     ) (-0.10658439495273744     , 0.14522417998114456     ) ( -1.9851209594054422E-004,  1.1453901706998983E-003) ( -2.1470055043741273E-002, -6.7400846583626314E-002) ( -5.3444569645030436E-002, -5.4318482895283016E-002) (  9.8564939768855837E-003,  3.2332289613332199E-003) (  0.0000000000000000     ,  0.0000000000000000     ) (  0.0000000000000000     ,  0.0000000000000000     )
 (  9.9149075523882774E-002, 0.13501327253610979     ) ( 0.26317343040503327     , 0.13382012429095097     ) ( -4.8619974552043990E-002, -0.0000000000000000     ) ( -5.2402802134544152E-002,  2.6656070149842642E-002) ( -5.4580123660094640E-002,  7.4356782128305279E-002) (  5.8845694885425424E-003, -3.6329369574459265E-002) (  6.0949885481765366E-002, 0.19126223674421466     ) (  0.0000000000000000     ,  0.0000000000000000     ) (  9.8564939768855837E-003,  3.2332289613332199E-003) (  0.0000000000000000     ,  0.0000000000000000     )
 ( -1.4900445945704558E-002, -9.1794039609031292E-002) (-0.10658439495273744     ,-0.14522417998114456     ) ( -5.2402802134544152E-002, -2.6656070149842642E-002) ( -4.3038473160130819E-002, -0.0000000000000000     ) (-0.20426206439895128     , 0.10387547584233761     ) (  7.5713594496133532E-002,-0.10314909010318409     ) (  0.0000000000000000     ,  0.0000000000000000     ) (  6.0949885481765366E-002, 0.19126223674421466     ) (  5.3444569645030436E-002,  5.4318482895283016E-002) (  6.4525899622792154E-003,  2.1166452077761330E-003)
 ( -9.8364546803291750E-002, 0.30871947868521610     ) ( -1.9851209594054422E-004, -1.1453901706998983E-003) ( -5.4580123660094640E-002, -7.4356782128305279E-002) (-0.20426206439895128     ,-0.10387547584233761     ) (  1.5714739586821323E-002, -0.0000000000000000     ) (  0.0000000000000000     ,  0.0000000000000000     ) (  7.5713594496133532E-002,-0.10314909010318409     ) ( -5.8845694885425424E-003,  3.6329369574459265E-002) ( -2.1470055043741273E-002, -6.7400846583626314E-002) (  6.5455962576481633E-002,  6.6526283347769638E-002)
 ( -6.5455962576481633E-002,  6.6526283347769638E-002) ( -2.1470055043741273E-002,  6.7400846583626314E-002) (  5.8845694885425424E-003,  3.6329369574459265E-002) (  7.5713594496133532E-002, 0.10314909010318409     ) (  0.0000000000000000     , -0.0000000000000000     ) (  1.5714739586821323E-002, -0.0000000000000000     ) ( 0.20426206439895128     ,-0.10387547584233761     ) ( -5.4580123660094640E-002,  7.4356782128305279E-002) (  1.9851209594054422E-004, -1.1453901706998983E-003) ( -9.8364546803291750E-002,-0.30871947868521610     )
 (  6.4525899622792154E-003, -2.1166452077761330E-003) ( -5.3444569645030436E-002,  5.4318482895283016E-002) (  6.0949885481765366E-002,-0.19126223674421466     ) (  0.0000000000000000     , -0.0000000000000000     ) (  7.5713594496133532E-002, 0.10314909010318409     ) ( 0.20426206439895128     , 0.10387547584233761     ) ( -4.3038473160130819E-002, -0.0000000000000000     ) (  5.2402802134544152E-002, -2.6656070149842642E-002) (-0.10658439495273744     , 0.14522417998114456     ) (  1.4900445945704558E-002, -9.1794039609031292E-002)
 (  0.0000000000000000     , -0.0000000000000000     ) (  9.8564939768855837E-003, -3.2332289613332199E-003) (  0.0000000000000000     , -0.0000000000000000     ) (  6.0949885481765366E-002,-0.19126223674421466     ) ( -5.8845694885425424E-003, -3.6329369574459265E-002) ( -5.4580123660094640E-002, -7.4356782128305279E-002) (  5.2402802134544152E-002,  2.6656070149842642E-002) ( -4.8619974552043990E-002, -0.0000000000000000     ) (-0.26317343040503327     , 0.13382012429095097     ) (  9.9149075523882774E-002,-0.13501327253610979     )
 (  0.0000000000000000     , -0.0000000000000000     ) (  0.0000000000000000     , -0.0000000000000000     ) (  9.8564939768855837E-003, -3.2332289613332199E-003) (  5.3444569645030436E-002, -5.4318482895283016E-002) ( -2.1470055043741273E-002,  6.7400846583626314E-002) (  1.9851209594054422E-004,  1.1453901706998983E-003) (-0.10658439495273744     ,-0.14522417998114456     ) (-0.26317343040503327     ,-0.13382012429095097     ) (  6.6078477472954394E-002, -0.0000000000000000     ) (  8.6622358905984881E-002, -4.4049216416154308E-002)
 (  0.0000000000000000     , -0.0000000000000000     ) (  0.0000000000000000     , -0.0000000000000000     ) (  0.0000000000000000     , -0.0000000000000000     ) (  6.4525899622792154E-003, -2.1166452077761330E-003) (  6.5455962576481633E-002, -6.6526283347769638E-002) ( -9.8364546803291750E-002, 0.30871947868521610     ) (  1.4900445945704558E-002,  9.1794039609031292E-002) (  9.9149075523882774E-002, 0.13501327253610979     ) (  8.6622358905984881E-002,  4.4049216416154308E-002) (  9.8652306523990870E-003, -0.0000000000000000     )
 Mode           2
 (  9.5648275156375737E-002, -0.0000000000000000     ) ( -4.0651874531050645E-002,  2.0718661922862050E-002) (-0.13824373489251163     , 0.18879763450245032     ) ( -4.0689084540451073E-002, 0.24751352637611473     ) (  4.8323510584909649E-002, 0.15227514323754615     ) (  4.1001708577088472E-002,  4.1619791945646495E-002) ( -2.5524771194050120E-003, -8.6220444796243992E-004) (  0.0000000000000000     ,  0.0000000000000000     ) (  0.0000000000000000     ,  0.0000000000000000     ) (  0.0000000000000000     ,  0.0000000000000000     )
 ( -4.0651874531050645E-002, -2.0718661922862050E-002) (-0.32903651813606755     , -0.0000000000000000     ) (  3.7048420926196785E-002, -1.8968762868115850E-002) ( 0.12800380626257915     ,-0.17482306622286869     ) (  1.5172173382856121E-002, -9.2314731699850092E-002) (  1.0422068097662593E-002,  3.2835377145701561E-002) (  3.3477754865387753E-002,  3.3982417822543673E-002) ( -3.8989732031054344E-003, -1.3170390491051647E-003) (  0.0000000000000000     ,  0.0000000000000000     ) (  0.0000000000000000     ,  0.0000000000000000     )
 (-0.13824373489251163     ,-0.18879763450245032     ) (  3.7048420926196785E-002,  1.8968762868115850E-002) ( 0.28776421497841148     , -0.0000000000000000     ) (  1.0822973850809048E-002, -5.4592625153442008E-003) (  6.9240750025663489E-002, -9.4563526674235510E-002) (  3.1783422587034878E-002,-0.19336170570958125     ) ( -3.0173414785895143E-002, -9.5092727628060314E-002) (  0.0000000000000000     ,  0.0000000000000000     ) ( -3.8989732031054344E-003, -1.3170390491051647E-003) (  0.0000000000000000     ,  0.0000000000000000     )
 ( -4.0689084540451073E-002,-0.24751352637611473     ) ( 0.12800380626257915     , 0.17482306622286869     ) (  1.0822973850809048E-002,  5.4592625153442008E-003) ( 0.17602201413559532     , -0.0000000000000000     ) ( -1.2617855288424715E-002,  6.5370031293953117E-003) ( -9.1503916092856505E-002, 0.12497438094041610     ) (  0.0000000000000000     ,  0.0000000000000000     ) ( -3.0173414785895143E-002, -9.5092727628060314E-002) ( -3.3477754865387753E-002, -3.3982417822543673E-002) ( -2.5524771194050120E-003, -8.6220444796243992E-004)
 (  4.8323510584909649E-002,-0.15227514323754615     ) (  1.5172173382856121E-002,  9.2314731699850092E-002) (  6.9240750025663489E-002,  9.4563526674235510E-002) ( -1.2617855288424715E-002, -6.5370031293953117E-003) (-0.23039798613431495     , -0.0000000000000000     ) (  0.0000000000000000     ,  0.0000000000000000     ) ( -9.1503916092856505E-002, 0.12497438094041610     ) ( -3.1783422587034878E-002, 0.19336170570958125     ) (  1.0422068097662593E-002,  3.2835377145701561E-002) ( -4.1001708577088472E-002, -4.1619791945646495E-002)
 (  4.1001708577088472E-002, -4.1619791945646495E-002) (  1.0422068097662593E-002, -3.2835377145701561E-002) (  3.1783422587034878E-002, 0.19336170570958125     ) ( -9.1503916092856505E-002,-0.12497438094041610     ) (  0.0000000000000000     , -0.0000000000000000     ) (-0.23039798613431495     , -0.0000000000000000     ) (  1.2617855288424715E-002, -6.5370031293953117E-003) (  6.9240750025663489E-002, -9.4563526674235510E-002) ( -1.5172173382856121E-002,  9.2314731699850092E-002) (  4.8323510584909649E-002, 0.15227514323754615     )
 ( -2.5524771194050120E-003,  8.6220444796243992E-004) (  3.3477754865387753E-002, -3.3982417822543673E-002) ( -3.0173414785895143E-002,  9.5092727628060314E-002) (  0.0000000000000000     , -0.0000000000000000     ) ( -9.1503916092856505E-002,-0.12497438094041610     ) (  1.2617855288424715E-002,  6.5370031293953117E-003) ( 0.17602201413559532     , -0.0000000000000000     ) ( -1.0822973850809048E-002,  5.4592625153442008E-003) ( 0.12800380626257915     ,-0.17482306622286869     ) (  4.0689084540451073E-002,-0.24751352637611473     )
 (  0.0000000000000000     , -0.0000000000000000     ) ( -3.8989732031054344E-003,  1.3170390491051647E-003) (  0.0000000000000000     , -0.0000000000000000     ) ( -3.0173414785895143E-002,  9.5092727628060314E-002) ( -3.1783422587034878E-002,-0.19336170570958125     ) (  6.9240750025663489E-002,  9.4563526674235510E-002) ( -1.0822973850809048E-002, -5.4592625153442008E-003) ( 0.28776421497841148     , -0.0000000000000000     ) ( -3.7048420926196785E-002,  1.8968762868115850E-002) (-0.13824373489251163     , 0.18879763450245032     )
 (  0.0000000000000000     , -0.0000000000000000     ) (  0.0000000000000000     , -0.0000000000000000     ) ( -3.8989732031054344E-003,  1.3170390491051647E-003) ( -3.3477754865387753E-002,  3.3982417822543673E-002) (  1.0422068097662593E-002, -3.2835377145701561E-002) ( -1.5172173382856121E-002, -9.2314731699850092E-002) ( 0.12800380626257915     , 0.17482306622286869     ) ( -3.7048420926196785E-002, -1.8968762868115850E-002) (-0.32903651813606755     , -0.0000000000000000     ) (  4.0651874531050645E-002, -2.0718661922862050E-002)
 (  0.0000000000000000     , -0.0000000000000000     ) (  0.0000000000000000     , -0.0000000000000000     ) (  0.0000000000000000     , -0.0000000000000000     ) ( -2.5524771194050120E-003,  8.6220444796243992E-004) ( -4.1001708577088472E-002,  4.1619791945646495E-002) (  4.8323510584909649E-002,-0.15227514323754615     ) (  4.0689084540451073E-002, 0.24751352637611473     ) (-0.13824373489251163     ,-0.18879763450245032     ) (  4.0651874531050645E-002,  2.0718661922862050E-002) (  9.5648275156375737E-002, -0.0000000000000000     )
 Mode           3
 (-0.10300345282890028     , -0.0000000000000000     ) (  6.7014359867845652E-002, -3.3808090847622395E-002) ( -3.2996196501777521E-002,  4.5008983085162352E-002) ( -9.1429555469473064E-003,  5.5172490546148895E-002) ( -1.1089120723909985E-002, -3.4880262492214466E-002) (  5.8850597809067783E-003,  5.9912813307150033E-003) ( -1.9042523389152931E-003, -6.4271485418811289E-004) (  0.0000000000000000     ,  0.0000000000000000     ) (  0.0000000000000000     ,  0.0000000000000000     ) (  0.0000000000000000     ,  0.0000000000000000     )
 (  6.7014359867845652E-002,  3.3808090847622395E-002) ( 0.34608598500355903     , -0.0000000000000000     ) (-0.12369548190705530     ,  6.2390885262384718E-002) (  2.2452784470614204E-002, -3.0580366968175180E-002) (  3.0633294125758078E-003, -1.8456600578086749E-002) ( -2.4574838269632842E-003, -7.7313958137249740E-003) (  4.8051311896656563E-003,  4.8918607219049157E-003) ( -2.9087934951253446E-003, -9.8176315652984429E-004) (  0.0000000000000000     ,  0.0000000000000000     ) (  0.0000000000000000     ,  0.0000000000000000     )
 ( -3.2996196501777521E-002, -4.5008983085162352E-002) (-0.12369548190705530     , -6.2390885262384718E-002) (-0.27318586891119617     , -0.0000000000000000     ) (  2.3628368960019533E-002, -1.1920881823269457E-002) (  1.4118016567663694E-002, -1.9244425004129435E-002) (  6.7959253844041400E-003, -4.0980675524185689E-002) (  6.8031003753075275E-003,  2.1396037776106287E-002) (  0.0000000000000000     ,  0.0000000000000000     ) ( -2.9087934951253446E-003, -9.8176315652984429E-004) (  0.0000000000000000     ,  0.0000000000000000     )
 ( -9.1429555469473064E-003, -5.5172490546148895E-002) (  2.2452784470614204E-002,  3.0580366968175180E-002) (  2.3628368960019533E-002,  1.1920881823269457E-002) (-0.18018752408967173     , -0.0000000000000000     ) (  9.8003105636920260E-002, -4.9435807412375528E-002) ( -1.5747202016290894E-002,  2.1444274261442211E-002) (  0.0000000000000000     ,  0.0000000000000000     ) (  6.8031003753075275E-003,  2.1396037776106287E-002) ( -4.8051311896656563E-003, -4.8918607219049157E-003) ( -1.9042523389152931E-003, -6.4271485418811289E-004)
 ( -1.1089120723909985E-002,  3.4880262492214466E-002) (  3.0633294125758078E-003,  1.8456600578086749E-002) (  1.4118016567663694E-002,  1.9244425004129435E-002) (  9.8003105636920260E-002,  4.9435807412375528E-002) ( 0.21029086082620918     , -0.0000000000000000     ) (  0.0000000000000000     ,  0.0000000000000000     ) ( -1.5747202016290894E-002,  2.1444274261442211E-002) ( -6.7959253844041400E-003,  4.0980675524185689E-002) ( -2.4574838269632842E-003, -7.7313958137249740E-003) ( -5.8850597809067783E-003, -5.9912813307150033E-003)
 (  5.8850597809067783E-003, -5.9912813307150033E-003) ( -2.4574838269632842E-003,  7.7313958137249740E-003) (  6.7959253844041400E-003,  4.0980675524185689E-002) ( -1.5747202016290894E-002, -2.1444274261442211E-002) (  0.0000000000000000     , -0.0000000000000000     ) ( 0.21029086082620918     , -0.0000000000000000     ) ( -9.8003105636920260E-002,  4.9435807412375528E-002) (  1.4118016567663694E-002, -1.9244425004129435E-002) ( -3.0633294125758078E-003,  1.8456600578086749E-002) ( -1.1089120723909985E-002, -3.4880262492214466E-002)
 ( -1.9042523389152931E-003,  6.4271485418811289E-004) (  4.8051311896656563E-003, -4.8918607219049157E-003) (  6.8031003753075275E-003, -2.1396037776106287E-002) (  0.0000000000000000     , -0.0000000000000000     ) ( -1.5747202016290894E-002, -2.1444274261442211E-002) ( -9.8003105636920260E-002, -4.9435807412375528E-002) (-0.18018752408967173     , -0.0000000000000000     ) ( -2.3628368960019533E-002,  1.1920881823269457E-002) (  2.2452784470614204E-002, -3.0580366968175180E-002) (  9.1429555469473064E-003, -5.5172490546148895E-002)
 (  0.0000000000000000     , -0.0000000000000000     ) ( -2.9087934951253446E-003,  9.8176315652984429E-004) (  0.0000000000000000     , -0.0000000000000000     ) (  6.8031003753075275E-003, -2.1396037776106287E-002) ( -6.7959253844041400E-003, -4.0980675524185689E-002) (  1.4118016567663694E-002,  1.9244425004129435E-002) ( -2.3628368960019533E-002, -1.1920881823269457E-002) (-0.27318586891119617     , -0.0000000000000000     ) ( 0.12369548190705530     , -6.2390885262384718E-002) ( -3.2996196501777521E-002,  4.5008983085162352E-002)
 (  0.0000000000000000     , -0.0000000000000000     ) (  0.0000000000000000     , -0.0000000000000000     ) ( -2.9087934951253446E-003,  9.8176315652984429E-004) ( -4.8051311896656563E-003,  4.8918607219049157E-003) ( -2.4574838269632842E-003,  7.7313958137249740E-003) ( -3.0633294125758078E-003, -1.8456600578086749E-002) (  2.2452784470614204E-002,  3.0580366968175180E-002) ( 0.12369548190705530     ,  6.2390885262384718E-002) ( 0.34608598500355903     , -0.0000000000000000     ) ( -6.7014359867845652E-002,  3.3808090847622395E-002)
 (  0.0000000000000000     , -0.0000000000000000     ) (  0.0000000000000000     , -0.0000000000000000     ) (  0.0000000000000000     , -0.0000000000000000     ) ( -1.9042523389152931E-003,  6.4271485418811289E-004) ( -5.8850597809067783E-003,  5.9912813307150033E-003) ( -1.1089120723909985E-002,  3.4880262492214466E-002) (  9.1429555469473064E-003,  5.5172490546148895E-002) ( -3.2996196501777521E-002, -4.5008983085162352E-002) ( -6.7014359867845652E-002, -3.3808090847622395E-002) (-0.10300345282890028     , -0.0000000000000000     )
 Mode           4
 ( 0.28787506508911309     , -0.0000000000000000     ) ( -8.9631527318161819E-002, -7.0047119930855328E-002) (  3.0697410537049306E-002,-0.26506270347640920     ) (  1.4639901771258752E-003,-0.20236419585772727     ) ( -2.1354204334566103E-003, -2.9086404218180859E-002) (  4.4208841865737952E-002,  4.0639432543190759E-002) ( -2.7460345884711797E-002, -9.4826759163246649E-003) (  0.0000000000000000     ,  0.0000000000000000     ) (  0.0000000000000000     ,  0.0000000000000000     ) (  0.0000000000000000     ,  0.0000000000000000     )
 ( -8.9631527318161819E-002,  7.0047119930855328E-002) (-0.66293574395357568     , -0.0000000000000000     ) ( 0.14554510542250715     , 0.10239403695855320     ) ( -3.0877129986970044E-002, 0.25170007533645855     ) (  1.3814547970856334E-004,  6.8454704060215782E-002) (  1.3134246647873060E-003, -6.9968922482641256E-004) (  3.6096368230149542E-002,  3.3181957722358213E-002) ( -4.1946371208786963E-002, -1.4485026725764169E-002) (  0.0000000000000000     ,  0.0000000000000000     ) (  0.0000000000000000     ,  0.0000000000000000     )
 (  3.0697410537049306E-002, 0.26506270347640920     ) ( 0.14554510542250715     ,-0.10239403695855320     ) ( 0.49564806640638870     , -0.0000000000000000     ) ( -1.3661233117223413E-002, -1.8070469041628442E-002) ( -1.1802432452154723E-002, 0.12688197254516642     ) ( -4.5952600735896341E-004, 0.15106954107022730     ) (  4.5923695366868605E-003,  2.8400775810021907E-002) (  0.0000000000000000     ,  0.0000000000000000     ) ( -4.1946371208786963E-002, -1.4485026725764169E-002) (  0.0000000000000000     ,  0.0000000000000000     )
 (  1.4639901771258752E-003, 0.20236419585772727     ) ( -3.0877129986970044E-002,-0.25170007533645855     ) ( -1.3661233117223413E-002,  1.8070469041628442E-002) ( 0.31317055179297504     , -0.0000000000000000     ) (-0.10145457249667145     , -8.1234279535677453E-002) (  3.0613948724204507E-002,-0.19536852195925145     ) (  0.0000000000000000     ,  0.0000000000000000     ) (  4.5923695366868605E-003,  2.8400775810021907E-002) ( -3.6096368230149542E-002, -3.3181957722358213E-002) ( -2.7460345884711797E-002, -9.4826759163246649E-003)
 ( -2.1354204334566103E-003,  2.9086404218180859E-002) (  1.3814547970856334E-004, -6.8454704060215782E-002) ( -1.1802432452154723E-002,-0.12688197254516642     ) (-0.10145457249667145     ,  8.1234279535677453E-002) (-0.43375793933490120     , -0.0000000000000000     ) (  0.0000000000000000     ,  0.0000000000000000     ) (  3.0613948724204507E-002,-0.19536852195925145     ) (  4.5952600735896341E-004,-0.15106954107022730     ) (  1.3134246647873060E-003, -6.9968922482641256E-004) ( -4.4208841865737952E-002, -4.0639432543190759E-002)
 (  4.4208841865737952E-002, -4.0639432543190759E-002) (  1.3134246647873060E-003,  6.9968922482641256E-004) ( -4.5952600735896341E-004,-0.15106954107022730     ) (  3.0613948724204507E-002, 0.19536852195925145     ) (  0.0000000000000000     , -0.0000000000000000     ) (-0.43375793933490120     , -0.0000000000000000     ) ( 0.10145457249667145     ,  8.1234279535677453E-002) ( -1.1802432452154723E-002, 0.12688197254516642     ) ( -1.3814547970856334E-004, -6.8454704060215782E-002) ( -2.1354204334566107E-003, -2.9086404218180862E-002)
 ( -2.7460345884711797E-002,  9.4826759163246649E-003) (  3.6096368230149542E-002, -3.3181957722358213E-002) (  4.5923695366868605E-003, -2.8400775810021907E-002) (  0.0000000000000000     , -0.0000000000000000     ) (  3.0613948724204507E-002, 0.19536852195925145     ) ( 0.10145457249667145     , -8.1234279535677453E-002) ( 0.31317055179297504     , -0.0000000000000000     ) (  1.3661233117223413E-002,  1.8070469041628442E-002) ( -3.0877129986970044E-002, 0.25170007533645855     ) ( -1.4639901771258752E-003, 0.20236419585772727     )
 (  0.0000000000000000     , -0.0000000000000000     ) ( -4.1946371208786963E-002,  1.4485026725764169E-002) (  0.0000000000000000     , -0.0000000000000000     ) (  4.5923695366868605E-003, -2.8400775810021907E-002) (  4.5952600735896341E-004, 0.15106954107022730     ) ( -1.1802432452154723E-002,-0.12688197254516642     ) (  1.3661233117223413E-002, -1.8070469041628442E-002) ( 0.49564806640638870     , -0.0000000000000000     ) (-0.14554510542250715     ,-0.10239403695855320     ) (  3.0697410537049306E-002,-0.26506270347640920     )
 (  0.0000000000000000     , -0.0000000000000000     ) (  0.0000000000000000     , -0.0000000000000000     ) ( -4.1946371208786963E-002,  1.4485026725764169E-002) ( -3.6096368230149542E-002,  3.3181957722358213E-002) (  1.3134246647873060E-003,  6.9968922482641256E-004) ( -1.3814547970856334E-004,  6.8454704060215782E-002) ( -3.0877129986970044E-002,-0.25170007533645855     ) (-0.14554510542250715     , 0.10239403695855320     ) (-0.66293574395357568     , -0.0000000000000000     ) (  8.9631527318161819E-002,  7.0047119930855328E-002)
 (  0.0000000000000000     , -0.0000000000000000     ) (  0.0000000000000000     , -0.0000000000000000     ) (  0.0000000000000000     , -0.0000000000000000     ) ( -2.7460345884711797E-002,  9.4826759163246649E-003) ( -4.4208841865737952E-002,  4.0639432543190759E-002) ( -2.1354204334566107E-003,  2.9086404218180862E-002) ( -1.4639901771258752E-003,-0.20236419585772727     ) (  3.0697410537049306E-002, 0.26506270347640920     ) (  8.9631527318161819E-002, -7.0047119930855328E-002) ( 0.28787506508911309     , -0.0000000000000000     )
 Mode           5
 (  3.3515882452753852E-002, -0.0000000000000000     ) ( -7.7304153698854655E-002,  4.1000100924872968E-002) (  8.2084595718483672E-002,-0.11655836729937152     ) (  1.2860554979722676E-002,-0.16487945528610862     ) ( -1.9129730593267492E-002, -6.4687627374077183E-002) (  2.3104786902523908E-002,  3.6671177770066835E-003) ( -2.5702590403424265E-003, -4.6570395952549677E-003) (  0.0000000000000000     ,  0.0000000000000000     ) (  0.0000000000000000     ,  0.0000000000000000     ) (  0.0000000000000000     ,  0.0000000000000000     )
 ( -7.7304153698854655E-002, -4.1000100924872968E-002) ( -1.6157355360599000E-002, -0.0000000000000000     ) ( 0.12341061469727843     , -6.7895812828060551E-002) ( -9.0447327978854006E-002, 0.12047308689936044     ) ( -6.9834438602475743E-003,  6.2927415351225230E-002) ( -3.7152737700682889E-003, -1.3418370321114242E-002) (  1.8864979508974474E-002,  2.9941891267852398E-003) ( -3.9261355360045757E-003, -7.1137454865541324E-003) (  0.0000000000000000     ,  0.0000000000000000     ) (  0.0000000000000000     ,  0.0000000000000000     )
 (  8.2084595718483672E-002, 0.11655836729937152     ) ( 0.12341061469727843     ,  6.7895812828060551E-002) ( -7.2772564254111370E-003, -0.0000000000000000     ) ( -1.7574857989506226E-002,  9.7947840872197739E-003) ( -4.5520653281532326E-002,  6.1963291808156705E-002) ( -1.2233743445135880E-002, 0.13023917110439204     ) (  1.2698805785779036E-002,  4.1370412874249321E-002) (  0.0000000000000000     ,  0.0000000000000000     ) ( -3.9261355360045757E-003, -7.1137454865541324E-003) (  0.0000000000000000     ,  0.0000000000000000     )
 (  1.2860554979722676E-002, 0.16487945528610862     ) ( -9.0447327978854006E-002,-0.12047308689936044     ) ( -1.7574857989506226E-002, -9.7947840872197739E-003) ( -3.3348939968020942E-003, -0.0000000000000000     ) ( -9.2582331985689978E-002,  5.0891291476692163E-002) (  6.4975433600591978E-002, -8.6880199003881983E-002) (  0.0000000000000000     ,  0.0000000000000000     ) (  1.2698805785779036E-002,  4.1370412874249321E-002) ( -1.8864979508974474E-002, -2.9941891267852398E-003) ( -2.5702590403424265E-003, -4.6570395952549677E-003)
 ( -1.9129730593267492E-002,  6.4687627374077183E-002) ( -6.9834438602475743E-003, -6.2927415351225230E-002) ( -4.5520653281532326E-002, -6.1963291808156705E-002) ( -9.2582331985689978E-002, -5.0891291476692163E-002) ( -6.7463766699416257E-003, -0.0000000000000000     ) (  0.0000000000000000     ,  0.0000000000000000     ) (  6.4975433600591978E-002, -8.6880199003881983E-002) (  1.2233743445135880E-002,-0.13023917110439204     ) ( -3.7152737700682889E-003, -1.3418370321114242E-002) ( -2.3104786902523908E-002, -3.6671177770066835E-003)
 (  2.3104786902523908E-002, -3.6671177770066835E-003) ( -3.7152737700682889E-003,  1.3418370321114242E-002) ( -1.2233743445135880E-002,-0.13023917110439204     ) (  6.4975433600591978E-002,  8.6880199003881983E-002) (  0.0000000000000000     , -0.0000000000000000     ) ( -6.7463766699416257E-003, -0.0000000000000000     ) (  9.2582331985689978E-002, -5.0891291476692163E-002) ( -4.5520653281532326E-002,  6.1963291808156705E-002) (  6.9834438602475743E-003, -6.2927415351225230E-002) ( -1.9129730593267492E-002, -6.4687627374077183E-002)
 ( -2.5702590403424265E-003,  4.6570395952549677E-003) (  1.8864979508974474E-002, -2.9941891267852398E-003) (  1.2698805785779036E-002, -4.1370412874249321E-002) (  0.0000000000000000     , -0.0000000000000000     ) (  6.4975433600591978E-002,  8.6880199003881983E-002) (  9.2582331985689978E-002,  5.0891291476692163E-002) ( -3.3348939968020942E-003, -0.0000000000000000     ) (  1.7574857989506226E-002, -9.7947840872197739E-003) ( -9.0447327978854006E-002, 0.12047308689936044     ) ( -1.2860554979722676E-002, 0.16487945528610862     )
 (  0.0000000000000000     , -0.0000000000000000     ) ( -3.9261355360045757E-003,  7.1137454865541324E-003) (  0.0000000000000000     , -0.0000000000000000     ) (  1.2698805785779036E-002, -4.1370412874249321E-002) (  1.2233743445135880E-002, 0.13023917110439204     ) ( -4.5520653281532326E-002, -6.1963291808156705E-002) (  1.7574857989506226E-002,  9.7947840872197739E-003) ( -7.2772564254111370E-003, -0.0000000000000000     ) (-0.12341061469727843     ,  6.7895812828060551E-002) (  8.2084595718483672E-002,-0.11655836729937152     )
 (  0.0000000000000000     , -0.0000000000000000     ) (  0.0000000000000000     , -0.0000000000000000     ) ( -3.9261355360045757E-003,  7.1137454865541324E-003) ( -1.8864979508974474E-002,  2.9941891267852398E-003) ( -3.7152737700682889E-003,  1.3418370321114242E-002) (  6.9834438602475743E-003,  6.2927415351225230E-002) ( -9.0447327978854006E-002,-0.12047308689936044     ) (-0.12341061469727843     , -6.7895812828060551E-002) ( -1.6157355360599000E-002, -0.0000000000000000     ) (  7.7304153698854655E-002, -4.1000100924872968E-002)
 (  0.0000000000000000     , -0.0000000000000000     ) (  0.0000000000000000     , -0.0000000000000000     ) (  0.0000000000000000     , -0.0000000000000000     ) ( -2.5702590403424265E-003,  4.6570395952549677E-003) ( -2.3104786902523908E-002,  3.6671177770066835E-003) ( -1.9129730593267492E-002,  6.4687627374077183E-002) ( -1.2860554979722676E-002,-0.16487945528610862     ) (  8.2084595718483672E-002, 0.11655836729937152     ) (  7.7304153698854655E-002,  4.1000100924872968E-002) (  3.3515882452753852E-002, -0.0000000000000000     )
 Mode           6
 ( 0.19230913840712371     , -0.0000000000000000     ) (-0.36488476317333446     , 0.18520886607278716     ) ( -2.0488416661998735E-003,  2.0099824782126114E-003) ( -3.0860947402873790E-002, 0.18768287085317567     ) ( -2.9339726855701243E-002, -9.2675004673041628E-002) ( -3.4249419870227622E-002, -3.4913577418709395E-002) (  3.7375499626499937E-003,  1.2178779617827257E-003) (  0.0000000000000000     ,  0.0000000000000000     ) (  0.0000000000000000     ,  0.0000000000000000     ) (  0.0000000000000000     ,  0.0000000000000000     )
 (-0.36488476317333446     ,-0.18520886607278716     ) (-0.54597358798441653     , -0.0000000000000000     ) ( 0.63149138663486559     ,-0.32055577834180232     ) ( -2.9583614652931053E-003,  4.8162575946688931E-003) (  1.0055660380280385E-002, -6.1065890203035024E-002) ( -6.5182044039006209E-003, -2.0591401194421235E-002) ( -2.7964534222798969E-002, -2.8506816590331684E-002) (  5.7092018725076561E-003,  1.8603393156959589E-003) (  0.0000000000000000     ,  0.0000000000000000     ) (  0.0000000000000000     ,  0.0000000000000000     )
 ( -2.0488416661998735E-003, -2.0099824782126114E-003) ( 0.63149138663486559     , 0.32055577834180232     ) ( 0.44387870072982749     , -0.0000000000000000     ) ( -9.7632935419518840E-002,  4.9565133448475213E-002) ( -2.2800407837072602E-003,  3.5184531612049261E-003) (  2.2654589399598805E-002,-0.13768710137819398     ) (  1.7970027207252777E-002,  5.6757211054798307E-002) (  0.0000000000000000     ,  0.0000000000000000     ) (  5.7092018725076561E-003,  1.8603393156959589E-003) (  0.0000000000000000     ,  0.0000000000000000     )
 ( -3.0860947402873790E-002,-0.18768287085317567     ) ( -2.9583614652931053E-003, -4.8162575946688931E-003) ( -9.7632935419518840E-002, -4.9565133448475213E-002) ( 0.27687377982759770     , -0.0000000000000000     ) (-0.47839895155720386     , 0.24284729112156614     ) ( -1.3610705167103089E-003,  1.2946818115765193E-003) (  0.0000000000000000     ,  0.0000000000000000     ) (  1.7970027207252777E-002,  5.6757211054798307E-002) (  2.7964534222798969E-002,  2.8506816590331684E-002) (  3.7375499626499937E-003,  1.2178779617827257E-003)
 ( -2.9339726855701243E-002,  9.2675004673041628E-002) (  1.0055660380280385E-002,  6.1065890203035024E-002) ( -2.2800407837072602E-003, -3.5184531612049261E-003) (-0.47839895155720386     ,-0.24284729112156614     ) (-0.36708803098013243     , -0.0000000000000000     ) (  0.0000000000000000     ,  0.0000000000000000     ) ( -1.3610705167103089E-003,  1.2946818115765193E-003) ( -2.2654589399598805E-002, 0.13768710137819398     ) ( -6.5182044039006209E-003, -2.0591401194421235E-002) (  3.4249419870227622E-002,  3.4913577418709395E-002)
 ( -3.4249419870227622E-002,  3.4913577418709395E-002) ( -6.5182044039006209E-003,  2.0591401194421235E-002) (  2.2654589399598805E-002, 0.13768710137819398     ) ( -1.3610705167103089E-003, -1.2946818115765193E-003) (  0.0000000000000000     , -0.0000000000000000     ) (-0.36708803098013243     , -0.0000000000000000     ) ( 0.47839895155720386     ,-0.24284729112156614     ) ( -2.2800407837072602E-003,  3.5184531612049261E-003) ( -1.0055660380280385E-002,  6.1065890203035024E-002) ( -2.9339726855701243E-002, -9.2675004673041628E-002)
 (  3.7375499626499937E-003, -1.2178779617827257E-003) ( -2.7964534222798969E-002,  2.8506816590331684E-002) (  1.7970027207252777E-002, -5.6757211054798307E-002) (  0.0000000000000000     , -0.0000000000000000     ) ( -1.3610705167103089E-003, -1.2946818115765193E-003) ( 0.47839895155720386     , 0.24284729112156614     ) ( 0.27687377982759770     , -0.0000000000000000     ) (  9.7632935419518840E-002, -4.9565133448475213E-002) ( -2.9583614652931053E-003,  4.8162575946688931E-003) (  3.0860947402873790E-002,-0.18768287085317567     )
 (  0.0000000000000000     , -0.0000000000000000     ) (  5.7092018725076561E-003, -1.8603393156959589E-003) (  0.0000000000000000     , -0.0000000000000000     ) (  1.7970027207252777E-002, -5.6757211054798307E-002) ( -2.2654589399598805E-002,-0.13768710137819398     ) ( -2.2800407837072602E-003, -3.5184531612049261E-003) (  9.7632935419518840E-002,  4.9565133448475213E-002) ( 0.44387870072982749     , -0.0000000000000000     ) (-0.63149138663486559     , 0.32055577834180232     ) ( -2.0488416661998735E-003,  2.0099824782126114E-003)
 (  0.0000000000000000     , -0.0000000000000000     ) (  0.0000000000000000     , -0.0000000000000000     ) (  5.7092018725076561E-003, -1.8603393156959589E-003) (  2.7964534222798969E-002, -2.8506816590331684E-002) ( -6.5182044039006209E-003,  2.0591401194421235E-002) ( -1.0055660380280385E-002, -6.1065890203035024E-002) ( -2.9583614652931053E-003, -4.8162575946688931E-003) (-0.63149138663486559     ,-0.32055577834180232     ) (-0.54597358798441653     , -0.0000000000000000     ) ( 0.36488476317333446     ,-0.18520886607278716     )
 (  0.0000000000000000     , -0.0000000000000000     ) (  0.0000000000000000     , -0.0000000000000000     ) (  0.0000000000000000     , -0.0000000000000000     ) (  3.7375499626499937E-003, -1.2178779617827257E-003) (  3.4249419870227622E-002, -3.4913577418709395E-002) ( -2.9339726855701243E-002,  9.2675004673041628E-002) (  3.0860947402873790E-002, 0.18768287085317567     ) ( -2.0488416661998735E-003, -2.0099824782126114E-003) ( 0.36488476317333446     , 0.18520886607278716     ) ( 0.19230913840712371     , -0.0000000000000000     )
 Mode           7
 (-0.11572849857570278     , -0.0000000000000000     ) ( -6.6852816313370894E-002,  3.4270536810898360E-002) (  6.4161183250214499E-002, -8.7893352891939613E-002) (  4.0447012256057908E-002,-0.25017174360033956     ) ( -8.3468502452854032E-002,-0.26220056068628061     ) ( -4.3992525223307898E-002, -4.4715662450168114E-002) ( -1.5978064318889280E-002, -5.3791971584622690E-003) (  0.0000000000000000     ,  0.0000000000000000     ) (  0.0000000000000000     ,  0.0000000000000000     ) (  0.0000000000000000     ,  0.0000000000000000     )
 ( -6.6852816313370894E-002, -3.4270536810898360E-002) ( 0.46112524921990211     , -0.0000000000000000     ) ( 0.12900150550235104     , -6.6113870491189955E-002) ( -6.9620116265500354E-002,  9.5355285771473536E-002) ( -1.5111630589684696E-002,  9.3467983743176983E-002) ( -1.7692979150788157E-002, -5.5580860326671484E-002) ( -3.5919746431207641E-002, -3.6510185504480569E-002) ( -2.4406896400061051E-002, -8.2168593855815701E-003) (  0.0000000000000000     ,  0.0000000000000000     ) (  0.0000000000000000     ,  0.0000000000000000     )
 (  6.4161183250214499E-002,  8.7893352891939613E-002) ( 0.12900150550235104     ,  6.6113870491189955E-002) (-0.36664468555396013     , -0.0000000000000000     ) ( -1.7232771882213067E-002,  8.8524025408892020E-003) ( -3.3807778916174973E-002,  4.6310160051086513E-002) ( -3.1624054197591261E-002, 0.19560017039037952     ) (  5.2685605373041865E-002, 0.16549876619816634     ) (  0.0000000000000000     ,  0.0000000000000000     ) ( -2.4406896400061051E-002, -8.2168593855815701E-003) (  0.0000000000000000     ,  0.0000000000000000     )
 (  4.0447012256057908E-002, 0.25017174360033956     ) ( -6.9620116265500354E-002, -9.5355285771473536E-002) ( -1.7232771882213067E-002, -8.8524025408892020E-003) (-0.24711971108232308     , -0.0000000000000000     ) ( -9.3932164165428142E-002,  4.8163566040583305E-002) (  5.2830327354190611E-002, -7.2354822746708999E-002) (  0.0000000000000000     ,  0.0000000000000000     ) (  5.2685605373041865E-002, 0.16549876619816634     ) (  3.5919746431207641E-002,  3.6510185504480569E-002) ( -1.5978064318889280E-002, -5.3791971584622690E-003)
 ( -8.3468502452854032E-002, 0.26220056068628061     ) ( -1.5111630589684696E-002, -9.3467983743176983E-002) ( -3.3807778916174973E-002, -4.6310160051086513E-002) ( -9.3932164165428142E-002, -4.8163566040583305E-002) ( 0.26836764599208379     , -0.0000000000000000     ) (  0.0000000000000000     ,  0.0000000000000000     ) (  5.2830327354190611E-002, -7.2354822746708999E-002) (  3.1624054197591261E-002,-0.19560017039037952     ) ( -1.7692979150788157E-002, -5.5580860326671484E-002) (  4.3992525223307898E-002,  4.4715662450168114E-002)
 ( -4.3992525223307898E-002,  4.4715662450168114E-002) ( -1.7692979150788157E-002,  5.5580860326671484E-002) ( -3.1624054197591261E-002,-0.19560017039037952     ) (  5.2830327354190611E-002,  7.2354822746708999E-002) (  0.0000000000000000     , -0.0000000000000000     ) ( 0.26836764599208379     , -0.0000000000000000     ) (  9.3932164165428142E-002, -4.8163566040583305E-002) ( -3.3807778916174973E-002,  4.6310160051086513E-002) (  1.5111630589684696E-002, -9.3467983743176983E-002) ( -8.3468502452854032E-002,-0.26220056068628061     )
 ( -1.5978064318889280E-002,  5.3791971584622690E-003) ( -3.5919746431207641E-002,  3.6510185504480569E-002) (  5.2685605373041865E-002,-0.16549876619816634     ) (  0.0000000000000000     , -0.0000000000000000     ) (  5.2830327354190611E-002,  7.2354822746708999E-002) (  9.3932164165428142E-002,  4.8163566040583305E-002) (-0.24711971108232308     , -0.0000000000000000     ) (  1.7232771882213067E-002, -8.8524025408892020E-003) ( -6.9620116265500354E-002,  9.5355285771473536E-002) ( -4.0447012256057908E-002, 0.25017174360033956     )
 (  0.0000000000000000     , -0.0000000000000000     ) ( -2.4406896400061051E-002,  8.2168593855815701E-003) (  0.0000000000000000     , -0.0000000000000000     ) (  5.2685605373041865E-002,-0.16549876619816634     ) (  3.1624054197591261E-002, 0.19560017039037952     ) ( -3.3807778916174973E-002, -4.6310160051086513E-002) (  1.7232771882213067E-002,  8.8524025408892020E-003) (-0.36664468555396013     , -0.0000000000000000     ) (-0.12900150550235104     ,  6.6113870491189955E-002) (  6.4161183250214499E-002, -8.7893352891939613E-002)
 (  0.0000000000000000     , -0.0000000000000000     ) (  0.0000000000000000     , -0.0000000000000000     ) ( -2.4406896400061051E-002,  8.2168593855815701E-003) (  3.5919746431207641E-002, -3.6510185504480569E-002) ( -1.7692979150788157E-002,  5.5580860326671484E-002) (  1.5111630589684696E-002,  9.3467983743176983E-002) ( -6.9620116265500354E-002, -9.5355285771473536E-002) (-0.12900150550235104     , -6.6113870491189955E-002) ( 0.46112524921990211     , -0.0000000000000000     ) (  6.6852816313370894E-002, -3.4270536810898360E-002)
 (  0.0000000000000000     , -0.0000000000000000     ) (  0.0000000000000000     , -0.0000000000000000     ) (  0.0000000000000000     , -0.0000000000000000     ) ( -1.5978064318889280E-002,  5.3791971584622690E-003) (  4.3992525223307898E-002, -4.4715662450168114E-002) ( -8.3468502452854032E-002, 0.26220056068628061     ) ( -4.0447012256057908E-002,-0.25017174360033956     ) (  6.4161183250214499E-002,  8.7893352891939613E-002) (  6.6852816313370894E-002,  3.4270536810898360E-002) (-0.11572849857570278     , -0.0000000000000000     )
 Mode           8
 (  3.1020969553523237E-003, -0.0000000000000000     ) (-0.12050134429559423     ,  6.1552311739182637E-002) ( 0.12939474216351990     ,-0.17732907477227158     ) (  3.4604758982089576E-002,-0.21566351723539715     ) (-0.13037189973004784     ,-0.40974160084196304     ) ( -9.1410609590836384E-002, -9.2903605520604629E-002) ( -3.9590312017594553E-002, -1.3324905704937166E-002) (  0.0000000000000000     ,  0.0000000000000000     ) (  0.0000000000000000     ,  0.0000000000000000     ) (  0.0000000000000000     ,  0.0000000000000000     )
 (-0.12050134429559423     , -6.1552311739182637E-002) ( 0.25233336074200857     , -0.0000000000000000     ) ( 0.27462583767079574     ,-0.14017178789031695     ) (-0.12876085401933260     , 0.17645818018100379     ) ( -1.2858141352069696E-002,  8.0173384154855254E-002) ( -2.7568215824177237E-002, -8.6647321844343511E-002) ( -7.4636450191437095E-002, -7.5855476263431892E-002) ( -6.0475200535848969E-002, -2.0354129673674490E-002) (  0.0000000000000000     ,  0.0000000000000000     ) (  0.0000000000000000     ,  0.0000000000000000     )
 ( 0.12939474216351990     , 0.17732907477227158     ) ( 0.27462583767079574     , 0.14017178789031695     ) (-0.21429730950038306     , -0.0000000000000000     ) ( -4.5676812158027436E-002,  2.3320250540197648E-002) ( -6.2768254547626384E-002,  8.6033388078169987E-002) ( -2.6985475048421779E-002, 0.16821764638163003     ) (  8.2414216557179162E-002, 0.25900947561613069     ) (  0.0000000000000000     ,  0.0000000000000000     ) ( -6.0475200535848969E-002, -2.0354129673674490E-002) (  0.0000000000000000     ,  0.0000000000000000     )
 (  3.4604758982089576E-002, 0.21566351723539715     ) (-0.12876085401933260     ,-0.17645818018100379     ) ( -4.5676812158027436E-002, -2.3320250540197648E-002) (-0.15774075459533471     , -0.0000000000000000     ) (-0.20703466536600915     , 0.10568486606727216     ) ( 0.10161470632721652     ,-0.13923023360277187     ) (  0.0000000000000000     ,  0.0000000000000000     ) (  8.2414216557179162E-002, 0.25900947561613069     ) (  7.4636450191437095E-002,  7.5855476263431892E-002) ( -3.9590312017594553E-002, -1.3324905704937166E-002)
 (-0.13037189973004784     , 0.40974160084196304     ) ( -1.2858141352069696E-002, -8.0173384154855254E-002) ( -6.2768254547626384E-002, -8.6033388078169987E-002) (-0.20703466536600915     ,-0.10568486606727216     ) ( 0.11660260639835687     , -0.0000000000000000     ) (  0.0000000000000000     ,  0.0000000000000000     ) ( 0.10161470632721652     ,-0.13923023360277187     ) (  2.6985475048421779E-002,-0.16821764638163003     ) ( -2.7568215824177237E-002, -8.6647321844343511E-002) (  9.1410609590836384E-002,  9.2903605520604629E-002)
 ( -9.1410609590836384E-002,  9.2903605520604629E-002) ( -2.7568215824177237E-002,  8.6647321844343511E-002) ( -2.6985475048421779E-002,-0.16821764638163003     ) ( 0.10161470632721652     , 0.13923023360277187     ) (  0.0000000000000000     , -0.0000000000000000     ) ( 0.11660260639835687     , -0.0000000000000000     ) ( 0.20703466536600915     ,-0.10568486606727216     ) ( -6.2768254547626384E-002,  8.6033388078169987E-002) (  1.2858141352069696E-002, -8.0173384154855254E-002) (-0.13037189973004784     ,-0.40974160084196304     )
 ( -3.9590312017594553E-002,  1.3324905704937166E-002) ( -7.4636450191437095E-002,  7.5855476263431892E-002) (  8.2414216557179162E-002,-0.25900947561613069     ) (  0.0000000000000000     , -0.0000000000000000     ) ( 0.10161470632721652     , 0.13923023360277187     ) ( 0.20703466536600915     , 0.10568486606727216     ) (-0.15774075459533471     , -0.0000000000000000     ) (  4.5676812158027436E-002, -2.3320250540197648E-002) (-0.12876085401933260     , 0.17645818018100379     ) ( -3.4604758982089576E-002, 0.21566351723539715     )
 (  0.0000000000000000     , -0.0000000000000000     ) ( -6.0475200535848969E-002,  2.0354129673674490E-002) (  0.0000000000000000     , -0.0000000000000000     ) (  8.2414216557179162E-002,-0.25900947561613069     ) (  2.6985475048421779E-002, 0.16821764638163003     ) ( -6.2768254547626384E-002, -8.6033388078169987E-002) (  4.5676812158027436E-002,  2.3320250540197648E-002) (-0.21429730950038306     , -0.0000000000000000     ) (-0.27462583767079574     , 0.14017178789031695     ) ( 0.12939474216351990     ,-0.17732907477227158     )
 (  0.0000000000000000     , -0.0000000000000000     ) (  0.0000000000000000     , -0.0000000000000000     ) ( -6.0475200535848969E-002,  2.0354129673674490E-002) (  7.4636450191437095E-002, -7.5855476263431892E-002) ( -2.7568215824177237E-002,  8.6647321844343511E-002) (  1.2858141352069696E-002,  8.0173384154855254E-002) (-0.12876085401933260     ,-0.17645818018100379     ) (-0.27462583767079574     ,-0.14017178789031695     ) ( 0.25233336074200857     , -0.0000000000000000     ) ( 0.12050134429559423     , -6.1552311739182637E-002)
 (  0.0000000000000000     , -0.0000000000000000     ) (  0.0000000000000000     , -0.0000000000000000     ) (  0.0000000000000000     , -0.0000000000000000     ) ( -3.9590312017594553E-002,  1.3324905704937166E-002) (  9.1410609590836384E-002, -9.2903605520604629E-002) (-0.13037189973004784     , 0.40974160084196304     ) ( -3.4604758982089576E-002,-0.21566351723539715     ) ( 0.12939474216351990     , 0.17732907477227158     ) ( 0.12050134429559423     ,  6.1552311739182637E-002) (  3.1020969553523237E-003, -0.0000000000000000     )
 Mode           9
 (-0.23403844203504065     , -0.0000000000000000     ) (-0.18612308095362154     , 0.12875443584749643     ) ( 0.25826043720010017     ,-0.29732835290136433     ) (  4.0754592836897356E-002,-0.56402994367893433     ) ( -7.7073631792181921E-002,-0.29561272805598837     ) (  2.2847989435057219E-002,  2.5081152364258969E-002) (  1.6312139322693811E-003,  5.9591432230102312E-004) (  0.0000000000000000     ,  0.0000000000000000     ) (  0.0000000000000000     ,  0.0000000000000000     ) (  0.0000000000000000     ,  0.0000000000000000     )
 (-0.18612308095362154     ,-0.12875443584749643     ) (  1.0131803183214612     , -0.0000000000000000     ) ( 0.43646005083003747     ,-0.28627656693127174     ) (-0.27148809384811995     , 0.32497142782973326     ) ( -1.5691924650187903E-002, 0.20429839368776395     ) ( -1.7603777408936351E-002, -6.6872248909000842E-002) (  1.8655305254797024E-002,  2.0478675151144800E-002) (  2.4917204397636693E-003,  9.1027416321758320E-004) (  0.0000000000000000     ,  0.0000000000000000     ) (  0.0000000000000000     ,  0.0000000000000000     )
 ( 0.25826043720010017     , 0.29732835290136433     ) ( 0.43646005083003747     , 0.28627656693127174     ) (-0.85619408712393641     , -0.0000000000000000     ) ( -9.0643702616316463E-002,  5.7984335830495663E-002) (-0.14069881014034460     , 0.16648632514256531     ) ( -3.2329917504402055E-002, 0.43456265396511795     ) (  4.6322741899427901E-002, 0.17885631133595931     ) (  0.0000000000000000     ,  0.0000000000000000     ) (  2.4917204397636693E-003,  9.1027416321758320E-004) (  0.0000000000000000     ,  0.0000000000000000     )
 (  4.0754592836897356E-002, 0.56402994367893433     ) (-0.27148809384811995     ,-0.32497142782973326     ) ( -9.0643702616316463E-002, -5.7984335830495663E-002) (-0.55646313002473269     , -0.0000000000000000     ) (-0.34770583494461860     , 0.22726998072135249     ) ( 0.19189863004495350     ,-0.22867247708577315     ) (  0.0000000000000000     ,  0.0000000000000000     ) (  4.6322741899427901E-002, 0.17885631133595931     ) ( -1.8655305254797024E-002, -2.0478675151144800E-002) (  1.6312139322693811E-003,  5.9591432230102312E-004)
 ( -7.7073631792181921E-002, 0.29561272805598837     ) ( -1.5691924650187903E-002,-0.20429839368776395     ) (-0.14069881014034460     ,-0.16648632514256531     ) (-0.34770583494461860     ,-0.22726998072135249     ) ( 0.63351534086224870     , -0.0000000000000000     ) (  0.0000000000000000     ,  0.0000000000000000     ) ( 0.19189863004495350     ,-0.22867247708577315     ) (  3.2329917504402055E-002,-0.43456265396511795     ) ( -1.7603777408936351E-002, -6.6872248909000842E-002) ( -2.2847989435057219E-002, -2.5081152364258969E-002)
 (  2.2847989435057219E-002, -2.5081152364258969E-002) ( -1.7603777408936351E-002,  6.6872248909000842E-002) ( -3.2329917504402055E-002,-0.43456265396511795     ) ( 0.19189863004495350     , 0.22867247708577315     ) (  0.0000000000000000     , -0.0000000000000000     ) ( 0.63351534086224870     , -0.0000000000000000     ) ( 0.34770583494461860     ,-0.22726998072135249     ) (-0.14069881014034460     , 0.16648632514256531     ) (  1.5691924650187903E-002,-0.20429839368776395     ) ( -7.7073631792181921E-002,-0.29561272805598837     )
 (  1.6312139322693811E-003, -5.9591432230102312E-004) (  1.8655305254797024E-002, -2.0478675151144800E-002) (  4.6322741899427901E-002,-0.17885631133595931     ) (  0.0000000000000000     , -0.0000000000000000     ) ( 0.19189863004495350     , 0.22867247708577315     ) ( 0.34770583494461860     , 0.22726998072135249     ) (-0.55646313002473269     , -0.0000000000000000     ) (  9.0643702616316463E-002, -5.7984335830495663E-002) (-0.27148809384811995     , 0.32497142782973326     ) ( -4.0754592836897356E-002, 0.56402994367893433     )
 (  0.0000000000000000     , -0.0000000000000000     ) (  2.4917204397636693E-003, -9.1027416321758320E-004) (  0.0000000000000000     , -0.0000000000000000     ) (  4.6322741899427901E-002,-0.17885631133595931     ) (  3.2329917504402055E-002, 0.43456265396511795     ) (-0.14069881014034460     ,-0.16648632514256531     ) (  9.0643702616316463E-002,  5.7984335830495663E-002) (-0.85619408712393641     , -0.0000000000000000     ) (-0.43646005083003747     , 0.28627656693127174     ) ( 0.25826043720010017     ,-0.29732835290136433     )
 (  0.0000000000000000     , -0.0000000000000000     ) (  0.0000000000000000     , -0.0000000000000000     ) (  2.4917204397636693E-003, -9.1027416321758320E-004) ( -1.8655305254797024E-002,  2.0478675151144800E-002) ( -1.7603777408936351E-002,  6.6872248909000842E-002) (  1.5691924650187903E-002, 0.20429839368776395     ) (-0.27148809384811995     ,-0.32497142782973326     ) (-0.43646005083003747     ,-0.28627656693127174     ) (  1.0131803183214612     , -0.0000000000000000     ) ( 0.18612308095362154     ,-0.12875443584749643     )
 (  0.0000000000000000     , -0.0000000000000000     ) (  0.0000000000000000     , -0.0000000000000000     ) (  0.0000000000000000     , -0.0000000000000000     ) (  1.6312139322693811E-003, -5.9591432230102312E-004) ( -2.2847989435057219E-002,  2.5081152364258969E-002) ( -7.7073631792181921E-002, 0.29561272805598837     ) ( -4.0754592836897356E-002,-0.56402994367893433     ) ( 0.25826043720010017     , 0.29732835290136433     ) ( 0.18612308095362154     , 0.12875443584749643     ) (-0.23403844203504065     , -0.0000000000000000     )
 Mode          10
 ( 0.20850130243879453     , -0.0000000000000000     ) (  5.0425321733269912E-002, -2.5570668336897265E-002) (  3.7739689449761943E-002, -5.1452887391040827E-002) (  4.1777509983234335E-003, -2.5774911423851139E-002) ( -1.4773542562226393E-002, -4.5988278152751985E-002) ( -5.8932787530838873E-002, -5.9762329494868927E-002) (  2.6341818311531609E-002,  8.8263441742064686E-003) (  0.0000000000000000     ,  0.0000000000000000     ) (  0.0000000000000000     ,  0.0000000000000000     ) (  0.0000000000000000     ,  0.0000000000000000     )
 (  5.0425321733269912E-002,  2.5570668336897265E-002) (-0.66476462424351102     , -0.0000000000000000     ) ( -6.6106461925252824E-002,  3.3521879035876889E-002) ( -1.1292048353087151E-002,  1.5296075346981033E-002) ( -3.3373502606325284E-004,  2.1075448968482548E-003) ( -4.0865591731422384E-003, -1.2755160308946113E-002) ( -4.8118419523470062E-002, -4.8795737700836665E-002) (  4.0237792118455809E-002,  1.3482463429344546E-002) (  0.0000000000000000     ,  0.0000000000000000     ) (  0.0000000000000000     ,  0.0000000000000000     )
 (  3.7739689449761943E-002,  5.1452887391040827E-002) ( -6.6106461925252824E-002, -3.3521879035876889E-002) ( 0.50734615822608697     , -0.0000000000000000     ) (  1.3575172568550814E-002, -6.8843483258741074E-003) ( -1.2514438808767302E-002,  1.7034536671772370E-002) ( -2.0392947291124923E-003,  1.2630108422492977E-002) (  7.5706951543937934E-003,  2.3503864084855070E-002) (  0.0000000000000000     ,  0.0000000000000000     ) (  4.0237792118455809E-002,  1.3482463429344546E-002) (  0.0000000000000000     ,  0.0000000000000000     )
 (  4.1777509983234335E-003,  2.5774911423851139E-002) ( -1.1292048353087151E-002, -1.5296075346981033E-002) (  1.3575172568550814E-002,  6.8843483258741074E-003) ( 0.34032421730395052     , -0.0000000000000000     ) (  5.5092863264211991E-002, -2.7937622441167882E-002) (  5.9189281243788531E-003, -7.9906279019666300E-003) (  0.0000000000000000     ,  0.0000000000000000     ) (  7.5706951543937934E-003,  2.3503864084855070E-002) (  4.8118419523470062E-002,  4.8795737700836665E-002) (  2.6341818311531609E-002,  8.8263441742064686E-003)
 ( -1.4773542562226393E-002,  4.5988278152751985E-002) ( -3.3373502606325284E-004, -2.1075448968482548E-003) ( -1.2514438808767302E-002, -1.7034536671772370E-002) (  5.5092863264211991E-002,  2.7937622441167882E-002) (-0.39140705372532109     , -0.0000000000000000     ) (  0.0000000000000000     ,  0.0000000000000000     ) (  5.9189281243788531E-003, -7.9906279019666300E-003) (  2.0392947291124923E-003, -1.2630108422492977E-002) ( -4.0865591731422384E-003, -1.2755160308946113E-002) (  5.8932787530838873E-002,  5.9762329494868927E-002)
 ( -5.8932787530838873E-002,  5.9762329494868927E-002) ( -4.0865591731422384E-003,  1.2755160308946113E-002) ( -2.0392947291124923E-003, -1.2630108422492977E-002) (  5.9189281243788531E-003,  7.9906279019666300E-003) (  0.0000000000000000     , -0.0000000000000000     ) (-0.39140705372532109     , -0.0000000000000000     ) ( -5.5092863264211991E-002,  2.7937622441167882E-002) ( -1.2514438808767302E-002,  1.7034536671772370E-002) (  3.3373502606325284E-004, -2.1075448968482548E-003) ( -1.4773542562226393E-002, -4.5988278152751985E-002)
 (  2.6341818311531609E-002, -8.8263441742064686E-003) ( -4.8118419523470062E-002,  4.8795737700836665E-002) (  7.5706951543937934E-003, -2.3503864084855070E-002) (  0.0000000000000000     , -0.0000000000000000     ) (  5.9189281243788531E-003,  7.9906279019666300E-003) ( -5.5092863264211991E-002, -2.7937622441167882E-002) ( 0.34032421730395052     , -0.0000000000000000     ) ( -1.3575172568550814E-002,  6.8843483258741074E-003) ( -1.1292048353087151E-002,  1.5296075346981033E-002) ( -4.1777509983234335E-003,  2.5774911423851139E-002)
 (  0.0000000000000000     , -0.0000000000000000     ) (  4.0237792118455809E-002, -1.3482463429344546E-002) (  0.0000000000000000     , -0.0000000000000000     ) (  7.5706951543937934E-003, -2.3503864084855070E-002) (  2.0392947291124923E-003,  1.2630108422492977E-002) ( -1.2514438808767302E-002, -1.7034536671772370E-002) ( -1.3575172568550814E-002, -6.8843483258741074E-003) ( 0.50734615822608697     , -0.0000000000000000     ) (  6.6106461925252824E-002, -3.3521879035876889E-002) (  3.7739689449761943E-002, -5.1452887391040827E-002)
 (  0.0000000000000000     , -0.0000000000000000     ) (  0.0000000000000000     , -0.0000000000000000     ) (  4.0237792118455809E-002, -1.3482463429344546E-002) (  4.8118419523470062E-002, -4.8795737700836665E-002) ( -4.0865591731422384E-003,  1.2755160308946113E-002) (  3.3373502606325284E-004,  2.1075448968482548E-003) ( -1.1292048353087151E-002, -1.5296075346981033E-002) (  6.6106461925252824E-002,  3.3521879035876889E-002) (-0.66476462424351102     , -0.0000000000000000     ) ( -5.0425321733269912E-002,  2.5570668336897265E-002)
 (  0.0000000000000000     , -0.0000000000000000     ) (  0.0000000000000000     , -0.0000000000000000     ) (  0.0000000000000000     , -0.0000000000000000     ) (  2.6341818311531609E-002, -8.8263441742064686E-003) (  5.8932787530838873E-002, -5.9762329494868927E-002) ( -1.4773542562226393E-002,  4.5988278152751985E-002) ( -4.1777509983234335E-003, -2.5774911423851139E-002) (  3.7739689449761943E-002,  5.1452887391040827E-002) ( -5.0425321733269912E-002, -2.5570668336897265E-002) ( 0.20850130243879453     , -0.0000000000000000     )
 Mode          11
 (  3.4161089391701753E-002, -0.0000000000000000     ) ( -5.1876396670949308E-002,  2.6423890136614819E-002) ( -9.8468760310424890E-003,  1.3608307688039870E-002) (  1.6943207974876692E-002,-0.10450099196989136     ) ( -1.0865563554960206E-002, -3.3736310660273112E-002) (  4.0930748035904511E-002,  4.1576499348118356E-002) (  1.5430645119094038E-002,  5.1608118060600342E-003) (  0.0000000000000000     ,  0.0000000000000000     ) (  0.0000000000000000     ,  0.0000000000000000     ) (  0.0000000000000000     ,  0.0000000000000000     )
 ( -5.1876396670949308E-002, -2.6423890136614819E-002) ( -9.4524618353736392E-002, -0.0000000000000000     ) (  7.6996251536431359E-002, -3.9240950391192485E-002) (  1.1475059244762942E-002, -1.5831360584944235E-002) ( -4.5023954800646523E-003,  2.7806390492472875E-002) ( -2.3738828120196472E-003, -7.3709090533596129E-003) (  3.3419815826130267E-002,  3.3947069564682464E-002) (  2.3570699760083101E-002,  7.8832702495639558E-003) (  0.0000000000000000     ,  0.0000000000000000     ) (  0.0000000000000000     ,  0.0000000000000000     )
 ( -9.8468760310424890E-003, -1.3608307688039870E-002) (  7.6996251536431359E-002,  3.9240950391192485E-002) (  6.6073046081401826E-002, -0.0000000000000000     ) ( -7.0585554982212466E-003,  3.6076210941846671E-003) (  5.6817912335767762E-003, -7.8427459243963823E-003) ( -1.1419431170781756E-002,  7.0468741815958913E-002) (  6.7285181666388340E-003,  2.0890753293141707E-002) (  0.0000000000000000     ,  0.0000000000000000     ) (  2.3570699760083101E-002,  7.8832702495639558E-003) (  0.0000000000000000     ,  0.0000000000000000     )
 (  1.6943207974876692E-002, 0.10450099196989136     ) (  1.1475059244762942E-002,  1.5831360584944235E-002) ( -7.0585554982212466E-003, -3.6076210941846671E-003) (  4.6127645233922682E-002, -0.0000000000000000     ) ( -5.4011512244184358E-002,  2.7536062629037891E-002) ( -8.1953467681803137E-003,  1.1308266581718171E-002) (  0.0000000000000000     ,  0.0000000000000000     ) (  6.7285181666388340E-003,  2.0890753293141707E-002) ( -3.3419815826130267E-002, -3.3947069564682464E-002) (  1.5430645119094038E-002,  5.1608118060600342E-003)
 ( -1.0865563554960206E-002,  3.3736310660273112E-002) ( -4.5023954800646523E-003, -2.7806390492472875E-002) (  5.6817912335767762E-003,  7.8427459243963823E-003) ( -5.4011512244184358E-002, -2.7536062629037891E-002) ( -5.1837162353289855E-002, -0.0000000000000000     ) (  0.0000000000000000     ,  0.0000000000000000     ) ( -8.1953467681803137E-003,  1.1308266581718171E-002) (  1.1419431170781756E-002, -7.0468741815958913E-002) ( -2.3738828120196472E-003, -7.3709090533596129E-003) ( -4.0930748035904511E-002, -4.1576499348118356E-002)
 (  4.0930748035904511E-002, -4.1576499348118356E-002) ( -2.3738828120196472E-003,  7.3709090533596129E-003) ( -1.1419431170781756E-002, -7.0468741815958913E-002) ( -8.1953467681803137E-003, -1.1308266581718171E-002) (  0.0000000000000000     , -0.0000000000000000     ) ( -5.1837162353289855E-002, -0.0000000000000000     ) (  5.4011512244184358E-002, -2.7536062629037891E-002) (  5.6817912335767762E-003, -7.8427459243963823E-003) (  4.5023954800646523E-003, -2.7806390492472875E-002) ( -1.0865563554960206E-002, -3.3736310660273112E-002)
 (  1.5430645119094038E-002, -5.1608118060600342E-003) (  3.3419815826130267E-002, -3.3947069564682464E-002) (  6.7285181666388340E-003, -2.0890753293141707E-002) (  0.0000000000000000     , -0.0000000000000000     ) ( -8.1953467681803137E-003, -1.1308266581718171E-002) (  5.4011512244184358E-002,  2.7536062629037891E-002) (  4.6127645233922682E-002, -0.0000000000000000     ) (  7.0585554982212466E-003, -3.6076210941846671E-003) (  1.1475059244762942E-002, -1.5831360584944235E-002) ( -1.6943207974876692E-002, 0.10450099196989136     )
 (  0.0000000000000000     , -0.0000000000000000     ) (  2.3570699760083101E-002, -7.8832702495639558E-003) (  0.0000000000000000     , -0.0000000000000000     ) (  6.7285181666388340E-003, -2.0890753293141707E-002) (  1.1419431170781756E-002,  7.0468741815958913E-002) (  5.6817912335767762E-003,  7.8427459243963823E-003) (  7.0585554982212466E-003,  3.6076210941846671E-003) (  6.6073046081401826E-002, -0.0000000000000000     ) ( -7.6996251536431359E-002,  3.9240950391192485E-002) ( -9.8468760310424890E-003,  1.3608307688039870E-002)
 (  0.0000000000000000     , -0.0000000000000000     ) (  0.0000000000000000     , -0.0000000000000000     ) (  2.3570699760083101E-002, -7.8832702495639558E-003) ( -3.3419815826130267E-002,  3.3947069564682464E-002) ( -2.3738828120196472E-003,  7.3709090533596129E-003) (  4.5023954800646523E-003,  2.7806390492472875E-002) (  1.1475059244762942E-002,  1.5831360584944235E-002) ( -7.6996251536431359E-002, -3.9240950391192485E-002) ( -9.4524618353736392E-002, -0.0000000000000000     ) (  5.1876396670949308E-002, -2.6423890136614819E-002)
 (  0.0000000000000000     , -0.0000000000000000     ) (  0.0000000000000000     , -0.0000000000000000     ) (  0.0000000000000000     , -0.0000000000000000     ) (  1.5430645119094038E-002, -5.1608118060600342E-003) ( -4.0930748035904511E-002,  4.1576499348118356E-002) ( -1.0865563554960206E-002,  3.3736310660273112E-002) ( -1.6943207974876692E-002,-0.10450099196989136     ) ( -9.8468760310424890E-003, -1.3608307688039870E-002) (  5.1876396670949308E-002,  2.6423890136614819E-002) (  3.4161089391701753E-002, -0.0000000000000000     )
 Mode          12
 ( -7.7043591363703062E-002, -0.0000000000000000     ) ( -8.7516957043079838E-002,  4.4091137527922382E-002) ( -7.9208687037611691E-002, 0.10812330913690676     ) ( -4.8079843099506248E-002, 0.29491271560313809     ) ( -3.3919215605235704E-002,-0.10653939855913250     ) (  3.7713572190945940E-002,  3.8274655123345207E-002) ( -1.7353401334713293E-002, -5.8387232572625651E-003) (  0.0000000000000000     ,  0.0000000000000000     ) (  0.0000000000000000     ,  0.0000000000000000     ) (  0.0000000000000000     ,  0.0000000000000000     )
 ( -8.7516957043079838E-002, -4.4091137527922382E-002) (  8.8425141356110876E-002, -0.0000000000000000     ) ( 0.12918580817530284     , -6.4983036396524280E-002) (  8.2619342100433563E-002,-0.11282535494975601     ) (  1.8495016691422544E-002,-0.11344195837087014     ) ( -6.4857426715997195E-003, -2.0371721784664565E-002) (  3.0793002748478324E-002,  3.1251125044399232E-002) ( -2.6507758393757120E-002, -8.9187970961016085E-003) (  0.0000000000000000     ,  0.0000000000000000     ) (  0.0000000000000000     ,  0.0000000000000000     )
 ( -7.9208687037611691E-002,-0.10812330913690676     ) ( 0.12918580817530284     ,  6.4983036396524280E-002) (  7.2593781469840468E-003, -0.0000000000000000     ) ( -1.3997705216210124E-002,  6.9981529475025891E-003) (  4.2817503795468247E-002, -5.8462729845076118E-002) (  3.8123530442566736E-002,-0.23383957035190675     ) (  2.2703584350470637E-002,  7.1311075656258618E-002) (  0.0000000000000000     ,  0.0000000000000000     ) ( -2.6507758393757120E-002, -8.9187970961016085E-003) (  0.0000000000000000     ,  0.0000000000000000     )
 ( -4.8079843099506248E-002,-0.29491271560313809     ) (  8.2619342100433563E-002, 0.11282535494975601     ) ( -1.3997705216210124E-002, -6.9981529475025891E-003) ( -1.9328690758768675E-002, -0.0000000000000000     ) ( -9.2980785499563748E-002,  4.6733223720377831E-002) ( -5.8649642860970658E-002,  8.0091856451783752E-002) (  0.0000000000000000     ,  0.0000000000000000     ) (  2.2703584350470637E-002,  7.1311075656258618E-002) ( -3.0793002748478324E-002, -3.1251125044399232E-002) ( -1.7353401334713293E-002, -5.8387232572625651E-003)
 ( -3.3919215605235704E-002, 0.10653939855913250     ) (  1.8495016691422544E-002, 0.11344195837087014     ) (  4.2817503795468247E-002,  5.8462729845076118E-002) ( -9.2980785499563748E-002, -4.6733223720377831E-002) (  6.8776261937680480E-004, -0.0000000000000000     ) (  0.0000000000000000     ,  0.0000000000000000     ) ( -5.8649642860970658E-002,  8.0091856451783752E-002) ( -3.8123530442566736E-002, 0.23383957035190675     ) ( -6.4857426715997195E-003, -2.0371721784664565E-002) ( -3.7713572190945940E-002, -3.8274655123345207E-002)
 (  3.7713572190945940E-002, -3.8274655123345207E-002) ( -6.4857426715997195E-003,  2.0371721784664565E-002) (  3.8123530442566736E-002, 0.23383957035190675     ) ( -5.8649642860970658E-002, -8.0091856451783752E-002) (  0.0000000000000000     , -0.0000000000000000     ) (  6.8776261937680480E-004, -0.0000000000000000     ) (  9.2980785499563748E-002, -4.6733223720377831E-002) (  4.2817503795468247E-002, -5.8462729845076118E-002) ( -1.8495016691422544E-002, 0.11344195837087014     ) ( -3.3919215605235704E-002,-0.10653939855913250     )
 ( -1.7353401334713293E-002,  5.8387232572625651E-003) (  3.0793002748478324E-002, -3.1251125044399232E-002) (  2.2703584350470637E-002, -7.1311075656258618E-002) (  0.0000000000000000     , -0.0000000000000000     ) ( -5.8649642860970658E-002, -8.0091856451783752E-002) (  9.2980785499563748E-002,  4.6733223720377831E-002) ( -1.9328690758768675E-002, -0.0000000000000000     ) (  1.3997705216210124E-002, -6.9981529475025891E-003) (  8.2619342100433563E-002,-0.11282535494975601     ) (  4.8079843099506248E-002,-0.29491271560313809     )
 (  0.0000000000000000     , -0.0000000000000000     ) ( -2.6507758393757120E-002,  8.9187970961016085E-003) (  0.0000000000000000     , -0.0000000000000000     ) (  2.2703584350470637E-002, -7.1311075656258618E-002) ( -3.8123530442566736E-002,-0.23383957035190675     ) (  4.2817503795468247E-002,  5.8462729845076118E-002) (  1.3997705216210124E-002,  6.9981529475025891E-003) (  7.2593781469840468E-003, -0.0000000000000000     ) (-0.12918580817530284     ,  6.4983036396524280E-002) ( -7.9208687037611691E-002, 0.10812330913690676     )
 (  0.0000000000000000     , -0.0000000000000000     ) (  0.0000000000000000     , -0.0000000000000000     ) ( -2.6507758393757120E-002,  8.9187970961016085E-003) ( -3.0793002748478324E-002,  3.1251125044399232E-002) ( -6.4857426715997195E-003,  2.0371721784664565E-002) ( -1.8495016691422544E-002,-0.11344195837087014     ) (  8.2619342100433563E-002, 0.11282535494975601     ) (-0.12918580817530284     , -6.4983036396524280E-002) (  8.8425141356110876E-002, -0.0000000000000000     ) (  8.7516957043079838E-002, -4.4091137527922382E-002)
 (  0.0000000000000000     , -0.0000000000000000     ) (  0.0000000000000000     , -0.0000000000000000     ) (  0.0000000000000000     , -0.0000000000000000     ) ( -1.7353401334713293E-002,  5.8387232572625651E-003) ( -3.7713572190945940E-002,  3.8274655123345207E-002) ( -3.3919215605235704E-002, 0.10653939855913250     ) (  4.8079843099506248E-002, 0.29491271560313809     ) ( -7.9208687037611691E-002,-0.10812330913690676     ) (  8.7516957043079838E-002,  4.4091137527922382E-002) ( -7.7043591363703062E-002, -0.0000000000000000     )
 Mode          13
 ( -5.9172016306643142E-002, -0.0000000000000000     ) ( -3.3537162355542320E-002,  1.6759410045034433E-002) ( -4.0923550616152236E-002,  5.5826828061029884E-002) ( -2.9680909577041462E-002, 0.18259581430682101     ) ( -4.1111122571451379E-002,-0.12936051671788040     ) (  7.8280559761287963E-003,  7.9368610817713552E-003) ( -1.8050736654863953E-003, -6.1749779157164325E-004) (  0.0000000000000000     ,  0.0000000000000000     ) (  0.0000000000000000     ,  0.0000000000000000     ) (  0.0000000000000000     ,  0.0000000000000000     )
 ( -3.3537162355542320E-002, -1.6759410045034433E-002) (  5.4300040103237870E-002, -0.0000000000000000     ) (  5.3660542774233613E-002, -2.6756397568348161E-002) (  3.6787019043258651E-002, -5.0192428761942187E-002) (  1.0976739428597648E-002, -6.7517271336244231E-002) ( -8.7914322906900485E-003, -2.7663110866920849E-002) (  6.3915809398200144E-003,  6.4804199365646438E-003) ( -2.7572955690209344E-003, -9.4324345711503991E-004) (  0.0000000000000000     ,  0.0000000000000000     ) (  0.0000000000000000     ,  0.0000000000000000     )
 ( -4.0923550616152236E-002, -5.5826828061029884E-002) (  5.3660542774233613E-002,  2.6756397568348161E-002) (  1.8016663073356677E-002, -0.0000000000000000     ) ( -8.0607608314656656E-003,  4.0027525736953300E-003) (  1.9781424751273525E-002, -2.6987511968180472E-002) (  2.3093920022837330E-002,-0.14206170037286092     ) (  2.5807971356799818E-002,  8.1207644767494203E-002) (  0.0000000000000000     ,  0.0000000000000000     ) ( -2.7572955690209344E-003, -9.4324345711503991E-004) (  0.0000000000000000     ,  0.0000000000000000     )
 ( -2.9680909577041462E-002,-0.18259581430682101     ) (  3.6787019043258651E-002,  5.0192428761942187E-002) ( -8.0607608314656656E-003, -4.0027525736953300E-003) ( -6.2610631367022492E-003, -0.0000000000000000     ) ( -4.0695087527136610E-002,  2.0278162937996266E-002) ( -2.7015744581777537E-002,  3.6861240025788819E-002) (  0.0000000000000000     ,  0.0000000000000000     ) (  2.5807971356799818E-002,  8.1207644767494203E-002) ( -6.3915809398200144E-003, -6.4804199365646438E-003) ( -1.8050736654863953E-003, -6.1749779157164325E-004)
 ( -4.1111122571451379E-002, 0.12936051671788040     ) (  1.0976739428597648E-002,  6.7517271336244231E-002) (  1.9781424751273525E-002,  2.6987511968180472E-002) ( -4.0695087527136610E-002, -2.0278162937996266E-002) ( -6.8836237332491629E-003, -0.0000000000000000     ) (  0.0000000000000000     ,  0.0000000000000000     ) ( -2.7015744581777537E-002,  3.6861240025788819E-002) ( -2.3093920022837330E-002, 0.14206170037286092     ) ( -8.7914322906900485E-003, -2.7663110866920849E-002) ( -7.8280559761287963E-003, -7.9368610817713552E-003)
 (  7.8280559761287963E-003, -7.9368610817713552E-003) ( -8.7914322906900485E-003,  2.7663110866920849E-002) (  2.3093920022837330E-002, 0.14206170037286092     ) ( -2.7015744581777537E-002, -3.6861240025788819E-002) (  0.0000000000000000     , -0.0000000000000000     ) ( -6.8836237332491629E-003, -0.0000000000000000     ) (  4.0695087527136610E-002, -2.0278162937996266E-002) (  1.9781424751273525E-002, -2.6987511968180472E-002) ( -1.0976739428597648E-002,  6.7517271336244231E-002) ( -4.1111122571451379E-002,-0.12936051671788040     )
 ( -1.8050736654863953E-003,  6.1749779157164325E-004) (  6.3915809398200144E-003, -6.4804199365646438E-003) (  2.5807971356799818E-002, -8.1207644767494203E-002) (  0.0000000000000000     , -0.0000000000000000     ) ( -2.7015744581777537E-002, -3.6861240025788819E-002) (  4.0695087527136610E-002,  2.0278162937996266E-002) ( -6.2610631367022492E-003, -0.0000000000000000     ) (  8.0607608314656656E-003, -4.0027525736953300E-003) (  3.6787019043258651E-002, -5.0192428761942187E-002) (  2.9680909577041462E-002,-0.18259581430682101     )
 (  0.0000000000000000     , -0.0000000000000000     ) ( -2.7572955690209344E-003,  9.4324345711503991E-004) (  0.0000000000000000     , -0.0000000000000000     ) (  2.5807971356799818E-002, -8.1207644767494203E-002) ( -2.3093920022837330E-002,-0.14206170037286092     ) (  1.9781424751273525E-002,  2.6987511968180472E-002) (  8.0607608314656656E-003,  4.0027525736953300E-003) (  1.8016663073356677E-002, -0.0000000000000000     ) ( -5.3660542774233613E-002,  2.6756397568348161E-002) ( -4.0923550616152236E-002,  5.5826828061029884E-002)
 (  0.0000000000000000     , -0.0000000000000000     ) (  0.0000000000000000     , -0.0000000000000000     ) ( -2.7572955690209344E-003,  9.4324345711503991E-004) ( -6.3915809398200144E-003,  6.4804199365646438E-003) ( -8.7914322906900485E-003,  2.7663110866920849E-002) ( -1.0976739428597648E-002, -6.7517271336244231E-002) (  3.6787019043258651E-002,  5.0192428761942187E-002) ( -5.3660542774233613E-002, -2.6756397568348161E-002) (  5.4300040103237870E-002, -0.0000000000000000     ) (  3.3537162355542320E-002, -1.6759410045034433E-002)
 (  0.0000000000000000     , -0.0000000000000000     ) (  0.0000000000000000     , -0.0000000000000000     ) (  0.0000000000000000     , -0.0000000000000000     ) ( -1.8050736654863953E-003,  6.1749779157164325E-004) ( -7.8280559761287963E-003,  7.9368610817713552E-003) ( -4.1111122571451379E-002, 0.12936051671788040     ) (  2.9680909577041462E-002, 0.18259581430682101     ) ( -4.0923550616152236E-002, -5.5826828061029884E-002) (  3.3537162355542320E-002,  1.6759410045034433E-002) ( -5.9172016306643142E-002, -0.0000000000000000     )
 Mode          14
 ( -5.8353327580188408E-002, -0.0000000000000000     ) ( -6.4534886893898635E-002,  3.2752724906307942E-002) ( -1.5897106693577669E-002,  2.1941138615269029E-002) ( -4.4458690771964487E-003,  2.7615746868737721E-002) (  5.2855227931425290E-003,  1.6576675980340627E-002) ( -1.6302876935318693E-003, -1.6495105974788683E-003) ( -3.1121858613720552E-003, -1.0412256635520679E-003) (  0.0000000000000000     ,  0.0000000000000000     ) (  0.0000000000000000     ,  0.0000000000000000     ) (  0.0000000000000000     ,  0.0000000000000000     )
 ( -6.4534886893898635E-002, -3.2752724906307942E-002) ( 0.13874396930988206     , -0.0000000000000000     ) (  9.4608986245238835E-002, -4.8012991052991665E-002) (  1.0497666643486635E-002, -1.4556699480527987E-002) (  1.3884442414740438E-003, -8.6585585593860048E-003) (  1.1099118260618792E-003,  3.4826309611490579E-003) ( -1.3311243276973195E-003, -1.3468197630455464E-003) ( -4.7539424288362622E-003, -1.5904984729193247E-003) (  0.0000000000000000     ,  0.0000000000000000     ) (  0.0000000000000000     ,  0.0000000000000000     )
 ( -1.5897106693577669E-002, -2.1941138615269029E-002) (  9.4608986245238835E-002,  4.8012991052991665E-002) ( -9.7262688732718164E-002, -0.0000000000000000     ) ( -1.2737042035888931E-002,  6.4608505986627875E-003) (  6.6408091971695152E-003, -9.1853344683006186E-003) (  3.2034626918656470E-003, -1.9932640008430962E-002) ( -3.3554758862713086E-003, -1.0520497463443300E-002) (  0.0000000000000000     ,  0.0000000000000000     ) ( -4.7539424288362622E-003, -1.5904984729193247E-003) (  0.0000000000000000     ,  0.0000000000000000     )
 ( -4.4458690771964487E-003, -2.7615746868737721E-002) (  1.0497666643486635E-002,  1.4556699480527987E-002) ( -1.2737042035888931E-002, -6.4608505986627875E-003) ( -6.5204910222890058E-002, -0.0000000000000000     ) ( -7.0803345916019250E-002,  3.5928865756241588E-002) ( -7.4757734003841145E-003,  1.0370001458012978E-002) (  0.0000000000000000     ,  0.0000000000000000     ) ( -3.3554758862713086E-003, -1.0520497463443300E-002) (  1.3311243276973195E-003,  1.3468197630455464E-003) ( -3.1121858613720552E-003, -1.0412256635520679E-003)
 (  5.2855227931425290E-003, -1.6576675980340627E-002) (  1.3884442414740438E-003,  8.6585585593860048E-003) (  6.6408091971695152E-003,  9.1853344683006186E-003) ( -7.0803345916019250E-002, -3.5928865756241588E-002) (  8.2076957225914585E-002, -0.0000000000000000     ) (  0.0000000000000000     ,  0.0000000000000000     ) ( -7.4757734003841145E-003,  1.0370001458012978E-002) ( -3.2034626918656470E-003,  1.9932640008430962E-002) (  1.1099118260618792E-003,  3.4826309611490579E-003) (  1.6302876935318693E-003,  1.6495105974788683E-003)
 ( -1.6302876935318693E-003,  1.6495105974788683E-003) (  1.1099118260618792E-003, -3.4826309611490579E-003) (  3.2034626918656470E-003,  1.9932640008430962E-002) ( -7.4757734003841145E-003, -1.0370001458012978E-002) (  0.0000000000000000     , -0.0000000000000000     ) (  8.2076957225914585E-002, -0.0000000000000000     ) (  7.0803345916019250E-002, -3.5928865756241588E-002) (  6.6408091971695152E-003, -9.1853344683006186E-003) ( -1.3884442414740438E-003,  8.6585585593860048E-003) (  5.2855227931425290E-003,  1.6576675980340627E-002)
 ( -3.1121858613720552E-003,  1.0412256635520679E-003) ( -1.3311243276973195E-003,  1.3468197630455464E-003) ( -3.3554758862713086E-003,  1.0520497463443300E-002) (  0.0000000000000000     , -0.0000000000000000     ) ( -7.4757734003841145E-003, -1.0370001458012978E-002) (  7.0803345916019250E-002,  3.5928865756241588E-002) ( -6.5204910222890058E-002, -0.0000000000000000     ) (  1.2737042035888931E-002, -6.4608505986627875E-003) (  1.0497666643486635E-002, -1.4556699480527987E-002) (  4.4458690771964487E-003, -2.7615746868737721E-002)
 (  0.0000000000000000     , -0.0000000000000000     ) ( -4.7539424288362622E-003,  1.5904984729193247E-003) (  0.0000000000000000     , -0.0000000000000000     ) ( -3.3554758862713086E-003,  1.0520497463443300E-002) ( -3.2034626918656470E-003, -1.9932640008430962E-002) (  6.6408091971695152E-003,  9.1853344683006186E-003) (  1.2737042035888931E-002,  6.4608505986627875E-003) ( -9.7262688732718164E-002, -0.0000000000000000     ) ( -9.4608986245238835E-002,  4.8012991052991665E-002) ( -1.5897106693577669E-002,  2.1941138615269029E-002)
 (  0.0000000000000000     , -0.0000000000000000     ) (  0.0000000000000000     , -0.0000000000000000     ) ( -4.7539424288362622E-003,  1.5904984729193247E-003) (  1.3311243276973195E-003, -1.3468197630455464E-003) (  1.1099118260618792E-003, -3.4826309611490579E-003) ( -1.3884442414740438E-003, -8.6585585593860048E-003) (  1.0497666643486635E-002,  1.4556699480527987E-002) ( -9.4608986245238835E-002, -4.8012991052991665E-002) ( 0.13874396930988206     , -0.0000000000000000     ) (  6.4534886893898635E-002, -3.2752724906307942E-002)
 (  0.0000000000000000     , -0.0000000000000000     ) (  0.0000000000000000     , -0.0000000000000000     ) (  0.0000000000000000     , -0.0000000000000000     ) ( -3.1121858613720552E-003,  1.0412256635520679E-003) (  1.6302876935318693E-003, -1.6495105974788683E-003) (  5.2855227931425290E-003, -1.6576675980340627E-002) (  4.4458690771964487E-003,  2.7615746868737721E-002) ( -1.5897106693577669E-002, -2.1941138615269029E-002) (  6.4534886893898635E-002,  3.2752724906307942E-002) ( -5.8353327580188408E-002, -0.0000000000000000     )
 Mode          15
 ( -1.0729641041171165E-002, -0.0000000000000000     ) ( -2.6148966290120133E-003,  1.3329300642100010E-003) (  2.4780677314027357E-002, -3.4132339440796550E-002) (  1.4366610607529551E-002, -8.8378620917173897E-002) ( -6.0811395770740979E-003, -1.9224584265794639E-002) (  1.4431080755261720E-002,  1.4619356427257738E-002) (  2.2152222513995784E-003,  7.3917491293362116E-004) (  0.0000000000000000     ,  0.0000000000000000     ) (  0.0000000000000000     ,  0.0000000000000000     ) (  0.0000000000000000     ,  0.0000000000000000     )
 ( -2.6148966290120133E-003, -1.3329300642100010E-003) (  4.9582309348460404E-002, -0.0000000000000000     ) ( -5.1777424331534826E-003,  2.6172906393980393E-003) ( -2.7017801384188911E-002,  3.7198118375354861E-002) ( -5.5127386627395070E-003,  3.3917486110427296E-002) ( -1.1398428221794392E-003, -3.6070299506452898E-003) (  1.1782928095763100E-002,  1.1936654538219718E-002) (  3.3838078827296875E-003,  1.1291083301102371E-003) (  0.0000000000000000     ,  0.0000000000000000     ) (  0.0000000000000000     ,  0.0000000000000000     )
 (  2.4780677314027357E-002,  3.4132339440796550E-002) ( -5.1777424331534826E-003, -2.6172906393980393E-003) ( -3.8285257185340621E-002, -0.0000000000000000     ) (  2.7295174541693318E-003, -1.3847202759365209E-003) ( -1.3841705407359569E-002,  1.9056457238867903E-002) ( -1.1377882883023448E-002,  6.9997907013417363E-002) (  4.1125121150464234E-003,  1.2994472003959838E-002) (  0.0000000000000000     ,  0.0000000000000000     ) (  3.3838078827296875E-003,  1.1291083301102371E-003) (  0.0000000000000000     ,  0.0000000000000000     )
 (  1.4366610607529551E-002,  8.8378620917173897E-002) ( -2.7017801384188911E-002, -3.7198118375354861E-002) (  2.7295174541693318E-003,  1.3847202759365209E-003) ( -2.6939397759392549E-002, -0.0000000000000000     ) (  5.3307178005069181E-003, -2.6986435315336731E-003) (  1.9036155147036847E-002, -2.6216406748907621E-002) (  0.0000000000000000     ,  0.0000000000000000     ) (  4.1125121150464234E-003,  1.2994472003959838E-002) ( -1.1782928095763100E-002, -1.1936654538219718E-002) (  2.2152222513995784E-003,  7.3917491293362116E-004)
 ( -6.0811395770740979E-003,  1.9224584265794639E-002) ( -5.5127386627395070E-003, -3.3917486110427296E-002) ( -1.3841705407359569E-002, -1.9056457238867903E-002) (  5.3307178005069181E-003,  2.6986435315336731E-003) (  2.6371986637443931E-002, -0.0000000000000000     ) (  0.0000000000000000     ,  0.0000000000000000     ) (  1.9036155147036847E-002, -2.6216406748907621E-002) (  1.1377882883023448E-002, -6.9997907013417363E-002) ( -1.1398428221794392E-003, -3.6070299506452898E-003) ( -1.4431080755261720E-002, -1.4619356427257738E-002)
 (  1.4431080755261720E-002, -1.4619356427257738E-002) ( -1.1398428221794392E-003,  3.6070299506452898E-003) ( -1.1377882883023448E-002, -6.9997907013417363E-002) (  1.9036155147036847E-002,  2.6216406748907621E-002) (  0.0000000000000000     , -0.0000000000000000     ) (  2.6371986637443931E-002, -0.0000000000000000     ) ( -5.3307178005069181E-003,  2.6986435315336731E-003) ( -1.3841705407359569E-002,  1.9056457238867903E-002) (  5.5127386627395070E-003, -3.3917486110427296E-002) ( -6.0811395770740979E-003, -1.9224584265794639E-002)
 (  2.2152222513995784E-003, -7.3917491293362116E-004) (  1.1782928095763100E-002, -1.1936654538219718E-002) (  4.1125121150464234E-003, -1.2994472003959838E-002) (  0.0000000000000000     , -0.0000000000000000     ) (  1.9036155147036847E-002,  2.6216406748907621E-002) ( -5.3307178005069181E-003, -2.6986435315336731E-003) ( -2.6939397759392549E-002, -0.0000000000000000     ) ( -2.7295174541693318E-003,  1.3847202759365209E-003) ( -2.7017801384188911E-002,  3.7198118375354861E-002) ( -1.4366610607529551E-002,  8.8378620917173897E-002)
 (  0.0000000000000000     , -0.0000000000000000     ) (  3.3838078827296875E-003, -1.1291083301102371E-003) (  0.0000000000000000     , -0.0000000000000000     ) (  4.1125121150464234E-003, -1.2994472003959838E-002) (  1.1377882883023448E-002,  6.9997907013417363E-002) ( -1.3841705407359569E-002, -1.9056457238867903E-002) ( -2.7295174541693318E-003, -1.3847202759365209E-003) ( -3.8285257185340621E-002, -0.0000000000000000     ) (  5.1777424331534826E-003, -2.6172906393980393E-003) (  2.4780677314027357E-002, -3.4132339440796550E-002)
 (  0.0000000000000000     , -0.0000000000000000     ) (  0.0000000000000000     , -0.0000000000000000     ) (  3.3838078827296875E-003, -1.1291083301102371E-003) ( -1.1782928095763100E-002,  1.1936654538219718E-002) ( -1.1398428221794392E-003,  3.6070299506452898E-003) (  5.5127386627395070E-003,  3.3917486110427296E-002) ( -2.7017801384188911E-002, -3.7198118375354861E-002) (  5.1777424331534826E-003,  2.6172906393980393E-003) (  4.9582309348460404E-002, -0.0000000000000000     ) (  2.6148966290120133E-003, -1.3329300642100010E-003)
 (  0.0000000000000000     , -0.0000000000000000     ) (  0.0000000000000000     , -0.0000000000000000     ) (  0.0000000000000000     , -0.0000000000000000     ) (  2.2152222513995784E-003, -7.3917491293362116E-004) ( -1.4431080755261720E-002,  1.4619356427257738E-002) ( -6.0811395770740979E-003,  1.9224584265794639E-002) ( -1.4366610607529551E-002, -8.8378620917173897E-002) (  2.4780677314027357E-002,  3.4132339440796550E-002) (  2.6148966290120133E-003,  1.3329300642100010E-003) ( -1.0729641041171165E-002, -0.0000000000000000     )
 Mode          16
 ( -7.3884986048306428E-002, -0.0000000000000000     ) (-0.11202855456545999     ,  5.7107896947172346E-002) (  2.6731253751402232E-002, -3.7739646818500422E-002) (  6.6225890464021206E-002,-0.40987258249938074     ) ( -8.5752876306882345E-002,-0.26919688950530429     ) (  8.8552069058887961E-002,  8.9715959683013727E-002) (  2.9548129155966756E-002,  9.8482713083532097E-003) (  0.0000000000000000     ,  0.0000000000000000     ) (  0.0000000000000000     ,  0.0000000000000000     ) (  0.0000000000000000     ,  0.0000000000000000     )
 (-0.11202855456545999     , -5.7107896947172346E-002) ( 0.33784133594275190     , -0.0000000000000000     ) ( 0.16078411814977989     , -8.2110966580648287E-002) ( -2.3955441206984441E-002,  3.3933702018598300E-002) ( -2.3321917688622507E-002, 0.14439162450173132     ) ( -1.7915869434793022E-002, -5.6246102427641699E-002) (  7.2302461620657885E-002,  7.3252774335830426E-002) (  4.5135512833849756E-002,  1.5043482911663457E-002) (  0.0000000000000000     ,  0.0000000000000000     ) (  0.0000000000000000     ,  0.0000000000000000     )
 (  2.6731253751402232E-002,  3.7739646818500422E-002) ( 0.16078411814977989     ,  8.2110966580648287E-002) (-0.26413326849329521     , -0.0000000000000000     ) ( -6.1254451045552639E-003,  3.1999045923556783E-003) ( -1.4744401495531381E-002,  2.0769576290912719E-002) ( -5.0358524255006226E-002, 0.31172140561511225     ) (  5.4607609076433403E-002, 0.17141723662079442     ) (  0.0000000000000000     ,  0.0000000000000000     ) (  4.5135512833849756E-002,  1.5043482911663457E-002) (  0.0000000000000000     ,  0.0000000000000000     )
 (  6.6225890464021206E-002, 0.40987258249938074     ) ( -2.3955441206984441E-002, -3.3933702018598300E-002) ( -6.1254451045552639E-003, -3.1999045923556783E-003) (-0.18378482969356136     , -0.0000000000000000     ) (-0.10400973398999069     ,  5.3181321646460507E-002) (  1.3967363799333915E-002, -1.9962324943560237E-002) (  0.0000000000000000     ,  0.0000000000000000     ) (  5.4607609076433403E-002, 0.17141723662079442     ) ( -7.2302461620657885E-002, -7.3252774335830426E-002) (  2.9548129155966756E-002,  9.8482713083532097E-003)
 ( -8.5752876306882345E-002, 0.26919688950530429     ) ( -2.3321917688622507E-002,-0.14439162450173132     ) ( -1.4744401495531381E-002, -2.0769576290912719E-002) (-0.10400973398999069     , -5.3181321646460507E-002) ( 0.18396174829241110     , -0.0000000000000000     ) (  0.0000000000000000     ,  0.0000000000000000     ) (  1.3967363799333915E-002, -1.9962324943560237E-002) (  5.0358524255006226E-002,-0.31172140561511225     ) ( -1.7915869434793022E-002, -5.6246102427641699E-002) ( -8.8552069058887961E-002, -8.9715959683013727E-002)
 (  8.8552069058887961E-002, -8.9715959683013727E-002) ( -1.7915869434793022E-002,  5.6246102427641699E-002) ( -5.0358524255006226E-002,-0.31172140561511225     ) (  1.3967363799333915E-002,  1.9962324943560237E-002) (  0.0000000000000000     , -0.0000000000000000     ) ( 0.18396174829241110     , -0.0000000000000000     ) ( 0.10400973398999069     , -5.3181321646460507E-002) ( -1.4744401495531381E-002,  2.0769576290912719E-002) (  2.3321917688622507E-002,-0.14439162450173132     ) ( -8.5752876306882345E-002,-0.26919688950530429     )
 (  2.9548129155966756E-002, -9.8482713083532097E-003) (  7.2302461620657885E-002, -7.3252774335830426E-002) (  5.4607609076433403E-002,-0.17141723662079442     ) (  0.0000000000000000     , -0.0000000000000000     ) (  1.3967363799333915E-002,  1.9962324943560237E-002) ( 0.10400973398999069     ,  5.3181321646460507E-002) (-0.18378482969356136     , -0.0000000000000000     ) (  6.1254451045552639E-003, -3.1999045923556783E-003) ( -2.3955441206984441E-002,  3.3933702018598300E-002) ( -6.6225890464021206E-002, 0.40987258249938074     )
 (  0.0000000000000000     , -0.0000000000000000     ) (  4.5135512833849756E-002, -1.5043482911663457E-002) (  0.0000000000000000     , -0.0000000000000000     ) (  5.4607609076433403E-002,-0.17141723662079442     ) (  5.0358524255006226E-002, 0.31172140561511225     ) ( -1.4744401495531381E-002, -2.0769576290912719E-002) (  6.1254451045552639E-003,  3.1999045923556783E-003) (-0.26413326849329521     , -0.0000000000000000     ) (-0.16078411814977989     ,  8.2110966580648287E-002) (  2.6731253751402232E-002, -3.7739646818500422E-002)
 (  0.0000000000000000     , -0.0000000000000000     ) (  0.0000000000000000     , -0.0000000000000000     ) (  4.5135512833849756E-002, -1.5043482911663457E-002) ( -7.2302461620657885E-002,  7.3252774335830426E-002) ( -1.7915869434793022E-002,  5.6246102427641699E-002) (  2.3321917688622507E-002, 0.14439162450173132     ) ( -2.3955441206984441E-002, -3.3933702018598300E-002) (-0.16078411814977989     , -8.2110966580648287E-002) ( 0.33784133594275190     , -0.0000000000000000     ) ( 0.11202855456545999     , -5.7107896947172346E-002)
 (  0.0000000000000000     , -0.0000000000000000     ) (  0.0000000000000000     , -0.0000000000000000     ) (  0.0000000000000000     , -0.0000000000000000     ) (  2.9548129155966756E-002, -9.8482713083532097E-003) ( -8.8552069058887961E-002,  8.9715959683013727E-002) ( -8.5752876306882345E-002, 0.26919688950530429     ) ( -6.6225890464021206E-002,-0.40987258249938074     ) (  2.6731253751402232E-002,  3.7739646818500422E-002) ( 0.11202855456545999     ,  5.7107896947172346E-002) ( -7.3884986048306428E-002, -0.0000000000000000     )
 Mode          17
 (-0.10050442343284180     , -0.0000000000000000     ) ( -5.2911474465284658E-002,  2.7049410727619488E-002) ( -3.1374735671093057E-002,  4.3040402046036187E-002) (  8.2212769331116448E-003, -5.1145863246068880E-002) ( -3.0164896558078441E-002, -9.4467210119929521E-002) (  7.2438730150931356E-004,  7.6060927623713710E-004) (  1.0845035275886886E-002,  3.6248997951606652E-003) (  0.0000000000000000     ,  0.0000000000000000     ) (  0.0000000000000000     ,  0.0000000000000000     ) (  0.0000000000000000     ,  0.0000000000000000     )
 ( -5.2911474465284658E-002, -2.7049410727619488E-002) ( 0.33502753445330119     , -0.0000000000000000     ) (  8.7279514779266085E-002, -4.4650387839359908E-002) (  3.3706020219474934E-002, -4.6225261593302501E-002) ( -1.9332754946007236E-003,  1.2101540033607094E-002) ( -6.6070565528803440E-003, -2.0690580230625782E-002) (  5.9145975494981622E-004,  6.2103487346953467E-004) (  1.6566065022072647E-002,  5.5371258993178888E-003) (  0.0000000000000000     ,  0.0000000000000000     ) (  0.0000000000000000     ,  0.0000000000000000     )
 ( -3.1374735671093057E-002, -4.3040402046036187E-002) (  8.7279514779266085E-002,  4.4650387839359908E-002) (-0.27255586240840607     , -0.0000000000000000     ) ( -9.4787508838360679E-003,  4.8713747794771802E-003) (  1.7693118720513507E-002, -2.4264115164263810E-002) ( -5.2895977479735451E-003,  3.2981751268113250E-002) (  1.8648980687435382E-002,  5.8404169555516701E-002) (  0.0000000000000000     ,  0.0000000000000000     ) (  1.6566065022072647E-002,  5.5371258993178888E-003) (  0.0000000000000000     ,  0.0000000000000000     )
 (  8.2212769331116448E-003,  5.1145863246068880E-002) (  3.3706020219474934E-002,  4.6225261593302501E-002) ( -9.4787508838360679E-003, -4.8713747794771802E-003) (-0.17534180698435281     , -0.0000000000000000     ) ( -6.2117132689556827E-002,  3.1799397537952211E-002) ( -2.3101650970421529E-002,  3.1688498485636041E-002) (  0.0000000000000000     ,  0.0000000000000000     ) (  1.8648980687435382E-002,  5.8404169555516701E-002) ( -5.9145975494981622E-004, -6.2103487346953467E-004) (  1.0845035275886886E-002,  3.6248997951606652E-003)
 ( -3.0164896558078441E-002,  9.4467210119929521E-002) ( -1.9332754946007236E-003, -1.2101540033607094E-002) (  1.7693118720513507E-002,  2.4264115164263810E-002) ( -6.2117132689556827E-002, -3.1799397537952211E-002) ( 0.21337455837229946     , -0.0000000000000000     ) (  0.0000000000000000     ,  0.0000000000000000     ) ( -2.3101650970421529E-002,  3.1688498485636041E-002) (  5.2895977479735451E-003, -3.2981751268113250E-002) ( -6.6070565528803440E-003, -2.0690580230625782E-002) ( -7.2438730150931356E-004, -7.6060927623713710E-004)
 (  7.2438730150931356E-004, -7.6060927623713710E-004) ( -6.6070565528803440E-003,  2.0690580230625782E-002) ( -5.2895977479735451E-003, -3.2981751268113250E-002) ( -2.3101650970421529E-002, -3.1688498485636041E-002) (  0.0000000000000000     , -0.0000000000000000     ) ( 0.21337455837229946     , -0.0000000000000000     ) (  6.2117132689556827E-002, -3.1799397537952211E-002) (  1.7693118720513507E-002, -2.4264115164263810E-002) (  1.9332754946007236E-003, -1.2101540033607094E-002) ( -3.0164896558078441E-002, -9.4467210119929521E-002)
 (  1.0845035275886886E-002, -3.6248997951606652E-003) (  5.9145975494981622E-004, -6.2103487346953467E-004) (  1.8648980687435382E-002, -5.8404169555516701E-002) (  0.0000000000000000     , -0.0000000000000000     ) ( -2.3101650970421529E-002, -3.1688498485636041E-002) (  6.2117132689556827E-002,  3.1799397537952211E-002) (-0.17534180698435281     , -0.0000000000000000     ) (  9.4787508838360679E-003, -4.8713747794771802E-003) (  3.3706020219474934E-002, -4.6225261593302501E-002) ( -8.2212769331116448E-003,  5.1145863246068880E-002)
 (  0.0000000000000000     , -0.0000000000000000     ) (  1.6566065022072647E-002, -5.5371258993178888E-003) (  0.0000000000000000     , -0.0000000000000000     ) (  1.8648980687435382E-002, -5.8404169555516701E-002) (  5.2895977479735451E-003,  3.2981751268113250E-002) (  1.7693118720513507E-002,  2.4264115164263810E-002) (  9.4787508838360679E-003,  4.8713747794771802E-003) (-0.27255586240840607     , -0.0000000000000000     ) ( -8.7279514779266085E-002,  4.4650387839359908E-002) ( -3.1374735671093057E-002,  4.3040402046036187E-002)
 (  0.0000000000000000     , -0.0000000000000000     ) (  0.0000000000000000     , -0.0000000000000000     ) (  1.6566065022072647E-002, -5.5371258993178888E-003) ( -5.9145975494981622E-004,  6.2103487346953467E-004) ( -6.6070565528803440E-003,  2.0690580230625782E-002) (  1.9332754946007236E-003,  1.2101540033607094E-002) (  3.3706020219474934E-002,  4.6225261593302501E-002) ( -8.7279514779266085E-002, -4.4650387839359908E-002) ( 0.33502753445330119     , -0.0000000000000000     ) (  5.2911474465284658E-002, -2.7049410727619488E-002)
 (  0.0000000000000000     , -0.0000000000000000     ) (  0.0000000000000000     , -0.0000000000000000     ) (  0.0000000000000000     , -0.0000000000000000     ) (  1.0845035275886886E-002, -3.6248997951606652E-003) ( -7.2438730150931356E-004,  7.6060927623713710E-004) ( -3.0164896558078441E-002,  9.4467210119929521E-002) ( -8.2212769331116448E-003, -5.1145863246068880E-002) ( -3.1374735671093057E-002, -4.3040402046036187E-002) (  5.2911474465284658E-002,  2.7049410727619488E-002) (-0.10050442343284180     , -0.0000000000000000     )
 Mode          18
 ( 0.20326061454794414     , -0.0000000000000000     ) ( 0.39572706518866591     ,-0.20136194982334471     ) ( -8.4611453473223117E-002, 0.11587583073553274     ) ( -8.7966312674205571E-002, 0.54386174522785335     ) (  8.3338983320763477E-002, 0.26261687762742969     ) (  5.2949929236881438E-002,  5.4557374796833466E-002) ( 0.14712949518270968     ,  4.9468865359488891E-002) (  0.0000000000000000     ,  0.0000000000000000     ) (  0.0000000000000000     ,  0.0000000000000000     ) (  0.0000000000000000     ,  0.0000000000000000     )
 ( 0.39572706518866591     , 0.20136194982334471     ) (-0.48007527480181056     , -0.0000000000000000     ) (-0.94732676935875448     , 0.48183147563736539     ) (  6.0862190085660954E-002, -8.3165343450887025E-002) (  3.9853115728262160E-002,-0.24596148812517468     ) (  1.2967613847171995E-002,  4.0929203261751861E-002) (  4.3233436182278727E-002,  4.4545909986007014E-002) ( 0.22474401621180259     ,  7.5564940017812221E-002) (  0.0000000000000000     ,  0.0000000000000000     ) (  0.0000000000000000     ,  0.0000000000000000     )
 ( -8.4611453473223117E-002,-0.11587583073553274     ) (-0.94732676935875448     ,-0.48183147563736539     ) ( 0.13224381263102938     , -0.0000000000000000     ) ( 0.16019306884028561     , -8.1482882512682334E-002) (  3.6470058301975833E-002, -4.9897096736058293E-002) (  7.5765212495916251E-002,-0.46799211586313894     ) ( -6.1234465843979513E-002,-0.19284048066842746     ) (  0.0000000000000000     ,  0.0000000000000000     ) ( 0.22474401621180259     ,  7.5564940017812221E-002) (  0.0000000000000000     ,  0.0000000000000000     )
 ( -8.7966312674205571E-002,-0.54386174522785335     ) (  6.0862190085660954E-002,  8.3165343450887025E-002) ( 0.16019306884028561     ,  8.1482882512682334E-002) ( 0.19601561089287914     , -0.0000000000000000     ) ( 0.71465510875598337     ,-0.36350504114911963     ) ( -4.4247231158157735E-002,  6.0444522069853339E-002) (  0.0000000000000000     ,  0.0000000000000000     ) ( -6.1234465843979513E-002,-0.19284048066842746     ) ( -4.3233436182278727E-002, -4.4545909986007014E-002) ( 0.14712949518270968     ,  4.9468865359488891E-002)
 (  8.3338983320763477E-002,-0.26261687762742969     ) (  3.9853115728262160E-002, 0.24596148812517468     ) (  3.6470058301975833E-002,  4.9897096736058293E-002) ( 0.71465510875598337     , 0.36350504114911963     ) ( -5.1444763270042132E-002, -0.0000000000000000     ) (  0.0000000000000000     ,  0.0000000000000000     ) ( -4.4247231158157735E-002,  6.0444522069853339E-002) ( -7.5765212495916251E-002, 0.46799211586313894     ) (  1.2967613847171995E-002,  4.0929203261751861E-002) ( -5.2949929236881438E-002, -5.4557374796833466E-002)
 (  5.2949929236881438E-002, -5.4557374796833466E-002) (  1.2967613847171995E-002, -4.0929203261751861E-002) (  7.5765212495916251E-002, 0.46799211586313894     ) ( -4.4247231158157735E-002, -6.0444522069853339E-002) (  0.0000000000000000     , -0.0000000000000000     ) ( -5.1444763270042132E-002, -0.0000000000000000     ) (-0.71465510875598337     , 0.36350504114911963     ) (  3.6470058301975833E-002, -4.9897096736058293E-002) ( -3.9853115728262160E-002, 0.24596148812517468     ) (  8.3338983320763477E-002, 0.26261687762742969     )
 ( 0.14712949518270968     , -4.9468865359488891E-002) (  4.3233436182278727E-002, -4.4545909986007014E-002) ( -6.1234465843979513E-002, 0.19284048066842746     ) (  0.0000000000000000     , -0.0000000000000000     ) ( -4.4247231158157735E-002, -6.0444522069853339E-002) (-0.71465510875598337     ,-0.36350504114911963     ) ( 0.19601561089287914     , -0.0000000000000000     ) (-0.16019306884028561     ,  8.1482882512682334E-002) (  6.0862190085660954E-002, -8.3165343450887025E-002) (  8.7966312674205571E-002,-0.54386174522785335     )
 (  0.0000000000000000     , -0.0000000000000000     ) ( 0.22474401621180259     , -7.5564940017812221E-002) (  0.0000000000000000     , -0.0000000000000000     ) ( -6.1234465843979513E-002, 0.19284048066842746     ) ( -7.5765212495916251E-002,-0.46799211586313894     ) (  3.6470058301975833E-002,  4.9897096736058293E-002) (-0.16019306884028561     , -8.1482882512682334E-002) ( 0.13224381263102938     , -0.0000000000000000     ) ( 0.94732676935875448     ,-0.48183147563736539     ) ( -8.4611453473223117E-002, 0.11587583073553274     )
 (  0.0000000000000000     , -0.0000000000000000     ) (  0.0000000000000000     , -0.0000000000000000     ) ( 0.22474401621180259     , -7.5564940017812221E-002) ( -4.3233436182278727E-002,  4.4545909986007014E-002) (  1.2967613847171995E-002, -4.0929203261751861E-002) ( -3.9853115728262160E-002,-0.24596148812517468     ) (  6.0862190085660954E-002,  8.3165343450887025E-002) ( 0.94732676935875448     , 0.48183147563736539     ) (-0.48007527480181056     , -0.0000000000000000     ) (-0.39572706518866591     , 0.20136194982334471     )
 (  0.0000000000000000     , -0.0000000000000000     ) (  0.0000000000000000     , -0.0000000000000000     ) (  0.0000000000000000     , -0.0000000000000000     ) ( 0.14712949518270968     , -4.9468865359488891E-002) ( -5.2949929236881438E-002,  5.4557374796833466E-002) (  8.3338983320763477E-002,-0.26261687762742969     ) (  8.7966312674205571E-002, 0.54386174522785335     ) ( -8.4611453473223117E-002,-0.11587583073553274     ) (-0.39572706518866591     ,-0.20136194982334471     ) ( 0.20326061454794414     , -0.0000000000000000     )
 Mode          19
 (  8.0528952203041723E-002, -0.0000000000000000     ) (  1.1586567631402291E-002, -5.8760069134298643E-003) ( -2.7606465719269078E-002,  3.7822488628887541E-002) ( -1.1737698459758532E-003,  7.1188441842354759E-003) (  9.4522611867433595E-004,  3.1970962306543710E-003) ( -1.4925398034718233E-002, -1.5111019025060755E-002) (  8.3473027085917955E-003,  2.8004037486504089E-003) (  0.0000000000000000     ,  0.0000000000000000     ) (  0.0000000000000000     ,  0.0000000000000000     ) (  0.0000000000000000     ,  0.0000000000000000     )
 (  1.1586567631402291E-002,  5.8760069134298643E-003) (-0.26068677237745941     , -0.0000000000000000     ) ( -2.6942135873103373E-002,  1.3670907831239188E-002) (  3.6009504315552797E-002, -4.9310575579159188E-002) (  9.4896122800351723E-004, -5.7918186351041869E-003) (  2.0586584205275365E-005,  1.1222131563314616E-004) ( -1.2186536464332837E-002, -1.2338095368295925E-002) (  1.2750715503610606E-002,  4.2776873848761957E-003) (  0.0000000000000000     ,  0.0000000000000000     ) (  0.0000000000000000     ,  0.0000000000000000     )
 ( -2.7606465719269078E-002, -3.7822488628887541E-002) ( -2.6942135873103373E-002, -1.3670907831239188E-002) ( 0.19486398027417806     , -0.0000000000000000     ) (  8.1115217778425838E-003, -4.1162783411151701E-003) (  1.6487671326886978E-002, -2.2582958051197137E-002) (  1.4281507610211916E-003, -8.6980746033969349E-003) ( -9.2689739748915226E-004, -3.0568589553589985E-003) (  0.0000000000000000     ,  0.0000000000000000     ) (  1.2750715503610606E-002,  4.2776873848761957E-003) (  0.0000000000000000     ,  0.0000000000000000     )
 ( -1.1737698459758532E-003, -7.1188441842354759E-003) (  3.6009504315552797E-002,  4.9310575579159188E-002) (  8.1115217778425838E-003,  4.1162783411151701E-003) ( 0.13325546959362317     , -0.0000000000000000     ) (  2.4164741688081252E-002, -1.2261609833879632E-002) ( -2.7008872989048409E-002,  3.6982945516363573E-002) (  0.0000000000000000     ,  0.0000000000000000     ) ( -9.2689739748915226E-004, -3.0568589553589985E-003) (  1.2186536464332837E-002,  1.2338095368295925E-002) (  8.3473027085917955E-003,  2.8004037486504089E-003)
 (  9.4522611867433595E-004, -3.1970962306543710E-003) (  9.4896122800351723E-004,  5.7918186351041869E-003) (  1.6487671326886978E-002,  2.2582958051197137E-002) (  2.4164741688081252E-002,  1.2261609833879632E-002) (-0.14796162969338358     , -0.0000000000000000     ) (  0.0000000000000000     ,  0.0000000000000000     ) ( -2.7008872989048409E-002,  3.6982945516363573E-002) ( -1.4281507610211916E-003,  8.6980746033969349E-003) (  2.0586584205275365E-005,  1.1222131563314616E-004) (  1.4925398034718233E-002,  1.5111019025060755E-002)
 ( -1.4925398034718233E-002,  1.5111019025060755E-002) (  2.0586584205275365E-005, -1.1222131563314616E-004) (  1.4281507610211916E-003,  8.6980746033969349E-003) ( -2.7008872989048409E-002, -3.6982945516363573E-002) (  0.0000000000000000     , -0.0000000000000000     ) (-0.14796162969338358     , -0.0000000000000000     ) ( -2.4164741688081252E-002,  1.2261609833879632E-002) (  1.6487671326886978E-002, -2.2582958051197137E-002) ( -9.4896122800351723E-004,  5.7918186351041869E-003) (  9.4522611867433595E-004,  3.1970962306543710E-003)
 (  8.3473027085917955E-003, -2.8004037486504089E-003) ( -1.2186536464332837E-002,  1.2338095368295925E-002) ( -9.2689739748915226E-004,  3.0568589553589985E-003) (  0.0000000000000000     , -0.0000000000000000     ) ( -2.7008872989048409E-002, -3.6982945516363573E-002) ( -2.4164741688081252E-002, -1.2261609833879632E-002) ( 0.13325546959362317     , -0.0000000000000000     ) ( -8.1115217778425838E-003,  4.1162783411151701E-003) (  3.6009504315552797E-002, -4.9310575579159188E-002) (  1.1737698459758532E-003, -7.1188441842354759E-003)
 (  0.0000000000000000     , -0.0000000000000000     ) (  1.2750715503610606E-002, -4.2776873848761957E-003) (  0.0000000000000000     , -0.0000000000000000     ) ( -9.2689739748915226E-004,  3.0568589553589985E-003) ( -1.4281507610211916E-003, -8.6980746033969349E-003) (  1.6487671326886978E-002,  2.2582958051197137E-002) ( -8.1115217778425838E-003, -4.1162783411151701E-003) ( 0.19486398027417806     , -0.0000000000000000     ) (  2.6942135873103373E-002, -1.3670907831239188E-002) ( -2.7606465719269078E-002,  3.7822488628887541E-002)
 (  0.0000000000000000     , -0.0000000000000000     ) (  0.0000000000000000     , -0.0000000000000000     ) (  1.2750715503610606E-002, -4.2776873848761957E-003) (  1.2186536464332837E-002, -1.2338095368295925E-002) (  2.0586584205275365E-005, -1.1222131563314616E-004) ( -9.4896122800351723E-004, -5.7918186351041869E-003) (  3.6009504315552797E-002,  4.9310575579159188E-002) (  2.6942135873103373E-002,  1.3670907831239188E-002) (-0.26068677237745941     , -0.0000000000000000     ) ( -1.1586567631402291E-002,  5.8760069134298643E-003)
 (  0.0000000000000000     , -0.0000000000000000     ) (  0.0000000000000000     , -0.0000000000000000     ) (  0.0000000000000000     , -0.0000000000000000     ) (  8.3473027085917955E-003, -2.8004037486504089E-003) (  1.4925398034718233E-002, -1.5111019025060755E-002) (  9.4522611867433595E-004, -3.1970962306543710E-003) (  1.1737698459758532E-003,  7.1188441842354759E-003) ( -2.7606465719269078E-002, -3.7822488628887541E-002) ( -1.1586567631402291E-002, -5.8760069134298643E-003) (  8.0528952203041723E-002, -0.0000000000000000     )
 Mode          20
 (  7.7246931115546882E-002, -0.0000000000000000     ) (  4.2267553312912987E-002, -2.1444616363636364E-002) (  2.2306486241810745E-002, -3.0516191200251327E-002) (  1.2935041240751460E-002, -7.9385107092286772E-002) ( -1.6133619246270794E-002, -5.0530911744563763E-002) ( -7.8180210952678124E-003, -7.9032845781592982E-003) (  8.3888264457268949E-003,  2.8122646295858258E-003) (  0.0000000000000000     ,  0.0000000000000000     ) (  0.0000000000000000     ,  0.0000000000000000     ) (  0.0000000000000000     ,  0.0000000000000000     )
 (  4.2267553312912987E-002,  2.1444616363636364E-002) (-0.24470178940149206     , -0.0000000000000000     ) ( -8.6487406675271480E-002,  4.3909201654305292E-002) ( -1.6365459173929144E-002,  2.2406797195917011E-002) ( -3.3161866177453363E-003,  2.0366071314748192E-002) ( -3.9103079766558500E-003, -1.2254043374245870E-002) ( -6.3833874939070038E-003, -6.4530048361658918E-003) (  1.2814144059796952E-002,  4.2958051797746645E-003) (  0.0000000000000000     ,  0.0000000000000000     ) (  0.0000000000000000     ,  0.0000000000000000     )
 (  2.2306486241810745E-002,  3.0516191200251327E-002) ( -8.6487406675271480E-002, -4.3909201654305292E-002) ( 0.18464168442485396     , -0.0000000000000000     ) (  1.7601730593562539E-002, -8.9412879873656918E-003) ( -9.8647536736435667E-003,  1.3500024241585263E-002) ( -8.5968950913616875E-003,  5.2774905573464967E-002) (  9.2826117307560109E-003,  2.9060780673619658E-002) (  0.0000000000000000     ,  0.0000000000000000     ) (  1.2814144059796952E-002,  4.2958051797746645E-003) (  0.0000000000000000     ,  0.0000000000000000     )
 (  1.2935041240751460E-002,  7.9385107092286772E-002) ( -1.6365459173929144E-002, -2.2406797195917011E-002) (  1.7601730593562539E-002,  8.9412879873656918E-003) ( 0.12481851379710351     , -0.0000000000000000     ) (  6.9143660950211766E-002, -3.5107519575663458E-002) (  1.1601857981689539E-002, -1.5887003845072627E-002) (  0.0000000000000000     ,  0.0000000000000000     ) (  9.2826117307560109E-003,  2.9060780673619658E-002) (  6.3833874939070038E-003,  6.4530048361658918E-003) (  8.3888264457268949E-003,  2.8122646295858258E-003)
 ( -1.6133619246270794E-002,  5.0530911744563763E-002) ( -3.3161866177453363E-003, -2.0366071314748192E-002) ( -9.8647536736435667E-003, -1.3500024241585263E-002) (  6.9143660950211766E-002,  3.5107519575663458E-002) (-0.14200533993601228     , -0.0000000000000000     ) (  0.0000000000000000     ,  0.0000000000000000     ) (  1.1601857981689539E-002, -1.5887003845072627E-002) (  8.5968950913616875E-003, -5.2774905573464967E-002) ( -3.9103079766558500E-003, -1.2254043374245870E-002) (  7.8180210952678124E-003,  7.9032845781592982E-003)
 ( -7.8180210952678124E-003,  7.9032845781592982E-003) ( -3.9103079766558500E-003,  1.2254043374245870E-002) ( -8.5968950913616875E-003, -5.2774905573464967E-002) (  1.1601857981689539E-002,  1.5887003845072627E-002) (  0.0000000000000000     , -0.0000000000000000     ) (-0.14200533993601228     , -0.0000000000000000     ) ( -6.9143660950211766E-002,  3.5107519575663458E-002) ( -9.8647536736435667E-003,  1.3500024241585263E-002) (  3.3161866177453363E-003, -2.0366071314748192E-002) ( -1.6133619246270794E-002, -5.0530911744563763E-002)
 (  8.3888264457268949E-003, -2.8122646295858258E-003) ( -6.3833874939070038E-003,  6.4530048361658918E-003) (  9.2826117307560109E-003, -2.9060780673619658E-002) (  0.0000000000000000     , -0.0000000000000000     ) (  1.1601857981689539E-002,  1.5887003845072627E-002) ( -6.9143660950211766E-002, -3.5107519575663458E-002) ( 0.12481851379710351     , -0.0000000000000000     ) ( -1.7601730593562539E-002,  8.9412879873656918E-003) ( -1.6365459173929144E-002,  2.2406797195917011E-002) ( -1.2935041240751460E-002,  7.9385107092286772E-002)
 (  0.0000000000000000     , -0.0000000000000000     ) (  1.2814144059796952E-002, -4.2958051797746645E-003) (  0.0000000000000000     , -0.0000000000000000     ) (  9.2826117307560109E-003, -2.9060780673619658E-002) (  8.5968950913616875E-003,  5.2774905573464967E-002) ( -9.8647536736435667E-003, -1.3500024241585263E-002) ( -1.7601730593562539E-002, -8.9412879873656918E-003) ( 0.18464168442485396     , -0.0000000000000000     ) (  8.6487406675271480E-002, -4.3909201654305292E-002) (  2.2306486241810745E-002, -3.0516191200251327E-002)
 (  0.0000000000000000     , -0.0000000000000000     ) (  0.0000000000000000     , -0.0000000000000000     ) (  1.2814144059796952E-002, -4.2958051797746645E-003) (  6.3833874939070038E-003, -6.4530048361658918E-003) ( -3.9103079766558500E-003,  1.2254043374245870E-002) (  3.3161866177453363E-003,  2.0366071314748192E-002) ( -1.6365459173929144E-002, -2.2406797195917011E-002) (  8.6487406675271480E-002,  4.3909201654305292E-002) (-0.24470178940149206     , -0.0000000000000000     ) ( -4.2267553312912987E-002,  2.1444616363636364E-002)
 (  0.0000000000000000     , -0.0000000000000000     ) (  0.0000000000000000     , -0.0000000000000000     ) (  0.0000000000000000     , -0.0000000000000000     ) (  8.3888264457268949E-003, -2.8122646295858258E-003) (  7.8180210952678124E-003, -7.9032845781592982E-003) ( -1.6133619246270794E-002,  5.0530911744563763E-002) ( -1.2935041240751460E-002, -7.9385107092286772E-002) (  2.2306486241810745E-002,  3.0516191200251327E-002) ( -4.2267553312912987E-002, -2.1444616363636364E-002) (  7.7246931115546882E-002, -0.0000000000000000     )
 Mode          21
 ( 0.15019851860619993     , -0.0000000000000000     ) ( 0.27614510658095459     ,-0.17878317725466311     ) (-0.23000931127716107     , 0.26861022730947798     ) ( -9.0921738196712926E-002, 0.62010164986999250     ) (  8.4330722737942232E-002, 0.33180069771764953     ) ( -2.8109392448683938E-002,  1.4142500792254905E-002) ( 0.14264568987635312     ,  5.5606243919155376E-002) (  0.0000000000000000     ,  0.0000000000000000     ) (  0.0000000000000000     ,  0.0000000000000000     ) (  0.0000000000000000     ,  0.0000000000000000     )
 ( 0.27614510658095459     , 0.17878317725466311     ) (-0.15327657326899985     , -0.0000000000000000     ) (-0.66069510340984305     , 0.41172938602871595     ) ( 0.28207796056492535     ,-0.31820433437406137     ) (  4.8708210851797336E-002,-0.29772760680131460     ) (  1.3631091668741572E-002,  5.7039375324703316E-002) ( -2.2951222826306072E-002,  1.1547303542643784E-002) ( 0.21789489047252805     ,  8.4939940623902463E-002) (  0.0000000000000000     ,  0.0000000000000000     ) (  0.0000000000000000     ,  0.0000000000000000     )
 (-0.23000931127716107     ,-0.26861022730947798     ) (-0.66069510340984305     ,-0.41172938602871595     ) (-0.19645915978197548     , -0.0000000000000000     ) ( 0.10218788463944986     , -6.4621250184348056E-002) ( 0.13696791778187470     ,-0.15718837506214894     ) (  8.5826855036608321E-002,-0.55088304527456011     ) ( -6.1027769059227542E-002,-0.23385464545040294     ) (  0.0000000000000000     ,  0.0000000000000000     ) ( 0.21789489047252805     ,  8.4939940623902463E-002) (  0.0000000000000000     ,  0.0000000000000000     )
 ( -9.0921738196712926E-002,-0.62010164986999250     ) ( 0.28207796056492535     , 0.31820433437406137     ) ( 0.10218788463944986     ,  6.4621250184348056E-002) (  2.0826747161082175E-003, -0.0000000000000000     ) ( 0.48824635150392809     ,-0.30604962442358952     ) (-0.20184378796780261     , 0.22616625385266986     ) (  0.0000000000000000     ,  0.0000000000000000     ) ( -6.1027769059227542E-002,-0.23385464545040294     ) (  2.2951222826306072E-002, -1.1547303542643784E-002) ( 0.14264568987635312     ,  5.5606243919155376E-002)
 (  8.4330722737942232E-002,-0.33180069771764953     ) (  4.8708210851797336E-002, 0.29772760680131460     ) ( 0.13696791778187470     , 0.15718837506214894     ) ( 0.48824635150392809     , 0.30604962442358952     ) ( 0.19745453972866719     , -0.0000000000000000     ) (  0.0000000000000000     ,  0.0000000000000000     ) (-0.20184378796780261     , 0.22616625385266986     ) ( -8.5826855036608321E-002, 0.55088304527456011     ) (  1.3631091668741572E-002,  5.7039375324703316E-002) (  2.8109392448683938E-002, -1.4142500792254905E-002)
 ( -2.8109392448683938E-002, -1.4142500792254905E-002) (  1.3631091668741572E-002, -5.7039375324703316E-002) (  8.5826855036608321E-002, 0.55088304527456011     ) (-0.20184378796780261     ,-0.22616625385266986     ) (  0.0000000000000000     , -0.0000000000000000     ) ( 0.19745453972866719     , -0.0000000000000000     ) (-0.48824635150392809     , 0.30604962442358952     ) ( 0.13696791778187470     ,-0.15718837506214894     ) ( -4.8708210851797336E-002, 0.29772760680131460     ) (  8.4330722737942232E-002, 0.33180069771764953     )
 ( 0.14264568987635312     , -5.5606243919155376E-002) ( -2.2951222826306072E-002, -1.1547303542643784E-002) ( -6.1027769059227542E-002, 0.23385464545040294     ) (  0.0000000000000000     , -0.0000000000000000     ) (-0.20184378796780261     ,-0.22616625385266986     ) (-0.48824635150392809     ,-0.30604962442358952     ) (  2.0826747161082175E-003, -0.0000000000000000     ) (-0.10218788463944986     ,  6.4621250184348056E-002) ( 0.28207796056492535     ,-0.31820433437406137     ) (  9.0921738196712926E-002,-0.62010164986999250     )
 (  0.0000000000000000     , -0.0000000000000000     ) ( 0.21789489047252805     , -8.4939940623902463E-002) (  0.0000000000000000     , -0.0000000000000000     ) ( -6.1027769059227542E-002, 0.23385464545040294     ) ( -8.5826855036608321E-002,-0.55088304527456011     ) ( 0.13696791778187470     , 0.15718837506214894     ) (-0.10218788463944986     , -6.4621250184348056E-002) (-0.19645915978197548     , -0.0000000000000000     ) ( 0.66069510340984305     ,-0.41172938602871595     ) (-0.23000931127716107     , 0.26861022730947798     )
 (  0.0000000000000000     , -0.0000000000000000     ) (  0.0000000000000000     , -0.0000000000000000     ) ( 0.21789489047252805     , -8.4939940623902463E-002) (  2.2951222826306072E-002,  1.1547303542643784E-002) (  1.3631091668741572E-002, -5.7039375324703316E-002) ( -4.8708210851797336E-002,-0.29772760680131460     ) ( 0.28207796056492535     , 0.31820433437406137     ) ( 0.66069510340984305     , 0.41172938602871595     ) (-0.15327657326899985     , -0.0000000000000000     ) (-0.27614510658095459     , 0.17878317725466311     )
 (  0.0000000000000000     , -0.0000000000000000     ) (  0.0000000000000000     , -0.0000000000000000     ) (  0.0000000000000000     , -0.0000000000000000     ) ( 0.14264568987635312     , -5.5606243919155376E-002) (  2.8109392448683938E-002,  1.4142500792254905E-002) (  8.4330722737942232E-002,-0.33180069771764953     ) (  9.0921738196712926E-002, 0.62010164986999250     ) (-0.23000931127716107     ,-0.26861022730947798     ) (-0.27614510658095459     ,-0.17878317725466311     ) ( 0.15019851860619993     , -0.0000000000000000     )
 Mode          22
 (-0.25176762032995614     , -0.0000000000000000     ) (-0.39457256627195231     , 0.20479066486235528     ) ( -1.1123299763135783E-002,  1.3938803148705503E-003) ( -3.5910845008625313E-002,  6.0409673643438376E-002) (  6.2353665594310319E-003, -1.9749109051765874E-002) ( -1.6906340110313920E-002, -2.0286014402330830E-002) (  1.7896192998588256E-003,  1.2238742055104058E-003) (  0.0000000000000000     ,  0.0000000000000000     ) (  0.0000000000000000     ,  0.0000000000000000     ) (  0.0000000000000000     ,  0.0000000000000000     )
 (-0.39457256627195231     ,-0.20479066486235528     ) ( 0.54973132748659270     , -0.0000000000000000     ) ( 0.65505394703991360     ,-0.33114279382727468     ) (  9.6893025122067478E-003, -2.3332126856241810E-003) (  1.2426471709934904E-002, -1.7861482461246216E-002) (  1.1723304481207294E-003, -4.7272404739411612E-003) ( -1.3803968896072589E-002, -1.6563461400153731E-002) (  2.7336886355856472E-003,  1.8694987292851247E-003) (  0.0000000000000000     ,  0.0000000000000000     ) (  0.0000000000000000     ,  0.0000000000000000     )
 ( -1.1123299763135783E-002, -1.3938803148705503E-003) ( 0.65505394703991360     , 0.33114279382727468     ) (-0.35843531005937906     , -0.0000000000000000     ) (-0.10657361650287456     ,  5.1162454314454694E-002) (  4.9463648546635812E-003, -4.3862231767319488E-004) (  2.7087012793818942E-002, -4.2523628453659826E-002) ( -4.2102357898900445E-003,  1.1471854731978275E-002) (  0.0000000000000000     ,  0.0000000000000000     ) (  2.7336886355856472E-003,  1.8694987292851247E-003) (  0.0000000000000000     ,  0.0000000000000000     )
 ( -3.5910845008625313E-002, -6.0409673643438376E-002) (  9.6893025122067478E-003,  2.3332126856241810E-003) (-0.10657361650287456     , -5.1162454314454694E-002) (-0.24814263507822121     , -0.0000000000000000     ) (-0.50378756521445300     , 0.25239599188615247     ) ( -7.7744754997056912E-003,  2.8254987247282493E-003) (  0.0000000000000000     ,  0.0000000000000000     ) ( -4.2102357898900445E-003,  1.1471854731978275E-002) (  1.3803968896072589E-002,  1.6563461400153731E-002) (  1.7896192998588256E-003,  1.2238742055104058E-003)
 (  6.2353665594310319E-003,  1.9749109051765874E-002) (  1.2426471709934904E-002,  1.7861482461246216E-002) (  4.9463648546635812E-003,  4.3862231767319488E-004) (-0.50378756521445300     ,-0.25239599188615247     ) ( 0.30861423798096377     , -0.0000000000000000     ) (  0.0000000000000000     ,  0.0000000000000000     ) ( -7.7744754997056912E-003,  2.8254987247282493E-003) ( -2.7087012793818942E-002,  4.2523628453659826E-002) (  1.1723304481207294E-003, -4.7272404739411612E-003) (  1.6906340110313920E-002,  2.0286014402330830E-002)
 ( -1.6906340110313920E-002,  2.0286014402330830E-002) (  1.1723304481207294E-003,  4.7272404739411612E-003) (  2.7087012793818942E-002,  4.2523628453659826E-002) ( -7.7744754997056912E-003, -2.8254987247282493E-003) (  0.0000000000000000     , -0.0000000000000000     ) ( 0.30861423798096377     , -0.0000000000000000     ) ( 0.50378756521445300     ,-0.25239599188615247     ) (  4.9463648546635812E-003, -4.3862231767319488E-004) ( -1.2426471709934904E-002,  1.7861482461246216E-002) (  6.2353665594310319E-003, -1.9749109051765874E-002)
 (  1.7896192998588256E-003, -1.2238742055104058E-003) ( -1.3803968896072589E-002,  1.6563461400153731E-002) ( -4.2102357898900445E-003, -1.1471854731978275E-002) (  0.0000000000000000     , -0.0000000000000000     ) ( -7.7744754997056912E-003, -2.8254987247282493E-003) ( 0.50378756521445300     , 0.25239599188615247     ) (-0.24814263507822121     , -0.0000000000000000     ) ( 0.10657361650287456     , -5.1162454314454694E-002) (  9.6893025122067478E-003, -2.3332126856241810E-003) (  3.5910845008625313E-002, -6.0409673643438376E-002)
 (  0.0000000000000000     , -0.0000000000000000     ) (  2.7336886355856472E-003, -1.8694987292851247E-003) (  0.0000000000000000     , -0.0000000000000000     ) ( -4.2102357898900445E-003, -1.1471854731978275E-002) ( -2.7087012793818942E-002, -4.2523628453659826E-002) (  4.9463648546635812E-003,  4.3862231767319488E-004) ( 0.10657361650287456     ,  5.1162454314454694E-002) (-0.35843531005937906     , -0.0000000000000000     ) (-0.65505394703991360     , 0.33114279382727468     ) ( -1.1123299763135783E-002,  1.3938803148705503E-003)
 (  0.0000000000000000     , -0.0000000000000000     ) (  0.0000000000000000     , -0.0000000000000000     ) (  2.7336886355856472E-003, -1.8694987292851247E-003) (  1.3803968896072589E-002, -1.6563461400153731E-002) (  1.1723304481207294E-003,  4.7272404739411612E-003) ( -1.2426471709934904E-002, -1.7861482461246216E-002) (  9.6893025122067478E-003,  2.3332126856241810E-003) (-0.65505394703991360     ,-0.33114279382727468     ) ( 0.54973132748659270     , -0.0000000000000000     ) ( 0.39457256627195231     ,-0.20479066486235528     )
 (  0.0000000000000000     , -0.0000000000000000     ) (  0.0000000000000000     , -0.0000000000000000     ) (  0.0000000000000000     , -0.0000000000000000     ) (  1.7896192998588256E-003, -1.2238742055104058E-003) (  1.6906340110313920E-002, -2.0286014402330830E-002) (  6.2353665594310319E-003,  1.9749109051765874E-002) (  3.5910845008625313E-002,  6.0409673643438376E-002) ( -1.1123299763135783E-002, -1.3938803148705503E-003) ( 0.39457256627195231     , 0.20479066486235528     ) (-0.25176762032995614     , -0.0000000000000000     )
 Mode          23
 (-0.30168688369806929     , -0.0000000000000000     ) (-0.39968496253754721     , 0.19838332108737630     ) (-0.12827270802931759     , 0.17231448496777646     ) ( -5.4324247936370695E-002, 0.35724729170132302     ) (  7.8911095879201407E-002, 0.26768408933153315     ) (  8.2079536108188383E-002,  9.5535150815013722E-002) (  2.0875586627942592E-002,  9.1532083941135607E-003) (  0.0000000000000000     ,  0.0000000000000000     ) (  0.0000000000000000     ,  0.0000000000000000     ) (  0.0000000000000000     ,  0.0000000000000000     )
 (-0.39968496253754721     ,-0.19838332108737630     ) ( 0.64465705824419561     , -0.0000000000000000     ) ( 0.55636856603433715     ,-0.27221053990308486     ) (  7.1101801747388019E-002, -8.8345400475189254E-002) (  1.6541499059078223E-002,-0.10428973348830806     ) (  1.7561507662270954E-002,  5.9535698084342607E-002) (  6.7017660596469644E-002,  7.8004123998873354E-002) (  3.1887985299718286E-002,  1.3981756772576860E-002) (  0.0000000000000000     ,  0.0000000000000000     ) (  0.0000000000000000     ,  0.0000000000000000     )
 (-0.12827270802931759     ,-0.17231448496777646     ) ( 0.55636856603433715     , 0.27221053990308486     ) (-0.43060555148914947     , -0.0000000000000000     ) ( -7.2616956760716500E-002,  3.5350096412109060E-002) (  4.9873713974229780E-002, -6.4784665544192044E-002) (  3.8719280409836604E-002,-0.25013532959821821     ) ( -4.8275750313379211E-002,-0.16382986829466095     ) (  0.0000000000000000     ,  0.0000000000000000     ) (  3.1887985299718286E-002,  1.3981756772576860E-002) (  0.0000000000000000     ,  0.0000000000000000     )
 ( -5.4324247936370695E-002,-0.35724729170132302     ) (  7.1101801747388019E-002,  8.8345400475189254E-002) ( -7.2616956760716500E-002, -3.5350096412109060E-002) (-0.29046433438066915     , -0.0000000000000000     ) (-0.41628365632283326     , 0.20381151288044627     ) ( -4.9430863177020910E-002,  6.1169043839221823E-002) (  0.0000000000000000     ,  0.0000000000000000     ) ( -4.8275750313379211E-002,-0.16382986829466095     ) ( -6.7017660596469644E-002, -7.8004123998873354E-002) (  2.0875586627942592E-002,  9.1532083941135607E-003)
 (  7.8911095879201407E-002,-0.26768408933153315     ) (  1.6541499059078223E-002, 0.10428973348830806     ) (  4.9873713974229780E-002,  6.4784665544192044E-002) (-0.41628365632283326     ,-0.20381151288044627     ) ( 0.37809971132369224     , -0.0000000000000000     ) (  0.0000000000000000     ,  0.0000000000000000     ) ( -4.9430863177020910E-002,  6.1169043839221823E-002) ( -3.8719280409836604E-002, 0.25013532959821821     ) (  1.7561507662270954E-002,  5.9535698084342607E-002) ( -8.2079536108188383E-002, -9.5535150815013722E-002)
 (  8.2079536108188383E-002, -9.5535150815013722E-002) (  1.7561507662270954E-002, -5.9535698084342607E-002) (  3.8719280409836604E-002, 0.25013532959821821     ) ( -4.9430863177020910E-002, -6.1169043839221823E-002) (  0.0000000000000000     , -0.0000000000000000     ) ( 0.37809971132369224     , -0.0000000000000000     ) ( 0.41628365632283326     ,-0.20381151288044627     ) (  4.9873713974229780E-002, -6.4784665544192044E-002) ( -1.6541499059078223E-002, 0.10428973348830806     ) (  7.8911095879201407E-002, 0.26768408933153315     )
 (  2.0875586627942592E-002, -9.1532083941135607E-003) (  6.7017660596469644E-002, -7.8004123998873354E-002) ( -4.8275750313379211E-002, 0.16382986829466095     ) (  0.0000000000000000     , -0.0000000000000000     ) ( -4.9430863177020910E-002, -6.1169043839221823E-002) ( 0.41628365632283326     , 0.20381151288044627     ) (-0.29046433438066915     , -0.0000000000000000     ) (  7.2616956760716500E-002, -3.5350096412109060E-002) (  7.1101801747388019E-002, -8.8345400475189254E-002) (  5.4324247936370695E-002,-0.35724729170132302     )
 (  0.0000000000000000     , -0.0000000000000000     ) (  3.1887985299718286E-002, -1.3981756772576860E-002) (  0.0000000000000000     , -0.0000000000000000     ) ( -4.8275750313379211E-002, 0.16382986829466095     ) ( -3.8719280409836604E-002,-0.25013532959821821     ) (  4.9873713974229780E-002,  6.4784665544192044E-002) (  7.2616956760716500E-002,  3.5350096412109060E-002) (-0.43060555148914947     , -0.0000000000000000     ) (-0.55636856603433715     , 0.27221053990308486     ) (-0.12827270802931759     , 0.17231448496777646     )
 (  0.0000000000000000     , -0.0000000000000000     ) (  0.0000000000000000     , -0.0000000000000000     ) (  3.1887985299718286E-002, -1.3981756772576860E-002) ( -6.7017660596469644E-002,  7.8004123998873354E-002) (  1.7561507662270954E-002, -5.9535698084342607E-002) ( -1.6541499059078223E-002,-0.10428973348830806     ) (  7.1101801747388019E-002,  8.8345400475189254E-002) (-0.55636856603433715     ,-0.27221053990308486     ) ( 0.64465705824419561     , -0.0000000000000000     ) ( 0.39968496253754721     ,-0.19838332108737630     )
 (  0.0000000000000000     , -0.0000000000000000     ) (  0.0000000000000000     , -0.0000000000000000     ) (  0.0000000000000000     , -0.0000000000000000     ) (  2.0875586627942592E-002, -9.1532083941135607E-003) ( -8.2079536108188383E-002,  9.5535150815013722E-002) (  7.8911095879201407E-002,-0.26768408933153315     ) (  5.4324247936370695E-002, 0.35724729170132302     ) (-0.12827270802931759     ,-0.17231448496777646     ) ( 0.39968496253754721     , 0.19838332108737630     ) (-0.30168688369806929     , -0.0000000000000000     )
 Mode          24
 ( -3.5442207763882655E-002, -0.0000000000000000     ) (-0.29387225511900267     , 0.14885347265021481     ) ( -4.4629092190208608E-002,  6.1714348758996895E-002) ( -2.7379388789033021E-002, 0.17194666920478630     ) ( 0.11152636074608602     , 0.34965044839129383     ) ( -3.2844203946938336E-002, -3.3365685660654551E-002) ( -2.7160813205508255E-002, -9.0705344316809183E-003) (  0.0000000000000000     ,  0.0000000000000000     ) (  0.0000000000000000     ,  0.0000000000000000     ) (  0.0000000000000000     ,  0.0000000000000000     )
 (-0.29387225511900267     ,-0.14885347265021481     ) ( -1.1788369981254175E-002, -0.0000000000000000     ) ( 0.41030357996746775     ,-0.20768122858926200     ) (  4.5824291212866741E-002, -6.3293981470768104E-002) (  6.7736808321283469E-003, -4.3054539400620512E-002) (  2.5000338066630604E-002,  7.8393521546701220E-002) ( -2.6817180225968070E-002, -2.7242968262233692E-002) ( -4.1488827483599250E-002, -1.3855470208960352E-002) (  0.0000000000000000     ,  0.0000000000000000     ) (  0.0000000000000000     ,  0.0000000000000000     )
 ( -4.4629092190208608E-002, -6.1714348758996895E-002) ( 0.41030357996746775     , 0.20768122858926200     ) (  1.1758809394813705E-002, -0.0000000000000000     ) ( -5.5751025184663870E-002,  2.8192701583398337E-002) (  2.3019760111584363E-002, -3.1817235006766066E-002) (  1.7951269499196537E-002,-0.11325147315442992     ) ( -6.7897561545371604E-002,-0.21284239934219956     ) (  0.0000000000000000     ,  0.0000000000000000     ) ( -4.1488827483599250E-002, -1.3855470208960352E-002) (  0.0000000000000000     ,  0.0000000000000000     )
 ( -2.7379388789033021E-002,-0.17194666920478630     ) (  4.5824291212866741E-002,  6.3293981470768104E-002) ( -5.5751025184663870E-002, -2.8192701583398337E-002) (  1.8544222069183200E-002, -0.0000000000000000     ) (-0.30924282539647374     , 0.15651182436291419     ) ( -3.4245124120546283E-002,  4.7287108778375171E-002) (  0.0000000000000000     ,  0.0000000000000000     ) ( -6.7897561545371604E-002,-0.21284239934219956     ) (  2.6817180225968070E-002,  2.7242968262233692E-002) ( -2.7160813205508255E-002, -9.0705344316809183E-003)
 ( 0.11152636074608602     ,-0.34965044839129383     ) (  6.7736808321283469E-003,  4.3054539400620512E-002) (  2.3019760111584363E-002,  3.1817235006766066E-002) (-0.30924282539647374     ,-0.15651182436291419     ) (  1.6927546281139919E-002, -0.0000000000000000     ) (  0.0000000000000000     ,  0.0000000000000000     ) ( -3.4245124120546283E-002,  4.7287108778375171E-002) ( -1.7951269499196537E-002, 0.11325147315442992     ) (  2.5000338066630604E-002,  7.8393521546701220E-002) (  3.2844203946938336E-002,  3.3365685660654551E-002)
 ( -3.2844203946938336E-002,  3.3365685660654551E-002) (  2.5000338066630604E-002, -7.8393521546701220E-002) (  1.7951269499196537E-002, 0.11325147315442992     ) ( -3.4245124120546283E-002, -4.7287108778375171E-002) (  0.0000000000000000     , -0.0000000000000000     ) (  1.6927546281139919E-002, -0.0000000000000000     ) ( 0.30924282539647374     ,-0.15651182436291419     ) (  2.3019760111584363E-002, -3.1817235006766066E-002) ( -6.7736808321283469E-003,  4.3054539400620512E-002) ( 0.11152636074608602     , 0.34965044839129383     )
 ( -2.7160813205508255E-002,  9.0705344316809183E-003) ( -2.6817180225968070E-002,  2.7242968262233692E-002) ( -6.7897561545371604E-002, 0.21284239934219956     ) (  0.0000000000000000     , -0.0000000000000000     ) ( -3.4245124120546283E-002, -4.7287108778375171E-002) ( 0.30924282539647374     , 0.15651182436291419     ) (  1.8544222069183200E-002, -0.0000000000000000     ) (  5.5751025184663870E-002, -2.8192701583398337E-002) (  4.5824291212866741E-002, -6.3293981470768104E-002) (  2.7379388789033021E-002,-0.17194666920478630     )
 (  0.0000000000000000     , -0.0000000000000000     ) ( -4.1488827483599250E-002,  1.3855470208960352E-002) (  0.0000000000000000     , -0.0000000000000000     ) ( -6.7897561545371604E-002, 0.21284239934219956     ) ( -1.7951269499196537E-002,-0.11325147315442992     ) (  2.3019760111584363E-002,  3.1817235006766066E-002) (  5.5751025184663870E-002,  2.8192701583398337E-002) (  1.1758809394813705E-002, -0.0000000000000000     ) (-0.41030357996746775     , 0.20768122858926200     ) ( -4.4629092190208608E-002,  6.1714348758996895E-002)
 (  0.0000000000000000     , -0.0000000000000000     ) (  0.0000000000000000     , -0.0000000000000000     ) ( -4.1488827483599250E-002,  1.3855470208960352E-002) (  2.6817180225968070E-002, -2.7242968262233692E-002) (  2.5000338066630604E-002, -7.8393521546701220E-002) ( -6.7736808321283469E-003, -4.3054539400620512E-002) (  4.5824291212866741E-002,  6.3293981470768104E-002) (-0.41030357996746775     ,-0.20768122858926200     ) ( -1.1788369981254175E-002, -0.0000000000000000     ) ( 0.29387225511900267     ,-0.14885347265021481     )
 (  0.0000000000000000     , -0.0000000000000000     ) (  0.0000000000000000     , -0.0000000000000000     ) (  0.0000000000000000     , -0.0000000000000000     ) ( -2.7160813205508255E-002,  9.0705344316809183E-003) (  3.2844203946938336E-002, -3.3365685660654551E-002) ( 0.11152636074608602     ,-0.34965044839129383     ) (  2.7379388789033021E-002, 0.17194666920478630     ) ( -4.4629092190208608E-002, -6.1714348758996895E-002) ( 0.29387225511900267     , 0.14885347265021481     ) ( -3.5442207763882655E-002, -0.0000000000000000     )
 Mode          25
 ( -4.5422678378049156E-002, -0.0000000000000000     ) (-0.34931201425233804     , 0.17696161315435149     ) ( -8.4326849219151262E-002, 0.11643216317941012     ) ( -4.2540504506002087E-002, 0.26543894072170343     ) ( 0.20378634165902151     , 0.63978055564541436     ) (  7.1929153568932633E-002,  7.3021988476317856E-002) ( -2.7776338152676185E-002, -9.2714148635353322E-003) (  0.0000000000000000     ,  0.0000000000000000     ) (  0.0000000000000000     ,  0.0000000000000000     ) (  0.0000000000000000     ,  0.0000000000000000     )
 (-0.34931201425233804     ,-0.17696161315435149     ) ( -3.6949651812802582E-002, -0.0000000000000000     ) ( 0.43352025067321465     ,-0.21939788461625401     ) (  7.2184363737939614E-002, -9.9778586793544663E-002) (  1.0973025132929234E-002, -6.9080449925037923E-002) (  4.6294530239492572E-002, 0.14536075580839655     ) (  5.8729907958058832E-002,  5.9622203923457330E-002) ( -4.2429057371109490E-002, -1.4162320137163110E-002) (  0.0000000000000000     ,  0.0000000000000000     ) (  0.0000000000000000     ,  0.0000000000000000     )
 ( -8.4326849219151262E-002,-0.11643216317941012     ) ( 0.43352025067321465     , 0.21939788461625401     ) (  3.8049934459268214E-002, -0.0000000000000000     ) ( -4.4929387607284224E-002,  2.2682703360485404E-002) (  4.0406688849797437E-002, -5.5817396999326176E-002) (  2.8340113372974856E-002,-0.17744544369721207     ) (-0.12294008127899855     ,-0.38592853501874358     ) (  0.0000000000000000     ,  0.0000000000000000     ) ( -4.2429057371109490E-002, -1.4162320137163110E-002) (  0.0000000000000000     ,  0.0000000000000000     )
 ( -4.2540504506002087E-002,-0.26543894072170343     ) (  7.2184363737939614E-002,  9.9778586793544663E-002) ( -4.4929387607284224E-002, -2.2682703360485404E-002) (  3.7969931279502447E-002, -0.0000000000000000     ) (-0.31632684661875826     , 0.16004995188446708     ) ( -5.1529544000197075E-002,  7.1244785181630674E-002) (  0.0000000000000000     ,  0.0000000000000000     ) (-0.12294008127899855     ,-0.38592853501874358     ) ( -5.8729907958058832E-002, -5.9622203923457330E-002) ( -2.7776338152676185E-002, -9.2714148635353322E-003)
 ( 0.20378634165902151     ,-0.63978055564541436     ) (  1.0973025132929234E-002,  6.9080449925037923E-002) (  4.0406688849797437E-002,  5.5817396999326176E-002) (-0.31632684661875826     ,-0.16004995188446708     ) (  6.3524644520810795E-003, -0.0000000000000000     ) (  0.0000000000000000     ,  0.0000000000000000     ) ( -5.1529544000197075E-002,  7.1244785181630674E-002) ( -2.8340113372974856E-002, 0.17744544369721207     ) (  4.6294530239492572E-002, 0.14536075580839655     ) ( -7.1929153568932633E-002, -7.3021988476317856E-002)
 (  7.1929153568932633E-002, -7.3021988476317856E-002) (  4.6294530239492572E-002,-0.14536075580839655     ) (  2.8340113372974856E-002, 0.17744544369721207     ) ( -5.1529544000197075E-002, -7.1244785181630674E-002) (  0.0000000000000000     , -0.0000000000000000     ) (  6.3524644520810795E-003, -0.0000000000000000     ) ( 0.31632684661875826     ,-0.16004995188446708     ) (  4.0406688849797437E-002, -5.5817396999326176E-002) ( -1.0973025132929234E-002,  6.9080449925037923E-002) ( 0.20378634165902151     , 0.63978055564541436     )
 ( -2.7776338152676185E-002,  9.2714148635353322E-003) (  5.8729907958058832E-002, -5.9622203923457330E-002) (-0.12294008127899855     , 0.38592853501874358     ) (  0.0000000000000000     , -0.0000000000000000     ) ( -5.1529544000197075E-002, -7.1244785181630674E-002) ( 0.31632684661875826     , 0.16004995188446708     ) (  3.7969931279502447E-002, -0.0000000000000000     ) (  4.4929387607284224E-002, -2.2682703360485404E-002) (  7.2184363737939614E-002, -9.9778586793544663E-002) (  4.2540504506002087E-002,-0.26543894072170343     )
 (  0.0000000000000000     , -0.0000000000000000     ) ( -4.2429057371109490E-002,  1.4162320137163110E-002) (  0.0000000000000000     , -0.0000000000000000     ) (-0.12294008127899855     , 0.38592853501874358     ) ( -2.8340113372974856E-002,-0.17744544369721207     ) (  4.0406688849797437E-002,  5.5817396999326176E-002) (  4.4929387607284224E-002,  2.2682703360485404E-002) (  3.8049934459268214E-002, -0.0000000000000000     ) (-0.43352025067321465     , 0.21939788461625401     ) ( -8.4326849219151262E-002, 0.11643216317941012     )
 (  0.0000000000000000     , -0.0000000000000000     ) (  0.0000000000000000     , -0.0000000000000000     ) ( -4.2429057371109490E-002,  1.4162320137163110E-002) ( -5.8729907958058832E-002,  5.9622203923457330E-002) (  4.6294530239492572E-002,-0.14536075580839655     ) ( -1.0973025132929234E-002, -6.9080449925037923E-002) (  7.2184363737939614E-002,  9.9778586793544663E-002) (-0.43352025067321465     ,-0.21939788461625401     ) ( -3.6949651812802582E-002, -0.0000000000000000     ) ( 0.34931201425233804     ,-0.17696161315435149     )
 (  0.0000000000000000     , -0.0000000000000000     ) (  0.0000000000000000     , -0.0000000000000000     ) (  0.0000000000000000     , -0.0000000000000000     ) ( -2.7776338152676185E-002,  9.2714148635353322E-003) ( -7.1929153568932633E-002,  7.3021988476317856E-002) ( 0.20378634165902151     ,-0.63978055564541436     ) (  4.2540504506002087E-002, 0.26543894072170343     ) ( -8.4326849219151262E-002,-0.11643216317941012     ) ( 0.34931201425233804     , 0.17696161315435149     ) ( -4.5422678378049156E-002, -0.0000000000000000     )
 Mode          26
 ( -8.3359065611921468E-002, -0.0000000000000000     ) ( 0.37747938935747027     ,-0.19182939948614217     ) (-0.13626363366924665     , 0.18632545503237175     ) (  9.7172405652859502E-003, -5.7036451083908021E-002) (  7.8243674200172725E-002, 0.24583339509816590     ) ( -5.0984460864678546E-002, -5.1821897282939546E-002) ( -1.9941690468287879E-002, -6.6662901225714869E-003) (  0.0000000000000000     ,  0.0000000000000000     ) (  0.0000000000000000     ,  0.0000000000000000     ) (  0.0000000000000000     ,  0.0000000000000000     )
 ( 0.37747938935747027     , 0.19182939948614217     ) (  5.8478520040208426E-002, -0.0000000000000000     ) (-0.60130353853976215     , 0.30564097917430455     ) ( 0.16288213641360583     ,-0.22275744952789484     ) ( -4.3435998795992902E-003,  2.5703412261027229E-002) (  1.7423902368571123E-002,  5.4741397044299422E-002) ( -4.1628637976453484E-002, -4.2312401948707952E-002) ( -3.0461435352102859E-002, -1.0182926363740094E-002) (  0.0000000000000000     ,  0.0000000000000000     ) (  0.0000000000000000     ,  0.0000000000000000     )
 (-0.13626363366924665     ,-0.18632545503237175     ) (-0.60130353853976215     ,-0.30564097917430455     ) (  1.3879392425897193E-002, -0.0000000000000000     ) (  9.0475961105135894E-002, -4.6002273164681307E-002) (  7.7470647907862539E-002,-0.10594195116717026     ) ( -8.3106467284033824E-003,  4.8988445910158433E-002) ( -4.7847362981277064E-002,-0.15033629029515944     ) (  0.0000000000000000     ,  0.0000000000000000     ) ( -3.0461435352102859E-002, -1.0182926363740094E-002) (  0.0000000000000000     ,  0.0000000000000000     )
 (  9.7172405652859502E-003,  5.7036451083908021E-002) ( 0.16288213641360583     , 0.22275744952789484     ) (  9.0475961105135894E-002,  4.6002273164681307E-002) ( -1.4548741270003582E-003, -0.0000000000000000     ) ( 0.45637157172837617     ,-0.23198202919777111     ) (-0.12114047373908765     , 0.16567334987655422     ) (  0.0000000000000000     ,  0.0000000000000000     ) ( -4.7847362981277064E-002,-0.15033629029515944     ) (  4.1628637976453484E-002,  4.2312401948707952E-002) ( -1.9941690468287879E-002, -6.6662901225714869E-003)
 (  7.8243674200172725E-002,-0.24583339509816590     ) ( -4.3435998795992902E-003, -2.5703412261027229E-002) (  7.7470647907862539E-002, 0.10594195116717026     ) ( 0.45637157172837617     , 0.23198202919777111     ) (  1.2456027272816188E-002, -0.0000000000000000     ) (  0.0000000000000000     ,  0.0000000000000000     ) (-0.12114047373908765     , 0.16567334987655422     ) (  8.3106467284033824E-003, -4.8988445910158433E-002) (  1.7423902368571123E-002,  5.4741397044299422E-002) (  5.0984460864678546E-002,  5.1821897282939546E-002)
 ( -5.0984460864678546E-002,  5.1821897282939546E-002) (  1.7423902368571123E-002, -5.4741397044299422E-002) ( -8.3106467284033824E-003, -4.8988445910158433E-002) (-0.12114047373908765     ,-0.16567334987655422     ) (  0.0000000000000000     , -0.0000000000000000     ) (  1.2456027272816188E-002, -0.0000000000000000     ) (-0.45637157172837617     , 0.23198202919777111     ) (  7.7470647907862539E-002,-0.10594195116717026     ) (  4.3435998795992902E-003, -2.5703412261027229E-002) (  7.8243674200172725E-002, 0.24583339509816590     )
 ( -1.9941690468287879E-002,  6.6662901225714869E-003) ( -4.1628637976453484E-002,  4.2312401948707952E-002) ( -4.7847362981277064E-002, 0.15033629029515944     ) (  0.0000000000000000     , -0.0000000000000000     ) (-0.12114047373908765     ,-0.16567334987655422     ) (-0.45637157172837617     ,-0.23198202919777111     ) ( -1.4548741270003582E-003, -0.0000000000000000     ) ( -9.0475961105135894E-002,  4.6002273164681307E-002) ( 0.16288213641360583     ,-0.22275744952789484     ) ( -9.7172405652859502E-003,  5.7036451083908021E-002)
 (  0.0000000000000000     , -0.0000000000000000     ) ( -3.0461435352102859E-002,  1.0182926363740094E-002) (  0.0000000000000000     , -0.0000000000000000     ) ( -4.7847362981277064E-002, 0.15033629029515944     ) (  8.3106467284033824E-003,  4.8988445910158433E-002) (  7.7470647907862539E-002, 0.10594195116717026     ) ( -9.0475961105135894E-002, -4.6002273164681307E-002) (  1.3879392425897193E-002, -0.0000000000000000     ) ( 0.60130353853976215     ,-0.30564097917430455     ) (-0.13626363366924665     , 0.18632545503237175     )
 (  0.0000000000000000     , -0.0000000000000000     ) (  0.0000000000000000     , -0.0000000000000000     ) ( -3.0461435352102859E-002,  1.0182926363740094E-002) (  4.1628637976453484E-002, -4.2312401948707952E-002) (  1.7423902368571123E-002, -5.4741397044299422E-002) (  4.3435998795992902E-003,  2.5703412261027229E-002) ( 0.16288213641360583     , 0.22275744952789484     ) ( 0.60130353853976215     , 0.30564097917430455     ) (  5.8478520040208426E-002, -0.0000000000000000     ) (-0.37747938935747027     , 0.19182939948614217     )
 (  0.0000000000000000     , -0.0000000000000000     ) (  0.0000000000000000     , -0.0000000000000000     ) (  0.0000000000000000     , -0.0000000000000000     ) ( -1.9941690468287879E-002,  6.6662901225714869E-003) (  5.0984460864678546E-002, -5.1821897282939546E-002) (  7.8243674200172725E-002,-0.24583339509816590     ) ( -9.7172405652859502E-003, -5.7036451083908021E-002) (-0.13626363366924665     ,-0.18632545503237175     ) (-0.37747938935747027     ,-0.19182939948614217     ) ( -8.3359065611921468E-002, -0.0000000000000000     )
 Mode          27
 (-0.28375182186939574     , -0.0000000000000000     ) ( 0.35308816376875513     ,-0.17965900426542308     ) (-0.30185945729043578     , 0.41310767819180605     ) (  8.5279883409543930E-004, -1.0038654659046981E-003) (  6.2938773162986489E-002, 0.19778687137170986     ) ( -4.6435426935908145E-002, -4.7203553546025699E-002) ( -2.2394908696956602E-002, -7.4886892385306533E-003) (  0.0000000000000000     ,  0.0000000000000000     ) (  0.0000000000000000     ,  0.0000000000000000     ) (  0.0000000000000000     ,  0.0000000000000000     )
 ( 0.35308816376875513     , 0.17965900426542308     ) ( 0.49559225162241027     , -0.0000000000000000     ) (-0.54645228960433234     , 0.27819269896102200     ) ( 0.32073777058576086     ,-0.43896826461622968     ) ( -1.3589152083047695E-003,  6.7987707997761819E-003) (  1.4426070211961965E-002,  4.5332286138810518E-002) ( -3.7914367327088229E-002, -3.8541540077968818E-002) ( -3.4208788095142828E-002, -1.1439161763855977E-002) (  0.0000000000000000     ,  0.0000000000000000     ) (  0.0000000000000000     ,  0.0000000000000000     )
 (-0.30185945729043578     ,-0.41310767819180605     ) (-0.54645228960433234     ,-0.27819269896102200     ) (-0.25610495767442137     , -0.0000000000000000     ) (  7.8247904294047627E-002, -3.9870499305042870E-002) ( 0.16068091854061006     ,-0.21990568348847103     ) ( -1.7070688744338085E-003,  7.2085971600874847E-003) ( -3.7734233109552158E-002,-0.11858465284879495     ) (  0.0000000000000000     ,  0.0000000000000000     ) ( -3.4208788095142828E-002, -1.1439161763855977E-002) (  0.0000000000000000     ,  0.0000000000000000     )
 (  8.5279883409543930E-004,  1.0038654659046981E-003) ( 0.32073777058576086     , 0.43896826461622968     ) (  7.8247904294047627E-002,  3.9870499305042870E-002) (-0.19655460347178572     , -0.0000000000000000     ) ( 0.41166327059219099     ,-0.20959995758957764     ) (-0.23626642246801394     , 0.32336033249085450     ) (  0.0000000000000000     ,  0.0000000000000000     ) ( -3.7734233109552158E-002,-0.11858465284879495     ) (  3.7914367327088229E-002,  3.8541540077968818E-002) ( -2.2394908696956602E-002, -7.4886892385306533E-003)
 (  6.2938773162986489E-002,-0.19778687137170986     ) ( -1.3589152083047695E-003, -6.7987707997761819E-003) ( 0.16068091854061006     , 0.21990568348847103     ) ( 0.41166327059219099     , 0.20959995758957764     ) ( 0.24081913139319253     , -0.0000000000000000     ) (  0.0000000000000000     ,  0.0000000000000000     ) (-0.23626642246801394     , 0.32336033249085450     ) (  1.7070688744338085E-003, -7.2085971600874847E-003) (  1.4426070211961965E-002,  4.5332286138810518E-002) (  4.6435426935908145E-002,  4.7203553546025699E-002)
 ( -4.6435426935908145E-002,  4.7203553546025699E-002) (  1.4426070211961965E-002, -4.5332286138810518E-002) ( -1.7070688744338085E-003, -7.2085971600874847E-003) (-0.23626642246801394     ,-0.32336033249085450     ) (  0.0000000000000000     , -0.0000000000000000     ) ( 0.24081913139319253     , -0.0000000000000000     ) (-0.41166327059219099     , 0.20959995758957764     ) ( 0.16068091854061006     ,-0.21990568348847103     ) (  1.3589152083047695E-003, -6.7987707997761819E-003) (  6.2938773162986489E-002, 0.19778687137170986     )
 ( -2.2394908696956602E-002,  7.4886892385306533E-003) ( -3.7914367327088229E-002,  3.8541540077968818E-002) ( -3.7734233109552158E-002, 0.11858465284879495     ) (  0.0000000000000000     , -0.0000000000000000     ) (-0.23626642246801394     ,-0.32336033249085450     ) (-0.41166327059219099     ,-0.20959995758957764     ) (-0.19655460347178572     , -0.0000000000000000     ) ( -7.8247904294047627E-002,  3.9870499305042870E-002) ( 0.32073777058576086     ,-0.43896826461622968     ) ( -8.5279883409543930E-004,  1.0038654659046981E-003)
 (  0.0000000000000000     , -0.0000000000000000     ) ( -3.4208788095142828E-002,  1.1439161763855977E-002) (  0.0000000000000000     , -0.0000000000000000     ) ( -3.7734233109552158E-002, 0.11858465284879495     ) (  1.7070688744338085E-003,  7.2085971600874847E-003) ( 0.16068091854061006     , 0.21990568348847103     ) ( -7.8247904294047627E-002, -3.9870499305042870E-002) (-0.25610495767442137     , -0.0000000000000000     ) ( 0.54645228960433234     ,-0.27819269896102200     ) (-0.30185945729043578     , 0.41310767819180605     )
 (  0.0000000000000000     , -0.0000000000000000     ) (  0.0000000000000000     , -0.0000000000000000     ) ( -3.4208788095142828E-002,  1.1439161763855977E-002) (  3.7914367327088229E-002, -3.8541540077968818E-002) (  1.4426070211961965E-002, -4.5332286138810518E-002) (  1.3589152083047695E-003,  6.7987707997761819E-003) ( 0.32073777058576086     , 0.43896826461622968     ) ( 0.54645228960433234     , 0.27819269896102200     ) ( 0.49559225162241027     , -0.0000000000000000     ) (-0.35308816376875513     , 0.17965900426542308     )
 (  0.0000000000000000     , -0.0000000000000000     ) (  0.0000000000000000     , -0.0000000000000000     ) (  0.0000000000000000     , -0.0000000000000000     ) ( -2.2394908696956602E-002,  7.4886892385306533E-003) (  4.6435426935908145E-002, -4.7203553546025699E-002) (  6.2938773162986489E-002,-0.19778687137170986     ) ( -8.5279883409543930E-004, -1.0038654659046981E-003) (-0.30185945729043578     ,-0.41310767819180605     ) (-0.35308816376875513     ,-0.17965900426542308     ) (-0.28375182186939574     , -0.0000000000000000     )
 Mode          28
 (-0.20886860751759367     , -0.0000000000000000     ) ( 0.53982802065810442     ,-0.27411041230683286     ) (-0.11345575772533886     , 0.15501893539006872     ) ( -5.3351117168425631E-002, 0.32986385592274470     ) ( 0.21497635529624784     , 0.67538541032674204     ) ( -8.5072737771984333E-002, -8.6430777321001045E-002) ( -3.7478555051987723E-002, -1.2517185102835619E-002) (  0.0000000000000000     ,  0.0000000000000000     ) (  0.0000000000000000     ,  0.0000000000000000     ) (  0.0000000000000000     ,  0.0000000000000000     )
 ( 0.53982802065810442     , 0.27411041230683286     ) ( 0.38976025102145723     , -0.0000000000000000     ) (-0.92671817494621511     , 0.47059839678714876     ) ( 0.15984976539452367     ,-0.21853321853931720     ) (  1.5362370156854068E-002, -9.5300174591947062E-002) (  4.7647408377319622E-002, 0.14969085423543210     ) ( -6.9461599520986211E-002, -7.0570434169522994E-002) ( -5.7249438487767791E-002, -1.9120316073839277E-002) (  0.0000000000000000     ,  0.0000000000000000     ) (  0.0000000000000000     ,  0.0000000000000000     )
 (-0.11345575772533886     ,-0.15501893539006872     ) (-0.92671817494621511     ,-0.47059839678714876     ) (-0.26717825613585122     , -0.0000000000000000     ) ( 0.15193044862976376     , -7.7157096388911148E-002) (  7.1199607656393979E-002, -9.7318493078766208E-002) (  3.7142872535201092E-002,-0.22996652985822566     ) (-0.13187544528177872     ,-0.41431268889671052     ) (  0.0000000000000000     ,  0.0000000000000000     ) ( -5.7249438487767791E-002, -1.9120316073839277E-002) (  0.0000000000000000     ,  0.0000000000000000     )
 ( -5.3351117168425631E-002,-0.32986385592274470     ) ( 0.15984976539452367     , 0.21853321853931720     ) ( 0.15193044862976376     ,  7.7157096388911148E-002) (-0.16839864072707122     , -0.0000000000000000     ) ( 0.71181301427306343     ,-0.36146999608384411     ) (-0.12009309971272389     , 0.16418378612685988     ) (  0.0000000000000000     ,  0.0000000000000000     ) (-0.13187544528177872     ,-0.41431268889671052     ) (  6.9461599520986211E-002,  7.0570434169522994E-002) ( -3.7478555051987723E-002, -1.2517185102835619E-002)
 ( 0.21497635529624784     ,-0.67538541032674204     ) (  1.5362370156854068E-002,  9.5300174591947062E-002) (  7.1199607656393979E-002,  9.7318493078766208E-002) ( 0.71181301427306343     , 0.36146999608384411     ) ( 0.25468525335905884     , -0.0000000000000000     ) (  0.0000000000000000     ,  0.0000000000000000     ) (-0.12009309971272389     , 0.16418378612685988     ) ( -3.7142872535201092E-002, 0.22996652985822566     ) (  4.7647408377319622E-002, 0.14969085423543210     ) (  8.5072737771984333E-002,  8.6430777321001045E-002)
 ( -8.5072737771984333E-002,  8.6430777321001045E-002) (  4.7647408377319622E-002,-0.14969085423543210     ) (  3.7142872535201092E-002, 0.22996652985822566     ) (-0.12009309971272389     ,-0.16418378612685988     ) (  0.0000000000000000     , -0.0000000000000000     ) ( 0.25468525335905884     , -0.0000000000000000     ) (-0.71181301427306343     , 0.36146999608384411     ) (  7.1199607656393979E-002, -9.7318493078766208E-002) ( -1.5362370156854068E-002,  9.5300174591947062E-002) ( 0.21497635529624784     , 0.67538541032674204     )
 ( -3.7478555051987723E-002,  1.2517185102835619E-002) ( -6.9461599520986211E-002,  7.0570434169522994E-002) (-0.13187544528177872     , 0.41431268889671052     ) (  0.0000000000000000     , -0.0000000000000000     ) (-0.12009309971272389     ,-0.16418378612685988     ) (-0.71181301427306343     ,-0.36146999608384411     ) (-0.16839864072707122     , -0.0000000000000000     ) (-0.15193044862976376     ,  7.7157096388911148E-002) ( 0.15984976539452367     ,-0.21853321853931720     ) (  5.3351117168425631E-002,-0.32986385592274470     )
 (  0.0000000000000000     , -0.0000000000000000     ) ( -5.7249438487767791E-002,  1.9120316073839277E-002) (  0.0000000000000000     , -0.0000000000000000     ) (-0.13187544528177872     , 0.41431268889671052     ) ( -3.7142872535201092E-002,-0.22996652985822566     ) (  7.1199607656393979E-002,  9.7318493078766208E-002) (-0.15193044862976376     , -7.7157096388911148E-002) (-0.26717825613585122     , -0.0000000000000000     ) ( 0.92671817494621511     ,-0.47059839678714876     ) (-0.11345575772533886     , 0.15501893539006872     )
 (  0.0000000000000000     , -0.0000000000000000     ) (  0.0000000000000000     , -0.0000000000000000     ) ( -5.7249438487767791E-002,  1.9120316073839277E-002) (  6.9461599520986211E-002, -7.0570434169522994E-002) (  4.7647408377319622E-002,-0.14969085423543210     ) ( -1.5362370156854068E-002, -9.5300174591947062E-002) ( 0.15984976539452367     , 0.21853321853931720     ) ( 0.92671817494621511     , 0.47059839678714876     ) ( 0.38976025102145723     , -0.0000000000000000     ) (-0.53982802065810442     , 0.27411041230683286     )
 (  0.0000000000000000     , -0.0000000000000000     ) (  0.0000000000000000     , -0.0000000000000000     ) (  0.0000000000000000     , -0.0000000000000000     ) ( -3.7478555051987723E-002,  1.2517185102835619E-002) (  8.5072737771984333E-002, -8.6430777321001045E-002) ( 0.21497635529624784     ,-0.67538541032674204     ) (  5.3351117168425631E-002, 0.32986385592274470     ) (-0.11345575772533886     ,-0.15501893539006872     ) (-0.53982802065810442     ,-0.27411041230683286     ) (-0.20886860751759367     , -0.0000000000000000     )
 Mode          29
 (-0.27273945920662934     , -0.0000000000000000     ) ( 0.73512005516482248     ,-0.37256290541643139     ) (-0.19088971244334388     , 0.26213408013233214     ) ( -6.0127877356572837E-002, 0.35930403225071278     ) ( 0.19533015552225549     , 0.61167660791508360     ) ( -4.1534738770033268E-002, -4.5421261789790085E-002) ( -3.8624544518995975E-002, -1.3232286049783130E-002) (  0.0000000000000000     ,  0.0000000000000000     ) (  0.0000000000000000     ,  0.0000000000000000     ) (  0.0000000000000000     ,  0.0000000000000000     )
 ( 0.73512005516482248     , 0.37256290541643139     ) ( 0.50987288855809310     , -0.0000000000000000     ) ( -1.2821363656662275     , 0.64987771875120703     ) ( 0.22813120181798496     ,-0.31434138276020063     ) (  1.9121995138771962E-002,-0.11510353131191624     ) (  4.3529668314748804E-002, 0.13605071946863284     ) ( -3.3912972195458427E-002, -3.7086304952786767E-002) ( -5.8999966313830261E-002, -2.0212650813479800E-002) (  0.0000000000000000     ,  0.0000000000000000     ) (  0.0000000000000000     ,  0.0000000000000000     )
 (-0.19088971244334388     ,-0.26213408013233214     ) ( -1.2821363656662275     ,-0.64987771875120703     ) (-0.31998113999864658     , -0.0000000000000000     ) ( 0.21698176725434318     ,-0.11019870197047510     ) ( 0.10913762223044922     ,-0.15024460275270363     ) (  4.3669098278813656E-002,-0.26178878823504248     ) (-0.11938889813720489     ,-0.37434869236765278     ) (  0.0000000000000000     ,  0.0000000000000000     ) ( -5.8999966313830261E-002, -2.0212650813479800E-002) (  0.0000000000000000     ,  0.0000000000000000     )
 ( -6.0127877356572837E-002,-0.35930403225071278     ) ( 0.22813120181798496     , 0.31434138276020063     ) ( 0.21698176725434318     , 0.11019870197047510     ) (-0.21622867928632505     , -0.0000000000000000     ) ( 0.99069081298878892     ,-0.50237873173587033     ) (-0.16844150533986416     , 0.23199758970278392     ) (  0.0000000000000000     ,  0.0000000000000000     ) (-0.11938889813720489     ,-0.37434869236765278     ) (  3.3912972195458427E-002,  3.7086304952786767E-002) ( -3.8624544518995975E-002, -1.3232286049783130E-002)
 ( 0.19533015552225549     ,-0.61167660791508360     ) (  1.9121995138771962E-002, 0.11510353131191624     ) ( 0.10913762223044922     , 0.15024460275270363     ) ( 0.99069081298878892     , 0.50237873173587033     ) ( 0.29907638993350788     , -0.0000000000000000     ) (  0.0000000000000000     ,  0.0000000000000000     ) (-0.16844150533986416     , 0.23199758970278392     ) ( -4.3669098278813656E-002, 0.26178878823504248     ) (  4.3529668314748804E-002, 0.13605071946863284     ) (  4.1534738770033268E-002,  4.5421261789790085E-002)
 ( -4.1534738770033268E-002,  4.5421261789790085E-002) (  4.3529668314748804E-002,-0.13605071946863284     ) (  4.3669098278813656E-002, 0.26178878823504248     ) (-0.16844150533986416     ,-0.23199758970278392     ) (  0.0000000000000000     , -0.0000000000000000     ) ( 0.29907638993350788     , -0.0000000000000000     ) (-0.99069081298878892     , 0.50237873173587033     ) ( 0.10913762223044922     ,-0.15024460275270363     ) ( -1.9121995138771962E-002, 0.11510353131191624     ) ( 0.19533015552225549     , 0.61167660791508360     )
 ( -3.8624544518995975E-002,  1.3232286049783130E-002) ( -3.3912972195458427E-002,  3.7086304952786767E-002) (-0.11938889813720489     , 0.37434869236765278     ) (  0.0000000000000000     , -0.0000000000000000     ) (-0.16844150533986416     ,-0.23199758970278392     ) (-0.99069081298878892     ,-0.50237873173587033     ) (-0.21622867928632505     , -0.0000000000000000     ) (-0.21698176725434318     , 0.11019870197047510     ) ( 0.22813120181798496     ,-0.31434138276020063     ) (  6.0127877356572837E-002,-0.35930403225071278     )
 (  0.0000000000000000     , -0.0000000000000000     ) ( -5.8999966313830261E-002,  2.0212650813479800E-002) (  0.0000000000000000     , -0.0000000000000000     ) (-0.11938889813720489     , 0.37434869236765278     ) ( -4.3669098278813656E-002,-0.26178878823504248     ) ( 0.10913762223044922     , 0.15024460275270363     ) (-0.21698176725434318     ,-0.11019870197047510     ) (-0.31998113999864658     , -0.0000000000000000     ) (  1.2821363656662275     ,-0.64987771875120703     ) (-0.19088971244334388     , 0.26213408013233214     )
 (  0.0000000000000000     , -0.0000000000000000     ) (  0.0000000000000000     , -0.0000000000000000     ) ( -5.8999966313830261E-002,  2.0212650813479800E-002) (  3.3912972195458427E-002, -3.7086304952786767E-002) (  4.3529668314748804E-002,-0.13605071946863284     ) ( -1.9121995138771962E-002,-0.11510353131191624     ) ( 0.22813120181798496     , 0.31434138276020063     ) (  1.2821363656662275     , 0.64987771875120703     ) ( 0.50987288855809310     , -0.0000000000000000     ) (-0.73512005516482248     , 0.37256290541643139     )
 (  0.0000000000000000     , -0.0000000000000000     ) (  0.0000000000000000     , -0.0000000000000000     ) (  0.0000000000000000     , -0.0000000000000000     ) ( -3.8624544518995975E-002,  1.3232286049783130E-002) (  4.1534738770033268E-002, -4.5421261789790085E-002) ( 0.19533015552225549     ,-0.61167660791508360     ) (  6.0127877356572837E-002, 0.35930403225071278     ) (-0.19088971244334388     ,-0.26213408013233214     ) (-0.73512005516482248     ,-0.37256290541643139     ) (-0.27273945920662934     , -0.0000000000000000     )
 Mode          30
 ( -5.0412588251748255E-002, -0.0000000000000000     ) (  3.3733037409134629E-002, -1.7241000885277045E-002) ( -5.0330128262625279E-003,  7.5157089888962490E-003) ( -2.7663897162370801E-002, 0.17026060495890075     ) ( -3.1045512370433928E-003, -9.5845877241301208E-003) (  1.6037908185792499E-002,  1.6335304680196731E-002) ( -4.5703986362926200E-003, -1.5298581109820001E-003) (  0.0000000000000000     ,  0.0000000000000000     ) (  0.0000000000000000     ,  0.0000000000000000     ) (  0.0000000000000000     ,  0.0000000000000000     )
 (  3.3733037409134629E-002,  1.7241000885277045E-002) (  8.0468596468178291E-002, -0.0000000000000000     ) ( -4.6685191876968131E-002,  2.3915489221285183E-002) (  1.2426371838779495E-003, -2.3312016759117560E-003) (  9.4366632394805253E-003, -5.8091713116788582E-002) ( -3.1094554551882480E-004, -9.3810047143933102E-004) (  1.3094897198932363E-002,  1.3337720419793312E-002) ( -6.9813992356446263E-003, -2.3368968653723894E-003) (  0.0000000000000000     ,  0.0000000000000000     ) (  0.0000000000000000     ,  0.0000000000000000     )
 ( -5.0330128262625279E-003, -7.5157089888962490E-003) ( -4.6685191876968131E-002, -2.3915489221285183E-002) ( -3.6123904919121277E-002, -0.0000000000000000     ) (  5.3965554869319227E-003, -2.7796949757240823E-003) (  2.1241839638631468E-003, -3.2296308627877968E-003) (  2.0730401963586519E-002,-0.12760031402460298     ) (  2.5973258947167288E-003,  8.0588282710745938E-003) (  0.0000000000000000     ,  0.0000000000000000     ) ( -6.9813992356446263E-003, -2.3368968653723894E-003) (  0.0000000000000000     ,  0.0000000000000000     )
 ( -2.7663897162370801E-002,-0.17026060495890075     ) (  1.2426371838779495E-003,  2.3312016759117560E-003) (  5.3965554869319227E-003,  2.7796949757240823E-003) ( -2.9790959716041534E-002, -0.0000000000000000     ) (  3.4208483010605861E-002, -1.7535667009166145E-002) (  4.5655182035282574E-004, -1.5939447646412140E-004) (  0.0000000000000000     ,  0.0000000000000000     ) (  2.5973258947167288E-003,  8.0588282710745938E-003) ( -1.3094897198932363E-002, -1.3337720419793312E-002) ( -4.5703986362926200E-003, -1.5298581109820001E-003)
 ( -3.1045512370433928E-003,  9.5845877241301208E-003) (  9.4366632394805253E-003,  5.8091713116788582E-002) (  2.1241839638631468E-003,  3.2296308627877968E-003) (  3.4208483010605861E-002,  1.7535667009166145E-002) (  3.5858856418732779E-002, -0.0000000000000000     ) (  0.0000000000000000     ,  0.0000000000000000     ) (  4.5655182035282574E-004, -1.5939447646412140E-004) ( -2.0730401963586519E-002, 0.12760031402460298     ) ( -3.1094554551882480E-004, -9.3810047143933102E-004) ( -1.6037908185792499E-002, -1.6335304680196731E-002)
 (  1.6037908185792499E-002, -1.6335304680196731E-002) ( -3.1094554551882480E-004,  9.3810047143933102E-004) (  2.0730401963586519E-002, 0.12760031402460298     ) (  4.5655182035282574E-004,  1.5939447646412140E-004) (  0.0000000000000000     , -0.0000000000000000     ) (  3.5858856418732779E-002, -0.0000000000000000     ) ( -3.4208483010605861E-002,  1.7535667009166145E-002) (  2.1241839638631468E-003, -3.2296308627877968E-003) ( -9.4366632394805253E-003,  5.8091713116788582E-002) ( -3.1045512370433928E-003, -9.5845877241301208E-003)
 ( -4.5703986362926200E-003,  1.5298581109820001E-003) (  1.3094897198932363E-002, -1.3337720419793312E-002) (  2.5973258947167288E-003, -8.0588282710745938E-003) (  0.0000000000000000     , -0.0000000000000000     ) (  4.5655182035282574E-004,  1.5939447646412140E-004) ( -3.4208483010605861E-002, -1.7535667009166145E-002) ( -2.9790959716041534E-002, -0.0000000000000000     ) ( -5.3965554869319227E-003,  2.7796949757240823E-003) (  1.2426371838779495E-003, -2.3312016759117560E-003) (  2.7663897162370801E-002,-0.17026060495890075     )
 (  0.0000000000000000     , -0.0000000000000000     ) ( -6.9813992356446263E-003,  2.3368968653723894E-003) (  0.0000000000000000     , -0.0000000000000000     ) (  2.5973258947167288E-003, -8.0588282710745938E-003) ( -2.0730401963586519E-002,-0.12760031402460298     ) (  2.1241839638631468E-003,  3.2296308627877968E-003) ( -5.3965554869319227E-003, -2.7796949757240823E-003) ( -3.6123904919121277E-002, -0.0000000000000000     ) (  4.6685191876968131E-002, -2.3915489221285183E-002) ( -5.0330128262625279E-003,  7.5157089888962490E-003)
 (  0.0000000000000000     , -0.0000000000000000     ) (  0.0000000000000000     , -0.0000000000000000     ) ( -6.9813992356446263E-003,  2.3368968653723894E-003) ( -1.3094897198932363E-002,  1.3337720419793312E-002) ( -3.1094554551882480E-004,  9.3810047143933102E-004) ( -9.4366632394805253E-003, -5.8091713116788582E-002) (  1.2426371838779495E-003,  2.3312016759117560E-003) (  4.6685191876968131E-002,  2.3915489221285183E-002) (  8.0468596468178291E-002, -0.0000000000000000     ) ( -3.3733037409134629E-002,  1.7241000885277045E-002)
 (  0.0000000000000000     , -0.0000000000000000     ) (  0.0000000000000000     , -0.0000000000000000     ) (  0.0000000000000000     , -0.0000000000000000     ) ( -4.5703986362926200E-003,  1.5298581109820001E-003) ( -1.6037908185792499E-002,  1.6335304680196731E-002) ( -3.1045512370433928E-003,  9.5845877241301208E-003) (  2.7663897162370801E-002, 0.17026060495890075     ) ( -5.0330128262625279E-003, -7.5157089888962490E-003) ( -3.3733037409134629E-002, -1.7241000885277045E-002) ( -5.0412588251748255E-002, -0.0000000000000000     )
 Mode          31
 ( -4.9632712107371330E-002, -0.0000000000000000     ) (  3.2246603834224681E-003, -1.6443347550521101E-003) (  2.9870591763159496E-002, -4.0321715147662252E-002) ( -6.8394502408059398E-003,  4.1989248715576202E-002) ( -5.2366456817662293E-003, -1.6289306178575470E-002) (  2.8922951059566575E-003,  2.9529030027278204E-003) ( -3.0636268156994440E-003, -1.0271425125227599E-003) (  0.0000000000000000     ,  0.0000000000000000     ) (  0.0000000000000000     ,  0.0000000000000000     ) (  0.0000000000000000     ,  0.0000000000000000     )
 (  3.2246603834224681E-003,  1.6443347550521101E-003) ( 0.10806144894974490     , -0.0000000000000000     ) (  2.1711839911264831E-002, -1.0992303972978354E-002) ( -2.6841391048325405E-002,  3.6179616288898944E-002) (  2.2096220580161952E-003, -1.3573659805250009E-002) ( -9.8011102495485533E-004, -3.0442414295409090E-003) (  2.3615490650476059E-003,  2.4110352055384805E-003) ( -4.6797672613464094E-003, -1.5689861043808912E-003) (  0.0000000000000000     ,  0.0000000000000000     ) (  0.0000000000000000     ,  0.0000000000000000     )
 (  2.9870591763159496E-002,  4.0321715147662252E-002) (  2.1711839911264831E-002,  1.0992303972978354E-002) ( -6.5116344625757799E-002, -0.0000000000000000     ) ( -7.4115821689954599E-003,  3.7543828288673286E-003) ( -1.4181069196482815E-002,  1.9122267629409950E-002) (  5.0018159265378774E-003, -3.0715698811245959E-002) (  3.5440501915533630E-003,  1.1032574883452649E-002) (  0.0000000000000000     ,  0.0000000000000000     ) ( -4.6797672613464094E-003, -1.5689861043808912E-003) (  0.0000000000000000     ,  0.0000000000000000     )
 ( -6.8394502408059398E-003, -4.1989248715576202E-002) ( -2.6841391048325405E-002, -3.6179616288898944E-002) ( -7.4115821689954599E-003, -3.7543828288673286E-003) ( -4.7970553292937201E-002, -0.0000000000000000     ) ( -1.8943524557468672E-002,  9.5915626472092251E-003) (  2.0211868541492310E-002, -2.7252929096473862E-002) (  0.0000000000000000     ,  0.0000000000000000     ) (  3.5440501915533630E-003,  1.1032574883452649E-002) ( -2.3615490650476059E-003, -2.4110352055384805E-003) ( -3.0636268156994440E-003, -1.0271425125227599E-003)
 ( -5.2366456817662293E-003,  1.6289306178575470E-002) (  2.2096220580161952E-003,  1.3573659805250009E-002) ( -1.4181069196482815E-002, -1.9122267629409950E-002) ( -1.8943524557468672E-002, -9.5915626472092251E-003) (  5.4658161076321432E-002, -0.0000000000000000     ) (  0.0000000000000000     ,  0.0000000000000000     ) (  2.0211868541492310E-002, -2.7252929096473862E-002) ( -5.0018159265378774E-003,  3.0715698811245959E-002) ( -9.8011102495485533E-004, -3.0442414295409090E-003) ( -2.8922951059566575E-003, -2.9529030027278204E-003)
 (  2.8922951059566575E-003, -2.9529030027278204E-003) ( -9.8011102495485533E-004,  3.0442414295409090E-003) (  5.0018159265378774E-003,  3.0715698811245959E-002) (  2.0211868541492310E-002,  2.7252929096473862E-002) (  0.0000000000000000     , -0.0000000000000000     ) (  5.4658161076321432E-002, -0.0000000000000000     ) (  1.8943524557468672E-002, -9.5915626472092251E-003) ( -1.4181069196482815E-002,  1.9122267629409950E-002) ( -2.2096220580161952E-003,  1.3573659805250009E-002) ( -5.2366456817662293E-003, -1.6289306178575470E-002)
 ( -3.0636268156994440E-003,  1.0271425125227599E-003) (  2.3615490650476059E-003, -2.4110352055384805E-003) (  3.5440501915533630E-003, -1.1032574883452649E-002) (  0.0000000000000000     , -0.0000000000000000     ) (  2.0211868541492310E-002,  2.7252929096473862E-002) (  1.8943524557468672E-002,  9.5915626472092251E-003) ( -4.7970553292937201E-002, -0.0000000000000000     ) (  7.4115821689954599E-003, -3.7543828288673286E-003) ( -2.6841391048325405E-002,  3.6179616288898944E-002) (  6.8394502408059398E-003, -4.1989248715576202E-002)
 (  0.0000000000000000     , -0.0000000000000000     ) ( -4.6797672613464094E-003,  1.5689861043808912E-003) (  0.0000000000000000     , -0.0000000000000000     ) (  3.5440501915533630E-003, -1.1032574883452649E-002) ( -5.0018159265378774E-003, -3.0715698811245959E-002) ( -1.4181069196482815E-002, -1.9122267629409950E-002) (  7.4115821689954599E-003,  3.7543828288673286E-003) ( -6.5116344625757799E-002, -0.0000000000000000     ) ( -2.1711839911264831E-002,  1.0992303972978354E-002) (  2.9870591763159496E-002, -4.0321715147662252E-002)
 (  0.0000000000000000     , -0.0000000000000000     ) (  0.0000000000000000     , -0.0000000000000000     ) ( -4.6797672613464094E-003,  1.5689861043808912E-003) ( -2.3615490650476059E-003,  2.4110352055384805E-003) ( -9.8011102495485533E-004,  3.0442414295409090E-003) ( -2.2096220580161952E-003, -1.3573659805250009E-002) ( -2.6841391048325405E-002, -3.6179616288898944E-002) ( -2.1711839911264831E-002, -1.0992303972978354E-002) ( 0.10806144894974490     , -0.0000000000000000     ) ( -3.2246603834224681E-003,  1.6443347550521101E-003)
 (  0.0000000000000000     , -0.0000000000000000     ) (  0.0000000000000000     , -0.0000000000000000     ) (  0.0000000000000000     , -0.0000000000000000     ) ( -3.0636268156994440E-003,  1.0271425125227599E-003) ( -2.8922951059566575E-003,  2.9529030027278204E-003) ( -5.2366456817662293E-003,  1.6289306178575470E-002) (  6.8394502408059398E-003,  4.1989248715576202E-002) (  2.9870591763159496E-002,  4.0321715147662252E-002) ( -3.2246603834224681E-003, -1.6443347550521101E-003) ( -4.9632712107371330E-002, -0.0000000000000000     )
 Mode          32
 ( -1.9096485325888351E-002, -0.0000000000000000     ) ( 0.13417356793287663     , -6.5234246367800466E-002) ( -4.5656863101818719E-002,  5.3015911860311758E-002) ( -2.3855670469175058E-003,  1.8262308987748156E-002) (  1.1808071850782425E-002,  3.1396075580023997E-002) ( -1.4353039357346623E-002, -1.3623362136998858E-002) ( -4.0263397896399180E-003, -1.4175939892845033E-003) (  0.0000000000000000     ,  0.0000000000000000     ) (  0.0000000000000000     ,  0.0000000000000000     ) (  0.0000000000000000     ,  0.0000000000000000     )
 ( 0.13417356793287663     ,  6.5234246367800466E-002) (  1.1340303045517044E-003, -0.0000000000000000     ) (-0.21040697878162523     , 0.10452441745835292     ) (  4.6906239585500026E-002, -5.6666023090636633E-002) (  3.3975859924301703E-004, -2.6233476095262401E-003) (  2.7538852206161215E-003,  7.4455008355794310E-003) ( -1.1719207561194602E-002, -1.1123428605599806E-002) ( -6.1503356198791669E-003, -2.1654105868702182E-003) (  0.0000000000000000     ,  0.0000000000000000     ) (  0.0000000000000000     ,  0.0000000000000000     )
 ( -4.5656863101818719E-002, -5.3015911860311758E-002) (-0.21040697878162523     ,-0.10452441745835292     ) (  1.8925099531774292E-002, -0.0000000000000000     ) (  3.1585886444120137E-002, -1.6119171386708799E-002) (  2.3928468916266731E-002, -2.8460962568971002E-002) (  1.3136622679340150E-003, -1.0078904033697269E-002) ( -6.9923526663649340E-003, -1.8365227012071026E-002) (  0.0000000000000000     ,  0.0000000000000000     ) ( -6.1503356198791669E-003, -2.1654105868702182E-003) (  0.0000000000000000     ,  0.0000000000000000     )
 ( -2.3855670469175058E-003, -1.8262308987748156E-002) (  4.6906239585500026E-002,  5.6666023090636633E-002) (  3.1585886444120137E-002,  1.6119171386708799E-002) (  8.0473873817049658E-003, -0.0000000000000000     ) ( 0.15985771351919159     , -7.9705086449449708E-002) ( -3.4325855503205167E-002,  4.1470593058585817E-002) (  0.0000000000000000     ,  0.0000000000000000     ) ( -6.9923526663649340E-003, -1.8365227012071026E-002) (  1.1719207561194602E-002,  1.1123428605599806E-002) ( -4.0263397896399180E-003, -1.4175939892845033E-003)
 (  1.1808071850782425E-002, -3.1396075580023997E-002) (  3.3975859924301703E-004,  2.6233476095262401E-003) (  2.3928468916266731E-002,  2.8460962568971002E-002) ( 0.15985771351919159     ,  7.9705086449449708E-002) ( -9.0100318921426115E-003, -0.0000000000000000     ) (  0.0000000000000000     ,  0.0000000000000000     ) ( -3.4325855503205167E-002,  4.1470593058585817E-002) ( -1.3136622679340150E-003,  1.0078904033697269E-002) (  2.7538852206161215E-003,  7.4455008355794310E-003) (  1.4353039357346623E-002,  1.3623362136998858E-002)
 ( -1.4353039357346623E-002,  1.3623362136998858E-002) (  2.7538852206161215E-003, -7.4455008355794310E-003) (  1.3136622679340150E-003,  1.0078904033697269E-002) ( -3.4325855503205167E-002, -4.1470593058585817E-002) (  0.0000000000000000     , -0.0000000000000000     ) ( -9.0100318921426115E-003, -0.0000000000000000     ) (-0.15985771351919159     ,  7.9705086449449708E-002) (  2.3928468916266731E-002, -2.8460962568971002E-002) ( -3.3975859924301703E-004,  2.6233476095262401E-003) (  1.1808071850782425E-002,  3.1396075580023997E-002)
 ( -4.0263397896399180E-003,  1.4175939892845033E-003) ( -1.1719207561194602E-002,  1.1123428605599806E-002) ( -6.9923526663649340E-003,  1.8365227012071026E-002) (  0.0000000000000000     , -0.0000000000000000     ) ( -3.4325855503205167E-002, -4.1470593058585817E-002) (-0.15985771351919159     , -7.9705086449449708E-002) (  8.0473873817049658E-003, -0.0000000000000000     ) ( -3.1585886444120137E-002,  1.6119171386708799E-002) (  4.6906239585500026E-002, -5.6666023090636633E-002) (  2.3855670469175058E-003, -1.8262308987748156E-002)
 (  0.0000000000000000     , -0.0000000000000000     ) ( -6.1503356198791669E-003,  2.1654105868702182E-003) (  0.0000000000000000     , -0.0000000000000000     ) ( -6.9923526663649340E-003,  1.8365227012071026E-002) ( -1.3136622679340150E-003, -1.0078904033697269E-002) (  2.3928468916266731E-002,  2.8460962568971002E-002) ( -3.1585886444120137E-002, -1.6119171386708799E-002) (  1.8925099531774292E-002, -0.0000000000000000     ) ( 0.21040697878162523     ,-0.10452441745835292     ) ( -4.5656863101818719E-002,  5.3015911860311758E-002)
 (  0.0000000000000000     , -0.0000000000000000     ) (  0.0000000000000000     , -0.0000000000000000     ) ( -6.1503356198791669E-003,  2.1654105868702182E-003) (  1.1719207561194602E-002, -1.1123428605599806E-002) (  2.7538852206161215E-003, -7.4455008355794310E-003) ( -3.3975859924301703E-004, -2.6233476095262401E-003) (  4.6906239585500026E-002,  5.6666023090636633E-002) ( 0.21040697878162523     , 0.10452441745835292     ) (  1.1340303045517044E-003, -0.0000000000000000     ) (-0.13417356793287663     ,  6.5234246367800466E-002)
 (  0.0000000000000000     , -0.0000000000000000     ) (  0.0000000000000000     , -0.0000000000000000     ) (  0.0000000000000000     , -0.0000000000000000     ) ( -4.0263397896399180E-003,  1.4175939892845033E-003) (  1.4353039357346623E-002, -1.3623362136998858E-002) (  1.1808071850782425E-002, -3.1396075580023997E-002) (  2.3855670469175058E-003,  1.8262308987748156E-002) ( -4.5656863101818719E-002, -5.3015911860311758E-002) (-0.13417356793287663     , -6.5234246367800466E-002) ( -1.9096485325888351E-002, -0.0000000000000000     )
 Mode          33
 (  1.1472896563601686E-002, -0.0000000000000000     ) (  7.0025122558856692E-003, -3.5669601474473825E-003) (  4.7228469180829761E-003, -6.4771702692433663E-003) (  4.4771989493154040E-004, -2.6875593721572793E-003) ( -1.2719404979918355E-003, -4.0385614339959065E-003) ( -2.2568964381556142E-003, -2.2942216306253323E-003) ( -8.8124101772330964E-004, -2.9540650145447724E-004) (  0.0000000000000000     ,  0.0000000000000000     ) (  0.0000000000000000     ,  0.0000000000000000     ) (  0.0000000000000000     ,  0.0000000000000000     )
 (  7.0025122558856692E-003,  3.5669601474473825E-003) ( -2.9301718773751498E-002, -0.0000000000000000     ) ( -1.2703454598654152E-002,  6.4699401281927797E-003) ( -5.0639301632738869E-003,  6.9462001577061420E-003) ( -2.8255149800812180E-004,  1.7121808991869499E-003) ( -2.4199158192238473E-004, -7.6930464866625944E-004) ( -1.8427482252620221E-003, -1.8732241172960159E-003) ( -1.3461178897389958E-003, -4.5124088456574145E-004) (  0.0000000000000000     ,  0.0000000000000000     ) (  0.0000000000000000     ,  0.0000000000000000     )
 (  4.7228469180829761E-003,  6.4771702692433663E-003) ( -1.2703454598654152E-002, -6.4699401281927797E-003) (  2.1225299482684441E-002, -0.0000000000000000     ) (  2.3643437659912831E-003, -1.2033672540086957E-003) ( -2.5100574971484335E-003,  3.4429062723112434E-003) ( -4.6533237972058364E-004,  2.8093724183902930E-003) (  8.5360191137323605E-004,  2.7085366189177253E-003) (  0.0000000000000000     ,  0.0000000000000000     ) ( -1.3461178897389958E-003, -4.5124088456574145E-004) (  0.0000000000000000     ,  0.0000000000000000     )
 (  4.4771989493154040E-004,  2.6875593721572793E-003) ( -5.0639301632738869E-003, -6.9462001577061420E-003) (  2.3643437659912831E-003,  1.2033672540086957E-003) (  1.4131910376620623E-002, -0.0000000000000000     ) (  1.0012304079228037E-002, -5.0985235264667866E-003) (  3.7654004398128241E-003, -5.1648104058498508E-003) (  0.0000000000000000     ,  0.0000000000000000     ) (  8.5360191137323605E-004,  2.7085366189177253E-003) (  1.8427482252620221E-003,  1.8732241172960159E-003) ( -8.8124101772330964E-004, -2.9540650145447724E-004)
 ( -1.2719404979918355E-003,  4.0385614339959065E-003) ( -2.8255149800812180E-004, -1.7121808991869499E-003) ( -2.5100574971484335E-003, -3.4429062723112434E-003) (  1.0012304079228037E-002,  5.0985235264667866E-003) ( -1.7528387649155253E-002, -0.0000000000000000     ) (  0.0000000000000000     ,  0.0000000000000000     ) (  3.7654004398128241E-003, -5.1648104058498508E-003) (  4.6533237972058364E-004, -2.8093724183902930E-003) ( -2.4199158192238473E-004, -7.6930464866625944E-004) (  2.2568964381556142E-003,  2.2942216306253323E-003)
 ( -2.2568964381556142E-003,  2.2942216306253323E-003) ( -2.4199158192238473E-004,  7.6930464866625944E-004) ( -4.6533237972058364E-004, -2.8093724183902930E-003) (  3.7654004398128241E-003,  5.1648104058498508E-003) (  0.0000000000000000     , -0.0000000000000000     ) ( -1.7528387649155253E-002, -0.0000000000000000     ) ( -1.0012304079228037E-002,  5.0985235264667866E-003) ( -2.5100574971484335E-003,  3.4429062723112434E-003) (  2.8255149800812180E-004, -1.7121808991869499E-003) ( -1.2719404979918355E-003, -4.0385614339959065E-003)
 ( -8.8124101772330964E-004,  2.9540650145447724E-004) ( -1.8427482252620221E-003,  1.8732241172960159E-003) (  8.5360191137323605E-004, -2.7085366189177253E-003) (  0.0000000000000000     , -0.0000000000000000     ) (  3.7654004398128241E-003,  5.1648104058498508E-003) ( -1.0012304079228037E-002, -5.0985235264667866E-003) (  1.4131910376620623E-002, -0.0000000000000000     ) ( -2.3643437659912831E-003,  1.2033672540086957E-003) ( -5.0639301632738869E-003,  6.9462001577061420E-003) ( -4.4771989493154040E-004,  2.6875593721572793E-003)
 (  0.0000000000000000     , -0.0000000000000000     ) ( -1.3461178897389958E-003,  4.5124088456574145E-004) (  0.0000000000000000     , -0.0000000000000000     ) (  8.5360191137323605E-004, -2.7085366189177253E-003) (  4.6533237972058364E-004,  2.8093724183902930E-003) ( -2.5100574971484335E-003, -3.4429062723112434E-003) ( -2.3643437659912831E-003, -1.2033672540086957E-003) (  2.1225299482684441E-002, -0.0000000000000000     ) (  1.2703454598654152E-002, -6.4699401281927797E-003) (  4.7228469180829761E-003, -6.4771702692433663E-003)
 (  0.0000000000000000     , -0.0000000000000000     ) (  0.0000000000000000     , -0.0000000000000000     ) ( -1.3461178897389958E-003,  4.5124088456574145E-004) (  1.8427482252620221E-003, -1.8732241172960159E-003) ( -2.4199158192238473E-004,  7.6930464866625944E-004) (  2.8255149800812180E-004,  1.7121808991869499E-003) ( -5.0639301632738869E-003, -6.9462001577061420E-003) (  1.2703454598654152E-002,  6.4699401281927797E-003) ( -2.9301718773751498E-002, -0.0000000000000000     ) ( -7.0025122558856692E-003,  3.5669601474473825E-003)
 (  0.0000000000000000     , -0.0000000000000000     ) (  0.0000000000000000     , -0.0000000000000000     ) (  0.0000000000000000     , -0.0000000000000000     ) ( -8.8124101772330964E-004,  2.9540650145447724E-004) (  2.2568964381556142E-003, -2.2942216306253323E-003) ( -1.2719404979918355E-003,  4.0385614339959065E-003) ( -4.4771989493154040E-004, -2.6875593721572793E-003) (  4.7228469180829761E-003,  6.4771702692433663E-003) ( -7.0025122558856692E-003, -3.5669601474473825E-003) (  1.1472896563601686E-002, -0.0000000000000000     )
 Mode          34
 ( -1.9963112831300932E-002, -0.0000000000000000     ) ( -8.0604589795752035E-003,  4.1065886793604780E-003) (  2.6262498659636617E-004, -3.2644126656560207E-004) ( -2.1668702666516773E-004,  1.4358425559365907E-003) (  6.3160333915026159E-004,  1.9817739142692428E-003) (  1.7390687494370132E-003,  1.7667730235472270E-003) (  9.6891477451835058E-004,  3.2527491450435399E-004) (  0.0000000000000000     ,  0.0000000000000000     ) (  0.0000000000000000     ,  0.0000000000000000     ) (  0.0000000000000000     ,  0.0000000000000000     )
 ( -8.0604589795752035E-003, -4.1065886793604780E-003) (  5.7202004387935303E-002, -0.0000000000000000     ) (  1.2376499329497232E-002, -6.3038197010251169E-003) ( -1.6503132042360077E-003,  2.2240976094687684E-003) (  6.4692231269083741E-005, -4.3974442684476217E-004) (  1.3953815646323541E-004,  4.3809892747237477E-004) (  1.4199436879135773E-003,  1.4425641330016515E-003) (  1.4800417653971370E-003,  4.9686563912883046E-004) (  0.0000000000000000     ,  0.0000000000000000     ) (  0.0000000000000000     ,  0.0000000000000000     )
 (  2.6262498659636617E-004,  3.2644126656560207E-004) (  1.2376499329497232E-002,  6.3038197010251169E-003) ( -4.3876957440777777E-002, -0.0000000000000000     ) ( -2.1504777951949173E-003,  1.0938472395733102E-003) ( -4.7538880269173446E-004,  6.3311679275103146E-004) (  1.5315433947083601E-004, -1.0259246956811391E-003) ( -3.8827949641072730E-004, -1.2178004095898208E-003) (  0.0000000000000000     ,  0.0000000000000000     ) (  1.4800417653971370E-003,  4.9686563912883046E-004) (  0.0000000000000000     ,  0.0000000000000000     )
 ( -2.1668702666516773E-004, -1.4358425559365907E-003) ( -1.6503132042360077E-003, -2.2240976094687684E-003) ( -2.1504777951949173E-003, -1.0938472395733102E-003) ( -2.8690080237723712E-002, -0.0000000000000000     ) ( -9.7354573844642394E-003,  4.9571901958430252E-003) (  1.3788949102671582E-003, -1.8619278381336790E-003) (  0.0000000000000000     ,  0.0000000000000000     ) ( -3.8827949641072730E-004, -1.2178004095898208E-003) ( -1.4199436879135773E-003, -1.4425641330016515E-003) (  9.6891477451835058E-004,  3.2527491450435399E-004)
 (  6.3160333915026159E-004, -1.9817739142692428E-003) (  6.4692231269083741E-005,  4.3974442684476217E-004) ( -4.7538880269173446E-004, -6.3311679275103146E-004) ( -9.7354573844642394E-003, -4.9571901958430252E-003) (  3.5328146121867118E-002, -0.0000000000000000     ) (  0.0000000000000000     ,  0.0000000000000000     ) (  1.3788949102671582E-003, -1.8619278381336790E-003) ( -1.5315433947083601E-004,  1.0259246956811391E-003) (  1.3953815646323541E-004,  4.3809892747237477E-004) ( -1.7390687494370132E-003, -1.7667730235472270E-003)
 (  1.7390687494370132E-003, -1.7667730235472270E-003) (  1.3953815646323541E-004, -4.3809892747237477E-004) (  1.5315433947083601E-004,  1.0259246956811391E-003) (  1.3788949102671582E-003,  1.8619278381336790E-003) (  0.0000000000000000     , -0.0000000000000000     ) (  3.5328146121867118E-002, -0.0000000000000000     ) (  9.7354573844642394E-003, -4.9571901958430252E-003) ( -4.7538880269173446E-004,  6.3311679275103146E-004) ( -6.4692231269083741E-005,  4.3974442684476217E-004) (  6.3160333915026159E-004,  1.9817739142692428E-003)
 (  9.6891477451835058E-004, -3.2527491450435399E-004) (  1.4199436879135773E-003, -1.4425641330016515E-003) ( -3.8827949641072730E-004,  1.2178004095898208E-003) (  0.0000000000000000     , -0.0000000000000000     ) (  1.3788949102671582E-003,  1.8619278381336790E-003) (  9.7354573844642394E-003,  4.9571901958430252E-003) ( -2.8690080237723712E-002, -0.0000000000000000     ) (  2.1504777951949173E-003, -1.0938472395733102E-003) ( -1.6503132042360077E-003,  2.2240976094687684E-003) (  2.1668702666516773E-004, -1.4358425559365907E-003)
 (  0.0000000000000000     , -0.0000000000000000     ) (  1.4800417653971370E-003, -4.9686563912883046E-004) (  0.0000000000000000     , -0.0000000000000000     ) ( -3.8827949641072730E-004,  1.2178004095898208E-003) ( -1.5315433947083601E-004, -1.0259246956811391E-003) ( -4.7538880269173446E-004, -6.3311679275103146E-004) (  2.1504777951949173E-003,  1.0938472395733102E-003) ( -4.3876957440777777E-002, -0.0000000000000000     ) ( -1.2376499329497232E-002,  6.3038197010251169E-003) (  2.6262498659636617E-004, -3.2644126656560207E-004)
 (  0.0000000000000000     , -0.0000000000000000     ) (  0.0000000000000000     , -0.0000000000000000     ) (  1.4800417653971370E-003, -4.9686563912883046E-004) ( -1.4199436879135773E-003,  1.4425641330016515E-003) (  1.3953815646323541E-004, -4.3809892747237477E-004) ( -6.4692231269083741E-005, -4.3974442684476217E-004) ( -1.6503132042360077E-003, -2.2240976094687684E-003) ( -1.2376499329497232E-002, -6.3038197010251169E-003) (  5.7202004387935303E-002, -0.0000000000000000     ) (  8.0604589795752035E-003, -4.1065886793604780E-003)
 (  0.0000000000000000     , -0.0000000000000000     ) (  0.0000000000000000     , -0.0000000000000000     ) (  0.0000000000000000     , -0.0000000000000000     ) (  9.6891477451835058E-004, -3.2527491450435399E-004) ( -1.7390687494370132E-003,  1.7667730235472270E-003) (  6.3160333915026159E-004, -1.9817739142692428E-003) (  2.1668702666516773E-004,  1.4358425559365907E-003) (  2.6262498659636617E-004,  3.2644126656560207E-004) (  8.0604589795752035E-003,  4.1065886793604780E-003) ( -1.9963112831300932E-002, -0.0000000000000000     )
 Mode          35
 ( -4.6701321819693341E-003, -0.0000000000000000     ) ( -1.3752370085312018E-002,  6.9869197189460254E-003) (  8.7786201278272473E-004, -1.1595082871948988E-003) ( -1.4639324510099148E-003,  9.1349830627739850E-003) (  2.9196238669820917E-003,  9.1489354867740381E-003) (  1.0745458496251275E-003,  1.0940102743393684E-003) (  2.5318336967054117E-004,  8.5563038894243966E-005) (  0.0000000000000000     ,  0.0000000000000000     ) (  0.0000000000000000     ,  0.0000000000000000     ) (  0.0000000000000000     ,  0.0000000000000000     )
 ( -1.3752370085312018E-002, -6.9869197189460254E-003) (  5.4884368096239436E-003, -0.0000000000000000     ) (  1.9844475319313729E-002, -1.0080822848219099E-002) ( -1.9674386530048049E-003,  2.6515285050825858E-003) (  3.9735508969562165E-004, -2.4951384482296067E-003) (  6.3745495536093118E-004,  1.9980516369207872E-003) (  8.7736301226899499E-004,  8.9325564849789766E-004) (  3.8674398540641385E-004,  1.3069970080777454E-004) (  0.0000000000000000     ,  0.0000000000000000     ) (  0.0000000000000000     ,  0.0000000000000000     )
 (  8.7786201278272473E-004,  1.1595082871948988E-003) (  1.9844475319313729E-002,  1.0080822848219099E-002) ( -1.7258348172022936E-003, -0.0000000000000000     ) ( -2.7591829823584197E-003,  1.4008922356180235E-003) ( -8.0369390282795060E-004,  1.0785203723133415E-003) (  9.9500301017499231E-004, -6.2244796670234311E-003) ( -1.8087491002501473E-003, -5.6669379374577221E-003) (  0.0000000000000000     ,  0.0000000000000000     ) (  3.8674398540641385E-004,  1.3069970080777454E-004) (  0.0000000000000000     ,  0.0000000000000000     )
 ( -1.4639324510099148E-003, -9.1349830627739850E-003) ( -1.9674386530048049E-003, -2.6515285050825858E-003) ( -2.7591829823584197E-003, -1.4008922356180235E-003) ( -1.5452491318979815E-003, -0.0000000000000000     ) ( -1.4969979435353437E-002,  7.6039174104250403E-003) (  1.4090626640887566E-003, -1.8984493201940392E-003) (  0.0000000000000000     ,  0.0000000000000000     ) ( -1.8087491002501473E-003, -5.6669379374577221E-003) ( -8.7736301226899499E-004, -8.9325564849789766E-004) (  2.5318336967054117E-004,  8.5563038894243966E-005)
 (  2.9196238669820917E-003, -9.1489354867740381E-003) (  3.9735508969562165E-004,  2.4951384482296067E-003) ( -8.0369390282795060E-004, -1.0785203723133415E-003) ( -1.4969979435353437E-002, -7.6039174104250403E-003) (  2.4527793214456661E-003, -0.0000000000000000     ) (  0.0000000000000000     ,  0.0000000000000000     ) (  1.4090626640887566E-003, -1.8984493201940392E-003) ( -9.9500301017499231E-004,  6.2244796670234311E-003) (  6.3745495536093118E-004,  1.9980516369207872E-003) ( -1.0745458496251275E-003, -1.0940102743393684E-003)
 (  1.0745458496251275E-003, -1.0940102743393684E-003) (  6.3745495536093118E-004, -1.9980516369207872E-003) (  9.9500301017499231E-004,  6.2244796670234311E-003) (  1.4090626640887566E-003,  1.8984493201940392E-003) (  0.0000000000000000     , -0.0000000000000000     ) (  2.4527793214456661E-003, -0.0000000000000000     ) (  1.4969979435353437E-002, -7.6039174104250403E-003) ( -8.0369390282795060E-004,  1.0785203723133415E-003) ( -3.9735508969562165E-004,  2.4951384482296067E-003) (  2.9196238669820917E-003,  9.1489354867740381E-003)
 (  2.5318336967054117E-004, -8.5563038894243966E-005) (  8.7736301226899499E-004, -8.9325564849789766E-004) ( -1.8087491002501473E-003,  5.6669379374577221E-003) (  0.0000000000000000     , -0.0000000000000000     ) (  1.4090626640887566E-003,  1.8984493201940392E-003) (  1.4969979435353437E-002,  7.6039174104250403E-003) ( -1.5452491318979815E-003, -0.0000000000000000     ) (  2.7591829823584197E-003, -1.4008922356180235E-003) ( -1.9674386530048049E-003,  2.6515285050825858E-003) (  1.4639324510099148E-003, -9.1349830627739850E-003)
 (  0.0000000000000000     , -0.0000000000000000     ) (  3.8674398540641385E-004, -1.3069970080777454E-004) (  0.0000000000000000     , -0.0000000000000000     ) ( -1.8087491002501473E-003,  5.6669379374577221E-003) ( -9.9500301017499231E-004, -6.2244796670234311E-003) ( -8.0369390282795060E-004, -1.0785203723133415E-003) (  2.7591829823584197E-003,  1.4008922356180235E-003) ( -1.7258348172022936E-003, -0.0000000000000000     ) ( -1.9844475319313729E-002,  1.0080822848219099E-002) (  8.7786201278272473E-004, -1.1595082871948988E-003)
 (  0.0000000000000000     , -0.0000000000000000     ) (  0.0000000000000000     , -0.0000000000000000     ) (  3.8674398540641385E-004, -1.3069970080777454E-004) ( -8.7736301226899499E-004,  8.9325564849789766E-004) (  6.3745495536093118E-004, -1.9980516369207872E-003) ( -3.9735508969562165E-004, -2.4951384482296067E-003) ( -1.9674386530048049E-003, -2.6515285050825858E-003) ( -1.9844475319313729E-002, -1.0080822848219099E-002) (  5.4884368096239436E-003, -0.0000000000000000     ) (  1.3752370085312018E-002, -6.9869197189460254E-003)
 (  0.0000000000000000     , -0.0000000000000000     ) (  0.0000000000000000     , -0.0000000000000000     ) (  0.0000000000000000     , -0.0000000000000000     ) (  2.5318336967054117E-004, -8.5563038894243966E-005) ( -1.0745458496251275E-003,  1.0940102743393684E-003) (  2.9196238669820917E-003, -9.1489354867740381E-003) (  1.4639324510099148E-003,  9.1349830627739850E-003) (  8.7786201278272473E-004,  1.1595082871948988E-003) (  1.3752370085312018E-002,  6.9869197189460254E-003) ( -4.6701321819693341E-003, -0.0000000000000000     )
 Mode          36
 (  1.0568702433815389E-002, -0.0000000000000000     ) ( -1.7635171225384065E-003,  8.9372805024176940E-004) (  2.2125206480868151E-003, -2.9996693938356619E-003) ( -1.2132639770460736E-003,  7.4792230394867543E-003) (  1.2434490828165690E-002,  3.9012956333916021E-002) ( -4.7535380565568528E-003, -4.8433576854473295E-003) ( -6.4168719527667372E-003, -2.1489702758649420E-003) (  0.0000000000000000     ,  0.0000000000000000     ) (  0.0000000000000000     ,  0.0000000000000000     ) (  0.0000000000000000     ,  0.0000000000000000     )
 ( -1.7635171225384065E-003, -8.9372805024176940E-004) ( -2.2810837058481536E-002, -0.0000000000000000     ) (  4.9520481321997916E-003, -2.5157586674115604E-003) (  1.9545349772181414E-003, -2.6987944971520682E-003) (  3.5414458014243152E-004, -2.1822741203998395E-003) (  2.7884613584313839E-003,  8.7481905037306885E-003) ( -3.8812475704884971E-003, -3.9545849903777691E-003) ( -9.8019338161308891E-003, -3.2826063184537434E-003) (  0.0000000000000000     ,  0.0000000000000000     ) (  0.0000000000000000     ,  0.0000000000000000     )
 (  2.2125206480868151E-003,  2.9996693938356619E-003) (  4.9520481321997916E-003,  2.5157586674115604E-003) (  1.1783365240640550E-002, -0.0000000000000000     ) ( -1.4226306415050817E-003,  7.2361553753958819E-004) (  3.3858300887973716E-005, -5.9656825492525681E-005) (  8.4945752465287884E-004, -5.2356541402682460E-003) ( -7.5681684367493755E-003, -2.3745979643055231E-002) (  0.0000000000000000     ,  0.0000000000000000     ) ( -9.8019338161308891E-003, -3.2826063184537434E-003) (  0.0000000000000000     ,  0.0000000000000000     )
 ( -1.2132639770460736E-003, -7.4792230394867543E-003) (  1.9545349772181414E-003,  2.6987944971520682E-003) ( -1.4226306415050817E-003, -7.2361553753958819E-004) (  9.8174913817227483E-003, -0.0000000000000000     ) ( -4.3258407508892814E-003,  2.1983223309220202E-003) ( -1.6421030717847813E-003,  2.2646422635118108E-003) (  0.0000000000000000     ,  0.0000000000000000     ) ( -7.5681684367493755E-003, -2.3745979643055231E-002) (  3.8812475704884971E-003,  3.9545849903777691E-003) ( -6.4168719527667372E-003, -2.1489702758649420E-003)
 (  1.2434490828165690E-002, -3.9012956333916021E-002) (  3.5414458014243152E-004,  2.1822741203998395E-003) (  3.3858300887973716E-005,  5.9656825492525681E-005) ( -4.3258407508892814E-003, -2.1983223309220202E-003) ( -9.3587219976971527E-003, -0.0000000000000000     ) (  0.0000000000000000     ,  0.0000000000000000     ) ( -1.6421030717847813E-003,  2.2646422635118108E-003) ( -8.4945752465287884E-004,  5.2356541402682460E-003) (  2.7884613584313839E-003,  8.7481905037306885E-003) (  4.7535380565568528E-003,  4.8433576854473295E-003)
 ( -4.7535380565568528E-003,  4.8433576854473295E-003) (  2.7884613584313839E-003, -8.7481905037306885E-003) (  8.4945752465287884E-004,  5.2356541402682460E-003) ( -1.6421030717847813E-003, -2.2646422635118108E-003) (  0.0000000000000000     , -0.0000000000000000     ) ( -9.3587219976971527E-003, -0.0000000000000000     ) (  4.3258407508892814E-003, -2.1983223309220202E-003) (  3.3858300887973716E-005, -5.9656825492525681E-005) ( -3.5414458014243152E-004,  2.1822741203998395E-003) (  1.2434490828165690E-002,  3.9012956333916021E-002)
 ( -6.4168719527667372E-003,  2.1489702758649420E-003) ( -3.8812475704884971E-003,  3.9545849903777691E-003) ( -7.5681684367493755E-003,  2.3745979643055231E-002) (  0.0000000000000000     , -0.0000000000000000     ) ( -1.6421030717847813E-003, -2.2646422635118108E-003) (  4.3258407508892814E-003,  2.1983223309220202E-003) (  9.8174913817227483E-003, -0.0000000000000000     ) (  1.4226306415050817E-003, -7.2361553753958819E-004) (  1.9545349772181414E-003, -2.6987944971520682E-003) (  1.2132639770460736E-003, -7.4792230394867543E-003)
 (  0.0000000000000000     , -0.0000000000000000     ) ( -9.8019338161308891E-003,  3.2826063184537434E-003) (  0.0000000000000000     , -0.0000000000000000     ) ( -7.5681684367493755E-003,  2.3745979643055231E-002) ( -8.4945752465287884E-004, -5.2356541402682460E-003) (  3.3858300887973716E-005,  5.9656825492525681E-005) (  1.4226306415050817E-003,  7.2361553753958819E-004) (  1.1783365240640550E-002, -0.0000000000000000     ) ( -4.9520481321997916E-003,  2.5157586674115604E-003) (  2.2125206480868151E-003, -2.9996693938356619E-003)
 (  0.0000000000000000     , -0.0000000000000000     ) (  0.0000000000000000     , -0.0000000000000000     ) ( -9.8019338161308891E-003,  3.2826063184537434E-003) (  3.8812475704884971E-003, -3.9545849903777691E-003) (  2.7884613584313839E-003, -8.7481905037306885E-003) ( -3.5414458014243152E-004, -2.1822741203998395E-003) (  1.9545349772181414E-003,  2.6987944971520682E-003) ( -4.9520481321997916E-003, -2.5157586674115604E-003) ( -2.2810837058481536E-002, -0.0000000000000000     ) (  1.7635171225384065E-003, -8.9372805024176940E-004)
 (  0.0000000000000000     , -0.0000000000000000     ) (  0.0000000000000000     , -0.0000000000000000     ) (  0.0000000000000000     , -0.0000000000000000     ) ( -6.4168719527667372E-003,  2.1489702758649420E-003) (  4.7535380565568528E-003, -4.8433576854473295E-003) (  1.2434490828165690E-002, -3.9012956333916021E-002) (  1.2132639770460736E-003,  7.4792230394867543E-003) (  2.2125206480868151E-003,  2.9996693938356619E-003) (  1.7635171225384065E-003,  8.9372805024176940E-004) (  1.0568702433815389E-002, -0.0000000000000000     )
 Mode          37
 (  4.0766012198862811E-003, -0.0000000000000000     ) (  2.1330866884296043E-002, -1.0845643555778828E-002) ( -3.6886302932498736E-003,  5.0452599728815373E-003) ( -1.8872322858129414E-003,  1.1580484287519156E-002) (  1.8295339414700334E-002,  5.7469562432220976E-002) ( -6.9229471786548072E-005, -8.6766335631719143E-005) ( -6.1055561031443167E-003, -2.0440184630945526E-003) (  0.0000000000000000     ,  0.0000000000000000     ) (  0.0000000000000000     ,  0.0000000000000000     ) (  0.0000000000000000     ,  0.0000000000000000     )
 (  2.1330866884296043E-002,  1.0845643555778828E-002) ( -1.0426280715058059E-002, -0.0000000000000000     ) ( -3.7851592180685040E-002,  1.9242646892584706E-002) (  7.9026251664776493E-003, -1.0814270331490655E-002) (  5.5515019558942196E-004, -3.4189676690338402E-003) (  4.1730256079199795E-003,  1.3108494645086264E-002) ( -5.6525627013148967E-005, -7.0844416382926200E-005) ( -9.3263910008194797E-003, -3.1222897763393625E-003) (  0.0000000000000000     ,  0.0000000000000000     ) (  0.0000000000000000     ,  0.0000000000000000     )
 ( -3.6886302932498736E-003, -5.0452599728815373E-003) ( -3.7851592180685040E-002, -1.9242646892584706E-002) (  3.1526792531209697E-003, -0.0000000000000000     ) (  6.1295458351337088E-003, -3.1158214243434492E-003) (  3.1424992360466865E-003, -4.2999137787815668E-003) (  1.3256095499807640E-003, -8.1466805821571644E-003) ( -1.1006265031540209E-002, -3.4572784159300866E-002) (  0.0000000000000000     ,  0.0000000000000000     ) ( -9.3263910008194797E-003, -3.1222897763393625E-003) (  0.0000000000000000     ,  0.0000000000000000     )
 ( -1.8872322858129414E-003, -1.1580484287519156E-002) (  7.9026251664776493E-003,  1.0814270331490655E-002) (  6.1295458351337088E-003,  3.1158214243434492E-003) (  4.4017179684862715E-003, -0.0000000000000000     ) (  2.8908790139192442E-002, -1.4696300379836833E-002) ( -5.8944581129535293E-003,  8.0660323377075484E-003) (  0.0000000000000000     ,  0.0000000000000000     ) ( -1.1006265031540209E-002, -3.4572784159300866E-002) (  5.6525627013148967E-005,  7.0844416382926200E-005) ( -6.1055561031443167E-003, -2.0440184630945526E-003)
 (  1.8295339414700334E-002, -5.7469562432220976E-002) (  5.5515019558942196E-004,  3.4189676690338402E-003) (  3.1424992360466865E-003,  4.2999137787815668E-003) (  2.8908790139192442E-002,  1.4696300379836833E-002) ( -1.2047177264354640E-003, -0.0000000000000000     ) (  0.0000000000000000     ,  0.0000000000000000     ) ( -5.8944581129535293E-003,  8.0660323377075484E-003) ( -1.3256095499807640E-003,  8.1466805821571644E-003) (  4.1730256079199795E-003,  1.3108494645086264E-002) (  6.9229471786548072E-005,  8.6766335631719143E-005)
 ( -6.9229471786548072E-005,  8.6766335631719143E-005) (  4.1730256079199795E-003, -1.3108494645086264E-002) (  1.3256095499807640E-003,  8.1466805821571644E-003) ( -5.8944581129535293E-003, -8.0660323377075484E-003) (  0.0000000000000000     , -0.0000000000000000     ) ( -1.2047177264354640E-003, -0.0000000000000000     ) ( -2.8908790139192442E-002,  1.4696300379836833E-002) (  3.1424992360466865E-003, -4.2999137787815668E-003) ( -5.5515019558942196E-004,  3.4189676690338402E-003) (  1.8295339414700334E-002,  5.7469562432220976E-002)
 ( -6.1055561031443167E-003,  2.0440184630945526E-003) ( -5.6525627013148967E-005,  7.0844416382926200E-005) ( -1.1006265031540209E-002,  3.4572784159300866E-002) (  0.0000000000000000     , -0.0000000000000000     ) ( -5.8944581129535293E-003, -8.0660323377075484E-003) ( -2.8908790139192442E-002, -1.4696300379836833E-002) (  4.4017179684862715E-003, -0.0000000000000000     ) ( -6.1295458351337088E-003,  3.1158214243434492E-003) (  7.9026251664776493E-003, -1.0814270331490655E-002) (  1.8872322858129414E-003, -1.1580484287519156E-002)
 (  0.0000000000000000     , -0.0000000000000000     ) ( -9.3263910008194797E-003,  3.1222897763393625E-003) (  0.0000000000000000     , -0.0000000000000000     ) ( -1.1006265031540209E-002,  3.4572784159300866E-002) ( -1.3256095499807640E-003, -8.1466805821571644E-003) (  3.1424992360466865E-003,  4.2999137787815668E-003) ( -6.1295458351337088E-003, -3.1158214243434492E-003) (  3.1526792531209697E-003, -0.0000000000000000     ) (  3.7851592180685040E-002, -1.9242646892584706E-002) ( -3.6886302932498736E-003,  5.0452599728815373E-003)
 (  0.0000000000000000     , -0.0000000000000000     ) (  0.0000000000000000     , -0.0000000000000000     ) ( -9.3263910008194797E-003,  3.1222897763393625E-003) (  5.6525627013148967E-005, -7.0844416382926200E-005) (  4.1730256079199795E-003, -1.3108494645086264E-002) ( -5.5515019558942196E-004, -3.4189676690338402E-003) (  7.9026251664776493E-003,  1.0814270331490655E-002) (  3.7851592180685040E-002,  1.9242646892584706E-002) ( -1.0426280715058059E-002, -0.0000000000000000     ) ( -2.1330866884296043E-002,  1.0845643555778828E-002)
 (  0.0000000000000000     , -0.0000000000000000     ) (  0.0000000000000000     , -0.0000000000000000     ) (  0.0000000000000000     , -0.0000000000000000     ) ( -6.1055561031443167E-003,  2.0440184630945526E-003) (  6.9229471786548072E-005, -8.6766335631719143E-005) (  1.8295339414700334E-002, -5.7469562432220976E-002) (  1.8872322858129414E-003,  1.1580484287519156E-002) ( -3.6886302932498736E-003, -5.0452599728815373E-003) ( -2.1330866884296043E-002, -1.0845643555778828E-002) (  4.0766012198862811E-003, -0.0000000000000000     )
 Mode          38
 ( -3.4899907729651152E-003, -0.0000000000000000     ) ( -6.2073454696606641E-003,  3.1849221292883849E-003) (  5.5398659295483070E-003, -7.5871062707667421E-003) ( -1.5083155894803323E-003,  9.3381645083005331E-003) (  1.2595980316293962E-003,  3.9639626970121569E-003) ( -4.5111724783259604E-003, -4.5763042842140453E-003) ( -4.7091695645020261E-004, -1.5789272885938184E-004) (  0.0000000000000000     ,  0.0000000000000000     ) (  0.0000000000000000     ,  0.0000000000000000     ) (  0.0000000000000000     ,  0.0000000000000000     )
 ( -6.2073454696606641E-003, -3.1849221292883849E-003) (  1.5872322452062312E-002, -0.0000000000000000     ) (  9.2471628048295586E-003, -4.7537397364322475E-003) ( -5.2643892168889811E-003,  7.2135190078397330E-003) (  3.9385600748780372E-004, -2.4416484902094896E-003) (  2.8245426237922015E-004,  8.8864945343180657E-004) ( -3.6833569045284027E-003, -3.7365368013456725E-003) ( -7.1933753299042546E-004, -2.4118512722708522E-004) (  0.0000000000000000     ,  0.0000000000000000     ) (  0.0000000000000000     ,  0.0000000000000000     )
 (  5.5398659295483070E-003,  7.5871062707667421E-003) (  9.2471628048295586E-003,  4.7537397364322475E-003) ( -1.4460032796229696E-002, -0.0000000000000000     ) ( -1.0669365014590957E-003,  5.5171995598920652E-004) ( -2.7898174120111418E-003,  3.8218341446889710E-003) (  1.0096232683731434E-003, -6.2539381867935040E-003) ( -7.6667024383340334E-004, -2.4131491954610266E-003) (  0.0000000000000000     ,  0.0000000000000000     ) ( -7.1933753299042546E-004, -2.4118512722708522E-004) (  0.0000000000000000     ,  0.0000000000000000     )
 ( -1.5083155894803323E-003, -9.3381645083005331E-003) ( -5.2643892168889811E-003, -7.2135190078397330E-003) ( -1.0669365014590957E-003, -5.5171995598920652E-004) ( -8.9216449576700052E-003, -0.0000000000000000     ) ( -6.7183919566908105E-003,  3.4565038875682334E-003) (  3.8173841670833498E-003, -5.2309601526056588E-003) (  0.0000000000000000     ,  0.0000000000000000     ) ( -7.6667024383340334E-004, -2.4131491954610266E-003) (  3.6833569045284027E-003,  3.7365368013456725E-003) ( -4.7091695645020261E-004, -1.5789272885938184E-004)
 (  1.2595980316293962E-003, -3.9639626970121569E-003) (  3.9385600748780372E-004,  2.4416484902094896E-003) ( -2.7898174120111418E-003, -3.8218341446889710E-003) ( -6.7183919566908105E-003, -3.4565038875682334E-003) (  1.0999346074802505E-002, -0.0000000000000000     ) (  0.0000000000000000     ,  0.0000000000000000     ) (  3.8173841670833498E-003, -5.2309601526056588E-003) ( -1.0096232683731434E-003,  6.2539381867935040E-003) (  2.8245426237922015E-004,  8.8864945343180657E-004) (  4.5111724783259604E-003,  4.5763042842140453E-003)
 ( -4.5111724783259604E-003,  4.5763042842140453E-003) (  2.8245426237922015E-004, -8.8864945343180657E-004) (  1.0096232683731434E-003,  6.2539381867935040E-003) (  3.8173841670833498E-003,  5.2309601526056588E-003) (  0.0000000000000000     , -0.0000000000000000     ) (  1.0999346074802505E-002, -0.0000000000000000     ) (  6.7183919566908105E-003, -3.4565038875682334E-003) ( -2.7898174120111418E-003,  3.8218341446889710E-003) ( -3.9385600748780372E-004,  2.4416484902094896E-003) (  1.2595980316293962E-003,  3.9639626970121569E-003)
 ( -4.7091695645020261E-004,  1.5789272885938184E-004) ( -3.6833569045284027E-003,  3.7365368013456725E-003) ( -7.6667024383340334E-004,  2.4131491954610266E-003) (  0.0000000000000000     , -0.0000000000000000     ) (  3.8173841670833498E-003,  5.2309601526056588E-003) (  6.7183919566908105E-003,  3.4565038875682334E-003) ( -8.9216449576700052E-003, -0.0000000000000000     ) (  1.0669365014590957E-003, -5.5171995598920652E-004) ( -5.2643892168889811E-003,  7.2135190078397330E-003) (  1.5083155894803323E-003, -9.3381645083005331E-003)
 (  0.0000000000000000     , -0.0000000000000000     ) ( -7.1933753299042546E-004,  2.4118512722708522E-004) (  0.0000000000000000     , -0.0000000000000000     ) ( -7.6667024383340334E-004,  2.4131491954610266E-003) ( -1.0096232683731434E-003, -6.2539381867935040E-003) ( -2.7898174120111418E-003, -3.8218341446889710E-003) (  1.0669365014590957E-003,  5.5171995598920652E-004) ( -1.4460032796229696E-002, -0.0000000000000000     ) ( -9.2471628048295586E-003,  4.7537397364322475E-003) (  5.5398659295483070E-003, -7.5871062707667421E-003)
 (  0.0000000000000000     , -0.0000000000000000     ) (  0.0000000000000000     , -0.0000000000000000     ) ( -7.1933753299042546E-004,  2.4118512722708522E-004) (  3.6833569045284027E-003, -3.7365368013456725E-003) (  2.8245426237922015E-004, -8.8864945343180657E-004) ( -3.9385600748780372E-004, -2.4416484902094896E-003) ( -5.2643892168889811E-003, -7.2135190078397330E-003) ( -9.2471628048295586E-003, -4.7537397364322475E-003) (  1.5872322452062312E-002, -0.0000000000000000     ) (  6.2073454696606641E-003, -3.1849221292883849E-003)
 (  0.0000000000000000     , -0.0000000000000000     ) (  0.0000000000000000     , -0.0000000000000000     ) (  0.0000000000000000     , -0.0000000000000000     ) ( -4.7091695645020261E-004,  1.5789272885938184E-004) (  4.5111724783259604E-003, -4.5763042842140453E-003) (  1.2595980316293962E-003, -3.9639626970121569E-003) (  1.5083155894803323E-003,  9.3381645083005331E-003) (  5.5398659295483070E-003,  7.5871062707667421E-003) (  6.2073454696606641E-003,  3.1849221292883849E-003) ( -3.4899907729651152E-003, -0.0000000000000000     )
 Mode          39
 ( -1.6108134350735090E-002, -0.0000000000000000     ) (  1.9347977477153066E-002, -9.8263387950807413E-003) (  2.9405310228699040E-003, -4.0580518605784982E-003) ( -2.0509521766761260E-003,  1.2730941734529062E-002) (  2.3515087094909213E-003,  7.3902487120938061E-003) ( -3.4595869641815954E-003, -3.5075754008643593E-003) ( -1.1054421249115890E-003, -3.6947089069200409E-004) (  0.0000000000000000     ,  0.0000000000000000     ) (  0.0000000000000000     ,  0.0000000000000000     ) (  0.0000000000000000     ,  0.0000000000000000     )
 (  1.9347977477153066E-002,  9.8263387950807413E-003) (  4.0761031931363115E-002, -0.0000000000000000     ) ( -3.2434025895889805E-002,  1.6473413822414077E-002) ( -1.3679630360842448E-003,  1.9092906362400078E-003) (  7.0046317643734175E-004, -4.3445095995636070E-003) (  5.0316876062538019E-004,  1.5811815230842917E-003) ( -2.8247409276764036E-003, -2.8639233221519470E-003) ( -1.6885907379333952E-003, -5.6437610789295456E-004) (  0.0000000000000000     ,  0.0000000000000000     ) (  0.0000000000000000     ,  0.0000000000000000     )
 (  2.9405310228699040E-003,  4.0580518605784982E-003) ( -3.2434025895889805E-002, -1.6473413822414077E-002) ( -2.8576876810848962E-002, -0.0000000000000000     ) (  5.1627922879233686E-003, -2.6221020224258098E-003) ( -1.0539273722484164E-003,  1.4609833501162096E-003) (  1.5377608963885092E-003, -9.5418947986801450E-003) ( -1.4756184881207883E-003, -4.6378250653327114E-003) (  0.0000000000000000     ,  0.0000000000000000     ) ( -1.6885907379333952E-003, -5.6437610789295456E-004) (  0.0000000000000000     ,  0.0000000000000000     )
 ( -2.0509521766761260E-003, -1.2730941734529062E-002) ( -1.3679630360842448E-003, -1.9092906362400078E-003) (  5.1627922879233686E-003,  2.6221020224258098E-003) ( -1.9477075830099121E-002, -0.0000000000000000     ) (  2.4800368268951031E-002, -1.2596053444475515E-002) (  9.5861199400730664E-004, -1.3387753287707642E-003) (  0.0000000000000000     ,  0.0000000000000000     ) ( -1.4756184881207883E-003, -4.6378250653327114E-003) (  2.8247409276764036E-003,  2.8639233221519470E-003) ( -1.1054421249115890E-003, -3.6947089069200409E-004)
 (  2.3515087094909213E-003, -7.3902487120938061E-003) (  7.0046317643734175E-004,  4.3445095995636070E-003) ( -1.0539273722484164E-003, -1.4609833501162096E-003) (  2.4800368268951031E-002,  1.2596053444475515E-002) (  2.3401055060320052E-002, -0.0000000000000000     ) (  0.0000000000000000     ,  0.0000000000000000     ) (  9.5861199400730664E-004, -1.3387753287707642E-003) ( -1.5377608963885092E-003,  9.5418947986801450E-003) (  5.0316876062538019E-004,  1.5811815230842917E-003) (  3.4595869641815954E-003,  3.5075754008643593E-003)
 ( -3.4595869641815954E-003,  3.5075754008643593E-003) (  5.0316876062538019E-004, -1.5811815230842917E-003) (  1.5377608963885092E-003,  9.5418947986801450E-003) (  9.5861199400730664E-004,  1.3387753287707642E-003) (  0.0000000000000000     , -0.0000000000000000     ) (  2.3401055060320052E-002, -0.0000000000000000     ) ( -2.4800368268951031E-002,  1.2596053444475515E-002) ( -1.0539273722484164E-003,  1.4609833501162096E-003) ( -7.0046317643734175E-004,  4.3445095995636070E-003) (  2.3515087094909213E-003,  7.3902487120938061E-003)
 ( -1.1054421249115890E-003,  3.6947089069200409E-004) ( -2.8247409276764036E-003,  2.8639233221519470E-003) ( -1.4756184881207883E-003,  4.6378250653327114E-003) (  0.0000000000000000     , -0.0000000000000000     ) (  9.5861199400730664E-004,  1.3387753287707642E-003) ( -2.4800368268951031E-002, -1.2596053444475515E-002) ( -1.9477075830099121E-002, -0.0000000000000000     ) ( -5.1627922879233686E-003,  2.6221020224258098E-003) ( -1.3679630360842448E-003,  1.9092906362400078E-003) (  2.0509521766761260E-003, -1.2730941734529062E-002)
 (  0.0000000000000000     , -0.0000000000000000     ) ( -1.6885907379333952E-003,  5.6437610789295456E-004) (  0.0000000000000000     , -0.0000000000000000     ) ( -1.4756184881207883E-003,  4.6378250653327114E-003) ( -1.5377608963885092E-003, -9.5418947986801450E-003) ( -1.0539273722484164E-003, -1.4609833501162096E-003) ( -5.1627922879233686E-003, -2.6221020224258098E-003) ( -2.8576876810848962E-002, -0.0000000000000000     ) (  3.2434025895889805E-002, -1.6473413822414077E-002) (  2.9405310228699040E-003, -4.0580518605784982E-003)
 (  0.0000000000000000     , -0.0000000000000000     ) (  0.0000000000000000     , -0.0000000000000000     ) ( -1.6885907379333952E-003,  5.6437610789295456E-004) (  2.8247409276764036E-003, -2.8639233221519470E-003) (  5.0316876062538019E-004, -1.5811815230842917E-003) ( -7.0046317643734175E-004, -4.3445095995636070E-003) ( -1.3679630360842448E-003, -1.9092906362400078E-003) (  3.2434025895889805E-002,  1.6473413822414077E-002) (  4.0761031931363115E-002, -0.0000000000000000     ) ( -1.9347977477153066E-002,  9.8263387950807413E-003)
 (  0.0000000000000000     , -0.0000000000000000     ) (  0.0000000000000000     , -0.0000000000000000     ) (  0.0000000000000000     , -0.0000000000000000     ) ( -1.1054421249115890E-003,  3.6947089069200409E-004) (  3.4595869641815954E-003, -3.5075754008643593E-003) (  2.3515087094909213E-003, -7.3902487120938061E-003) (  2.0509521766761260E-003,  1.2730941734529062E-002) (  2.9405310228699040E-003,  4.0580518605784982E-003) ( -1.9347977477153066E-002, -9.8263387950807413E-003) ( -1.6108134350735090E-002, -0.0000000000000000     )
 Mode          40
 (  2.0902743675396446E-003, -0.0000000000000000     ) (  8.5129562183525306E-004, -4.3491530684615246E-004) ( -4.1591870200661813E-003,  5.7025275009076545E-003) ( -4.2205524071769526E-003,  2.6029348312969887E-002) (  6.5131613802589762E-003,  2.0502832463203349E-002) ( -8.1885405604372914E-003, -8.2971430342497071E-003) (  1.7444369014693185E-003,  5.8713178053683987E-004) (  0.0000000000000000     ,  0.0000000000000000     ) (  0.0000000000000000     ,  0.0000000000000000     ) (  0.0000000000000000     ,  0.0000000000000000     )
 (  8.5129562183525306E-004,  4.3491530684615246E-004) (  6.2530701261132044E-003, -0.0000000000000000     ) (  1.8246373866890331E-003, -9.2307470381846734E-004) (  8.7104615501346211E-003, -1.1918815509514558E-002) (  1.4338191473186588E-003, -8.8460814535944142E-003) (  1.4561127246116214E-003,  4.5841232748755076E-003) ( -6.6859153703850531E-003, -6.7745889189331837E-003) (  2.6646713820191246E-003,  8.9685860907475629E-004) (  0.0000000000000000     ,  0.0000000000000000     ) (  0.0000000000000000     ,  0.0000000000000000     )
 ( -4.1591870200661813E-003, -5.7025275009076545E-003) (  1.8246373866890331E-003,  9.2307470381846734E-004) ( -1.3025889155598235E-002, -0.0000000000000000     ) ( -8.6182863980486472E-004,  4.3922654562466884E-004) (  3.6673412689304900E-003, -5.0203117018084911E-003) (  3.1568524523617920E-003, -1.9472518404252809E-002) ( -3.9724176100607777E-003, -1.2504043550828511E-002) (  0.0000000000000000     ,  0.0000000000000000     ) (  2.6646713820191246E-003,  8.9685860907475629E-004) (  0.0000000000000000     ,  0.0000000000000000     )
 ( -4.2205524071769526E-003, -2.6029348312969887E-002) (  8.7104615501346211E-003,  1.1918815509514558E-002) ( -8.6182863980486472E-004, -4.3922654562466884E-004) ( -5.6343660561900492E-003, -0.0000000000000000     ) ( -1.7797715532030614E-003,  9.0333666643048645E-004) ( -6.1353095779259183E-003,  8.3955378284969254E-003) (  0.0000000000000000     ,  0.0000000000000000     ) ( -3.9724176100607777E-003, -1.2504043550828511E-002) (  6.6859153703850531E-003,  6.7745889189331837E-003) (  1.7444369014693185E-003,  5.8713178053683987E-004)
 (  6.5131613802589762E-003, -2.0502832463203349E-002) (  1.4338191473186588E-003,  8.8460814535944142E-003) (  3.6673412689304900E-003,  5.0203117018084911E-003) ( -1.7797715532030614E-003, -9.0333666643048645E-004) (  1.0316910718135437E-002, -0.0000000000000000     ) (  0.0000000000000000     ,  0.0000000000000000     ) ( -6.1353095779259183E-003,  8.3955378284969254E-003) ( -3.1568524523617920E-003,  1.9472518404252809E-002) (  1.4561127246116214E-003,  4.5841232748755076E-003) (  8.1885405604372914E-003,  8.2971430342497071E-003)
 ( -8.1885405604372914E-003,  8.2971430342497071E-003) (  1.4561127246116214E-003, -4.5841232748755076E-003) (  3.1568524523617920E-003,  1.9472518404252809E-002) ( -6.1353095779259183E-003, -8.3955378284969254E-003) (  0.0000000000000000     , -0.0000000000000000     ) (  1.0316910718135437E-002, -0.0000000000000000     ) (  1.7797715532030614E-003, -9.0333666643048645E-004) (  3.6673412689304900E-003, -5.0203117018084911E-003) ( -1.4338191473186588E-003,  8.8460814535944142E-003) (  6.5131613802589762E-003,  2.0502832463203349E-002)
 (  1.7444369014693185E-003, -5.8713178053683987E-004) ( -6.6859153703850531E-003,  6.7745889189331837E-003) ( -3.9724176100607777E-003,  1.2504043550828511E-002) (  0.0000000000000000     , -0.0000000000000000     ) ( -6.1353095779259183E-003, -8.3955378284969254E-003) (  1.7797715532030614E-003,  9.0333666643048645E-004) ( -5.6343660561900492E-003, -0.0000000000000000     ) (  8.6182863980486472E-004, -4.3922654562466884E-004) (  8.7104615501346211E-003, -1.1918815509514558E-002) (  4.2205524071769526E-003, -2.6029348312969887E-002)
 (  0.0000000000000000     , -0.0000000000000000     ) (  2.6646713820191246E-003, -8.9685860907475629E-004) (  0.0000000000000000     , -0.0000000000000000     ) ( -3.9724176100607777E-003,  1.2504043550828511E-002) ( -3.1568524523617920E-003, -1.9472518404252809E-002) (  3.6673412689304900E-003,  5.0203117018084911E-003) (  8.6182863980486472E-004,  4.3922654562466884E-004) ( -1.3025889155598235E-002, -0.0000000000000000     ) ( -1.8246373866890331E-003,  9.2307470381846734E-004) ( -4.1591870200661813E-003,  5.7025275009076545E-003)
 (  0.0000000000000000     , -0.0000000000000000     ) (  0.0000000000000000     , -0.0000000000000000     ) (  2.6646713820191246E-003, -8.9685860907475629E-004) (  6.6859153703850531E-003, -6.7745889189331837E-003) (  1.4561127246116214E-003, -4.5841232748755076E-003) ( -1.4338191473186588E-003, -8.8460814535944142E-003) (  8.7104615501346211E-003,  1.1918815509514558E-002) ( -1.8246373866890331E-003, -9.2307470381846734E-004) (  6.2530701261132044E-003, -0.0000000000000000     ) ( -8.5129562183525306E-004,  4.3491530684615246E-004)
 (  0.0000000000000000     , -0.0000000000000000     ) (  0.0000000000000000     , -0.0000000000000000     ) (  0.0000000000000000     , -0.0000000000000000     ) (  1.7444369014693185E-003, -5.8713178053683987E-004) (  8.1885405604372914E-003, -8.2971430342497071E-003) (  6.5131613802589762E-003, -2.0502832463203349E-002) (  4.2205524071769526E-003,  2.6029348312969887E-002) ( -4.1591870200661813E-003, -5.7025275009076545E-003) ( -8.5129562183525306E-004, -4.3491530684615246E-004) (  2.0902743675396446E-003, -0.0000000000000000     )
 Mode          41
 (  9.3069522581677722E-004, -0.0000000000000000     ) (  6.3544100833262951E-003, -3.2236459339643193E-003) (  1.3705246163033891E-005, -6.9023513041342570E-008) (  4.3417270106471082E-004, -2.6659128834839022E-003) (  1.7040506253859300E-003,  5.3410410771099507E-003) (  6.4035879821896903E-003,  6.4930499351981696E-003) (  3.2611343604570383E-004,  1.0681059819015290E-004) (  0.0000000000000000     ,  0.0000000000000000     ) (  0.0000000000000000     ,  0.0000000000000000     ) (  0.0000000000000000     ,  0.0000000000000000     )
 (  6.3544100833262951E-003,  3.2236459339643193E-003) (  3.0857387019196810E-003, -0.0000000000000000     ) ( -1.0394543763459824E-002,  5.2700498858702927E-003) (  6.8504864535049608E-004, -9.5588246535236365E-004) ( -9.8482341075972014E-005,  6.0291647877015503E-004) (  4.6275896265946317E-004,  1.4513342258182637E-003) (  5.2285076931277577E-003,  5.3015530718822984E-003) (  4.9814650194052602E-004,  1.6315588374329632E-004) (  0.0000000000000000     ,  0.0000000000000000     ) (  0.0000000000000000     ,  0.0000000000000000     )
 (  1.3705246163033891E-005,  6.9023513041342570E-008) ( -1.0394543763459824E-002, -5.2700498858702927E-003) ( -5.0981876636085541E-003, -0.0000000000000000     ) (  1.7310460312096221E-003, -8.7762774886664357E-004) (  2.7864640015996844E-004, -3.9089201888896732E-004) ( -2.7573260405171815E-004,  1.6912708559780462E-003) ( -8.8904688738270226E-004, -2.7849059979495154E-003) (  0.0000000000000000     ,  0.0000000000000000     ) (  4.9814650194052602E-004,  1.6315588374329632E-004) (  0.0000000000000000     ,  0.0000000000000000     )
 (  4.3417270106471082E-004,  2.6659128834839022E-003) (  6.8504864535049608E-004,  9.5588246535236365E-004) (  1.7310460312096221E-003,  8.7762774886664357E-004) ( -2.5592542061329219E-003, -0.0000000000000000     ) (  8.0477584200213583E-003, -4.0804371844378809E-003) ( -3.6258894923468126E-004,  5.0962681028236942E-004) (  0.0000000000000000     ,  0.0000000000000000     ) ( -8.8904688738270226E-004, -2.7849059979495154E-003) ( -5.2285076931277577E-003, -5.3015530718822984E-003) (  3.2611343604570383E-004,  1.0681059819015290E-004)
 (  1.7040506253859300E-003, -5.3410410771099507E-003) ( -9.8482341075972014E-005, -6.0291647877015503E-004) (  2.7864640015996844E-004,  3.9089201888896732E-004) (  8.0477584200213583E-003,  4.0804371844378809E-003) (  3.6410079420050178E-003, -0.0000000000000000     ) (  0.0000000000000000     ,  0.0000000000000000     ) ( -3.6258894923468126E-004,  5.0962681028236942E-004) (  2.7573260405171815E-004, -1.6912708559780462E-003) (  4.6275896265946317E-004,  1.4513342258182637E-003) ( -6.4035879821896903E-003, -6.4930499351981696E-003)
 (  6.4035879821896903E-003, -6.4930499351981696E-003) (  4.6275896265946317E-004, -1.4513342258182637E-003) ( -2.7573260405171815E-004, -1.6912708559780462E-003) ( -3.6258894923468126E-004, -5.0962681028236942E-004) (  0.0000000000000000     , -0.0000000000000000     ) (  3.6410079420050178E-003, -0.0000000000000000     ) ( -8.0477584200213583E-003,  4.0804371844378809E-003) (  2.7864640015996844E-004, -3.9089201888896732E-004) (  9.8482341075972014E-005, -6.0291647877015503E-004) (  1.7040506253859300E-003,  5.3410410771099507E-003)
 (  3.2611343604570383E-004, -1.0681059819015290E-004) (  5.2285076931277577E-003, -5.3015530718822984E-003) ( -8.8904688738270226E-004,  2.7849059979495154E-003) (  0.0000000000000000     , -0.0000000000000000     ) ( -3.6258894923468126E-004, -5.0962681028236942E-004) ( -8.0477584200213583E-003, -4.0804371844378809E-003) ( -2.5592542061329219E-003, -0.0000000000000000     ) ( -1.7310460312096221E-003,  8.7762774886664357E-004) (  6.8504864535049608E-004, -9.5588246535236365E-004) ( -4.3417270106471082E-004,  2.6659128834839022E-003)
 (  0.0000000000000000     , -0.0000000000000000     ) (  4.9814650194052602E-004, -1.6315588374329632E-004) (  0.0000000000000000     , -0.0000000000000000     ) ( -8.8904688738270226E-004,  2.7849059979495154E-003) (  2.7573260405171815E-004,  1.6912708559780462E-003) (  2.7864640015996844E-004,  3.9089201888896732E-004) ( -1.7310460312096221E-003, -8.7762774886664357E-004) ( -5.0981876636085541E-003, -0.0000000000000000     ) (  1.0394543763459824E-002, -5.2700498858702927E-003) (  1.3705246163033891E-005, -6.9023513041342570E-008)
 (  0.0000000000000000     , -0.0000000000000000     ) (  0.0000000000000000     , -0.0000000000000000     ) (  4.9814650194052602E-004, -1.6315588374329632E-004) ( -5.2285076931277577E-003,  5.3015530718822984E-003) (  4.6275896265946317E-004, -1.4513342258182637E-003) (  9.8482341075972014E-005,  6.0291647877015503E-004) (  6.8504864535049608E-004,  9.5588246535236365E-004) (  1.0394543763459824E-002,  5.2700498858702927E-003) (  3.0857387019196810E-003, -0.0000000000000000     ) ( -6.3544100833262951E-003,  3.2236459339643193E-003)
 (  0.0000000000000000     , -0.0000000000000000     ) (  0.0000000000000000     , -0.0000000000000000     ) (  0.0000000000000000     , -0.0000000000000000     ) (  3.2611343604570383E-004, -1.0681059819015290E-004) ( -6.4035879821896903E-003,  6.4930499351981696E-003) (  1.7040506253859300E-003, -5.3410410771099507E-003) ( -4.3417270106471082E-004, -2.6659128834839022E-003) (  1.3705246163033891E-005,  6.9023513041342570E-008) ( -6.3544100833262951E-003, -3.2236459339643193E-003) (  9.3069522581677722E-004, -0.0000000000000000     )
 Mode          42
 (  1.8294202483339923E-003, -0.0000000000000000     ) (  9.8532723879214690E-004, -5.0879610712237537E-004) (  3.3307939054884506E-003, -4.5722349142656455E-003) (  3.2960655674816209E-005, -2.5851630202470980E-004) (  1.3319422424880240E-002,  4.1826050606540578E-002) ( -2.7658180485821649E-003, -2.8161526139043450E-003) ( -3.3112764445552474E-003, -1.1052992378327939E-003) (  0.0000000000000000     ,  0.0000000000000000     ) (  0.0000000000000000     ,  0.0000000000000000     ) (  0.0000000000000000     ,  0.0000000000000000     )
 (  9.8532723879214690E-004,  5.0879610712237537E-004) (  5.2451425704055079E-003, -0.0000000000000000     ) (  4.2947052488798198E-004, -2.0018119678866022E-004) (  2.0816803237496844E-003, -2.8292078151479745E-003) (  1.8035951177734888E-004, -1.0923075712436616E-003) (  2.9033538054152449E-003,  9.1170694141322478E-003) ( -2.2582809801355327E-003, -2.2993789806235762E-003) ( -5.0580583180328889E-003, -1.6883724743152588E-003) (  0.0000000000000000     ,  0.0000000000000000     ) (  0.0000000000000000     ,  0.0000000000000000     )
 (  3.3307939054884506E-003,  4.5722349142656455E-003) (  4.2947052488798198E-004,  2.0018119678866022E-004) ( -1.1243740525614106E-002, -0.0000000000000000     ) ( -1.3089849093516793E-003,  6.6241613243477721E-004) ( -1.3295037171749419E-004,  1.9089832802841891E-004) (  1.6690338044553715E-004, -9.8676873288503419E-004) ( -8.2602770627821336E-003, -2.5939408131818636E-002) (  0.0000000000000000     ,  0.0000000000000000     ) ( -5.0580583180328889E-003, -1.6883724743152588E-003) (  0.0000000000000000     ,  0.0000000000000000     )
 (  3.2960655674816209E-005,  2.5851630202470980E-004) (  2.0816803237496844E-003,  2.8292078151479745E-003) ( -1.3089849093516793E-003, -6.6241613243477721E-004) ( -4.7950690562033865E-003, -0.0000000000000000     ) ( -1.5098578938921633E-003,  7.5387869008266986E-004) ( -1.6830807717474216E-003,  2.2889977577032448E-003) (  0.0000000000000000     ,  0.0000000000000000     ) ( -8.2602770627821336E-003, -2.5939408131818636E-002) (  2.2582809801355327E-003,  2.2993789806235762E-003) ( -3.3112764445552474E-003, -1.1052992378327939E-003)
 (  1.3319422424880240E-002, -4.1826050606540578E-002) (  1.8035951177734888E-004,  1.0923075712436616E-003) ( -1.3295037171749419E-004, -1.9089832802841891E-004) ( -1.5098578938921633E-003, -7.5387869008266986E-004) (  8.9642467630779918E-003, -0.0000000000000000     ) (  0.0000000000000000     ,  0.0000000000000000     ) ( -1.6830807717474216E-003,  2.2889977577032448E-003) ( -1.6690338044553715E-004,  9.8676873288503419E-004) (  2.9033538054152449E-003,  9.1170694141322478E-003) (  2.7658180485821649E-003,  2.8161526139043450E-003)
 ( -2.7658180485821649E-003,  2.8161526139043450E-003) (  2.9033538054152449E-003, -9.1170694141322478E-003) (  1.6690338044553715E-004,  9.8676873288503419E-004) ( -1.6830807717474216E-003, -2.2889977577032448E-003) (  0.0000000000000000     , -0.0000000000000000     ) (  8.9642467630779918E-003, -0.0000000000000000     ) (  1.5098578938921633E-003, -7.5387869008266986E-004) ( -1.3295037171749419E-004,  1.9089832802841891E-004) ( -1.8035951177734888E-004,  1.0923075712436616E-003) (  1.3319422424880240E-002,  4.1826050606540578E-002)
 ( -3.3112764445552474E-003,  1.1052992378327939E-003) ( -2.2582809801355327E-003,  2.2993789806235762E-003) ( -8.2602770627821336E-003,  2.5939408131818636E-002) (  0.0000000000000000     , -0.0000000000000000     ) ( -1.6830807717474216E-003, -2.2889977577032448E-003) (  1.5098578938921633E-003,  7.5387869008266986E-004) ( -4.7950690562033865E-003, -0.0000000000000000     ) (  1.3089849093516793E-003, -6.6241613243477721E-004) (  2.0816803237496844E-003, -2.8292078151479745E-003) ( -3.2960655674816209E-005,  2.5851630202470980E-004)
 (  0.0000000000000000     , -0.0000000000000000     ) ( -5.0580583180328889E-003,  1.6883724743152588E-003) (  0.0000000000000000     , -0.0000000000000000     ) ( -8.2602770627821336E-003,  2.5939408131818636E-002) ( -1.6690338044553715E-004, -9.8676873288503419E-004) ( -1.3295037171749419E-004, -1.9089832802841891E-004) (  1.3089849093516793E-003,  6.6241613243477721E-004) ( -1.1243740525614106E-002, -0.0000000000000000     ) ( -4.2947052488798198E-004,  2.0018119678866022E-004) (  3.3307939054884506E-003, -4.5722349142656455E-003)
 (  0.0000000000000000     , -0.0000000000000000     ) (  0.0000000000000000     , -0.0000000000000000     ) ( -5.0580583180328889E-003,  1.6883724743152588E-003) (  2.2582809801355327E-003, -2.2993789806235762E-003) (  2.9033538054152449E-003, -9.1170694141322478E-003) ( -1.8035951177734888E-004, -1.0923075712436616E-003) (  2.0816803237496844E-003,  2.8292078151479745E-003) ( -4.2947052488798198E-004, -2.0018119678866022E-004) (  5.2451425704055079E-003, -0.0000000000000000     ) ( -9.8532723879214690E-004,  5.0879610712237537E-004)
 (  0.0000000000000000     , -0.0000000000000000     ) (  0.0000000000000000     , -0.0000000000000000     ) (  0.0000000000000000     , -0.0000000000000000     ) ( -3.3112764445552474E-003,  1.1052992378327939E-003) (  2.7658180485821649E-003, -2.8161526139043450E-003) (  1.3319422424880240E-002, -4.1826050606540578E-002) ( -3.2960655674816209E-005, -2.5851630202470980E-004) (  3.3307939054884506E-003,  4.5722349142656455E-003) ( -9.8532723879214690E-004, -5.0879610712237537E-004) (  1.8294202483339923E-003, -0.0000000000000000     )
 Mode          43
 (  2.4676330346271657E-002, -0.0000000000000000     ) (  1.2674066216618728E-002, -6.4595891305050113E-003) ( -1.7891994431675547E-003,  2.4418843951471286E-003) ( -1.0275392353965299E-002,  6.3115325013368334E-002) (  3.5247439787189666E-002, 0.11077462620430402     ) (  1.2879233071250208E-003,  1.3131627389983593E-003) ( -2.1738790032061169E-003, -7.2212748171702980E-004) (  0.0000000000000000     ,  0.0000000000000000     ) (  0.0000000000000000     ,  0.0000000000000000     ) (  0.0000000000000000     ,  0.0000000000000000     )
 (  1.2674066216618728E-002,  6.4595891305050113E-003) ( -6.2465583992697284E-002, -0.0000000000000000     ) ( -3.0308065872525439E-002,  1.5422246399739980E-002) (  5.5419071049917883E-003, -7.5757163390421742E-003) (  2.8345966334857647E-003, -1.7434102501201552E-002) (  7.9804256020229655E-003,  2.5080588241265599E-002) (  1.0515849767647090E-003,  1.0721928865938483E-003) ( -3.3206550279557263E-003, -1.1030679487920429E-003) (  0.0000000000000000     ,  0.0000000000000000     ) (  0.0000000000000000     ,  0.0000000000000000     )
 ( -1.7891994431675547E-003, -2.4418843951471286E-003) ( -3.0308065872525439E-002, -1.5422246399739980E-002) (  3.5917066036629190E-002, -0.0000000000000000     ) (  6.5923633889905294E-003, -3.3497184916912561E-003) (  2.1386322597244062E-003, -2.9226080268433888E-003) (  7.0295079958375495E-003, -4.3200826039980274E-002) ( -2.1313289599470674E-002, -6.6982896706740028E-002) (  0.0000000000000000     ,  0.0000000000000000     ) ( -3.3206550279557263E-003, -1.1030679487920429E-003) (  0.0000000000000000     ,  0.0000000000000000     )
 ( -1.0275392353965299E-002, -6.3115325013368334E-002) (  5.5419071049917883E-003,  7.5757163390421742E-003) (  6.5923633889905294E-003,  3.3497184916912561E-003) (  2.8725889656306822E-002, -0.0000000000000000     ) (  2.4434286684467392E-002, -1.2429454552230252E-002) ( -3.9359321138197840E-003,  5.3804836971316147E-003) (  0.0000000000000000     ,  0.0000000000000000     ) ( -2.1313289599470674E-002, -6.6982896706740028E-002) ( -1.0515849767647090E-003, -1.0721928865938483E-003) ( -2.1738790032061169E-003, -7.2212748171702980E-004)
 (  3.5247439787189666E-002,-0.11077462620430402     ) (  2.8345966334857647E-003,  1.7434102501201552E-002) (  2.1386322597244062E-003,  2.9226080268433888E-003) (  2.4434286684467392E-002,  1.2429454552230252E-002) ( -2.6853702046510386E-002, -0.0000000000000000     ) (  0.0000000000000000     ,  0.0000000000000000     ) ( -3.9359321138197840E-003,  5.3804836971316147E-003) ( -7.0295079958375495E-003,  4.3200826039980274E-002) (  7.9804256020229655E-003,  2.5080588241265599E-002) ( -1.2879233071250208E-003, -1.3131627389983593E-003)
 (  1.2879233071250208E-003, -1.3131627389983593E-003) (  7.9804256020229655E-003, -2.5080588241265599E-002) (  7.0295079958375495E-003,  4.3200826039980274E-002) ( -3.9359321138197840E-003, -5.3804836971316147E-003) (  0.0000000000000000     , -0.0000000000000000     ) ( -2.6853702046510386E-002, -0.0000000000000000     ) ( -2.4434286684467392E-002,  1.2429454552230252E-002) (  2.1386322597244062E-003, -2.9226080268433888E-003) ( -2.8345966334857647E-003,  1.7434102501201552E-002) (  3.5247439787189666E-002, 0.11077462620430402     )
 ( -2.1738790032061169E-003,  7.2212748171702980E-004) (  1.0515849767647090E-003, -1.0721928865938483E-003) ( -2.1313289599470674E-002,  6.6982896706740028E-002) (  0.0000000000000000     , -0.0000000000000000     ) ( -3.9359321138197840E-003, -5.3804836971316147E-003) ( -2.4434286684467392E-002, -1.2429454552230252E-002) (  2.8725889656306822E-002, -0.0000000000000000     ) ( -6.5923633889905294E-003,  3.3497184916912561E-003) (  5.5419071049917883E-003, -7.5757163390421742E-003) (  1.0275392353965299E-002, -6.3115325013368334E-002)
 (  0.0000000000000000     , -0.0000000000000000     ) ( -3.3206550279557263E-003,  1.1030679487920429E-003) (  0.0000000000000000     , -0.0000000000000000     ) ( -2.1313289599470674E-002,  6.6982896706740028E-002) ( -7.0295079958375495E-003, -4.3200826039980274E-002) (  2.1386322597244062E-003,  2.9226080268433888E-003) ( -6.5923633889905294E-003, -3.3497184916912561E-003) (  3.5917066036629190E-002, -0.0000000000000000     ) (  3.0308065872525439E-002, -1.5422246399739980E-002) ( -1.7891994431675547E-003,  2.4418843951471286E-003)
 (  0.0000000000000000     , -0.0000000000000000     ) (  0.0000000000000000     , -0.0000000000000000     ) ( -3.3206550279557263E-003,  1.1030679487920429E-003) ( -1.0515849767647090E-003,  1.0721928865938483E-003) (  7.9804256020229655E-003, -2.5080588241265599E-002) ( -2.8345966334857647E-003, -1.7434102501201552E-002) (  5.5419071049917883E-003,  7.5757163390421742E-003) (  3.0308065872525439E-002,  1.5422246399739980E-002) ( -6.2465583992697284E-002, -0.0000000000000000     ) ( -1.2674066216618728E-002,  6.4595891305050113E-003)
 (  0.0000000000000000     , -0.0000000000000000     ) (  0.0000000000000000     , -0.0000000000000000     ) (  0.0000000000000000     , -0.0000000000000000     ) ( -2.1738790032061169E-003,  7.2212748171702980E-004) ( -1.2879233071250208E-003,  1.3131627389983593E-003) (  3.5247439787189666E-002,-0.11077462620430402     ) (  1.0275392353965299E-002,  6.3115325013368334E-002) ( -1.7891994431675547E-003, -2.4418843951471286E-003) ( -1.2674066216618728E-002, -6.4595891305050113E-003) (  2.4676330346271657E-002, -0.0000000000000000     )
 Mode          44
 (  2.8835433476631450E-002, -0.0000000000000000     ) (  6.2533690646264101E-002, -3.1747445743097763E-002) ( -2.6320259626713617E-002,  3.6026214293445484E-002) ( -1.7949758818056761E-002, 0.11037333294437685     ) (  3.7219243288975780E-002, 0.11696627911105272     ) (  2.2511633901128595E-002,  2.2875806794102942E-002) (  3.8299252056955635E-003,  1.2915663323918446E-003) (  0.0000000000000000     ,  0.0000000000000000     ) (  0.0000000000000000     ,  0.0000000000000000     ) (  0.0000000000000000     ,  0.0000000000000000     )
 (  6.2533690646264101E-002,  3.1747445743097763E-002) ( -7.8722558565971726E-002, -0.0000000000000000     ) (-0.13617903295601624     ,  6.9138272073890658E-002) (  1.4811976594376559E-002, -2.0292027262216794E-002) (  5.1605734580374056E-003, -3.1782735948089891E-002) (  8.4009765699146546E-003,  2.6404139633749813E-002) (  1.8380672111368183E-002,  1.8678018033348294E-002) (  5.8503073870397448E-003,  1.9729001610807075E-003) (  0.0000000000000000     ,  0.0000000000000000     ) (  0.0000000000000000     ,  0.0000000000000000     )
 ( -2.6320259626713617E-002, -3.6026214293445484E-002) (-0.13617903295601624     , -6.9138272073890658E-002) (  4.5422486750175725E-002, -0.0000000000000000     ) (  2.6110735973940168E-002, -1.3257491168094139E-002) (  1.0236278445734796E-002, -1.4016733635088076E-002) (  1.2488531809747730E-002, -7.6842460435430526E-002) ( -2.2553151659681601E-002, -7.0870706822602089E-002) (  0.0000000000000000     ,  0.0000000000000000     ) (  5.8503073870397448E-003,  1.9729001610807075E-003) (  0.0000000000000000     ,  0.0000000000000000     )
 ( -1.7949758818056761E-002,-0.11037333294437685     ) (  1.4811976594376559E-002,  2.0292027262216794E-002) (  2.6110735973940168E-002,  1.3257491168094139E-002) (  3.6924952742625042E-002, -0.0000000000000000     ) ( 0.10668673106847180     , -5.4165984691275558E-002) ( -1.0434885519457381E-002,  1.4295684055648943E-002) (  0.0000000000000000     ,  0.0000000000000000     ) ( -2.2553151659681601E-002, -7.0870706822602089E-002) ( -1.8380672111368183E-002, -1.8678018033348294E-002) (  3.8299252056955635E-003,  1.2915663323918446E-003)
 (  3.7219243288975780E-002,-0.11696627911105272     ) (  5.1605734580374056E-003,  3.1782735948089891E-002) (  1.0236278445734796E-002,  1.4016733635088076E-002) ( 0.10668673106847180     ,  5.4165984691275558E-002) ( -3.2460314403460498E-002, -0.0000000000000000     ) (  0.0000000000000000     ,  0.0000000000000000     ) ( -1.0434885519457381E-002,  1.4295684055648943E-002) ( -1.2488531809747730E-002,  7.6842460435430526E-002) (  8.4009765699146546E-003,  2.6404139633749813E-002) ( -2.2511633901128595E-002, -2.2875806794102942E-002)
 (  2.2511633901128595E-002, -2.2875806794102942E-002) (  8.4009765699146546E-003, -2.6404139633749813E-002) (  1.2488531809747730E-002,  7.6842460435430526E-002) ( -1.0434885519457381E-002, -1.4295684055648943E-002) (  0.0000000000000000     , -0.0000000000000000     ) ( -3.2460314403460498E-002, -0.0000000000000000     ) (-0.10668673106847180     ,  5.4165984691275558E-002) (  1.0236278445734796E-002, -1.4016733635088076E-002) ( -5.1605734580374056E-003,  3.1782735948089891E-002) (  3.7219243288975780E-002, 0.11696627911105272     )
 (  3.8299252056955635E-003, -1.2915663323918446E-003) (  1.8380672111368183E-002, -1.8678018033348294E-002) ( -2.2553151659681601E-002,  7.0870706822602089E-002) (  0.0000000000000000     , -0.0000000000000000     ) ( -1.0434885519457381E-002, -1.4295684055648943E-002) (-0.10668673106847180     , -5.4165984691275558E-002) (  3.6924952742625042E-002, -0.0000000000000000     ) ( -2.6110735973940168E-002,  1.3257491168094139E-002) (  1.4811976594376559E-002, -2.0292027262216794E-002) (  1.7949758818056761E-002,-0.11037333294437685     )
 (  0.0000000000000000     , -0.0000000000000000     ) (  5.8503073870397448E-003, -1.9729001610807075E-003) (  0.0000000000000000     , -0.0000000000000000     ) ( -2.2553151659681601E-002,  7.0870706822602089E-002) ( -1.2488531809747730E-002, -7.6842460435430526E-002) (  1.0236278445734796E-002,  1.4016733635088076E-002) ( -2.6110735973940168E-002, -1.3257491168094139E-002) (  4.5422486750175725E-002, -0.0000000000000000     ) ( 0.13617903295601624     , -6.9138272073890658E-002) ( -2.6320259626713617E-002,  3.6026214293445484E-002)
 (  0.0000000000000000     , -0.0000000000000000     ) (  0.0000000000000000     , -0.0000000000000000     ) (  5.8503073870397448E-003, -1.9729001610807075E-003) ( -1.8380672111368183E-002,  1.8678018033348294E-002) (  8.4009765699146546E-003, -2.6404139633749813E-002) ( -5.1605734580374056E-003, -3.1782735948089891E-002) (  1.4811976594376559E-002,  2.0292027262216794E-002) ( 0.13617903295601624     ,  6.9138272073890658E-002) ( -7.8722558565971726E-002, -0.0000000000000000     ) ( -6.2533690646264101E-002,  3.1747445743097763E-002)
 (  0.0000000000000000     , -0.0000000000000000     ) (  0.0000000000000000     , -0.0000000000000000     ) (  0.0000000000000000     , -0.0000000000000000     ) (  3.8299252056955635E-003, -1.2915663323918446E-003) ( -2.2511633901128595E-002,  2.2875806794102942E-002) (  3.7219243288975780E-002,-0.11696627911105272     ) (  1.7949758818056761E-002, 0.11037333294437685     ) ( -2.6320259626713617E-002, -3.6026214293445484E-002) ( -6.2533690646264101E-002, -3.1747445743097763E-002) (  2.8835433476631450E-002, -0.0000000000000000     )
 Mode          45
 (  3.2247169499286478E-003, -0.0000000000000000     ) (  2.7470795945626739E-002, -1.3953636155550321E-002) ( -7.7887144197315728E-003,  1.0661371979188431E-002) ( -8.5341845606242053E-003,  5.2707771666348865E-002) (  1.5467909671549842E-002,  4.8573822427992824E-002) (  1.2445194155992599E-002,  1.2650390097502167E-002) (  3.3585394793552788E-003,  1.1294346201948763E-003) (  0.0000000000000000     ,  0.0000000000000000     ) (  0.0000000000000000     ,  0.0000000000000000     ) (  0.0000000000000000     ,  0.0000000000000000     )
 (  2.7470795945626739E-002,  1.3953636155550321E-002) ( -1.6262506797941772E-003, -0.0000000000000000     ) ( -5.3688143717205303E-002,  2.7272397389860266E-002) (  1.5708384546138715E-003, -2.1533342100245952E-003) (  2.3927841425198841E-003, -1.4810765245181528E-002) (  3.5141761390152836E-003,  1.1038696757840877E-002) (  1.0161458477349674E-002,  1.0329000262012481E-002) (  5.1302537962143804E-003,  1.7252398798489068E-003) (  0.0000000000000000     ,  0.0000000000000000     ) (  0.0000000000000000     ,  0.0000000000000000     )
 ( -7.7887144197315728E-003, -1.0661371979188431E-002) ( -5.3688143717205303E-002, -2.7272397389860266E-002) ( -6.0309415478467989E-003, -0.0000000000000000     ) (  8.1033279365085378E-003, -4.1172999193190337E-003) (  2.1334254735746803E-003, -2.9213740311623505E-003) (  5.8768503998978113E-003, -3.6328622922128094E-002) ( -9.3309153960106916E-003, -2.9296069057289424E-002) (  0.0000000000000000     ,  0.0000000000000000     ) (  5.1302537962143804E-003,  1.7252398798489068E-003) (  0.0000000000000000     ,  0.0000000000000000     )
 ( -8.5341845606242053E-003, -5.2707771666348865E-002) (  1.5708384546138715E-003,  2.1533342100245952E-003) (  8.1033279365085378E-003,  4.1172999193190337E-003) ( -1.0465644133446550E-003, -0.0000000000000000     ) (  4.0047485806241484E-002, -2.0344190575319734E-002) ( -1.0888860755134309E-003,  1.4925360615872427E-003) (  0.0000000000000000     ,  0.0000000000000000     ) ( -9.3309153960106916E-003, -2.9296069057289424E-002) ( -1.0161458477349674E-002, -1.0329000262012481E-002) (  3.3585394793552788E-003,  1.1294346201948763E-003)
 (  1.5467909671549842E-002, -4.8573822427992824E-002) (  2.3927841425198841E-003,  1.4810765245181528E-002) (  2.1334254735746803E-003,  2.9213740311623505E-003) (  4.0047485806241484E-002,  2.0344190575319734E-002) (  5.4790396910569840E-003, -0.0000000000000000     ) (  0.0000000000000000     ,  0.0000000000000000     ) ( -1.0888860755134309E-003,  1.4925360615872427E-003) ( -5.8768503998978113E-003,  3.6328622922128094E-002) (  3.5141761390152836E-003,  1.1038696757840877E-002) ( -1.2445194155992599E-002, -1.2650390097502167E-002)
 (  1.2445194155992599E-002, -1.2650390097502167E-002) (  3.5141761390152836E-003, -1.1038696757840877E-002) (  5.8768503998978113E-003,  3.6328622922128094E-002) ( -1.0888860755134309E-003, -1.4925360615872427E-003) (  0.0000000000000000     , -0.0000000000000000     ) (  5.4790396910569840E-003, -0.0000000000000000     ) ( -4.0047485806241484E-002,  2.0344190575319734E-002) (  2.1334254735746803E-003, -2.9213740311623505E-003) ( -2.3927841425198841E-003,  1.4810765245181528E-002) (  1.5467909671549842E-002,  4.8573822427992824E-002)
 (  3.3585394793552788E-003, -1.1294346201948763E-003) (  1.0161458477349674E-002, -1.0329000262012481E-002) ( -9.3309153960106916E-003,  2.9296069057289424E-002) (  0.0000000000000000     , -0.0000000000000000     ) ( -1.0888860755134309E-003, -1.4925360615872427E-003) ( -4.0047485806241484E-002, -2.0344190575319734E-002) ( -1.0465644133446550E-003, -0.0000000000000000     ) ( -8.1033279365085378E-003,  4.1172999193190337E-003) (  1.5708384546138715E-003, -2.1533342100245952E-003) (  8.5341845606242053E-003, -5.2707771666348865E-002)
 (  0.0000000000000000     , -0.0000000000000000     ) (  5.1302537962143804E-003, -1.7252398798489068E-003) (  0.0000000000000000     , -0.0000000000000000     ) ( -9.3309153960106916E-003,  2.9296069057289424E-002) ( -5.8768503998978113E-003, -3.6328622922128094E-002) (  2.1334254735746803E-003,  2.9213740311623505E-003) ( -8.1033279365085378E-003, -4.1172999193190337E-003) ( -6.0309415478467989E-003, -0.0000000000000000     ) (  5.3688143717205303E-002, -2.7272397389860266E-002) ( -7.7887144197315728E-003,  1.0661371979188431E-002)
 (  0.0000000000000000     , -0.0000000000000000     ) (  0.0000000000000000     , -0.0000000000000000     ) (  5.1302537962143804E-003, -1.7252398798489068E-003) ( -1.0161458477349674E-002,  1.0329000262012481E-002) (  3.5141761390152836E-003, -1.1038696757840877E-002) ( -2.3927841425198841E-003, -1.4810765245181528E-002) (  1.5708384546138715E-003,  2.1533342100245952E-003) (  5.3688143717205303E-002,  2.7272397389860266E-002) ( -1.6262506797941772E-003, -0.0000000000000000     ) ( -2.7470795945626739E-002,  1.3953636155550321E-002)
 (  0.0000000000000000     , -0.0000000000000000     ) (  0.0000000000000000     , -0.0000000000000000     ) (  0.0000000000000000     , -0.0000000000000000     ) (  3.3585394793552788E-003, -1.1294346201948763E-003) ( -1.2445194155992599E-002,  1.2650390097502167E-002) (  1.5467909671549842E-002, -4.8573822427992824E-002) (  8.5341845606242053E-003,  5.2707771666348865E-002) ( -7.7887144197315728E-003, -1.0661371979188431E-002) ( -2.7470795945626739E-002, -1.3953636155550321E-002) (  3.2247169499286478E-003, -0.0000000000000000     )
