# Supplementary material for: Design of high-temperature f-block molecular nanomagnets through the control of vibration-induced spin relaxation
Source: Chem Sci. 2019 Dec 2;11(6):1593–8. doi: 10.1039/c9sc03133b (PMC7025469; doi:10.1039/c9sc03133b)
Supplement: Supplementary file 3 [file SC-011-C9SC03133B-s003.zip › SI/Home-Made-Codes/Pert-Ham-Temp/matrix50K.inp]

 Mode           1
 (  1.1952131672675701E-002, -0.0000000000000000     ) (-0.10494655495163877     ,  5.3367439492395717E-002) ( 0.12012318901379190     ,-0.16357413951995878     ) ( -1.8052503121773308E-002, 0.11121225860679998     ) (-0.11917269884105065     ,-0.37402636034358422     ) ( -7.9302594288506487E-002, -8.0599331568546220E-002) (  7.8175776920540088E-003,  2.5644031769026859E-003) (  0.0000000000000000     ,  0.0000000000000000     ) (  0.0000000000000000     ,  0.0000000000000000     ) (  0.0000000000000000     ,  0.0000000000000000     )
 (-0.10494655495163877     , -5.3367439492395717E-002) (  8.0056799189311065E-002, -0.0000000000000000     ) ( 0.31884544761889522     ,-0.16212859110035263     ) (-0.12913138415662218     , 0.17594507424822195     ) ( -2.4050586185959434E-004,  1.3876873988409311E-003) ( -2.6011855678687901E-002, -8.1658900950954585E-002) ( -6.4750297095264156E-002, -6.5809078650778119E-002) (  1.1941547175011892E-002,  3.9171905568472628E-003) (  0.0000000000000000     ,  0.0000000000000000     ) (  0.0000000000000000     ,  0.0000000000000000     )
 ( 0.12012318901379190     , 0.16357413951995878     ) ( 0.31884544761889522     , 0.16212859110035263     ) ( -5.8905102753862654E-002, -0.0000000000000000     ) ( -6.3488152854926302E-002,  3.2294926517935273E-002) ( -6.6126067640086869E-002,  9.0086303444417870E-002) (  7.1293976761979119E-003, -4.4014527056010222E-002) (  7.3843296172782499E-002, 0.23172207528198949     ) (  0.0000000000000000     ,  0.0000000000000000     ) (  1.1941547175011892E-002,  3.9171905568472628E-003) (  0.0000000000000000     ,  0.0000000000000000     )
 ( -1.8052503121773308E-002,-0.11121225860679998     ) (-0.12913138415662218     ,-0.17594507424822195     ) ( -6.3488152854926302E-002, -3.2294926517935273E-002) ( -5.2142883601035535E-002, -0.0000000000000000     ) (-0.24747190224515506     , 0.12584941628128848     ) (  9.1730138327593497E-002,-0.12496937039168565     ) (  0.0000000000000000     ,  0.0000000000000000     ) (  7.3843296172782499E-002, 0.23172207528198949     ) (  6.4750297095264156E-002,  6.5809078650778119E-002) (  7.8175776920540088E-003,  2.5644031769026859E-003)
 (-0.11917269884105065     , 0.37402636034358422     ) ( -2.4050586185959434E-004, -1.3876873988409311E-003) ( -6.6126067640086869E-002, -9.0086303444417870E-002) (-0.24747190224515506     ,-0.12584941628128848     ) (  1.9039055492911409E-002, -0.0000000000000000     ) (  0.0000000000000000     ,  0.0000000000000000     ) (  9.1730138327593497E-002,-0.12496937039168565     ) ( -7.1293976761979119E-003,  4.4014527056010222E-002) ( -2.6011855678687901E-002, -8.1658900950954585E-002) (  7.9302594288506487E-002,  8.0599331568546220E-002)
 ( -7.9302594288506487E-002,  8.0599331568546220E-002) ( -2.6011855678687901E-002,  8.1658900950954585E-002) (  7.1293976761979119E-003,  4.4014527056010222E-002) (  9.1730138327593497E-002, 0.12496937039168565     ) (  0.0000000000000000     , -0.0000000000000000     ) (  1.9039055492911409E-002, -0.0000000000000000     ) ( 0.24747190224515506     ,-0.12584941628128848     ) ( -6.6126067640086869E-002,  9.0086303444417870E-002) (  2.4050586185959434E-004, -1.3876873988409311E-003) (-0.11917269884105065     ,-0.37402636034358422     )
 (  7.8175776920540088E-003, -2.5644031769026859E-003) ( -6.4750297095264156E-002,  6.5809078650778119E-002) (  7.3843296172782499E-002,-0.23172207528198949     ) (  0.0000000000000000     , -0.0000000000000000     ) (  9.1730138327593497E-002, 0.12496937039168565     ) ( 0.24747190224515506     , 0.12584941628128848     ) ( -5.2142883601035535E-002, -0.0000000000000000     ) (  6.3488152854926302E-002, -3.2294926517935273E-002) (-0.12913138415662218     , 0.17594507424822195     ) (  1.8052503121773308E-002,-0.11121225860679998     )
 (  0.0000000000000000     , -0.0000000000000000     ) (  1.1941547175011892E-002, -3.9171905568472628E-003) (  0.0000000000000000     , -0.0000000000000000     ) (  7.3843296172782499E-002,-0.23172207528198949     ) ( -7.1293976761979119E-003, -4.4014527056010222E-002) ( -6.6126067640086869E-002, -9.0086303444417870E-002) (  6.3488152854926302E-002,  3.2294926517935273E-002) ( -5.8905102753862654E-002, -0.0000000000000000     ) (-0.31884544761889522     , 0.16212859110035263     ) ( 0.12012318901379190     ,-0.16357413951995878     )
 (  0.0000000000000000     , -0.0000000000000000     ) (  0.0000000000000000     , -0.0000000000000000     ) (  1.1941547175011892E-002, -3.9171905568472628E-003) (  6.4750297095264156E-002, -6.5809078650778119E-002) ( -2.6011855678687901E-002,  8.1658900950954585E-002) (  2.4050586185959434E-004,  1.3876873988409311E-003) (-0.12913138415662218     ,-0.17594507424822195     ) (-0.31884544761889522     ,-0.16212859110035263     ) (  8.0056799189311065E-002, -0.0000000000000000     ) ( 0.10494655495163877     , -5.3367439492395717E-002)
 (  0.0000000000000000     , -0.0000000000000000     ) (  0.0000000000000000     , -0.0000000000000000     ) (  0.0000000000000000     , -0.0000000000000000     ) (  7.8175776920540088E-003, -2.5644031769026859E-003) (  7.9302594288506487E-002, -8.0599331568546220E-002) (-0.11917269884105065     , 0.37402636034358422     ) (  1.8052503121773308E-002, 0.11121225860679998     ) ( 0.12012318901379190     , 0.16357413951995878     ) ( 0.10494655495163877     ,  5.3367439492395717E-002) (  1.1952131672675701E-002, -0.0000000000000000     )
 Mode           2
 ( 0.11534713608631672     , -0.0000000000000000     ) ( -4.9024171745969652E-002,  2.4985693047181678E-002) (-0.16671518117863066     , 0.22768070874945354     ) ( -4.9069044514417209E-002, 0.29848920165414039     ) (  5.8275790133738695E-002, 0.18363637014802273     ) (  4.9446053913703367E-002,  5.0191432030708028E-002) ( -3.0781636958736977E-003, -1.0397754850418411E-003) (  0.0000000000000000     ,  0.0000000000000000     ) (  0.0000000000000000     ,  0.0000000000000000     ) (  0.0000000000000000     ,  0.0000000000000000     )
 ( -4.9024171745969652E-002, -2.4985693047181678E-002) (-0.39680193034573819     , -0.0000000000000000     ) (  4.4678582608983872E-002, -2.2875400429321333E-002) ( 0.15436632811182172     ,-0.21082806274278770     ) (  1.8296898574168826E-002,-0.11132704946561110     ) (  1.2568504463519543E-002,  3.9597857786557451E-002) (  4.0372533960906801E-002,  4.0981132644939453E-002) ( -4.7019727126020828E-003, -1.5882832886545536E-003) (  0.0000000000000000     ,  0.0000000000000000     ) (  0.0000000000000000     ,  0.0000000000000000     )
 (-0.16671518117863066     ,-0.22768070874945354     ) (  4.4678582608983872E-002,  2.2875400429321333E-002) ( 0.34702955032374705     , -0.0000000000000000     ) (  1.3051977120575530E-002, -6.5836035387540912E-003) (  8.3500957044461407E-002,-0.11403898552426463     ) (  3.8329252111874858E-002,-0.23318475576283723     ) ( -3.6387662169687404E-002,-0.11467717558652898     ) (  0.0000000000000000     ,  0.0000000000000000     ) ( -4.7019727126020828E-003, -1.5882832886545536E-003) (  0.0000000000000000     ,  0.0000000000000000     )
 ( -4.9069044514417209E-002,-0.29848920165414039     ) ( 0.15436632811182172     , 0.21082806274278770     ) (  1.3051977120575530E-002,  6.5836035387540912E-003) ( 0.21227393024002061     , -0.0000000000000000     ) ( -1.5216515733883045E-002,  7.8833061987019521E-003) (-0.11034924640332310     , 0.15071298807988387     ) (  0.0000000000000000     ,  0.0000000000000000     ) ( -3.6387662169687404E-002,-0.11467717558652898     ) ( -4.0372533960906801E-002, -4.0981132644939453E-002) ( -3.0781636958736977E-003, -1.0397754850418411E-003)
 (  5.8275790133738695E-002,-0.18363637014802273     ) (  1.8296898574168826E-002, 0.11132704946561110     ) (  8.3500957044461407E-002, 0.11403898552426463     ) ( -1.5216515733883045E-002, -7.8833061987019521E-003) (-0.27784868630434617     , -0.0000000000000000     ) (  0.0000000000000000     ,  0.0000000000000000     ) (-0.11034924640332310     , 0.15071298807988387     ) ( -3.8329252111874858E-002, 0.23318475576283723     ) (  1.2568504463519543E-002,  3.9597857786557451E-002) ( -4.9446053913703367E-002, -5.0191432030708028E-002)
 (  4.9446053913703367E-002, -5.0191432030708028E-002) (  1.2568504463519543E-002, -3.9597857786557451E-002) (  3.8329252111874858E-002, 0.23318475576283723     ) (-0.11034924640332310     ,-0.15071298807988387     ) (  0.0000000000000000     , -0.0000000000000000     ) (-0.27784868630434617     , -0.0000000000000000     ) (  1.5216515733883045E-002, -7.8833061987019521E-003) (  8.3500957044461407E-002,-0.11403898552426463     ) ( -1.8296898574168826E-002, 0.11132704946561110     ) (  5.8275790133738695E-002, 0.18363637014802273     )
 ( -3.0781636958736977E-003,  1.0397754850418411E-003) (  4.0372533960906801E-002, -4.0981132644939453E-002) ( -3.6387662169687404E-002, 0.11467717558652898     ) (  0.0000000000000000     , -0.0000000000000000     ) (-0.11034924640332310     ,-0.15071298807988387     ) (  1.5216515733883045E-002,  7.8833061987019521E-003) ( 0.21227393024002061     , -0.0000000000000000     ) ( -1.3051977120575530E-002,  6.5836035387540912E-003) ( 0.15436632811182172     ,-0.21082806274278770     ) (  4.9069044514417209E-002,-0.29848920165414039     )
 (  0.0000000000000000     , -0.0000000000000000     ) ( -4.7019727126020828E-003,  1.5882832886545536E-003) (  0.0000000000000000     , -0.0000000000000000     ) ( -3.6387662169687404E-002, 0.11467717558652898     ) ( -3.8329252111874858E-002,-0.23318475576283723     ) (  8.3500957044461407E-002, 0.11403898552426463     ) ( -1.3051977120575530E-002, -6.5836035387540912E-003) ( 0.34702955032374705     , -0.0000000000000000     ) ( -4.4678582608983872E-002,  2.2875400429321333E-002) (-0.16671518117863066     , 0.22768070874945354     )
 (  0.0000000000000000     , -0.0000000000000000     ) (  0.0000000000000000     , -0.0000000000000000     ) ( -4.7019727126020828E-003,  1.5882832886545536E-003) ( -4.0372533960906801E-002,  4.0981132644939453E-002) (  1.2568504463519543E-002, -3.9597857786557451E-002) ( -1.8296898574168826E-002,-0.11132704946561110     ) ( 0.15436632811182172     , 0.21082806274278770     ) ( -4.4678582608983872E-002, -2.2875400429321333E-002) (-0.39680193034573819     , -0.0000000000000000     ) (  4.9024171745969652E-002, -2.4985693047181678E-002)
 (  0.0000000000000000     , -0.0000000000000000     ) (  0.0000000000000000     , -0.0000000000000000     ) (  0.0000000000000000     , -0.0000000000000000     ) ( -3.0781636958736977E-003,  1.0397754850418411E-003) ( -4.9446053913703367E-002,  5.0191432030708028E-002) (  5.8275790133738695E-002,-0.18363637014802273     ) (  4.9069044514417209E-002, 0.29848920165414039     ) (-0.16671518117863066     ,-0.22768070874945354     ) (  4.9024171745969652E-002,  2.4985693047181678E-002) ( 0.11534713608631672     , -0.0000000000000000     )
 Mode           3
 (-0.12248213682607284     , -0.0000000000000000     ) (  7.9687252095427361E-002, -4.0201441785076550E-002) ( -3.9236012468624827E-002,  5.3520501228095915E-002) ( -1.0871953605101906E-002,  6.5606000974958528E-002) ( -1.3186152484969712E-002, -4.1476366380650193E-002) (  6.9979664968001353E-003,  7.1242752060127158E-003) ( -2.2643603657599379E-003, -7.6425786223929175E-004) (  0.0000000000000000     ,  0.0000000000000000     ) (  0.0000000000000000     ,  0.0000000000000000     ) (  0.0000000000000000     ,  0.0000000000000000     )
 (  7.9687252095427361E-002,  4.0201441785076550E-002) ( 0.41153330163344043     , -0.0000000000000000     ) (-0.14708717801723034     ,  7.4189446805301790E-002) (  2.6698765756428728E-002, -3.6363331316505453E-002) (  3.6426268530377511E-003, -2.1946874872554246E-002) ( -2.9222115142342386E-003, -9.1934574864110247E-003) (  5.7138157180840858E-003,  5.8169463472975526E-003) ( -3.4588675922509358E-003, -1.1674231680588957E-003) (  0.0000000000000000     ,  0.0000000000000000     ) (  0.0000000000000000     ,  0.0000000000000000     )
 ( -3.9236012468624827E-002, -5.3520501228095915E-002) (-0.14708717801723034     , -7.4189446805301790E-002) (-0.32484725900843242     , -0.0000000000000000     ) (  2.8096661276466060E-002, -1.4175205591463364E-002) (  1.6787833747678994E-002, -2.2883682388376996E-002) (  8.0810833263230391E-003, -4.8730412614751611E-002) (  8.0896151766920079E-003,  2.5442179313625433E-002) (  0.0000000000000000     ,  0.0000000000000000     ) ( -3.4588675922509358E-003, -1.1674231680588957E-003) (  0.0000000000000000     ,  0.0000000000000000     )
 ( -1.0871953605101906E-002, -6.5606000974958528E-002) (  2.6698765756428728E-002,  3.6363331316505453E-002) (  2.8096661276466060E-002,  1.4175205591463364E-002) (-0.21426226451461655     , -0.0000000000000000     ) ( 0.11653619000988358     , -5.8784471235010551E-002) ( -1.8725110524435228E-002,  2.5499538545150784E-002) (  0.0000000000000000     ,  0.0000000000000000     ) (  8.0896151766920079E-003,  2.5442179313625433E-002) ( -5.7138157180840858E-003, -5.8169463472975526E-003) ( -2.2643603657599379E-003, -7.6425786223929175E-004)
 ( -1.3186152484969712E-002,  4.1476366380650193E-002) (  3.6426268530377511E-003,  2.1946874872554246E-002) (  1.6787833747678994E-002,  2.2883682388376996E-002) ( 0.11653619000988358     ,  5.8784471235010551E-002) ( 0.25005835871568144     , -0.0000000000000000     ) (  0.0000000000000000     ,  0.0000000000000000     ) ( -1.8725110524435228E-002,  2.5499538545150784E-002) ( -8.0810833263230391E-003,  4.8730412614751611E-002) ( -2.9222115142342386E-003, -9.1934574864110247E-003) ( -6.9979664968001353E-003, -7.1242752060127158E-003)
 (  6.9979664968001353E-003, -7.1242752060127158E-003) ( -2.9222115142342386E-003,  9.1934574864110247E-003) (  8.0810833263230391E-003,  4.8730412614751611E-002) ( -1.8725110524435228E-002, -2.5499538545150784E-002) (  0.0000000000000000     , -0.0000000000000000     ) ( 0.25005835871568144     , -0.0000000000000000     ) (-0.11653619000988358     ,  5.8784471235010551E-002) (  1.6787833747678994E-002, -2.2883682388376996E-002) ( -3.6426268530377511E-003,  2.1946874872554246E-002) ( -1.3186152484969712E-002, -4.1476366380650193E-002)
 ( -2.2643603657599379E-003,  7.6425786223929175E-004) (  5.7138157180840858E-003, -5.8169463472975526E-003) (  8.0896151766920079E-003, -2.5442179313625433E-002) (  0.0000000000000000     , -0.0000000000000000     ) ( -1.8725110524435228E-002, -2.5499538545150784E-002) (-0.11653619000988358     , -5.8784471235010551E-002) (-0.21426226451461655     , -0.0000000000000000     ) ( -2.8096661276466060E-002,  1.4175205591463364E-002) (  2.6698765756428728E-002, -3.6363331316505453E-002) (  1.0871953605101906E-002, -6.5606000974958528E-002)
 (  0.0000000000000000     , -0.0000000000000000     ) ( -3.4588675922509358E-003,  1.1674231680588957E-003) (  0.0000000000000000     , -0.0000000000000000     ) (  8.0896151766920079E-003, -2.5442179313625433E-002) ( -8.0810833263230391E-003, -4.8730412614751611E-002) (  1.6787833747678994E-002,  2.2883682388376996E-002) ( -2.8096661276466060E-002, -1.4175205591463364E-002) (-0.32484725900843242     , -0.0000000000000000     ) ( 0.14708717801723034     , -7.4189446805301790E-002) ( -3.9236012468624827E-002,  5.3520501228095915E-002)
 (  0.0000000000000000     , -0.0000000000000000     ) (  0.0000000000000000     , -0.0000000000000000     ) ( -3.4588675922509358E-003,  1.1674231680588957E-003) ( -5.7138157180840858E-003,  5.8169463472975526E-003) ( -2.9222115142342386E-003,  9.1934574864110247E-003) ( -3.6426268530377511E-003, -2.1946874872554246E-002) (  2.6698765756428728E-002,  3.6363331316505453E-002) ( 0.14708717801723034     ,  7.4189446805301790E-002) ( 0.41153330163344043     , -0.0000000000000000     ) ( -7.9687252095427361E-002,  4.0201441785076550E-002)
 (  0.0000000000000000     , -0.0000000000000000     ) (  0.0000000000000000     , -0.0000000000000000     ) (  0.0000000000000000     , -0.0000000000000000     ) ( -2.2643603657599379E-003,  7.6425786223929175E-004) ( -6.9979664968001353E-003,  7.1242752060127158E-003) ( -1.3186152484969712E-002,  4.1476366380650193E-002) (  1.0871953605101906E-002,  6.5606000974958528E-002) ( -3.9236012468624827E-002, -5.3520501228095915E-002) ( -7.9687252095427361E-002, -4.0201441785076550E-002) (-0.12248213682607284     , -0.0000000000000000     )
 Mode           4
 ( 0.33462767695348516     , -0.0000000000000000     ) (-0.10418821740901607     , -8.1423186336562356E-002) (  3.5682851311748219E-002,-0.30811045286108679     ) (  1.7017498049175625E-003,-0.23522933830321727     ) ( -2.4822269124739082E-003, -3.3810208334214796E-002) (  5.1388619260438063E-002,  4.7239517114000429E-002) ( -3.1920068451314225E-002, -1.1022719118554810E-002) (  0.0000000000000000     ,  0.0000000000000000     ) (  0.0000000000000000     ,  0.0000000000000000     ) (  0.0000000000000000     ,  0.0000000000000000     )
 (-0.10418821740901607     ,  8.1423186336562356E-002) (-0.77060042590509736     , -0.0000000000000000     ) ( 0.16918249081435904     , 0.11902343390926232     ) ( -3.5891757703086120E-002, 0.29257765517990175     ) (  1.6058157544023157E-004,  7.9572152919735725E-002) (  1.5267324399909057E-003, -8.1332291806967758E-004) (  4.1958631924744361E-002,  3.8570904208258143E-002) ( -4.8758709955439759E-002, -1.6837481575004778E-002) (  0.0000000000000000     ,  0.0000000000000000     ) (  0.0000000000000000     ,  0.0000000000000000     )
 (  3.5682851311748219E-002, 0.30811045286108679     ) ( 0.16918249081435904     ,-0.11902343390926232     ) ( 0.57614424200006820     , -0.0000000000000000     ) ( -1.5879898219036716E-002, -2.1005220062801307E-002) ( -1.3719217127728337E-002, 0.14748835479595138     ) ( -5.3415487321457596E-004, 0.17560412814896992     ) (  5.3381988227012081E-003,  3.3013229772638979E-002) (  0.0000000000000000     ,  0.0000000000000000     ) ( -4.8758709955439759E-002, -1.6837481575004778E-002) (  0.0000000000000000     ,  0.0000000000000000     )
 (  1.7017498049175625E-003, 0.23522933830321727     ) ( -3.5891757703086120E-002,-0.29257765517990175     ) ( -1.5879898219036716E-002,  2.1005220062801307E-002) ( 0.36403129989552729     , -0.0000000000000000     ) (-0.11793139487068470     , -9.4427206805283437E-002) (  3.5585834181909221E-002,-0.22709752448906323     ) (  0.0000000000000000     ,  0.0000000000000000     ) (  5.3381988227012081E-003,  3.3013229772638979E-002) ( -4.1958631924744361E-002, -3.8570904208258143E-002) ( -3.1920068451314225E-002, -1.1022719118554810E-002)
 ( -2.4822269124739082E-003,  3.3810208334214796E-002) (  1.6058157544023157E-004, -7.9572152919735725E-002) ( -1.3719217127728337E-002,-0.14748835479595138     ) (-0.11793139487068470     ,  9.4427206805283437E-002) (-0.50420279294398351     , -0.0000000000000000     ) (  0.0000000000000000     ,  0.0000000000000000     ) (  3.5585834181909221E-002,-0.22709752448906323     ) (  5.3415487321457596E-004,-0.17560412814896992     ) (  1.5267324399909057E-003, -8.1332291806967758E-004) ( -5.1388619260438063E-002, -4.7239517114000429E-002)
 (  5.1388619260438063E-002, -4.7239517114000429E-002) (  1.5267324399909057E-003,  8.1332291806967758E-004) ( -5.3415487321457596E-004,-0.17560412814896992     ) (  3.5585834181909221E-002, 0.22709752448906323     ) (  0.0000000000000000     , -0.0000000000000000     ) (-0.50420279294398351     , -0.0000000000000000     ) ( 0.11793139487068470     ,  9.4427206805283437E-002) ( -1.3719217127728337E-002, 0.14748835479595138     ) ( -1.6058157544023157E-004, -7.9572152919735725E-002) ( -2.4822269124739086E-003, -3.3810208334214796E-002)
 ( -3.1920068451314225E-002,  1.1022719118554810E-002) (  4.1958631924744361E-002, -3.8570904208258143E-002) (  5.3381988227012081E-003, -3.3013229772638979E-002) (  0.0000000000000000     , -0.0000000000000000     ) (  3.5585834181909221E-002, 0.22709752448906323     ) ( 0.11793139487068470     , -9.4427206805283437E-002) ( 0.36403129989552729     , -0.0000000000000000     ) (  1.5879898219036716E-002,  2.1005220062801307E-002) ( -3.5891757703086120E-002, 0.29257765517990175     ) ( -1.7017498049175625E-003, 0.23522933830321727     )
 (  0.0000000000000000     , -0.0000000000000000     ) ( -4.8758709955439759E-002,  1.6837481575004778E-002) (  0.0000000000000000     , -0.0000000000000000     ) (  5.3381988227012081E-003, -3.3013229772638979E-002) (  5.3415487321457596E-004, 0.17560412814896992     ) ( -1.3719217127728337E-002,-0.14748835479595138     ) (  1.5879898219036716E-002, -2.1005220062801307E-002) ( 0.57614424200006820     , -0.0000000000000000     ) (-0.16918249081435904     ,-0.11902343390926232     ) (  3.5682851311748219E-002,-0.30811045286108679     )
 (  0.0000000000000000     , -0.0000000000000000     ) (  0.0000000000000000     , -0.0000000000000000     ) ( -4.8758709955439759E-002,  1.6837481575004778E-002) ( -4.1958631924744361E-002,  3.8570904208258143E-002) (  1.5267324399909057E-003,  8.1332291806967758E-004) ( -1.6058157544023157E-004,  7.9572152919735725E-002) ( -3.5891757703086120E-002,-0.29257765517990175     ) (-0.16918249081435904     , 0.11902343390926232     ) (-0.77060042590509736     , -0.0000000000000000     ) ( 0.10418821740901607     ,  8.1423186336562356E-002)
 (  0.0000000000000000     , -0.0000000000000000     ) (  0.0000000000000000     , -0.0000000000000000     ) (  0.0000000000000000     , -0.0000000000000000     ) ( -3.1920068451314225E-002,  1.1022719118554810E-002) ( -5.1388619260438063E-002,  4.7239517114000429E-002) ( -2.4822269124739086E-003,  3.3810208334214796E-002) ( -1.7017498049175625E-003,-0.23522933830321727     ) (  3.5682851311748219E-002, 0.30811045286108679     ) ( 0.10418821740901607     , -8.1423186336562356E-002) ( 0.33462767695348516     , -0.0000000000000000     )
 Mode           5
 (  3.8899103956894970E-002, -0.0000000000000000     ) ( -8.9720525761917677E-002,  4.7585419647015417E-002) (  9.5268787772270117E-002,-0.13527963916652960     ) (  1.4926180863814795E-002,-0.19136192100525473     ) ( -2.2202294000105625E-002, -7.5077568800488270E-002) (  2.6815811312907653E-002,  4.2561198960632887E-003) ( -2.9830861322853032E-003, -5.4050409187927518E-003) (  0.0000000000000000     ,  0.0000000000000000     ) (  0.0000000000000000     ,  0.0000000000000000     ) (  0.0000000000000000     ,  0.0000000000000000     )
 ( -8.9720525761917677E-002, -4.7585419647015417E-002) ( -1.8752496021647351E-002, -0.0000000000000000     ) ( 0.14323247474909492     , -7.8801044361488631E-002) (-0.10497471788076158     , 0.13982313014033299     ) ( -8.1051048723119207E-003,  7.3034636468964437E-002) ( -4.3120106329906302E-003, -1.5573590550584188E-002) (  2.1895018251792131E-002,  3.4751073431541434E-003) ( -4.5567393352568177E-003, -8.2563363815671489E-003) (  0.0000000000000000     ,  0.0000000000000000     ) (  0.0000000000000000     ,  0.0000000000000000     )
 (  9.5268787772270117E-002, 0.13527963916652960     ) ( 0.14323247474909492     ,  7.8801044361488631E-002) ( -8.4461131845818913E-003, -0.0000000000000000     ) ( -2.0397681046676514E-002,  1.1367994415666570E-002) ( -5.2832049573333303E-002,  7.1915658707136523E-002) ( -1.4198692693118740E-002, 0.15115781357924052     ) (  1.4738452062586095E-002,  4.8015210053485233E-002) (  0.0000000000000000     ,  0.0000000000000000     ) ( -4.5567393352568177E-003, -8.2563363815671489E-003) (  0.0000000000000000     ,  0.0000000000000000     )
 (  1.4926180863814795E-002, 0.19136192100525473     ) (-0.10497471788076158     ,-0.13982313014033299     ) ( -2.0397681046676514E-002, -1.1367994415666570E-002) ( -3.8705384307745633E-003, -0.0000000000000000     ) (-0.10745264100619908     ,  5.9065305403752787E-002) (  7.5411601541062093E-002,-0.10083464860921655     ) (  0.0000000000000000     ,  0.0000000000000000     ) (  1.4738452062586095E-002,  4.8015210053485233E-002) ( -2.1895018251792131E-002, -3.4751073431541434E-003) ( -2.9830861322853032E-003, -5.4050409187927518E-003)
 ( -2.2202294000105625E-002,  7.5077568800488270E-002) ( -8.1051048723119207E-003, -7.3034636468964437E-002) ( -5.2832049573333303E-002, -7.1915658707136523E-002) (-0.10745264100619908     , -5.9065305403752787E-002) ( -7.8299563198911681E-003, -0.0000000000000000     ) (  0.0000000000000000     ,  0.0000000000000000     ) (  7.5411601541062093E-002,-0.10083464860921655     ) (  1.4198692693118740E-002,-0.15115781357924052     ) ( -4.3120106329906302E-003, -1.5573590550584188E-002) ( -2.6815811312907653E-002, -4.2561198960632887E-003)
 (  2.6815811312907653E-002, -4.2561198960632887E-003) ( -4.3120106329906302E-003,  1.5573590550584188E-002) ( -1.4198692693118740E-002,-0.15115781357924052     ) (  7.5411601541062093E-002, 0.10083464860921655     ) (  0.0000000000000000     , -0.0000000000000000     ) ( -7.8299563198911681E-003, -0.0000000000000000     ) ( 0.10745264100619908     , -5.9065305403752787E-002) ( -5.2832049573333303E-002,  7.1915658707136523E-002) (  8.1051048723119207E-003, -7.3034636468964437E-002) ( -2.2202294000105625E-002, -7.5077568800488270E-002)
 ( -2.9830861322853032E-003,  5.4050409187927518E-003) (  2.1895018251792131E-002, -3.4751073431541434E-003) (  1.4738452062586095E-002, -4.8015210053485233E-002) (  0.0000000000000000     , -0.0000000000000000     ) (  7.5411601541062093E-002, 0.10083464860921655     ) ( 0.10745264100619908     ,  5.9065305403752787E-002) ( -3.8705384307745633E-003, -0.0000000000000000     ) (  2.0397681046676514E-002, -1.1367994415666570E-002) (-0.10497471788076158     , 0.13982313014033299     ) ( -1.4926180863814795E-002, 0.19136192100525473     )
 (  0.0000000000000000     , -0.0000000000000000     ) ( -4.5567393352568177E-003,  8.2563363815671489E-003) (  0.0000000000000000     , -0.0000000000000000     ) (  1.4738452062586095E-002, -4.8015210053485233E-002) (  1.4198692693118740E-002, 0.15115781357924052     ) ( -5.2832049573333303E-002, -7.1915658707136523E-002) (  2.0397681046676514E-002,  1.1367994415666570E-002) ( -8.4461131845818913E-003, -0.0000000000000000     ) (-0.14323247474909492     ,  7.8801044361488631E-002) (  9.5268787772270117E-002,-0.13527963916652960     )
 (  0.0000000000000000     , -0.0000000000000000     ) (  0.0000000000000000     , -0.0000000000000000     ) ( -4.5567393352568177E-003,  8.2563363815671489E-003) ( -2.1895018251792131E-002,  3.4751073431541434E-003) ( -4.3120106329906302E-003,  1.5573590550584188E-002) (  8.1051048723119207E-003,  7.3034636468964437E-002) (-0.10497471788076158     ,-0.13982313014033299     ) (-0.14323247474909492     , -7.8801044361488631E-002) ( -1.8752496021647351E-002, -0.0000000000000000     ) (  8.9720525761917677E-002, -4.7585419647015417E-002)
 (  0.0000000000000000     , -0.0000000000000000     ) (  0.0000000000000000     , -0.0000000000000000     ) (  0.0000000000000000     , -0.0000000000000000     ) ( -2.9830861322853032E-003,  5.4050409187927518E-003) ( -2.6815811312907653E-002,  4.2561198960632887E-003) ( -2.2202294000105625E-002,  7.5077568800488270E-002) ( -1.4926180863814795E-002,-0.19136192100525473     ) (  9.5268787772270117E-002, 0.13527963916652960     ) (  8.9720525761917677E-002,  4.7585419647015417E-002) (  3.8899103956894970E-002, -0.0000000000000000     )
 Mode           6
 ( 0.22017494715829622     , -0.0000000000000000     ) (-0.41775697483225821     , 0.21204583885097739     ) ( -2.3457230410911406E-003,  2.3012303382694858E-003) ( -3.5332733230234274E-002, 0.21487832971188467     ) ( -3.3591085593199926E-002,-0.10610371859105566     ) ( -3.9212199341145344E-002, -3.9972594216531897E-002) (  4.2791245795643466E-003,  1.3943485176763197E-003) (  0.0000000000000000     ,  0.0000000000000000     ) (  0.0000000000000000     ,  0.0000000000000000     ) (  0.0000000000000000     ,  0.0000000000000000     )
 (-0.41775697483225821     ,-0.21204583885097739     ) (-0.62508577571236845     , -0.0000000000000000     ) ( 0.72299519717316940     ,-0.36700467143085214     ) ( -3.3870295045627719E-003,  5.5141400501026484E-003) (  1.1512736795375678E-002, -6.9914406299434198E-002) ( -7.4626994626248765E-003, -2.3575118765717242E-002) ( -3.2016626692701604E-002, -3.2637486508609689E-002) (  6.5364707646665679E-003,  2.1299025424670686E-003) (  0.0000000000000000     ,  0.0000000000000000     ) (  0.0000000000000000     ,  0.0000000000000000     )
 ( -2.3457230410911406E-003, -2.3012303382694858E-003) ( 0.72299519717316940     , 0.36700467143085214     ) ( 0.50819722532881262     , -0.0000000000000000     ) (-0.11178005704685573     ,  5.6747176841551929E-002) ( -2.6104205637863336E-003,  4.0282817013631376E-003) (  2.5937264734034550E-002,-0.15763811706204145     ) (  2.0573903830243028E-002,  6.4981395615503465E-002) (  0.0000000000000000     ,  0.0000000000000000     ) (  6.5364707646665679E-003,  2.1299025424670686E-003) (  0.0000000000000000     ,  0.0000000000000000     )
 ( -3.5332733230234274E-002,-0.21487832971188467     ) ( -3.3870295045627719E-003, -5.5141400501026484E-003) (-0.11178005704685573     , -5.6747176841551929E-002) ( 0.31699310306844669     , -0.0000000000000000     ) (-0.54771949617596849     , 0.27803613665319554     ) ( -1.5582930750327336E-003,  1.4822819695441969E-003) (  0.0000000000000000     ,  0.0000000000000000     ) (  2.0573903830243028E-002,  6.4981395615503465E-002) (  3.2016626692701604E-002,  3.2637486508609689E-002) (  4.2791245795643466E-003,  1.3943485176763197E-003)
 ( -3.3591085593199926E-002, 0.10610371859105566     ) (  1.1512736795375678E-002,  6.9914406299434198E-002) ( -2.6104205637863336E-003, -4.0282817013631376E-003) (-0.54771949617596849     ,-0.27803613665319554     ) (-0.42027949984318708     , -0.0000000000000000     ) (  0.0000000000000000     ,  0.0000000000000000     ) ( -1.5582930750327336E-003,  1.4822819695441969E-003) ( -2.5937264734034550E-002, 0.15763811706204145     ) ( -7.4626994626248765E-003, -2.3575118765717242E-002) (  3.9212199341145344E-002,  3.9972594216531897E-002)
 ( -3.9212199341145344E-002,  3.9972594216531897E-002) ( -7.4626994626248765E-003,  2.3575118765717242E-002) (  2.5937264734034550E-002, 0.15763811706204145     ) ( -1.5582930750327336E-003, -1.4822819695441969E-003) (  0.0000000000000000     , -0.0000000000000000     ) (-0.42027949984318708     , -0.0000000000000000     ) ( 0.54771949617596849     ,-0.27803613665319554     ) ( -2.6104205637863336E-003,  4.0282817013631376E-003) ( -1.1512736795375678E-002,  6.9914406299434198E-002) ( -3.3591085593199926E-002,-0.10610371859105566     )
 (  4.2791245795643466E-003, -1.3943485176763197E-003) ( -3.2016626692701604E-002,  3.2637486508609689E-002) (  2.0573903830243028E-002, -6.4981395615503465E-002) (  0.0000000000000000     , -0.0000000000000000     ) ( -1.5582930750327336E-003, -1.4822819695441969E-003) ( 0.54771949617596849     , 0.27803613665319554     ) ( 0.31699310306844669     , -0.0000000000000000     ) ( 0.11178005704685573     , -5.6747176841551929E-002) ( -3.3870295045627719E-003,  5.5141400501026484E-003) (  3.5332733230234274E-002,-0.21487832971188467     )
 (  0.0000000000000000     , -0.0000000000000000     ) (  6.5364707646665679E-003, -2.1299025424670686E-003) (  0.0000000000000000     , -0.0000000000000000     ) (  2.0573903830243028E-002, -6.4981395615503465E-002) ( -2.5937264734034550E-002,-0.15763811706204145     ) ( -2.6104205637863336E-003, -4.0282817013631376E-003) ( 0.11178005704685573     ,  5.6747176841551929E-002) ( 0.50819722532881262     , -0.0000000000000000     ) (-0.72299519717316940     , 0.36700467143085214     ) ( -2.3457230410911406E-003,  2.3012303382694858E-003)
 (  0.0000000000000000     , -0.0000000000000000     ) (  0.0000000000000000     , -0.0000000000000000     ) (  6.5364707646665679E-003, -2.1299025424670686E-003) (  3.2016626692701604E-002, -3.2637486508609689E-002) ( -7.4626994626248765E-003,  2.3575118765717242E-002) ( -1.1512736795375678E-002, -6.9914406299434198E-002) ( -3.3870295045627719E-003, -5.5141400501026484E-003) (-0.72299519717316940     ,-0.36700467143085214     ) (-0.62508577571236845     , -0.0000000000000000     ) ( 0.41775697483225821     ,-0.21204583885097739     )
 (  0.0000000000000000     , -0.0000000000000000     ) (  0.0000000000000000     , -0.0000000000000000     ) (  0.0000000000000000     , -0.0000000000000000     ) (  4.2791245795643466E-003, -1.3943485176763197E-003) (  3.9212199341145344E-002, -3.9972594216531897E-002) ( -3.3591085593199926E-002, 0.10610371859105566     ) (  3.5332733230234274E-002, 0.21487832971188467     ) ( -2.3457230410911406E-003, -2.3012303382694858E-003) ( 0.41775697483225821     , 0.21204583885097739     ) ( 0.22017494715829622     , -0.0000000000000000     )
 Mode           7
 (-0.12966588436367193     , -0.0000000000000000     ) ( -7.4904019314036258E-002,  3.8397798072781215E-002) (  7.1888228524325859E-002, -9.8478504691731222E-002) (  4.5318116500314982E-002,-0.28030037043226597     ) ( -9.3520760934488120E-002,-0.29377783745353803     ) ( -4.9290623019266101E-002, -5.0100848950578730E-002) ( -1.7902332129394731E-002, -6.0270233592058754E-003) (  0.0000000000000000     ,  0.0000000000000000     ) (  0.0000000000000000     ,  0.0000000000000000     ) (  0.0000000000000000     ,  0.0000000000000000     )
 ( -7.4904019314036258E-002, -3.8397798072781215E-002) ( 0.51665937186083533     , -0.0000000000000000     ) ( 0.14453738452904022     , -7.4076080174664646E-002) ( -7.8004590525722436E-002, 0.10683909142065727     ) ( -1.6931550563645127E-002, 0.10472449886111954     ) ( -1.9823775987664570E-002, -6.2274561298545292E-002) ( -4.0245625167028239E-002, -4.0907171869723979E-002) ( -2.7346264033063773E-002, -9.2064302529426476E-003) (  0.0000000000000000     ,  0.0000000000000000     ) (  0.0000000000000000     ,  0.0000000000000000     )
 (  7.1888228524325859E-002,  9.8478504691731222E-002) ( 0.14453738452904022     ,  7.4076080174664646E-002) (-0.41080034606213733     , -0.0000000000000000     ) ( -1.9308145290454135E-002,  9.9185132652967363E-003) ( -3.7879309546608876E-002,  5.1887374634945770E-002) ( -3.5432594151940909E-002, 0.21915664590647971     ) (  5.9030624977199124E-002, 0.18543007543861204     ) (  0.0000000000000000     ,  0.0000000000000000     ) ( -2.7346264033063773E-002, -9.2064302529426476E-003) (  0.0000000000000000     ,  0.0000000000000000     )
 (  4.5318116500314982E-002, 0.28030037043226597     ) ( -7.8004590525722436E-002,-0.10683909142065727     ) ( -1.9308145290454135E-002, -9.9185132652967363E-003) (-0.27688077116006266     , -0.0000000000000000     ) (-0.10524458083548678     ,  5.3963989364506124E-002) (  5.9192777977691437E-002, -8.1068641672734643E-002) (  0.0000000000000000     ,  0.0000000000000000     ) (  5.9030624977199124E-002, 0.18543007543861204     ) (  4.0245625167028239E-002,  4.0907171869723979E-002) ( -1.7902332129394731E-002, -6.0270233592058754E-003)
 ( -9.3520760934488120E-002, 0.29377783745353803     ) ( -1.6931550563645127E-002,-0.10472449886111954     ) ( -3.7879309546608876E-002, -5.1887374634945770E-002) (-0.10524458083548678     , -5.3963989364506124E-002) ( 0.30068762972503654     , -0.0000000000000000     ) (  0.0000000000000000     ,  0.0000000000000000     ) (  5.9192777977691437E-002, -8.1068641672734643E-002) (  3.5432594151940909E-002,-0.21915664590647971     ) ( -1.9823775987664570E-002, -6.2274561298545292E-002) (  4.9290623019266101E-002,  5.0100848950578730E-002)
 ( -4.9290623019266101E-002,  5.0100848950578730E-002) ( -1.9823775987664570E-002,  6.2274561298545292E-002) ( -3.5432594151940909E-002,-0.21915664590647971     ) (  5.9192777977691437E-002,  8.1068641672734643E-002) (  0.0000000000000000     , -0.0000000000000000     ) ( 0.30068762972503654     , -0.0000000000000000     ) ( 0.10524458083548678     , -5.3963989364506124E-002) ( -3.7879309546608876E-002,  5.1887374634945770E-002) (  1.6931550563645127E-002,-0.10472449886111954     ) ( -9.3520760934488120E-002,-0.29377783745353803     )
 ( -1.7902332129394731E-002,  6.0270233592058754E-003) ( -4.0245625167028239E-002,  4.0907171869723979E-002) (  5.9030624977199124E-002,-0.18543007543861204     ) (  0.0000000000000000     , -0.0000000000000000     ) (  5.9192777977691437E-002,  8.1068641672734643E-002) ( 0.10524458083548678     ,  5.3963989364506124E-002) (-0.27688077116006266     , -0.0000000000000000     ) (  1.9308145290454135E-002, -9.9185132652967363E-003) ( -7.8004590525722436E-002, 0.10683909142065727     ) ( -4.5318116500314982E-002, 0.28030037043226597     )
 (  0.0000000000000000     , -0.0000000000000000     ) ( -2.7346264033063773E-002,  9.2064302529426476E-003) (  0.0000000000000000     , -0.0000000000000000     ) (  5.9030624977199124E-002,-0.18543007543861204     ) (  3.5432594151940909E-002, 0.21915664590647971     ) ( -3.7879309546608876E-002, -5.1887374634945770E-002) (  1.9308145290454135E-002,  9.9185132652967363E-003) (-0.41080034606213733     , -0.0000000000000000     ) (-0.14453738452904022     ,  7.4076080174664646E-002) (  7.1888228524325859E-002, -9.8478504691731222E-002)
 (  0.0000000000000000     , -0.0000000000000000     ) (  0.0000000000000000     , -0.0000000000000000     ) ( -2.7346264033063773E-002,  9.2064302529426476E-003) (  4.0245625167028239E-002, -4.0907171869723979E-002) ( -1.9823775987664570E-002,  6.2274561298545292E-002) (  1.6931550563645127E-002, 0.10472449886111954     ) ( -7.8004590525722436E-002,-0.10683909142065727     ) (-0.14453738452904022     , -7.4076080174664646E-002) ( 0.51665937186083533     , -0.0000000000000000     ) (  7.4904019314036258E-002, -3.8397798072781215E-002)
 (  0.0000000000000000     , -0.0000000000000000     ) (  0.0000000000000000     , -0.0000000000000000     ) (  0.0000000000000000     , -0.0000000000000000     ) ( -1.7902332129394731E-002,  6.0270233592058754E-003) (  4.9290623019266101E-002, -5.0100848950578730E-002) ( -9.3520760934488120E-002, 0.29377783745353803     ) ( -4.5318116500314982E-002,-0.28030037043226597     ) (  7.1888228524325859E-002,  9.8478504691731222E-002) (  7.4904019314036258E-002,  3.8397798072781215E-002) (-0.12966588436367193     , -0.0000000000000000     )
 Mode           8
 (  3.4239673819124045E-003, -0.0000000000000000     ) (-0.13300453396541578     ,  6.7938963740954955E-002) ( 0.14282070836155583     ,-0.19572869609846819     ) (  3.8195338987070358E-002,-0.23804070973683386     ) (-0.14389925656920760     ,-0.45225628495822934     ) (-0.10089535168503520     ,-0.10254326016064495     ) ( -4.3698192700200179E-002, -1.4707494866707740E-002) (  0.0000000000000000     ,  0.0000000000000000     ) (  0.0000000000000000     ,  0.0000000000000000     ) (  0.0000000000000000     ,  0.0000000000000000     )
 (-0.13300453396541578     , -6.7938963740954955E-002) ( 0.27851541592514711     , -0.0000000000000000     ) ( 0.30312094692638153     ,-0.15471597627049505     ) (-0.14212104724184477     , 0.19476743745554867     ) ( -1.4192298426676520E-002,  8.8492154469275636E-002) ( -3.0428687371395223E-002, -9.5637825986413044E-002) ( -8.2380709682331715E-002, -8.3726221318348906E-002) ( -6.6750091927144692E-002, -2.2466069503287556E-002) (  0.0000000000000000     ,  0.0000000000000000     ) (  0.0000000000000000     ,  0.0000000000000000     )
 ( 0.14282070836155583     , 0.19572869609846819     ) ( 0.30312094692638153     , 0.15471597627049505     ) (-0.23653275029932561     , -0.0000000000000000     ) ( -5.0416226875100903E-002,  2.5739953868737543E-002) ( -6.9281072127045845E-002,  9.4960191136509636E-002) ( -2.9785480271835738E-002, 0.18567186728014273     ) (  9.0965495531558055E-002, 0.28588423263248602     ) (  0.0000000000000000     ,  0.0000000000000000     ) ( -6.6750091927144692E-002, -2.2466069503287556E-002) (  0.0000000000000000     ,  0.0000000000000000     )
 (  3.8195338987070358E-002, 0.23804070973683386     ) (-0.14212104724184477     ,-0.19476743745554867     ) ( -5.0416226875100903E-002, -2.5739953868737543E-002) (-0.17410790029021200     , -0.0000000000000000     ) (-0.22851653115856793     , 0.11665070057736028     ) ( 0.11215822343452793     ,-0.15367672857333109     ) (  0.0000000000000000     ,  0.0000000000000000     ) (  9.0965495531558055E-002, 0.28588423263248602     ) (  8.2380709682331715E-002,  8.3726221318348906E-002) ( -4.3698192700200179E-002, -1.4707494866707740E-002)
 (-0.14389925656920760     , 0.45225628495822934     ) ( -1.4192298426676520E-002, -8.8492154469275636E-002) ( -6.9281072127045845E-002, -9.4960191136509636E-002) (-0.22851653115856793     ,-0.11665070057736028     ) ( 0.12870126728247808     , -0.0000000000000000     ) (  0.0000000000000000     ,  0.0000000000000000     ) ( 0.11215822343452793     ,-0.15367672857333109     ) (  2.9785480271835738E-002,-0.18567186728014273     ) ( -3.0428687371395223E-002, -9.5637825986413044E-002) ( 0.10089535168503520     , 0.10254326016064495     )
 (-0.10089535168503520     , 0.10254326016064495     ) ( -3.0428687371395223E-002,  9.5637825986413044E-002) ( -2.9785480271835738E-002,-0.18567186728014273     ) ( 0.11215822343452793     , 0.15367672857333109     ) (  0.0000000000000000     , -0.0000000000000000     ) ( 0.12870126728247808     , -0.0000000000000000     ) ( 0.22851653115856793     ,-0.11665070057736028     ) ( -6.9281072127045845E-002,  9.4960191136509636E-002) (  1.4192298426676520E-002, -8.8492154469275636E-002) (-0.14389925656920760     ,-0.45225628495822934     )
 ( -4.3698192700200179E-002,  1.4707494866707740E-002) ( -8.2380709682331715E-002,  8.3726221318348906E-002) (  9.0965495531558055E-002,-0.28588423263248602     ) (  0.0000000000000000     , -0.0000000000000000     ) ( 0.11215822343452793     , 0.15367672857333109     ) ( 0.22851653115856793     , 0.11665070057736028     ) (-0.17410790029021200     , -0.0000000000000000     ) (  5.0416226875100903E-002, -2.5739953868737543E-002) (-0.14212104724184477     , 0.19476743745554867     ) ( -3.8195338987070358E-002, 0.23804070973683386     )
 (  0.0000000000000000     , -0.0000000000000000     ) ( -6.6750091927144692E-002,  2.2466069503287556E-002) (  0.0000000000000000     , -0.0000000000000000     ) (  9.0965495531558055E-002,-0.28588423263248602     ) (  2.9785480271835738E-002, 0.18567186728014273     ) ( -6.9281072127045845E-002, -9.4960191136509636E-002) (  5.0416226875100903E-002,  2.5739953868737543E-002) (-0.23653275029932561     , -0.0000000000000000     ) (-0.30312094692638153     , 0.15471597627049505     ) ( 0.14282070836155583     ,-0.19572869609846819     )
 (  0.0000000000000000     , -0.0000000000000000     ) (  0.0000000000000000     , -0.0000000000000000     ) ( -6.6750091927144692E-002,  2.2466069503287556E-002) (  8.2380709682331715E-002, -8.3726221318348906E-002) ( -3.0428687371395223E-002,  9.5637825986413044E-002) (  1.4192298426676520E-002,  8.8492154469275636E-002) (-0.14212104724184477     ,-0.19476743745554867     ) (-0.30312094692638153     ,-0.15471597627049505     ) ( 0.27851541592514711     , -0.0000000000000000     ) ( 0.13300453396541578     , -6.7938963740954955E-002)
 (  0.0000000000000000     , -0.0000000000000000     ) (  0.0000000000000000     , -0.0000000000000000     ) (  0.0000000000000000     , -0.0000000000000000     ) ( -4.3698192700200179E-002,  1.4707494866707740E-002) ( 0.10089535168503520     ,-0.10254326016064495     ) (-0.14389925656920760     , 0.45225628495822934     ) ( -3.8195338987070358E-002,-0.23804070973683386     ) ( 0.14282070836155583     , 0.19572869609846819     ) ( 0.13300453396541578     ,  6.7938963740954955E-002) (  3.4239673819124045E-003, -0.0000000000000000     )
 Mode           9
 (-0.25795050252592933     , -0.0000000000000000     ) (-0.20513955885877211     , 0.14190947278426599     ) ( 0.28464729876280537     ,-0.32770684176012166     ) (  4.4918550465256349E-002,-0.62165773875814856     ) ( -8.4948361415274953E-002,-0.32581593116401653     ) (  2.5182403293870184E-002,  2.7643731710600000E-002) (  1.7978779223340937E-003,  6.5679925861284914E-004) (  0.0000000000000000     ,  0.0000000000000000     ) (  0.0000000000000000     ,  0.0000000000000000     ) (  0.0000000000000000     ,  0.0000000000000000     )
 (-0.20513955885877211     ,-0.14190947278426599     ) (  1.1166984881951305     , -0.0000000000000000     ) ( 0.48105383707333993     ,-0.31552587855292130     ) (-0.29922644477516697     , 0.35817425162532912     ) ( -1.7295192170539698E-002, 0.22517187055052784     ) ( -1.9402381989847121E-002, -7.3704688557276299E-002) (  2.0561346188988111E-002,  2.2571012425788257E-002) (  2.7463038897953072E-003,  1.0032774396614192E-003) (  0.0000000000000000     ,  0.0000000000000000     ) (  0.0000000000000000     ,  0.0000000000000000     )
 ( 0.28464729876280537     , 0.32770684176012166     ) ( 0.48105383707333993     , 0.31552587855292130     ) (-0.94367273816476671     , -0.0000000000000000     ) ( -9.9904907173760646E-002,  6.3908683775883199E-002) (-0.15507422126133374     , 0.18349648581444936     ) ( -3.5633113608095367E-002, 0.47896257965217282     ) (  5.1055606561462241E-002, 0.19713033329694574     ) (  0.0000000000000000     ,  0.0000000000000000     ) (  2.7463038897953072E-003,  1.0032774396614192E-003) (  0.0000000000000000     ,  0.0000000000000000     )
 (  4.4918550465256349E-002, 0.62165773875814856     ) (-0.29922644477516697     ,-0.35817425162532912     ) ( -9.9904907173760646E-002, -6.3908683775883199E-002) (-0.61331781305355393     , -0.0000000000000000     ) (-0.38323146795442814     , 0.25049050020496044     ) ( 0.21150520478058527     ,-0.25203629047274401     ) (  0.0000000000000000     ,  0.0000000000000000     ) (  5.1055606561462241E-002, 0.19713033329694574     ) ( -2.0561346188988111E-002, -2.2571012425788257E-002) (  1.7978779223340937E-003,  6.5679925861284914E-004)
 ( -8.4948361415274953E-002, 0.32581593116401653     ) ( -1.7295192170539698E-002,-0.22517187055052784     ) (-0.15507422126133374     ,-0.18349648581444936     ) (-0.38323146795442814     ,-0.25049050020496044     ) ( 0.69824256554911923     , -0.0000000000000000     ) (  0.0000000000000000     ,  0.0000000000000000     ) ( 0.21150520478058527     ,-0.25203629047274401     ) (  3.5633113608095367E-002,-0.47896257965217282     ) ( -1.9402381989847121E-002, -7.3704688557276299E-002) ( -2.5182403293870184E-002, -2.7643731710600000E-002)
 (  2.5182403293870184E-002, -2.7643731710600000E-002) ( -1.9402381989847121E-002,  7.3704688557276299E-002) ( -3.5633113608095367E-002,-0.47896257965217282     ) ( 0.21150520478058527     , 0.25203629047274401     ) (  0.0000000000000000     , -0.0000000000000000     ) ( 0.69824256554911923     , -0.0000000000000000     ) ( 0.38323146795442814     ,-0.25049050020496044     ) (-0.15507422126133374     , 0.18349648581444936     ) (  1.7295192170539698E-002,-0.22517187055052784     ) ( -8.4948361415274953E-002,-0.32581593116401653     )
 (  1.7978779223340937E-003, -6.5679925861284914E-004) (  2.0561346188988111E-002, -2.2571012425788257E-002) (  5.1055606561462241E-002,-0.19713033329694574     ) (  0.0000000000000000     , -0.0000000000000000     ) ( 0.21150520478058527     , 0.25203629047274401     ) ( 0.38323146795442814     , 0.25049050020496044     ) (-0.61331781305355393     , -0.0000000000000000     ) (  9.9904907173760646E-002, -6.3908683775883199E-002) (-0.29922644477516697     , 0.35817425162532912     ) ( -4.4918550465256349E-002, 0.62165773875814856     )
 (  0.0000000000000000     , -0.0000000000000000     ) (  2.7463038897953072E-003, -1.0032774396614192E-003) (  0.0000000000000000     , -0.0000000000000000     ) (  5.1055606561462241E-002,-0.19713033329694574     ) (  3.5633113608095367E-002, 0.47896257965217282     ) (-0.15507422126133374     ,-0.18349648581444936     ) (  9.9904907173760646E-002,  6.3908683775883199E-002) (-0.94367273816476671     , -0.0000000000000000     ) (-0.48105383707333993     , 0.31552587855292130     ) ( 0.28464729876280537     ,-0.32770684176012166     )
 (  0.0000000000000000     , -0.0000000000000000     ) (  0.0000000000000000     , -0.0000000000000000     ) (  2.7463038897953072E-003, -1.0032774396614192E-003) ( -2.0561346188988111E-002,  2.2571012425788257E-002) ( -1.9402381989847121E-002,  7.3704688557276299E-002) (  1.7295192170539698E-002, 0.22517187055052784     ) (-0.29922644477516697     ,-0.35817425162532912     ) (-0.48105383707333993     ,-0.31552587855292130     ) (  1.1166984881951305     , -0.0000000000000000     ) ( 0.20513955885877211     ,-0.14190947278426599     )
 (  0.0000000000000000     , -0.0000000000000000     ) (  0.0000000000000000     , -0.0000000000000000     ) (  0.0000000000000000     , -0.0000000000000000     ) (  1.7978779223340937E-003, -6.5679925861284914E-004) ( -2.5182403293870184E-002,  2.7643731710600000E-002) ( -8.4948361415274953E-002, 0.32581593116401653     ) ( -4.4918550465256349E-002,-0.62165773875814856     ) ( 0.28464729876280537     , 0.32770684176012166     ) ( 0.20513955885877211     , 0.14190947278426599     ) (-0.25795050252592933     , -0.0000000000000000     )
 Mode          10
 ( 0.22598885932328322     , -0.0000000000000000     ) (  5.4654625582017051E-002, -2.7715347457962676E-002) (  4.0905014821707220E-002, -5.5768375802951020E-002) (  4.5281498587188638E-003, -2.7936720578716712E-002) ( -1.6012637575979618E-002, -4.9845437607637391E-002) ( -6.3875634886404090E-002, -6.4774752740778790E-002) (  2.8551175925723454E-002,  9.5666321022801776E-003) (  0.0000000000000000     ,  0.0000000000000000     ) (  0.0000000000000000     ,  0.0000000000000000     ) (  0.0000000000000000     ,  0.0000000000000000     )
 (  5.4654625582017051E-002,  2.7715347457962676E-002) (-0.72052019106112231     , -0.0000000000000000     ) ( -7.1650983764161250E-002,  3.6333447890425599E-002) ( -1.2239140853883937E-002,  1.6578996302678662E-002) ( -3.6172607753728598E-004,  2.2843100862258506E-003) ( -4.4293094487624579E-003, -1.3824969277763199E-002) ( -5.2154237489336716E-002, -5.2888364143284725E-002) (  4.3612641619876207E-002,  1.4613271918164479E-002) (  0.0000000000000000     ,  0.0000000000000000     ) (  0.0000000000000000     ,  0.0000000000000000     )
 (  4.0905014821707220E-002,  5.5768375802951020E-002) ( -7.1650983764161250E-002, -3.6333447890425599E-002) ( 0.54989862202201978     , -0.0000000000000000     ) (  1.4713757801314540E-002, -7.4617567221179088E-003) ( -1.3564057448392090E-002,  1.8463267507879057E-002) ( -2.2103355163234457E-003,  1.3689428503653575E-002) (  8.2056687437605420E-003,  2.5475196396722636E-002) (  0.0000000000000000     ,  0.0000000000000000     ) (  4.3612641619876207E-002,  1.4613271918164479E-002) (  0.0000000000000000     ,  0.0000000000000000     )
 (  4.5281498587188638E-003,  2.7936720578716712E-002) ( -1.2239140853883937E-002, -1.6578996302678662E-002) (  1.4713757801314540E-002,  7.4617567221179088E-003) ( 0.36886810888602395     , -0.0000000000000000     ) (  5.9713645819219993E-002, -3.0280824663601789E-002) (  6.4153623002602238E-003, -8.6608222491889233E-003) (  0.0000000000000000     ,  0.0000000000000000     ) (  8.2056687437605420E-003,  2.5475196396722636E-002) (  5.2154237489336716E-002,  5.2888364143284725E-002) (  2.8551175925723454E-002,  9.5666321022801776E-003)
 ( -1.6012637575979618E-002,  4.9845437607637391E-002) ( -3.6172607753728598E-004, -2.2843100862258506E-003) ( -1.3564057448392090E-002, -1.8463267507879057E-002) (  5.9713645819219993E-002,  3.0280824663601789E-002) (-0.42423539917020470     , -0.0000000000000000     ) (  0.0000000000000000     ,  0.0000000000000000     ) (  6.4153623002602238E-003, -8.6608222491889233E-003) (  2.2103355163234457E-003, -1.3689428503653575E-002) ( -4.4293094487624579E-003, -1.3824969277763199E-002) (  6.3875634886404090E-002,  6.4774752740778790E-002)
 ( -6.3875634886404090E-002,  6.4774752740778790E-002) ( -4.4293094487624579E-003,  1.3824969277763199E-002) ( -2.2103355163234457E-003, -1.3689428503653575E-002) (  6.4153623002602238E-003,  8.6608222491889233E-003) (  0.0000000000000000     , -0.0000000000000000     ) (-0.42423539917020470     , -0.0000000000000000     ) ( -5.9713645819219993E-002,  3.0280824663601789E-002) ( -1.3564057448392090E-002,  1.8463267507879057E-002) (  3.6172607753728598E-004, -2.2843100862258506E-003) ( -1.6012637575979618E-002, -4.9845437607637391E-002)
 (  2.8551175925723454E-002, -9.5666321022801776E-003) ( -5.2154237489336716E-002,  5.2888364143284725E-002) (  8.2056687437605420E-003, -2.5475196396722636E-002) (  0.0000000000000000     , -0.0000000000000000     ) (  6.4153623002602238E-003,  8.6608222491889233E-003) ( -5.9713645819219993E-002, -3.0280824663601789E-002) ( 0.36886810888602395     , -0.0000000000000000     ) ( -1.4713757801314540E-002,  7.4617567221179088E-003) ( -1.2239140853883937E-002,  1.6578996302678662E-002) ( -4.5281498587188638E-003,  2.7936720578716712E-002)
 (  0.0000000000000000     , -0.0000000000000000     ) (  4.3612641619876207E-002, -1.4613271918164479E-002) (  0.0000000000000000     , -0.0000000000000000     ) (  8.2056687437605420E-003, -2.5475196396722636E-002) (  2.2103355163234457E-003,  1.3689428503653575E-002) ( -1.3564057448392090E-002, -1.8463267507879057E-002) ( -1.4713757801314540E-002, -7.4617567221179088E-003) ( 0.54989862202201978     , -0.0000000000000000     ) (  7.1650983764161250E-002, -3.6333447890425599E-002) (  4.0905014821707220E-002, -5.5768375802951020E-002)
 (  0.0000000000000000     , -0.0000000000000000     ) (  0.0000000000000000     , -0.0000000000000000     ) (  4.3612641619876207E-002, -1.4613271918164479E-002) (  5.2154237489336716E-002, -5.2888364143284725E-002) ( -4.4293094487624579E-003,  1.3824969277763199E-002) (  3.6172607753728598E-004,  2.2843100862258506E-003) ( -1.2239140853883937E-002, -1.6578996302678662E-002) (  7.1650983764161250E-002,  3.6333447890425599E-002) (-0.72052019106112231     , -0.0000000000000000     ) ( -5.4654625582017051E-002,  2.7715347457962676E-002)
 (  0.0000000000000000     , -0.0000000000000000     ) (  0.0000000000000000     , -0.0000000000000000     ) (  0.0000000000000000     , -0.0000000000000000     ) (  2.8551175925723454E-002, -9.5666321022801776E-003) (  6.3875634886404090E-002, -6.4774752740778790E-002) ( -1.6012637575979618E-002,  4.9845437607637391E-002) ( -4.5281498587188638E-003, -2.7936720578716712E-002) (  4.0905014821707220E-002,  5.5768375802951020E-002) ( -5.4654625582017051E-002, -2.7715347457962676E-002) ( 0.22598885932328322     , -0.0000000000000000     )
 Mode          11
 (  3.6636840762340014E-002, -0.0000000000000000     ) ( -5.5636029966702083E-002,  2.8338906702409690E-002) ( -1.0560507278447342E-002,  1.4594542213251889E-002) (  1.8171131271678614E-002,-0.11207448251405627     ) ( -1.1653025022841594E-002, -3.6181278087499408E-002) (  4.3897118379888786E-002,  4.4589669457721193E-002) (  1.6548949587888037E-002,  5.5348300153649187E-003) (  0.0000000000000000     ,  0.0000000000000000     ) (  0.0000000000000000     ,  0.0000000000000000     ) (  0.0000000000000000     ,  0.0000000000000000     )
 ( -5.5636029966702083E-002, -2.8338906702409690E-002) (-0.10137508150683816     , -0.0000000000000000     ) (  8.2576393594490552E-002, -4.2084856057923850E-002) (  1.2306689894145765E-002, -1.6978706585215778E-002) ( -4.8286970326674511E-003,  2.9821600354316587E-002) ( -2.5459254139792394E-003, -7.9050999374426726E-003) (  3.5841847069758834E-002,  3.6407312656926802E-002) (  2.5278938052835064E-002,  8.4545925013744458E-003) (  0.0000000000000000     ,  0.0000000000000000     ) (  0.0000000000000000     ,  0.0000000000000000     )
 ( -1.0560507278447342E-002, -1.4594542213251889E-002) (  8.2576393594490552E-002,  4.2084856057923850E-002) (  7.0861541112864676E-002, -0.0000000000000000     ) ( -7.5701093823623278E-003,  3.8690759182604386E-003) (  6.0935666534417572E-003, -8.4111331722510462E-003) ( -1.2247030310124691E-002,  7.5575816245302185E-002) (  7.2161552201943733E-003,  2.2404766405716821E-002) (  0.0000000000000000     ,  0.0000000000000000     ) (  2.5278938052835064E-002,  8.4545925013744458E-003) (  0.0000000000000000     ,  0.0000000000000000     )
 (  1.8171131271678614E-002, 0.11207448251405627     ) (  1.2306689894145765E-002,  1.6978706585215778E-002) ( -7.5701093823623278E-003, -3.8690759182604386E-003) (  4.9470643533580216E-002, -0.0000000000000000     ) ( -5.7925883325886704E-002,  2.9531681181347209E-002) ( -8.7892878354215963E-003,  1.2127810330736568E-002) (  0.0000000000000000     ,  0.0000000000000000     ) (  7.2161552201943733E-003,  2.2404766405716821E-002) ( -3.5841847069758834E-002, -3.6407312656926802E-002) (  1.6548949587888037E-002,  5.5348300153649187E-003)
 ( -1.1653025022841594E-002,  3.6181278087499408E-002) ( -4.8286970326674511E-003, -2.9821600354316587E-002) (  6.0935666534417572E-003,  8.4111331722510462E-003) ( -5.7925883325886704E-002, -2.9531681181347209E-002) ( -5.5593943901946746E-002, -0.0000000000000000     ) (  0.0000000000000000     ,  0.0000000000000000     ) ( -8.7892878354215963E-003,  1.2127810330736568E-002) (  1.2247030310124691E-002, -7.5575816245302185E-002) ( -2.5459254139792394E-003, -7.9050999374426726E-003) ( -4.3897118379888786E-002, -4.4589669457721193E-002)
 (  4.3897118379888786E-002, -4.4589669457721193E-002) ( -2.5459254139792394E-003,  7.9050999374426726E-003) ( -1.2247030310124691E-002, -7.5575816245302185E-002) ( -8.7892878354215963E-003, -1.2127810330736568E-002) (  0.0000000000000000     , -0.0000000000000000     ) ( -5.5593943901946746E-002, -0.0000000000000000     ) (  5.7925883325886704E-002, -2.9531681181347209E-002) (  6.0935666534417572E-003, -8.4111331722510462E-003) (  4.8286970326674511E-003, -2.9821600354316587E-002) ( -1.1653025022841594E-002, -3.6181278087499408E-002)
 (  1.6548949587888037E-002, -5.5348300153649187E-003) (  3.5841847069758834E-002, -3.6407312656926802E-002) (  7.2161552201943733E-003, -2.2404766405716821E-002) (  0.0000000000000000     , -0.0000000000000000     ) ( -8.7892878354215963E-003, -1.2127810330736568E-002) (  5.7925883325886704E-002,  2.9531681181347209E-002) (  4.9470643533580216E-002, -0.0000000000000000     ) (  7.5701093823623278E-003, -3.8690759182604386E-003) (  1.2306689894145765E-002, -1.6978706585215778E-002) ( -1.8171131271678614E-002, 0.11207448251405627     )
 (  0.0000000000000000     , -0.0000000000000000     ) (  2.5278938052835064E-002, -8.4545925013744458E-003) (  0.0000000000000000     , -0.0000000000000000     ) (  7.2161552201943733E-003, -2.2404766405716821E-002) (  1.2247030310124691E-002,  7.5575816245302185E-002) (  6.0935666534417572E-003,  8.4111331722510462E-003) (  7.5701093823623278E-003,  3.8690759182604386E-003) (  7.0861541112864676E-002, -0.0000000000000000     ) ( -8.2576393594490552E-002,  4.2084856057923850E-002) ( -1.0560507278447342E-002,  1.4594542213251889E-002)
 (  0.0000000000000000     , -0.0000000000000000     ) (  0.0000000000000000     , -0.0000000000000000     ) (  2.5278938052835064E-002, -8.4545925013744458E-003) ( -3.5841847069758834E-002,  3.6407312656926802E-002) ( -2.5459254139792394E-003,  7.9050999374426726E-003) (  4.8286970326674511E-003,  2.9821600354316587E-002) (  1.2306689894145765E-002,  1.6978706585215778E-002) ( -8.2576393594490552E-002, -4.2084856057923850E-002) (-0.10137508150683816     , -0.0000000000000000     ) (  5.5636029966702083E-002, -2.8338906702409690E-002)
 (  0.0000000000000000     , -0.0000000000000000     ) (  0.0000000000000000     , -0.0000000000000000     ) (  0.0000000000000000     , -0.0000000000000000     ) (  1.6548949587888037E-002, -5.5348300153649187E-003) ( -4.3897118379888786E-002,  4.4589669457721193E-002) ( -1.1653025022841594E-002,  3.6181278087499408E-002) ( -1.8171131271678614E-002,-0.11207448251405627     ) ( -1.0560507278447342E-002, -1.4594542213251889E-002) (  5.5636029966702083E-002,  2.8338906702409690E-002) (  3.6636840762340014E-002, -0.0000000000000000     )
 Mode          12
 ( -8.1458158309052689E-002, -0.0000000000000000     ) ( -9.2531649604915112E-002,  4.6617544419123996E-002) ( -8.3747319860169492E-002, 0.11431873902219417     ) ( -5.0834802458457964E-002, 0.31181111713492421     ) ( -3.5862774686043181E-002,-0.11264407111505652     ) (  3.9874547530658964E-002,  4.0467780356714632E-002) ( -1.8347746249070873E-002, -6.1732795649114573E-003) (  0.0000000000000000     ,  0.0000000000000000     ) (  0.0000000000000000     ,  0.0000000000000000     ) (  0.0000000000000000     ,  0.0000000000000000     )
 ( -9.2531649604915112E-002, -4.6617544419123996E-002) (  9.3491855866681878E-002, -0.0000000000000000     ) ( 0.13658811137624968     , -6.8706540724947154E-002) (  8.7353405056556838E-002,-0.11929020948220455     ) (  1.9554775057188230E-002,-0.11994214530973472     ) ( -6.8573734034079077E-003, -2.1539014829905719E-002) (  3.2557431724823144E-002,  3.3041804298991687E-002) ( -2.8026645339403123E-002, -9.4298402974436028E-003) (  0.0000000000000000     ,  0.0000000000000000     ) (  0.0000000000000000     ,  0.0000000000000000     )
 ( -8.3747319860169492E-002,-0.11431873902219417     ) ( 0.13658811137624968     ,  6.8706540724947154E-002) (  7.6753547881475009E-003, -0.0000000000000000     ) ( -1.4799768988901627E-002,  7.3991446706981392E-003) (  4.5270933658979447E-002, -6.1812624434421051E-002) (  4.0307996256921885E-002,-0.24723850082769497     ) (  2.4004491781608184E-002,  7.5397176737397459E-002) (  0.0000000000000000     ,  0.0000000000000000     ) ( -2.8026645339403123E-002, -9.4298402974436028E-003) (  0.0000000000000000     ,  0.0000000000000000     )
 ( -5.0834802458457964E-002,-0.31181111713492421     ) (  8.7353405056556838E-002, 0.11929020948220455     ) ( -1.4799768988901627E-002, -7.3991446706981392E-003) ( -2.0436209201279757E-002, -0.0000000000000000     ) ( -9.8308553164733387E-002,  4.9411020629589117E-002) ( -6.2010249078632049E-002,  8.4681092998569532E-002) (  0.0000000000000000     ,  0.0000000000000000     ) (  2.4004491781608184E-002,  7.5397176737397459E-002) ( -3.2557431724823144E-002, -3.3041804298991687E-002) ( -1.8347746249070873E-002, -6.1732795649114573E-003)
 ( -3.5862774686043181E-002, 0.11264407111505652     ) (  1.9554775057188230E-002, 0.11994214530973472     ) (  4.5270933658979447E-002,  6.1812624434421051E-002) ( -9.8308553164733387E-002, -4.9411020629589117E-002) (  7.2715685550304998E-004, -0.0000000000000000     ) (  0.0000000000000000     ,  0.0000000000000000     ) ( -6.2010249078632049E-002,  8.4681092998569532E-002) ( -4.0307996256921885E-002, 0.24723850082769497     ) ( -6.8573734034079077E-003, -2.1539014829905719E-002) ( -3.9874547530658964E-002, -4.0467780356714632E-002)
 (  3.9874547530658964E-002, -4.0467780356714632E-002) ( -6.8573734034079077E-003,  2.1539014829905719E-002) (  4.0307996256921885E-002, 0.24723850082769497     ) ( -6.2010249078632049E-002, -8.4681092998569532E-002) (  0.0000000000000000     , -0.0000000000000000     ) (  7.2715685550304998E-004, -0.0000000000000000     ) (  9.8308553164733387E-002, -4.9411020629589117E-002) (  4.5270933658979447E-002, -6.1812624434421051E-002) ( -1.9554775057188230E-002, 0.11994214530973472     ) ( -3.5862774686043181E-002,-0.11264407111505652     )
 ( -1.8347746249070873E-002,  6.1732795649114573E-003) (  3.2557431724823144E-002, -3.3041804298991687E-002) (  2.4004491781608184E-002, -7.5397176737397459E-002) (  0.0000000000000000     , -0.0000000000000000     ) ( -6.2010249078632049E-002, -8.4681092998569532E-002) (  9.8308553164733387E-002,  4.9411020629589117E-002) ( -2.0436209201279757E-002, -0.0000000000000000     ) (  1.4799768988901627E-002, -7.3991446706981392E-003) (  8.7353405056556838E-002,-0.11929020948220455     ) (  5.0834802458457964E-002,-0.31181111713492421     )
 (  0.0000000000000000     , -0.0000000000000000     ) ( -2.8026645339403123E-002,  9.4298402974436028E-003) (  0.0000000000000000     , -0.0000000000000000     ) (  2.4004491781608184E-002, -7.5397176737397459E-002) ( -4.0307996256921885E-002,-0.24723850082769497     ) (  4.5270933658979447E-002,  6.1812624434421051E-002) (  1.4799768988901627E-002,  7.3991446706981392E-003) (  7.6753547881475009E-003, -0.0000000000000000     ) (-0.13658811137624968     ,  6.8706540724947154E-002) ( -8.3747319860169492E-002, 0.11431873902219417     )
 (  0.0000000000000000     , -0.0000000000000000     ) (  0.0000000000000000     , -0.0000000000000000     ) ( -2.8026645339403123E-002,  9.4298402974436028E-003) ( -3.2557431724823144E-002,  3.3041804298991687E-002) ( -6.8573734034079077E-003,  2.1539014829905719E-002) ( -1.9554775057188230E-002,-0.11994214530973472     ) (  8.7353405056556838E-002, 0.11929020948220455     ) (-0.13658811137624968     , -6.8706540724947154E-002) (  9.3491855866681878E-002, -0.0000000000000000     ) (  9.2531649604915112E-002, -4.6617544419123996E-002)
 (  0.0000000000000000     , -0.0000000000000000     ) (  0.0000000000000000     , -0.0000000000000000     ) (  0.0000000000000000     , -0.0000000000000000     ) ( -1.8347746249070873E-002,  6.1732795649114573E-003) ( -3.9874547530658964E-002,  4.0467780356714632E-002) ( -3.5862774686043181E-002, 0.11264407111505652     ) (  5.0834802458457964E-002, 0.31181111713492421     ) ( -8.3747319860169492E-002,-0.11431873902219417     ) (  9.2531649604915112E-002,  4.6617544419123996E-002) ( -8.1458158309052689E-002, -0.0000000000000000     )
 Mode          13
 ( -6.2055230992580208E-002, -0.0000000000000000     ) ( -3.5171292033840292E-002,  1.7576027905728514E-002) ( -4.2917591234038266E-002,  5.8547042894029060E-002) ( -3.1127139303233926E-002, 0.19149296924044473     ) ( -4.3114302643682226E-002,-0.13566373147868757     ) (  8.2094853232439723E-003,  8.3235921167454183E-003) ( -1.8930281828573141E-003, -6.4758554882142472E-004) (  0.0000000000000000     ,  0.0000000000000000     ) (  0.0000000000000000     ,  0.0000000000000000     ) (  0.0000000000000000     ,  0.0000000000000000     )
 ( -3.5171292033840292E-002, -1.7576027905728514E-002) (  5.6945864100716684E-002, -0.0000000000000000     ) (  5.6275202701571943E-002, -2.8060128520364287E-002) (  3.8579502203681892E-002, -5.2638101016956061E-002) (  1.1511591219573679E-002, -7.0807114711524510E-002) ( -9.2198036083810300E-003, -2.9011022312943984E-002) (  6.7030166976050501E-003,  6.7961845043596082E-003) ( -2.8916483135427826E-003, -9.8920326547789978E-004) (  0.0000000000000000     ,  0.0000000000000000     ) (  0.0000000000000000     ,  0.0000000000000000     )
 ( -4.2917591234038266E-002, -5.8547042894029060E-002) (  5.6275202701571943E-002,  2.8060128520364287E-002) (  1.8894540712025135E-002, -0.0000000000000000     ) ( -8.4535292090552397E-003,  4.1977902793723966E-003) (  2.0745293660564140E-002, -2.8302503287433466E-002) (  2.4219192627149458E-002,-0.14898379203978521     ) (  2.7065490095158691E-002,  8.5164564947899229E-002) (  0.0000000000000000     ,  0.0000000000000000     ) ( -2.8916483135427826E-003, -9.8920326547789978E-004) (  0.0000000000000000     ,  0.0000000000000000     )
 ( -3.1127139303233926E-002,-0.19149296924044473     ) (  3.8579502203681892E-002,  5.2638101016956061E-002) ( -8.4535292090552397E-003, -4.1977902793723966E-003) ( -6.5661404509370714E-003, -0.0000000000000000     ) ( -4.2677993913857112E-002,  2.1266235456130836E-002) ( -2.8332113674308958E-002,  3.8657338419689734E-002) (  0.0000000000000000     ,  0.0000000000000000     ) (  2.7065490095158691E-002,  8.5164564947899229E-002) ( -6.7030166976050501E-003, -6.7961845043596082E-003) ( -1.8930281828573141E-003, -6.4758554882142472E-004)
 ( -4.3114302643682226E-002, 0.13566373147868757     ) (  1.1511591219573679E-002,  7.0807114711524510E-002) (  2.0745293660564140E-002,  2.8302503287433466E-002) ( -4.2677993913857112E-002, -2.1266235456130836E-002) ( -7.2190333692245482E-003, -0.0000000000000000     ) (  0.0000000000000000     ,  0.0000000000000000     ) ( -2.8332113674308958E-002,  3.8657338419689734E-002) ( -2.4219192627149458E-002, 0.14898379203978521     ) ( -9.2198036083810300E-003, -2.9011022312943984E-002) ( -8.2094853232439723E-003, -8.3235921167454183E-003)
 (  8.2094853232439723E-003, -8.3235921167454183E-003) ( -9.2198036083810300E-003,  2.9011022312943984E-002) (  2.4219192627149458E-002, 0.14898379203978521     ) ( -2.8332113674308958E-002, -3.8657338419689734E-002) (  0.0000000000000000     , -0.0000000000000000     ) ( -7.2190333692245482E-003, -0.0000000000000000     ) (  4.2677993913857112E-002, -2.1266235456130836E-002) (  2.0745293660564140E-002, -2.8302503287433466E-002) ( -1.1511591219573679E-002,  7.0807114711524510E-002) ( -4.3114302643682226E-002,-0.13566373147868757     )
 ( -1.8930281828573141E-003,  6.4758554882142472E-004) (  6.7030166976050501E-003, -6.7961845043596082E-003) (  2.7065490095158691E-002, -8.5164564947899229E-002) (  0.0000000000000000     , -0.0000000000000000     ) ( -2.8332113674308958E-002, -3.8657338419689734E-002) (  4.2677993913857112E-002,  2.1266235456130836E-002) ( -6.5661404509370714E-003, -0.0000000000000000     ) (  8.4535292090552397E-003, -4.1977902793723966E-003) (  3.8579502203681892E-002, -5.2638101016956061E-002) (  3.1127139303233926E-002,-0.19149296924044473     )
 (  0.0000000000000000     , -0.0000000000000000     ) ( -2.8916483135427826E-003,  9.8920326547789978E-004) (  0.0000000000000000     , -0.0000000000000000     ) (  2.7065490095158691E-002, -8.5164564947899229E-002) ( -2.4219192627149458E-002,-0.14898379203978521     ) (  2.0745293660564140E-002,  2.8302503287433466E-002) (  8.4535292090552397E-003,  4.1977902793723966E-003) (  1.8894540712025135E-002, -0.0000000000000000     ) ( -5.6275202701571943E-002,  2.8060128520364287E-002) ( -4.2917591234038266E-002,  5.8547042894029060E-002)
 (  0.0000000000000000     , -0.0000000000000000     ) (  0.0000000000000000     , -0.0000000000000000     ) ( -2.8916483135427826E-003,  9.8920326547789978E-004) ( -6.7030166976050501E-003,  6.7961845043596082E-003) ( -9.2198036083810300E-003,  2.9011022312943984E-002) ( -1.1511591219573679E-002, -7.0807114711524510E-002) (  3.8579502203681892E-002,  5.2638101016956061E-002) ( -5.6275202701571943E-002, -2.8060128520364287E-002) (  5.6945864100716684E-002, -0.0000000000000000     ) (  3.5171292033840292E-002, -1.7576027905728514E-002)
 (  0.0000000000000000     , -0.0000000000000000     ) (  0.0000000000000000     , -0.0000000000000000     ) (  0.0000000000000000     , -0.0000000000000000     ) ( -1.8930281828573141E-003,  6.4758554882142472E-004) ( -8.2094853232439723E-003,  8.3235921167454183E-003) ( -4.3114302643682226E-002, 0.13566373147868757     ) (  3.1127139303233926E-002, 0.19149296924044473     ) ( -4.2917591234038266E-002, -5.8547042894029060E-002) (  3.5171292033840292E-002,  1.7576027905728514E-002) ( -6.2055230992580208E-002, -0.0000000000000000     )
 Mode          14
 ( -6.0154192212110838E-002, -0.0000000000000000     ) ( -6.6526528041498653E-002,  3.3763521055693621E-002) ( -1.6387714307078808E-002,  2.2618272833731225E-002) ( -4.5830753602283218E-003,  2.8468009411871692E-002) (  5.4486421101610583E-003,  1.7088257184707471E-002) ( -1.6806007675993387E-003, -1.7004172395336269E-003) ( -3.2082322996263143E-003, -1.0733589621403888E-003) (  0.0000000000000000     ,  0.0000000000000000     ) (  0.0000000000000000     ,  0.0000000000000000     ) (  0.0000000000000000     ,  0.0000000000000000     )
 ( -6.6526528041498653E-002, -3.3763521055693621E-002) ( 0.14302579773811269     , -0.0000000000000000     ) (  9.7528757388358617E-002, -4.9494740375143689E-002) (  1.0821640176015033E-002, -1.5005939369563213E-002) (  1.4312936419307633E-003, -8.9257744793905733E-003) (  1.1441652664934158E-003,  3.5901102610544893E-003) ( -1.3722047806493719E-003, -1.3883848622297684E-003) ( -4.9006557866799437E-003, -1.6395828972891905E-003) (  0.0000000000000000     ,  0.0000000000000000     ) (  0.0000000000000000     ,  0.0000000000000000     )
 ( -1.6387714307078808E-002, -2.2618272833731225E-002) (  9.7528757388358617E-002,  4.9494740375143689E-002) (-0.10026434385600838     , -0.0000000000000000     ) ( -1.3130125531269035E-002,  6.6602416550044256E-003) (  6.8457544790433067E-003, -9.4688065602760475E-003) (  3.3023263228110296E-003, -2.0547790654696363E-002) ( -3.4590312538133644E-003, -1.0845175761723915E-002) (  0.0000000000000000     ,  0.0000000000000000     ) ( -4.9006557866799437E-003, -1.6395828972891905E-003) (  0.0000000000000000     ,  0.0000000000000000     )
 ( -4.5830753602283218E-003, -2.8468009411871692E-002) (  1.0821640176015033E-002,  1.5005939369563213E-002) ( -1.3130125531269035E-002, -6.6602416550044256E-003) ( -6.7217221830451812E-002, -0.0000000000000000     ) ( -7.2988440189617185E-002,  3.7037681797185015E-002) ( -7.7064864199171065E-003,  1.0690034261750574E-002) (  0.0000000000000000     ,  0.0000000000000000     ) ( -3.4590312538133644E-003, -1.0845175761723915E-002) (  1.3722047806493719E-003,  1.3883848622297684E-003) ( -3.2082322996263143E-003, -1.0733589621403888E-003)
 (  5.4486421101610583E-003, -1.7088257184707471E-002) (  1.4312936419307633E-003,  8.9257744793905733E-003) (  6.8457544790433067E-003,  9.4688065602760475E-003) ( -7.2988440189617185E-002, -3.7037681797185015E-002) (  8.4609960160458325E-002, -0.0000000000000000     ) (  0.0000000000000000     ,  0.0000000000000000     ) ( -7.7064864199171065E-003,  1.0690034261750574E-002) ( -3.3023263228110296E-003,  2.0547790654696363E-002) (  1.1441652664934158E-003,  3.5901102610544893E-003) (  1.6806007675993387E-003,  1.7004172395336269E-003)
 ( -1.6806007675993387E-003,  1.7004172395336269E-003) (  1.1441652664934158E-003, -3.5901102610544893E-003) (  3.3023263228110296E-003,  2.0547790654696363E-002) ( -7.7064864199171065E-003, -1.0690034261750574E-002) (  0.0000000000000000     , -0.0000000000000000     ) (  8.4609960160458325E-002, -0.0000000000000000     ) (  7.2988440189617185E-002, -3.7037681797185015E-002) (  6.8457544790433067E-003, -9.4688065602760475E-003) ( -1.4312936419307633E-003,  8.9257744793905733E-003) (  5.4486421101610583E-003,  1.7088257184707471E-002)
 ( -3.2082322996263143E-003,  1.0733589621403888E-003) ( -1.3722047806493719E-003,  1.3883848622297684E-003) ( -3.4590312538133644E-003,  1.0845175761723915E-002) (  0.0000000000000000     , -0.0000000000000000     ) ( -7.7064864199171065E-003, -1.0690034261750574E-002) (  7.2988440189617185E-002,  3.7037681797185015E-002) ( -6.7217221830451812E-002, -0.0000000000000000     ) (  1.3130125531269035E-002, -6.6602416550044256E-003) (  1.0821640176015033E-002, -1.5005939369563213E-002) (  4.5830753602283218E-003, -2.8468009411871692E-002)
 (  0.0000000000000000     , -0.0000000000000000     ) ( -4.9006557866799437E-003,  1.6395828972891905E-003) (  0.0000000000000000     , -0.0000000000000000     ) ( -3.4590312538133644E-003,  1.0845175761723915E-002) ( -3.3023263228110296E-003, -2.0547790654696363E-002) (  6.8457544790433067E-003,  9.4688065602760475E-003) (  1.3130125531269035E-002,  6.6602416550044256E-003) (-0.10026434385600838     , -0.0000000000000000     ) ( -9.7528757388358617E-002,  4.9494740375143689E-002) ( -1.6387714307078808E-002,  2.2618272833731225E-002)
 (  0.0000000000000000     , -0.0000000000000000     ) (  0.0000000000000000     , -0.0000000000000000     ) ( -4.9006557866799437E-003,  1.6395828972891905E-003) (  1.3722047806493719E-003, -1.3883848622297684E-003) (  1.1441652664934158E-003, -3.5901102610544893E-003) ( -1.4312936419307633E-003, -8.9257744793905733E-003) (  1.0821640176015033E-002,  1.5005939369563213E-002) ( -9.7528757388358617E-002, -4.9494740375143689E-002) ( 0.14302579773811269     , -0.0000000000000000     ) (  6.6526528041498653E-002, -3.3763521055693621E-002)
 (  0.0000000000000000     , -0.0000000000000000     ) (  0.0000000000000000     , -0.0000000000000000     ) (  0.0000000000000000     , -0.0000000000000000     ) ( -3.2082322996263143E-003,  1.0733589621403888E-003) (  1.6806007675993387E-003, -1.7004172395336269E-003) (  5.4486421101610583E-003, -1.7088257184707471E-002) (  4.5830753602283218E-003,  2.8468009411871692E-002) ( -1.6387714307078808E-002, -2.2618272833731225E-002) (  6.6526528041498653E-002,  3.3763521055693621E-002) ( -6.0154192212110838E-002, -0.0000000000000000     )
 Mode          15
 ( -1.1025078874539320E-002, -0.0000000000000000     ) ( -2.6868972529144938E-003,  1.3696314914117458E-003) (  2.5463005832840609E-002, -3.5072162574386834E-002) (  1.4762190569380060E-002, -9.0812094824583800E-002) ( -6.2485807994195801E-003, -1.9753925346440701E-002) (  1.4828435633815190E-002,  1.5021895303465723E-002) (  2.2762174865090705E-003,  7.5952754789391900E-004) (  0.0000000000000000     ,  0.0000000000000000     ) (  0.0000000000000000     ,  0.0000000000000000     ) (  0.0000000000000000     ,  0.0000000000000000     )
 ( -2.6868972529144938E-003, -1.3696314914117458E-003) (  5.0947543718193232E-002, -0.0000000000000000     ) ( -5.3203099117736111E-003,  2.6893574664242307E-003) ( -2.7761728198248521E-002,  3.8222356750291890E-002) ( -5.6645303049480521E-003,  3.4851392053069787E-002) ( -1.1712278857094927E-003, -3.7063482275579967E-003) (  1.2107366995516960E-002,  1.2265326154334028E-002) (  3.4769796433699795E-003,  1.1601974935426937E-003) (  0.0000000000000000     ,  0.0000000000000000     ) (  0.0000000000000000     ,  0.0000000000000000     )
 (  2.5463005832840609E-002,  3.5072162574386834E-002) ( -5.3203099117736111E-003, -2.6893574664242307E-003) ( -3.9339427483895635E-002, -0.0000000000000000     ) (  2.8046739800155918E-003, -1.4228483318406648E-003) ( -1.4222832318045595E-002,  1.9581170907470361E-002) ( -1.1691169368399224E-002,  7.1925274518648372E-002) (  4.2257480535906316E-003,  1.3352269156648526E-002) (  0.0000000000000000     ,  0.0000000000000000     ) (  3.4769796433699795E-003,  1.1601974935426937E-003) (  0.0000000000000000     ,  0.0000000000000000     )
 (  1.4762190569380060E-002,  9.0812094824583800E-002) ( -2.7761728198248521E-002, -3.8222356750291890E-002) (  2.8046739800155918E-003,  1.4228483318406648E-003) ( -2.7681165657533823E-002, -0.0000000000000000     ) (  5.4774975207575634E-003, -2.7729504007625483E-003) (  1.9560310226206128E-002, -2.6938266849370673E-002) (  0.0000000000000000     ,  0.0000000000000000     ) (  4.2257480535906316E-003,  1.3352269156648526E-002) ( -1.2107366995516960E-002, -1.2265326154334028E-002) (  2.2762174865090705E-003,  7.5952754789391900E-004)
 ( -6.2485807994195801E-003,  1.9753925346440701E-002) ( -5.6645303049480521E-003, -3.4851392053069787E-002) ( -1.4222832318045595E-002, -1.9581170907470361E-002) (  5.4774975207575634E-003,  2.7729504007625483E-003) (  2.7098128297775546E-002, -0.0000000000000000     ) (  0.0000000000000000     ,  0.0000000000000000     ) (  1.9560310226206128E-002, -2.6938266849370673E-002) (  1.1691169368399224E-002, -7.1925274518648372E-002) ( -1.1712278857094927E-003, -3.7063482275579967E-003) ( -1.4828435633815190E-002, -1.5021895303465723E-002)
 (  1.4828435633815190E-002, -1.5021895303465723E-002) ( -1.1712278857094927E-003,  3.7063482275579967E-003) ( -1.1691169368399224E-002, -7.1925274518648372E-002) (  1.9560310226206128E-002,  2.6938266849370673E-002) (  0.0000000000000000     , -0.0000000000000000     ) (  2.7098128297775546E-002, -0.0000000000000000     ) ( -5.4774975207575634E-003,  2.7729504007625483E-003) ( -1.4222832318045595E-002,  1.9581170907470361E-002) (  5.6645303049480521E-003, -3.4851392053069787E-002) ( -6.2485807994195801E-003, -1.9753925346440701E-002)
 (  2.2762174865090705E-003, -7.5952754789391900E-004) (  1.2107366995516960E-002, -1.2265326154334028E-002) (  4.2257480535906316E-003, -1.3352269156648526E-002) (  0.0000000000000000     , -0.0000000000000000     ) (  1.9560310226206128E-002,  2.6938266849370673E-002) ( -5.4774975207575634E-003, -2.7729504007625483E-003) ( -2.7681165657533823E-002, -0.0000000000000000     ) ( -2.8046739800155918E-003,  1.4228483318406648E-003) ( -2.7761728198248521E-002,  3.8222356750291890E-002) ( -1.4762190569380060E-002,  9.0812094824583800E-002)
 (  0.0000000000000000     , -0.0000000000000000     ) (  3.4769796433699795E-003, -1.1601974935426937E-003) (  0.0000000000000000     , -0.0000000000000000     ) (  4.2257480535906316E-003, -1.3352269156648526E-002) (  1.1691169368399224E-002,  7.1925274518648372E-002) ( -1.4222832318045595E-002, -1.9581170907470361E-002) ( -2.8046739800155918E-003, -1.4228483318406648E-003) ( -3.9339427483895635E-002, -0.0000000000000000     ) (  5.3203099117736111E-003, -2.6893574664242307E-003) (  2.5463005832840609E-002, -3.5072162574386834E-002)
 (  0.0000000000000000     , -0.0000000000000000     ) (  0.0000000000000000     , -0.0000000000000000     ) (  3.4769796433699795E-003, -1.1601974935426937E-003) ( -1.2107366995516960E-002,  1.2265326154334028E-002) ( -1.1712278857094927E-003,  3.7063482275579967E-003) (  5.6645303049480521E-003,  3.4851392053069787E-002) ( -2.7761728198248521E-002, -3.8222356750291890E-002) (  5.3203099117736111E-003,  2.6893574664242307E-003) (  5.0947543718193232E-002, -0.0000000000000000     ) (  2.6868972529144938E-003, -1.3696314914117458E-003)
 (  0.0000000000000000     , -0.0000000000000000     ) (  0.0000000000000000     , -0.0000000000000000     ) (  0.0000000000000000     , -0.0000000000000000     ) (  2.2762174865090705E-003, -7.5952754789391900E-004) ( -1.4828435633815190E-002,  1.5021895303465723E-002) ( -6.2485807994195801E-003,  1.9753925346440701E-002) ( -1.4762190569380060E-002, -9.0812094824583800E-002) (  2.5463005832840609E-002,  3.5072162574386834E-002) (  2.6868972529144938E-003,  1.3696314914117458E-003) ( -1.1025078874539320E-002, -0.0000000000000000     )
 Mode          16
 ( -7.5796410285988658E-002, -0.0000000000000000     ) (-0.11492676204327990     ,  5.8585293196940808E-002) (  2.7422797627742041E-002, -3.8715981258118870E-002) (  6.7939170427637183E-002,-0.42047608907000045     ) ( -8.7971326836959157E-002,-0.27616108070277029     ) (  9.0842933448509328E-002,  9.2036934343879995E-002) (  3.0312547452820839E-002,  1.0103047743612774E-002) (  0.0000000000000000     ,  0.0000000000000000     ) (  0.0000000000000000     ,  0.0000000000000000     ) (  0.0000000000000000     ,  0.0000000000000000     )
 (-0.11492676204327990     , -5.8585293196940808E-002) ( 0.34658137627572122     , -0.0000000000000000     ) ( 0.16494364426456359     , -8.4235198563126501E-002) ( -2.4575173874367289E-002,  3.4811574453952533E-002) ( -2.3925261334537578E-002, 0.14812707222391439     ) ( -1.8379358024652254E-002, -5.7701203047017917E-002) (  7.4172944562152815E-002,  7.5147842210847610E-002) (  4.6303181069830779E-002,  1.5432660344952779E-002) (  0.0000000000000000     ,  0.0000000000000000     ) (  0.0000000000000000     ,  0.0000000000000000     )
 (  2.7422797627742041E-002,  3.8715981258118870E-002) ( 0.16494364426456359     ,  8.4235198563126501E-002) (-0.27096646018335835     , -0.0000000000000000     ) ( -6.2839120155741071E-003,  3.2826871626598364E-003) ( -1.5125842518938497E-002,  2.1306889782232295E-002) ( -5.1661311517153509E-002, 0.31978571676767314     ) (  5.6020322757321772E-002, 0.17585184396645728     ) (  0.0000000000000000     ,  0.0000000000000000     ) (  4.6303181069830779E-002,  1.5432660344952779E-002) (  0.0000000000000000     ,  0.0000000000000000     )
 (  6.7939170427637183E-002, 0.42047608907000045     ) ( -2.4575173874367289E-002, -3.4811574453952533E-002) ( -6.2839120155741071E-003, -3.2826871626598364E-003) (-0.18853938878982007     , -0.0000000000000000     ) (-0.10670049243317742     ,  5.4557136460248991E-002) (  1.4328702717926363E-002, -2.0478755447782909E-002) (  0.0000000000000000     ,  0.0000000000000000     ) (  5.6020322757321772E-002, 0.17585184396645728     ) ( -7.4172944562152815E-002, -7.5147842210847610E-002) (  3.0312547452820839E-002,  1.0103047743612774E-002)
 ( -8.7971326836959157E-002, 0.27616108070277029     ) ( -2.3925261334537578E-002,-0.14812707222391439     ) ( -1.5125842518938497E-002, -2.1306889782232295E-002) (-0.10670049243317742     , -5.4557136460248991E-002) ( 0.18872088298344589     , -0.0000000000000000     ) (  0.0000000000000000     ,  0.0000000000000000     ) (  1.4328702717926363E-002, -2.0478755447782909E-002) (  5.1661311517153509E-002,-0.31978571676767314     ) ( -1.8379358024652254E-002, -5.7701203047017917E-002) ( -9.0842933448509328E-002, -9.2036934343879995E-002)
 (  9.0842933448509328E-002, -9.2036934343879995E-002) ( -1.8379358024652254E-002,  5.7701203047017917E-002) ( -5.1661311517153509E-002,-0.31978571676767314     ) (  1.4328702717926363E-002,  2.0478755447782909E-002) (  0.0000000000000000     , -0.0000000000000000     ) ( 0.18872088298344589     , -0.0000000000000000     ) ( 0.10670049243317742     , -5.4557136460248991E-002) ( -1.5125842518938497E-002,  2.1306889782232295E-002) (  2.3925261334537578E-002,-0.14812707222391439     ) ( -8.7971326836959157E-002,-0.27616108070277029     )
 (  3.0312547452820839E-002, -1.0103047743612774E-002) (  7.4172944562152815E-002, -7.5147842210847610E-002) (  5.6020322757321772E-002,-0.17585184396645728     ) (  0.0000000000000000     , -0.0000000000000000     ) (  1.4328702717926363E-002,  2.0478755447782909E-002) ( 0.10670049243317742     ,  5.4557136460248991E-002) (-0.18853938878982007     , -0.0000000000000000     ) (  6.2839120155741071E-003, -3.2826871626598364E-003) ( -2.4575173874367289E-002,  3.4811574453952533E-002) ( -6.7939170427637183E-002, 0.42047608907000045     )
 (  0.0000000000000000     , -0.0000000000000000     ) (  4.6303181069830779E-002, -1.5432660344952779E-002) (  0.0000000000000000     , -0.0000000000000000     ) (  5.6020322757321772E-002,-0.17585184396645728     ) (  5.1661311517153509E-002, 0.31978571676767314     ) ( -1.5125842518938497E-002, -2.1306889782232295E-002) (  6.2839120155741071E-003,  3.2826871626598364E-003) (-0.27096646018335835     , -0.0000000000000000     ) (-0.16494364426456359     ,  8.4235198563126501E-002) (  2.7422797627742041E-002, -3.8715981258118870E-002)
 (  0.0000000000000000     , -0.0000000000000000     ) (  0.0000000000000000     , -0.0000000000000000     ) (  4.6303181069830779E-002, -1.5432660344952779E-002) ( -7.4172944562152815E-002,  7.5147842210847610E-002) ( -1.8379358024652254E-002,  5.7701203047017917E-002) (  2.3925261334537578E-002, 0.14812707222391439     ) ( -2.4575173874367289E-002, -3.4811574453952533E-002) (-0.16494364426456359     , -8.4235198563126501E-002) ( 0.34658137627572122     , -0.0000000000000000     ) ( 0.11492676204327990     , -5.8585293196940808E-002)
 (  0.0000000000000000     , -0.0000000000000000     ) (  0.0000000000000000     , -0.0000000000000000     ) (  0.0000000000000000     , -0.0000000000000000     ) (  3.0312547452820839E-002, -1.0103047743612774E-002) ( -9.0842933448509328E-002,  9.2036934343879995E-002) ( -8.7971326836959157E-002, 0.27616108070277029     ) ( -6.7939170427637183E-002,-0.42047608907000045     ) (  2.7422797627742041E-002,  3.8715981258118870E-002) ( 0.11492676204327990     ,  5.8585293196940808E-002) ( -7.5796410285988658E-002, -0.0000000000000000     )
 Mode          17
 (-0.10298783165124767     , -0.0000000000000000     ) ( -5.4218886941259634E-002,  2.7717786750007783E-002) ( -3.2149987356068388E-002,  4.4103904429467544E-002) (  8.4244201276484579E-003, -5.2409648440859047E-002) ( -3.0910254810484764E-002, -9.6801441775992744E-002) (  7.4228644650534777E-004,  7.7940337848297317E-004) (  1.1113009965003570E-002,  3.7144699392383101E-003) (  0.0000000000000000     ,  0.0000000000000000     ) (  0.0000000000000000     ,  0.0000000000000000     ) (  0.0000000000000000     ,  0.0000000000000000     )
 ( -5.4218886941259634E-002, -2.7717786750007783E-002) ( 0.34330587414174013     , -0.0000000000000000     ) (  8.9436141497126864E-002, -4.5753674402749196E-002) (  3.4538876724594769E-002, -4.7367460876988600E-002) ( -1.9810455305818413E-003,  1.2400562124004161E-002) ( -6.7703133162578316E-003, -2.1201832895291199E-002) (  6.0607434564060778E-004,  6.3638019369486589E-004) (  1.6975403121142471E-002,  5.6739465543991915E-003) (  0.0000000000000000     ,  0.0000000000000000     ) (  0.0000000000000000     ,  0.0000000000000000     )
 ( -3.2149987356068388E-002, -4.4103904429467544E-002) (  8.9436141497126864E-002,  4.5753674402749196E-002) (-0.27929055953961840     , -0.0000000000000000     ) ( -9.7129655164327026E-003,  4.9917441602970016E-003) (  1.8130305500280230E-002, -2.4863667334888206E-002) ( -5.4203006458436844E-003,  3.3796711503796942E-002) (  1.9109786942755558E-002,  5.9847303644801439E-002) (  0.0000000000000000     ,  0.0000000000000000     ) (  1.6975403121142471E-002,  5.6739465543991915E-003) (  0.0000000000000000     ,  0.0000000000000000     )
 (  8.4244201276484579E-003,  5.2409648440859047E-002) (  3.4538876724594769E-002,  4.7367460876988600E-002) ( -9.7129655164327026E-003, -4.9917441602970016E-003) (-0.17967440244638175     , -0.0000000000000000     ) ( -6.3652011571471892E-002,  3.2585143592721459E-002) ( -2.3672479674479927E-002,  3.2471502423082693E-002) (  0.0000000000000000     ,  0.0000000000000000     ) (  1.9109786942755558E-002,  5.9847303644801439E-002) ( -6.0607434564060778E-004, -6.3638019369486589E-004) (  1.1113009965003570E-002,  3.7144699392383101E-003)
 ( -3.0910254810484764E-002,  9.6801441775992744E-002) ( -1.9810455305818413E-003, -1.2400562124004161E-002) (  1.8130305500280230E-002,  2.4863667334888206E-002) ( -6.3652011571471892E-002, -3.2585143592721459E-002) ( 0.21864691949550766     , -0.0000000000000000     ) (  0.0000000000000000     ,  0.0000000000000000     ) ( -2.3672479674479927E-002,  3.2471502423082693E-002) (  5.4203006458436844E-003, -3.3796711503796942E-002) ( -6.7703133162578316E-003, -2.1201832895291199E-002) ( -7.4228644650534777E-004, -7.7940337848297317E-004)
 (  7.4228644650534777E-004, -7.7940337848297317E-004) ( -6.7703133162578316E-003,  2.1201832895291199E-002) ( -5.4203006458436844E-003, -3.3796711503796942E-002) ( -2.3672479674479927E-002, -3.2471502423082693E-002) (  0.0000000000000000     , -0.0000000000000000     ) ( 0.21864691949550766     , -0.0000000000000000     ) (  6.3652011571471892E-002, -3.2585143592721459E-002) (  1.8130305500280230E-002, -2.4863667334888206E-002) (  1.9810455305818413E-003, -1.2400562124004161E-002) ( -3.0910254810484764E-002, -9.6801441775992744E-002)
 (  1.1113009965003570E-002, -3.7144699392383101E-003) (  6.0607434564060778E-004, -6.3638019369486589E-004) (  1.9109786942755558E-002, -5.9847303644801439E-002) (  0.0000000000000000     , -0.0000000000000000     ) ( -2.3672479674479927E-002, -3.2471502423082693E-002) (  6.3652011571471892E-002,  3.2585143592721459E-002) (-0.17967440244638175     , -0.0000000000000000     ) (  9.7129655164327026E-003, -4.9917441602970016E-003) (  3.4538876724594769E-002, -4.7367460876988600E-002) ( -8.4244201276484579E-003,  5.2409648440859047E-002)
 (  0.0000000000000000     , -0.0000000000000000     ) (  1.6975403121142471E-002, -5.6739465543991915E-003) (  0.0000000000000000     , -0.0000000000000000     ) (  1.9109786942755558E-002, -5.9847303644801439E-002) (  5.4203006458436844E-003,  3.3796711503796942E-002) (  1.8130305500280230E-002,  2.4863667334888206E-002) (  9.7129655164327026E-003,  4.9917441602970016E-003) (-0.27929055953961840     , -0.0000000000000000     ) ( -8.9436141497126864E-002,  4.5753674402749196E-002) ( -3.2149987356068388E-002,  4.4103904429467544E-002)
 (  0.0000000000000000     , -0.0000000000000000     ) (  0.0000000000000000     , -0.0000000000000000     ) (  1.6975403121142471E-002, -5.6739465543991915E-003) ( -6.0607434564060778E-004,  6.3638019369486589E-004) ( -6.7703133162578316E-003,  2.1201832895291199E-002) (  1.9810455305818413E-003,  1.2400562124004161E-002) (  3.4538876724594769E-002,  4.7367460876988600E-002) ( -8.9436141497126864E-002, -4.5753674402749196E-002) ( 0.34330587414174013     , -0.0000000000000000     ) (  5.4218886941259634E-002, -2.7717786750007783E-002)
 (  0.0000000000000000     , -0.0000000000000000     ) (  0.0000000000000000     , -0.0000000000000000     ) (  0.0000000000000000     , -0.0000000000000000     ) (  1.1113009965003570E-002, -3.7144699392383101E-003) ( -7.4228644650534777E-004,  7.7940337848297317E-004) ( -3.0910254810484764E-002,  9.6801441775992744E-002) ( -8.4244201276484579E-003, -5.2409648440859047E-002) ( -3.2149987356068388E-002, -4.4103904429467544E-002) (  5.4218886941259634E-002,  2.7717786750007783E-002) (-0.10298783165124767     , -0.0000000000000000     )
 Mode          18
 ( 0.20542369081982229     , -0.0000000000000000     ) ( 0.39993835042338882     ,-0.20350482163875544     ) ( -8.5511880671708035E-002, 0.11710896783439065     ) ( -8.8902440590178530E-002, 0.54964946229965483     ) (  8.4225869328949779E-002, 0.26541161573787125     ) (  5.3513416631325778E-002,  5.5137968206635635E-002) ( 0.14869523173781893     ,  4.9995307733400676E-002) (  0.0000000000000000     ,  0.0000000000000000     ) (  0.0000000000000000     ,  0.0000000000000000     ) (  0.0000000000000000     ,  0.0000000000000000     )
 ( 0.39993835042338882     , 0.20350482163875544     ) (-0.48518417867388253     , -0.0000000000000000     ) (-0.95740811904413581     , 0.48695907318780257     ) (  6.1509880652772964E-002, -8.4050379734250460E-002) (  4.0277228319528763E-002,-0.24857898330157124     ) (  1.3105614061080283E-002,  4.1364766856749162E-002) (  4.3693521713238405E-002,  4.5019962520019656E-002) ( 0.22713571830585177     ,  7.6369094026973228E-002) (  0.0000000000000000     ,  0.0000000000000000     ) (  0.0000000000000000     ,  0.0000000000000000     )
 ( -8.5511880671708035E-002,-0.11710896783439065     ) (-0.95740811904413581     ,-0.48695907318780257     ) ( 0.13365113237602691     , -0.0000000000000000     ) ( 0.16189782610162923     , -8.2350014766644983E-002) (  3.6858169766952824E-002, -5.0428096186554340E-002) (  7.6571497708534303E-002,-0.47297243663978694     ) ( -6.1886117504322775E-002,-0.19489266688942561     ) (  0.0000000000000000     ,  0.0000000000000000     ) ( 0.22713571830585177     ,  7.6369094026973228E-002) (  0.0000000000000000     ,  0.0000000000000000     )
 ( -8.8902440590178530E-002,-0.54964946229965483     ) (  6.1509880652772964E-002,  8.4050379734250460E-002) ( 0.16189782610162923     ,  8.2350014766644983E-002) ( 0.19810158489880961     , -0.0000000000000000     ) ( 0.72226039149401422     ,-0.36737342222407993     ) ( -4.4718106163759826E-002,  6.1087765445282494E-002) (  0.0000000000000000     ,  0.0000000000000000     ) ( -6.1886117504322775E-002,-0.19489266688942561     ) ( -4.3693521713238405E-002, -4.5019962520019656E-002) ( 0.14869523173781893     ,  4.9995307733400676E-002)
 (  8.4225869328949779E-002,-0.26541161573787125     ) (  4.0277228319528763E-002, 0.24857898330157124     ) (  3.6858169766952824E-002,  5.0428096186554340E-002) ( 0.72226039149401422     , 0.36737342222407993     ) ( -5.1992229420776276E-002, -0.0000000000000000     ) (  0.0000000000000000     ,  0.0000000000000000     ) ( -4.4718106163759826E-002,  6.1087765445282494E-002) ( -7.6571497708534303E-002, 0.47297243663978694     ) (  1.3105614061080283E-002,  4.1364766856749162E-002) ( -5.3513416631325778E-002, -5.5137968206635635E-002)
 (  5.3513416631325778E-002, -5.5137968206635635E-002) (  1.3105614061080283E-002, -4.1364766856749162E-002) (  7.6571497708534303E-002, 0.47297243663978694     ) ( -4.4718106163759826E-002, -6.1087765445282494E-002) (  0.0000000000000000     , -0.0000000000000000     ) ( -5.1992229420776276E-002, -0.0000000000000000     ) (-0.72226039149401422     , 0.36737342222407993     ) (  3.6858169766952824E-002, -5.0428096186554340E-002) ( -4.0277228319528763E-002, 0.24857898330157124     ) (  8.4225869328949779E-002, 0.26541161573787125     )
 ( 0.14869523173781893     , -4.9995307733400676E-002) (  4.3693521713238405E-002, -4.5019962520019656E-002) ( -6.1886117504322775E-002, 0.19489266688942561     ) (  0.0000000000000000     , -0.0000000000000000     ) ( -4.4718106163759826E-002, -6.1087765445282494E-002) (-0.72226039149401422     ,-0.36737342222407993     ) ( 0.19810158489880961     , -0.0000000000000000     ) (-0.16189782610162923     ,  8.2350014766644983E-002) (  6.1509880652772964E-002, -8.4050379734250460E-002) (  8.8902440590178530E-002,-0.54964946229965483     )
 (  0.0000000000000000     , -0.0000000000000000     ) ( 0.22713571830585177     , -7.6369094026973228E-002) (  0.0000000000000000     , -0.0000000000000000     ) ( -6.1886117504322775E-002, 0.19489266688942561     ) ( -7.6571497708534303E-002,-0.47297243663978694     ) (  3.6858169766952824E-002,  5.0428096186554340E-002) (-0.16189782610162923     , -8.2350014766644983E-002) ( 0.13365113237602691     , -0.0000000000000000     ) ( 0.95740811904413581     ,-0.48695907318780257     ) ( -8.5511880671708035E-002, 0.11710896783439065     )
 (  0.0000000000000000     , -0.0000000000000000     ) (  0.0000000000000000     , -0.0000000000000000     ) ( 0.22713571830585177     , -7.6369094026973228E-002) ( -4.3693521713238405E-002,  4.5019962520019656E-002) (  1.3105614061080283E-002, -4.1364766856749162E-002) ( -4.0277228319528763E-002,-0.24857898330157124     ) (  6.1509880652772964E-002,  8.4050379734250460E-002) ( 0.95740811904413581     , 0.48695907318780257     ) (-0.48518417867388253     , -0.0000000000000000     ) (-0.39993835042338882     , 0.20350482163875544     )
 (  0.0000000000000000     , -0.0000000000000000     ) (  0.0000000000000000     , -0.0000000000000000     ) (  0.0000000000000000     , -0.0000000000000000     ) ( 0.14869523173781893     , -4.9995307733400676E-002) ( -5.3513416631325778E-002,  5.5137968206635635E-002) (  8.4225869328949779E-002,-0.26541161573787125     ) (  8.8902440590178530E-002, 0.54964946229965483     ) ( -8.5511880671708035E-002,-0.11710896783439065     ) (-0.39993835042338882     ,-0.20350482163875544     ) ( 0.20542369081982229     , -0.0000000000000000     )
 Mode          19
 (  8.1331656884933240E-002, -0.0000000000000000     ) (  1.1702060860914885E-002, -5.9345789725807141E-003) ( -2.7881643611408723E-002,  3.8199499023676045E-002) ( -1.1854705495723864E-003,  7.1898036082247881E-003) (  9.5464765851643928E-004,  3.2289635600946786E-003) ( -1.5074172780553195E-002, -1.5261643553890590E-002) (  8.4305081106859237E-003,  2.8283181182279919E-003) (  0.0000000000000000     ,  0.0000000000000000     ) (  0.0000000000000000     ,  0.0000000000000000     ) (  0.0000000000000000     ,  0.0000000000000000     )
 (  1.1702060860914885E-002,  5.9345789725807141E-003) (-0.26328527054884510     , -0.0000000000000000     ) ( -2.7210691332623018E-002,  1.3807179072518919E-002) (  3.6368442321423382E-002, -4.9802097787431783E-002) (  9.5842068186615162E-004, -5.8495506174145069E-003) (  2.0791568044080210E-005,  1.1333970472861700E-004) ( -1.2308010535635476E-002, -1.2461079781089335E-002) (  1.2877813854719131E-002,  4.3203272887316112E-003) (  0.0000000000000000     ,  0.0000000000000000     ) (  0.0000000000000000     ,  0.0000000000000000     )
 ( -2.7881643611408723E-002, -3.8199499023676045E-002) ( -2.7210691332623018E-002, -1.3807179072518919E-002) ( 0.19680636233524051     , -0.0000000000000000     ) (  8.1923763010560442E-003, -4.1573091548029427E-003) (  1.6652018306314763E-002, -2.2808062170802616E-002) (  1.4423870071243348E-003, -8.7847756492431921E-003) ( -9.3613663696640015E-004, -3.0873288003097866E-003) (  0.0000000000000000     ,  0.0000000000000000     ) (  1.2877813854719131E-002,  4.3203272887316112E-003) (  0.0000000000000000     ,  0.0000000000000000     )
 ( -1.1854705495723864E-003, -7.1898036082247881E-003) (  3.6368442321423382E-002,  4.9802097787431783E-002) (  8.1923763010560442E-003,  4.1573091548029427E-003) ( 0.13458374561983472     , -0.0000000000000000     ) (  2.4405612465264320E-002, -1.2383833104151275E-002) ( -2.7278093919124061E-002,  3.7351587830001802E-002) (  0.0000000000000000     ,  0.0000000000000000     ) ( -9.3613663696640015E-004, -3.0873288003097866E-003) (  1.2308010535635476E-002,  1.2461079781089335E-002) (  8.4305081106859237E-003,  2.8283181182279919E-003)
 (  9.5464765851643928E-004, -3.2289635600946786E-003) (  9.5842068186615162E-004,  5.8495506174145069E-003) (  1.6652018306314763E-002,  2.2808062170802616E-002) (  2.4405612465264320E-002,  1.2383833104151275E-002) (-0.14943649429116340     , -0.0000000000000000     ) (  0.0000000000000000     ,  0.0000000000000000     ) ( -2.7278093919124061E-002,  3.7351587830001802E-002) ( -1.4423870071243348E-003,  8.7847756492431921E-003) (  2.0791568044080210E-005,  1.1333970472861700E-004) (  1.5074172780553195E-002,  1.5261643553890590E-002)
 ( -1.5074172780553195E-002,  1.5261643553890590E-002) (  2.0791568044080210E-005, -1.1333970472861700E-004) (  1.4423870071243348E-003,  8.7847756492431921E-003) ( -2.7278093919124061E-002, -3.7351587830001802E-002) (  0.0000000000000000     , -0.0000000000000000     ) (-0.14943649429116340     , -0.0000000000000000     ) ( -2.4405612465264320E-002,  1.2383833104151275E-002) (  1.6652018306314763E-002, -2.2808062170802616E-002) ( -9.5842068186615162E-004,  5.8495506174145069E-003) (  9.5464765851643928E-004,  3.2289635600946786E-003)
 (  8.4305081106859237E-003, -2.8283181182279919E-003) ( -1.2308010535635476E-002,  1.2461079781089335E-002) ( -9.3613663696640015E-004,  3.0873288003097866E-003) (  0.0000000000000000     , -0.0000000000000000     ) ( -2.7278093919124061E-002, -3.7351587830001802E-002) ( -2.4405612465264320E-002, -1.2383833104151275E-002) ( 0.13458374561983472     , -0.0000000000000000     ) ( -8.1923763010560442E-003,  4.1573091548029427E-003) (  3.6368442321423382E-002, -4.9802097787431783E-002) (  1.1854705495723864E-003, -7.1898036082247881E-003)
 (  0.0000000000000000     , -0.0000000000000000     ) (  1.2877813854719131E-002, -4.3203272887316112E-003) (  0.0000000000000000     , -0.0000000000000000     ) ( -9.3613663696640015E-004,  3.0873288003097866E-003) ( -1.4423870071243348E-003, -8.7847756492431921E-003) (  1.6652018306314763E-002,  2.2808062170802616E-002) ( -8.1923763010560442E-003, -4.1573091548029427E-003) ( 0.19680636233524051     , -0.0000000000000000     ) (  2.7210691332623018E-002, -1.3807179072518919E-002) ( -2.7881643611408723E-002,  3.8199499023676045E-002)
 (  0.0000000000000000     , -0.0000000000000000     ) (  0.0000000000000000     , -0.0000000000000000     ) (  1.2877813854719131E-002, -4.3203272887316112E-003) (  1.2308010535635476E-002, -1.2461079781089335E-002) (  2.0791568044080210E-005, -1.1333970472861700E-004) ( -9.5842068186615162E-004, -5.8495506174145069E-003) (  3.6368442321423382E-002,  4.9802097787431783E-002) (  2.7210691332623018E-002,  1.3807179072518919E-002) (-0.26328527054884510     , -0.0000000000000000     ) ( -1.1702060860914885E-002,  5.9345789725807141E-003)
 (  0.0000000000000000     , -0.0000000000000000     ) (  0.0000000000000000     , -0.0000000000000000     ) (  0.0000000000000000     , -0.0000000000000000     ) (  8.4305081106859237E-003, -2.8283181182279919E-003) (  1.5074172780553195E-002, -1.5261643553890590E-002) (  9.5464765851643928E-004, -3.2289635600946786E-003) (  1.1854705495723864E-003,  7.1898036082247881E-003) ( -2.7881643611408723E-002, -3.8199499023676045E-002) ( -1.1702060860914885E-002, -5.9345789725807141E-003) (  8.1331656884933240E-002, -0.0000000000000000     )
 Mode          20
 (  7.7961288111532467E-002, -0.0000000000000000     ) (  4.2658432697605428E-002, -2.1642930211775935E-002) (  2.2512771053278147E-002, -3.0798397284893534E-002) (  1.3054660255155890E-002, -8.0119239423896177E-002) ( -1.6282818875827297E-002, -5.0998209211361833E-002) ( -7.8903202346024218E-003, -7.9763717301666905E-003) (  8.4664041023491798E-003,  2.8382713313219519E-003) (  0.0000000000000000     ,  0.0000000000000000     ) (  0.0000000000000000     ,  0.0000000000000000     ) (  0.0000000000000000     ,  0.0000000000000000     )
 (  4.2658432697605428E-002,  2.1642930211775935E-002) (-0.24696472399106723     , -0.0000000000000000     ) ( -8.7287219748534303E-002,  4.4315261663927658E-002) ( -1.6516803706923502E-002,  2.2614009972154191E-002) ( -3.3468534787332669E-003,  2.0554411135536164E-002) ( -3.9464695227153495E-003, -1.2367365763881720E-002) ( -6.4424194939777307E-003, -6.5126802458896722E-003) (  1.2932645887699924E-002,  4.3355310728686435E-003) (  0.0000000000000000     ,  0.0000000000000000     ) (  0.0000000000000000     ,  0.0000000000000000     )
 (  2.2512771053278147E-002,  3.0798397284893534E-002) ( -8.7287219748534303E-002, -4.4315261663927658E-002) ( 0.18634919872312050     , -0.0000000000000000     ) (  1.7764507132981448E-002, -9.0239745169857048E-003) ( -9.9559808749994441E-003,  1.3624869179234715E-002) ( -8.6763962104872000E-003,  5.3262953663606727E-002) (  9.3684549628997790E-003,  2.9329527630235157E-002) (  0.0000000000000000     ,  0.0000000000000000     ) (  1.2932645887699924E-002,  4.3355310728686435E-003) (  0.0000000000000000     ,  0.0000000000000000     )
 (  1.3054660255155890E-002,  8.0119239423896177E-002) ( -1.6516803706923502E-002, -2.2614009972154191E-002) (  1.7764507132981448E-002,  9.0239745169857048E-003) ( 0.12597280120717172     , -0.0000000000000000     ) (  6.9783083899073020E-002, -3.5432184097152326E-002) (  1.1709149375835282E-002, -1.6033923126168092E-002) (  0.0000000000000000     ,  0.0000000000000000     ) (  9.3684549628997790E-003,  2.9329527630235157E-002) (  6.4424194939777307E-003,  6.5126802458896722E-003) (  8.4664041023491798E-003,  2.8382713313219519E-003)
 ( -1.6282818875827297E-002,  5.0998209211361833E-002) ( -3.3468534787332669E-003, -2.0554411135536164E-002) ( -9.9559808749994441E-003, -1.3624869179234715E-002) (  6.9783083899073020E-002,  3.5432184097152326E-002) (-0.14331856405075749     , -0.0000000000000000     ) (  0.0000000000000000     ,  0.0000000000000000     ) (  1.1709149375835282E-002, -1.6033923126168092E-002) (  8.6763962104872000E-003, -5.3262953663606727E-002) ( -3.9464695227153495E-003, -1.2367365763881720E-002) (  7.8903202346024218E-003,  7.9763717301666905E-003)
 ( -7.8903202346024218E-003,  7.9763717301666905E-003) ( -3.9464695227153495E-003,  1.2367365763881720E-002) ( -8.6763962104872000E-003, -5.3262953663606727E-002) (  1.1709149375835282E-002,  1.6033923126168092E-002) (  0.0000000000000000     , -0.0000000000000000     ) (-0.14331856405075749     , -0.0000000000000000     ) ( -6.9783083899073020E-002,  3.5432184097152326E-002) ( -9.9559808749994441E-003,  1.3624869179234715E-002) (  3.3468534787332669E-003, -2.0554411135536164E-002) ( -1.6282818875827297E-002, -5.0998209211361833E-002)
 (  8.4664041023491798E-003, -2.8382713313219519E-003) ( -6.4424194939777307E-003,  6.5126802458896722E-003) (  9.3684549628997790E-003, -2.9329527630235157E-002) (  0.0000000000000000     , -0.0000000000000000     ) (  1.1709149375835282E-002,  1.6033923126168092E-002) ( -6.9783083899073020E-002, -3.5432184097152326E-002) ( 0.12597280120717172     , -0.0000000000000000     ) ( -1.7764507132981448E-002,  9.0239745169857048E-003) ( -1.6516803706923502E-002,  2.2614009972154191E-002) ( -1.3054660255155890E-002,  8.0119239423896177E-002)
 (  0.0000000000000000     , -0.0000000000000000     ) (  1.2932645887699924E-002, -4.3355310728686435E-003) (  0.0000000000000000     , -0.0000000000000000     ) (  9.3684549628997790E-003, -2.9329527630235157E-002) (  8.6763962104872000E-003,  5.3262953663606727E-002) ( -9.9559808749994441E-003, -1.3624869179234715E-002) ( -1.7764507132981448E-002, -9.0239745169857048E-003) ( 0.18634919872312050     , -0.0000000000000000     ) (  8.7287219748534303E-002, -4.4315261663927658E-002) (  2.2512771053278147E-002, -3.0798397284893534E-002)
 (  0.0000000000000000     , -0.0000000000000000     ) (  0.0000000000000000     , -0.0000000000000000     ) (  1.2932645887699924E-002, -4.3355310728686435E-003) (  6.4424194939777307E-003, -6.5126802458896722E-003) ( -3.9464695227153495E-003,  1.2367365763881720E-002) (  3.3468534787332669E-003,  2.0554411135536164E-002) ( -1.6516803706923502E-002, -2.2614009972154191E-002) (  8.7287219748534303E-002,  4.4315261663927658E-002) (-0.24696472399106723     , -0.0000000000000000     ) ( -4.2658432697605428E-002,  2.1642930211775935E-002)
 (  0.0000000000000000     , -0.0000000000000000     ) (  0.0000000000000000     , -0.0000000000000000     ) (  0.0000000000000000     , -0.0000000000000000     ) (  8.4664041023491798E-003, -2.8382713313219519E-003) (  7.8903202346024218E-003, -7.9763717301666905E-003) ( -1.6282818875827297E-002,  5.0998209211361833E-002) ( -1.3054660255155890E-002, -8.0119239423896177E-002) (  2.2512771053278147E-002,  3.0798397284893534E-002) ( -4.2658432697605428E-002, -2.1642930211775935E-002) (  7.7961288111532467E-002, -0.0000000000000000     )
 Mode          21
 ( 0.15157563921543180     , -0.0000000000000000     ) ( 0.27867699066715873     ,-0.18042238198370822     ) (-0.23211819035528153     , 0.27107302656945514     ) ( -9.1755370716149601E-002, 0.62578715901347803     ) (  8.5103923149979041E-002, 0.33484287125902112     ) ( -2.8367118133675574E-002,  1.4272168277561082E-002) ( 0.14395356162986819     ,  5.6116080057041245E-002) (  0.0000000000000000     ,  0.0000000000000000     ) (  0.0000000000000000     ,  0.0000000000000000     ) (  0.0000000000000000     ,  0.0000000000000000     )
 ( 0.27867699066715873     , 0.18042238198370822     ) (-0.15468191714302795     , -0.0000000000000000     ) (-0.66675280071695509     , 0.41550439905253334     ) ( 0.28466423977203031     ,-0.32112184593738036     ) (  4.9154800826422457E-002,-0.30045737377822274     ) (  1.3756070688709597E-002,  5.7562351125887791E-002) ( -2.3161654966919000E-002,  1.1653176601053774E-002) ( 0.21989269757578719     ,  8.5718728188531115E-002) (  0.0000000000000000     ,  0.0000000000000000     ) (  0.0000000000000000     ,  0.0000000000000000     )
 (-0.23211819035528153     ,-0.27107302656945514     ) (-0.66675280071695509     ,-0.41550439905253334     ) (-0.19826042740155236     , -0.0000000000000000     ) ( 0.10312481199668327     , -6.5213741511137818E-002) ( 0.13822373114426059     ,-0.15862958384201734     ) (  8.6613774062168539E-002,-0.55593391163971295     ) ( -6.1587312304621424E-002,-0.23599878292375737     ) (  0.0000000000000000     ,  0.0000000000000000     ) ( 0.21989269757578719     ,  8.5718728188531115E-002) (  0.0000000000000000     ,  0.0000000000000000     )
 ( -9.1755370716149601E-002,-0.62578715901347803     ) ( 0.28466423977203031     , 0.32112184593738036     ) ( 0.10312481199668327     ,  6.5213741511137818E-002) (  2.1017710903252287E-003, -0.0000000000000000     ) ( 0.49272292266989964     ,-0.30885569409169533     ) (-0.20369442672812588     , 0.22823989840485137     ) (  0.0000000000000000     ,  0.0000000000000000     ) ( -6.1587312304621424E-002,-0.23599878292375737     ) (  2.3161654966919000E-002, -1.1653176601053774E-002) ( 0.14395356162986819     ,  5.6116080057041245E-002)
 (  8.5103923149979041E-002,-0.33484287125902112     ) (  4.9154800826422457E-002, 0.30045737377822274     ) ( 0.13822373114426059     , 0.15862958384201734     ) ( 0.49272292266989964     , 0.30885569409169533     ) ( 0.19926493423882333     , -0.0000000000000000     ) (  0.0000000000000000     ,  0.0000000000000000     ) (-0.20369442672812588     , 0.22823989840485137     ) ( -8.6613774062168539E-002, 0.55593391163971295     ) (  1.3756070688709597E-002,  5.7562351125887791E-002) (  2.8367118133675574E-002, -1.4272168277561082E-002)
 ( -2.8367118133675574E-002, -1.4272168277561082E-002) (  1.3756070688709597E-002, -5.7562351125887791E-002) (  8.6613774062168539E-002, 0.55593391163971295     ) (-0.20369442672812588     ,-0.22823989840485137     ) (  0.0000000000000000     , -0.0000000000000000     ) ( 0.19926493423882333     , -0.0000000000000000     ) (-0.49272292266989964     , 0.30885569409169533     ) ( 0.13822373114426059     ,-0.15862958384201734     ) ( -4.9154800826422457E-002, 0.30045737377822274     ) (  8.5103923149979041E-002, 0.33484287125902112     )
 ( 0.14395356162986819     , -5.6116080057041245E-002) ( -2.3161654966919000E-002, -1.1653176601053774E-002) ( -6.1587312304621424E-002, 0.23599878292375737     ) (  0.0000000000000000     , -0.0000000000000000     ) (-0.20369442672812588     ,-0.22823989840485137     ) (-0.49272292266989964     ,-0.30885569409169533     ) (  2.1017710903252287E-003, -0.0000000000000000     ) (-0.10312481199668327     ,  6.5213741511137818E-002) ( 0.28466423977203031     ,-0.32112184593738036     ) (  9.1755370716149601E-002,-0.62578715901347803     )
 (  0.0000000000000000     , -0.0000000000000000     ) ( 0.21989269757578719     , -8.5718728188531115E-002) (  0.0000000000000000     , -0.0000000000000000     ) ( -6.1587312304621424E-002, 0.23599878292375737     ) ( -8.6613774062168539E-002,-0.55593391163971295     ) ( 0.13822373114426059     , 0.15862958384201734     ) (-0.10312481199668327     , -6.5213741511137818E-002) (-0.19826042740155236     , -0.0000000000000000     ) ( 0.66675280071695509     ,-0.41550439905253334     ) (-0.23211819035528153     , 0.27107302656945514     )
 (  0.0000000000000000     , -0.0000000000000000     ) (  0.0000000000000000     , -0.0000000000000000     ) ( 0.21989269757578719     , -8.5718728188531115E-002) (  2.3161654966919000E-002,  1.1653176601053774E-002) (  1.3756070688709597E-002, -5.7562351125887791E-002) ( -4.9154800826422457E-002,-0.30045737377822274     ) ( 0.28466423977203031     , 0.32112184593738036     ) ( 0.66675280071695509     , 0.41550439905253334     ) (-0.15468191714302795     , -0.0000000000000000     ) (-0.27867699066715873     , 0.18042238198370822     )
 (  0.0000000000000000     , -0.0000000000000000     ) (  0.0000000000000000     , -0.0000000000000000     ) (  0.0000000000000000     , -0.0000000000000000     ) ( 0.14395356162986819     , -5.6116080057041245E-002) (  2.8367118133675574E-002,  1.4272168277561082E-002) (  8.5103923149979041E-002,-0.33484287125902112     ) (  9.1755370716149601E-002, 0.62578715901347803     ) (-0.23211819035528153     ,-0.27107302656945514     ) (-0.27867699066715873     ,-0.18042238198370822     ) ( 0.15157563921543180     , -0.0000000000000000     )
 Mode          22
 (-0.25296995854609472     , -0.0000000000000000     ) (-0.39645688903421228     , 0.20576866396495641     ) ( -1.1176420391306089E-002,  1.4005374545098895E-003) ( -3.6082340144079808E-002,  6.0698166440779772E-002) (  6.2651444843113335E-003, -1.9843423398293564E-002) ( -1.6987077637302322E-002, -2.0382892373304651E-002) (  1.7981649498871120E-003,  1.2297187883912942E-003) (  0.0000000000000000     ,  0.0000000000000000     ) (  0.0000000000000000     ,  0.0000000000000000     ) (  0.0000000000000000     ,  0.0000000000000000     )
 (-0.39645688903421228     ,-0.20576866396495641     ) ( 0.55235661980993367     , -0.0000000000000000     ) ( 0.65818222620574174     ,-0.33272420079563297     ) (  9.7355761814534661E-003, -2.3443557655337321E-003) (  1.2485815277807231E-002, -1.7946781735605075E-002) (  1.1779291767192463E-003, -4.7498159723284574E-003) ( -1.3869890810811180E-002, -1.6642561932221068E-002) (  2.7467423316247215E-003,  1.8784264771041627E-003) (  0.0000000000000000     ,  0.0000000000000000     ) (  0.0000000000000000     ,  0.0000000000000000     )
 ( -1.1176420391306089E-002, -1.4005374545098895E-003) ( 0.65818222620574174     , 0.33272420079563297     ) (-0.36014705237339906     , -0.0000000000000000     ) (-0.10708257011044570     ,  5.1406785949807951E-002) (  4.9699875883211699E-003, -4.4071710913041627E-004) (  2.7216368957563436E-002, -4.2726704419344452E-002) ( -4.2303422359988843E-003,  1.1526640070015214E-002) (  0.0000000000000000     ,  0.0000000000000000     ) (  2.7467423316247215E-003,  1.8784264771041627E-003) (  0.0000000000000000     ,  0.0000000000000000     )
 ( -3.6082340144079808E-002, -6.0698166440779772E-002) (  9.7355761814534661E-003,  2.3443557655337321E-003) (-0.10708257011044570     , -5.1406785949807951E-002) (-0.24932766355118502     , -0.0000000000000000     ) (-0.50619345589119924     , 0.25360133526931644     ) ( -7.8116035689949036E-003,  2.8389929687316559E-003) (  0.0000000000000000     ,  0.0000000000000000     ) ( -4.2303422359988843E-003,  1.1526640070015214E-002) (  1.3869890810811180E-002,  1.6642561932221068E-002) (  1.7981649498871120E-003,  1.2297187883912942E-003)
 (  6.2651444843113335E-003,  1.9843423398293564E-002) (  1.2485815277807231E-002,  1.7946781735605075E-002) (  4.9699875883211699E-003,  4.4071710913041627E-004) (-0.50619345589119924     ,-0.25360133526931644     ) ( 0.31008805466074507     , -0.0000000000000000     ) (  0.0000000000000000     ,  0.0000000000000000     ) ( -7.8116035689949036E-003,  2.8389929687316559E-003) ( -2.7216368957563436E-002,  4.2726704419344452E-002) (  1.1779291767192463E-003, -4.7498159723284574E-003) (  1.6987077637302322E-002,  2.0382892373304651E-002)
 ( -1.6987077637302322E-002,  2.0382892373304651E-002) (  1.1779291767192463E-003,  4.7498159723284574E-003) (  2.7216368957563436E-002,  4.2726704419344452E-002) ( -7.8116035689949036E-003, -2.8389929687316559E-003) (  0.0000000000000000     , -0.0000000000000000     ) ( 0.31008805466074507     , -0.0000000000000000     ) ( 0.50619345589119924     ,-0.25360133526931644     ) (  4.9699875883211699E-003, -4.4071710913041627E-004) ( -1.2485815277807231E-002,  1.7946781735605075E-002) (  6.2651444843113335E-003, -1.9843423398293564E-002)
 (  1.7981649498871120E-003, -1.2297187883912942E-003) ( -1.3869890810811180E-002,  1.6642561932221068E-002) ( -4.2303422359988843E-003, -1.1526640070015214E-002) (  0.0000000000000000     , -0.0000000000000000     ) ( -7.8116035689949036E-003, -2.8389929687316559E-003) ( 0.50619345589119924     , 0.25360133526931644     ) (-0.24932766355118502     , -0.0000000000000000     ) ( 0.10708257011044570     , -5.1406785949807951E-002) (  9.7355761814534661E-003, -2.3443557655337321E-003) (  3.6082340144079808E-002, -6.0698166440779772E-002)
 (  0.0000000000000000     , -0.0000000000000000     ) (  2.7467423316247215E-003, -1.8784264771041627E-003) (  0.0000000000000000     , -0.0000000000000000     ) ( -4.2303422359988843E-003, -1.1526640070015214E-002) ( -2.7216368957563436E-002, -4.2726704419344452E-002) (  4.9699875883211699E-003,  4.4071710913041627E-004) ( 0.10708257011044570     ,  5.1406785949807951E-002) (-0.36014705237339906     , -0.0000000000000000     ) (-0.65818222620574174     , 0.33272420079563297     ) ( -1.1176420391306089E-002,  1.4005374545098895E-003)
 (  0.0000000000000000     , -0.0000000000000000     ) (  0.0000000000000000     , -0.0000000000000000     ) (  2.7467423316247215E-003, -1.8784264771041627E-003) (  1.3869890810811180E-002, -1.6642561932221068E-002) (  1.1779291767192463E-003,  4.7498159723284574E-003) ( -1.2485815277807231E-002, -1.7946781735605075E-002) (  9.7355761814534661E-003,  2.3443557655337321E-003) (-0.65818222620574174     ,-0.33272420079563297     ) ( 0.55235661980993367     , -0.0000000000000000     ) ( 0.39645688903421228     ,-0.20576866396495641     )
 (  0.0000000000000000     , -0.0000000000000000     ) (  0.0000000000000000     , -0.0000000000000000     ) (  0.0000000000000000     , -0.0000000000000000     ) (  1.7981649498871120E-003, -1.2297187883912942E-003) (  1.6987077637302322E-002, -2.0382892373304651E-002) (  6.2651444843113335E-003,  1.9843423398293564E-002) (  3.6082340144079808E-002,  6.0698166440779772E-002) ( -1.1176420391306089E-002, -1.4005374545098895E-003) ( 0.39645688903421228     , 0.20576866396495641     ) (-0.25296995854609472     , -0.0000000000000000     )
 Mode          23
 (-0.30310180520443319     , -0.0000000000000000     ) (-0.40155949525246104     , 0.19931374383718847     ) (-0.12887431147552597     , 0.17312264324147142     ) ( -5.4579029509232144E-002, 0.35892279189515114     ) (  7.9281192806912634E-002, 0.26893953369073109     ) (  8.2464491044469443E-002,  9.5983213285667585E-002) (  2.0973494358407473E-002,  9.1961371875234760E-003) (  0.0000000000000000     ,  0.0000000000000000     ) (  0.0000000000000000     ,  0.0000000000000000     ) (  0.0000000000000000     ,  0.0000000000000000     )
 (-0.40155949525246104     ,-0.19931374383718847     ) ( 0.64768052342988791     , -0.0000000000000000     ) ( 0.55897794948351931     ,-0.27348721416586524     ) (  7.1435271987135368E-002, -8.8759741865271496E-002) (  1.6619078942262992E-002,-0.10477885546825957     ) (  1.7643871908470984E-002,  5.9814921961574299E-002) (  6.7331974985754384E-002,  7.8369965474204273E-002) (  3.2037541828377175E-002,  1.4047331587674879E-002) (  0.0000000000000000     ,  0.0000000000000000     ) (  0.0000000000000000     ,  0.0000000000000000     )
 (-0.12887431147552597     ,-0.17312264324147142     ) ( 0.55897794948351931     , 0.27348721416586524     ) (-0.43262511017568717     , -0.0000000000000000     ) ( -7.2957532303989450E-002,  3.5515888854561875E-002) (  5.0107623496337218E-002, -6.5088506612378277E-002) (  3.8900874434583760E-002,-0.25130847166797193     ) ( -4.8502166126310031E-002,-0.16459823381078426     ) (  0.0000000000000000     ,  0.0000000000000000     ) (  3.2037541828377175E-002,  1.4047331587674879E-002) (  0.0000000000000000     ,  0.0000000000000000     )
 ( -5.4579029509232144E-002,-0.35892279189515114     ) (  7.1435271987135368E-002,  8.8759741865271496E-002) ( -7.2957532303989450E-002, -3.5515888854561875E-002) (-0.29182662346247951     , -0.0000000000000000     ) (-0.41823603782821717     , 0.20476739356549231     ) ( -4.9662695925767650E-002,  6.1455928033527632E-002) (  0.0000000000000000     ,  0.0000000000000000     ) ( -4.8502166126310031E-002,-0.16459823381078426     ) ( -6.7331974985754384E-002, -7.8369965474204273E-002) (  2.0973494358407473E-002,  9.1961371875234760E-003)
 (  7.9281192806912634E-002,-0.26893953369073109     ) (  1.6619078942262992E-002, 0.10477885546825957     ) (  5.0107623496337218E-002,  6.5088506612378277E-002) (-0.41823603782821717     ,-0.20476739356549231     ) ( 0.37987301541271190     , -0.0000000000000000     ) (  0.0000000000000000     ,  0.0000000000000000     ) ( -4.9662695925767650E-002,  6.1455928033527632E-002) ( -3.8900874434583760E-002, 0.25130847166797193     ) (  1.7643871908470984E-002,  5.9814921961574299E-002) ( -8.2464491044469443E-002, -9.5983213285667585E-002)
 (  8.2464491044469443E-002, -9.5983213285667585E-002) (  1.7643871908470984E-002, -5.9814921961574299E-002) (  3.8900874434583760E-002, 0.25130847166797193     ) ( -4.9662695925767650E-002, -6.1455928033527632E-002) (  0.0000000000000000     , -0.0000000000000000     ) ( 0.37987301541271190     , -0.0000000000000000     ) ( 0.41823603782821717     ,-0.20476739356549231     ) (  5.0107623496337218E-002, -6.5088506612378277E-002) ( -1.6619078942262992E-002, 0.10477885546825957     ) (  7.9281192806912634E-002, 0.26893953369073109     )
 (  2.0973494358407473E-002, -9.1961371875234760E-003) (  6.7331974985754384E-002, -7.8369965474204273E-002) ( -4.8502166126310031E-002, 0.16459823381078426     ) (  0.0000000000000000     , -0.0000000000000000     ) ( -4.9662695925767650E-002, -6.1455928033527632E-002) ( 0.41823603782821717     , 0.20476739356549231     ) (-0.29182662346247951     , -0.0000000000000000     ) (  7.2957532303989450E-002, -3.5515888854561875E-002) (  7.1435271987135368E-002, -8.8759741865271496E-002) (  5.4579029509232144E-002,-0.35892279189515114     )
 (  0.0000000000000000     , -0.0000000000000000     ) (  3.2037541828377175E-002, -1.4047331587674879E-002) (  0.0000000000000000     , -0.0000000000000000     ) ( -4.8502166126310031E-002, 0.16459823381078426     ) ( -3.8900874434583760E-002,-0.25130847166797193     ) (  5.0107623496337218E-002,  6.5088506612378277E-002) (  7.2957532303989450E-002,  3.5515888854561875E-002) (-0.43262511017568717     , -0.0000000000000000     ) (-0.55897794948351931     , 0.27348721416586524     ) (-0.12887431147552597     , 0.17312264324147142     )
 (  0.0000000000000000     , -0.0000000000000000     ) (  0.0000000000000000     , -0.0000000000000000     ) (  3.2037541828377175E-002, -1.4047331587674879E-002) ( -6.7331974985754384E-002,  7.8369965474204273E-002) (  1.7643871908470984E-002, -5.9814921961574299E-002) ( -1.6619078942262992E-002,-0.10477885546825957     ) (  7.1435271987135368E-002,  8.8759741865271496E-002) (-0.55897794948351931     ,-0.27348721416586524     ) ( 0.64768052342988791     , -0.0000000000000000     ) ( 0.40155949525246104     ,-0.19931374383718847     )
 (  0.0000000000000000     , -0.0000000000000000     ) (  0.0000000000000000     , -0.0000000000000000     ) (  0.0000000000000000     , -0.0000000000000000     ) (  2.0973494358407473E-002, -9.1961371875234760E-003) ( -8.2464491044469443E-002,  9.5983213285667585E-002) (  7.9281192806912634E-002,-0.26893953369073109     ) (  5.4579029509232144E-002, 0.35892279189515114     ) (-0.12887431147552597     ,-0.17312264324147142     ) ( 0.40155949525246104     , 0.19931374383718847     ) (-0.30310180520443319     , -0.0000000000000000     )
 Mode          24
 ( -3.5578268538759394E-002, -0.0000000000000000     ) (-0.29500040970710578     , 0.14942491083324813     ) ( -4.4800419901306579E-002,  6.1951265426508223E-002) ( -2.7484495797225308E-002, 0.17260675982833795     ) ( 0.11195450288118039     , 0.35099273190538899     ) ( -3.2970290579852221E-002, -3.3493774050435923E-002) ( -2.7265080664374941E-002, -9.1053562634623580E-003) (  0.0000000000000000     ,  0.0000000000000000     ) (  0.0000000000000000     ,  0.0000000000000000     ) (  0.0000000000000000     ,  0.0000000000000000     )
 (-0.29500040970710578     ,-0.14942491083324813     ) ( -1.1833614716503385E-002, -0.0000000000000000     ) ( 0.41187870618400746     ,-0.20847850234178056     ) (  4.6000205784440841E-002, -6.3536963234463978E-002) (  6.7996843019858758E-003, -4.3219822556271006E-002) (  2.5096312740598720E-002,  7.8694468570540285E-002) ( -2.6920129530642947E-002, -2.7347551994546720E-002) ( -4.1648098657858346E-002, -1.3908661435618841E-002) (  0.0000000000000000     ,  0.0000000000000000     ) (  0.0000000000000000     ,  0.0000000000000000     )
 ( -4.4800419901306579E-002, -6.1951265426508223E-002) ( 0.41187870618400746     , 0.20847850234178056     ) (  1.1803938486681079E-002, -0.0000000000000000     ) ( -5.5965049064043468E-002,  2.8300931293606495E-002) (  2.3108130407124016E-002, -3.1939379747724359E-002) (  1.8020182725464341E-002,-0.11368623717869658     ) ( -6.8158215547602277E-002,-0.21365948673105631     ) (  0.0000000000000000     ,  0.0000000000000000     ) ( -4.1648098657858346E-002, -1.3908661435618841E-002) (  0.0000000000000000     ,  0.0000000000000000     )
 ( -2.7484495797225308E-002,-0.17260675982833795     ) (  4.6000205784440841E-002,  6.3536963234463978E-002) ( -5.5965049064043468E-002, -2.8300931293606495E-002) (  1.8615405499298326E-002, -0.0000000000000000     ) (-0.31042998620917395     , 0.15711266223869599     ) ( -3.4376588284988296E-002,  4.7468640133428150E-002) (  0.0000000000000000     ,  0.0000000000000000     ) ( -6.8158215547602277E-002,-0.21365948673105631     ) (  2.6920129530642947E-002,  2.7347551994546720E-002) ( -2.7265080664374941E-002, -9.1053562634623580E-003)
 ( 0.11195450288118039     ,-0.35099273190538899     ) (  6.7996843019858758E-003,  4.3219822556271006E-002) (  2.3108130407124016E-002,  3.1939379747724359E-002) (-0.31042998620917395     ,-0.15711266223869599     ) (  1.6992539269283371E-002, -0.0000000000000000     ) (  0.0000000000000000     ,  0.0000000000000000     ) ( -3.4376588284988296E-002,  4.7468640133428150E-002) ( -1.8020182725464341E-002, 0.11368623717869658     ) (  2.5096312740598720E-002,  7.8694468570540285E-002) (  3.2970290579852221E-002,  3.3493774050435923E-002)
 ( -3.2970290579852221E-002,  3.3493774050435923E-002) (  2.5096312740598720E-002, -7.8694468570540285E-002) (  1.8020182725464341E-002, 0.11368623717869658     ) ( -3.4376588284988296E-002, -4.7468640133428150E-002) (  0.0000000000000000     , -0.0000000000000000     ) (  1.6992539269283371E-002, -0.0000000000000000     ) ( 0.31042998620917395     ,-0.15711266223869599     ) (  2.3108130407124016E-002, -3.1939379747724359E-002) ( -6.7996843019858758E-003,  4.3219822556271006E-002) ( 0.11195450288118039     , 0.35099273190538899     )
 ( -2.7265080664374941E-002,  9.1053562634623580E-003) ( -2.6920129530642947E-002,  2.7347551994546720E-002) ( -6.8158215547602277E-002, 0.21365948673105631     ) (  0.0000000000000000     , -0.0000000000000000     ) ( -3.4376588284988296E-002, -4.7468640133428150E-002) ( 0.31042998620917395     , 0.15711266223869599     ) (  1.8615405499298326E-002, -0.0000000000000000     ) (  5.5965049064043468E-002, -2.8300931293606495E-002) (  4.6000205784440841E-002, -6.3536963234463978E-002) (  2.7484495797225308E-002,-0.17260675982833795     )
 (  0.0000000000000000     , -0.0000000000000000     ) ( -4.1648098657858346E-002,  1.3908661435618841E-002) (  0.0000000000000000     , -0.0000000000000000     ) ( -6.8158215547602277E-002, 0.21365948673105631     ) ( -1.8020182725464341E-002,-0.11368623717869658     ) (  2.3108130407124016E-002,  3.1939379747724359E-002) (  5.5965049064043468E-002,  2.8300931293606495E-002) (  1.1803938486681079E-002, -0.0000000000000000     ) (-0.41187870618400746     , 0.20847850234178056     ) ( -4.4800419901306579E-002,  6.1951265426508223E-002)
 (  0.0000000000000000     , -0.0000000000000000     ) (  0.0000000000000000     , -0.0000000000000000     ) ( -4.1648098657858346E-002,  1.3908661435618841E-002) (  2.6920129530642947E-002, -2.7347551994546720E-002) (  2.5096312740598720E-002, -7.8694468570540285E-002) ( -6.7996843019858758E-003, -4.3219822556271006E-002) (  4.6000205784440841E-002,  6.3536963234463978E-002) (-0.41187870618400746     ,-0.20847850234178056     ) ( -1.1833614716503385E-002, -0.0000000000000000     ) ( 0.29500040970710578     ,-0.14942491083324813     )
 (  0.0000000000000000     , -0.0000000000000000     ) (  0.0000000000000000     , -0.0000000000000000     ) (  0.0000000000000000     , -0.0000000000000000     ) ( -2.7265080664374941E-002,  9.1053562634623580E-003) (  3.2970290579852221E-002, -3.3493774050435923E-002) ( 0.11195450288118039     ,-0.35099273190538899     ) (  2.7484495797225308E-002, 0.17260675982833795     ) ( -4.4800419901306579E-002, -6.1951265426508223E-002) ( 0.29500040970710578     , 0.14942491083324813     ) ( -3.5578268538759394E-002, -0.0000000000000000     )
 Mode          25
 ( -4.5589271775014553E-002, -0.0000000000000000     ) (-0.35059314038010309     , 0.17761063194101512     ) ( -8.4636123470481633E-002, 0.11685918700000149     ) ( -4.2696525787509147E-002, 0.26641245674382225     ) ( 0.20453374105061559     , 0.64212699637986304     ) (  7.2192958720525113E-002,  7.3289801746914171E-002) ( -2.7878209119484486E-002, -9.3054194814976982E-003) (  0.0000000000000000     ,  0.0000000000000000     ) (  0.0000000000000000     ,  0.0000000000000000     ) (  0.0000000000000000     ,  0.0000000000000000     )
 (-0.35059314038010309     ,-0.17761063194101512     ) ( -3.7085155379725177E-002, -0.0000000000000000     ) ( 0.43511021611091605     ,-0.22020254142246962     ) (  7.2449103760546210E-002,-0.10014453194196504     ) (  1.1013269864054633E-002, -6.9333807391318017E-002) (  4.6464318437559674E-002, 0.14589387667576381     ) (  5.8945303962365213E-002,  5.9840872543226301E-002) ( -4.2584667843281951E-002, -1.4214263049093309E-002) (  0.0000000000000000     ,  0.0000000000000000     ) (  0.0000000000000000     ,  0.0000000000000000     )
 ( -8.4636123470481633E-002,-0.11685918700000149     ) ( 0.43511021611091605     , 0.22020254142246962     ) (  3.8189475948086665E-002, -0.0000000000000000     ) ( -4.5094169252868119E-002,  2.2765893517009660E-002) (  4.0554882552479361E-002, -5.6022111140107286E-002) (  2.8444053525551495E-002,-0.17809623741526134     ) (-0.12339097175157031     ,-0.38734395549281747     ) (  0.0000000000000000     ,  0.0000000000000000     ) ( -4.2584667843281951E-002, -1.4214263049093309E-002) (  0.0000000000000000     ,  0.0000000000000000     )
 ( -4.2696525787509147E-002,-0.26641245674382225     ) (  7.2449103760546210E-002, 0.10014453194196504     ) ( -4.5094169252868119E-002, -2.2765893517009660E-002) (  3.8109182184236617E-002, -0.0000000000000000     ) (-0.31748699720053086     , 0.16063694583268556     ) ( -5.1718531766406423E-002,  7.1506081109443162E-002) (  0.0000000000000000     ,  0.0000000000000000     ) (-0.12339097175157031     ,-0.38734395549281747     ) ( -5.8945303962365213E-002, -5.9840872543226301E-002) ( -2.7878209119484486E-002, -9.3054194814976982E-003)
 ( 0.20453374105061559     ,-0.64212699637986304     ) (  1.1013269864054633E-002,  6.9333807391318017E-002) (  4.0554882552479361E-002,  5.6022111140107286E-002) (-0.31748699720053086     ,-0.16063694583268556     ) (  6.3757690224164471E-003, -0.0000000000000000     ) (  0.0000000000000000     ,  0.0000000000000000     ) ( -5.1718531766406423E-002,  7.1506081109443162E-002) ( -2.8444053525551495E-002, 0.17809623741526134     ) (  4.6464318437559674E-002, 0.14589387667576381     ) ( -7.2192958720525113E-002, -7.3289801746914171E-002)
 (  7.2192958720525113E-002, -7.3289801746914171E-002) (  4.6464318437559674E-002,-0.14589387667576381     ) (  2.8444053525551495E-002, 0.17809623741526134     ) ( -5.1718531766406423E-002, -7.1506081109443162E-002) (  0.0000000000000000     , -0.0000000000000000     ) (  6.3757690224164471E-003, -0.0000000000000000     ) ( 0.31748699720053086     ,-0.16063694583268556     ) (  4.0554882552479361E-002, -5.6022111140107286E-002) ( -1.1013269864054633E-002,  6.9333807391318017E-002) ( 0.20453374105061559     , 0.64212699637986304     )
 ( -2.7878209119484486E-002,  9.3054194814976982E-003) (  5.8945303962365213E-002, -5.9840872543226301E-002) (-0.12339097175157031     , 0.38734395549281747     ) (  0.0000000000000000     , -0.0000000000000000     ) ( -5.1718531766406423E-002, -7.1506081109443162E-002) ( 0.31748699720053086     , 0.16063694583268556     ) (  3.8109182184236617E-002, -0.0000000000000000     ) (  4.5094169252868119E-002, -2.2765893517009660E-002) (  7.2449103760546210E-002,-0.10014453194196504     ) (  4.2696525787509147E-002,-0.26641245674382225     )
 (  0.0000000000000000     , -0.0000000000000000     ) ( -4.2584667843281951E-002,  1.4214263049093309E-002) (  0.0000000000000000     , -0.0000000000000000     ) (-0.12339097175157031     , 0.38734395549281747     ) ( -2.8444053525551495E-002,-0.17809623741526134     ) (  4.0554882552479361E-002,  5.6022111140107286E-002) (  4.5094169252868119E-002,  2.2765893517009660E-002) (  3.8189475948086665E-002, -0.0000000000000000     ) (-0.43511021611091605     , 0.22020254142246962     ) ( -8.4636123470481633E-002, 0.11685918700000149     )
 (  0.0000000000000000     , -0.0000000000000000     ) (  0.0000000000000000     , -0.0000000000000000     ) ( -4.2584667843281951E-002,  1.4214263049093309E-002) ( -5.8945303962365213E-002,  5.9840872543226301E-002) (  4.6464318437559674E-002,-0.14589387667576381     ) ( -1.1013269864054633E-002, -6.9333807391318017E-002) (  7.2449103760546210E-002, 0.10014453194196504     ) (-0.43511021611091605     ,-0.22020254142246962     ) ( -3.7085155379725177E-002, -0.0000000000000000     ) ( 0.35059314038010309     ,-0.17761063194101512     )
 (  0.0000000000000000     , -0.0000000000000000     ) (  0.0000000000000000     , -0.0000000000000000     ) (  0.0000000000000000     , -0.0000000000000000     ) ( -2.7878209119484486E-002,  9.3054194814976982E-003) ( -7.2192958720525113E-002,  7.3289801746914171E-002) ( 0.20453374105061559     ,-0.64212699637986304     ) (  4.2696525787509147E-002, 0.26641245674382225     ) ( -8.4636123470481633E-002,-0.11685918700000149     ) ( 0.35059314038010309     , 0.17761063194101512     ) ( -4.5589271775014553E-002, -0.0000000000000000     )
 Mode          26
 ( -8.3597000329333732E-002, -0.0000000000000000     ) ( 0.37855681697189014     ,-0.19237693256459160     ) (-0.13665256645348295     , 0.18685727622946668     ) (  9.7449759236091400E-003, -5.7199248246166907E-002) (  7.8467002232488786E-002, 0.24653507025856183     ) ( -5.1129984290693473E-002, -5.1969810843496389E-002) ( -1.9998609661465432E-002, -6.6853166651689314E-003) (  0.0000000000000000     ,  0.0000000000000000     ) (  0.0000000000000000     ,  0.0000000000000000     ) (  0.0000000000000000     ,  0.0000000000000000     )
 ( 0.37855681697189014     , 0.19237693256459160     ) (  5.8645447889763697E-002, -0.0000000000000000     ) (-0.60301982045504676     , 0.30651336143207225     ) ( 0.16334704559382923     ,-0.22339325796381909     ) ( -4.3559975309075379E-003,  2.5776776694028815E-002) (  1.7473634702973348E-002,  5.4897643960062220E-002) ( -4.1747457356239560E-002, -4.2433172865175457E-002) ( -3.0548380855846841E-002, -1.0211989887628793E-002) (  0.0000000000000000     ,  0.0000000000000000     ) (  0.0000000000000000     ,  0.0000000000000000     )
 (-0.13665256645348295     ,-0.18685727622946668     ) (-0.60301982045504676     ,-0.30651336143207225     ) (  1.3918995445273804E-002, -0.0000000000000000     ) (  9.0734203420456197E-002, -4.6133576076829129E-002) (  7.7691770071223160E-002,-0.10624433748227856     ) ( -8.3343672923324764E-003,  4.9128272006344585E-002) ( -4.7983932067539120E-002,-0.15076539059376409     ) (  0.0000000000000000     ,  0.0000000000000000     ) ( -3.0548380855846841E-002, -1.0211989887628793E-002) (  0.0000000000000000     ,  0.0000000000000000     )
 (  9.7449759236091400E-003,  5.7199248246166907E-002) ( 0.16334704559382923     , 0.22339325796381909     ) (  9.0734203420456197E-002,  4.6133576076829129E-002) ( -1.4590340174299131E-003, -0.0000000000000000     ) ( 0.45767417843088803     ,-0.23264416876878061     ) (-0.12148624060001571     , 0.16614622479864569     ) (  0.0000000000000000     ,  0.0000000000000000     ) ( -4.7983932067539120E-002,-0.15076539059376409     ) (  4.1747457356239560E-002,  4.2433172865175457E-002) ( -1.9998609661465432E-002, -6.6853166651689314E-003)
 (  7.8467002232488786E-002,-0.24653507025856183     ) ( -4.3559975309075379E-003, -2.5776776694028815E-002) (  7.7691770071223160E-002, 0.10624433748227856     ) ( 0.45767417843088803     , 0.23264416876878061     ) (  1.2491591011726141E-002, -0.0000000000000000     ) (  0.0000000000000000     ,  0.0000000000000000     ) (-0.12148624060001571     , 0.16614622479864569     ) (  8.3343672923324764E-003, -4.9128272006344585E-002) (  1.7473634702973348E-002,  5.4897643960062220E-002) (  5.1129984290693473E-002,  5.1969810843496389E-002)
 ( -5.1129984290693473E-002,  5.1969810843496389E-002) (  1.7473634702973348E-002, -5.4897643960062220E-002) ( -8.3343672923324764E-003, -4.9128272006344585E-002) (-0.12148624060001571     ,-0.16614622479864569     ) (  0.0000000000000000     , -0.0000000000000000     ) (  1.2491591011726141E-002, -0.0000000000000000     ) (-0.45767417843088803     , 0.23264416876878061     ) (  7.7691770071223160E-002,-0.10624433748227856     ) (  4.3559975309075379E-003, -2.5776776694028815E-002) (  7.8467002232488786E-002, 0.24653507025856183     )
 ( -1.9998609661465432E-002,  6.6853166651689314E-003) ( -4.1747457356239560E-002,  4.2433172865175457E-002) ( -4.7983932067539120E-002, 0.15076539059376409     ) (  0.0000000000000000     , -0.0000000000000000     ) (-0.12148624060001571     ,-0.16614622479864569     ) (-0.45767417843088803     ,-0.23264416876878061     ) ( -1.4590340174299131E-003, -0.0000000000000000     ) ( -9.0734203420456197E-002,  4.6133576076829129E-002) ( 0.16334704559382923     ,-0.22339325796381909     ) ( -9.7449759236091400E-003,  5.7199248246166907E-002)
 (  0.0000000000000000     , -0.0000000000000000     ) ( -3.0548380855846841E-002,  1.0211989887628793E-002) (  0.0000000000000000     , -0.0000000000000000     ) ( -4.7983932067539120E-002, 0.15076539059376409     ) (  8.3343672923324764E-003,  4.9128272006344585E-002) (  7.7691770071223160E-002, 0.10624433748227856     ) ( -9.0734203420456197E-002, -4.6133576076829129E-002) (  1.3918995445273804E-002, -0.0000000000000000     ) ( 0.60301982045504676     ,-0.30651336143207225     ) (-0.13665256645348295     , 0.18685727622946668     )
 (  0.0000000000000000     , -0.0000000000000000     ) (  0.0000000000000000     , -0.0000000000000000     ) ( -3.0548380855846841E-002,  1.0211989887628793E-002) (  4.1747457356239560E-002, -4.2433172865175457E-002) (  1.7473634702973348E-002, -5.4897643960062220E-002) (  4.3559975309075379E-003,  2.5776776694028815E-002) ( 0.16334704559382923     , 0.22339325796381909     ) ( 0.60301982045504676     , 0.30651336143207225     ) (  5.8645447889763697E-002, -0.0000000000000000     ) (-0.37855681697189014     , 0.19237693256459160     )
 (  0.0000000000000000     , -0.0000000000000000     ) (  0.0000000000000000     , -0.0000000000000000     ) (  0.0000000000000000     , -0.0000000000000000     ) ( -1.9998609661465432E-002,  6.6853166651689314E-003) (  5.1129984290693473E-002, -5.1969810843496389E-002) (  7.8467002232488786E-002,-0.24653507025856183     ) ( -9.7449759236091400E-003, -5.7199248246166907E-002) (-0.13665256645348295     ,-0.18685727622946668     ) (-0.37855681697189014     ,-0.19237693256459160     ) ( -8.3597000329333732E-002, -0.0000000000000000     )
 Mode          27
 (-0.28455538130390906     , -0.0000000000000000     ) ( 0.35408808173875289     ,-0.18016778374012510     ) (-0.30271429967727548     , 0.41427756814852029     ) (  8.5521457962696456E-004, -1.0067077682876530E-003) (  6.3117010725585676E-002, 0.19834698788278179     ) ( -4.6566928853312976E-002, -4.7337230685425322E-002) ( -2.2458329252219324E-002, -7.5098966891728666E-003) (  0.0000000000000000     ,  0.0000000000000000     ) (  0.0000000000000000     ,  0.0000000000000000     ) (  0.0000000000000000     ,  0.0000000000000000     )
 ( 0.35408808173875289     , 0.18016778374012510     ) ( 0.49699571885177762     , -0.0000000000000000     ) (-0.54799979991319125     , 0.27898051773242227     ) ( 0.32164607460022038     ,-0.44021138910498037     ) ( -1.3627638675849131E-003,  6.8180241570286034E-003) (  1.4466923629283606E-002,  4.5460663585070046E-002) ( -3.8021738193034713E-002, -3.8650687005236807E-002) ( -3.4305664593512010E-002, -1.1471556679810970E-002) (  0.0000000000000000     ,  0.0000000000000000     ) (  0.0000000000000000     ,  0.0000000000000000     )
 (-0.30271429967727548     ,-0.41427756814852029     ) (-0.54799979991319125     ,-0.27898051773242227     ) (-0.25683021662862671     , -0.0000000000000000     ) (  7.8469496165850749E-002, -3.9983409097708270E-002) ( 0.16113595453510954     ,-0.22052843922820139     ) ( -1.7119037576973930E-003,  7.2290108824287300E-003) ( -3.7841093540105793E-002,-0.11892047494069616     ) (  0.0000000000000000     ,  0.0000000000000000     ) ( -3.4305664593512010E-002, -1.1471556679810970E-002) (  0.0000000000000000     ,  0.0000000000000000     )
 (  8.5521457962696456E-004,  1.0067077682876530E-003) ( 0.32164607460022038     , 0.44021138910498037     ) (  7.8469496165850749E-002,  3.9983409097708270E-002) (-0.19711122473114934     , -0.0000000000000000     ) ( 0.41282906877423042     ,-0.21019352719252724     ) (-0.23693550975343972     , 0.32427606504638334     ) (  0.0000000000000000     ,  0.0000000000000000     ) ( -3.7841093540105793E-002,-0.11892047494069616     ) (  3.8021738193034713E-002,  3.8650687005236807E-002) ( -2.2458329252219324E-002, -7.5098966891728666E-003)
 (  6.3117010725585676E-002,-0.19834698788278179     ) ( -1.3627638675849131E-003, -6.8180241570286034E-003) ( 0.16113595453510954     , 0.22052843922820139     ) ( 0.41282906877423042     , 0.21019352719252724     ) ( 0.24150110381190751     , -0.0000000000000000     ) (  0.0000000000000000     ,  0.0000000000000000     ) (-0.23693550975343972     , 0.32427606504638334     ) (  1.7119037576973930E-003, -7.2290108824287300E-003) (  1.4466923629283606E-002,  4.5460663585070046E-002) (  4.6566928853312976E-002,  4.7337230685425322E-002)
 ( -4.6566928853312976E-002,  4.7337230685425322E-002) (  1.4466923629283606E-002, -4.5460663585070046E-002) ( -1.7119037576973930E-003, -7.2290108824287300E-003) (-0.23693550975343972     ,-0.32427606504638334     ) (  0.0000000000000000     , -0.0000000000000000     ) ( 0.24150110381190751     , -0.0000000000000000     ) (-0.41282906877423042     , 0.21019352719252724     ) ( 0.16113595453510954     ,-0.22052843922820139     ) (  1.3627638675849131E-003, -6.8180241570286034E-003) (  6.3117010725585676E-002, 0.19834698788278179     )
 ( -2.2458329252219324E-002,  7.5098966891728666E-003) ( -3.8021738193034713E-002,  3.8650687005236807E-002) ( -3.7841093540105793E-002, 0.11892047494069616     ) (  0.0000000000000000     , -0.0000000000000000     ) (-0.23693550975343972     ,-0.32427606504638334     ) (-0.41282906877423042     ,-0.21019352719252724     ) (-0.19711122473114934     , -0.0000000000000000     ) ( -7.8469496165850749E-002,  3.9983409097708270E-002) ( 0.32164607460022038     ,-0.44021138910498037     ) ( -8.5521457962696456E-004,  1.0067077682876530E-003)
 (  0.0000000000000000     , -0.0000000000000000     ) ( -3.4305664593512010E-002,  1.1471556679810970E-002) (  0.0000000000000000     , -0.0000000000000000     ) ( -3.7841093540105793E-002, 0.11892047494069616     ) (  1.7119037576973930E-003,  7.2290108824287300E-003) ( 0.16113595453510954     , 0.22052843922820139     ) ( -7.8469496165850749E-002, -3.9983409097708270E-002) (-0.25683021662862671     , -0.0000000000000000     ) ( 0.54799979991319125     ,-0.27898051773242227     ) (-0.30271429967727548     , 0.41427756814852029     )
 (  0.0000000000000000     , -0.0000000000000000     ) (  0.0000000000000000     , -0.0000000000000000     ) ( -3.4305664593512010E-002,  1.1471556679810970E-002) (  3.8021738193034713E-002, -3.8650687005236807E-002) (  1.4466923629283606E-002, -4.5460663585070046E-002) (  1.3627638675849131E-003,  6.8180241570286034E-003) ( 0.32164607460022038     , 0.44021138910498037     ) ( 0.54799979991319125     , 0.27898051773242227     ) ( 0.49699571885177762     , -0.0000000000000000     ) (-0.35408808173875289     , 0.18016778374012510     )
 (  0.0000000000000000     , -0.0000000000000000     ) (  0.0000000000000000     , -0.0000000000000000     ) (  0.0000000000000000     , -0.0000000000000000     ) ( -2.2458329252219324E-002,  7.5098966891728666E-003) (  4.6566928853312976E-002, -4.7337230685425322E-002) (  6.3117010725585676E-002,-0.19834698788278179     ) ( -8.5521457962696456E-004, -1.0067077682876530E-003) (-0.30271429967727548     ,-0.41427756814852029     ) (-0.35408808173875289     ,-0.18016778374012510     ) (-0.28455538130390906     , -0.0000000000000000     )
 Mode          28
 (-0.20941802506990781     , -0.0000000000000000     ) ( 0.54124801308600712     ,-0.27483144650250368     ) (-0.11375419764143466     , 0.15542670500209688     ) ( -5.3491455061253794E-002, 0.33073154800240245     ) ( 0.21554183916038780     , 0.67716198045276987     ) ( -8.5296517508461484E-002, -8.6658129722725824E-002) ( -3.7577140869379168E-002, -1.2550111800729881E-002) (  0.0000000000000000     ,  0.0000000000000000     ) (  0.0000000000000000     ,  0.0000000000000000     ) (  0.0000000000000000     ,  0.0000000000000000     )
 ( 0.54124801308600712     , 0.27483144650250368     ) ( 0.39078549301644744     , -0.0000000000000000     ) (-0.92915586335927136     , 0.47183628348039053     ) ( 0.16027024193006764     ,-0.21910806008976347     ) (  1.5402780298464609E-002, -9.5550857507307213E-002) (  4.7772742362075682E-002, 0.15008460925520878     ) ( -6.9644314910700708E-002, -7.0756066628196973E-002) ( -5.7400030811316248E-002, -1.9170612435667742E-002) (  0.0000000000000000     ,  0.0000000000000000     ) (  0.0000000000000000     ,  0.0000000000000000     )
 (-0.11375419764143466     ,-0.15542670500209688     ) (-0.92915586335927136     ,-0.47183628348039053     ) (-0.26788105167824761     , -0.0000000000000000     ) ( 0.15233009458512098     , -7.7360054408382256E-002) (  7.1386894299815776E-002, -9.7574485065027042E-002) (  3.7240575381646032E-002,-0.23057144658175510     ) (-0.13222233660126723     ,-0.41540251902722636     ) (  0.0000000000000000     ,  0.0000000000000000     ) ( -5.7400030811316248E-002, -1.9170612435667742E-002) (  0.0000000000000000     ,  0.0000000000000000     )
 ( -5.3491455061253794E-002,-0.33073154800240245     ) ( 0.16027024193006764     , 0.21910806008976347     ) ( 0.15233009458512098     ,  7.7360054408382256E-002) (-0.16884160327395425     , -0.0000000000000000     ) ( 0.71368540492878674     ,-0.36242082563209421     ) (-0.12040899903792678     , 0.16461566342681672     ) (  0.0000000000000000     ,  0.0000000000000000     ) (-0.13222233660126723     ,-0.41540251902722636     ) (  6.9644314910700708E-002,  7.0756066628196973E-002) ( -3.7577140869379168E-002, -1.2550111800729881E-002)
 ( 0.21554183916038780     ,-0.67716198045276987     ) (  1.5402780298464609E-002,  9.5550857507307213E-002) (  7.1386894299815776E-002,  9.7574485065027042E-002) ( 0.71368540492878674     , 0.36242082563209421     ) ( 0.25535518700566229     , -0.0000000000000000     ) (  0.0000000000000000     ,  0.0000000000000000     ) (-0.12040899903792678     , 0.16461566342681672     ) ( -3.7240575381646032E-002, 0.23057144658175510     ) (  4.7772742362075682E-002, 0.15008460925520878     ) (  8.5296517508461484E-002,  8.6658129722725824E-002)
 ( -8.5296517508461484E-002,  8.6658129722725824E-002) (  4.7772742362075682E-002,-0.15008460925520878     ) (  3.7240575381646032E-002, 0.23057144658175510     ) (-0.12040899903792678     ,-0.16461566342681672     ) (  0.0000000000000000     , -0.0000000000000000     ) ( 0.25535518700566229     , -0.0000000000000000     ) (-0.71368540492878674     , 0.36242082563209421     ) (  7.1386894299815776E-002, -9.7574485065027042E-002) ( -1.5402780298464609E-002,  9.5550857507307213E-002) ( 0.21554183916038780     , 0.67716198045276987     )
 ( -3.7577140869379168E-002,  1.2550111800729881E-002) ( -6.9644314910700708E-002,  7.0756066628196973E-002) (-0.13222233660126723     , 0.41540251902722636     ) (  0.0000000000000000     , -0.0000000000000000     ) (-0.12040899903792678     ,-0.16461566342681672     ) (-0.71368540492878674     ,-0.36242082563209421     ) (-0.16884160327395425     , -0.0000000000000000     ) (-0.15233009458512098     ,  7.7360054408382256E-002) ( 0.16027024193006764     ,-0.21910806008976347     ) (  5.3491455061253794E-002,-0.33073154800240245     )
 (  0.0000000000000000     , -0.0000000000000000     ) ( -5.7400030811316248E-002,  1.9170612435667742E-002) (  0.0000000000000000     , -0.0000000000000000     ) (-0.13222233660126723     , 0.41540251902722636     ) ( -3.7240575381646032E-002,-0.23057144658175510     ) (  7.1386894299815776E-002,  9.7574485065027042E-002) (-0.15233009458512098     , -7.7360054408382256E-002) (-0.26788105167824761     , -0.0000000000000000     ) ( 0.92915586335927136     ,-0.47183628348039053     ) (-0.11375419764143466     , 0.15542670500209688     )
 (  0.0000000000000000     , -0.0000000000000000     ) (  0.0000000000000000     , -0.0000000000000000     ) ( -5.7400030811316248E-002,  1.9170612435667742E-002) (  6.9644314910700708E-002, -7.0756066628196973E-002) (  4.7772742362075682E-002,-0.15008460925520878     ) ( -1.5402780298464609E-002, -9.5550857507307213E-002) ( 0.16027024193006764     , 0.21910806008976347     ) ( 0.92915586335927136     , 0.47183628348039053     ) ( 0.39078549301644744     , -0.0000000000000000     ) (-0.54124801308600712     , 0.27483144650250368     )
 (  0.0000000000000000     , -0.0000000000000000     ) (  0.0000000000000000     , -0.0000000000000000     ) (  0.0000000000000000     , -0.0000000000000000     ) ( -3.7577140869379168E-002,  1.2550111800729881E-002) (  8.5296517508461484E-002, -8.6658129722725824E-002) ( 0.21554183916038780     ,-0.67716198045276987     ) (  5.3491455061253794E-002, 0.33073154800240245     ) (-0.11375419764143466     ,-0.15542670500209688     ) (-0.54124801308600712     ,-0.27483144650250368     ) (-0.20941802506990781     , -0.0000000000000000     )
 Mode          29
 (-0.27344281298485373     , -0.0000000000000000     ) ( 0.73701580491727392     ,-0.37352368217750886     ) (-0.19138198492296429     , 0.26281007865572442     ) ( -6.0282937075327177E-002, 0.36023061676903839     ) ( 0.19583387871057137     , 0.61325401934639046     ) ( -4.1641850160125886E-002, -4.5538395780026705E-002) ( -3.8724150600265836E-002, -1.3266409740311158E-002) (  0.0000000000000000     ,  0.0000000000000000     ) (  0.0000000000000000     ,  0.0000000000000000     ) (  0.0000000000000000     ,  0.0000000000000000     )
 ( 0.73701580491727392     , 0.37352368217750886     ) ( 0.51118777976342233     , -0.0000000000000000     ) ( -1.2854427766227090     , 0.65155364260464688     ) ( 0.22871951381132105     ,-0.31515201500336099     ) (  1.9171307530107179E-002,-0.11540036387220595     ) (  4.3641923799142890E-002, 0.13640157136915226     ) ( -3.4000428279247465E-002, -3.7181944455325390E-002) ( -5.9152117116195939E-002, -2.0264775611758445E-002) (  0.0000000000000000     ,  0.0000000000000000     ) (  0.0000000000000000     ,  0.0000000000000000     )
 (-0.19138198492296429     ,-0.26281007865572442     ) ( -1.2854427766227090     ,-0.65155364260464688     ) (-0.32080632876423293     , -0.0000000000000000     ) ( 0.21754132627011941     ,-0.11048288557153391     ) ( 0.10941906996541803     ,-0.15063205732653881     ) (  4.3781713535250136E-002,-0.26246389734090897     ) (-0.11969678197025142     ,-0.37531407506945713     ) (  0.0000000000000000     ,  0.0000000000000000     ) ( -5.9152117116195939E-002, -2.0264775611758445E-002) (  0.0000000000000000     ,  0.0000000000000000     )
 ( -6.0282937075327177E-002,-0.36023061676903839     ) ( 0.22871951381132105     , 0.31515201500336099     ) ( 0.21754132627011941     , 0.11048288557153391     ) (-0.21678630425748022     , -0.0000000000000000     ) ( 0.99324563570673086     ,-0.50367428083782562     ) (-0.16887588732953715     , 0.23259587216753996     ) (  0.0000000000000000     ,  0.0000000000000000     ) (-0.11969678197025142     ,-0.37531407506945713     ) (  3.4000428279247465E-002,  3.7181944455325390E-002) ( -3.8724150600265836E-002, -1.3266409740311158E-002)
 ( 0.19583387871057137     ,-0.61325401934639046     ) (  1.9171307530107179E-002, 0.11540036387220595     ) ( 0.10941906996541803     , 0.15063205732653881     ) ( 0.99324563570673086     , 0.50367428083782562     ) ( 0.29984766624314446     , -0.0000000000000000     ) (  0.0000000000000000     ,  0.0000000000000000     ) (-0.16887588732953715     , 0.23259587216753996     ) ( -4.3781713535250136E-002, 0.26246389734090897     ) (  4.3641923799142890E-002, 0.13640157136915226     ) (  4.1641850160125886E-002,  4.5538395780026705E-002)
 ( -4.1641850160125886E-002,  4.5538395780026705E-002) (  4.3641923799142890E-002,-0.13640157136915226     ) (  4.3781713535250136E-002, 0.26246389734090897     ) (-0.16887588732953715     ,-0.23259587216753996     ) (  0.0000000000000000     , -0.0000000000000000     ) ( 0.29984766624314446     , -0.0000000000000000     ) (-0.99324563570673086     , 0.50367428083782562     ) ( 0.10941906996541803     ,-0.15063205732653881     ) ( -1.9171307530107179E-002, 0.11540036387220595     ) ( 0.19583387871057137     , 0.61325401934639046     )
 ( -3.8724150600265836E-002,  1.3266409740311158E-002) ( -3.4000428279247465E-002,  3.7181944455325390E-002) (-0.11969678197025142     , 0.37531407506945713     ) (  0.0000000000000000     , -0.0000000000000000     ) (-0.16887588732953715     ,-0.23259587216753996     ) (-0.99324563570673086     ,-0.50367428083782562     ) (-0.21678630425748022     , -0.0000000000000000     ) (-0.21754132627011941     , 0.11048288557153391     ) ( 0.22871951381132105     ,-0.31515201500336099     ) (  6.0282937075327177E-002,-0.36023061676903839     )
 (  0.0000000000000000     , -0.0000000000000000     ) ( -5.9152117116195939E-002,  2.0264775611758445E-002) (  0.0000000000000000     , -0.0000000000000000     ) (-0.11969678197025142     , 0.37531407506945713     ) ( -4.3781713535250136E-002,-0.26246389734090897     ) ( 0.10941906996541803     , 0.15063205732653881     ) (-0.21754132627011941     ,-0.11048288557153391     ) (-0.32080632876423293     , -0.0000000000000000     ) (  1.2854427766227090     ,-0.65155364260464688     ) (-0.19138198492296429     , 0.26281007865572442     )
 (  0.0000000000000000     , -0.0000000000000000     ) (  0.0000000000000000     , -0.0000000000000000     ) ( -5.9152117116195939E-002,  2.0264775611758445E-002) (  3.4000428279247465E-002, -3.7181944455325390E-002) (  4.3641923799142890E-002,-0.13640157136915226     ) ( -1.9171307530107179E-002,-0.11540036387220595     ) ( 0.22871951381132105     , 0.31515201500336099     ) (  1.2854427766227090     , 0.65155364260464688     ) ( 0.51118777976342233     , -0.0000000000000000     ) (-0.73701580491727392     , 0.37352368217750886     )
 (  0.0000000000000000     , -0.0000000000000000     ) (  0.0000000000000000     , -0.0000000000000000     ) (  0.0000000000000000     , -0.0000000000000000     ) ( -3.8724150600265836E-002,  1.3266409740311158E-002) (  4.1641850160125886E-002, -4.5538395780026705E-002) ( 0.19583387871057137     ,-0.61325401934639046     ) (  6.0282937075327177E-002, 0.36023061676903839     ) (-0.19138198492296429     ,-0.26281007865572442     ) (-0.73701580491727392     ,-0.37352368217750886     ) (-0.27344281298485373     , -0.0000000000000000     )
 Mode          30
 ( -5.0494463854111563E-002, -0.0000000000000000     ) (  3.3787822925178235E-002, -1.7269002376318322E-002) ( -5.0411864213557155E-003,  7.5279155365084172E-003) ( -2.7708825676940500E-002, 0.17053712366335422     ) ( -3.1095909825954110E-003, -9.6001519482568666E-003) (  1.6063955074807165E-002,  1.6361835122442426E-002) ( -4.5778212440173941E-003, -1.5323435941157772E-003) (  0.0000000000000000     ,  0.0000000000000000     ) (  0.0000000000000000     ,  0.0000000000000000     ) (  0.0000000000000000     ,  0.0000000000000000     )
 (  3.3787822925178235E-002,  1.7269002376318322E-002) (  8.0599293661303736E-002, -0.0000000000000000     ) ( -4.6761012881507136E-002,  2.3954330845735460E-002) (  1.2446549200035542E-003, -2.3349881984267426E-003) (  9.4519893107009798E-003, -5.8186059287250270E-002) ( -3.1144998494584547E-004, -9.3962370945157745E-004) (  1.3116164394756642E-002,  1.3359382435177421E-002) ( -6.9927374562288730E-003, -2.3406935035720795E-003) (  0.0000000000000000     ,  0.0000000000000000     ) (  0.0000000000000000     ,  0.0000000000000000     )
 ( -5.0411864213557155E-003, -7.5279155365084172E-003) ( -4.6761012881507136E-002, -2.3954330845735460E-002) ( -3.6182584324046370E-002, -0.0000000000000000     ) (  5.4053197393834941E-003, -2.7842096658378802E-003) (  2.1276335970743963E-003, -3.2348765386957653E-003) (  2.0764070024073135E-002,-0.12780754848343906     ) (  2.6015428490799332E-003,  8.0719150738898307E-003) (  0.0000000000000000     ,  0.0000000000000000     ) ( -6.9927374562288730E-003, -2.3406935035720795E-003) (  0.0000000000000000     ,  0.0000000000000000     )
 ( -2.7708825676940500E-002,-0.17053712366335422     ) (  1.2446549200035542E-003,  2.3349881984267426E-003) (  5.4053197393834941E-003,  2.7842096658378802E-003) ( -2.9839348636385869E-002, -0.0000000000000000     ) (  3.4264040439997666E-002, -1.7564147182015953E-002) (  4.5729359594820626E-004, -1.5965352368505241E-004) (  0.0000000000000000     ,  0.0000000000000000     ) (  2.6015428490799332E-003,  8.0719150738898307E-003) ( -1.3116164394756642E-002, -1.3359382435177421E-002) ( -4.5778212440173941E-003, -1.5323435941157772E-003)
 ( -3.1095909825954110E-003,  9.6001519482568666E-003) (  9.4519893107009798E-003,  5.8186059287250270E-002) (  2.1276335970743963E-003,  3.2348765386957653E-003) (  3.4264040439997666E-002,  1.7564147182015953E-002) (  3.5917103153240058E-002, -0.0000000000000000     ) (  0.0000000000000000     ,  0.0000000000000000     ) (  4.5729359594820626E-004, -1.5965352368505241E-004) ( -2.0764070024073135E-002, 0.12780754848343906     ) ( -3.1144998494584547E-004, -9.3962370945157745E-004) ( -1.6063955074807165E-002, -1.6361835122442426E-002)
 (  1.6063955074807165E-002, -1.6361835122442426E-002) ( -3.1144998494584547E-004,  9.3962370945157745E-004) (  2.0764070024073135E-002, 0.12780754848343906     ) (  4.5729359594820626E-004,  1.5965352368505241E-004) (  0.0000000000000000     , -0.0000000000000000     ) (  3.5917103153240058E-002, -0.0000000000000000     ) ( -3.4264040439997666E-002,  1.7564147182015953E-002) (  2.1276335970743963E-003, -3.2348765386957653E-003) ( -9.4519893107009798E-003,  5.8186059287250270E-002) ( -3.1095909825954110E-003, -9.6001519482568666E-003)
 ( -4.5778212440173941E-003,  1.5323435941157772E-003) (  1.3116164394756642E-002, -1.3359382435177421E-002) (  2.6015428490799332E-003, -8.0719150738898307E-003) (  0.0000000000000000     , -0.0000000000000000     ) (  4.5729359594820626E-004,  1.5965352368505241E-004) ( -3.4264040439997666E-002, -1.7564147182015953E-002) ( -2.9839348636385869E-002, -0.0000000000000000     ) ( -5.4053197393834941E-003,  2.7842096658378802E-003) (  1.2446549200035542E-003, -2.3349881984267426E-003) (  2.7708825676940500E-002,-0.17053712366335422     )
 (  0.0000000000000000     , -0.0000000000000000     ) ( -6.9927374562288730E-003,  2.3406935035720795E-003) (  0.0000000000000000     , -0.0000000000000000     ) (  2.6015428490799332E-003, -8.0719150738898307E-003) ( -2.0764070024073135E-002,-0.12780754848343906     ) (  2.1276335970743963E-003,  3.2348765386957653E-003) ( -5.4053197393834941E-003, -2.7842096658378802E-003) ( -3.6182584324046370E-002, -0.0000000000000000     ) (  4.6761012881507136E-002, -2.3954330845735460E-002) ( -5.0411864213557155E-003,  7.5279155365084172E-003)
 (  0.0000000000000000     , -0.0000000000000000     ) (  0.0000000000000000     , -0.0000000000000000     ) ( -6.9927374562288730E-003,  2.3406935035720795E-003) ( -1.3116164394756642E-002,  1.3359382435177421E-002) ( -3.1144998494584547E-004,  9.3962370945157745E-004) ( -9.4519893107009798E-003, -5.8186059287250270E-002) (  1.2446549200035542E-003,  2.3349881984267426E-003) (  4.6761012881507136E-002,  2.3954330845735460E-002) (  8.0599293661303736E-002, -0.0000000000000000     ) ( -3.3787822925178235E-002,  1.7269002376318322E-002)
 (  0.0000000000000000     , -0.0000000000000000     ) (  0.0000000000000000     , -0.0000000000000000     ) (  0.0000000000000000     , -0.0000000000000000     ) ( -4.5778212440173941E-003,  1.5323435941157772E-003) ( -1.6063955074807165E-002,  1.6361835122442426E-002) ( -3.1095909825954110E-003,  9.6001519482568666E-003) (  2.7708825676940500E-002, 0.17053712366335422     ) ( -5.0411864213557155E-003, -7.5279155365084172E-003) ( -3.3787822925178235E-002, -1.7269002376318322E-002) ( -5.0494463854111563E-002, -0.0000000000000000     )
 Mode          31
 ( -4.9709090838671824E-002, -0.0000000000000000     ) (  3.2296229463395255E-003, -1.6468650310825011E-003) (  2.9916556819078365E-002, -4.0383762802833956E-002) ( -6.8499747488972671E-003,  4.2053863445312020E-002) ( -5.2447033995113648E-003, -1.6314372682872173E-002) (  2.8967458424682502E-003,  2.9574468680098318E-003) ( -3.0683420892996809E-003, -1.0287230441575015E-003) (  0.0000000000000000     ,  0.0000000000000000     ) (  0.0000000000000000     ,  0.0000000000000000     ) (  0.0000000000000000     ,  0.0000000000000000     )
 (  3.2296229463395255E-003,  1.6468650310825011E-003) ( 0.10822774467080705     , -0.0000000000000000     ) (  2.1745251188623485E-002, -1.1009218862042106E-002) ( -2.6882694537735827E-002,  3.6235289639992188E-002) (  2.2130222161760699E-003, -1.3594547426455128E-002) ( -9.8161904852328975E-004, -3.0489260544618677E-003) (  2.3651830761919311E-003,  2.4147452560054393E-003) ( -4.6869699607449125E-003, -1.5714004063323830E-003) (  0.0000000000000000     ,  0.0000000000000000     ) (  0.0000000000000000     ,  0.0000000000000000     )
 (  2.9916556819078365E-002,  4.0383762802833956E-002) (  2.1745251188623485E-002,  1.1009218862042106E-002) ( -6.5216552289109497E-002, -0.0000000000000000     ) ( -7.4229874697414253E-003,  3.7601605142054814E-003) ( -1.4202890761300482E-002,  1.9151692890684458E-002) (  5.0095126971340101E-003, -3.0762965285404505E-002) (  3.5495036490925270E-003,  1.1049552071750729E-002) (  0.0000000000000000     ,  0.0000000000000000     ) ( -4.6869699607449125E-003, -1.5714004063323830E-003) (  0.0000000000000000     ,  0.0000000000000000     )
 ( -6.8499747488972671E-003, -4.2053863445312020E-002) ( -2.6882694537735827E-002, -3.6235289639992188E-002) ( -7.4229874697414253E-003, -3.7601605142054814E-003) ( -4.8044375498068365E-002, -0.0000000000000000     ) ( -1.8972675759138611E-002,  9.6063225825254051E-003) (  2.0242971103842562E-002, -2.7294866524483340E-002) (  0.0000000000000000     ,  0.0000000000000000     ) (  3.5495036490925270E-003,  1.1049552071750729E-002) ( -2.3651830761919311E-003, -2.4147452560054393E-003) ( -3.0683420892996809E-003, -1.0287230441575015E-003)
 ( -5.2447033995113648E-003,  1.6314372682872173E-002) (  2.2130222161760699E-003,  1.3594547426455128E-002) ( -1.4202890761300482E-002, -1.9151692890684458E-002) ( -1.8972675759138611E-002, -9.6063225825254051E-003) (  5.4742273955042629E-002, -0.0000000000000000     ) (  0.0000000000000000     ,  0.0000000000000000     ) (  2.0242971103842562E-002, -2.7294866524483340E-002) ( -5.0095126971340101E-003,  3.0762965285404505E-002) ( -9.8161904852328975E-004, -3.0489260544618677E-003) ( -2.8967458424682502E-003, -2.9574468680098318E-003)
 (  2.8967458424682502E-003, -2.9574468680098318E-003) ( -9.8161904852328975E-004,  3.0489260544618677E-003) (  5.0095126971340101E-003,  3.0762965285404505E-002) (  2.0242971103842562E-002,  2.7294866524483340E-002) (  0.0000000000000000     , -0.0000000000000000     ) (  5.4742273955042629E-002, -0.0000000000000000     ) (  1.8972675759138611E-002, -9.6063225825254051E-003) ( -1.4202890761300482E-002,  1.9151692890684458E-002) ( -2.2130222161760699E-003,  1.3594547426455128E-002) ( -5.2447033995113648E-003, -1.6314372682872173E-002)
 ( -3.0683420892996809E-003,  1.0287230441575015E-003) (  2.3651830761919311E-003, -2.4147452560054393E-003) (  3.5495036490925270E-003, -1.1049552071750729E-002) (  0.0000000000000000     , -0.0000000000000000     ) (  2.0242971103842562E-002,  2.7294866524483340E-002) (  1.8972675759138611E-002,  9.6063225825254051E-003) ( -4.8044375498068365E-002, -0.0000000000000000     ) (  7.4229874697414253E-003, -3.7601605142054814E-003) ( -2.6882694537735827E-002,  3.6235289639992188E-002) (  6.8499747488972671E-003, -4.2053863445312020E-002)
 (  0.0000000000000000     , -0.0000000000000000     ) ( -4.6869699607449125E-003,  1.5714004063323830E-003) (  0.0000000000000000     , -0.0000000000000000     ) (  3.5495036490925270E-003, -1.1049552071750729E-002) ( -5.0095126971340101E-003, -3.0762965285404505E-002) ( -1.4202890761300482E-002, -1.9151692890684458E-002) (  7.4229874697414253E-003,  3.7601605142054814E-003) ( -6.5216552289109497E-002, -0.0000000000000000     ) ( -2.1745251188623485E-002,  1.1009218862042106E-002) (  2.9916556819078365E-002, -4.0383762802833956E-002)
 (  0.0000000000000000     , -0.0000000000000000     ) (  0.0000000000000000     , -0.0000000000000000     ) ( -4.6869699607449125E-003,  1.5714004063323830E-003) ( -2.3651830761919311E-003,  2.4147452560054393E-003) ( -9.8161904852328975E-004,  3.0489260544618677E-003) ( -2.2130222161760699E-003, -1.3594547426455128E-002) ( -2.6882694537735827E-002, -3.6235289639992188E-002) ( -2.1745251188623485E-002, -1.1009218862042106E-002) ( 0.10822774467080705     , -0.0000000000000000     ) ( -3.2296229463395255E-003,  1.6468650310825011E-003)
 (  0.0000000000000000     , -0.0000000000000000     ) (  0.0000000000000000     , -0.0000000000000000     ) (  0.0000000000000000     , -0.0000000000000000     ) ( -3.0683420892996809E-003,  1.0287230441575015E-003) ( -2.8967458424682502E-003,  2.9574468680098318E-003) ( -5.2447033995113648E-003,  1.6314372682872173E-002) (  6.8499747488972671E-003,  4.2053863445312020E-002) (  2.9916556819078365E-002,  4.0383762802833956E-002) ( -3.2296229463395255E-003, -1.6468650310825011E-003) ( -4.9709090838671824E-002, -0.0000000000000000     )
 Mode          32
 ( -1.9123817177812651E-002, -0.0000000000000000     ) ( 0.13436558652111610     , -6.5327603762264444E-002) ( -4.5722204421880311E-002,  5.3091783933570141E-002) ( -2.3889809662225483E-003,  1.8288444642764010E-002) (  1.1824969566866966E-002,  3.1441007064009791E-002) ( -1.4373579879886095E-002, -1.3642858798595168E-002) ( -4.0321016484225567E-003, -1.4196232364824784E-003) (  0.0000000000000000     ,  0.0000000000000000     ) (  0.0000000000000000     ,  0.0000000000000000     ) (  0.0000000000000000     ,  0.0000000000000000     )
 ( 0.13436558652111610     ,  6.5327603762264444E-002) (  1.1356584561048929E-003, -0.0000000000000000     ) (-0.21070809688626699     , 0.10467400339088474     ) (  4.6973368489968546E-002, -5.6747118502465450E-002) (  3.4024472891101061E-004, -2.6271019159142049E-003) (  2.7578260721722436E-003,  7.4561561045081472E-003) ( -1.1735978827618551E-002, -1.1139347563132698E-002) ( -6.1591370045508617E-003, -2.1685103131663841E-003) (  0.0000000000000000     ,  0.0000000000000000     ) (  0.0000000000000000     ,  0.0000000000000000     )
 ( -4.5722204421880311E-002, -5.3091783933570141E-002) (-0.21070809688626699     ,-0.10467400339088474     ) (  1.8952178022110688E-002, -0.0000000000000000     ) (  3.1631089838736012E-002, -1.6142239695093256E-002) (  2.3962713399476730E-002, -2.8501693600248058E-002) (  1.3155421243220740E-003, -1.0093328176565608E-002) ( -7.0023590190271632E-003, -1.8391510036923426E-002) (  0.0000000000000000     ,  0.0000000000000000     ) ( -6.1591370045508617E-003, -2.1685103131663841E-003) (  0.0000000000000000     ,  0.0000000000000000     )
 ( -2.3889809662225483E-003, -1.8288444642764010E-002) (  4.6973368489968546E-002,  5.6747118502465450E-002) (  3.1631089838736012E-002,  1.6142239695093256E-002) (  8.0589015206196640E-003, -0.0000000000000000     ) ( 0.16008648956412658     , -7.9819153194795475E-002) ( -3.4374980927394584E-002,  4.1529941847769612E-002) (  0.0000000000000000     ,  0.0000000000000000     ) ( -7.0023590190271632E-003, -1.8391510036923426E-002) (  1.1735978827618551E-002,  1.1139347563132698E-002) ( -4.0321016484225567E-003, -1.4196232364824784E-003)
 (  1.1824969566866966E-002, -3.1441007064009791E-002) (  3.4024472891101061E-004,  2.6271019159142049E-003) (  2.3962713399476730E-002,  2.8501693600248058E-002) ( 0.16008648956412658     ,  7.9819153194795475E-002) ( -9.0229208210225904E-003, -0.0000000000000000     ) (  0.0000000000000000     ,  0.0000000000000000     ) ( -3.4374980927394584E-002,  4.1529941847769612E-002) ( -1.3155421243220740E-003,  1.0093328176565608E-002) (  2.7578260721722436E-003,  7.4561561045081472E-003) (  1.4373579879886095E-002,  1.3642858798595168E-002)
 ( -1.4373579879886095E-002,  1.3642858798595168E-002) (  2.7578260721722436E-003, -7.4561561045081472E-003) (  1.3155421243220740E-003,  1.0093328176565608E-002) ( -3.4374980927394584E-002, -4.1529941847769612E-002) (  0.0000000000000000     , -0.0000000000000000     ) ( -9.0229208210225904E-003, -0.0000000000000000     ) (-0.16008648956412658     ,  7.9819153194795475E-002) (  2.3962713399476730E-002, -2.8501693600248058E-002) ( -3.4024472891101061E-004,  2.6271019159142049E-003) (  1.1824969566866966E-002,  3.1441007064009791E-002)
 ( -4.0321016484225567E-003,  1.4196232364824784E-003) ( -1.1735978827618551E-002,  1.1139347563132698E-002) ( -7.0023590190271632E-003,  1.8391510036923426E-002) (  0.0000000000000000     , -0.0000000000000000     ) ( -3.4374980927394584E-002, -4.1529941847769612E-002) (-0.16008648956412658     , -7.9819153194795475E-002) (  8.0589015206196640E-003, -0.0000000000000000     ) ( -3.1631089838736012E-002,  1.6142239695093256E-002) (  4.6973368489968546E-002, -5.6747118502465450E-002) (  2.3889809662225483E-003, -1.8288444642764010E-002)
 (  0.0000000000000000     , -0.0000000000000000     ) ( -6.1591370045508617E-003,  2.1685103131663841E-003) (  0.0000000000000000     , -0.0000000000000000     ) ( -7.0023590190271632E-003,  1.8391510036923426E-002) ( -1.3155421243220740E-003, -1.0093328176565608E-002) (  2.3962713399476730E-002,  2.8501693600248058E-002) ( -3.1631089838736012E-002, -1.6142239695093256E-002) (  1.8952178022110688E-002, -0.0000000000000000     ) ( 0.21070809688626699     ,-0.10467400339088474     ) ( -4.5722204421880311E-002,  5.3091783933570141E-002)
 (  0.0000000000000000     , -0.0000000000000000     ) (  0.0000000000000000     , -0.0000000000000000     ) ( -6.1591370045508617E-003,  2.1685103131663841E-003) (  1.1735978827618551E-002, -1.1139347563132698E-002) (  2.7578260721722436E-003, -7.4561561045081472E-003) ( -3.4024472891101061E-004, -2.6271019159142049E-003) (  4.6973368489968546E-002,  5.6747118502465450E-002) ( 0.21070809688626699     , 0.10467400339088474     ) (  1.1356584561048929E-003, -0.0000000000000000     ) (-0.13436558652111610     ,  6.5327603762264444E-002)
 (  0.0000000000000000     , -0.0000000000000000     ) (  0.0000000000000000     , -0.0000000000000000     ) (  0.0000000000000000     , -0.0000000000000000     ) ( -4.0321016484225567E-003,  1.4196232364824784E-003) (  1.4373579879886095E-002, -1.3642858798595168E-002) (  1.1824969566866966E-002, -3.1441007064009791E-002) (  2.3889809662225483E-003,  1.8288444642764010E-002) ( -4.5722204421880311E-002, -5.3091783933570141E-002) (-0.13436558652111610     , -6.5327603762264444E-002) ( -1.9123817177812651E-002, -0.0000000000000000     )
 Mode          33
 (  1.1485487521505831E-002, -0.0000000000000000     ) (  7.0102019764469474E-003, -3.5708767966426457E-003) (  4.7280329781259215E-003, -6.4842817716506858E-003) (  4.4821205845776377E-004, -2.6905100140829420E-003) ( -1.2733356940889146E-003, -4.0429946069277089E-003) ( -2.2593745845025499E-003, -2.2967407126955287E-003) ( -8.8220863899374626E-004, -2.9573113087033614E-004) (  0.0000000000000000     ,  0.0000000000000000     ) (  0.0000000000000000     ,  0.0000000000000000     ) (  0.0000000000000000     ,  0.0000000000000000     )
 (  7.0102019764469474E-003,  3.5708767966426457E-003) ( -2.9333874029373895E-002, -0.0000000000000000     ) ( -1.2717403640680854E-002,  6.4770446295217823E-003) ( -5.0694907845570186E-003,  6.9538266495867557E-003) ( -2.8286187373914541E-004,  1.7140607099711768E-003) ( -2.4225681847772149E-004, -7.7014901259387779E-004) ( -1.8447716232813333E-003, -1.8752809391934077E-003) ( -1.3475959556442710E-003, -4.5173676418940240E-004) (  0.0000000000000000     ,  0.0000000000000000     ) (  0.0000000000000000     ,  0.0000000000000000     )
 (  4.7280329781259215E-003,  6.4842817716506858E-003) ( -1.2717403640680854E-002, -6.4770446295217823E-003) (  2.1248588563951416E-002, -0.0000000000000000     ) (  2.3669401576239322E-003, -1.2046887631060976E-003) ( -2.5128139217275047E-003,  3.4466861961607626E-003) ( -4.6584368036981660E-004,  2.8124568236964427E-003) (  8.5453860676069058E-004,  2.7115100115096646E-003) (  0.0000000000000000     ,  0.0000000000000000     ) ( -1.3475959556442710E-003, -4.5173676418940240E-004) (  0.0000000000000000     ,  0.0000000000000000     )
 (  4.4821205845776377E-004,  2.6905100140829420E-003) ( -5.0694907845570186E-003, -6.9538266495867557E-003) (  2.3669401576239322E-003,  1.2046887631060976E-003) (  1.4147417814785344E-002, -0.0000000000000000     ) (  1.0023298407722064E-002, -5.1041222127422240E-003) (  3.7695348223031173E-003, -5.1704813699382556E-003) (  0.0000000000000000     ,  0.0000000000000000     ) (  8.5453860676069058E-004,  2.7115100115096646E-003) (  1.8447716232813333E-003,  1.8752809391934077E-003) ( -8.8220863899374626E-004, -2.9573113087033614E-004)
 ( -1.2733356940889146E-003,  4.0429946069277089E-003) ( -2.8286187373914541E-004, -1.7140607099711768E-003) ( -2.5128139217275047E-003, -3.4466861961607626E-003) (  1.0023298407722064E-002,  5.1041222127422240E-003) ( -1.7547619870868697E-002, -0.0000000000000000     ) (  0.0000000000000000     ,  0.0000000000000000     ) (  3.7695348223031173E-003, -5.1704813699382556E-003) (  4.6584368036981660E-004, -2.8124568236964427E-003) ( -2.4225681847772149E-004, -7.7014901259387779E-004) (  2.2593745845025499E-003,  2.2967407126955287E-003)
 ( -2.2593745845025499E-003,  2.2967407126955287E-003) ( -2.4225681847772149E-004,  7.7014901259387779E-004) ( -4.6584368036981660E-004, -2.8124568236964427E-003) (  3.7695348223031173E-003,  5.1704813699382556E-003) (  0.0000000000000000     , -0.0000000000000000     ) ( -1.7547619870868697E-002, -0.0000000000000000     ) ( -1.0023298407722064E-002,  5.1041222127422240E-003) ( -2.5128139217275047E-003,  3.4466861961607626E-003) (  2.8286187373914541E-004, -1.7140607099711768E-003) ( -1.2733356940889146E-003, -4.0429946069277089E-003)
 ( -8.8220863899374626E-004,  2.9573113087033614E-004) ( -1.8447716232813333E-003,  1.8752809391934077E-003) (  8.5453860676069058E-004, -2.7115100115096646E-003) (  0.0000000000000000     , -0.0000000000000000     ) (  3.7695348223031173E-003,  5.1704813699382556E-003) ( -1.0023298407722064E-002, -5.1041222127422240E-003) (  1.4147417814785344E-002, -0.0000000000000000     ) ( -2.3669401576239322E-003,  1.2046887631060976E-003) ( -5.0694907845570186E-003,  6.9538266495867557E-003) ( -4.4821205845776377E-004,  2.6905100140829420E-003)
 (  0.0000000000000000     , -0.0000000000000000     ) ( -1.3475959556442710E-003,  4.5173676418940240E-004) (  0.0000000000000000     , -0.0000000000000000     ) (  8.5453860676069058E-004, -2.7115100115096646E-003) (  4.6584368036981660E-004,  2.8124568236964427E-003) ( -2.5128139217275047E-003, -3.4466861961607626E-003) ( -2.3669401576239322E-003, -1.2046887631060976E-003) (  2.1248588563951416E-002, -0.0000000000000000     ) (  1.2717403640680854E-002, -6.4770446295217823E-003) (  4.7280329781259215E-003, -6.4842817716506858E-003)
 (  0.0000000000000000     , -0.0000000000000000     ) (  0.0000000000000000     , -0.0000000000000000     ) ( -1.3475959556442710E-003,  4.5173676418940240E-004) (  1.8447716232813333E-003, -1.8752809391934077E-003) ( -2.4225681847772149E-004,  7.7014901259387779E-004) (  2.8286187373914541E-004,  1.7140607099711768E-003) ( -5.0694907845570186E-003, -6.9538266495867557E-003) (  1.2717403640680854E-002,  6.4770446295217823E-003) ( -2.9333874029373895E-002, -0.0000000000000000     ) ( -7.0102019764469474E-003,  3.5708767966426457E-003)
 (  0.0000000000000000     , -0.0000000000000000     ) (  0.0000000000000000     , -0.0000000000000000     ) (  0.0000000000000000     , -0.0000000000000000     ) ( -8.8220863899374626E-004,  2.9573113087033614E-004) (  2.2593745845025499E-003, -2.2967407126955287E-003) ( -1.2733356940889146E-003,  4.0429946069277089E-003) ( -4.4821205845776377E-004, -2.6905100140829420E-003) (  4.7280329781259215E-003,  6.4842817716506858E-003) ( -7.0102019764469474E-003, -3.5708767966426457E-003) (  1.1485487521505831E-002, -0.0000000000000000     )
 Mode          34
 ( -1.9983547897696713E-002, -0.0000000000000000     ) ( -8.0687099114574758E-003,  4.1107929403378990E-003) (  2.6289409493240390E-004, -3.2677610181723344E-004) ( -2.1690879189729392E-004,  1.4373126489211237E-003) (  6.3224961619027414E-004,  1.9838013022857653E-003) (  1.7408489417023421E-003,  1.7685818708188387E-003) (  9.6990621030191963E-004,  3.2560831768820904E-004) (  0.0000000000000000     ,  0.0000000000000000     ) (  0.0000000000000000     ,  0.0000000000000000     ) (  0.0000000000000000     ,  0.0000000000000000     )
 ( -8.0687099114574758E-003, -4.1107929403378990E-003) (  5.7260557484038882E-002, -0.0000000000000000     ) (  1.2389168622801936E-002, -6.3102737509873053E-003) ( -1.6520030204658490E-003,  2.2263754489977132E-003) (  6.4758504050532140E-005, -4.4019470148728735E-004) (  1.3968092697981530E-004,  4.3854725084542452E-004) (  1.4213972088116123E-003,  1.4440410506143429E-003) (  1.4815562085721014E-003,  4.9737492090448220E-004) (  0.0000000000000000     ,  0.0000000000000000     ) (  0.0000000000000000     ,  0.0000000000000000     )
 (  2.6289409493240390E-004,  3.2677610181723344E-004) (  1.2389168622801936E-002,  6.3102737509873053E-003) ( -4.3921867981373722E-002, -0.0000000000000000     ) ( -2.1526788245856757E-003,  1.0949673065987044E-003) ( -4.7587536678956298E-004,  6.3376552652059340E-004) (  1.5331114752918423E-004, -1.0269751332714228E-003) ( -3.8867681396565444E-004, -1.2190459811916498E-003) (  0.0000000000000000     ,  0.0000000000000000     ) (  1.4815562085721014E-003,  4.9737492090448220E-004) (  0.0000000000000000     ,  0.0000000000000000     )
 ( -2.1690879189729392E-004, -1.4373126489211237E-003) ( -1.6520030204658490E-003, -2.2263754489977132E-003) ( -2.1526788245856757E-003, -1.0949673065987044E-003) ( -2.8719447437690518E-002, -0.0000000000000000     ) ( -9.7454227858107378E-003,  4.9622656633579645E-003) (  1.3803072922882165E-003, -1.8638343373289911E-003) (  0.0000000000000000     ,  0.0000000000000000     ) ( -3.8867681396565444E-004, -1.2190459811916498E-003) ( -1.4213972088116123E-003, -1.4440410506143429E-003) (  9.6990621030191963E-004,  3.2560831768820904E-004)
 (  6.3224961619027414E-004, -1.9838013022857653E-003) (  6.4758504050532140E-005,  4.4019470148728735E-004) ( -4.7587536678956298E-004, -6.3376552652059340E-004) ( -9.7454227858107378E-003, -4.9622656633579645E-003) (  3.5364305832722064E-002, -0.0000000000000000     ) (  0.0000000000000000     ,  0.0000000000000000     ) (  1.3803072922882165E-003, -1.8638343373289911E-003) ( -1.5331114752918423E-004,  1.0269751332714228E-003) (  1.3968092697981530E-004,  4.3854725084542452E-004) ( -1.7408489417023421E-003, -1.7685818708188387E-003)
 (  1.7408489417023421E-003, -1.7685818708188387E-003) (  1.3968092697981530E-004, -4.3854725084542452E-004) (  1.5331114752918423E-004,  1.0269751332714228E-003) (  1.3803072922882165E-003,  1.8638343373289911E-003) (  0.0000000000000000     , -0.0000000000000000     ) (  3.5364305832722064E-002, -0.0000000000000000     ) (  9.7454227858107378E-003, -4.9622656633579645E-003) ( -4.7587536678956298E-004,  6.3376552652059340E-004) ( -6.4758504050532140E-005,  4.4019470148728735E-004) (  6.3224961619027414E-004,  1.9838013022857653E-003)
 (  9.6990621030191963E-004, -3.2560831768820904E-004) (  1.4213972088116123E-003, -1.4440410506143429E-003) ( -3.8867681396565444E-004,  1.2190459811916498E-003) (  0.0000000000000000     , -0.0000000000000000     ) (  1.3803072922882165E-003,  1.8638343373289911E-003) (  9.7454227858107378E-003,  4.9622656633579645E-003) ( -2.8719447437690518E-002, -0.0000000000000000     ) (  2.1526788245856757E-003, -1.0949673065987044E-003) ( -1.6520030204658490E-003,  2.2263754489977132E-003) (  2.1690879189729392E-004, -1.4373126489211237E-003)
 (  0.0000000000000000     , -0.0000000000000000     ) (  1.4815562085721014E-003, -4.9737492090448220E-004) (  0.0000000000000000     , -0.0000000000000000     ) ( -3.8867681396565444E-004,  1.2190459811916498E-003) ( -1.5331114752918423E-004, -1.0269751332714228E-003) ( -4.7587536678956298E-004, -6.3376552652059340E-004) (  2.1526788245856757E-003,  1.0949673065987044E-003) ( -4.3921867981373722E-002, -0.0000000000000000     ) ( -1.2389168622801936E-002,  6.3102737509873053E-003) (  2.6289409493240390E-004, -3.2677610181723344E-004)
 (  0.0000000000000000     , -0.0000000000000000     ) (  0.0000000000000000     , -0.0000000000000000     ) (  1.4815562085721014E-003, -4.9737492090448220E-004) ( -1.4213972088116123E-003,  1.4440410506143429E-003) (  1.3968092697981530E-004, -4.3854725084542452E-004) ( -6.4758504050532140E-005, -4.4019470148728735E-004) ( -1.6520030204658490E-003, -2.2263754489977132E-003) ( -1.2389168622801936E-002, -6.3102737509873053E-003) (  5.7260557484038882E-002, -0.0000000000000000     ) (  8.0687099114574758E-003, -4.1107929403378990E-003)
 (  0.0000000000000000     , -0.0000000000000000     ) (  0.0000000000000000     , -0.0000000000000000     ) (  0.0000000000000000     , -0.0000000000000000     ) (  9.6990621030191963E-004, -3.2560831768820904E-004) ( -1.7408489417023421E-003,  1.7685818708188387E-003) (  6.3224961619027414E-004, -1.9838013022857653E-003) (  2.1690879189729392E-004,  1.4373126489211237E-003) (  2.6289409493240390E-004,  3.2677610181723344E-004) (  8.0687099114574758E-003,  4.1107929403378990E-003) ( -1.9983547897696713E-002, -0.0000000000000000     )
 Mode          35
 ( -4.6747395626369811E-003, -0.0000000000000000     ) ( -1.3765939499330929E-002,  6.9938141799035887E-003) (  8.7872835743616406E-004, -1.1606520606327346E-003) ( -1.4653768243202646E-003,  9.1439963163749225E-003) (  2.9225047788329398E-003,  9.1579625635232597E-003) (  1.0756060848575971E-003,  1.0950894423438463E-003) (  2.5343279536071847E-004,  8.5647016387921742E-005) (  0.0000000000000000     ,  0.0000000000000000     ) (  0.0000000000000000     ,  0.0000000000000000     ) (  0.0000000000000000     ,  0.0000000000000000     )
 ( -1.3765939499330929E-002, -6.9938141799035887E-003) (  5.4938495300503693E-003, -0.0000000000000000     ) (  1.9864055007703323E-002, -1.0090770556600282E-002) ( -1.9693794744164894E-003,  2.6541440702763301E-003) (  3.9774705822298161E-004, -2.4976002960542341E-003) (  6.3808376038790218E-004,  2.0000232593505832E-003) (  8.7822869071128536E-004,  8.9413678548380053E-004) (  3.8712498944158186E-004,  1.3082797854825824E-004) (  0.0000000000000000     ,  0.0000000000000000     ) (  0.0000000000000000     ,  0.0000000000000000     )
 (  8.7872835743616406E-004,  1.1606520606327346E-003) (  1.9864055007703323E-002,  1.0090770556600282E-002) ( -1.7275317313582793E-003, -0.0000000000000000     ) ( -2.7619053686658126E-003,  1.4022746712711910E-003) ( -8.0448646979796993E-004,  1.0795840739651137E-003) (  9.9598464163709426E-004, -6.2306211602221589E-003) ( -1.8105342299975298E-003, -5.6725290573957921E-003) (  0.0000000000000000     ,  0.0000000000000000     ) (  3.8712498944158186E-004,  1.3082797854825824E-004) (  0.0000000000000000     ,  0.0000000000000000     )
 ( -1.4653768243202646E-003, -9.1439963163749225E-003) ( -1.9693794744164894E-003, -2.6541440702763301E-003) ( -2.7619053686658126E-003, -1.4022746712711910E-003) ( -1.5467718144030159E-003, -0.0000000000000000     ) ( -1.4984749752873557E-002,  7.6114209417695962E-003) (  1.4104533088879459E-003, -1.9003223911820172E-003) (  0.0000000000000000     ,  0.0000000000000000     ) ( -1.8105342299975298E-003, -5.6725290573957921E-003) ( -8.7822869071128536E-004, -8.9413678548380053E-004) (  2.5343279536071847E-004,  8.5647016387921742E-005)
 (  2.9225047788329398E-003, -9.1579625635232597E-003) (  3.9774705822298161E-004,  2.4976002960542341E-003) ( -8.0448646979796993E-004, -1.0795840739651137E-003) ( -1.4984749752873557E-002, -7.6114209417695962E-003) (  2.4551935783479074E-003, -0.0000000000000000     ) (  0.0000000000000000     ,  0.0000000000000000     ) (  1.4104533088879459E-003, -1.9003223911820172E-003) ( -9.9598464163709426E-004,  6.2306211602221589E-003) (  6.3808376038790218E-004,  2.0000232593505832E-003) ( -1.0756060848575971E-003, -1.0950894423438463E-003)
 (  1.0756060848575971E-003, -1.0950894423438463E-003) (  6.3808376038790218E-004, -2.0000232593505832E-003) (  9.9598464163709426E-004,  6.2306211602221589E-003) (  1.4104533088879459E-003,  1.9003223911820172E-003) (  0.0000000000000000     , -0.0000000000000000     ) (  2.4551935783479074E-003, -0.0000000000000000     ) (  1.4984749752873557E-002, -7.6114209417695962E-003) ( -8.0448646979796993E-004,  1.0795840739651137E-003) ( -3.9774705822298161E-004,  2.4976002960542341E-003) (  2.9225047788329398E-003,  9.1579625635232597E-003)
 (  2.5343279536071847E-004, -8.5647016387921742E-005) (  8.7822869071128536E-004, -8.9413678548380053E-004) ( -1.8105342299975298E-003,  5.6725290573957921E-003) (  0.0000000000000000     , -0.0000000000000000     ) (  1.4104533088879459E-003,  1.9003223911820172E-003) (  1.4984749752873557E-002,  7.6114209417695962E-003) ( -1.5467718144030159E-003, -0.0000000000000000     ) (  2.7619053686658126E-003, -1.4022746712711910E-003) ( -1.9693794744164894E-003,  2.6541440702763301E-003) (  1.4653768243202646E-003, -9.1439963163749225E-003)
 (  0.0000000000000000     , -0.0000000000000000     ) (  3.8712498944158186E-004, -1.3082797854825824E-004) (  0.0000000000000000     , -0.0000000000000000     ) ( -1.8105342299975298E-003,  5.6725290573957921E-003) ( -9.9598464163709426E-004, -6.2306211602221589E-003) ( -8.0448646979796993E-004, -1.0795840739651137E-003) (  2.7619053686658126E-003,  1.4022746712711910E-003) ( -1.7275317313582793E-003, -0.0000000000000000     ) ( -1.9864055007703323E-002,  1.0090770556600282E-002) (  8.7872835743616406E-004, -1.1606520606327346E-003)
 (  0.0000000000000000     , -0.0000000000000000     ) (  0.0000000000000000     , -0.0000000000000000     ) (  3.8712498944158186E-004, -1.3082797854825824E-004) ( -8.7822869071128536E-004,  8.9413678548380053E-004) (  6.3808376038790218E-004, -2.0000232593505832E-003) ( -3.9774705822298161E-004, -2.4976002960542341E-003) ( -1.9693794744164894E-003, -2.6541440702763301E-003) ( -1.9864055007703323E-002, -1.0090770556600282E-002) (  5.4938495300503693E-003, -0.0000000000000000     ) (  1.3765939499330929E-002, -6.9938141799035887E-003)
 (  0.0000000000000000     , -0.0000000000000000     ) (  0.0000000000000000     , -0.0000000000000000     ) (  0.0000000000000000     , -0.0000000000000000     ) (  2.5343279536071847E-004, -8.5647016387921742E-005) ( -1.0756060848575971E-003,  1.0950894423438463E-003) (  2.9225047788329398E-003, -9.1579625635232597E-003) (  1.4653768243202646E-003,  9.1439963163749225E-003) (  8.7872835743616406E-004,  1.1606520606327346E-003) (  1.3765939499330929E-002,  6.9938141799035887E-003) ( -4.6747395626369811E-003, -0.0000000000000000     )
 Mode          36
 (  1.0577975060794262E-002, -0.0000000000000000     ) ( -1.7650639783526501E-003,  8.9451136960094378E-004) (  2.2144626304316573E-003, -3.0023014586473074E-003) ( -1.2143282285071932E-003,  7.4857849366130116E-003) (  1.2445398921866632E-002,  3.9047181367110134E-002) ( -4.7577083833641046E-003, -4.8476068135218601E-003) ( -6.4225009516340054E-003, -2.1508553825886944E-003) (  0.0000000000000000     ,  0.0000000000000000     ) (  0.0000000000000000     ,  0.0000000000000000     ) (  0.0000000000000000     ,  0.0000000000000000     )
 ( -1.7650639783526501E-003, -8.9451136960094378E-004) ( -2.2830853185757526E-002, -0.0000000000000000     ) (  4.9563921623985967E-003, -2.5179648441676287E-003) (  1.9562488004394502E-003, -2.7011617506641789E-003) (  3.5445505067197215E-004, -2.1841888249382077E-003) (  2.7909075282330866E-003,  8.7558651079917612E-003) ( -3.8846526280679698E-003, -3.9580543889225469E-003) ( -9.8105322539295825E-003, -3.2854858665386315E-003) (  0.0000000000000000     ,  0.0000000000000000     ) (  0.0000000000000000     ,  0.0000000000000000     )
 (  2.2144626304316573E-003,  3.0023014586473074E-003) (  4.9563921623985967E-003,  2.5179648441676287E-003) (  1.1793706665174906E-002, -0.0000000000000000     ) ( -1.4238786039166510E-003,  7.2424971406298219E-004) (  3.3887619238324920E-005, -5.9708975829656885E-005) (  8.5020247402204524E-004, -5.2402477280906077E-003) ( -7.5748075623846643E-003, -2.3766811272973580E-002) (  0.0000000000000000     ,  0.0000000000000000     ) ( -9.8105322539295825E-003, -3.2854858665386315E-003) (  0.0000000000000000     ,  0.0000000000000000     )
 ( -1.2143282285071932E-003, -7.4857849366130116E-003) (  1.9562488004394502E-003,  2.7011617506641789E-003) ( -1.4238786039166510E-003, -7.2424971406298219E-004) (  9.8261066928960004E-003, -0.0000000000000000     ) ( -4.3296354486258978E-003,  2.2002496639401954E-003) ( -1.6435428733280854E-003,  2.2666286818910130E-003) (  0.0000000000000000     ,  0.0000000000000000     ) ( -7.5748075623846643E-003, -2.3766811272973580E-002) (  3.8846526280679698E-003,  3.9580543889225469E-003) ( -6.4225009516340054E-003, -2.1508553825886944E-003)
 (  1.2445398921866632E-002, -3.9047181367110134E-002) (  3.5445505067197215E-004,  2.1841888249382077E-003) (  3.3887619238324920E-005,  5.9708975829656885E-005) ( -4.3296354486258978E-003, -2.2002496639401954E-003) ( -9.3669352331076424E-003, -0.0000000000000000     ) (  0.0000000000000000     ,  0.0000000000000000     ) ( -1.6435428733280854E-003,  2.2666286818910130E-003) ( -8.5020247402204524E-004,  5.2402477280906077E-003) (  2.7909075282330866E-003,  8.7558651079917612E-003) (  4.7577083833641046E-003,  4.8476068135218601E-003)
 ( -4.7577083833641046E-003,  4.8476068135218601E-003) (  2.7909075282330866E-003, -8.7558651079917612E-003) (  8.5020247402204524E-004,  5.2402477280906077E-003) ( -1.6435428733280854E-003, -2.2666286818910130E-003) (  0.0000000000000000     , -0.0000000000000000     ) ( -9.3669352331076424E-003, -0.0000000000000000     ) (  4.3296354486258978E-003, -2.2002496639401954E-003) (  3.3887619238324920E-005, -5.9708975829656885E-005) ( -3.5445505067197215E-004,  2.1841888249382077E-003) (  1.2445398921866632E-002,  3.9047181367110134E-002)
 ( -6.4225009516340054E-003,  2.1508553825886944E-003) ( -3.8846526280679698E-003,  3.9580543889225469E-003) ( -7.5748075623846643E-003,  2.3766811272973580E-002) (  0.0000000000000000     , -0.0000000000000000     ) ( -1.6435428733280854E-003, -2.2666286818910130E-003) (  4.3296354486258978E-003,  2.2002496639401954E-003) (  9.8261066928960004E-003, -0.0000000000000000     ) (  1.4238786039166510E-003, -7.2424971406298219E-004) (  1.9562488004394502E-003, -2.7011617506641789E-003) (  1.2143282285071932E-003, -7.4857849366130116E-003)
 (  0.0000000000000000     , -0.0000000000000000     ) ( -9.8105322539295825E-003,  3.2854858665386315E-003) (  0.0000000000000000     , -0.0000000000000000     ) ( -7.5748075623846643E-003,  2.3766811272973580E-002) ( -8.5020247402204524E-004, -5.2402477280906077E-003) (  3.3887619238324920E-005,  5.9708975829656885E-005) (  1.4238786039166510E-003,  7.2424971406298219E-004) (  1.1793706665174906E-002, -0.0000000000000000     ) ( -4.9563921623985967E-003,  2.5179648441676287E-003) (  2.2144626304316573E-003, -3.0023014586473074E-003)
 (  0.0000000000000000     , -0.0000000000000000     ) (  0.0000000000000000     , -0.0000000000000000     ) ( -9.8105322539295825E-003,  3.2854858665386315E-003) (  3.8846526280679698E-003, -3.9580543889225469E-003) (  2.7909075282330866E-003, -8.7558651079917612E-003) ( -3.5445505067197215E-004, -2.1841888249382077E-003) (  1.9562488004394502E-003,  2.7011617506641789E-003) ( -4.9563921623985967E-003, -2.5179648441676287E-003) ( -2.2830853185757526E-002, -0.0000000000000000     ) (  1.7650639783526501E-003, -8.9451136960094378E-004)
 (  0.0000000000000000     , -0.0000000000000000     ) (  0.0000000000000000     , -0.0000000000000000     ) (  0.0000000000000000     , -0.0000000000000000     ) ( -6.4225009516340054E-003,  2.1508553825886944E-003) (  4.7577083833641046E-003, -4.8476068135218601E-003) (  1.2445398921866632E-002, -3.9047181367110134E-002) (  1.2143282285071932E-003,  7.4857849366130116E-003) (  2.2144626304316573E-003,  3.0023014586473074E-003) (  1.7650639783526501E-003,  8.9451136960094378E-004) (  1.0577975060794262E-002, -0.0000000000000000     )
 Mode          37
 (  4.0801354262266663E-003, -0.0000000000000000     ) (  2.1349377632246966E-002, -1.0855055425307899E-002) ( -3.6918317133682165E-003,  5.0496377779457244E-003) ( -1.8888699986664729E-003,  1.1590533246830183E-002) (  1.8311216988861571E-002,  5.7519433466189818E-002) ( -6.9289851978358597E-005, -8.6841555023211924E-005) ( -6.1108542056185870E-003, -2.0457932710206384E-003) (  0.0000000000000000     ,  0.0000000000000000     ) (  0.0000000000000000     ,  0.0000000000000000     ) (  0.0000000000000000     ,  0.0000000000000000     )
 (  2.1349377632246966E-002,  1.0855055425307899E-002) ( -1.0435324574415483E-002, -0.0000000000000000     ) ( -3.7884438794902914E-002,  1.9259345048539087E-002) (  7.9094833542018607E-003, -1.0823653243456093E-002) (  5.5563187798607675E-004, -3.4219342952620043E-003) (  4.1766471213352816E-003,  1.3119870109839558E-002) ( -5.6574927233318024E-005, -7.0905832758899517E-005) ( -9.3344839860288048E-003, -3.1250008402277946E-003) (  0.0000000000000000     ,  0.0000000000000000     ) (  0.0000000000000000     ,  0.0000000000000000     )
 ( -3.6918317133682165E-003, -5.0496377779457244E-003) ( -3.7884438794902914E-002, -1.9259345048539087E-002) (  3.1554139947472179E-003, -0.0000000000000000     ) (  6.1348649754751220E-003, -3.1185252084938372E-003) (  3.1452263943242908E-003, -4.3036443140189338E-003) (  1.3267598258501438E-003, -8.1537496788449959E-003) ( -1.1015816867837208E-002, -3.4602785507030047E-002) (  0.0000000000000000     ,  0.0000000000000000     ) ( -9.3344839860288048E-003, -3.1250008402277946E-003) (  0.0000000000000000     ,  0.0000000000000000     )
 ( -1.8888699986664729E-003, -1.1590533246830183E-002) (  7.9094833542018607E-003,  1.0823653243456093E-002) (  6.1348649754751220E-003,  3.1185252084938372E-003) (  4.4055366545300428E-003, -0.0000000000000000     ) (  2.8933876557882383E-002, -1.4709053375518002E-002) ( -5.8995736935549990E-003,  8.0730313869036337E-003) (  0.0000000000000000     ,  0.0000000000000000     ) ( -1.1015816867837208E-002, -3.4602785507030047E-002) (  5.6574927233318024E-005,  7.0905832758899517E-005) ( -6.1108542056185870E-003, -2.0457932710206384E-003)
 (  1.8311216988861571E-002, -5.7519433466189818E-002) (  5.5563187798607675E-004,  3.4219342952620043E-003) (  3.1452263943242908E-003,  4.3036443140189338E-003) (  2.8933876557882383E-002,  1.4709053375518002E-002) ( -1.2057615010884429E-003, -0.0000000000000000     ) (  0.0000000000000000     ,  0.0000000000000000     ) ( -5.8995736935549990E-003,  8.0730313869036337E-003) ( -1.3267598258501438E-003,  8.1537496788449959E-003) (  4.1766471213352816E-003,  1.3119870109839558E-002) (  6.9289851978358597E-005,  8.6841555023211924E-005)
 ( -6.9289851978358597E-005,  8.6841555023211924E-005) (  4.1766471213352816E-003, -1.3119870109839558E-002) (  1.3267598258501438E-003,  8.1537496788449959E-003) ( -5.8995736935549990E-003, -8.0730313869036337E-003) (  0.0000000000000000     , -0.0000000000000000     ) ( -1.2057615010884429E-003, -0.0000000000000000     ) ( -2.8933876557882383E-002,  1.4709053375518002E-002) (  3.1452263943242908E-003, -4.3036443140189338E-003) ( -5.5563187798607675E-004,  3.4219342952620043E-003) (  1.8311216988861571E-002,  5.7519433466189818E-002)
 ( -6.1108542056185870E-003,  2.0457932710206384E-003) ( -5.6574927233318024E-005,  7.0905832758899517E-005) ( -1.1015816867837208E-002,  3.4602785507030047E-002) (  0.0000000000000000     , -0.0000000000000000     ) ( -5.8995736935549990E-003, -8.0730313869036337E-003) ( -2.8933876557882383E-002, -1.4709053375518002E-002) (  4.4055366545300428E-003, -0.0000000000000000     ) ( -6.1348649754751220E-003,  3.1185252084938372E-003) (  7.9094833542018607E-003, -1.0823653243456093E-002) (  1.8888699986664729E-003, -1.1590533246830183E-002)
 (  0.0000000000000000     , -0.0000000000000000     ) ( -9.3344839860288048E-003,  3.1250008402277946E-003) (  0.0000000000000000     , -0.0000000000000000     ) ( -1.1015816867837208E-002,  3.4602785507030047E-002) ( -1.3267598258501438E-003, -8.1537496788449959E-003) (  3.1452263943242908E-003,  4.3036443140189338E-003) ( -6.1348649754751220E-003, -3.1185252084938372E-003) (  3.1554139947472179E-003, -0.0000000000000000     ) (  3.7884438794902914E-002, -1.9259345048539087E-002) ( -3.6918317133682165E-003,  5.0496377779457244E-003)
 (  0.0000000000000000     , -0.0000000000000000     ) (  0.0000000000000000     , -0.0000000000000000     ) ( -9.3344839860288048E-003,  3.1250008402277946E-003) (  5.6574927233318024E-005, -7.0905832758899517E-005) (  4.1766471213352816E-003, -1.3119870109839558E-002) ( -5.5563187798607675E-004, -3.4219342952620043E-003) (  7.9094833542018607E-003,  1.0823653243456093E-002) (  3.7884438794902914E-002,  1.9259345048539087E-002) ( -1.0435324574415483E-002, -0.0000000000000000     ) ( -2.1349377632246966E-002,  1.0855055425307899E-002)
 (  0.0000000000000000     , -0.0000000000000000     ) (  0.0000000000000000     , -0.0000000000000000     ) (  0.0000000000000000     , -0.0000000000000000     ) ( -6.1108542056185870E-003,  2.0457932710206384E-003) (  6.9289851978358597E-005, -8.6841555023211924E-005) (  1.8311216988861571E-002, -5.7519433466189818E-002) (  1.8888699986664729E-003,  1.1590533246830183E-002) ( -3.6918317133682165E-003, -5.0496377779457244E-003) ( -2.1349377632246966E-002, -1.0855055425307899E-002) (  4.0801354262266663E-003, -0.0000000000000000     )
 Mode          38
 ( -3.4927068058451401E-003, -0.0000000000000000     ) ( -6.2121748226852611E-003,  3.1873992963129269E-003) (  5.5441762627201161E-003, -7.5930085850534294E-003) ( -1.5094888348885093E-003,  9.3454297080306364E-003) (  1.2605786565754254E-003,  3.9670478371863572E-003) ( -4.5146822048990828E-003, -4.5798651804412442E-003) ( -4.7128294791518645E-004, -1.5801556161132844E-004) (  0.0000000000000000     ,  0.0000000000000000     ) (  0.0000000000000000     ,  0.0000000000000000     ) (  0.0000000000000000     ,  0.0000000000000000     )
 ( -6.2121748226852611E-003, -3.1873992963129269E-003) (  1.5884667360642465E-002, -0.0000000000000000     ) (  9.2543570678470365E-003, -4.7574371954371836E-003) ( -5.2684856199192130E-003,  7.2191317729273221E-003) (  3.9416226989680996E-004, -2.4435480241124519E-003) (  2.8267396691956096E-004,  8.8934095834157284E-004) ( -3.6862225842753480E-003, -3.7394442609402184E-003) ( -7.1989659418775752E-004, -2.4137275735495694E-004) (  0.0000000000000000     ,  0.0000000000000000     ) (  0.0000000000000000     ,  0.0000000000000000     )
 (  5.5441762627201161E-003,  7.5930085850534294E-003) (  9.2543570678470365E-003,  4.7574371954371836E-003) ( -1.4471277654010890E-002, -0.0000000000000000     ) ( -1.0677666503060511E-003,  5.5214881506222477E-004) ( -2.7919881893617355E-003,  3.8248079493463163E-003) (  1.0104085062143326E-003, -6.2588037260661597E-003) ( -7.6726746696440396E-004, -2.4150275778282546E-003) (  0.0000000000000000     ,  0.0000000000000000     ) ( -7.1989659418775752E-004, -2.4137275735495694E-004) (  0.0000000000000000     ,  0.0000000000000000     )
 ( -1.5094888348885093E-003, -9.3454297080306364E-003) ( -5.2684856199192130E-003, -7.2191317729273221E-003) ( -1.0677666503060511E-003, -5.5214881506222477E-004) ( -8.9285831433707219E-003, -0.0000000000000000     ) ( -6.7236189317716162E-003,  3.4591920615258394E-003) (  3.8203545799556709E-003, -5.2350296987576398E-003) (  0.0000000000000000     ,  0.0000000000000000     ) ( -7.6726746696440396E-004, -2.4150275778282546E-003) (  3.6862225842753480E-003,  3.7394442609402184E-003) ( -4.7128294791518645E-004, -1.5801556161132844E-004)
 (  1.2605786565754254E-003, -3.9670478371863572E-003) (  3.9416226989680996E-004,  2.4435480241124519E-003) ( -2.7919881893617355E-003, -3.8248079493463163E-003) ( -6.7236189317716162E-003, -3.4591920615258394E-003) (  1.1007900242584285E-002, -0.0000000000000000     ) (  0.0000000000000000     ,  0.0000000000000000     ) (  3.8203545799556709E-003, -5.2350296987576398E-003) ( -1.0104085062143326E-003,  6.2588037260661597E-003) (  2.8267396691956096E-004,  8.8934095834157284E-004) (  4.5146822048990828E-003,  4.5798651804412442E-003)
 ( -4.5146822048990828E-003,  4.5798651804412442E-003) (  2.8267396691956096E-004, -8.8934095834157284E-004) (  1.0104085062143326E-003,  6.2588037260661597E-003) (  3.8203545799556709E-003,  5.2350296987576398E-003) (  0.0000000000000000     , -0.0000000000000000     ) (  1.1007900242584285E-002, -0.0000000000000000     ) (  6.7236189317716162E-003, -3.4591920615258394E-003) ( -2.7919881893617355E-003,  3.8248079493463163E-003) ( -3.9416226989680996E-004,  2.4435480241124519E-003) (  1.2605786565754254E-003,  3.9670478371863572E-003)
 ( -4.7128294791518645E-004,  1.5801556161132844E-004) ( -3.6862225842753480E-003,  3.7394442609402184E-003) ( -7.6726746696440396E-004,  2.4150275778282546E-003) (  0.0000000000000000     , -0.0000000000000000     ) (  3.8203545799556709E-003,  5.2350296987576398E-003) (  6.7236189317716162E-003,  3.4591920615258394E-003) ( -8.9285831433707219E-003, -0.0000000000000000     ) (  1.0677666503060511E-003, -5.5214881506222477E-004) ( -5.2684856199192130E-003,  7.2191317729273221E-003) (  1.5094888348885093E-003, -9.3454297080306364E-003)
 (  0.0000000000000000     , -0.0000000000000000     ) ( -7.1989659418775752E-004,  2.4137275735495694E-004) (  0.0000000000000000     , -0.0000000000000000     ) ( -7.6726746696440396E-004,  2.4150275778282546E-003) ( -1.0104085062143326E-003, -6.2588037260661597E-003) ( -2.7919881893617355E-003, -3.8248079493463163E-003) (  1.0677666503060511E-003,  5.5214881506222477E-004) ( -1.4471277654010890E-002, -0.0000000000000000     ) ( -9.2543570678470365E-003,  4.7574371954371836E-003) (  5.5441762627201161E-003, -7.5930085850534294E-003)
 (  0.0000000000000000     , -0.0000000000000000     ) (  0.0000000000000000     , -0.0000000000000000     ) ( -7.1989659418775752E-004,  2.4137275735495694E-004) (  3.6862225842753480E-003, -3.7394442609402184E-003) (  2.8267396691956096E-004, -8.8934095834157284E-004) ( -3.9416226989680996E-004, -2.4435480241124519E-003) ( -5.2684856199192130E-003, -7.2191317729273221E-003) ( -9.2543570678470365E-003, -4.7574371954371836E-003) (  1.5884667360642465E-002, -0.0000000000000000     ) (  6.2121748226852611E-003, -3.1873992963129269E-003)
 (  0.0000000000000000     , -0.0000000000000000     ) (  0.0000000000000000     , -0.0000000000000000     ) (  0.0000000000000000     , -0.0000000000000000     ) ( -4.7128294791518645E-004,  1.5801556161132844E-004) (  4.5146822048990828E-003, -4.5798651804412442E-003) (  1.2605786565754254E-003, -3.9670478371863572E-003) (  1.5094888348885093E-003,  9.3454297080306364E-003) (  5.5441762627201161E-003,  7.5930085850534294E-003) (  6.2121748226852611E-003,  3.1873992963129269E-003) ( -3.4927068058451401E-003, -0.0000000000000000     )
 Mode          39
 ( -1.6120078373425686E-002, -0.0000000000000000     ) (  1.9362318550066170E-002, -9.8336225380806948E-003) (  2.9427108892929495E-003, -4.0610610297013867E-003) ( -2.0524714436617091E-003,  1.2740378532874313E-002) (  2.3532523504644015E-003,  7.3957274060200756E-003) ( -3.4621515872439203E-003, -3.5101753309879969E-003) ( -1.1062605921260903E-003, -3.6974538429074191E-004) (  0.0000000000000000     ,  0.0000000000000000     ) (  0.0000000000000000     ,  0.0000000000000000     ) (  0.0000000000000000     ,  0.0000000000000000     )
 (  1.9362318550066170E-002,  9.8336225380806948E-003) (  4.0791253059698655E-002, -0.0000000000000000     ) ( -3.2458066513143570E-002,  1.6485624498355358E-002) ( -1.3689772257290192E-003,  1.9107069811192092E-003) (  7.0098187155044546E-004, -4.3477298936962627E-003) (  5.0354193103771614E-004,  1.5823537516329836E-003) ( -2.8268349336381601E-003, -2.8660461562085484E-003) ( -1.6898409672548259E-003, -5.6479540379095357E-004) (  0.0000000000000000     ,  0.0000000000000000     ) (  0.0000000000000000     ,  0.0000000000000000     )
 (  2.9427108892929495E-003,  4.0610610297013867E-003) ( -3.2458066513143570E-002, -1.6485624498355358E-002) ( -2.8598063158999650E-002, -0.0000000000000000     ) (  5.1666188644613458E-003, -2.6240455390451143E-003) ( -1.0547087419858780E-003,  1.4620664272815937E-003) (  1.5388998296512353E-003, -9.5489676496047018E-003) ( -1.4767125264143080E-003, -4.6412632125514839E-003) (  0.0000000000000000     ,  0.0000000000000000     ) ( -1.6898409672548259E-003, -5.6479540379095357E-004) (  0.0000000000000000     ,  0.0000000000000000     )
 ( -2.0524714436617091E-003, -1.2740378532874313E-002) ( -1.3689772257290192E-003, -1.9107069811192092E-003) (  5.1666188644613458E-003,  2.6240455390451143E-003) ( -1.9491516056027045E-002, -0.0000000000000000     ) (  2.4818750523493752E-002, -1.2605390013917176E-002) (  9.5932260896751213E-004, -1.3397693660519220E-003) (  0.0000000000000000     ,  0.0000000000000000     ) ( -1.4767125264143080E-003, -4.6412632125514839E-003) (  2.8268349336381601E-003,  2.8660461562085484E-003) ( -1.1062605921260903E-003, -3.6974538429074191E-004)
 (  2.3532523504644015E-003, -7.3957274060200756E-003) (  7.0098187155044546E-004,  4.3477298936962627E-003) ( -1.0547087419858780E-003, -1.4620664272815937E-003) (  2.4818750523493752E-002,  1.2605390013917176E-002) (  2.3418404528753725E-002, -0.0000000000000000     ) (  0.0000000000000000     ,  0.0000000000000000     ) (  9.5932260896751213E-004, -1.3397693660519220E-003) ( -1.5388998296512353E-003,  9.5489676496047018E-003) (  5.0354193103771614E-004,  1.5823537516329836E-003) (  3.4621515872439203E-003,  3.5101753309879969E-003)
 ( -3.4621515872439203E-003,  3.5101753309879969E-003) (  5.0354193103771614E-004, -1.5823537516329836E-003) (  1.5388998296512353E-003,  9.5489676496047018E-003) (  9.5932260896751213E-004,  1.3397693660519220E-003) (  0.0000000000000000     , -0.0000000000000000     ) (  2.3418404528753725E-002, -0.0000000000000000     ) ( -2.4818750523493752E-002,  1.2605390013917176E-002) ( -1.0547087419858780E-003,  1.4620664272815937E-003) ( -7.0098187155044546E-004,  4.3477298936962627E-003) (  2.3532523504644015E-003,  7.3957274060200756E-003)
 ( -1.1062605921260903E-003,  3.6974538429074191E-004) ( -2.8268349336381601E-003,  2.8660461562085484E-003) ( -1.4767125264143080E-003,  4.6412632125514839E-003) (  0.0000000000000000     , -0.0000000000000000     ) (  9.5932260896751213E-004,  1.3397693660519220E-003) ( -2.4818750523493752E-002, -1.2605390013917176E-002) ( -1.9491516056027045E-002, -0.0000000000000000     ) ( -5.1666188644613458E-003,  2.6240455390451143E-003) ( -1.3689772257290192E-003,  1.9107069811192092E-003) (  2.0524714436617091E-003, -1.2740378532874313E-002)
 (  0.0000000000000000     , -0.0000000000000000     ) ( -1.6898409672548259E-003,  5.6479540379095357E-004) (  0.0000000000000000     , -0.0000000000000000     ) ( -1.4767125264143080E-003,  4.6412632125514839E-003) ( -1.5388998296512353E-003, -9.5489676496047018E-003) ( -1.0547087419858780E-003, -1.4620664272815937E-003) ( -5.1666188644613458E-003, -2.6240455390451143E-003) ( -2.8598063158999650E-002, -0.0000000000000000     ) (  3.2458066513143570E-002, -1.6485624498355358E-002) (  2.9427108892929495E-003, -4.0610610297013867E-003)
 (  0.0000000000000000     , -0.0000000000000000     ) (  0.0000000000000000     , -0.0000000000000000     ) ( -1.6898409672548259E-003,  5.6479540379095357E-004) (  2.8268349336381601E-003, -2.8660461562085484E-003) (  5.0354193103771614E-004, -1.5823537516329836E-003) ( -7.0098187155044546E-004, -4.3477298936962627E-003) ( -1.3689772257290192E-003, -1.9107069811192092E-003) (  3.2458066513143570E-002,  1.6485624498355358E-002) (  4.0791253059698655E-002, -0.0000000000000000     ) ( -1.9362318550066170E-002,  9.8336225380806948E-003)
 (  0.0000000000000000     , -0.0000000000000000     ) (  0.0000000000000000     , -0.0000000000000000     ) (  0.0000000000000000     , -0.0000000000000000     ) ( -1.1062605921260903E-003,  3.6974538429074191E-004) (  3.4621515872439203E-003, -3.5101753309879969E-003) (  2.3532523504644015E-003, -7.3957274060200756E-003) (  2.0524714436617091E-003,  1.2740378532874313E-002) (  2.9427108892929495E-003,  4.0610610297013867E-003) ( -1.9362318550066170E-002, -9.8336225380806948E-003) ( -1.6120078373425686E-002, -0.0000000000000000     )
 Mode          40
 (  2.0914673715096096E-003, -0.0000000000000000     ) (  8.5178237969701432E-004, -4.3516416118740341E-004) ( -4.1615629063583163E-003,  5.7057870775336127E-003) ( -4.2229640983041097E-003,  2.6044225314527488E-002) (  6.5168849259645070E-003,  2.0514551958956639E-002) ( -8.1932210486956886E-003, -8.3018854377895374E-003) (  1.7454333508345997E-003,  5.8746643711612317E-004) (  0.0000000000000000     ,  0.0000000000000000     ) (  0.0000000000000000     ,  0.0000000000000000     ) (  0.0000000000000000     ,  0.0000000000000000     )
 (  8.5178237969701432E-004,  4.3516416118740341E-004) (  6.2566519949359099E-003, -0.0000000000000000     ) (  1.8256802586182623E-003, -9.2360274211625781E-004) (  8.7154381017016513E-003, -1.1925628285480659E-002) (  1.4346383716850005E-003, -8.8511373770160818E-003) (  1.4569451381807300E-003,  4.5867435148632483E-003) ( -6.6897369730451062E-003, -6.7784610752088343E-003) (  2.6661934835666553E-003,  8.9736980544354971E-004) (  0.0000000000000000     ,  0.0000000000000000     ) (  0.0000000000000000     ,  0.0000000000000000     )
 ( -4.1615629063583163E-003, -5.7057870775336127E-003) (  1.8256802586182623E-003,  9.2360274211625781E-004) ( -1.3033341309490822E-002, -0.0000000000000000     ) ( -8.6232118700719932E-004,  4.3947750233606795E-004) (  3.6694363143534251E-003, -5.0231819288282919E-003) (  3.1586562455079227E-003, -1.9483647838127598E-002) ( -3.9746886966081814E-003, -1.2511191022864257E-002) (  0.0000000000000000     ,  0.0000000000000000     ) (  2.6661934835666553E-003,  8.9736980544354971E-004) (  0.0000000000000000     ,  0.0000000000000000     )
 ( -4.2229640983041097E-003, -2.6044225314527488E-002) (  8.7154381017016513E-003,  1.1925628285480659E-002) ( -8.6232118700719932E-004, -4.3947750233606795E-004) ( -5.6375908471481898E-003, -0.0000000000000000     ) ( -1.7807887254554268E-003,  9.0385308585027289E-004) ( -6.1388151386749749E-003,  8.4003354859471316E-003) (  0.0000000000000000     ,  0.0000000000000000     ) ( -3.9746886966081814E-003, -1.2511191022864257E-002) (  6.6897369730451062E-003,  6.7784610752088343E-003) (  1.7454333508345997E-003,  5.8746643711612317E-004)
 (  6.5168849259645070E-003, -2.0514551958956639E-002) (  1.4346383716850005E-003,  8.8511373770160818E-003) (  3.6694363143534251E-003,  5.0231819288282919E-003) ( -1.7807887254554268E-003, -9.0385308585027289E-004) (  1.0322812790193491E-002, -0.0000000000000000     ) (  0.0000000000000000     ,  0.0000000000000000     ) ( -6.1388151386749749E-003,  8.4003354859471316E-003) ( -3.1586562455079227E-003,  1.9483647838127598E-002) (  1.4569451381807300E-003,  4.5867435148632483E-003) (  8.1932210486956886E-003,  8.3018854377895374E-003)
 ( -8.1932210486956886E-003,  8.3018854377895374E-003) (  1.4569451381807300E-003, -4.5867435148632483E-003) (  3.1586562455079227E-003,  1.9483647838127598E-002) ( -6.1388151386749749E-003, -8.4003354859471316E-003) (  0.0000000000000000     , -0.0000000000000000     ) (  1.0322812790193491E-002, -0.0000000000000000     ) (  1.7807887254554268E-003, -9.0385308585027289E-004) (  3.6694363143534251E-003, -5.0231819288282919E-003) ( -1.4346383716850005E-003,  8.8511373770160818E-003) (  6.5168849259645070E-003,  2.0514551958956639E-002)
 (  1.7454333508345997E-003, -5.8746643711612317E-004) ( -6.6897369730451062E-003,  6.7784610752088343E-003) ( -3.9746886966081814E-003,  1.2511191022864257E-002) (  0.0000000000000000     , -0.0000000000000000     ) ( -6.1388151386749749E-003, -8.4003354859471316E-003) (  1.7807887254554268E-003,  9.0385308585027289E-004) ( -5.6375908471481898E-003, -0.0000000000000000     ) (  8.6232118700719932E-004, -4.3947750233606795E-004) (  8.7154381017016513E-003, -1.1925628285480659E-002) (  4.2229640983041097E-003, -2.6044225314527488E-002)
 (  0.0000000000000000     , -0.0000000000000000     ) (  2.6661934835666553E-003, -8.9736980544354971E-004) (  0.0000000000000000     , -0.0000000000000000     ) ( -3.9746886966081814E-003,  1.2511191022864257E-002) ( -3.1586562455079227E-003, -1.9483647838127598E-002) (  3.6694363143534251E-003,  5.0231819288282919E-003) (  8.6232118700719932E-004,  4.3947750233606795E-004) ( -1.3033341309490822E-002, -0.0000000000000000     ) ( -1.8256802586182623E-003,  9.2360274211625781E-004) ( -4.1615629063583163E-003,  5.7057870775336127E-003)
 (  0.0000000000000000     , -0.0000000000000000     ) (  0.0000000000000000     , -0.0000000000000000     ) (  2.6661934835666553E-003, -8.9736980544354971E-004) (  6.6897369730451062E-003, -6.7784610752088343E-003) (  1.4569451381807300E-003, -4.5867435148632483E-003) ( -1.4346383716850005E-003, -8.8511373770160818E-003) (  8.7154381017016513E-003,  1.1925628285480659E-002) ( -1.8256802586182623E-003, -9.2360274211625781E-004) (  6.2566519949359099E-003, -0.0000000000000000     ) ( -8.5178237969701432E-004,  4.3516416118740341E-004)
 (  0.0000000000000000     , -0.0000000000000000     ) (  0.0000000000000000     , -0.0000000000000000     ) (  0.0000000000000000     , -0.0000000000000000     ) (  1.7454333508345997E-003, -5.8746643711612317E-004) (  8.1932210486956886E-003, -8.3018854377895374E-003) (  6.5168849259645070E-003, -2.0514551958956639E-002) (  4.2229640983041097E-003,  2.6044225314527488E-002) ( -4.1615629063583163E-003, -5.7057870775336127E-003) ( -8.5178237969701432E-004, -4.3516416118740341E-004) (  2.0914673715096096E-003, -0.0000000000000000     )
 Mode          41
 (  9.3120698660525730E-004, -0.0000000000000000     ) (  6.3578887090574186E-003, -3.2254112133215376E-003) (  1.3713533476483308E-005, -6.8917528752180865E-008) (  4.3440957960697181E-004, -2.6673725587733825E-003) (  1.7049839049362399E-003,  5.3439650759640423E-003) (  6.4070941268870255E-003,  6.4966046910668786E-003) (  3.2629141819648367E-004,  1.0686950777527016E-004) (  0.0000000000000000     ,  0.0000000000000000     ) (  0.0000000000000000     ,  0.0000000000000000     ) (  0.0000000000000000     ,  0.0000000000000000     )
 (  6.3578887090574186E-003,  3.2254112133215376E-003) (  3.0874139360251253E-003, -0.0000000000000000     ) ( -1.0400234013438705E-002,  5.2729354972088725E-003) (  6.8542350756316869E-004, -9.5640624473699654E-004) ( -9.8535913010650662E-005,  6.0324675931707188E-004) (  4.6301233144590713E-004,  1.4521286535497824E-003) (  5.2313704482853697E-003,  5.3044555178951317E-003) (  4.9841837416662589E-004,  1.6324586962094908E-004) (  0.0000000000000000     ,  0.0000000000000000     ) (  0.0000000000000000     ,  0.0000000000000000     )
 (  1.3713533476483308E-005,  6.8917528752180865E-008) ( -1.0400234013438705E-002, -5.2729354972088725E-003) ( -5.1009640292503993E-003, -0.0000000000000000     ) (  1.7319937026125300E-003, -8.7810851661606010E-004) (  2.7879898152303963E-004, -3.9110575465022034E-004) ( -2.7588288124632236E-004,  1.6921970464665258E-003) ( -8.8953394365239740E-004, -2.7864308348484650E-003) (  0.0000000000000000     ,  0.0000000000000000     ) (  4.9841837416662589E-004,  1.6324586962094908E-004) (  0.0000000000000000     ,  0.0000000000000000     )
 (  4.3440957960697181E-004,  2.6673725587733825E-003) (  6.8542350756316869E-004,  9.5640624473699654E-004) (  1.7319937026125300E-003,  8.7810851661606010E-004) ( -2.5606468489975803E-003, -0.0000000000000000     ) (  8.0521640375729817E-003, -4.0826716835842625E-003) ( -3.6278683280740911E-004,  5.0990701449240227E-004) (  0.0000000000000000     ,  0.0000000000000000     ) ( -8.8953394365239740E-004, -2.7864308348484650E-003) ( -5.2313704482853697E-003, -5.3044555178951317E-003) (  3.2629141819648367E-004,  1.0686950777527016E-004)
 (  1.7049839049362399E-003, -5.3439650759640423E-003) ( -9.8535913010650662E-005, -6.0324675931707188E-004) (  2.7879898152303963E-004,  3.9110575465022034E-004) (  8.0521640375729817E-003,  4.0826716835842625E-003) (  3.6429899556175973E-003, -0.0000000000000000     ) (  0.0000000000000000     ,  0.0000000000000000     ) ( -3.6278683280740911E-004,  5.0990701449240227E-004) (  2.7588288124632236E-004, -1.6921970464665258E-003) (  4.6301233144590713E-004,  1.4521286535497824E-003) ( -6.4070941268870255E-003, -6.4966046910668786E-003)
 (  6.4070941268870255E-003, -6.4966046910668786E-003) (  4.6301233144590713E-004, -1.4521286535497824E-003) ( -2.7588288124632236E-004, -1.6921970464665258E-003) ( -3.6278683280740911E-004, -5.0990701449240227E-004) (  0.0000000000000000     , -0.0000000000000000     ) (  3.6429899556175973E-003, -0.0000000000000000     ) ( -8.0521640375729817E-003,  4.0826716835842625E-003) (  2.7879898152303963E-004, -3.9110575465022034E-004) (  9.8535913010650662E-005, -6.0324675931707188E-004) (  1.7049839049362399E-003,  5.3439650759640423E-003)
 (  3.2629141819648367E-004, -1.0686950777527016E-004) (  5.2313704482853697E-003, -5.3044555178951317E-003) ( -8.8953394365239740E-004,  2.7864308348484650E-003) (  0.0000000000000000     , -0.0000000000000000     ) ( -3.6278683280740911E-004, -5.0990701449240227E-004) ( -8.0521640375729817E-003, -4.0826716835842625E-003) ( -2.5606468489975803E-003, -0.0000000000000000     ) ( -1.7319937026125300E-003,  8.7810851661606010E-004) (  6.8542350756316869E-004, -9.5640624473699654E-004) ( -4.3440957960697181E-004,  2.6673725587733825E-003)
 (  0.0000000000000000     , -0.0000000000000000     ) (  4.9841837416662589E-004, -1.6324586962094908E-004) (  0.0000000000000000     , -0.0000000000000000     ) ( -8.8953394365239740E-004,  2.7864308348484650E-003) (  2.7588288124632236E-004,  1.6921970464665258E-003) (  2.7879898152303963E-004,  3.9110575465022034E-004) ( -1.7319937026125300E-003, -8.7810851661606010E-004) ( -5.1009640292503993E-003, -0.0000000000000000     ) (  1.0400234013438705E-002, -5.2729354972088725E-003) (  1.3713533476483308E-005, -6.8917528752180865E-008)
 (  0.0000000000000000     , -0.0000000000000000     ) (  0.0000000000000000     , -0.0000000000000000     ) (  4.9841837416662589E-004, -1.6324586962094908E-004) ( -5.2313704482853697E-003,  5.3044555178951317E-003) (  4.6301233144590713E-004, -1.4521286535497824E-003) (  9.8535913010650662E-005,  6.0324675931707188E-004) (  6.8542350756316869E-004,  9.5640624473699654E-004) (  1.0400234013438705E-002,  5.2729354972088725E-003) (  3.0874139360251253E-003, -0.0000000000000000     ) ( -6.3578887090574186E-003,  3.2254112133215376E-003)
 (  0.0000000000000000     , -0.0000000000000000     ) (  0.0000000000000000     , -0.0000000000000000     ) (  0.0000000000000000     , -0.0000000000000000     ) (  3.2629141819648367E-004, -1.0686950777527016E-004) ( -6.4070941268870255E-003,  6.4966046910668786E-003) (  1.7049839049362399E-003, -5.3439650759640423E-003) ( -4.3440957960697181E-004, -2.6673725587733825E-003) (  1.3713533476483308E-005,  6.8917528752180865E-008) ( -6.3578887090574186E-003, -3.2254112133215376E-003) (  9.3120698660525730E-004, -0.0000000000000000     )
 Mode          42
 (  1.8302226445391853E-003, -0.0000000000000000     ) (  9.8576166625914913E-004, -5.0902101375632205E-004) (  3.3322656352759339E-003, -4.5742517684349985E-003) (  3.2975189784326860E-005, -2.5863125949527753E-004) (  1.3325297213942048E-002,  4.1844506049702392E-002) ( -2.7670384448318943E-003, -2.8173955248018689E-003) ( -3.3127366502288982E-003, -1.1057880620497244E-003) (  0.0000000000000000     ,  0.0000000000000000     ) (  0.0000000000000000     ,  0.0000000000000000     ) (  0.0000000000000000     ,  0.0000000000000000     )
 (  9.8576166625914913E-004,  5.0902101375632205E-004) (  5.2474752973522215E-003, -0.0000000000000000     ) (  4.2966043664183516E-004, -2.0027003295214360E-004) (  2.0825972465461614E-003, -2.8304569743452181E-003) (  1.8043912601372757E-004, -1.0927892030092902E-003) (  2.9046345836522122E-003,  9.1210923418135123E-003) ( -2.2592774295008135E-003, -2.3003938131218021E-003) ( -5.0602888190427915E-003, -1.6891191656404623E-003) (  0.0000000000000000     ,  0.0000000000000000     ) (  0.0000000000000000     ,  0.0000000000000000     )
 (  3.3322656352759339E-003,  4.5742517684349985E-003) (  4.2966043664183516E-004,  2.0027003295214360E-004) ( -1.1248717513893891E-002, -0.0000000000000000     ) ( -1.3095626653114420E-003,  6.6270860272809218E-004) ( -1.3300996769343099E-004,  1.9098215349564401E-004) (  1.6697706115655468E-004, -9.8720343345982736E-004) ( -8.2639200543947570E-003, -2.5950853549551636E-002) (  0.0000000000000000     ,  0.0000000000000000     ) ( -5.0602888190427915E-003, -1.6891191656404623E-003) (  0.0000000000000000     ,  0.0000000000000000     )
 (  3.2975189784326860E-005,  2.5863125949527753E-004) (  2.0825972465461614E-003,  2.8304569743452181E-003) ( -1.3095626653114420E-003, -6.6270860272809218E-004) ( -4.7971947787326056E-003, -0.0000000000000000     ) ( -1.5105245512503597E-003,  7.5421174960781318E-004) ( -1.6838222743774966E-003,  2.2900082695779542E-003) (  0.0000000000000000     ,  0.0000000000000000     ) ( -8.2639200543947570E-003, -2.5950853549551636E-002) (  2.2592774295008135E-003,  2.3003938131218021E-003) ( -3.3127366502288982E-003, -1.1057880620497244E-003)
 (  1.3325297213942048E-002, -4.1844506049702392E-002) (  1.8043912601372757E-004,  1.0927892030092902E-003) ( -1.3300996769343099E-004, -1.9098215349564401E-004) ( -1.5105245512503597E-003, -7.5421174960781318E-004) (  8.9682143507350889E-003, -0.0000000000000000     ) (  0.0000000000000000     ,  0.0000000000000000     ) ( -1.6838222743774966E-003,  2.2900082695779542E-003) ( -1.6697706115655468E-004,  9.8720343345982736E-004) (  2.9046345836522122E-003,  9.1210923418135123E-003) (  2.7670384448318943E-003,  2.8173955248018689E-003)
 ( -2.7670384448318943E-003,  2.8173955248018689E-003) (  2.9046345836522122E-003, -9.1210923418135123E-003) (  1.6697706115655468E-004,  9.8720343345982736E-004) ( -1.6838222743774966E-003, -2.2900082695779542E-003) (  0.0000000000000000     , -0.0000000000000000     ) (  8.9682143507350889E-003, -0.0000000000000000     ) (  1.5105245512503597E-003, -7.5421174960781318E-004) ( -1.3300996769343099E-004,  1.9098215349564401E-004) ( -1.8043912601372757E-004,  1.0927892030092902E-003) (  1.3325297213942048E-002,  4.1844506049702392E-002)
 ( -3.3127366502288982E-003,  1.1057880620497244E-003) ( -2.2592774295008135E-003,  2.3003938131218021E-003) ( -8.2639200543947570E-003,  2.5950853549551636E-002) (  0.0000000000000000     , -0.0000000000000000     ) ( -1.6838222743774966E-003, -2.2900082695779542E-003) (  1.5105245512503597E-003,  7.5421174960781318E-004) ( -4.7971947787326056E-003, -0.0000000000000000     ) (  1.3095626653114420E-003, -6.6270860272809218E-004) (  2.0825972465461614E-003, -2.8304569743452181E-003) ( -3.2975189784326860E-005,  2.5863125949527753E-004)
 (  0.0000000000000000     , -0.0000000000000000     ) ( -5.0602888190427915E-003,  1.6891191656404623E-003) (  0.0000000000000000     , -0.0000000000000000     ) ( -8.2639200543947570E-003,  2.5950853549551636E-002) ( -1.6697706115655468E-004, -9.8720343345982736E-004) ( -1.3300996769343099E-004, -1.9098215349564401E-004) (  1.3095626653114420E-003,  6.6270860272809218E-004) ( -1.1248717513893891E-002, -0.0000000000000000     ) ( -4.2966043664183516E-004,  2.0027003295214360E-004) (  3.3322656352759339E-003, -4.5742517684349985E-003)
 (  0.0000000000000000     , -0.0000000000000000     ) (  0.0000000000000000     , -0.0000000000000000     ) ( -5.0602888190427915E-003,  1.6891191656404623E-003) (  2.2592774295008135E-003, -2.3003938131218021E-003) (  2.9046345836522122E-003, -9.1210923418135123E-003) ( -1.8043912601372757E-004, -1.0927892030092902E-003) (  2.0825972465461614E-003,  2.8304569743452181E-003) ( -4.2966043664183516E-004, -2.0027003295214360E-004) (  5.2474752973522215E-003, -0.0000000000000000     ) ( -9.8576166625914913E-004,  5.0902101375632205E-004)
 (  0.0000000000000000     , -0.0000000000000000     ) (  0.0000000000000000     , -0.0000000000000000     ) (  0.0000000000000000     , -0.0000000000000000     ) ( -3.3127366502288982E-003,  1.1057880620497244E-003) (  2.7670384448318943E-003, -2.8173955248018689E-003) (  1.3325297213942048E-002, -4.1844506049702392E-002) ( -3.2975189784326860E-005, -2.5863125949527753E-004) (  3.3322656352759339E-003,  4.5742517684349985E-003) ( -9.8576166625914913E-004, -5.0902101375632205E-004) (  1.8302226445391853E-003, -0.0000000000000000     )
 Mode          43
 (  2.4686920112563855E-002, -0.0000000000000000     ) (  1.2679505665535990E-002, -6.4623625641914784E-003) ( -1.7899678489427507E-003,  2.4429330569917477E-003) ( -1.0279803328223518E-002,  6.3142416406146595E-002) (  3.5262569224381597E-002, 0.11082217746469844     ) (  1.2884764510855901E-003,  1.3137266285862845E-003) ( -2.1748127827999971E-003, -7.2243832378318033E-004) (  0.0000000000000000     ,  0.0000000000000000     ) (  0.0000000000000000     ,  0.0000000000000000     ) (  0.0000000000000000     ,  0.0000000000000000     )
 (  1.2679505665535990E-002,  6.4623625641914784E-003) ( -6.2492393210643295E-002, -0.0000000000000000     ) ( -3.0321073953096418E-002,  1.5428866966342977E-002) (  5.5442866637684871E-003, -7.5789690580229446E-003) (  2.8358134887954316E-003, -1.7441585684993457E-002) (  7.9838509040531403E-003,  2.5091354535775677E-002) (  1.0520366169172745E-003,  1.0726533005144098E-003) ( -3.3220813998461806E-003, -1.1035427678911466E-003) (  0.0000000000000000     ,  0.0000000000000000     ) (  0.0000000000000000     ,  0.0000000000000000     )
 ( -1.7899678489427507E-003, -2.4429330569917477E-003) ( -3.0321073953096418E-002, -1.5428866966342977E-002) (  3.5932480471278387E-002, -0.0000000000000000     ) (  6.5951927552137949E-003, -3.3511563920808609E-003) (  2.1395509482240930E-003, -2.9238630437153704E-003) (  7.0325256238474142E-003, -4.3219369238560193E-002) ( -2.1322438335002258E-002, -6.7011649562675912E-002) (  0.0000000000000000     ,  0.0000000000000000     ) ( -3.3220813998461806E-003, -1.1035427678911466E-003) (  0.0000000000000000     ,  0.0000000000000000     )
 ( -1.0279803328223518E-002, -6.3142416406146595E-002) (  5.5442866637684871E-003,  7.5789690580229446E-003) (  6.5951927552137949E-003,  3.3511563920808609E-003) (  2.8738218542567841E-002, -0.0000000000000000     ) (  2.4444773694381576E-002, -1.2434790305848686E-002) ( -3.9376213649375399E-003,  5.3827936359027899E-003) (  0.0000000000000000     ,  0.0000000000000000     ) ( -2.1322438335002258E-002, -6.7011649562675912E-002) ( -1.0520366169172745E-003, -1.0726533005144098E-003) ( -2.1748127827999971E-003, -7.2243832378318033E-004)
 (  3.5262569224381597E-002,-0.11082217746469844     ) (  2.8358134887954316E-003,  1.7441585684993457E-002) (  2.1395509482240930E-003,  2.9238630437153704E-003) (  2.4444773694381576E-002,  1.2434790305848686E-002) ( -2.6865225915766799E-002, -0.0000000000000000     ) (  0.0000000000000000     ,  0.0000000000000000     ) ( -3.9376213649375399E-003,  5.3827936359027899E-003) ( -7.0325256238474142E-003,  4.3219369238560193E-002) (  7.9838509040531403E-003,  2.5091354535775677E-002) ( -1.2884764510855901E-003, -1.3137266285862845E-003)
 (  1.2884764510855901E-003, -1.3137266285862845E-003) (  7.9838509040531403E-003, -2.5091354535775677E-002) (  7.0325256238474142E-003,  4.3219369238560193E-002) ( -3.9376213649375399E-003, -5.3827936359027899E-003) (  0.0000000000000000     , -0.0000000000000000     ) ( -2.6865225915766799E-002, -0.0000000000000000     ) ( -2.4444773694381576E-002,  1.2434790305848686E-002) (  2.1395509482240930E-003, -2.9238630437153704E-003) ( -2.8358134887954316E-003,  1.7441585684993457E-002) (  3.5262569224381597E-002, 0.11082217746469843     )
 ( -2.1748127827999971E-003,  7.2243832378318033E-004) (  1.0520366169172745E-003, -1.0726533005144098E-003) ( -2.1322438335002258E-002,  6.7011649562675912E-002) (  0.0000000000000000     , -0.0000000000000000     ) ( -3.9376213649375399E-003, -5.3827936359027899E-003) ( -2.4444773694381576E-002, -1.2434790305848686E-002) (  2.8738218542567841E-002, -0.0000000000000000     ) ( -6.5951927552137949E-003,  3.3511563920808609E-003) (  5.5442866637684871E-003, -7.5789690580229446E-003) (  1.0279803328223518E-002, -6.3142416406146595E-002)
 (  0.0000000000000000     , -0.0000000000000000     ) ( -3.3220813998461806E-003,  1.1035427678911466E-003) (  0.0000000000000000     , -0.0000000000000000     ) ( -2.1322438335002258E-002,  6.7011649562675912E-002) ( -7.0325256238474142E-003, -4.3219369238560193E-002) (  2.1395509482240930E-003,  2.9238630437153704E-003) ( -6.5951927552137949E-003, -3.3511563920808609E-003) (  3.5932480471278387E-002, -0.0000000000000000     ) (  3.0321073953096418E-002, -1.5428866966342977E-002) ( -1.7899678489427507E-003,  2.4429330569917477E-003)
 (  0.0000000000000000     , -0.0000000000000000     ) (  0.0000000000000000     , -0.0000000000000000     ) ( -3.3220813998461806E-003,  1.1035427678911466E-003) ( -1.0520366169172745E-003,  1.0726533005144098E-003) (  7.9838509040531403E-003, -2.5091354535775677E-002) ( -2.8358134887954316E-003, -1.7441585684993457E-002) (  5.5442866637684871E-003,  7.5789690580229446E-003) (  3.0321073953096418E-002,  1.5428866966342977E-002) ( -6.2492393210643295E-002, -0.0000000000000000     ) ( -1.2679505665535990E-002,  6.4623625641914784E-003)
 (  0.0000000000000000     , -0.0000000000000000     ) (  0.0000000000000000     , -0.0000000000000000     ) (  0.0000000000000000     , -0.0000000000000000     ) ( -2.1748127827999971E-003,  7.2243832378318033E-004) ( -1.2884764510855901E-003,  1.3137266285862845E-003) (  3.5262569224381597E-002,-0.11082217746469843     ) (  1.0279803328223518E-002,  6.3142416406146595E-002) ( -1.7899678489427507E-003, -2.4429330569917477E-003) ( -1.2679505665535990E-002, -6.4623625641914784E-003) (  2.4686920112563855E-002, -0.0000000000000000     )
 Mode          44
 (  2.8846626571114840E-002, -0.0000000000000000     ) (  6.2557966242670238E-002, -3.1759771117058404E-002) ( -2.6330478708538760E-002,  3.6040199887969623E-002) ( -1.7956727052787145E-002, 0.11041618045047548     ) (  3.7233693619754905E-002, 0.11701168580169104     ) (  2.2520373166348362E-002,  2.2884687287567956E-002) (  3.8314117326732032E-003,  1.2920676905630553E-003) (  0.0000000000000000     ,  0.0000000000000000     ) (  0.0000000000000000     ,  0.0000000000000000     ) (  0.0000000000000000     ,  0.0000000000000000     )
 (  6.2557966242670238E-002,  3.1759771117058404E-002) ( -7.8753119759836135E-002, -0.0000000000000000     ) (-0.13623189796248958     ,  6.9165113712537377E-002) (  1.4817727859620135E-002, -2.0299904619284416E-002) (  5.1625767686669438E-003, -3.1795074116560476E-002) (  8.4042381577786058E-003,  2.6414389884991667E-002) (  1.8387807691539942E-002,  1.8685268925899431E-002) (  5.8525780945056210E-003,  1.9736659983373268E-003) (  0.0000000000000000     ,  0.0000000000000000     ) (  0.0000000000000000     ,  0.0000000000000000     )
 ( -2.6330478708538760E-002, -3.6040199887969623E-002) (-0.13623189796248958     , -6.9165113712537377E-002) (  4.5440120434478294E-002, -0.0000000000000000     ) (  2.6120871849921571E-002, -1.3262638033308479E-002) (  1.0240252756945536E-002, -1.4022174929428380E-002) (  1.2493379890293501E-002, -7.6872291025016526E-002) ( -2.2561908047261187E-002, -7.0898218918215461E-002) (  0.0000000000000000     ,  0.0000000000000000     ) (  5.8525780945056210E-003,  1.9736659983373268E-003) (  0.0000000000000000     ,  0.0000000000000000     )
 ( -1.7956727052787145E-002,-0.11041618045047548     ) (  1.4817727859620135E-002,  2.0299904619284416E-002) (  2.6120871849921571E-002,  1.3262638033308479E-002) (  3.6939287908069898E-002, -0.0000000000000000     ) ( 0.10672814668684365     , -5.4187013507848485E-002) ( -1.0438937501332500E-002,  1.4301233721929105E-002) (  0.0000000000000000     ,  0.0000000000000000     ) ( -2.2561908047261187E-002, -7.0898218918215461E-002) ( -1.8387807691539942E-002, -1.8685268925899431E-002) (  3.8314117326732032E-003,  1.2920676905630553E-003)
 (  3.7233693619754905E-002,-0.11701168580169104     ) (  5.1625767686669438E-003,  3.1795074116560476E-002) (  1.0240252756945536E-002,  1.4022174929428380E-002) ( 0.10672814668684365     ,  5.4187013507848485E-002) ( -3.2472915153826894E-002, -0.0000000000000000     ) (  0.0000000000000000     ,  0.0000000000000000     ) ( -1.0438937501332500E-002,  1.4301233721929105E-002) ( -1.2493379890293501E-002,  7.6872291025016526E-002) (  8.4042381577786058E-003,  2.6414389884991667E-002) ( -2.2520373166348362E-002, -2.2884687287567956E-002)
 (  2.2520373166348362E-002, -2.2884687287567956E-002) (  8.4042381577786058E-003, -2.6414389884991667E-002) (  1.2493379890293501E-002,  7.6872291025016526E-002) ( -1.0438937501332500E-002, -1.4301233721929105E-002) (  0.0000000000000000     , -0.0000000000000000     ) ( -3.2472915153826894E-002, -0.0000000000000000     ) (-0.10672814668684365     ,  5.4187013507848485E-002) (  1.0240252756945536E-002, -1.4022174929428380E-002) ( -5.1625767686669438E-003,  3.1795074116560476E-002) (  3.7233693619754905E-002, 0.11701168580169104     )
 (  3.8314117326732032E-003, -1.2920676905630553E-003) (  1.8387807691539942E-002, -1.8685268925899431E-002) ( -2.2561908047261187E-002,  7.0898218918215461E-002) (  0.0000000000000000     , -0.0000000000000000     ) ( -1.0438937501332500E-002, -1.4301233721929105E-002) (-0.10672814668684365     , -5.4187013507848485E-002) (  3.6939287908069898E-002, -0.0000000000000000     ) ( -2.6120871849921571E-002,  1.3262638033308479E-002) (  1.4817727859620135E-002, -2.0299904619284416E-002) (  1.7956727052787145E-002,-0.11041618045047548     )
 (  0.0000000000000000     , -0.0000000000000000     ) (  5.8525780945056210E-003, -1.9736659983373268E-003) (  0.0000000000000000     , -0.0000000000000000     ) ( -2.2561908047261187E-002,  7.0898218918215461E-002) ( -1.2493379890293501E-002, -7.6872291025016526E-002) (  1.0240252756945536E-002,  1.4022174929428380E-002) ( -2.6120871849921571E-002, -1.3262638033308479E-002) (  4.5440120434478294E-002, -0.0000000000000000     ) ( 0.13623189796248958     , -6.9165113712537377E-002) ( -2.6330478708538760E-002,  3.6040199887969623E-002)
 (  0.0000000000000000     , -0.0000000000000000     ) (  0.0000000000000000     , -0.0000000000000000     ) (  5.8525780945056210E-003, -1.9736659983373268E-003) ( -1.8387807691539942E-002,  1.8685268925899431E-002) (  8.4042381577786058E-003, -2.6414389884991667E-002) ( -5.1625767686669438E-003, -3.1795074116560476E-002) (  1.4817727859620135E-002,  2.0299904619284416E-002) ( 0.13623189796248958     ,  6.9165113712537377E-002) ( -7.8753119759836135E-002, -0.0000000000000000     ) ( -6.2557966242670238E-002,  3.1759771117058404E-002)
 (  0.0000000000000000     , -0.0000000000000000     ) (  0.0000000000000000     , -0.0000000000000000     ) (  0.0000000000000000     , -0.0000000000000000     ) (  3.8314117326732032E-003, -1.2920676905630553E-003) ( -2.2520373166348362E-002,  2.2884687287567956E-002) (  3.7233693619754905E-002,-0.11701168580169104     ) (  1.7956727052787145E-002, 0.11041618045047548     ) ( -2.6330478708538760E-002, -3.6040199887969623E-002) ( -6.2557966242670238E-002, -3.1759771117058404E-002) (  2.8846626571114840E-002, -0.0000000000000000     )
 Mode          45
 (  3.2259429552011876E-003, -0.0000000000000000     ) (  2.7481236859770875E-002, -1.3958939600069354E-002) ( -7.7916739947570968E-003,  1.0665423411917601E-002) ( -8.5374283308402125E-003,  5.2727804281749752E-002) (  1.5473788059723525E-002,  4.8592282150014966E-002) (  1.2449924278815451E-002,  1.2655197998199214E-002) (  3.3598154359010101E-003,  1.1298645348266896E-003) (  0.0000000000000000     ,  0.0000000000000000     ) (  0.0000000000000000     ,  0.0000000000000000     ) (  0.0000000000000000     ,  0.0000000000000000     )
 (  2.7481236859770875E-002,  1.3958939600069354E-002) ( -1.6268671315630757E-003, -0.0000000000000000     ) ( -5.3708548594162075E-002,  2.7282763400181088E-002) (  1.5714343551281270E-003, -2.1541516034323379E-003) (  2.3936937870762906E-003, -1.4816394346650365E-002) (  3.5155116975089358E-003,  1.1042891924373188E-002) (  1.0165320606461900E-002,  1.0332925896493060E-002) (  5.1322028520324765E-003,  1.7258965852964582E-003) (  0.0000000000000000     ,  0.0000000000000000     ) (  0.0000000000000000     ,  0.0000000000000000     )
 ( -7.7916739947570968E-003, -1.0665423411917601E-002) ( -5.3708548594162075E-002, -2.7282763400181088E-002) ( -6.0332379814972067E-003, -0.0000000000000000     ) (  8.1064077806532638E-003, -4.1188647663009913E-003) (  2.1342354230926967E-003, -2.9224837769058674E-003) (  5.8790843080995595E-003, -3.6342430304587871E-002) ( -9.3344614231938468E-003, -2.9307202419141747E-002) (  0.0000000000000000     ,  0.0000000000000000     ) (  5.1322028520324765E-003,  1.7258965852964582E-003) (  0.0000000000000000     ,  0.0000000000000000     )
 ( -8.5374283308402125E-003, -5.2727804281749752E-002) (  1.5714343551281270E-003,  2.1541516034323379E-003) (  8.1064077806532638E-003,  4.1188647663009913E-003) ( -1.0469637272327165E-003, -0.0000000000000000     ) (  4.0062706480398835E-002, -2.0351923095432163E-002) ( -1.0892999132404092E-003,  1.4931028425856402E-003) (  0.0000000000000000     ,  0.0000000000000000     ) ( -9.3344614231938468E-003, -2.9307202419141747E-002) ( -1.0165320606461900E-002, -1.0332925896493060E-002) (  3.3598154359010101E-003,  1.1298645348266896E-003)
 (  1.5473788059723525E-002, -4.8592282150014966E-002) (  2.3936937870762906E-003,  1.4816394346650365E-002) (  2.1342354230926967E-003,  2.9224837769058674E-003) (  4.0062706480398835E-002,  2.0351923095432163E-002) (  5.4811258850918105E-003, -0.0000000000000000     ) (  0.0000000000000000     ,  0.0000000000000000     ) ( -1.0892999132404092E-003,  1.4931028425856402E-003) ( -5.8790843080995595E-003,  3.6342430304587871E-002) (  3.5155116975089358E-003,  1.1042891924373188E-002) ( -1.2449924278815451E-002, -1.2655197998199214E-002)
 (  1.2449924278815451E-002, -1.2655197998199214E-002) (  3.5155116975089358E-003, -1.1042891924373188E-002) (  5.8790843080995595E-003,  3.6342430304587871E-002) ( -1.0892999132404092E-003, -1.4931028425856402E-003) (  0.0000000000000000     , -0.0000000000000000     ) (  5.4811258850918105E-003, -0.0000000000000000     ) ( -4.0062706480398835E-002,  2.0351923095432163E-002) (  2.1342354230926967E-003, -2.9224837769058674E-003) ( -2.3936937870762906E-003,  1.4816394346650365E-002) (  1.5473788059723525E-002,  4.8592282150014966E-002)
 (  3.3598154359010101E-003, -1.1298645348266896E-003) (  1.0165320606461900E-002, -1.0332925896493060E-002) ( -9.3344614231938468E-003,  2.9307202419141747E-002) (  0.0000000000000000     , -0.0000000000000000     ) ( -1.0892999132404092E-003, -1.4931028425856402E-003) ( -4.0062706480398835E-002, -2.0351923095432163E-002) ( -1.0469637272327165E-003, -0.0000000000000000     ) ( -8.1064077806532638E-003,  4.1188647663009913E-003) (  1.5714343551281270E-003, -2.1541516034323379E-003) (  8.5374283308402125E-003, -5.2727804281749752E-002)
 (  0.0000000000000000     , -0.0000000000000000     ) (  5.1322028520324765E-003, -1.7258965852964582E-003) (  0.0000000000000000     , -0.0000000000000000     ) ( -9.3344614231938468E-003,  2.9307202419141747E-002) ( -5.8790843080995595E-003, -3.6342430304587871E-002) (  2.1342354230926967E-003,  2.9224837769058674E-003) ( -8.1064077806532638E-003, -4.1188647663009913E-003) ( -6.0332379814972067E-003, -0.0000000000000000     ) (  5.3708548594162075E-002, -2.7282763400181088E-002) ( -7.7916739947570968E-003,  1.0665423411917601E-002)
 (  0.0000000000000000     , -0.0000000000000000     ) (  0.0000000000000000     , -0.0000000000000000     ) (  5.1322028520324765E-003, -1.7258965852964582E-003) ( -1.0165320606461900E-002,  1.0332925896493060E-002) (  3.5155116975089358E-003, -1.1042891924373188E-002) ( -2.3936937870762906E-003, -1.4816394346650365E-002) (  1.5714343551281270E-003,  2.1541516034323379E-003) (  5.3708548594162075E-002,  2.7282763400181088E-002) ( -1.6268671315630757E-003, -0.0000000000000000     ) ( -2.7481236859770875E-002,  1.3958939600069354E-002)
 (  0.0000000000000000     , -0.0000000000000000     ) (  0.0000000000000000     , -0.0000000000000000     ) (  0.0000000000000000     , -0.0000000000000000     ) (  3.3598154359010101E-003, -1.1298645348266896E-003) ( -1.2449924278815451E-002,  1.2655197998199214E-002) (  1.5473788059723525E-002, -4.8592282150014966E-002) (  8.5374283308402125E-003,  5.2727804281749752E-002) ( -7.7916739947570968E-003, -1.0665423411917601E-002) ( -2.7481236859770875E-002, -1.3958939600069354E-002) (  3.2259429552011876E-003, -0.0000000000000000     )
