# Supplementary material for: Design of high-temperature f-block molecular nanomagnets through the control of vibration-induced spin relaxation
Source: Chem Sci. 2019 Dec 2;11(6):1593–8. doi: 10.1039/c9sc03133b (PMC7025469; doi:10.1039/c9sc03133b)
Supplement: Supplementary file 3 [file SC-011-C9SC03133B-s003.zip › SI/Home-Made-Codes/Pert-Ham-Temp/matrix6K.inp]

 Mode            1
 (  4.8565312729228812E-003, -0.0000000000000000     ) ( -4.2643115744327720E-002,  2.1684883926427465E-002) (  4.8809862183703145E-002, -6.6465363128344432E-002) ( -7.3353047131112549E-003,  4.5189069850545563E-002) ( -4.8423649558079311E-002,-0.15197877891909059     ) ( -3.2223160413891977E-002, -3.2750065599243788E-002) (  3.1765301690652348E-003,  1.0419990085311604E-003) (  0.0000000000000000     ,  0.0000000000000000     ) (  0.0000000000000000     ,  0.0000000000000000     ) (  0.0000000000000000     ,  0.0000000000000000     )
 ( -4.2643115744327720E-002, -2.1684883926427465E-002) (  3.2529617025771430E-002, -0.0000000000000000     ) ( 0.12955702292469415     , -6.5877990285573729E-002) ( -5.2470177665132935E-002,  7.1492066640821861E-002) ( -9.7725228051632595E-005,  5.6386122018732901E-004) ( -1.0569442434200209E-002, -3.3180602567511097E-002) ( -2.6310100304628443E-002, -2.6740316586941287E-002) (  4.8522299823507697E-003,  1.5916797768876596E-003) (  0.0000000000000000     ,  0.0000000000000000     ) (  0.0000000000000000     ,  0.0000000000000000     )
 (  4.8809862183703145E-002,  6.6465363128344432E-002) ( 0.12955702292469415     ,  6.5877990285573729E-002) ( -2.3935010255758230E-002, -0.0000000000000000     ) ( -2.5797251170366953E-002,  1.3122453086523080E-002) ( -2.6869118989324509E-002,  3.6604923612764552E-002) (  2.8969003811075552E-003, -1.7884499293950001E-002) (  3.0004874753134670E-002,  9.4156032464897552E-002) (  0.0000000000000000     ,  0.0000000000000000     ) (  4.8522299823507697E-003,  1.5916797768876596E-003) (  0.0000000000000000     ,  0.0000000000000000     )
 ( -7.3353047131112549E-003, -4.5189069850545563E-002) ( -5.2470177665132935E-002, -7.1492066640821861E-002) ( -2.5797251170366953E-002, -1.3122453086523080E-002) ( -2.1187307752946354E-002, -0.0000000000000000     ) (-0.10055568673497520     ,  5.1136610407261980E-002) (  3.7272864899866365E-002, -5.0779020631521517E-002) (  0.0000000000000000     ,  0.0000000000000000     ) (  3.0004874753134670E-002,  9.4156032464897552E-002) (  2.6310100304628443E-002,  2.6740316586941287E-002) (  3.1765301690652348E-003,  1.0419990085311604E-003)
 ( -4.8423649558079311E-002, 0.15197877891909059     ) ( -9.7725228051632595E-005, -5.6386122018732901E-004) ( -2.6869118989324509E-002, -3.6604923612764552E-002) (-0.10055568673497520     , -5.1136610407261980E-002) (  7.7361697100102721E-003, -0.0000000000000000     ) (  0.0000000000000000     ,  0.0000000000000000     ) (  3.7272864899866365E-002, -5.0779020631521517E-002) ( -2.8969003811075552E-003,  1.7884499293950001E-002) ( -1.0569442434200209E-002, -3.3180602567511097E-002) (  3.2223160413891977E-002,  3.2750065599243788E-002)
 ( -3.2223160413891977E-002,  3.2750065599243788E-002) ( -1.0569442434200209E-002,  3.3180602567511097E-002) (  2.8969003811075552E-003,  1.7884499293950001E-002) (  3.7272864899866365E-002,  5.0779020631521517E-002) (  0.0000000000000000     , -0.0000000000000000     ) (  7.7361697100102721E-003, -0.0000000000000000     ) ( 0.10055568673497520     , -5.1136610407261980E-002) ( -2.6869118989324509E-002,  3.6604923612764552E-002) (  9.7725228051632595E-005, -5.6386122018732901E-004) ( -4.8423649558079311E-002,-0.15197877891909059     )
 (  3.1765301690652348E-003, -1.0419990085311604E-003) ( -2.6310100304628443E-002,  2.6740316586941287E-002) (  3.0004874753134670E-002, -9.4156032464897552E-002) (  0.0000000000000000     , -0.0000000000000000     ) (  3.7272864899866365E-002,  5.0779020631521517E-002) ( 0.10055568673497520     ,  5.1136610407261980E-002) ( -2.1187307752946354E-002, -0.0000000000000000     ) (  2.5797251170366953E-002, -1.3122453086523080E-002) ( -5.2470177665132935E-002,  7.1492066640821861E-002) (  7.3353047131112549E-003, -4.5189069850545563E-002)
 (  0.0000000000000000     , -0.0000000000000000     ) (  4.8522299823507697E-003, -1.5916797768876596E-003) (  0.0000000000000000     , -0.0000000000000000     ) (  3.0004874753134670E-002, -9.4156032464897552E-002) ( -2.8969003811075552E-003, -1.7884499293950001E-002) ( -2.6869118989324509E-002, -3.6604923612764552E-002) (  2.5797251170366953E-002,  1.3122453086523080E-002) ( -2.3935010255758230E-002, -0.0000000000000000     ) (-0.12955702292469415     ,  6.5877990285573729E-002) (  4.8809862183703145E-002, -6.6465363128344432E-002)
 (  0.0000000000000000     , -0.0000000000000000     ) (  0.0000000000000000     , -0.0000000000000000     ) (  4.8522299823507697E-003, -1.5916797768876596E-003) (  2.6310100304628443E-002, -2.6740316586941287E-002) ( -1.0569442434200209E-002,  3.3180602567511097E-002) (  9.7725228051632595E-005,  5.6386122018732901E-004) ( -5.2470177665132935E-002, -7.1492066640821861E-002) (-0.12955702292469415     , -6.5877990285573729E-002) (  3.2529617025771430E-002, -0.0000000000000000     ) (  4.2643115744327720E-002, -2.1684883926427465E-002)
 (  0.0000000000000000     , -0.0000000000000000     ) (  0.0000000000000000     , -0.0000000000000000     ) (  0.0000000000000000     , -0.0000000000000000     ) (  3.1765301690652348E-003, -1.0419990085311604E-003) (  3.2223160413891977E-002, -3.2750065599243788E-002) ( -4.8423649558079311E-002, 0.15197877891909059     ) (  7.3353047131112549E-003,  4.5189069850545563E-002) (  4.8809862183703145E-002,  6.6465363128344432E-002) (  4.2643115744327720E-002,  2.1684883926427465E-002) (  4.8565312729228812E-003, -0.0000000000000000     )
 Mode            2
 (  5.0132944435602539E-002, -0.0000000000000000     ) ( -2.1307212647843785E-002,  1.0859448936704322E-002) ( -7.2458867185770368E-002,  9.8956110929600175E-002) ( -2.1326716685950986E-002, 0.12973137221359862     ) (  2.5328214708084534E-002,  7.9813266139175998E-002) (  2.1490574667516773E-002,  2.1814535887834934E-002) ( -1.3378517187580153E-003, -4.5191422836588960E-004) (  0.0000000000000000     ,  0.0000000000000000     ) (  0.0000000000000000     ,  0.0000000000000000     ) (  0.0000000000000000     ,  0.0000000000000000     )
 ( -2.1307212647843785E-002, -1.0859448936704322E-002) (-0.17246071102547803     , -0.0000000000000000     ) (  1.9418503420996606E-002, -9.9422596195412986E-003) (  6.7091725822060827E-002, -9.1631502097963863E-002) (  7.9523204738198502E-003, -4.8385706466002931E-002) (  5.4626075605299180E-003,  1.7210285523270620E-002) (  1.7546980738199446E-002,  1.7811493966942399E-002) ( -2.0436022566117924E-003, -6.9031038637141628E-004) (  0.0000000000000000     ,  0.0000000000000000     ) (  0.0000000000000000     ,  0.0000000000000000     )
 ( -7.2458867185770368E-002, -9.8956110929600175E-002) (  1.9418503420996606E-002,  9.9422596195412986E-003) ( 0.15082830660988092     , -0.0000000000000000     ) (  5.6727376835546336E-003, -2.8614096126824799E-003) (  3.6291744465544395E-002, -4.9564386410881046E-002) (  1.6658916102066483E-002,-0.10134831739173569     ) ( -1.5815049996417044E-002, -4.9841760249423904E-002) (  0.0000000000000000     ,  0.0000000000000000     ) ( -2.0436022566117924E-003, -6.9031038637141628E-004) (  0.0000000000000000     ,  0.0000000000000000     )
 ( -2.1326716685950986E-002,-0.12973137221359862     ) (  6.7091725822060827E-002,  9.1631502097963863E-002) (  5.6727376835546336E-003,  2.8614096126824799E-003) (  9.2259916512654541E-002, -0.0000000000000000     ) ( -6.6135031410221624E-003,  3.4262955052928958E-003) ( -4.7960727291504440E-002,  6.5503885862159800E-002) (  0.0000000000000000     ,  0.0000000000000000     ) ( -1.5815049996417044E-002, -4.9841760249423904E-002) ( -1.7546980738199446E-002, -1.7811493966942399E-002) ( -1.3378517187580153E-003, -4.5191422836588960E-004)
 (  2.5328214708084534E-002, -7.9813266139175998E-002) (  7.9523204738198502E-003,  4.8385706466002931E-002) (  3.6291744465544395E-002,  4.9564386410881046E-002) ( -6.6135031410221624E-003, -3.4262955052928958E-003) (-0.12076045653265996     , -0.0000000000000000     ) (  0.0000000000000000     ,  0.0000000000000000     ) ( -4.7960727291504440E-002,  6.5503885862159800E-002) ( -1.6658916102066483E-002, 0.10134831739173569     ) (  5.4626075605299180E-003,  1.7210285523270620E-002) ( -2.1490574667516773E-002, -2.1814535887834934E-002)
 (  2.1490574667516773E-002, -2.1814535887834934E-002) (  5.4626075605299180E-003, -1.7210285523270620E-002) (  1.6658916102066483E-002, 0.10134831739173569     ) ( -4.7960727291504440E-002, -6.5503885862159800E-002) (  0.0000000000000000     , -0.0000000000000000     ) (-0.12076045653265996     , -0.0000000000000000     ) (  6.6135031410221624E-003, -3.4262955052928958E-003) (  3.6291744465544395E-002, -4.9564386410881046E-002) ( -7.9523204738198502E-003,  4.8385706466002931E-002) (  2.5328214708084534E-002,  7.9813266139175998E-002)
 ( -1.3378517187580153E-003,  4.5191422836588960E-004) (  1.7546980738199446E-002, -1.7811493966942399E-002) ( -1.5815049996417044E-002,  4.9841760249423904E-002) (  0.0000000000000000     , -0.0000000000000000     ) ( -4.7960727291504440E-002, -6.5503885862159800E-002) (  6.6135031410221624E-003,  3.4262955052928958E-003) (  9.2259916512654541E-002, -0.0000000000000000     ) ( -5.6727376835546336E-003,  2.8614096126824799E-003) (  6.7091725822060827E-002, -9.1631502097963863E-002) (  2.1326716685950986E-002,-0.12973137221359862     )
 (  0.0000000000000000     , -0.0000000000000000     ) ( -2.0436022566117924E-003,  6.9031038637141628E-004) (  0.0000000000000000     , -0.0000000000000000     ) ( -1.5815049996417044E-002,  4.9841760249423904E-002) ( -1.6658916102066483E-002,-0.10134831739173569     ) (  3.6291744465544395E-002,  4.9564386410881046E-002) ( -5.6727376835546336E-003, -2.8614096126824799E-003) ( 0.15082830660988092     , -0.0000000000000000     ) ( -1.9418503420996606E-002,  9.9422596195412986E-003) ( -7.2458867185770368E-002,  9.8956110929600175E-002)
 (  0.0000000000000000     , -0.0000000000000000     ) (  0.0000000000000000     , -0.0000000000000000     ) ( -2.0436022566117924E-003,  6.9031038637141628E-004) ( -1.7546980738199446E-002,  1.7811493966942399E-002) (  5.4626075605299180E-003, -1.7210285523270620E-002) ( -7.9523204738198502E-003, -4.8385706466002931E-002) (  6.7091725822060827E-002,  9.1631502097963863E-002) ( -1.9418503420996606E-002, -9.9422596195412986E-003) (-0.17246071102547803     , -0.0000000000000000     ) (  2.1307212647843785E-002, -1.0859448936704322E-002)
 (  0.0000000000000000     , -0.0000000000000000     ) (  0.0000000000000000     , -0.0000000000000000     ) (  0.0000000000000000     , -0.0000000000000000     ) ( -1.3378517187580153E-003,  4.5191422836588960E-004) ( -2.1490574667516773E-002,  2.1814535887834934E-002) (  2.5328214708084534E-002, -7.9813266139175998E-002) (  2.1326716685950986E-002, 0.12973137221359862     ) ( -7.2458867185770368E-002, -9.8956110929600175E-002) (  2.1307212647843785E-002,  1.0859448936704322E-002) (  5.0132944435602539E-002, -0.0000000000000000     )
 Mode            3
 ( -6.2561570261270835E-002, -0.0000000000000000     ) (  4.0702750922635325E-002, -2.0534141257407566E-002) ( -2.0041017433674611E-002,  2.7337267497825335E-002) ( -5.5531899429023786E-003,  3.3510311703882724E-002) ( -6.7352403042244789E-003, -2.1185348576148812E-002) (  3.5744295773086658E-003,  3.6389458122582079E-003) ( -1.1565919389339313E-003, -3.9036875266349358E-004) (  0.0000000000000000     ,  0.0000000000000000     ) (  0.0000000000000000     ,  0.0000000000000000     ) (  0.0000000000000000     ,  0.0000000000000000     )
 (  4.0702750922635325E-002,  2.0534141257407566E-002) ( 0.21020347125325334     , -0.0000000000000000     ) ( -7.5129366262873240E-002,  3.7894575324026125E-002) (  1.3637227665320604E-002, -1.8573706829183217E-002) (  1.8605855534068669E-003, -1.1210050986114451E-002) ( -1.4926109562223863E-003, -4.6958452518882036E-003) (  2.9185095286394622E-003,  2.9711868138900936E-003) ( -1.7667233694468275E-003, -5.9629811934198453E-004) (  0.0000000000000000     ,  0.0000000000000000     ) (  0.0000000000000000     ,  0.0000000000000000     )
 ( -2.0041017433674611E-002, -2.7337267497825335E-002) ( -7.5129366262873240E-002, -3.7894575324026125E-002) (-0.16592587145647880     , -0.0000000000000000     ) (  1.4351246833779342E-002, -7.2404287029808456E-003) (  8.5749099930980347E-003, -1.1688555045730482E-002) (  4.1276658542178813E-003, -2.4890578452135763E-002) (  4.1320244297329842E-003,  1.2995387264086533E-002) (  0.0000000000000000     ,  0.0000000000000000     ) ( -1.7667233694468275E-003, -5.9629811934198453E-004) (  0.0000000000000000     ,  0.0000000000000000     )
 ( -5.5531899429023786E-003, -3.3510311703882724E-002) (  1.3637227665320604E-002,  1.8573706829183217E-002) (  1.4351246833779342E-002,  7.2404287029808456E-003) (-0.10944113599192076     , -0.0000000000000000     ) (  5.9524496068114385E-002, -3.0026003364826671E-002) ( -9.5644342079179885E-003,  1.3024686094485319E-002) (  0.0000000000000000     ,  0.0000000000000000     ) (  4.1320244297329842E-003,  1.2995387264086533E-002) ( -2.9185095286394622E-003, -2.9711868138900936E-003) ( -1.1565919389339313E-003, -3.9036875266349358E-004)
 ( -6.7352403042244789E-003,  2.1185348576148812E-002) (  1.8605855534068669E-003,  1.1210050986114451E-002) (  8.5749099930980347E-003,  1.1688555045730482E-002) (  5.9524496068114385E-002,  3.0026003364826671E-002) ( 0.12772510645641705     , -0.0000000000000000     ) (  0.0000000000000000     ,  0.0000000000000000     ) ( -9.5644342079179885E-003,  1.3024686094485319E-002) ( -4.1276658542178813E-003,  2.4890578452135763E-002) ( -1.4926109562223863E-003, -4.6958452518882036E-003) ( -3.5744295773086658E-003, -3.6389458122582079E-003)
 (  3.5744295773086658E-003, -3.6389458122582079E-003) ( -1.4926109562223863E-003,  4.6958452518882036E-003) (  4.1276658542178813E-003,  2.4890578452135763E-002) ( -9.5644342079179885E-003, -1.3024686094485319E-002) (  0.0000000000000000     , -0.0000000000000000     ) ( 0.12772510645641705     , -0.0000000000000000     ) ( -5.9524496068114385E-002,  3.0026003364826671E-002) (  8.5749099930980347E-003, -1.1688555045730482E-002) ( -1.8605855534068669E-003,  1.1210050986114451E-002) ( -6.7352403042244789E-003, -2.1185348576148812E-002)
 ( -1.1565919389339313E-003,  3.9036875266349358E-004) (  2.9185095286394622E-003, -2.9711868138900936E-003) (  4.1320244297329842E-003, -1.2995387264086533E-002) (  0.0000000000000000     , -0.0000000000000000     ) ( -9.5644342079179885E-003, -1.3024686094485319E-002) ( -5.9524496068114385E-002, -3.0026003364826671E-002) (-0.10944113599192076     , -0.0000000000000000     ) ( -1.4351246833779342E-002,  7.2404287029808456E-003) (  1.3637227665320604E-002, -1.8573706829183217E-002) (  5.5531899429023786E-003, -3.3510311703882724E-002)
 (  0.0000000000000000     , -0.0000000000000000     ) ( -1.7667233694468275E-003,  5.9629811934198453E-004) (  0.0000000000000000     , -0.0000000000000000     ) (  4.1320244297329842E-003, -1.2995387264086533E-002) ( -4.1276658542178813E-003, -2.4890578452135763E-002) (  8.5749099930980347E-003,  1.1688555045730482E-002) ( -1.4351246833779342E-002, -7.2404287029808456E-003) (-0.16592587145647880     , -0.0000000000000000     ) (  7.5129366262873240E-002, -3.7894575324026125E-002) ( -2.0041017433674611E-002,  2.7337267497825335E-002)
 (  0.0000000000000000     , -0.0000000000000000     ) (  0.0000000000000000     , -0.0000000000000000     ) ( -1.7667233694468275E-003,  5.9629811934198453E-004) ( -2.9185095286394622E-003,  2.9711868138900936E-003) ( -1.4926109562223863E-003,  4.6958452518882036E-003) ( -1.8605855534068669E-003, -1.1210050986114451E-002) (  1.3637227665320604E-002,  1.8573706829183217E-002) (  7.5129366262873240E-002,  3.7894575324026125E-002) ( 0.21020347125325334     , -0.0000000000000000     ) ( -4.0702750922635325E-002,  2.0534141257407566E-002)
 (  0.0000000000000000     , -0.0000000000000000     ) (  0.0000000000000000     , -0.0000000000000000     ) (  0.0000000000000000     , -0.0000000000000000     ) ( -1.1565919389339313E-003,  3.9036875266349358E-004) ( -3.5744295773086658E-003,  3.6389458122582079E-003) ( -6.7352403042244789E-003,  2.1185348576148812E-002) (  5.5531899429023786E-003,  3.3510311703882724E-002) ( -2.0041017433674611E-002, -2.7337267497825335E-002) ( -4.0702750922635325E-002, -2.0534141257407566E-002) ( -6.2561570261270835E-002, -0.0000000000000000     )
 Mode            4
 ( 0.20493012471914610     , -0.0000000000000000     ) ( -6.3806151275471720E-002, -4.9864564986626010E-002) (  2.1852619294267926E-002,-0.18869064612400108     ) (  1.0421734270808342E-003,-0.14405735179311716     ) ( -1.5201451477887288E-003, -2.0705787771741365E-002) (  3.1471024832369937E-002,  2.8930063641483237E-002) ( -1.9548244629848582E-002, -6.7504493585863407E-003) (  0.0000000000000000     ,  0.0000000000000000     ) (  0.0000000000000000     ,  0.0000000000000000     ) (  0.0000000000000000     ,  0.0000000000000000     )
 ( -6.3806151275471720E-002,  4.9864564986626010E-002) (-0.47192522685075605     , -0.0000000000000000     ) ( 0.10360944723837721     ,  7.2891420544700769E-002) ( -2.1980556610690122E-002, 0.17917816852643095     ) (  9.8341807660759831E-005,  4.8730969155838556E-002) (  9.3499011593686028E-004, -4.9808872354911195E-004) (  2.5695984173921611E-002,  2.3621298049292579E-002) ( -2.9860436906598377E-002, -1.0311481720229335E-002) (  0.0000000000000000     ,  0.0000000000000000     ) (  0.0000000000000000     ,  0.0000000000000000     )
 (  2.1852619294267926E-002, 0.18869064612400108     ) ( 0.10360944723837721     , -7.2891420544700769E-002) ( 0.35283785632242026     , -0.0000000000000000     ) ( -9.7250456193619678E-003, -1.2863856357929559E-002) ( -8.4018182590397030E-003,  9.0323689497265894E-002) ( -3.2712371231185611E-004, 0.10754213675412998     ) (  3.2691781685474574E-003,  2.0217708736805291E-002) (  0.0000000000000000     ,  0.0000000000000000     ) ( -2.9860436906598377E-002, -1.0311481720229335E-002) (  0.0000000000000000     ,  0.0000000000000000     )
 (  1.0421734270808342E-003, 0.14405735179311716     ) ( -2.1980556610690122E-002,-0.17917816852643095     ) ( -9.7250456193619678E-003,  1.2863856357929559E-002) ( 0.22293726858217860     , -0.0000000000000000     ) ( -7.2222642759162611E-002, -5.7828387655832855E-002) (  2.1793205265834531E-002,-0.13907732828266517     ) (  0.0000000000000000     ,  0.0000000000000000     ) (  3.2691781685474574E-003,  2.0217708736805291E-002) ( -2.5695984173921611E-002, -2.3621298049292579E-002) ( -1.9548244629848582E-002, -6.7504493585863407E-003)
 ( -1.5201451477887288E-003,  2.0705787771741365E-002) (  9.8341807660759831E-005, -4.8730969155838556E-002) ( -8.4018182590397030E-003, -9.0323689497265894E-002) ( -7.2222642759162611E-002,  5.7828387655832855E-002) (-0.30878002277298883     , -0.0000000000000000     ) (  0.0000000000000000     ,  0.0000000000000000     ) (  2.1793205265834531E-002,-0.13907732828266517     ) (  3.2712371231185611E-004,-0.10754213675412998     ) (  9.3499011593686028E-004, -4.9808872354911195E-004) ( -3.1471024832369937E-002, -2.8930063641483237E-002)
 (  3.1471024832369937E-002, -2.8930063641483237E-002) (  9.3499011593686028E-004,  4.9808872354911195E-004) ( -3.2712371231185611E-004,-0.10754213675412998     ) (  2.1793205265834531E-002, 0.13907732828266517     ) (  0.0000000000000000     , -0.0000000000000000     ) (-0.30878002277298883     , -0.0000000000000000     ) (  7.2222642759162611E-002,  5.7828387655832855E-002) ( -8.4018182590397030E-003,  9.0323689497265894E-002) ( -9.8341807660759831E-005, -4.8730969155838556E-002) ( -1.5201451477887290E-003, -2.0705787771741365E-002)
 ( -1.9548244629848582E-002,  6.7504493585863407E-003) (  2.5695984173921611E-002, -2.3621298049292579E-002) (  3.2691781685474574E-003, -2.0217708736805291E-002) (  0.0000000000000000     , -0.0000000000000000     ) (  2.1793205265834531E-002, 0.13907732828266517     ) (  7.2222642759162611E-002, -5.7828387655832855E-002) ( 0.22293726858217860     , -0.0000000000000000     ) (  9.7250456193619678E-003,  1.2863856357929559E-002) ( -2.1980556610690122E-002, 0.17917816852643095     ) ( -1.0421734270808342E-003, 0.14405735179311716     )
 (  0.0000000000000000     , -0.0000000000000000     ) ( -2.9860436906598377E-002,  1.0311481720229335E-002) (  0.0000000000000000     , -0.0000000000000000     ) (  3.2691781685474574E-003, -2.0217708736805291E-002) (  3.2712371231185611E-004, 0.10754213675412998     ) ( -8.4018182590397030E-003, -9.0323689497265894E-002) (  9.7250456193619678E-003, -1.2863856357929559E-002) ( 0.35283785632242026     , -0.0000000000000000     ) (-0.10360944723837721     , -7.2891420544700769E-002) (  2.1852619294267926E-002,-0.18869064612400108     )
 (  0.0000000000000000     , -0.0000000000000000     ) (  0.0000000000000000     , -0.0000000000000000     ) ( -2.9860436906598377E-002,  1.0311481720229335E-002) ( -2.5695984173921611E-002,  2.3621298049292579E-002) (  9.3499011593686028E-004,  4.9808872354911195E-004) ( -9.8341807660759831E-005,  4.8730969155838556E-002) ( -2.1980556610690122E-002,-0.17917816852643095     ) (-0.10360944723837721     ,  7.2891420544700769E-002) (-0.47192522685075605     , -0.0000000000000000     ) (  6.3806151275471720E-002,  4.9864564986626010E-002)
 (  0.0000000000000000     , -0.0000000000000000     ) (  0.0000000000000000     , -0.0000000000000000     ) (  0.0000000000000000     , -0.0000000000000000     ) ( -1.9548244629848582E-002,  6.7504493585863407E-003) ( -3.1471024832369937E-002,  2.8930063641483237E-002) ( -1.5201451477887290E-003,  2.0705787771741365E-002) ( -1.0421734270808342E-003,-0.14405735179311716     ) (  2.1852619294267926E-002, 0.18869064612400108     ) (  6.3806151275471720E-002, -4.9864564986626010E-002) ( 0.20493012471914610     , -0.0000000000000000     )
 Mode            5
 (  2.4063294833176995E-002, -0.0000000000000000     ) ( -5.5501832388721681E-002,  2.9436720190510912E-002) (  5.8934033304673707E-002, -8.3685063453914174E-002) (  9.2334538712396767E-003,-0.11837801006471593     ) ( -1.3734515168143630E-002, -4.6443582998496651E-002) (  1.6588474730885920E-002,  2.6328695650565900E-003) ( -1.8453603013340301E-003, -3.3436015126440568E-003) (  0.0000000000000000     ,  0.0000000000000000     ) (  0.0000000000000000     ,  0.0000000000000000     ) (  0.0000000000000000     ,  0.0000000000000000     )
 ( -5.5501832388721681E-002, -2.9436720190510912E-002) ( -1.1600440882629414E-002, -0.0000000000000000     ) (  8.8604750195257875E-002, -4.8746954249779324E-002) ( -6.4938198734263847E-002,  8.6495703038466917E-002) ( -5.0138822977852989E-003,  4.5179808390898663E-002) ( -2.6674439720807438E-003, -9.6339473958666124E-003) (  1.3544432900574332E-002,  2.1497289978973746E-003) ( -2.8188344217765704E-003, -5.1074356751534119E-003) (  0.0000000000000000     ,  0.0000000000000000     ) (  0.0000000000000000     ,  0.0000000000000000     )
 (  5.8934033304673707E-002,  8.3685063453914174E-002) (  8.8604750195257875E-002,  4.8746954249779324E-002) ( -5.2248338053526586E-003, -0.0000000000000000     ) ( -1.2618168262844889E-002,  7.0323321848780396E-003) ( -3.2682327755328547E-002,  4.4487599915088993E-002) ( -8.7834240557958382E-003,  9.3507428628332931E-002) (  9.1173233575661313E-003,  2.9702591908865983E-002) (  0.0000000000000000     ,  0.0000000000000000     ) ( -2.8188344217765704E-003, -5.1074356751534119E-003) (  0.0000000000000000     ,  0.0000000000000000     )
 (  9.2334538712396767E-003, 0.11837801006471593     ) ( -6.4938198734263847E-002, -8.6495703038466917E-002) ( -1.2618168262844889E-002, -7.0323321848780396E-003) ( -2.3943470744809329E-003, -0.0000000000000000     ) ( -6.6471060214971442E-002,  3.6538269051572203E-002) (  4.6650219056228202E-002, -6.2377117406962300E-002) (  0.0000000000000000     ,  0.0000000000000000     ) (  9.1173233575661313E-003,  2.9702591908865983E-002) ( -1.3544432900574332E-002, -2.1497289978973746E-003) ( -1.8453603013340301E-003, -3.3436015126440568E-003)
 ( -1.3734515168143630E-002,  4.6443582998496651E-002) ( -5.0138822977852989E-003, -4.5179808390898663E-002) ( -3.2682327755328547E-002, -4.4487599915088993E-002) ( -6.6471060214971442E-002, -3.6538269051572203E-002) ( -4.8436730707139865E-003, -0.0000000000000000     ) (  0.0000000000000000     ,  0.0000000000000000     ) (  4.6650219056228202E-002, -6.2377117406962300E-002) (  8.7834240557958382E-003, -9.3507428628332931E-002) ( -2.6674439720807438E-003, -9.6339473958666124E-003) ( -1.6588474730885920E-002, -2.6328695650565900E-003)
 (  1.6588474730885920E-002, -2.6328695650565900E-003) ( -2.6674439720807438E-003,  9.6339473958666124E-003) ( -8.7834240557958382E-003, -9.3507428628332931E-002) (  4.6650219056228202E-002,  6.2377117406962300E-002) (  0.0000000000000000     , -0.0000000000000000     ) ( -4.8436730707139865E-003, -0.0000000000000000     ) (  6.6471060214971442E-002, -3.6538269051572203E-002) ( -3.2682327755328547E-002,  4.4487599915088993E-002) (  5.0138822977852989E-003, -4.5179808390898663E-002) ( -1.3734515168143630E-002, -4.6443582998496651E-002)
 ( -1.8453603013340301E-003,  3.3436015126440568E-003) (  1.3544432900574332E-002, -2.1497289978973746E-003) (  9.1173233575661313E-003, -2.9702591908865983E-002) (  0.0000000000000000     , -0.0000000000000000     ) (  4.6650219056228202E-002,  6.2377117406962300E-002) (  6.6471060214971442E-002,  3.6538269051572203E-002) ( -2.3943470744809329E-003, -0.0000000000000000     ) (  1.2618168262844889E-002, -7.0323321848780396E-003) ( -6.4938198734263847E-002,  8.6495703038466917E-002) ( -9.2334538712396767E-003, 0.11837801006471593     )
 (  0.0000000000000000     , -0.0000000000000000     ) ( -2.8188344217765704E-003,  5.1074356751534119E-003) (  0.0000000000000000     , -0.0000000000000000     ) (  9.1173233575661313E-003, -2.9702591908865983E-002) (  8.7834240557958382E-003,  9.3507428628332931E-002) ( -3.2682327755328547E-002, -4.4487599915088993E-002) (  1.2618168262844889E-002,  7.0323321848780396E-003) ( -5.2248338053526586E-003, -0.0000000000000000     ) ( -8.8604750195257875E-002,  4.8746954249779324E-002) (  5.8934033304673707E-002, -8.3685063453914174E-002)
 (  0.0000000000000000     , -0.0000000000000000     ) (  0.0000000000000000     , -0.0000000000000000     ) ( -2.8188344217765704E-003,  5.1074356751534119E-003) ( -1.3544432900574332E-002,  2.1497289978973746E-003) ( -2.6674439720807438E-003,  9.6339473958666124E-003) (  5.0138822977852989E-003,  4.5179808390898663E-002) ( -6.4938198734263847E-002, -8.6495703038466917E-002) ( -8.8604750195257875E-002, -4.8746954249779324E-002) ( -1.1600440882629414E-002, -0.0000000000000000     ) (  5.5501832388721681E-002, -2.9436720190510912E-002)
 (  0.0000000000000000     , -0.0000000000000000     ) (  0.0000000000000000     , -0.0000000000000000     ) (  0.0000000000000000     , -0.0000000000000000     ) ( -1.8453603013340301E-003,  3.3436015126440568E-003) ( -1.6588474730885920E-002,  2.6328695650565900E-003) ( -1.3734515168143630E-002,  4.6443582998496651E-002) ( -9.2334538712396767E-003,-0.11837801006471593     ) (  5.8934033304673707E-002,  8.3685063453914174E-002) (  5.5501832388721681E-002,  2.9436720190510912E-002) (  2.4063294833176995E-002, -0.0000000000000000     )
 Mode            6
 ( 0.14761400275007891     , -0.0000000000000000     ) (-0.28008082498653714     , 0.14216393003590605     ) ( -1.5726644010746616E-003,  1.5428361460662668E-003) ( -2.3688463389468197E-002, 0.14406294512166992     ) ( -2.2520795501282501E-002, -7.1136136268063491E-002) ( -2.6289411683738120E-002, -2.6799210853732089E-002) (  2.8688942884195004E-003,  9.3482743245773591E-004) (  0.0000000000000000     ,  0.0000000000000000     ) (  0.0000000000000000     ,  0.0000000000000000     ) (  0.0000000000000000     ,  0.0000000000000000     )
 (-0.28008082498653714     ,-0.14216393003590605     ) (-0.41908225519770054     , -0.0000000000000000     ) ( 0.48472462054452303     ,-0.24605446952861790     ) ( -2.2707995346938148E-003,  3.6968977530129699E-003) (  7.7185945290036660E-003, -4.6873387849666798E-002) ( -5.0032896009050126E-003, -1.5805693591469969E-002) ( -2.1465214754373584E-002, -2.1881464033633453E-002) (  4.3823084125029447E-003,  1.4279724903195976E-003) (  0.0000000000000000     ,  0.0000000000000000     ) (  0.0000000000000000     ,  0.0000000000000000     )
 ( -1.5726644010746616E-003, -1.5428361460662668E-003) ( 0.48472462054452303     , 0.24605446952861790     ) ( 0.34071554219370093     , -0.0000000000000000     ) ( -7.4941778461376007E-002,  3.8045555267944495E-002) ( -1.7501295899865399E-003,  2.7007193757025367E-003) (  1.7389369211469868E-002,-0.10568683891477788     ) (  1.3793560740019166E-002,  4.3566101806693687E-002) (  0.0000000000000000     ,  0.0000000000000000     ) (  4.3823084125029447E-003,  1.4279724903195976E-003) (  0.0000000000000000     ,  0.0000000000000000     )
 ( -2.3688463389468197E-002,-0.14406294512166992     ) ( -2.2707995346938148E-003, -3.6968977530129699E-003) ( -7.4941778461376007E-002, -3.8045555267944495E-002) ( 0.21252472801340216     , -0.0000000000000000     ) (-0.36721284757832967     , 0.18640643964635223     ) ( -1.0447403152279897E-003,  9.9378035419738766E-004) (  0.0000000000000000     ,  0.0000000000000000     ) (  1.3793560740019166E-002,  4.3566101806693687E-002) (  2.1465214754373584E-002,  2.1881464033633453E-002) (  2.8688942884195004E-003,  9.3482743245773591E-004)
 ( -2.2520795501282501E-002,  7.1136136268063491E-002) (  7.7185945290036660E-003,  4.6873387849666798E-002) ( -1.7501295899865399E-003, -2.7007193757025367E-003) (-0.36721284757832967     ,-0.18640643964635223     ) (-0.28177201775948146     , -0.0000000000000000     ) (  0.0000000000000000     ,  0.0000000000000000     ) ( -1.0447403152279897E-003,  9.9378035419738766E-004) ( -1.7389369211469868E-002, 0.10568683891477788     ) ( -5.0032896009050126E-003, -1.5805693591469969E-002) (  2.6289411683738120E-002,  2.6799210853732089E-002)
 ( -2.6289411683738120E-002,  2.6799210853732089E-002) ( -5.0032896009050126E-003,  1.5805693591469969E-002) (  1.7389369211469868E-002, 0.10568683891477788     ) ( -1.0447403152279897E-003, -9.9378035419738766E-004) (  0.0000000000000000     , -0.0000000000000000     ) (-0.28177201775948146     , -0.0000000000000000     ) ( 0.36721284757832967     ,-0.18640643964635223     ) ( -1.7501295899865399E-003,  2.7007193757025367E-003) ( -7.7185945290036660E-003,  4.6873387849666798E-002) ( -2.2520795501282501E-002, -7.1136136268063491E-002)
 (  2.8688942884195004E-003, -9.3482743245773591E-004) ( -2.1465214754373584E-002,  2.1881464033633453E-002) (  1.3793560740019166E-002, -4.3566101806693687E-002) (  0.0000000000000000     , -0.0000000000000000     ) ( -1.0447403152279897E-003, -9.9378035419738766E-004) ( 0.36721284757832967     , 0.18640643964635223     ) ( 0.21252472801340216     , -0.0000000000000000     ) (  7.4941778461376007E-002, -3.8045555267944495E-002) ( -2.2707995346938148E-003,  3.6968977530129699E-003) (  2.3688463389468197E-002,-0.14406294512166992     )
 (  0.0000000000000000     , -0.0000000000000000     ) (  4.3823084125029447E-003, -1.4279724903195976E-003) (  0.0000000000000000     , -0.0000000000000000     ) (  1.3793560740019166E-002, -4.3566101806693687E-002) ( -1.7389369211469868E-002,-0.10568683891477788     ) ( -1.7501295899865399E-003, -2.7007193757025367E-003) (  7.4941778461376007E-002,  3.8045555267944495E-002) ( 0.34071554219370093     , -0.0000000000000000     ) (-0.48472462054452303     , 0.24605446952861790     ) ( -1.5726644010746616E-003,  1.5428361460662668E-003)
 (  0.0000000000000000     , -0.0000000000000000     ) (  0.0000000000000000     , -0.0000000000000000     ) (  4.3823084125029447E-003, -1.4279724903195976E-003) (  2.1465214754373584E-002, -2.1881464033633453E-002) ( -5.0032896009050126E-003,  1.5805693591469969E-002) ( -7.7185945290036660E-003, -4.6873387849666798E-002) ( -2.2707995346938148E-003, -3.6968977530129699E-003) (-0.48472462054452303     ,-0.24605446952861790     ) (-0.41908225519770054     , -0.0000000000000000     ) ( 0.28008082498653714     ,-0.14216393003590605     )
 (  0.0000000000000000     , -0.0000000000000000     ) (  0.0000000000000000     , -0.0000000000000000     ) (  0.0000000000000000     , -0.0000000000000000     ) (  2.8688942884195004E-003, -9.3482743245773591E-004) (  2.6289411683738120E-002, -2.6799210853732089E-002) ( -2.2520795501282501E-002,  7.1136136268063491E-002) (  2.3688463389468197E-002, 0.14406294512166992     ) ( -1.5726644010746616E-003, -1.5428361460662668E-003) ( 0.28008082498653714     , 0.14216393003590605     ) ( 0.14761400275007891     , -0.0000000000000000     )
 Mode            7
 ( -9.6381714572573010E-002, -0.0000000000000000     ) ( -5.5676770456494142E-002,  2.8541397779753622E-002) (  5.3435108986495609E-002, -7.3199879890518460E-002) (  3.3685326670555939E-002,-0.20834955840319663     ) ( -6.9514746099412023E-002,-0.21836746936914375     ) ( -3.6638123196926359E-002, -3.7240371092637260E-002) ( -1.3306949562035255E-002, -4.4799360746702200E-003) (  0.0000000000000000     ,  0.0000000000000000     ) (  0.0000000000000000     ,  0.0000000000000000     ) (  0.0000000000000000     ,  0.0000000000000000     )
 ( -5.5676770456494142E-002, -2.8541397779753622E-002) ( 0.38403713853413096     , -0.0000000000000000     ) ( 0.10743582105284842     , -5.5061357216637991E-002) ( -5.7981451318201087E-002,  7.9414371742378934E-002) ( -1.2585360043458699E-002,  7.7842576696994001E-002) ( -1.4735174524306711E-002, -4.6289190734566173E-002) ( -2.9914902321899174E-002, -3.0406635669618046E-002) ( -2.0326701212328671E-002, -6.8432153902465397E-003) (  0.0000000000000000     ,  0.0000000000000000     ) (  0.0000000000000000     ,  0.0000000000000000     )
 (  5.3435108986495609E-002,  7.3199879890518460E-002) ( 0.10743582105284842     ,  5.5061357216637991E-002) (-0.30535125635937843     , -0.0000000000000000     ) ( -1.4351902505271168E-002,  7.3725122591570703E-003) ( -2.8156001289215263E-002,  3.8568310571800428E-002) ( -2.6337337070429939E-002, 0.16290092773399986     ) (  4.3877946501229156E-002, 0.13783169172764176     ) (  0.0000000000000000     ,  0.0000000000000000     ) ( -2.0326701212328671E-002, -6.8432153902465397E-003) (  0.0000000000000000     ,  0.0000000000000000     )
 (  3.3685326670555939E-002, 0.20834955840319663     ) ( -5.7981451318201087E-002, -7.9414371742378934E-002) ( -1.4351902505271168E-002, -7.3725122591570703E-003) (-0.20580774185546599     , -0.0000000000000000     ) ( -7.8229158467957388E-002,  4.0111875456856134E-002) (  4.3998476541093109E-002, -6.0258985648776645E-002) (  0.0000000000000000     ,  0.0000000000000000     ) (  4.3877946501229156E-002, 0.13783169172764176     ) (  2.9914902321899174E-002,  3.0406635669618046E-002) ( -1.3306949562035255E-002, -4.4799360746702200E-003)
 ( -6.9514746099412023E-002, 0.21836746936914375     ) ( -1.2585360043458699E-002, -7.7842576696994001E-002) ( -2.8156001289215263E-002, -3.8568310571800428E-002) ( -7.8229158467957388E-002, -4.0111875456856134E-002) ( 0.22350357425328649     , -0.0000000000000000     ) (  0.0000000000000000     ,  0.0000000000000000     ) (  4.3998476541093109E-002, -6.0258985648776645E-002) (  2.6337337070429939E-002,-0.16290092773399986     ) ( -1.4735174524306711E-002, -4.6289190734566173E-002) (  3.6638123196926359E-002,  3.7240371092637260E-002)
 ( -3.6638123196926359E-002,  3.7240371092637260E-002) ( -1.4735174524306711E-002,  4.6289190734566173E-002) ( -2.6337337070429939E-002,-0.16290092773399986     ) (  4.3998476541093109E-002,  6.0258985648776645E-002) (  0.0000000000000000     , -0.0000000000000000     ) ( 0.22350357425328649     , -0.0000000000000000     ) (  7.8229158467957388E-002, -4.0111875456856134E-002) ( -2.8156001289215263E-002,  3.8568310571800428E-002) (  1.2585360043458699E-002, -7.7842576696994001E-002) ( -6.9514746099412023E-002,-0.21836746936914375     )
 ( -1.3306949562035255E-002,  4.4799360746702200E-003) ( -2.9914902321899174E-002,  3.0406635669618046E-002) (  4.3877946501229156E-002,-0.13783169172764176     ) (  0.0000000000000000     , -0.0000000000000000     ) (  4.3998476541093109E-002,  6.0258985648776645E-002) (  7.8229158467957388E-002,  4.0111875456856134E-002) (-0.20580774185546599     , -0.0000000000000000     ) (  1.4351902505271168E-002, -7.3725122591570703E-003) ( -5.7981451318201087E-002,  7.9414371742378934E-002) ( -3.3685326670555939E-002, 0.20834955840319663     )
 (  0.0000000000000000     , -0.0000000000000000     ) ( -2.0326701212328671E-002,  6.8432153902465397E-003) (  0.0000000000000000     , -0.0000000000000000     ) (  4.3877946501229156E-002,-0.13783169172764176     ) (  2.6337337070429939E-002, 0.16290092773399986     ) ( -2.8156001289215263E-002, -3.8568310571800428E-002) (  1.4351902505271168E-002,  7.3725122591570703E-003) (-0.30535125635937843     , -0.0000000000000000     ) (-0.10743582105284842     ,  5.5061357216637991E-002) (  5.3435108986495609E-002, -7.3199879890518460E-002)
 (  0.0000000000000000     , -0.0000000000000000     ) (  0.0000000000000000     , -0.0000000000000000     ) ( -2.0326701212328671E-002,  6.8432153902465397E-003) (  2.9914902321899174E-002, -3.0406635669618046E-002) ( -1.4735174524306711E-002,  4.6289190734566173E-002) (  1.2585360043458699E-002,  7.7842576696994001E-002) ( -5.7981451318201087E-002, -7.9414371742378934E-002) (-0.10743582105284842     , -5.5061357216637991E-002) ( 0.38403713853413096     , -0.0000000000000000     ) (  5.5676770456494142E-002, -2.8541397779753622E-002)
 (  0.0000000000000000     , -0.0000000000000000     ) (  0.0000000000000000     , -0.0000000000000000     ) (  0.0000000000000000     , -0.0000000000000000     ) ( -1.3306949562035255E-002,  4.4799360746702200E-003) (  3.6638123196926359E-002, -3.7240371092637260E-002) ( -6.9514746099412023E-002, 0.21836746936914375     ) ( -3.3685326670555939E-002,-0.20834955840319663     ) (  5.3435108986495609E-002,  7.3199879890518460E-002) (  5.5676770456494142E-002,  2.8541397779753622E-002) ( -9.6381714572573010E-002, -0.0000000000000000     )
 Mode            8
 (  2.6996422800848116E-003, -0.0000000000000000     ) (-0.10486790001081774     ,  5.3566718974032958E-002) ( 0.11260749701646522     ,-0.15432299113934594     ) (  3.0115251944308127E-002,-0.18768404940242556     ) (-0.11345788374072004     ,-0.35658308738251732     ) ( -7.9551300810270578E-002, -8.0850600666586461E-002) ( -3.4453996571779874E-002, -1.1596177608367307E-002) (  0.0000000000000000     ,  0.0000000000000000     ) (  0.0000000000000000     ,  0.0000000000000000     ) (  0.0000000000000000     ,  0.0000000000000000     )
 (-0.10486790001081774     , -5.3566718974032958E-002) ( 0.21959647000374916     , -0.0000000000000000     ) ( 0.23899679435094254     ,-0.12198636562342086     ) (-0.11205584766904220     , 0.15356508272750949     ) ( -1.1189968708833724E-002,  6.9771955820852369E-002) ( -2.3991607407089454E-002, -7.5405986536077607E-002) ( -6.4953365119938961E-002, -6.6014239010220757E-002) ( -5.2629349094643431E-002, -1.7713453887498388E-002) (  0.0000000000000000     ,  0.0000000000000000     ) (  0.0000000000000000     ,  0.0000000000000000     )
 ( 0.11260749701646522     , 0.15432299113934594     ) ( 0.23899679435094254     , 0.12198636562342086     ) (-0.18649508895831016     , -0.0000000000000000     ) ( -3.9750854215450736E-002,  2.0294758818094789E-002) ( -5.4624909185409264E-002,  7.4871702486935435E-002) ( -2.3484468831986051E-002, 0.14639364813672787     ) (  7.1722070499581750E-002, 0.22540644665717099     ) (  0.0000000000000000     ,  0.0000000000000000     ) ( -5.2629349094643431E-002, -1.7713453887498388E-002) (  0.0000000000000000     ,  0.0000000000000000     )
 (  3.0115251944308127E-002, 0.18768404940242556     ) (-0.11205584766904220     ,-0.15356508272750949     ) ( -3.9750854215450736E-002, -2.0294758818094789E-002) (-0.13727599413023087     , -0.0000000000000000     ) (-0.18017467584293934     ,  9.1973662630543726E-002) (  8.8431551277320594E-002,-0.12116696633691616     ) (  0.0000000000000000     ,  0.0000000000000000     ) (  7.1722070499581750E-002, 0.22540644665717099     ) (  6.4953365119938961E-002,  6.6014239010220757E-002) ( -3.4453996571779874E-002, -1.1596177608367307E-002)
 (-0.11345788374072004     , 0.35658308738251732     ) ( -1.1189968708833724E-002, -6.9771955820852369E-002) ( -5.4624909185409264E-002, -7.4871702486935435E-002) (-0.18017467584293934     , -9.1973662630543726E-002) ( 0.10147497080470705     , -0.0000000000000000     ) (  0.0000000000000000     ,  0.0000000000000000     ) (  8.8431551277320594E-002,-0.12116696633691616     ) (  2.3484468831986051E-002,-0.14639364813672787     ) ( -2.3991607407089454E-002, -7.5405986536077607E-002) (  7.9551300810270578E-002,  8.0850600666586461E-002)
 ( -7.9551300810270578E-002,  8.0850600666586461E-002) ( -2.3991607407089454E-002,  7.5405986536077607E-002) ( -2.3484468831986051E-002,-0.14639364813672787     ) (  8.8431551277320594E-002, 0.12116696633691616     ) (  0.0000000000000000     , -0.0000000000000000     ) ( 0.10147497080470705     , -0.0000000000000000     ) ( 0.18017467584293934     , -9.1973662630543726E-002) ( -5.4624909185409264E-002,  7.4871702486935435E-002) (  1.1189968708833724E-002, -6.9771955820852369E-002) (-0.11345788374072002     ,-0.35658308738251732     )
 ( -3.4453996571779874E-002,  1.1596177608367307E-002) ( -6.4953365119938961E-002,  6.6014239010220757E-002) (  7.1722070499581750E-002,-0.22540644665717099     ) (  0.0000000000000000     , -0.0000000000000000     ) (  8.8431551277320594E-002, 0.12116696633691616     ) ( 0.18017467584293934     ,  9.1973662630543726E-002) (-0.13727599413023087     , -0.0000000000000000     ) (  3.9750854215450736E-002, -2.0294758818094789E-002) (-0.11205584766904220     , 0.15356508272750949     ) ( -3.0115251944308127E-002, 0.18768404940242556     )
 (  0.0000000000000000     , -0.0000000000000000     ) ( -5.2629349094643431E-002,  1.7713453887498388E-002) (  0.0000000000000000     , -0.0000000000000000     ) (  7.1722070499581750E-002,-0.22540644665717099     ) (  2.3484468831986051E-002, 0.14639364813672787     ) ( -5.4624909185409264E-002, -7.4871702486935435E-002) (  3.9750854215450736E-002,  2.0294758818094789E-002) (-0.18649508895831016     , -0.0000000000000000     ) (-0.23899679435094254     , 0.12198636562342086     ) ( 0.11260749701646522     ,-0.15432299113934594     )
 (  0.0000000000000000     , -0.0000000000000000     ) (  0.0000000000000000     , -0.0000000000000000     ) ( -5.2629349094643431E-002,  1.7713453887498388E-002) (  6.4953365119938961E-002, -6.6014239010220757E-002) ( -2.3991607407089454E-002,  7.5405986536077607E-002) (  1.1189968708833724E-002,  6.9771955820852369E-002) (-0.11205584766904220     ,-0.15356508272750949     ) (-0.23899679435094254     ,-0.12198636562342086     ) ( 0.21959647000374916     , -0.0000000000000000     ) ( 0.10486790001081774     , -5.3566718974032958E-002)
 (  0.0000000000000000     , -0.0000000000000000     ) (  0.0000000000000000     , -0.0000000000000000     ) (  0.0000000000000000     , -0.0000000000000000     ) ( -3.4453996571779874E-002,  1.1596177608367307E-002) (  7.9551300810270578E-002, -8.0850600666586461E-002) (-0.11345788374072002     , 0.35658308738251732     ) ( -3.0115251944308127E-002,-0.18768404940242556     ) ( 0.11260749701646522     , 0.15432299113934594     ) ( 0.10486790001081774     ,  5.3566718974032958E-002) (  2.6996422800848116E-003, -0.0000000000000000     )
 Mode            9
 (-0.20444757781798620     , -0.0000000000000000     ) (-0.16259043863844572     , 0.11247525126906999     ) ( 0.22560704259451084     ,-0.25973536940450526     ) (  3.5601748593784392E-002,-0.49271630136393679     ) ( -6.7328756008929069E-002,-0.25823666302536019     ) (  1.9959183076115512E-002,  2.1909993900908125E-002) (  1.4249702213784403E-003,  5.2056896293605306E-004) (  0.0000000000000000     ,  0.0000000000000000     ) (  0.0000000000000000     ,  0.0000000000000000     ) (  0.0000000000000000     ,  0.0000000000000000     )
 (-0.16259043863844572     ,-0.11247525126906999     ) ( 0.88507793803728507     , -0.0000000000000000     ) ( 0.38127582437302759     ,-0.25008092680034244     ) (-0.23716224768676930     , 0.28388336676062964     ) ( -1.3707901775041029E-002, 0.17846773923293613     ) ( -1.5378027493951476E-002, -5.8417195131902647E-002) (  1.6296604739758847E-002,  1.7889435108238812E-002) (  2.1766779675082277E-003,  7.9518222569970813E-004) (  0.0000000000000000     ,  0.0000000000000000     ) (  0.0000000000000000     ,  0.0000000000000000     )
 ( 0.22560704259451084     , 0.25973536940450526     ) ( 0.38127582437302759     , 0.25008092680034244     ) (-0.74794040524904770     , -0.0000000000000000     ) ( -7.9183082895214474E-002,  5.0653033303343233E-002) (-0.12290942717755625     , 0.14543647372990259     ) ( -2.8242254775977752E-002, 0.37961832694844094     ) (  4.0465883391255703E-002, 0.15624245032967063     ) (  0.0000000000000000     ,  0.0000000000000000     ) (  2.1766779675082277E-003,  7.9518222569970813E-004) (  0.0000000000000000     ,  0.0000000000000000     )
 (  3.5601748593784392E-002, 0.49271630136393679     ) (-0.23716224768676930     ,-0.28388336676062964     ) ( -7.9183082895214474E-002, -5.0653033303343233E-002) (-0.48610620520579650     , -0.0000000000000000     ) (-0.30374332896343609     , 0.19853489259126114     ) ( 0.16763575071415077     ,-0.19976006217970479     ) (  0.0000000000000000     ,  0.0000000000000000     ) (  4.0465883391255703E-002, 0.15624245032967063     ) ( -1.6296604739758847E-002, -1.7889435108238812E-002) (  1.4249702213784403E-003,  5.2056896293605306E-004)
 ( -6.7328756008929069E-002, 0.25823666302536019     ) ( -1.3707901775041029E-002,-0.17846773923293613     ) (-0.12290942717755625     ,-0.14543647372990259     ) (-0.30374332896343609     ,-0.19853489259126114     ) ( 0.55341625023554530     , -0.0000000000000000     ) (  0.0000000000000000     ,  0.0000000000000000     ) ( 0.16763575071415077     ,-0.19976006217970479     ) (  2.8242254775977752E-002,-0.37961832694844094     ) ( -1.5378027493951476E-002, -5.8417195131902647E-002) ( -1.9959183076115512E-002, -2.1909993900908125E-002)
 (  1.9959183076115512E-002, -2.1909993900908125E-002) ( -1.5378027493951476E-002,  5.8417195131902647E-002) ( -2.8242254775977752E-002,-0.37961832694844094     ) ( 0.16763575071415077     , 0.19976006217970479     ) (  0.0000000000000000     , -0.0000000000000000     ) ( 0.55341625023554530     , -0.0000000000000000     ) ( 0.30374332896343609     ,-0.19853489259126114     ) (-0.12290942717755625     , 0.14543647372990259     ) (  1.3707901775041029E-002,-0.17846773923293613     ) ( -6.7328756008929069E-002,-0.25823666302536019     )
 (  1.4249702213784403E-003, -5.2056896293605306E-004) (  1.6296604739758847E-002, -1.7889435108238812E-002) (  4.0465883391255703E-002,-0.15624245032967063     ) (  0.0000000000000000     , -0.0000000000000000     ) ( 0.16763575071415077     , 0.19976006217970479     ) ( 0.30374332896343609     , 0.19853489259126114     ) (-0.48610620520579650     , -0.0000000000000000     ) (  7.9183082895214474E-002, -5.0653033303343233E-002) (-0.23716224768676930     , 0.28388336676062964     ) ( -3.5601748593784392E-002, 0.49271630136393679     )
 (  0.0000000000000000     , -0.0000000000000000     ) (  2.1766779675082277E-003, -7.9518222569970813E-004) (  0.0000000000000000     , -0.0000000000000000     ) (  4.0465883391255703E-002,-0.15624245032967063     ) (  2.8242254775977752E-002, 0.37961832694844094     ) (-0.12290942717755625     ,-0.14543647372990259     ) (  7.9183082895214474E-002,  5.0653033303343233E-002) (-0.74794040524904770     , -0.0000000000000000     ) (-0.38127582437302759     , 0.25008092680034244     ) ( 0.22560704259451084     ,-0.25973536940450526     )
 (  0.0000000000000000     , -0.0000000000000000     ) (  0.0000000000000000     , -0.0000000000000000     ) (  2.1766779675082277E-003, -7.9518222569970813E-004) ( -1.6296604739758847E-002,  1.7889435108238812E-002) ( -1.5378027493951476E-002,  5.8417195131902647E-002) (  1.3707901775041029E-002, 0.17846773923293613     ) (-0.23716224768676930     ,-0.28388336676062964     ) (-0.38127582437302759     ,-0.25008092680034244     ) ( 0.88507793803728507     , -0.0000000000000000     ) ( 0.16259043863844572     ,-0.11247525126906999     )
 (  0.0000000000000000     , -0.0000000000000000     ) (  0.0000000000000000     , -0.0000000000000000     ) (  0.0000000000000000     , -0.0000000000000000     ) (  1.4249702213784403E-003, -5.2056896293605306E-004) ( -1.9959183076115512E-002,  2.1909993900908125E-002) ( -6.7328756008929069E-002, 0.25823666302536019     ) ( -3.5601748593784392E-002,-0.49271630136393679     ) ( 0.22560704259451084     , 0.25973536940450526     ) ( 0.16259043863844572     , 0.11247525126906999     ) (-0.20444757781798620     , -0.0000000000000000     )
 Mode           10
 ( 0.18942211784368210     , -0.0000000000000000     ) (  4.5811085668559036E-002, -2.3230790311477040E-002) (  3.4286268953242147E-002, -4.6744622247839054E-002) (  3.7954602868381197E-003, -2.3416344455237194E-002) ( -1.3421670784629140E-002, -4.1780060997666582E-002) ( -5.3540064763775846E-002, -5.4293698081072705E-002) (  2.3931374708635156E-002,  8.0186774681083282E-003) (  0.0000000000000000     ,  0.0000000000000000     ) (  0.0000000000000000     ,  0.0000000000000000     ) (  0.0000000000000000     ,  0.0000000000000000     )
 (  4.5811085668559036E-002,  2.3230790311477040E-002) (-0.60393446605549850     , -0.0000000000000000     ) ( -6.0057302633296644E-002,  3.0454416010394916E-002) ( -1.0258754061562271E-002,  1.3896387197060454E-002) ( -3.0319605366107042E-004,  1.9146914087740559E-003) ( -3.7126133645952390E-003, -1.1587982483402526E-002) ( -4.3715279822271996E-002, -4.4330618849118097E-002) (  3.6555778695557456E-002,  1.2248732157014419E-002) (  0.0000000000000000     ,  0.0000000000000000     ) (  0.0000000000000000     ,  0.0000000000000000     )
 (  3.4286268953242147E-002,  4.6744622247839054E-002) ( -6.0057302633296644E-002, -3.0454416010394916E-002) ( 0.46092078409149945     , -0.0000000000000000     ) (  1.2332958594059525E-002, -6.2543868679866294E-003) ( -1.1369288593708594E-002,  1.5475768823115646E-002) ( -1.8526862272862166E-003,  1.1474374001537602E-002) (  6.8779291158622153E-003,  2.1353113019949022E-002) (  0.0000000000000000     ,  0.0000000000000000     ) (  3.6555778695557456E-002,  1.2248732157014419E-002) (  0.0000000000000000     ,  0.0000000000000000     )
 (  3.7954602868381197E-003,  2.3416344455237194E-002) ( -1.0258754061562271E-002, -1.3896387197060454E-002) (  1.2332958594059525E-002,  6.2543868679866294E-003) ( 0.30918240380349049     , -0.0000000000000000     ) (  5.0051518033524783E-002, -2.5381153710018485E-002) (  5.3773079077526278E-003, -7.2594340217286227E-003) (  0.0000000000000000     ,  0.0000000000000000     ) (  6.8779291158622153E-003,  2.1353113019949022E-002) (  4.3715279822271996E-002,  4.4330618849118097E-002) (  2.3931374708635156E-002,  8.0186774681083282E-003)
 ( -1.3421670784629140E-002,  4.1780060997666582E-002) ( -3.0319605366107042E-004, -1.9146914087740559E-003) ( -1.1369288593708594E-002, -1.5475768823115646E-002) (  5.0051518033524783E-002,  2.5381153710018485E-002) (-0.35559083968317340     , -0.0000000000000000     ) (  0.0000000000000000     ,  0.0000000000000000     ) (  5.3773079077526278E-003, -7.2594340217286227E-003) (  1.8526862272862166E-003, -1.1474374001537602E-002) ( -3.7126133645952390E-003, -1.1587982483402526E-002) (  5.3540064763775846E-002,  5.4293698081072705E-002)
 ( -5.3540064763775846E-002,  5.4293698081072705E-002) ( -3.7126133645952390E-003,  1.1587982483402526E-002) ( -1.8526862272862166E-003, -1.1474374001537602E-002) (  5.3773079077526278E-003,  7.2594340217286227E-003) (  0.0000000000000000     , -0.0000000000000000     ) (-0.35559083968317340     , -0.0000000000000000     ) ( -5.0051518033524783E-002,  2.5381153710018485E-002) ( -1.1369288593708594E-002,  1.5475768823115646E-002) (  3.0319605366107042E-004, -1.9146914087740559E-003) ( -1.3421670784629140E-002, -4.1780060997666575E-002)
 (  2.3931374708635156E-002, -8.0186774681083282E-003) ( -4.3715279822271996E-002,  4.4330618849118097E-002) (  6.8779291158622153E-003, -2.1353113019949022E-002) (  0.0000000000000000     , -0.0000000000000000     ) (  5.3773079077526278E-003,  7.2594340217286227E-003) ( -5.0051518033524783E-002, -2.5381153710018485E-002) ( 0.30918240380349049     , -0.0000000000000000     ) ( -1.2332958594059525E-002,  6.2543868679866294E-003) ( -1.0258754061562271E-002,  1.3896387197060454E-002) ( -3.7954602868381197E-003,  2.3416344455237194E-002)
 (  0.0000000000000000     , -0.0000000000000000     ) (  3.6555778695557456E-002, -1.2248732157014419E-002) (  0.0000000000000000     , -0.0000000000000000     ) (  6.8779291158622153E-003, -2.1353113019949022E-002) (  1.8526862272862166E-003,  1.1474374001537602E-002) ( -1.1369288593708594E-002, -1.5475768823115646E-002) ( -1.2332958594059525E-002, -6.2543868679866294E-003) ( 0.46092078409149945     , -0.0000000000000000     ) (  6.0057302633296644E-002, -3.0454416010394916E-002) (  3.4286268953242147E-002, -4.6744622247839054E-002)
 (  0.0000000000000000     , -0.0000000000000000     ) (  0.0000000000000000     , -0.0000000000000000     ) (  3.6555778695557456E-002, -1.2248732157014419E-002) (  4.3715279822271996E-002, -4.4330618849118097E-002) ( -3.7126133645952390E-003,  1.1587982483402526E-002) (  3.0319605366107042E-004,  1.9146914087740559E-003) ( -1.0258754061562271E-002, -1.3896387197060454E-002) (  6.0057302633296644E-002,  3.0454416010394916E-002) (-0.60393446605549850     , -0.0000000000000000     ) ( -4.5811085668559036E-002,  2.3230790311477040E-002)
 (  0.0000000000000000     , -0.0000000000000000     ) (  0.0000000000000000     , -0.0000000000000000     ) (  0.0000000000000000     , -0.0000000000000000     ) (  2.3931374708635156E-002, -8.0186774681083282E-003) (  5.3540064763775846E-002, -5.4293698081072705E-002) ( -1.3421670784629140E-002,  4.1780060997666575E-002) ( -3.7954602868381197E-003, -2.3416344455237194E-002) (  3.4286268953242147E-002,  4.6744622247839054E-002) ( -4.5811085668559036E-002, -2.3230790311477040E-002) ( 0.18942211784368210     , -0.0000000000000000     )
 Mode           11
 (  3.1684642308536980E-002, -0.0000000000000000     ) ( -4.8115714498241743E-002,  2.4508339751843831E-002) ( -9.1330449443330561E-003,  1.2621799161728290E-002) (  1.5714941299182675E-002, -9.6925388120553596E-002) ( -1.0077886988166432E-002, -3.1290658970887369E-002) (  3.7963550278613825E-002,  3.8562489032795591E-002) (  1.4312029808233888E-002,  4.7866883115391945E-003) (  0.0000000000000000     ,  0.0000000000000000     ) (  0.0000000000000000     ,  0.0000000000000000     ) (  0.0000000000000000     ,  0.0000000000000000     )
 ( -4.8115714498241743E-002, -2.4508339751843831E-002) ( -8.7672218011856054E-002, -0.0000000000000000     ) (  7.1414552183599406E-002, -3.6396251350830418E-002) (  1.0643196310163458E-002, -1.4683696721069827E-002) ( -4.1760024483292676E-003,  2.5790618193182156E-002) ( -2.2017931645005543E-003, -6.8365683768470912E-003) (  3.0997109002366005E-002,  3.1486140447340528E-002) (  2.1861986648232034E-002,  7.3117871719295732E-003) (  0.0000000000000000     ,  0.0000000000000000     ) (  0.0000000000000000     ,  0.0000000000000000     )
 ( -9.1330449443330561E-003, -1.2621799161728290E-002) (  7.1414552183599406E-002,  3.6396251350830418E-002) (  6.1283192694770082E-002, -0.0000000000000000     ) ( -6.5468587777451279E-003,  3.3460933993220403E-003) (  5.2699003155858267E-003, -7.2742011427350305E-003) ( -1.0591600368460555E-002,  6.5360242195944593E-002) (  6.2407480068867186E-003,  1.9376316994689172E-002) (  0.0000000000000000     ,  0.0000000000000000     ) (  2.1861986648232034E-002,  7.3117871719295732E-003) (  0.0000000000000000     ,  0.0000000000000000     )
 (  1.5714941299182675E-002,  9.6925388120553596E-002) (  1.0643196310163458E-002,  1.4683696721069827E-002) ( -6.5468587777451279E-003, -3.3460933993220403E-003) (  4.2783699628728973E-002, -0.0000000000000000     ) ( -5.0096048711044561E-002,  2.5539887474262789E-002) ( -7.6012405465235256E-003,  1.0488495599367424E-002) (  0.0000000000000000     ,  0.0000000000000000     ) (  6.2407480068867186E-003,  1.9376316994689172E-002) ( -3.0997109002366005E-002, -3.1486140447340528E-002) (  1.4312029808233888E-002,  4.7866883115391945E-003)
 ( -1.0077886988166432E-002,  3.1290658970887369E-002) ( -4.1760024483292676E-003, -2.5790618193182156E-002) (  5.2699003155858267E-003,  7.2742011427350305E-003) ( -5.0096048711044561E-002, -2.5539887474262789E-002) ( -4.8079316620179988E-002, -0.0000000000000000     ) (  0.0000000000000000     ,  0.0000000000000000     ) ( -7.6012405465235256E-003,  1.0488495599367424E-002) (  1.0591600368460555E-002, -6.5360242195944593E-002) ( -2.2017931645005543E-003, -6.8365683768470912E-003) ( -3.7963550278613825E-002, -3.8562489032795591E-002)
 (  3.7963550278613825E-002, -3.8562489032795591E-002) ( -2.2017931645005543E-003,  6.8365683768470912E-003) ( -1.0591600368460555E-002, -6.5360242195944593E-002) ( -7.6012405465235256E-003, -1.0488495599367424E-002) (  0.0000000000000000     , -0.0000000000000000     ) ( -4.8079316620179988E-002, -0.0000000000000000     ) (  5.0096048711044561E-002, -2.5539887474262789E-002) (  5.2699003155858267E-003, -7.2742011427350305E-003) (  4.1760024483292676E-003, -2.5790618193182156E-002) ( -1.0077886988166432E-002, -3.1290658970887369E-002)
 (  1.4312029808233888E-002, -4.7866883115391945E-003) (  3.0997109002366005E-002, -3.1486140447340528E-002) (  6.2407480068867186E-003, -1.9376316994689172E-002) (  0.0000000000000000     , -0.0000000000000000     ) ( -7.6012405465235256E-003, -1.0488495599367424E-002) (  5.0096048711044561E-002,  2.5539887474262789E-002) (  4.2783699628728973E-002, -0.0000000000000000     ) (  6.5468587777451279E-003, -3.3460933993220403E-003) (  1.0643196310163458E-002, -1.4683696721069827E-002) ( -1.5714941299182675E-002,  9.6925388120553596E-002)
 (  0.0000000000000000     , -0.0000000000000000     ) (  2.1861986648232034E-002, -7.3117871719295732E-003) (  0.0000000000000000     , -0.0000000000000000     ) (  6.2407480068867186E-003, -1.9376316994689172E-002) (  1.0591600368460555E-002,  6.5360242195944593E-002) (  5.2699003155858267E-003,  7.2742011427350305E-003) (  6.5468587777451279E-003,  3.3460933993220403E-003) (  6.1283192694770082E-002, -0.0000000000000000     ) ( -7.1414552183599406E-002,  3.6396251350830418E-002) ( -9.1330449443330561E-003,  1.2621799161728290E-002)
 (  0.0000000000000000     , -0.0000000000000000     ) (  0.0000000000000000     , -0.0000000000000000     ) (  2.1861986648232034E-002, -7.3117871719295732E-003) ( -3.0997109002366005E-002,  3.1486140447340528E-002) ( -2.2017931645005543E-003,  6.8365683768470912E-003) (  4.1760024483292676E-003,  2.5790618193182156E-002) (  1.0643196310163458E-002,  1.4683696721069827E-002) ( -7.1414552183599406E-002, -3.6396251350830418E-002) ( -8.7672218011856054E-002, -0.0000000000000000     ) (  4.8115714498241743E-002, -2.4508339751843831E-002)
 (  0.0000000000000000     , -0.0000000000000000     ) (  0.0000000000000000     , -0.0000000000000000     ) (  0.0000000000000000     , -0.0000000000000000     ) (  1.4312029808233888E-002, -4.7866883115391945E-003) ( -3.7963550278613825E-002,  3.8562489032795591E-002) ( -1.0077886988166432E-002,  3.1290658970887369E-002) ( -1.5714941299182675E-002, -9.6925388120553596E-002) ( -9.1330449443330561E-003, -1.2621799161728290E-002) (  4.8115714498241743E-002,  2.4508339751843831E-002) (  3.1684642308536980E-002, -0.0000000000000000     )
 Mode           12
 ( -7.3168741238469087E-002, -0.0000000000000000     ) ( -8.3115360215614012E-002,  4.1873608066335027E-002) ( -7.5224949078579836E-002, 0.10268533279979611     ) ( -4.5661705387602947E-002, 0.28008031472463518     ) ( -3.2213274134015452E-002,-0.10118108488951146     ) (  3.5816798055947958E-002,  3.6349661947516994E-002) ( -1.6480625749710872E-002, -5.5450690026164701E-003) (  0.0000000000000000     ,  0.0000000000000000     ) (  0.0000000000000000     ,  0.0000000000000000     ) (  0.0000000000000000     ,  0.0000000000000000     )
 ( -8.3115360215614012E-002, -4.1873608066335027E-002) (  8.3977855115327571E-002, -0.0000000000000000     ) ( 0.12268850892172742     , -6.1714764648598562E-002) (  7.8464068004790222E-002,-0.10715089205958524     ) (  1.7564824342077630E-002,-0.10773648512899628     ) ( -6.1595469461005158E-003, -1.9347142525913453E-002) (  2.9244293152460327E-002,  2.9679374698026291E-002) ( -2.5174571666096140E-002, -8.4702328127477522E-003) (  0.0000000000000000     ,  0.0000000000000000     ) (  0.0000000000000000     ,  0.0000000000000000     )
 ( -7.5224949078579836E-002,-0.10268533279979611     ) ( 0.12268850892172742     ,  6.1714764648598562E-002) (  6.8942883998476534E-003, -0.0000000000000000     ) ( -1.3293701471238907E-002,  6.6461862372924375E-003) (  4.0664031614149658E-002, -5.5522392555748944E-002) (  3.6206137506231105E-002,-0.22207879480790937     ) (  2.1561724940140463E-002,  6.7724541956513187E-002) (  0.0000000000000000     ,  0.0000000000000000     ) ( -2.5174571666096140E-002, -8.4702328127477522E-003) (  0.0000000000000000     ,  0.0000000000000000     )
 ( -4.5661705387602947E-002,-0.28008031472463518     ) (  7.8464068004790222E-002, 0.10715089205958524     ) ( -1.3293701471238907E-002, -6.6461862372924375E-003) ( -1.8356561688635590E-002, -0.0000000000000000     ) ( -8.8304389470740444E-002,  4.4382812278868776E-002) ( -5.5699905477902240E-002,  7.6063699711243105E-002) (  0.0000000000000000     ,  0.0000000000000000     ) (  2.1561724940140463E-002,  6.7724541956513187E-002) ( -2.9244293152460327E-002, -2.9679374698026291E-002) ( -1.6480625749710872E-002, -5.5450690026164701E-003)
 ( -3.2213274134015452E-002, 0.10118108488951146     ) (  1.7564824342077630E-002, 0.10773648512899628     ) (  4.0664031614149658E-002,  5.5522392555748944E-002) ( -8.8304389470740444E-002, -4.4382812278868776E-002) (  6.5315941192945620E-004, -0.0000000000000000     ) (  0.0000000000000000     ,  0.0000000000000000     ) ( -5.5699905477902240E-002,  7.6063699711243105E-002) ( -3.6206137506231105E-002, 0.22207879480790937     ) ( -6.1595469461005158E-003, -1.9347142525913453E-002) ( -3.5816798055947958E-002, -3.6349661947516994E-002)
 (  3.5816798055947958E-002, -3.6349661947516994E-002) ( -6.1595469461005158E-003,  1.9347142525913453E-002) (  3.6206137506231105E-002, 0.22207879480790937     ) ( -5.5699905477902240E-002, -7.6063699711243105E-002) (  0.0000000000000000     , -0.0000000000000000     ) (  6.5315941192945620E-004, -0.0000000000000000     ) (  8.8304389470740444E-002, -4.4382812278868776E-002) (  4.0664031614149658E-002, -5.5522392555748944E-002) ( -1.7564824342077630E-002, 0.10773648512899628     ) ( -3.2213274134015452E-002,-0.10118108488951146     )
 ( -1.6480625749710872E-002,  5.5450690026164701E-003) (  2.9244293152460327E-002, -2.9679374698026291E-002) (  2.1561724940140463E-002, -6.7724541956513187E-002) (  0.0000000000000000     , -0.0000000000000000     ) ( -5.5699905477902240E-002, -7.6063699711243105E-002) (  8.8304389470740444E-002,  4.4382812278868776E-002) ( -1.8356561688635590E-002, -0.0000000000000000     ) (  1.3293701471238907E-002, -6.6461862372924375E-003) (  7.8464068004790222E-002,-0.10715089205958524     ) (  4.5661705387602947E-002,-0.28008031472463518     )
 (  0.0000000000000000     , -0.0000000000000000     ) ( -2.5174571666096140E-002,  8.4702328127477522E-003) (  0.0000000000000000     , -0.0000000000000000     ) (  2.1561724940140463E-002, -6.7724541956513187E-002) ( -3.6206137506231105E-002,-0.22207879480790937     ) (  4.0664031614149658E-002,  5.5522392555748944E-002) (  1.3293701471238907E-002,  6.6461862372924375E-003) (  6.8942883998476534E-003, -0.0000000000000000     ) (-0.12268850892172742     ,  6.1714764648598562E-002) ( -7.5224949078579836E-002, 0.10268533279979611     )
 (  0.0000000000000000     , -0.0000000000000000     ) (  0.0000000000000000     , -0.0000000000000000     ) ( -2.5174571666096140E-002,  8.4702328127477522E-003) ( -2.9244293152460327E-002,  2.9679374698026291E-002) ( -6.1595469461005158E-003,  1.9347142525913453E-002) ( -1.7564824342077630E-002,-0.10773648512899628     ) (  7.8464068004790222E-002, 0.10715089205958524     ) (-0.12268850892172742     , -6.1714764648598562E-002) (  8.3977855115327571E-002, -0.0000000000000000     ) (  8.3115360215614012E-002, -4.1873608066335027E-002)
 (  0.0000000000000000     , -0.0000000000000000     ) (  0.0000000000000000     , -0.0000000000000000     ) (  0.0000000000000000     , -0.0000000000000000     ) ( -1.6480625749710872E-002,  5.5450690026164701E-003) ( -3.5816798055947958E-002,  3.6349661947516994E-002) ( -3.2213274134015452E-002, 0.10118108488951146     ) (  4.5661705387602947E-002, 0.28008031472463518     ) ( -7.5224949078579836E-002,-0.10268533279979611     ) (  8.3115360215614012E-002,  4.1873608066335027E-002) ( -7.3168741238469087E-002, -0.0000000000000000     )
 Mode           13
 ( -5.6847260679206355E-002, -0.0000000000000000     ) ( -3.2219552497047346E-002,  1.6100964978772024E-002) ( -3.9315743737190975E-002,  5.3633499866037757E-002) ( -2.8514804504022620E-002, 0.17542198097233683     ) ( -3.9495948446055154E-002,-0.12427819361631195     ) (  7.5205069106592014E-003,  7.6250373034001924E-003) ( -1.7341552987732154E-003, -5.9323706966675819E-004) (  0.0000000000000000     ,  0.0000000000000000     ) (  0.0000000000000000     ,  0.0000000000000000     ) (  0.0000000000000000     ,  0.0000000000000000     )
 ( -3.2219552497047346E-002, -1.6100964978772024E-002) (  5.2166687939317877E-002, -0.0000000000000000     ) (  5.1552324215681192E-002, -2.5705191202158022E-002) (  3.5341727711457667E-002, -4.8220464357327589E-002) (  1.0545484845969901E-002, -6.4864649436554567E-002) ( -8.4460345618032531E-003, -2.6576281127798754E-002) (  6.1404681793965727E-003,  6.2258168876726241E-003) ( -2.6489659744790067E-003, -9.0618459226723676E-004) (  0.0000000000000000     ,  0.0000000000000000     ) (  0.0000000000000000     ,  0.0000000000000000     )
 ( -3.9315743737190975E-002, -5.3633499866037757E-002) (  5.1552324215681192E-002,  2.5705191202158022E-002) (  1.7308830197658522E-002, -0.0000000000000000     ) ( -7.7440694937974657E-003,  3.8454921398789286E-003) (  1.9004250788602954E-002, -2.5927224306375139E-002) (  2.2186605037648403E-002,-0.13648037327829543     ) (  2.4794027313630236E-002,  7.8017154196591901E-002) (  0.0000000000000000     ,  0.0000000000000000     ) ( -2.6489659744790067E-003, -9.0618459226723676E-004) (  0.0000000000000000     ,  0.0000000000000000     )
 ( -2.8514804504022620E-002,-0.17542198097233683     ) (  3.5341727711457667E-002,  4.8220464357327589E-002) ( -7.7440694937974657E-003, -3.8454921398789286E-003) ( -6.0150732550009883E-003, -0.0000000000000000     ) ( -3.9096256882513211E-002,  1.9481473467953193E-002) ( -2.5954347753056467E-002,  3.5413032890256865E-002) (  0.0000000000000000     ,  0.0000000000000000     ) (  2.4794027313630236E-002,  7.8017154196591901E-002) ( -6.1404681793965727E-003, -6.2258168876726241E-003) ( -1.7341552987732154E-003, -5.9323706966675819E-004)
 ( -3.9495948446055154E-002, 0.12427819361631195     ) (  1.0545484845969901E-002,  6.4864649436554567E-002) (  1.9004250788602954E-002,  2.5927224306375139E-002) ( -3.9096256882513211E-002, -1.9481473467953193E-002) ( -6.6131842027690457E-003, -0.0000000000000000     ) (  0.0000000000000000     ,  0.0000000000000000     ) ( -2.5954347753056467E-002,  3.5413032890256865E-002) ( -2.2186605037648403E-002, 0.13648037327829543     ) ( -8.4460345618032531E-003, -2.6576281127798754E-002) ( -7.5205069106592014E-003, -7.6250373034001924E-003)
 (  7.5205069106592014E-003, -7.6250373034001924E-003) ( -8.4460345618032531E-003,  2.6576281127798754E-002) (  2.2186605037648403E-002, 0.13648037327829543     ) ( -2.5954347753056467E-002, -3.5413032890256865E-002) (  0.0000000000000000     , -0.0000000000000000     ) ( -6.6131842027690457E-003, -0.0000000000000000     ) (  3.9096256882513211E-002, -1.9481473467953193E-002) (  1.9004250788602954E-002, -2.5927224306375139E-002) ( -1.0545484845969901E-002,  6.4864649436554567E-002) ( -3.9495948446055154E-002,-0.12427819361631195     )
 ( -1.7341552987732154E-003,  5.9323706966675819E-004) (  6.1404681793965727E-003, -6.2258168876726241E-003) (  2.4794027313630236E-002, -7.8017154196591901E-002) (  0.0000000000000000     , -0.0000000000000000     ) ( -2.5954347753056467E-002, -3.5413032890256865E-002) (  3.9096256882513211E-002,  1.9481473467953193E-002) ( -6.0150732550009883E-003, -0.0000000000000000     ) (  7.7440694937974657E-003, -3.8454921398789286E-003) (  3.5341727711457667E-002, -4.8220464357327589E-002) (  2.8514804504022620E-002,-0.17542198097233683     )
 (  0.0000000000000000     , -0.0000000000000000     ) ( -2.6489659744790067E-003,  9.0618459226723676E-004) (  0.0000000000000000     , -0.0000000000000000     ) (  2.4794027313630236E-002, -7.8017154196591901E-002) ( -2.2186605037648403E-002,-0.13648037327829543     ) (  1.9004250788602954E-002,  2.5927224306375139E-002) (  7.7440694937974657E-003,  3.8454921398789286E-003) (  1.7308830197658522E-002, -0.0000000000000000     ) ( -5.1552324215681192E-002,  2.5705191202158022E-002) ( -3.9315743737190975E-002,  5.3633499866037757E-002)
 (  0.0000000000000000     , -0.0000000000000000     ) (  0.0000000000000000     , -0.0000000000000000     ) ( -2.6489659744790067E-003,  9.0618459226723676E-004) ( -6.1404681793965727E-003,  6.2258168876726241E-003) ( -8.4460345618032531E-003,  2.6576281127798754E-002) ( -1.0545484845969901E-002, -6.4864649436554567E-002) (  3.5341727711457667E-002,  4.8220464357327589E-002) ( -5.1552324215681192E-002, -2.5705191202158022E-002) (  5.2166687939317877E-002, -0.0000000000000000     ) (  3.2219552497047346E-002, -1.6100964978772024E-002)
 (  0.0000000000000000     , -0.0000000000000000     ) (  0.0000000000000000     , -0.0000000000000000     ) (  0.0000000000000000     , -0.0000000000000000     ) ( -1.7341552987732154E-003,  5.9323706966675819E-004) ( -7.5205069106592014E-003,  7.6250373034001924E-003) ( -3.9495948446055154E-002, 0.12427819361631195     ) (  2.8514804504022620E-002, 0.17542198097233683     ) ( -3.9315743737190975E-002, -5.3633499866037757E-002) (  3.2219552497047346E-002,  1.6100964978772024E-002) ( -5.6847260679206355E-002, -0.0000000000000000     )
 Mode           14
 ( -5.7189470648842576E-002, -0.0000000000000000     ) ( -6.3247739331789218E-002,  3.2099471962769167E-002) ( -1.5580038676767185E-002,  2.1503521323054990E-002) ( -4.3571955198525606E-003,  2.7064950846184013E-002) (  5.1801038355881006E-003,  1.6246055457214970E-002) ( -1.5977719368488225E-003, -1.6166115800867863E-003) ( -3.0501127061944599E-003, -1.0204581547050933E-003) (  0.0000000000000000     ,  0.0000000000000000     ) (  0.0000000000000000     ,  0.0000000000000000     ) (  0.0000000000000000     ,  0.0000000000000000     )
 ( -6.3247739331789218E-002, -3.2099471962769167E-002) ( 0.13597672467830538     , -0.0000000000000000     ) (  9.2722011721429673E-002, -4.7055372523405116E-002) (  1.0288290791567999E-002, -1.4266364427258583E-002) (  1.3607514616840195E-003, -8.4858637263931745E-003) (  1.0877747187484621E-003,  3.4131700624828189E-003) ( -1.3045753235393339E-003, -1.3199578278290296E-003) ( -4.6591241180942381E-003, -1.5587755791570156E-003) (  0.0000000000000000     ,  0.0000000000000000     ) (  0.0000000000000000     ,  0.0000000000000000     )
 ( -1.5580038676767185E-002, -2.1503521323054990E-002) (  9.2722011721429673E-002,  4.7055372523405116E-002) ( -9.5322788176794584E-002, -0.0000000000000000     ) ( -1.2483001745520944E-002,  6.3319892526067269E-003) (  6.5083583933299482E-003, -9.0021317124396524E-003) (  3.1395690838806308E-003, -1.9535083640836285E-002) ( -3.2885515762354428E-003, -1.0310667124153091E-002) (  0.0000000000000000     ,  0.0000000000000000     ) ( -4.6591241180942381E-003, -1.5587755791570156E-003) (  0.0000000000000000     ,  0.0000000000000000     )
 ( -4.3571955198525606E-003, -2.7064950846184013E-002) (  1.0288290791567999E-002,  1.4266364427258583E-002) ( -1.2483001745520944E-002, -6.3319892526067269E-003) ( -6.3904400687386356E-002, -0.0000000000000000     ) ( -6.9391174179870035E-002,  3.5212265190792590E-002) ( -7.3266688882746150E-003,  1.0163171481876315E-002) (  0.0000000000000000     ,  0.0000000000000000     ) ( -3.2885515762354428E-003, -1.0310667124153091E-002) (  1.3045753235393339E-003,  1.3199578278290296E-003) ( -3.0501127061944599E-003, -1.0204581547050933E-003)
 (  5.1801038355881006E-003, -1.6246055457214970E-002) (  1.3607514616840195E-003,  8.4858637263931745E-003) (  6.5083583933299482E-003,  9.0021317124396524E-003) ( -6.9391174179870035E-002, -3.5212265190792590E-002) (  8.0439934834718146E-002, -0.0000000000000000     ) (  0.0000000000000000     ,  0.0000000000000000     ) ( -7.3266688882746150E-003,  1.0163171481876315E-002) ( -3.1395690838806308E-003,  1.9535083640836285E-002) (  1.0877747187484621E-003,  3.4131700624828189E-003) (  1.5977719368488225E-003,  1.6166115800867863E-003)
 ( -1.5977719368488225E-003,  1.6166115800867863E-003) (  1.0877747187484621E-003, -3.4131700624828189E-003) (  3.1395690838806308E-003,  1.9535083640836285E-002) ( -7.3266688882746150E-003, -1.0163171481876315E-002) (  0.0000000000000000     , -0.0000000000000000     ) (  8.0439934834718146E-002, -0.0000000000000000     ) (  6.9391174179870035E-002, -3.5212265190792590E-002) (  6.5083583933299482E-003, -9.0021317124396524E-003) ( -1.3607514616840195E-003,  8.4858637263931745E-003) (  5.1801038355881006E-003,  1.6246055457214970E-002)
 ( -3.0501127061944599E-003,  1.0204581547050933E-003) ( -1.3045753235393339E-003,  1.3199578278290296E-003) ( -3.2885515762354428E-003,  1.0310667124153091E-002) (  0.0000000000000000     , -0.0000000000000000     ) ( -7.3266688882746150E-003, -1.0163171481876315E-002) (  6.9391174179870035E-002,  3.5212265190792590E-002) ( -6.3904400687386356E-002, -0.0000000000000000     ) (  1.2483001745520944E-002, -6.3319892526067269E-003) (  1.0288290791567999E-002, -1.4266364427258583E-002) (  4.3571955198525606E-003, -2.7064950846184013E-002)
 (  0.0000000000000000     , -0.0000000000000000     ) ( -4.6591241180942381E-003,  1.5587755791570156E-003) (  0.0000000000000000     , -0.0000000000000000     ) ( -3.2885515762354428E-003,  1.0310667124153091E-002) ( -3.1395690838806308E-003, -1.9535083640836285E-002) (  6.5083583933299482E-003,  9.0021317124396524E-003) (  1.2483001745520944E-002,  6.3319892526067269E-003) ( -9.5322788176794584E-002, -0.0000000000000000     ) ( -9.2722011721429673E-002,  4.7055372523405116E-002) ( -1.5580038676767185E-002,  2.1503521323054990E-002)
 (  0.0000000000000000     , -0.0000000000000000     ) (  0.0000000000000000     , -0.0000000000000000     ) ( -4.6591241180942381E-003,  1.5587755791570156E-003) (  1.3045753235393339E-003, -1.3199578278290296E-003) (  1.0877747187484621E-003, -3.4131700624828189E-003) ( -1.3607514616840195E-003, -8.4858637263931745E-003) (  1.0288290791567999E-002,  1.4266364427258583E-002) ( -9.2722011721429673E-002, -4.7055372523405116E-002) ( 0.13597672467830538     , -0.0000000000000000     ) (  6.3247739331789218E-002, -3.2099471962769167E-002)
 (  0.0000000000000000     , -0.0000000000000000     ) (  0.0000000000000000     , -0.0000000000000000     ) (  0.0000000000000000     , -0.0000000000000000     ) ( -3.0501127061944599E-003,  1.0204581547050933E-003) (  1.5977719368488225E-003, -1.6166115800867863E-003) (  5.1801038355881006E-003, -1.6246055457214970E-002) (  4.3571955198525606E-003,  2.7064950846184013E-002) ( -1.5580038676767185E-002, -2.1503521323054990E-002) (  6.3247739331789218E-002,  3.2099471962769167E-002) ( -5.7189470648842576E-002, -0.0000000000000000     )
 Mode           15
 ( -1.0548357274816730E-002, -0.0000000000000000     ) ( -2.5707160234552475E-003,  1.3104092291391593E-003) (  2.4361988482003272E-002, -3.3555643414110790E-002) (  1.4123874908852510E-002, -8.6885387231697003E-002) ( -5.9783934680162493E-003, -1.8899767376825707E-002) (  1.4187254795103479E-002,  1.4372349761402090E-002) (  2.1777933571278446E-003,  7.2668608088876296E-004) (  0.0000000000000000     ,  0.0000000000000000     ) (  0.0000000000000000     ,  0.0000000000000000     ) (  0.0000000000000000     ,  0.0000000000000000     )
 ( -2.5707160234552475E-003, -1.3104092291391593E-003) (  4.8744580915339522E-002, -0.0000000000000000     ) ( -5.0902596787375937E-003,  2.5730691916475137E-003) ( -2.6561314116617579E-002,  3.6569623548590564E-002) ( -5.4195964248260221E-003,  3.3344420720883804E-002) ( -1.1205844370147607E-003, -3.5460860236535188E-003) (  1.1583845032952476E-002,  1.1734974440082225E-002) (  3.3266343023367812E-003,  1.1100313240478528E-003) (  0.0000000000000000     ,  0.0000000000000000     ) (  0.0000000000000000     ,  0.0000000000000000     )
 (  2.4361988482003272E-002,  3.3555643414110790E-002) ( -5.0902596787375937E-003, -2.5730691916475137E-003) ( -3.7638400954905803E-002, -0.0000000000000000     ) (  2.6833999652526815E-003, -1.3613244872081091E-003) ( -1.3607838633194367E-002,  1.8734481850755512E-002) ( -1.1185644211090511E-002,  6.8815231524514880E-002) (  4.0430272193023075E-003,  1.2774918297909898E-002) (  0.0000000000000000     ,  0.0000000000000000     ) (  3.3266343023367812E-003,  1.1100313240478528E-003) (  0.0000000000000000     ,  0.0000000000000000     )
 (  1.4123874908852510E-002,  8.6885387231697003E-002) ( -2.6561314116617579E-002, -3.6569623548590564E-002) (  2.6833999652526815E-003,  1.3613244872081091E-003) ( -2.6484237151879697E-002, -0.0000000000000000     ) (  5.2406505809116759E-003, -2.6530478400180941E-003) (  1.8714524603376730E-002, -2.5773457151329258E-002) (  0.0000000000000000     ,  0.0000000000000000     ) (  4.0430272193023075E-003,  1.2774918297909898E-002) ( -1.1583845032952476E-002, -1.1734974440082225E-002) (  2.1777933571278446E-003,  7.2668608088876296E-004)
 ( -5.9783934680162493E-003,  1.8899767376825707E-002) ( -5.4195964248260221E-003, -3.3344420720883804E-002) ( -1.3607838633194367E-002, -1.8734481850755512E-002) (  5.2406505809116759E-003,  2.6530478400180941E-003) (  2.5926414466262704E-002, -0.0000000000000000     ) (  0.0000000000000000     ,  0.0000000000000000     ) (  1.8714524603376730E-002, -2.5773457151329258E-002) (  1.1185644211090511E-002, -6.8815231524514880E-002) ( -1.1205844370147607E-003, -3.5460860236535188E-003) ( -1.4187254795103479E-002, -1.4372349761402090E-002)
 (  1.4187254795103479E-002, -1.4372349761402090E-002) ( -1.1205844370147607E-003,  3.5460860236535188E-003) ( -1.1185644211090511E-002, -6.8815231524514880E-002) (  1.8714524603376730E-002,  2.5773457151329258E-002) (  0.0000000000000000     , -0.0000000000000000     ) (  2.5926414466262704E-002, -0.0000000000000000     ) ( -5.2406505809116759E-003,  2.6530478400180941E-003) ( -1.3607838633194367E-002,  1.8734481850755512E-002) (  5.4195964248260221E-003, -3.3344420720883804E-002) ( -5.9783934680162493E-003, -1.8899767376825707E-002)
 (  2.1777933571278446E-003, -7.2668608088876296E-004) (  1.1583845032952476E-002, -1.1734974440082225E-002) (  4.0430272193023075E-003, -1.2774918297909898E-002) (  0.0000000000000000     , -0.0000000000000000     ) (  1.8714524603376730E-002,  2.5773457151329258E-002) ( -5.2406505809116759E-003, -2.6530478400180941E-003) ( -2.6484237151879697E-002, -0.0000000000000000     ) ( -2.6833999652526815E-003,  1.3613244872081091E-003) ( -2.6561314116617579E-002,  3.6569623548590564E-002) ( -1.4123874908852510E-002,  8.6885387231697003E-002)
 (  0.0000000000000000     , -0.0000000000000000     ) (  3.3266343023367812E-003, -1.1100313240478528E-003) (  0.0000000000000000     , -0.0000000000000000     ) (  4.0430272193023075E-003, -1.2774918297909898E-002) (  1.1185644211090511E-002,  6.8815231524514880E-002) ( -1.3607838633194367E-002, -1.8734481850755512E-002) ( -2.6833999652526815E-003, -1.3613244872081091E-003) ( -3.7638400954905803E-002, -0.0000000000000000     ) (  5.0902596787375937E-003, -2.5730691916475137E-003) (  2.4361988482003272E-002, -3.3555643414110790E-002)
 (  0.0000000000000000     , -0.0000000000000000     ) (  0.0000000000000000     , -0.0000000000000000     ) (  3.3266343023367812E-003, -1.1100313240478528E-003) ( -1.1583845032952476E-002,  1.1734974440082225E-002) ( -1.1205844370147607E-003,  3.5460860236535188E-003) (  5.4195964248260221E-003,  3.3344420720883804E-002) ( -2.6561314116617579E-002, -3.6569623548590564E-002) (  5.0902596787375937E-003,  2.5730691916475137E-003) (  4.8744580915339522E-002, -0.0000000000000000     ) (  2.5707160234552475E-003, -1.3104092291391593E-003)
 (  0.0000000000000000     , -0.0000000000000000     ) (  0.0000000000000000     , -0.0000000000000000     ) (  0.0000000000000000     , -0.0000000000000000     ) (  2.1777933571278446E-003, -7.2668608088876296E-004) ( -1.4187254795103479E-002,  1.4372349761402090E-002) ( -5.9783934680162493E-003,  1.8899767376825707E-002) ( -1.4123874908852510E-002, -8.6885387231697003E-002) (  2.4361988482003272E-002,  3.3555643414110790E-002) (  2.5707160234552475E-003,  1.3104092291391593E-003) ( -1.0548357274816730E-002, -0.0000000000000000     )
 Mode           16
 ( -7.2744310607764776E-002, -0.0000000000000000     ) (-0.11029899413583238     ,  5.6226232079423011E-002) (  2.6318561955611670E-002, -3.7156999911175922E-002) (  6.5203457683771532E-002,-0.40354473446888028     ) ( -8.4428975202309728E-002,-0.26504087497956808     ) (  8.7184951501541499E-002,  8.8330873389941680E-002) (  2.9091948369563869E-002,  9.6962281759564277E-003) (  0.0000000000000000     ,  0.0000000000000000     ) (  0.0000000000000000     ,  0.0000000000000000     ) (  0.0000000000000000     ,  0.0000000000000000     )
 (-0.11029899413583238     , -5.6226232079423011E-002) ( 0.33262555992219123     , -0.0000000000000000     ) ( 0.15830184201468941     , -8.0843289306829352E-002) ( -2.3585604329781538E-002,  3.3409813389112877E-002) ( -2.2961860604330996E-002, 0.14216242386901840     ) ( -1.7639274420982353E-002, -5.5377743038349206E-002) (  7.1186214809358231E-002,  7.2121856113247243E-002) (  4.4438685172424518E-002,  1.4811233190627975E-002) (  0.0000000000000000     ,  0.0000000000000000     ) (  0.0000000000000000     ,  0.0000000000000000     )
 (  2.6318561955611670E-002,  3.7156999911175922E-002) ( 0.15830184201468941     ,  8.0843289306829352E-002) (-0.26005543876813020     , -0.0000000000000000     ) ( -6.0308771733005931E-003,  3.1505026149651304E-003) ( -1.4516769700994837E-002,  2.0448923377680773E-002) ( -4.9581060736063561E-002, 0.30690887184163235     ) (  5.3764545656646602E-002, 0.16877080012044854     ) (  0.0000000000000000     ,  0.0000000000000000     ) (  4.4438685172424518E-002,  1.4811233190627975E-002) (  0.0000000000000000     ,  0.0000000000000000     )
 (  6.5203457683771532E-002, 0.40354473446888028     ) ( -2.3585604329781538E-002, -3.3409813389112877E-002) ( -6.0308771733005931E-003, -3.1505026149651304E-003) (-0.18094746078747276     , -0.0000000000000000     ) (-0.10240397303686925     ,  5.2360277272694974E-002) (  1.3751727733272226E-002, -1.9654134531012085E-002) (  0.0000000000000000     ,  0.0000000000000000     ) (  5.3764545656646602E-002, 0.16877080012044854     ) ( -7.1186214809358231E-002, -7.2121856113247243E-002) (  2.9091948369563869E-002,  9.6962281759564277E-003)
 ( -8.4428975202309728E-002, 0.26504087497956808     ) ( -2.2961860604330996E-002,-0.14216242386901840     ) ( -1.4516769700994837E-002, -2.0448923377680773E-002) (-0.10240397303686925     , -5.2360277272694974E-002) ( 0.18112165024117649     , -0.0000000000000000     ) (  0.0000000000000000     ,  0.0000000000000000     ) (  1.3751727733272226E-002, -1.9654134531012085E-002) (  4.9581060736063561E-002,-0.30690887184163235     ) ( -1.7639274420982353E-002, -5.5377743038349206E-002) ( -8.7184951501541499E-002, -8.8330873389941680E-002)
 (  8.7184951501541499E-002, -8.8330873389941680E-002) ( -1.7639274420982353E-002,  5.5377743038349206E-002) ( -4.9581060736063561E-002,-0.30690887184163235     ) (  1.3751727733272226E-002,  1.9654134531012085E-002) (  0.0000000000000000     , -0.0000000000000000     ) ( 0.18112165024117649     , -0.0000000000000000     ) ( 0.10240397303686925     , -5.2360277272694974E-002) ( -1.4516769700994837E-002,  2.0448923377680773E-002) (  2.2961860604330996E-002,-0.14216242386901840     ) ( -8.4428975202309728E-002,-0.26504087497956808     )
 (  2.9091948369563869E-002, -9.6962281759564277E-003) (  7.1186214809358231E-002, -7.2121856113247243E-002) (  5.3764545656646602E-002,-0.16877080012044854     ) (  0.0000000000000000     , -0.0000000000000000     ) (  1.3751727733272226E-002,  1.9654134531012085E-002) ( 0.10240397303686925     ,  5.2360277272694974E-002) (-0.18094746078747276     , -0.0000000000000000     ) (  6.0308771733005931E-003, -3.1505026149651304E-003) ( -2.3585604329781538E-002,  3.3409813389112877E-002) ( -6.5203457683771532E-002, 0.40354473446888028     )
 (  0.0000000000000000     , -0.0000000000000000     ) (  4.4438685172424518E-002, -1.4811233190627975E-002) (  0.0000000000000000     , -0.0000000000000000     ) (  5.3764545656646602E-002,-0.16877080012044854     ) (  4.9581060736063561E-002, 0.30690887184163235     ) ( -1.4516769700994837E-002, -2.0448923377680773E-002) (  6.0308771733005931E-003,  3.1505026149651304E-003) (-0.26005543876813020     , -0.0000000000000000     ) (-0.15830184201468941     ,  8.0843289306829352E-002) (  2.6318561955611670E-002, -3.7156999911175922E-002)
 (  0.0000000000000000     , -0.0000000000000000     ) (  0.0000000000000000     , -0.0000000000000000     ) (  4.4438685172424518E-002, -1.4811233190627975E-002) ( -7.1186214809358231E-002,  7.2121856113247243E-002) ( -1.7639274420982353E-002,  5.5377743038349206E-002) (  2.2961860604330996E-002, 0.14216242386901840     ) ( -2.3585604329781538E-002, -3.3409813389112877E-002) (-0.15830184201468941     , -8.0843289306829352E-002) ( 0.33262555992219123     , -0.0000000000000000     ) ( 0.11029899413583238     , -5.6226232079423011E-002)
 (  0.0000000000000000     , -0.0000000000000000     ) (  0.0000000000000000     , -0.0000000000000000     ) (  0.0000000000000000     , -0.0000000000000000     ) (  2.9091948369563869E-002, -9.6962281759564277E-003) ( -8.7184951501541499E-002,  8.8330873389941680E-002) ( -8.4428975202309728E-002, 0.26504087497956808     ) ( -6.5203457683771532E-002,-0.40354473446888028     ) (  2.6318561955611670E-002,  3.7156999911175922E-002) ( 0.11029899413583238     ,  5.6226232079423011E-002) ( -7.2744310607764776E-002, -0.0000000000000000     )
 Mode           17
 ( -9.9052170668136708E-002, -0.0000000000000000     ) ( -5.2146922844119224E-002,  2.6658556769761286E-002) ( -3.0921382943049750E-002,  4.2418482901764476E-002) (  8.1024820380754137E-003, -5.0406824209115825E-002) ( -2.9729026815220345E-002, -9.3102192331421835E-002) (  7.1392003707138117E-004,  7.4961905793454072E-004) (  1.0688329512497846E-002,  3.5725216536188565E-003) (  0.0000000000000000     ,  0.0000000000000000     ) (  0.0000000000000000     ,  0.0000000000000000     ) (  0.0000000000000000     ,  0.0000000000000000     )
 ( -5.2146922844119224E-002, -2.6658556769761286E-002) ( 0.33018649954738349     , -0.0000000000000000     ) (  8.6018357622970387E-002, -4.4005205210074241E-002) (  3.3218980890447378E-002, -4.5557323492155619E-002) ( -1.9053400568203381E-003,  1.1926677249737536E-002) ( -6.5115874907527276E-003, -2.0391608685792553E-002) (  5.8291326932457805E-004,  6.1206139780181537E-004) (  1.6326693014550610E-002,  5.4571169665257394E-003) (  0.0000000000000000     ,  0.0000000000000000     ) (  0.0000000000000000     ,  0.0000000000000000     )
 ( -3.0921382943049750E-002, -4.2418482901764476E-002) (  8.6018357622970387E-002,  4.4005205210074241E-002) (-0.26861752059824617     , -0.0000000000000000     ) ( -9.3417864915926341E-003,  4.8009853007762665E-003) (  1.7437459485602127E-002, -2.3913507590707758E-002) ( -5.2131644973787842E-003,  3.2505177060821545E-002) (  1.8379510860294573E-002,  5.7560249908328913E-002) (  0.0000000000000000     ,  0.0000000000000000     ) (  1.6326693014550610E-002,  5.4571169665257394E-003) (  0.0000000000000000     ,  0.0000000000000000     )
 (  8.1024820380754137E-003,  5.0406824209115825E-002) (  3.3218980890447378E-002,  4.5557323492155619E-002) ( -9.3417864915926341E-003, -4.8009853007762665E-003) (-0.17280817608092269     , -0.0000000000000000     ) ( -6.1219562872110320E-002,  3.1339907552940229E-002) ( -2.2767841584295609E-002,  3.1230610831034129E-002) (  0.0000000000000000     ,  0.0000000000000000     ) (  1.8379510860294573E-002,  5.7560249908328913E-002) ( -5.8291326932457805E-004, -6.1206139780181537E-004) (  1.0688329512497846E-002,  3.5725216536188565E-003)
 ( -2.9729026815220345E-002,  9.3102192331421835E-002) ( -1.9053400568203381E-003, -1.1926677249737536E-002) (  1.7437459485602127E-002,  2.3913507590707758E-002) ( -6.1219562872110320E-002, -3.1339907552940229E-002) ( 0.21029136779992208     , -0.0000000000000000     ) (  0.0000000000000000     ,  0.0000000000000000     ) ( -2.2767841584295609E-002,  3.1230610831034129E-002) (  5.2131644973787842E-003, -3.2505177060821545E-002) ( -6.5115874907527276E-003, -2.0391608685792553E-002) ( -7.1392003707138117E-004, -7.4961905793454072E-004)
 (  7.1392003707138117E-004, -7.4961905793454072E-004) ( -6.5115874907527276E-003,  2.0391608685792553E-002) ( -5.2131644973787842E-003, -3.2505177060821545E-002) ( -2.2767841584295609E-002, -3.1230610831034129E-002) (  0.0000000000000000     , -0.0000000000000000     ) ( 0.21029136779992208     , -0.0000000000000000     ) (  6.1219562872110320E-002, -3.1339907552940229E-002) (  1.7437459485602127E-002, -2.3913507590707758E-002) (  1.9053400568203381E-003, -1.1926677249737536E-002) ( -2.9729026815220345E-002, -9.3102192331421835E-002)
 (  1.0688329512497846E-002, -3.5725216536188565E-003) (  5.8291326932457805E-004, -6.1206139780181537E-004) (  1.8379510860294573E-002, -5.7560249908328913E-002) (  0.0000000000000000     , -0.0000000000000000     ) ( -2.2767841584295609E-002, -3.1230610831034129E-002) (  6.1219562872110320E-002,  3.1339907552940229E-002) (-0.17280817608092269     , -0.0000000000000000     ) (  9.3417864915926341E-003, -4.8009853007762665E-003) (  3.3218980890447378E-002, -4.5557323492155619E-002) ( -8.1024820380754137E-003,  5.0406824209115825E-002)
 (  0.0000000000000000     , -0.0000000000000000     ) (  1.6326693014550610E-002, -5.4571169665257394E-003) (  0.0000000000000000     , -0.0000000000000000     ) (  1.8379510860294573E-002, -5.7560249908328913E-002) (  5.2131644973787842E-003,  3.2505177060821545E-002) (  1.7437459485602127E-002,  2.3913507590707758E-002) (  9.3417864915926341E-003,  4.8009853007762665E-003) (-0.26861752059824617     , -0.0000000000000000     ) ( -8.6018357622970387E-002,  4.4005205210074241E-002) ( -3.0921382943049750E-002,  4.2418482901764476E-002)
 (  0.0000000000000000     , -0.0000000000000000     ) (  0.0000000000000000     , -0.0000000000000000     ) (  1.6326693014550610E-002, -5.4571169665257394E-003) ( -5.8291326932457805E-004,  6.1206139780181537E-004) ( -6.5115874907527276E-003,  2.0391608685792553E-002) (  1.9053400568203381E-003,  1.1926677249737536E-002) (  3.3218980890447378E-002,  4.5557323492155619E-002) ( -8.6018357622970387E-002, -4.4005205210074241E-002) ( 0.33018649954738349     , -0.0000000000000000     ) (  5.2146922844119224E-002, -2.6658556769761286E-002)
 (  0.0000000000000000     , -0.0000000000000000     ) (  0.0000000000000000     , -0.0000000000000000     ) (  0.0000000000000000     , -0.0000000000000000     ) (  1.0688329512497846E-002, -3.5725216536188565E-003) ( -7.1392003707138117E-004,  7.4961905793454072E-004) ( -2.9729026815220345E-002,  9.3102192331421835E-002) ( -8.1024820380754137E-003, -5.0406824209115825E-002) ( -3.0921382943049750E-002, -4.2418482901764476E-002) (  5.2146922844119224E-002,  2.6658556769761286E-002) ( -9.9052170668136708E-002, -0.0000000000000000     )
 Mode           18
 ( 0.20236537725996828     , -0.0000000000000000     ) ( 0.39398413980427294     ,-0.20047507806030376     ) ( -8.4238793743755702E-002, 0.11536547157611621     ) ( -8.7578876048838211E-002, 0.54146637982946488     ) (  8.2971928087496968E-002, 0.26146021693178045     ) (  5.2716718421461410E-002,  5.4317084148075380E-002) ( 0.14648148347944270     ,  4.9250986378839581E-002) (  0.0000000000000000     ,  0.0000000000000000     ) (  0.0000000000000000     ,  0.0000000000000000     ) (  0.0000000000000000     ,  0.0000000000000000     )
 ( 0.39398413980427294     , 0.20047507806030376     ) (-0.47796083265294143     , -0.0000000000000000     ) (-0.94315439806725887     , 0.47970931308182813     ) (  6.0594130456270850E-002, -8.2799053054870661E-002) (  3.9677587819324706E-002,-0.24487818406211717     ) (  1.2910499721019011E-002,  4.0748936091270893E-002) (  4.3043020348852906E-002,  4.4349713492867135E-002) ( 0.22375416198465650     ,  7.5232124377423798E-002) (  0.0000000000000000     ,  0.0000000000000000     ) (  0.0000000000000000     ,  0.0000000000000000     )
 ( -8.4238793743755702E-002,-0.11536547157611621     ) (-0.94315439806725887     ,-0.47970931308182813     ) ( 0.13166135136242865     , -0.0000000000000000     ) ( 0.15948752067494626     , -8.1124002210181623E-002) (  3.6309430651301121E-002, -4.9677331845107961E-002) (  7.5431514247009487E-002,-0.46593090797115300     ) ( -6.0964767014897177E-002,-0.19199114072810380     ) (  0.0000000000000000     ,  0.0000000000000000     ) ( 0.22375416198465650     ,  7.5232124377423798E-002) (  0.0000000000000000     ,  0.0000000000000000     )
 ( -8.7578876048838211E-002,-0.54146637982946488     ) (  6.0594130456270850E-002,  8.2799053054870661E-002) ( 0.15948752067494626     ,  8.1124002210181623E-002) ( 0.19515227832158943     , -0.0000000000000000     ) ( 0.71150750837759691     ,-0.36190403184192765     ) ( -4.4052350156785221E-002,  6.0178302362459433E-002) (  0.0000000000000000     ,  0.0000000000000000     ) ( -6.0964767014897177E-002,-0.19199114072810380     ) ( -4.3043020348852906E-002, -4.4349713492867135E-002) ( 0.14648148347944270     ,  4.9250986378839581E-002)
 (  8.2971928087496968E-002,-0.26146021693178045     ) (  3.9677587819324706E-002, 0.24487818406211717     ) (  3.6309430651301121E-002,  4.9677331845107961E-002) ( 0.71150750837759691     , 0.36190403184192765     ) ( -5.1218174291044805E-002, -0.0000000000000000     ) (  0.0000000000000000     ,  0.0000000000000000     ) ( -4.4052350156785221E-002,  6.0178302362459433E-002) ( -7.5431514247009487E-002, 0.46593090797115300     ) (  1.2910499721019011E-002,  4.0748936091270893E-002) ( -5.2716718421461410E-002, -5.4317084148075380E-002)
 (  5.2716718421461410E-002, -5.4317084148075380E-002) (  1.2910499721019011E-002, -4.0748936091270893E-002) (  7.5431514247009487E-002, 0.46593090797115300     ) ( -4.4052350156785221E-002, -6.0178302362459433E-002) (  0.0000000000000000     , -0.0000000000000000     ) ( -5.1218174291044805E-002, -0.0000000000000000     ) (-0.71150750837759691     , 0.36190403184192765     ) (  3.6309430651301121E-002, -4.9677331845107961E-002) ( -3.9677587819324706E-002, 0.24487818406211717     ) (  8.2971928087496982E-002, 0.26146021693178045     )
 ( 0.14648148347944270     , -4.9250986378839581E-002) (  4.3043020348852906E-002, -4.4349713492867135E-002) ( -6.0964767014897177E-002, 0.19199114072810380     ) (  0.0000000000000000     , -0.0000000000000000     ) ( -4.4052350156785221E-002, -6.0178302362459433E-002) (-0.71150750837759691     ,-0.36190403184192765     ) ( 0.19515227832158943     , -0.0000000000000000     ) (-0.15948752067494626     ,  8.1124002210181623E-002) (  6.0594130456270850E-002, -8.2799053054870661E-002) (  8.7578876048838211E-002,-0.54146637982946488     )
 (  0.0000000000000000     , -0.0000000000000000     ) ( 0.22375416198465650     , -7.5232124377423798E-002) (  0.0000000000000000     , -0.0000000000000000     ) ( -6.0964767014897177E-002, 0.19199114072810380     ) ( -7.5431514247009487E-002,-0.46593090797115300     ) (  3.6309430651301121E-002,  4.9677331845107961E-002) (-0.15948752067494626     , -8.1124002210181623E-002) ( 0.13166135136242865     , -0.0000000000000000     ) ( 0.94315439806725887     ,-0.47970931308182813     ) ( -8.4238793743755702E-002, 0.11536547157611621     )
 (  0.0000000000000000     , -0.0000000000000000     ) (  0.0000000000000000     , -0.0000000000000000     ) ( 0.22375416198465650     , -7.5232124377423798E-002) ( -4.3043020348852906E-002,  4.4349713492867135E-002) (  1.2910499721019011E-002, -4.0748936091270893E-002) ( -3.9677587819324706E-002,-0.24487818406211717     ) (  6.0594130456270850E-002,  8.2799053054870661E-002) ( 0.94315439806725887     , 0.47970931308182813     ) (-0.47796083265294143     , -0.0000000000000000     ) (-0.39398413980427294     , 0.20047507806030376     )
 (  0.0000000000000000     , -0.0000000000000000     ) (  0.0000000000000000     , -0.0000000000000000     ) (  0.0000000000000000     , -0.0000000000000000     ) ( 0.14648148347944270     , -4.9250986378839581E-002) ( -5.2716718421461410E-002,  5.4317084148075380E-002) (  8.2971928087496982E-002,-0.26146021693178045     ) (  8.7578876048838211E-002, 0.54146637982946488     ) ( -8.4238793743755702E-002,-0.11536547157611621     ) (-0.39398413980427294     ,-0.20047507806030376     ) ( 0.20236537725996828     , -0.0000000000000000     )
 Mode           19
 (  8.0204967403251559E-002, -0.0000000000000000     ) (  1.1539951536609184E-002, -5.8523666409115360E-003) ( -2.7495397954823309E-002,  3.7670319831213502E-002) ( -1.1690474557283126E-003,  7.0902036184567118E-003) (  9.4142324276889260E-004,  3.1842327796510082E-003) ( -1.4865349422266132E-002, -1.5050223847355671E-002) (  8.3137204848886780E-003,  2.7891369771478763E-003) (  0.0000000000000000     ,  0.0000000000000000     ) (  0.0000000000000000     ,  0.0000000000000000     ) (  0.0000000000000000     ,  0.0000000000000000     )
 (  1.1539951536609184E-002,  5.8523666409115360E-003) (-0.25963797345591472     , -0.0000000000000000     ) ( -2.6833740309921059E-002,  1.3615906242196033E-002) (  3.5864628934664133E-002, -4.9112187341388003E-002) (  9.4514336172348370E-004, -5.7685168385968634E-003) (  2.0503777341567583E-005,  1.1176963481261833E-004) ( -1.2137506977576241E-002, -1.2288456313562832E-002) (  1.2699417809569111E-002,  4.2604771071268199E-003) (  0.0000000000000000     ,  0.0000000000000000     ) (  0.0000000000000000     ,  0.0000000000000000     )
 ( -2.7495397954823309E-002, -3.7670319831213502E-002) ( -2.6833740309921059E-002, -1.3615906242196033E-002) ( 0.19408000174044224     , -0.0000000000000000     ) (  8.0788870947798574E-003, -4.0997177044071803E-003) (  1.6421337341832501E-002, -2.2492100996269613E-002) (  1.4224049869956963E-003, -8.6630803448725126E-003) ( -9.2316822944350676E-004, -3.0445600413076981E-003) (  0.0000000000000000     ,  0.0000000000000000     ) (  1.2699417809569111E-002,  4.2604771071268199E-003) (  0.0000000000000000     ,  0.0000000000000000     )
 ( -1.1690474557283126E-003, -7.0902036184567118E-003) (  3.5864628934664133E-002,  4.9112187341388003E-002) (  8.0788870947798574E-003,  4.0997177044071803E-003) ( 0.13271935420891887     , -0.0000000000000000     ) (  2.4067520514056175E-002, -1.2212278490834396E-002) ( -2.6900209253419377E-002,  3.6834155144367553E-002) (  0.0000000000000000     ,  0.0000000000000000     ) ( -9.2316822944350676E-004, -3.0445600413076981E-003) (  1.2137506977576241E-002,  1.2288456313562832E-002) (  8.3137204848886780E-003,  2.7891369771478763E-003)
 (  9.4142324276889260E-004, -3.1842327796510082E-003) (  9.4514336172348370E-004,  5.7685168385968634E-003) (  1.6421337341832501E-002,  2.2492100996269613E-002) (  2.4067520514056175E-002,  1.2212278490834396E-002) (-0.14736634989669792     , -0.0000000000000000     ) (  0.0000000000000000     ,  0.0000000000000000     ) ( -2.6900209253419377E-002,  3.6834155144367553E-002) ( -1.4224049869956963E-003,  8.6630803448725126E-003) (  2.0503777341567583E-005,  1.1176963481261833E-004) (  1.4865349422266132E-002,  1.5050223847355671E-002)
 ( -1.4865349422266132E-002,  1.5050223847355671E-002) (  2.0503777341567583E-005, -1.1176963481261833E-004) (  1.4224049869956963E-003,  8.6630803448725126E-003) ( -2.6900209253419377E-002, -3.6834155144367553E-002) (  0.0000000000000000     , -0.0000000000000000     ) (-0.14736634989669792     , -0.0000000000000000     ) ( -2.4067520514056175E-002,  1.2212278490834396E-002) (  1.6421337341832501E-002, -2.2492100996269613E-002) ( -9.4514336172348370E-004,  5.7685168385968634E-003) (  9.4142324276889260E-004,  3.1842327796510082E-003)
 (  8.3137204848886780E-003, -2.7891369771478763E-003) ( -1.2137506977576241E-002,  1.2288456313562832E-002) ( -9.2316822944350676E-004,  3.0445600413076981E-003) (  0.0000000000000000     , -0.0000000000000000     ) ( -2.6900209253419377E-002, -3.6834155144367553E-002) ( -2.4067520514056175E-002, -1.2212278490834396E-002) ( 0.13271935420891887     , -0.0000000000000000     ) ( -8.0788870947798574E-003,  4.0997177044071803E-003) (  3.5864628934664133E-002, -4.9112187341388003E-002) (  1.1690474557283126E-003, -7.0902036184567118E-003)
 (  0.0000000000000000     , -0.0000000000000000     ) (  1.2699417809569111E-002, -4.2604771071268199E-003) (  0.0000000000000000     , -0.0000000000000000     ) ( -9.2316822944350676E-004,  3.0445600413076981E-003) ( -1.4224049869956963E-003, -8.6630803448725126E-003) (  1.6421337341832501E-002,  2.2492100996269613E-002) ( -8.0788870947798574E-003, -4.0997177044071803E-003) ( 0.19408000174044224     , -0.0000000000000000     ) (  2.6833740309921059E-002, -1.3615906242196033E-002) ( -2.7495397954823309E-002,  3.7670319831213502E-002)
 (  0.0000000000000000     , -0.0000000000000000     ) (  0.0000000000000000     , -0.0000000000000000     ) (  1.2699417809569111E-002, -4.2604771071268199E-003) (  1.2137506977576241E-002, -1.2288456313562832E-002) (  2.0503777341567583E-005, -1.1176963481261833E-004) ( -9.4514336172348370E-004, -5.7685168385968634E-003) (  3.5864628934664133E-002,  4.9112187341388003E-002) (  2.6833740309921059E-002,  1.3615906242196033E-002) (-0.25963797345591472     , -0.0000000000000000     ) ( -1.1539951536609184E-002,  5.8523666409115360E-003)
 (  0.0000000000000000     , -0.0000000000000000     ) (  0.0000000000000000     , -0.0000000000000000     ) (  0.0000000000000000     , -0.0000000000000000     ) (  8.3137204848886780E-003, -2.7891369771478763E-003) (  1.4865349422266132E-002, -1.5050223847355671E-002) (  9.4142324276889260E-004, -3.1842327796510082E-003) (  1.1690474557283126E-003,  7.0902036184567118E-003) ( -2.7495397954823309E-002, -3.7670319831213502E-002) ( -1.1539951536609184E-002, -5.8523666409115360E-003) (  8.0204967403251559E-002, -0.0000000000000000     )
 Mode           20
 (  7.6966695835048615E-002, -0.0000000000000000     ) (  4.2114216166456983E-002, -2.1366820425626508E-002) (  2.2225562778293968E-002, -3.0405485751603772E-002) (  1.2888115956438373E-002, -7.9097115337788682E-002) ( -1.6075089168172699E-002, -5.0347597774163359E-002) ( -7.7896592911027122E-003, -7.8746131975870361E-003) (  8.3583940047344072E-003,  2.8020619908016879E-003) (  0.0000000000000000     ,  0.0000000000000000     ) (  0.0000000000000000     ,  0.0000000000000000     ) (  0.0000000000000000     ,  0.0000000000000000     )
 (  4.2114216166456983E-002,  2.1366820425626508E-002) (-0.24381406550127416     , -0.0000000000000000     ) ( -8.6173649313912762E-002,  4.3749909464659807E-002) ( -1.6306088999157267E-002,  2.2325511425750556E-002) ( -3.3041563340311091E-003,  2.0292187480671818E-002) ( -3.8961220823900320E-003, -1.2209588688737673E-002) ( -6.3602301777772579E-003, -6.4295947519581618E-003) (  1.2767657738320167E-002,  4.2802203916024635E-003) (  0.0000000000000000     ,  0.0000000000000000     ) (  0.0000000000000000     ,  0.0000000000000000     )
 (  2.2225562778293968E-002,  3.0405485751603772E-002) ( -8.6173649313912762E-002, -4.3749909464659807E-002) ( 0.18397184257935609     , -0.0000000000000000     ) (  1.7537875848936377E-002, -8.9088512490492523E-003) ( -9.8289667453319175E-003,  1.3451049820368221E-002) ( -8.5657076405471124E-003,  5.2583449597947057E-002) (  9.2489358718176005E-003,  2.8955355108162627E-002) (  0.0000000000000000     ,  0.0000000000000000     ) (  1.2767657738320167E-002,  4.2802203916024635E-003) (  0.0000000000000000     ,  0.0000000000000000     )
 (  1.2888115956438373E-002,  7.9097115337788682E-002) ( -1.6306088999157267E-002, -2.2325511425750556E-002) (  1.7537875848936377E-002,  8.9088512490492523E-003) ( 0.12436569964636339     , -0.0000000000000000     ) (  6.8892823440613357E-002, -3.4980157958890978E-002) (  1.1559768514787707E-002, -1.5829369709356354E-002) (  0.0000000000000000     ,  0.0000000000000000     ) (  9.2489358718176005E-003,  2.8955355108162627E-002) (  6.3602301777772579E-003,  6.4295947519581618E-003) (  8.3583940047344072E-003,  2.8020619908016879E-003)
 ( -1.6075089168172699E-002,  5.0347597774163359E-002) ( -3.3041563340311091E-003, -2.0292187480671818E-002) ( -9.8289667453319175E-003, -1.3451049820368221E-002) (  6.8892823440613357E-002,  3.4980157958890978E-002) (-0.14149017255949392     , -0.0000000000000000     ) (  0.0000000000000000     ,  0.0000000000000000     ) (  1.1559768514787707E-002, -1.5829369709356354E-002) (  8.5657076405471124E-003, -5.2583449597947057E-002) ( -3.8961220823900320E-003, -1.2209588688737673E-002) (  7.7896592911027122E-003,  7.8746131975870361E-003)
 ( -7.7896592911027122E-003,  7.8746131975870361E-003) ( -3.8961220823900320E-003,  1.2209588688737673E-002) ( -8.5657076405471124E-003, -5.2583449597947057E-002) (  1.1559768514787707E-002,  1.5829369709356354E-002) (  0.0000000000000000     , -0.0000000000000000     ) (-0.14149017255949392     , -0.0000000000000000     ) ( -6.8892823440613357E-002,  3.4980157958890978E-002) ( -9.8289667453319175E-003,  1.3451049820368221E-002) (  3.3041563340311091E-003, -2.0292187480671818E-002) ( -1.6075089168172699E-002, -5.0347597774163359E-002)
 (  8.3583940047344072E-003, -2.8020619908016879E-003) ( -6.3602301777772579E-003,  6.4295947519581618E-003) (  9.2489358718176005E-003, -2.8955355108162627E-002) (  0.0000000000000000     , -0.0000000000000000     ) (  1.1559768514787707E-002,  1.5829369709356354E-002) ( -6.8892823440613357E-002, -3.4980157958890978E-002) ( 0.12436569964636339     , -0.0000000000000000     ) ( -1.7537875848936377E-002,  8.9088512490492523E-003) ( -1.6306088999157267E-002,  2.2325511425750556E-002) ( -1.2888115956438373E-002,  7.9097115337788682E-002)
 (  0.0000000000000000     , -0.0000000000000000     ) (  1.2767657738320167E-002, -4.2802203916024635E-003) (  0.0000000000000000     , -0.0000000000000000     ) (  9.2489358718176005E-003, -2.8955355108162627E-002) (  8.5657076405471124E-003,  5.2583449597947057E-002) ( -9.8289667453319175E-003, -1.3451049820368221E-002) ( -1.7537875848936377E-002, -8.9088512490492523E-003) ( 0.18397184257935609     , -0.0000000000000000     ) (  8.6173649313912762E-002, -4.3749909464659807E-002) (  2.2225562778293968E-002, -3.0405485751603772E-002)
 (  0.0000000000000000     , -0.0000000000000000     ) (  0.0000000000000000     , -0.0000000000000000     ) (  1.2767657738320167E-002, -4.2802203916024635E-003) (  6.3602301777772579E-003, -6.4295947519581618E-003) ( -3.8961220823900320E-003,  1.2209588688737673E-002) (  3.3041563340311091E-003,  2.0292187480671818E-002) ( -1.6306088999157267E-002, -2.2325511425750556E-002) (  8.6173649313912762E-002,  4.3749909464659807E-002) (-0.24381406550127416     , -0.0000000000000000     ) ( -4.2114216166456983E-002,  2.1366820425626508E-002)
 (  0.0000000000000000     , -0.0000000000000000     ) (  0.0000000000000000     , -0.0000000000000000     ) (  0.0000000000000000     , -0.0000000000000000     ) (  8.3583940047344072E-003, -2.8020619908016879E-003) (  7.7896592911027122E-003, -7.8746131975870361E-003) ( -1.6075089168172699E-002,  5.0347597774163359E-002) ( -1.2888115956438373E-002, -7.9097115337788682E-002) (  2.2225562778293968E-002,  3.0405485751603772E-002) ( -4.2114216166456983E-002, -2.1366820425626508E-002) (  7.6966695835048615E-002, -0.0000000000000000     )
 Mode           21
 ( 0.14966003954334287     , -0.0000000000000000     ) ( 0.27515509643541886     ,-0.17814222019495660     ) (-0.22918470202265209     , 0.26764722963659776     ) ( -9.0595774627179507E-002, 0.61787851756934431     ) (  8.4028388836216869E-002, 0.33061115709142769     ) ( -2.8008616885159092E-002,  1.4091798317119911E-002) ( 0.14213428950097309     ,  5.5406890122932297E-002) (  0.0000000000000000     ,  0.0000000000000000     ) (  0.0000000000000000     ,  0.0000000000000000     ) (  0.0000000000000000     ,  0.0000000000000000     )
 ( 0.27515509643541886     , 0.17814222019495660     ) (-0.15272705585755350     , -0.0000000000000000     ) (-0.65832643935102420     , 0.41025329174118819     ) ( 0.28106667988585676     ,-0.31706353644624263     ) (  4.8533586809015788E-002,-0.29666022081005755     ) (  1.3582222864444412E-002,  5.6834883161638781E-002) ( -2.2868939923246973E-002,  1.1505905145051490E-002) ( 0.21711371349565881     ,  8.4635422670146107E-002) (  0.0000000000000000     ,  0.0000000000000000     ) (  0.0000000000000000     ,  0.0000000000000000     )
 (-0.22918470202265209     ,-0.26764722963659776     ) (-0.65832643935102420     ,-0.41025329174118819     ) (-0.19575483538670979     , -0.0000000000000000     ) ( 0.10182153017841888     , -6.4389575988048106E-002) ( 0.13647687268684952     ,-0.15662483731204146     ) (  8.5519156923811263E-002,-0.54890806932208847     ) ( -6.0808978539056910E-002,-0.23301625172460155     ) (  0.0000000000000000     ,  0.0000000000000000     ) ( 0.21711371349565881     ,  8.4635422670146107E-002) (  0.0000000000000000     ,  0.0000000000000000     )
 ( -9.0595774627179507E-002,-0.61787851756934431     ) ( 0.28106667988585676     , 0.31706353644624263     ) ( 0.10182153017841888     ,  6.4389575988048106E-002) (  2.0752058720216009E-003, -0.0000000000000000     ) ( 0.48649593534339003     ,-0.30495240343664476     ) (-0.20112015542012329     , 0.22535542251426718     ) (  0.0000000000000000     ,  0.0000000000000000     ) ( -6.0808978539056910E-002,-0.23301625172460155     ) (  2.2868939923246973E-002, -1.1505905145051490E-002) ( 0.14213428950097309     ,  5.5406890122932297E-002)
 (  8.4028388836216869E-002,-0.33061115709142769     ) (  4.8533586809015788E-002, 0.29666022081005755     ) ( 0.13647687268684952     , 0.15662483731204146     ) ( 0.48649593534339003     , 0.30495240343664476     ) ( 0.19674664582889878     , -0.0000000000000000     ) (  0.0000000000000000     ,  0.0000000000000000     ) (-0.20112015542012329     , 0.22535542251426718     ) ( -8.5519156923811263E-002, 0.54890806932208847     ) (  1.3582222864444412E-002,  5.6834883161638781E-002) (  2.8008616885159092E-002, -1.4091798317119911E-002)
 ( -2.8008616885159092E-002, -1.4091798317119911E-002) (  1.3582222864444412E-002, -5.6834883161638781E-002) (  8.5519156923811263E-002, 0.54890806932208847     ) (-0.20112015542012329     ,-0.22535542251426718     ) (  0.0000000000000000     , -0.0000000000000000     ) ( 0.19674664582889878     , -0.0000000000000000     ) (-0.48649593534339003     , 0.30495240343664476     ) ( 0.13647687268684952     ,-0.15662483731204146     ) ( -4.8533586809015788E-002, 0.29666022081005755     ) (  8.4028388836216869E-002, 0.33061115709142769     )
 ( 0.14213428950097309     , -5.5406890122932297E-002) ( -2.2868939923246973E-002, -1.1505905145051490E-002) ( -6.0808978539056910E-002, 0.23301625172460155     ) (  0.0000000000000000     , -0.0000000000000000     ) (-0.20112015542012329     ,-0.22535542251426718     ) (-0.48649593534339003     ,-0.30495240343664476     ) (  2.0752058720216009E-003, -0.0000000000000000     ) (-0.10182153017841888     ,  6.4389575988048106E-002) ( 0.28106667988585676     ,-0.31706353644624263     ) (  9.0595774627179507E-002,-0.61787851756934431     )
 (  0.0000000000000000     , -0.0000000000000000     ) ( 0.21711371349565881     , -8.4635422670146107E-002) (  0.0000000000000000     , -0.0000000000000000     ) ( -6.0808978539056910E-002, 0.23301625172460155     ) ( -8.5519156923811263E-002,-0.54890806932208847     ) ( 0.13647687268684952     , 0.15662483731204146     ) (-0.10182153017841888     , -6.4389575988048106E-002) (-0.19575483538670979     , -0.0000000000000000     ) ( 0.65832643935102420     ,-0.41025329174118819     ) (-0.22918470202265209     , 0.26764722963659776     )
 (  0.0000000000000000     , -0.0000000000000000     ) (  0.0000000000000000     , -0.0000000000000000     ) ( 0.21711371349565881     , -8.4635422670146107E-002) (  2.2868939923246973E-002,  1.1505905145051490E-002) (  1.3582222864444412E-002, -5.6834883161638781E-002) ( -4.8533586809015788E-002,-0.29666022081005755     ) ( 0.28106667988585676     , 0.31706353644624263     ) ( 0.65832643935102420     , 0.41025329174118819     ) (-0.15272705585755350     , -0.0000000000000000     ) (-0.27515509643541886     , 0.17814222019495660     )
 (  0.0000000000000000     , -0.0000000000000000     ) (  0.0000000000000000     , -0.0000000000000000     ) (  0.0000000000000000     , -0.0000000000000000     ) ( 0.14213428950097309     , -5.5406890122932297E-002) (  2.8008616885159092E-002,  1.4091798317119911E-002) (  8.4028388836216869E-002,-0.33061115709142769     ) (  9.0595774627179507E-002, 0.61787851756934431     ) (-0.22918470202265209     ,-0.26764722963659776     ) (-0.27515509643541886     ,-0.17814222019495660     ) ( 0.14966003954334287     , -0.0000000000000000     )
 Mode           22
 (-0.25139668835746581     , -0.0000000000000000     ) (-0.39399124122107182     , 0.20448894656023781     ) ( -1.1106912334455120E-002,  1.3918262921651351E-003) ( -3.5857937572707249E-002,  6.0320671077710802E-002) (  6.2261799432411901E-003, -1.9720013414434984E-002) ( -1.6881431746102460E-002, -2.0256127230777705E-002) (  1.7869821558782572E-003,  1.2220705694894749E-003) (  0.0000000000000000     ,  0.0000000000000000     ) (  0.0000000000000000     ,  0.0000000000000000     ) (  0.0000000000000000     ,  0.0000000000000000     )
 (-0.39399124122107182     ,-0.20448894656023781     ) ( 0.54892140939095102     , -0.0000000000000000     ) ( 0.65408885394740601     ,-0.33065492091873794     ) (  9.6750288360890665E-003, -2.3297748171791774E-003) (  1.2408163771829250E-002, -1.7835166648229352E-002) (  1.1706032586398917E-003, -4.7202760129119257E-003) ( -1.3783631301857429E-002, -1.6539058626767002E-002) (  2.7296603316158299E-003,  1.8667436297544367E-003) (  0.0000000000000000     ,  0.0000000000000000     ) (  0.0000000000000000     ,  0.0000000000000000     )
 ( -1.1106912334455120E-002, -1.3918262921651351E-003) ( 0.65408885394740601     , 0.33065492091873794     ) (-0.35790723286916803     , -0.0000000000000000     ) (-0.10641660123217228     ,  5.1087076755768623E-002) (  4.9390782579893933E-003, -4.3797566819836682E-004) (  2.7047105485446914E-002, -4.2460977495337782E-002) ( -4.2040327886912849E-003,  1.1454953653368891E-002) (  0.0000000000000000     ,  0.0000000000000000     ) (  2.7296603316158299E-003,  1.8667436297544367E-003) (  0.0000000000000000     ,  0.0000000000000000     )
 ( -3.5857937572707249E-002, -6.0320671077710802E-002) (  9.6750288360890665E-003,  2.3297748171791774E-003) (-0.10641660123217228     , -5.1087076755768623E-002) (-0.24777704870899817     , -0.0000000000000000     ) (-0.50304533334905832     , 0.25202413681637315     ) ( -7.7630219497115526E-003,  2.8213361228765469E-003) (  0.0000000000000000     ,  0.0000000000000000     ) ( -4.2040327886912849E-003,  1.1454953653368891E-002) (  1.3783631301857429E-002,  1.6539058626767002E-002) (  1.7869821558782572E-003,  1.2220705694894749E-003)
 (  6.2261799432411901E-003,  1.9720013414434984E-002) (  1.2408163771829250E-002,  1.7835166648229352E-002) (  4.9390782579893933E-003,  4.3797566819836682E-004) (-0.50304533334905832     ,-0.25202413681637315     ) ( 0.30815956054468102     , -0.0000000000000000     ) (  0.0000000000000000     ,  0.0000000000000000     ) ( -7.7630219497115526E-003,  2.8213361228765469E-003) ( -2.7047105485446914E-002,  4.2460977495337782E-002) (  1.1706032586398917E-003, -4.7202760129119257E-003) (  1.6881431746102460E-002,  2.0256127230777705E-002)
 ( -1.6881431746102460E-002,  2.0256127230777705E-002) (  1.1706032586398917E-003,  4.7202760129119257E-003) (  2.7047105485446914E-002,  4.2460977495337782E-002) ( -7.7630219497115526E-003, -2.8213361228765469E-003) (  0.0000000000000000     , -0.0000000000000000     ) ( 0.30815956054468102     , -0.0000000000000000     ) ( 0.50304533334905832     ,-0.25202413681637315     ) (  4.9390782579893933E-003, -4.3797566819836682E-004) ( -1.2408163771829250E-002,  1.7835166648229352E-002) (  6.2261799432411901E-003, -1.9720013414434984E-002)
 (  1.7869821558782572E-003, -1.2220705694894749E-003) ( -1.3783631301857429E-002,  1.6539058626767002E-002) ( -4.2040327886912849E-003, -1.1454953653368891E-002) (  0.0000000000000000     , -0.0000000000000000     ) ( -7.7630219497115526E-003, -2.8213361228765469E-003) ( 0.50304533334905832     , 0.25202413681637315     ) (-0.24777704870899817     , -0.0000000000000000     ) ( 0.10641660123217228     , -5.1087076755768623E-002) (  9.6750288360890665E-003, -2.3297748171791774E-003) (  3.5857937572707249E-002, -6.0320671077710802E-002)
 (  0.0000000000000000     , -0.0000000000000000     ) (  2.7296603316158299E-003, -1.8667436297544367E-003) (  0.0000000000000000     , -0.0000000000000000     ) ( -4.2040327886912849E-003, -1.1454953653368891E-002) ( -2.7047105485446914E-002, -4.2460977495337782E-002) (  4.9390782579893933E-003,  4.3797566819836682E-004) ( 0.10641660123217228     ,  5.1087076755768623E-002) (-0.35790723286916803     , -0.0000000000000000     ) (-0.65408885394740601     , 0.33065492091873794     ) ( -1.1106912334455120E-002,  1.3918262921651351E-003)
 (  0.0000000000000000     , -0.0000000000000000     ) (  0.0000000000000000     , -0.0000000000000000     ) (  2.7296603316158299E-003, -1.8667436297544367E-003) (  1.3783631301857429E-002, -1.6539058626767002E-002) (  1.1706032586398917E-003,  4.7202760129119257E-003) ( -1.2408163771829250E-002, -1.7835166648229352E-002) (  9.6750288360890665E-003,  2.3297748171791774E-003) (-0.65408885394740601     ,-0.33065492091873794     ) ( 0.54892140939095102     , -0.0000000000000000     ) ( 0.39399124122107182     ,-0.20448894656023781     )
 (  0.0000000000000000     , -0.0000000000000000     ) (  0.0000000000000000     , -0.0000000000000000     ) (  0.0000000000000000     , -0.0000000000000000     ) (  1.7869821558782572E-003, -1.2220705694894749E-003) (  1.6881431746102460E-002, -2.0256127230777705E-002) (  6.2261799432411901E-003,  1.9720013414434984E-002) (  3.5857937572707249E-002,  6.0320671077710802E-002) ( -1.1106912334455120E-002, -1.3918262921651351E-003) ( 0.39399124122107182     , 0.20448894656023781     ) (-0.25139668835746581     , -0.0000000000000000     )
 Mode           23
 (-0.30125312433237461     , -0.0000000000000000     ) (-0.39911030755176591     , 0.19809809189137204     ) (-0.12808828262411884     , 0.17206673575591605     ) ( -5.4246142415562297E-002, 0.35673365309814620     ) (  7.8797640694079296E-002, 0.26729922064789824     ) (  8.1961524558384347E-002,  9.5397793554092891E-002) (  2.0845572821023065E-002,  9.1400477421192793E-003) (  0.0000000000000000     ,  0.0000000000000000     ) (  0.0000000000000000     ,  0.0000000000000000     ) (  0.0000000000000000     ,  0.0000000000000000     )
 (-0.39911030755176591     ,-0.19809809189137204     ) ( 0.64373017895382012     , -0.0000000000000000     ) ( 0.55556863582826155     ,-0.27181916408789347     ) (  7.0999574104565588E-002, -8.8218379398532928E-002) (  1.6517716287213186E-002,-0.10413978914961043     ) (  1.7536258531503885E-002,  5.9450099407899241E-002) (  6.6921304569544662E-002,  7.7891972264965900E-002) (  3.1842138452350781E-002,  1.3961653544590604E-002) (  0.0000000000000000     ,  0.0000000000000000     ) (  0.0000000000000000     ,  0.0000000000000000     )
 (-0.12808828262411884     ,-0.17206673575591605     ) ( 0.55556863582826155     , 0.27181916408789347     ) (-0.42998643347494214     , -0.0000000000000000     ) ( -7.2512550317917451E-002,  3.5299270850378012E-002) (  4.9802006909280390E-002, -6.4691519542048159E-002) (  3.8663611192625749E-002,-0.24977569317785744     ) ( -4.8206341215074409E-002,-0.16359431814925127     ) (  0.0000000000000000     ,  0.0000000000000000     ) (  3.1842138452350781E-002,  1.3961653544590604E-002) (  0.0000000000000000     ,  0.0000000000000000     )
 ( -5.4246142415562297E-002,-0.35673365309814620     ) (  7.0999574104565588E-002,  8.8218379398532928E-002) ( -7.2512550317917451E-002, -3.5299270850378012E-002) (-0.29004670815616684     , -0.0000000000000000     ) (-0.41568513612868430     , 0.20351847875078610     ) ( -4.9359794266592316E-002,  6.1081096710180714E-002) (  0.0000000000000000     ,  0.0000000000000000     ) ( -4.8206341215074409E-002,-0.16359431814925127     ) ( -6.6921304569544662E-002, -7.7891972264965900E-002) (  2.0845572821023065E-002,  9.1400477421192793E-003)
 (  7.8797640694079296E-002,-0.26729922064789824     ) (  1.6517716287213186E-002, 0.10413978914961043     ) (  4.9802006909280390E-002,  6.4691519542048159E-002) (-0.41568513612868430     ,-0.20351847875078610     ) ( 0.37755608700966337     , -0.0000000000000000     ) (  0.0000000000000000     ,  0.0000000000000000     ) ( -4.9359794266592316E-002,  6.1081096710180714E-002) ( -3.8663611192625749E-002, 0.24977569317785744     ) (  1.7536258531503885E-002,  5.9450099407899241E-002) ( -8.1961524558384347E-002, -9.5397793554092891E-002)
 (  8.1961524558384347E-002, -9.5397793554092891E-002) (  1.7536258531503885E-002, -5.9450099407899241E-002) (  3.8663611192625749E-002, 0.24977569317785744     ) ( -4.9359794266592316E-002, -6.1081096710180714E-002) (  0.0000000000000000     , -0.0000000000000000     ) ( 0.37755608700966337     , -0.0000000000000000     ) ( 0.41568513612868430     ,-0.20351847875078610     ) (  4.9802006909280390E-002, -6.4691519542048159E-002) ( -1.6517716287213186E-002, 0.10413978914961043     ) (  7.8797640694079296E-002, 0.26729922064789824     )
 (  2.0845572821023065E-002, -9.1400477421192793E-003) (  6.6921304569544662E-002, -7.7891972264965900E-002) ( -4.8206341215074409E-002, 0.16359431814925127     ) (  0.0000000000000000     , -0.0000000000000000     ) ( -4.9359794266592316E-002, -6.1081096710180714E-002) ( 0.41568513612868430     , 0.20351847875078610     ) (-0.29004670815616684     , -0.0000000000000000     ) (  7.2512550317917451E-002, -3.5299270850378012E-002) (  7.0999574104565588E-002, -8.8218379398532928E-002) (  5.4246142415562297E-002,-0.35673365309814620     )
 (  0.0000000000000000     , -0.0000000000000000     ) (  3.1842138452350781E-002, -1.3961653544590604E-002) (  0.0000000000000000     , -0.0000000000000000     ) ( -4.8206341215074409E-002, 0.16359431814925127     ) ( -3.8663611192625749E-002,-0.24977569317785744     ) (  4.9802006909280390E-002,  6.4691519542048159E-002) (  7.2512550317917451E-002,  3.5299270850378012E-002) (-0.42998643347494214     , -0.0000000000000000     ) (-0.55556863582826155     , 0.27181916408789347     ) (-0.12808828262411884     , 0.17206673575591605     )
 (  0.0000000000000000     , -0.0000000000000000     ) (  0.0000000000000000     , -0.0000000000000000     ) (  3.1842138452350781E-002, -1.3961653544590604E-002) ( -6.6921304569544662E-002,  7.7891972264965900E-002) (  1.7536258531503885E-002, -5.9450099407899241E-002) ( -1.6517716287213186E-002,-0.10413978914961043     ) (  7.0999574104565588E-002,  8.8218379398532928E-002) (-0.55556863582826155     ,-0.27181916408789347     ) ( 0.64373017895382012     , -0.0000000000000000     ) ( 0.39911030755176591     ,-0.19809809189137204     )
 (  0.0000000000000000     , -0.0000000000000000     ) (  0.0000000000000000     , -0.0000000000000000     ) (  0.0000000000000000     , -0.0000000000000000     ) (  2.0845572821023065E-002, -9.1400477421192793E-003) ( -8.1961524558384347E-002,  9.5397793554092891E-002) (  7.8797640694079296E-002,-0.26729922064789824     ) (  5.4246142415562297E-002, 0.35673365309814620     ) (-0.12808828262411884     ,-0.17206673575591605     ) ( 0.39911030755176591     , 0.19809809189137204     ) (-0.30125312433237461     , -0.0000000000000000     )
 Mode           24
 ( -3.5403292357127934E-002, -0.0000000000000000     ) (-0.29354959051585833     , 0.14869003452945020     ) ( -4.4580090965313561E-002,  6.1646588822006562E-002) ( -2.7349327082617683E-002, 0.17175787538246767     ) ( 0.11140390763044966     , 0.34926654185443495     ) ( -3.2808141621531235E-002, -3.3329050746818335E-002) ( -2.7130991168089216E-002, -9.0605749516098188E-003) (  0.0000000000000000     ,  0.0000000000000000     ) (  0.0000000000000000     ,  0.0000000000000000     ) (  0.0000000000000000     ,  0.0000000000000000     )
 (-0.29354959051585833     ,-0.14869003452945020     ) ( -1.1775427748382153E-002, -0.0000000000000000     ) ( 0.40985307612389721     ,-0.20745319763840173     ) (  4.5773976529343174E-002, -6.3224488004295712E-002) (  6.7662436173582339E-003, -4.3007266358432883E-002) (  2.4972888209835887E-002,  7.8307447595738239E-002) ( -2.6787735460572868E-002, -2.7213055980343841E-002) ( -4.1443273568982399E-002, -1.3840256851857614E-002) (  0.0000000000000000     ,  0.0000000000000000     ) (  0.0000000000000000     ,  0.0000000000000000     )
 ( -4.4580090965313561E-002, -6.1646588822006562E-002) ( 0.40985307612389721     , 0.20745319763840173     ) (  1.1745895779270529E-002, -0.0000000000000000     ) ( -5.5689811825115815E-002,  2.8161746537581432E-002) (  2.2994484314084754E-002, -3.1782301365614558E-002) (  1.7931559644173936E-002,-0.11312712535703058     ) ( -6.7823011964564958E-002,-0.21260870431877674     ) (  0.0000000000000000     ,  0.0000000000000000     ) ( -4.1443273568982399E-002, -1.3840256851857614E-002) (  0.0000000000000000     ,  0.0000000000000000     )
 ( -2.7349327082617683E-002,-0.17175787538246767     ) (  4.5773976529343174E-002,  6.3224488004295712E-002) ( -5.5689811825115815E-002, -2.8161746537581432E-002) (  1.8523860905578848E-002, -0.0000000000000000     ) (-0.30890328393947891     , 0.15633997690131005     ) ( -3.4207524311067126E-002,  4.7235189658398929E-002) (  0.0000000000000000     ,  0.0000000000000000     ) ( -6.7823011964564958E-002,-0.21260870431877674     ) (  2.6787735460572868E-002,  2.7213055980343841E-002) ( -2.7130991168089216E-002, -9.0605749516098188E-003)
 ( 0.11140390763044966     ,-0.34926654185443495     ) (  6.7662436173582339E-003,  4.3007266358432883E-002) (  2.2994484314084754E-002,  3.1782301365614558E-002) (-0.30890328393947891     ,-0.15633997690131005     ) (  1.6908963420660710E-002, -0.0000000000000000     ) (  0.0000000000000000     ,  0.0000000000000000     ) ( -3.4207524311067126E-002,  4.7235189658398929E-002) ( -1.7931559644173936E-002, 0.11312712535703058     ) (  2.4972888209835887E-002,  7.8307447595738239E-002) (  3.2808141621531235E-002,  3.3329050746818335E-002)
 ( -3.2808141621531235E-002,  3.3329050746818335E-002) (  2.4972888209835887E-002, -7.8307447595738239E-002) (  1.7931559644173936E-002, 0.11312712535703058     ) ( -3.4207524311067126E-002, -4.7235189658398929E-002) (  0.0000000000000000     , -0.0000000000000000     ) (  1.6908963420660710E-002, -0.0000000000000000     ) ( 0.30890328393947891     ,-0.15633997690131005     ) (  2.2994484314084754E-002, -3.1782301365614558E-002) ( -6.7662436173582339E-003,  4.3007266358432883E-002) ( 0.11140390763044966     , 0.34926654185443495     )
 ( -2.7130991168089216E-002,  9.0605749516098188E-003) ( -2.6787735460572868E-002,  2.7213055980343841E-002) ( -6.7823011964564958E-002, 0.21260870431877674     ) (  0.0000000000000000     , -0.0000000000000000     ) ( -3.4207524311067126E-002, -4.7235189658398929E-002) ( 0.30890328393947891     , 0.15633997690131005     ) (  1.8523860905578848E-002, -0.0000000000000000     ) (  5.5689811825115815E-002, -2.8161746537581432E-002) (  4.5773976529343174E-002, -6.3224488004295712E-002) (  2.7349327082617683E-002,-0.17175787538246767     )
 (  0.0000000000000000     , -0.0000000000000000     ) ( -4.1443273568982399E-002,  1.3840256851857614E-002) (  0.0000000000000000     , -0.0000000000000000     ) ( -6.7823011964564958E-002, 0.21260870431877674     ) ( -1.7931559644173936E-002,-0.11312712535703058     ) (  2.2994484314084754E-002,  3.1782301365614558E-002) (  5.5689811825115815E-002,  2.8161746537581432E-002) (  1.1745895779270529E-002, -0.0000000000000000     ) (-0.40985307612389721     , 0.20745319763840173     ) ( -4.4580090965313561E-002,  6.1646588822006562E-002)
 (  0.0000000000000000     , -0.0000000000000000     ) (  0.0000000000000000     , -0.0000000000000000     ) ( -4.1443273568982399E-002,  1.3840256851857614E-002) (  2.6787735460572868E-002, -2.7213055980343841E-002) (  2.4972888209835887E-002, -7.8307447595738239E-002) ( -6.7662436173582339E-003, -4.3007266358432883E-002) (  4.5773976529343174E-002,  6.3224488004295712E-002) (-0.40985307612389721     ,-0.20745319763840173     ) ( -1.1775427748382153E-002, -0.0000000000000000     ) ( 0.29354959051585833     ,-0.14869003452945020     )
 (  0.0000000000000000     , -0.0000000000000000     ) (  0.0000000000000000     , -0.0000000000000000     ) (  0.0000000000000000     , -0.0000000000000000     ) ( -2.7130991168089216E-002,  9.0605749516098188E-003) (  3.2808141621531235E-002, -3.3329050746818335E-002) ( 0.11140390763044966     ,-0.34926654185443495     ) (  2.7349327082617683E-002, 0.17175787538246767     ) ( -4.4580090965313561E-002, -6.1646588822006562E-002) ( 0.29354959051585833     , 0.14869003452945020     ) ( -3.5403292357127934E-002, -0.0000000000000000     )
 Mode           25
 ( -4.5375771907761660E-002, -0.0000000000000000     ) (-0.34895128266291459     , 0.17677886579045876     ) ( -8.4239764778747422E-002, 0.11631192424263172     ) ( -4.2496573867029735E-002, 0.26516482482906006     ) ( 0.20357589137289425     , 0.63911985855520814     ) (  7.1854872628895630E-002,  7.2946579245408469E-002) ( -2.7747652944910370E-002, -9.2618414292560645E-003) (  0.0000000000000000     ,  0.0000000000000000     ) (  0.0000000000000000     ,  0.0000000000000000     ) (  0.0000000000000000     ,  0.0000000000000000     )
 (-0.34895128266291459     ,-0.17677886579045876     ) ( -3.6911489555696834E-002, -0.0000000000000000     ) ( 0.43307255780587434     ,-0.21917131297528072     ) (  7.2109818057113570E-002, -9.9675545896824286E-002) (  1.0961693517876344E-002, -6.9009111449816141E-002) (  4.6246721853561372E-002, 0.14521064273372492     ) (  5.8669257824490513E-002,  5.9560632544249426E-002) ( -4.2385239992472033E-002, -1.4147696474747966E-002) (  0.0000000000000000     ,  0.0000000000000000     ) (  0.0000000000000000     ,  0.0000000000000000     )
 ( -8.4239764778747422E-002,-0.11631192424263172     ) ( 0.43307255780587434     , 0.21917131297528072     ) (  3.8010637763136776E-002, -0.0000000000000000     ) ( -4.4882989593640871E-002,  2.2659279037799379E-002) (  4.0364960373147969E-002, -5.5759754500632280E-002) (  2.8310847149662515E-002,-0.17726219787742964     ) (-0.12281312096836897     ,-0.38552998920226522     ) (  0.0000000000000000     ,  0.0000000000000000     ) ( -4.2385239992472033E-002, -1.4147696474747966E-002) (  0.0000000000000000     ,  0.0000000000000000     )
 ( -4.2496573867029735E-002,-0.26516482482906006     ) (  7.2109818057113570E-002,  9.9675545896824286E-002) ( -4.4882989593640871E-002, -2.2659279037799379E-002) (  3.7930717667841798E-002, -0.0000000000000000     ) (-0.31600017866446417     , 0.15988466880680094     ) ( -5.1476329171327211E-002,  7.1171211271193635E-002) (  0.0000000000000000     ,  0.0000000000000000     ) (-0.12281312096836897     ,-0.38552998920226522     ) ( -5.8669257824490513E-002, -5.9560632544249426E-002) ( -2.7747652944910370E-002, -9.2618414292560645E-003)
 ( 0.20357589137289425     ,-0.63911985855520814     ) (  1.0961693517876344E-002,  6.9009111449816141E-002) (  4.0364960373147969E-002,  5.5759754500632280E-002) (-0.31600017866446417     ,-0.15988466880680094     ) (  6.3459060324799164E-003, -0.0000000000000000     ) (  0.0000000000000000     ,  0.0000000000000000     ) ( -5.1476329171327211E-002,  7.1171211271193635E-002) ( -2.8310847149662515E-002, 0.17726219787742964     ) (  4.6246721853561372E-002, 0.14521064273372492     ) ( -7.1854872628895630E-002, -7.2946579245408469E-002)
 (  7.1854872628895630E-002, -7.2946579245408469E-002) (  4.6246721853561372E-002,-0.14521064273372492     ) (  2.8310847149662515E-002, 0.17726219787742964     ) ( -5.1476329171327211E-002, -7.1171211271193635E-002) (  0.0000000000000000     , -0.0000000000000000     ) (  6.3459060324799164E-003, -0.0000000000000000     ) ( 0.31600017866446417     ,-0.15988466880680094     ) (  4.0364960373147969E-002, -5.5759754500632280E-002) ( -1.0961693517876344E-002,  6.9009111449816141E-002) ( 0.20357589137289425     , 0.63911985855520814     )
 ( -2.7747652944910370E-002,  9.2618414292560645E-003) (  5.8669257824490513E-002, -5.9560632544249426E-002) (-0.12281312096836897     , 0.38552998920226522     ) (  0.0000000000000000     , -0.0000000000000000     ) ( -5.1476329171327211E-002, -7.1171211271193635E-002) ( 0.31600017866446417     , 0.15988466880680094     ) (  3.7930717667841798E-002, -0.0000000000000000     ) (  4.4882989593640871E-002, -2.2659279037799379E-002) (  7.2109818057113570E-002, -9.9675545896824286E-002) (  4.2496573867029735E-002,-0.26516482482906006     )
 (  0.0000000000000000     , -0.0000000000000000     ) ( -4.2385239992472033E-002,  1.4147696474747966E-002) (  0.0000000000000000     , -0.0000000000000000     ) (-0.12281312096836897     , 0.38552998920226522     ) ( -2.8310847149662515E-002,-0.17726219787742964     ) (  4.0364960373147969E-002,  5.5759754500632280E-002) (  4.4882989593640871E-002,  2.2659279037799379E-002) (  3.8010637763136776E-002, -0.0000000000000000     ) (-0.43307255780587434     , 0.21917131297528072     ) ( -8.4239764778747422E-002, 0.11631192424263172     )
 (  0.0000000000000000     , -0.0000000000000000     ) (  0.0000000000000000     , -0.0000000000000000     ) ( -4.2385239992472033E-002,  1.4147696474747966E-002) ( -5.8669257824490513E-002,  5.9560632544249426E-002) (  4.6246721853561372E-002,-0.14521064273372492     ) ( -1.0961693517876344E-002, -6.9009111449816141E-002) (  7.2109818057113570E-002,  9.9675545896824286E-002) (-0.43307255780587434     ,-0.21917131297528072     ) ( -3.6911489555696834E-002, -0.0000000000000000     ) ( 0.34895128266291459     ,-0.17677886579045876     )
 (  0.0000000000000000     , -0.0000000000000000     ) (  0.0000000000000000     , -0.0000000000000000     ) (  0.0000000000000000     , -0.0000000000000000     ) ( -2.7747652944910370E-002,  9.2618414292560645E-003) ( -7.1854872628895630E-002,  7.2946579245408469E-002) ( 0.20357589137289425     ,-0.63911985855520814     ) (  4.2496573867029735E-002, 0.26516482482906006     ) ( -8.4239764778747422E-002,-0.11631192424263172     ) ( 0.34895128266291459     , 0.17677886579045876     ) ( -4.5375771907761660E-002, -0.0000000000000000     )
 Mode           26
 ( -8.3297517659987816E-002, -0.0000000000000000     ) ( 0.37720064990013591     ,-0.19168774864044624     ) (-0.13616301257247523     , 0.18618786749684729     ) (  9.7100651099878560E-003, -5.6994334195198018E-002) (  7.8185897614082886E-002, 0.24565186568183983     ) ( -5.0946812791691609E-002, -5.1783631080531349E-002) ( -1.9926965578799423E-002, -6.6613667853301969E-003) (  0.0000000000000000     ,  0.0000000000000000     ) (  0.0000000000000000     ,  0.0000000000000000     ) (  0.0000000000000000     ,  0.0000000000000000     )
 ( 0.37720064990013591     , 0.19168774864044624     ) (  5.8435350577969045E-002, -0.0000000000000000     ) (-0.60085952249010721     , 0.30541528870421664     ) ( 0.16276186002583723     ,-0.22259295987778532     ) ( -4.3403924820148883E-003,  2.5684432393546487E-002) (  1.7411036085821147E-002,  5.4700974804028135E-002) ( -4.1597898453581132E-002, -4.2281157725276568E-002) ( -3.0438942711875958E-002, -1.0175405841880092E-002) (  0.0000000000000000     ,  0.0000000000000000     ) (  0.0000000000000000     ,  0.0000000000000000     )
 (-0.13616301257247523     ,-0.18618786749684729     ) (-0.60085952249010721     ,-0.30541528870421664     ) (  1.3869135223929848E-002, -0.0000000000000000     ) (  9.0409151301836549E-002, -4.5968304175218057E-002) (  7.7413441735034741E-002,-0.10586372108429244     ) ( -8.3045099634602351E-003,  4.8952271894862183E-002) ( -4.7812031870744891E-002,-0.15022527800764301     ) (  0.0000000000000000     ,  0.0000000000000000     ) ( -3.0438942711875958E-002, -1.0175405841880092E-002) (  0.0000000000000000     ,  0.0000000000000000     )
 (  9.7100651099878560E-003,  5.6994334195198018E-002) ( 0.16276186002583723     , 0.22259295987778532     ) (  9.0409151301836549E-002,  4.5968304175218057E-002) ( -1.4538052669983148E-003, -0.0000000000000000     ) ( 0.45603457633683003     ,-0.23181072951074605     ) (-0.12105101995759385     , 0.16555101229228439     ) (  0.0000000000000000     ,  0.0000000000000000     ) ( -4.7812031870744891E-002,-0.15022527800764301     ) (  4.1597898453581132E-002,  4.2281157725276568E-002) ( -1.9926965578799423E-002, -6.6613667853301969E-003)
 (  7.8185897614082886E-002,-0.24565186568183983     ) ( -4.3403924820148883E-003, -2.5684432393546487E-002) (  7.7413441735034741E-002, 0.10586372108429244     ) ( 0.45603457633683003     , 0.23181072951074605     ) (  1.2446837125087241E-002, -0.0000000000000000     ) (  0.0000000000000000     ,  0.0000000000000000     ) (-0.12105101995759385     , 0.16555101229228439     ) (  8.3045099634602351E-003, -4.8952271894862183E-002) (  1.7411036085821147E-002,  5.4700974804028135E-002) (  5.0946812791691609E-002,  5.1783631080531349E-002)
 ( -5.0946812791691609E-002,  5.1783631080531349E-002) (  1.7411036085821147E-002, -5.4700974804028135E-002) ( -8.3045099634602351E-003, -4.8952271894862183E-002) (-0.12105101995759385     ,-0.16555101229228439     ) (  0.0000000000000000     , -0.0000000000000000     ) (  1.2446837125087241E-002, -0.0000000000000000     ) (-0.45603457633683003     , 0.23181072951074605     ) (  7.7413441735034741E-002,-0.10586372108429244     ) (  4.3403924820148883E-003, -2.5684432393546487E-002) (  7.8185897614082886E-002, 0.24565186568183983     )
 ( -1.9926965578799423E-002,  6.6613667853301969E-003) ( -4.1597898453581132E-002,  4.2281157725276568E-002) ( -4.7812031870744891E-002, 0.15022527800764301     ) (  0.0000000000000000     , -0.0000000000000000     ) (-0.12105101995759385     ,-0.16555101229228439     ) (-0.45603457633683003     ,-0.23181072951074605     ) ( -1.4538052669983148E-003, -0.0000000000000000     ) ( -9.0409151301836549E-002,  4.5968304175218057E-002) ( 0.16276186002583723     ,-0.22259295987778532     ) ( -9.7100651099878560E-003,  5.6994334195198018E-002)
 (  0.0000000000000000     , -0.0000000000000000     ) ( -3.0438942711875958E-002,  1.0175405841880092E-002) (  0.0000000000000000     , -0.0000000000000000     ) ( -4.7812031870744891E-002, 0.15022527800764301     ) (  8.3045099634602351E-003,  4.8952271894862183E-002) (  7.7413441735034741E-002, 0.10586372108429244     ) ( -9.0409151301836549E-002, -4.5968304175218057E-002) (  1.3869135223929848E-002, -0.0000000000000000     ) ( 0.60085952249010721     ,-0.30541528870421664     ) (-0.13616301257247523     , 0.18618786749684729     )
 (  0.0000000000000000     , -0.0000000000000000     ) (  0.0000000000000000     , -0.0000000000000000     ) ( -3.0438942711875958E-002,  1.0175405841880092E-002) (  4.1597898453581132E-002, -4.2281157725276568E-002) (  1.7411036085821147E-002, -5.4700974804028135E-002) (  4.3403924820148883E-003,  2.5684432393546487E-002) ( 0.16276186002583723     , 0.22259295987778532     ) ( 0.60085952249010721     , 0.30541528870421664     ) (  5.8435350577969045E-002, -0.0000000000000000     ) (-0.37720064990013591     , 0.19168774864044624     )
 (  0.0000000000000000     , -0.0000000000000000     ) (  0.0000000000000000     , -0.0000000000000000     ) (  0.0000000000000000     , -0.0000000000000000     ) ( -1.9926965578799423E-002,  6.6613667853301969E-003) (  5.0946812791691609E-002, -5.1783631080531349E-002) (  7.8185897614082886E-002,-0.24565186568183983     ) ( -9.7100651099878560E-003, -5.6994334195198018E-002) (-0.13616301257247523     ,-0.18618786749684729     ) (-0.37720064990013591     ,-0.19168774864044624     ) ( -8.3297517659987816E-002, -0.0000000000000000     )
 Mode           27
 (-0.28354447368379870     , -0.0000000000000000     ) ( 0.35283015492683201     ,-0.17952772318850890     ) (-0.30163888162476643     , 0.41280581245718467     ) (  8.5217539389017530E-004, -1.0031313812285027E-003) (  6.2892784378213232E-002, 0.19764234378795745     ) ( -4.6401495826593336E-002, -4.7169061105605668E-002) ( -2.2378544366248285E-002, -7.4832169140918899E-003) (  0.0000000000000000     ,  0.0000000000000000     ) (  0.0000000000000000     ,  0.0000000000000000     ) (  0.0000000000000000     ,  0.0000000000000000     )
 ( 0.35283015492683201     , 0.17952772318850890     ) ( 0.49523010112116328     , -0.0000000000000000     ) (-0.54605298603505847     , 0.27798941718015402     ) ( 0.32050339963890256     ,-0.43864750207427677     ) ( -1.3579222114340980E-003,  6.7938024676706486E-003) (  1.4415528995703617E-002,  4.5299160745073376E-002) ( -3.7886662692345606E-002, -3.8513377118298005E-002) ( -3.4183791167086780E-002, -1.1430802650199979E-002) (  0.0000000000000000     ,  0.0000000000000000     ) (  0.0000000000000000     ,  0.0000000000000000     )
 (-0.30163888162476643     ,-0.41280581245718467     ) (-0.54605298603505847     ,-0.27798941718015402     ) (-0.25591780613395931     , -0.0000000000000000     ) (  7.8190726705104824E-002, -3.9841364934915212E-002) ( 0.16056350537452047     ,-0.21974499397315383     ) ( -1.7058213591651314E-003,  7.2033291391678401E-003) ( -3.7706661453467613E-002,-0.11849800023545408     ) (  0.0000000000000000     ,  0.0000000000000000     ) ( -3.4183791167086780E-002, -1.1430802650199979E-002) (  0.0000000000000000     ,  0.0000000000000000     )
 (  8.5217539389017530E-004,  1.0031313812285027E-003) ( 0.32050339963890256     , 0.43864750207427677     ) (  7.8190726705104824E-002,  3.9841364934915212E-002) (-0.19641097148711431     , -0.0000000000000000     ) ( 0.41136245970231672     ,-0.20944679799407317     ) (-0.23609377635846879     , 0.32312404728727906     ) (  0.0000000000000000     ,  0.0000000000000000     ) ( -3.7706661453467613E-002,-0.11849800023545408     ) (  3.7886662692345606E-002,  3.8513377118298005E-002) ( -2.2378544366248285E-002, -7.4832169140918899E-003)
 (  6.2892784378213232E-002,-0.19764234378795745     ) ( -1.3579222114340980E-003, -6.7938024676706486E-003) ( 0.16056350537452047     , 0.21974499397315383     ) ( 0.41136245970231672     , 0.20944679799407317     ) ( 0.24064315018370908     , -0.0000000000000000     ) (  0.0000000000000000     ,  0.0000000000000000     ) (-0.23609377635846879     , 0.32312404728727906     ) (  1.7058213591651314E-003, -7.2033291391678401E-003) (  1.4415528995703617E-002,  4.5299160745073376E-002) (  4.6401495826593336E-002,  4.7169061105605668E-002)
 ( -4.6401495826593336E-002,  4.7169061105605668E-002) (  1.4415528995703617E-002, -4.5299160745073376E-002) ( -1.7058213591651314E-003, -7.2033291391678401E-003) (-0.23609377635846879     ,-0.32312404728727906     ) (  0.0000000000000000     , -0.0000000000000000     ) ( 0.24064315018370908     , -0.0000000000000000     ) (-0.41136245970231672     , 0.20944679799407317     ) ( 0.16056350537452047     ,-0.21974499397315383     ) (  1.3579222114340980E-003, -6.7938024676706486E-003) (  6.2892784378213232E-002, 0.19764234378795745     )
 ( -2.2378544366248285E-002,  7.4832169140918899E-003) ( -3.7886662692345606E-002,  3.8513377118298005E-002) ( -3.7706661453467613E-002, 0.11849800023545408     ) (  0.0000000000000000     , -0.0000000000000000     ) (-0.23609377635846879     ,-0.32312404728727906     ) (-0.41136245970231672     ,-0.20944679799407317     ) (-0.19641097148711431     , -0.0000000000000000     ) ( -7.8190726705104824E-002,  3.9841364934915212E-002) ( 0.32050339963890256     ,-0.43864750207427677     ) ( -8.5217539389017530E-004,  1.0031313812285027E-003)
 (  0.0000000000000000     , -0.0000000000000000     ) ( -3.4183791167086780E-002,  1.1430802650199979E-002) (  0.0000000000000000     , -0.0000000000000000     ) ( -3.7706661453467613E-002, 0.11849800023545408     ) (  1.7058213591651314E-003,  7.2033291391678401E-003) ( 0.16056350537452047     , 0.21974499397315383     ) ( -7.8190726705104824E-002, -3.9841364934915212E-002) (-0.25591780613395931     , -0.0000000000000000     ) ( 0.54605298603505847     ,-0.27798941718015402     ) (-0.30163888162476643     , 0.41280581245718467     )
 (  0.0000000000000000     , -0.0000000000000000     ) (  0.0000000000000000     , -0.0000000000000000     ) ( -3.4183791167086780E-002,  1.1430802650199979E-002) (  3.7886662692345606E-002, -3.8513377118298005E-002) (  1.4415528995703617E-002, -4.5299160745073376E-002) (  1.3579222114340980E-003,  6.7938024676706486E-003) ( 0.32050339963890256     , 0.43864750207427677     ) ( 0.54605298603505847     , 0.27798941718015402     ) ( 0.49523010112116328     , -0.0000000000000000     ) (-0.35283015492683201     , 0.17952772318850890     )
 (  0.0000000000000000     , -0.0000000000000000     ) (  0.0000000000000000     , -0.0000000000000000     ) (  0.0000000000000000     , -0.0000000000000000     ) ( -2.2378544366248285E-002,  7.4832169140918899E-003) (  4.6401495826593336E-002, -4.7169061105605668E-002) (  6.2892784378213232E-002,-0.19764234378795745     ) ( -8.5217539389017530E-004, -1.0031313812285027E-003) (-0.30163888162476643     ,-0.41280581245718467     ) (-0.35283015492683201     ,-0.17952772318850890     ) (-0.28354447368379870     , -0.0000000000000000     )
 Mode           28
 (-0.20873027974072972     , -0.0000000000000000     ) ( 0.53947051152502090     ,-0.27392887916220249     ) (-0.11338062046460004     , 0.15491627061733776     ) ( -5.3315784556897457E-002, 0.32964539860961251     ) ( 0.21483398333058784     , 0.67493812566283884     ) ( -8.5016396912666617E-002, -8.6373537410861220E-002) ( -3.7453734062326514E-002, -1.2508896398870080E-002) (  0.0000000000000000     ,  0.0000000000000000     ) (  0.0000000000000000     ,  0.0000000000000000     ) (  0.0000000000000000     ,  0.0000000000000000     )
 ( 0.53947051152502090     , 0.27392887916220249     ) ( 0.38950212911927234     , -0.0000000000000000     ) (-0.92610444184922236     , 0.47028673688200900     ) ( 0.15974390317706574     ,-0.21838849102449454     ) (  1.5352196288080971E-002, -9.5237060627433937E-002) (  4.7615853114542979E-002, 0.14959171904713256     ) ( -6.9415597401986773E-002, -7.0523697978601210E-002) ( -5.7211523799785710E-002, -1.9107654869394218E-002) (  0.0000000000000000     ,  0.0000000000000000     ) (  0.0000000000000000     ,  0.0000000000000000     )
 (-0.11338062046460004     ,-0.15491627061733776     ) (-0.92610444184922236     ,-0.47028673688200900     ) (-0.26700131543582928     , -0.0000000000000000     ) ( 0.15182983051787446     , -7.7105998246855836E-002) (  7.1152454933495937E-002, -9.7254042381521494E-002) (  3.7118274188173997E-002,-0.22981423106908699     ) (-0.13178810822217871     ,-0.41403830386840407     ) (  0.0000000000000000     ,  0.0000000000000000     ) ( -5.7211523799785710E-002, -1.9107654869394218E-002) (  0.0000000000000000     ,  0.0000000000000000     )
 ( -5.3315784556897457E-002,-0.32964539860961251     ) ( 0.15974390317706574     , 0.21838849102449454     ) ( 0.15182983051787446     ,  7.7105998246855836E-002) (-0.16828711827357640     , -0.0000000000000000     ) ( 0.71134160550494396     ,-0.36123060804319068     ) (-0.12001356682531730     , 0.16407505178874246     ) (  0.0000000000000000     ,  0.0000000000000000     ) (-0.13178810822217871     ,-0.41403830386840407     ) (  6.9415597401986773E-002,  7.0523697978601210E-002) ( -3.7453734062326514E-002, -1.2508896398870080E-002)
 ( 0.21483398333058784     ,-0.67493812566283884     ) (  1.5352196288080971E-002,  9.5237060627433937E-002) (  7.1152454933495937E-002,  9.7254042381521494E-002) ( 0.71134160550494396     , 0.36123060804319068     ) ( 0.25451658433086305     , -0.0000000000000000     ) (  0.0000000000000000     ,  0.0000000000000000     ) (-0.12001356682531730     , 0.16407505178874246     ) ( -3.7118274188173997E-002, 0.22981423106908699     ) (  4.7615853114542979E-002, 0.14959171904713256     ) (  8.5016396912666617E-002,  8.6373537410861220E-002)
 ( -8.5016396912666617E-002,  8.6373537410861220E-002) (  4.7615853114542979E-002,-0.14959171904713256     ) (  3.7118274188173997E-002, 0.22981423106908699     ) (-0.12001356682531730     ,-0.16407505178874246     ) (  0.0000000000000000     , -0.0000000000000000     ) ( 0.25451658433086305     , -0.0000000000000000     ) (-0.71134160550494396     , 0.36123060804319068     ) (  7.1152454933495937E-002, -9.7254042381521494E-002) ( -1.5352196288080971E-002,  9.5237060627433937E-002) ( 0.21483398333058784     , 0.67493812566283884     )
 ( -3.7453734062326514E-002,  1.2508896398870080E-002) ( -6.9415597401986773E-002,  7.0523697978601210E-002) (-0.13178810822217871     , 0.41403830386840407     ) (  0.0000000000000000     , -0.0000000000000000     ) (-0.12001356682531730     ,-0.16407505178874246     ) (-0.71134160550494396     ,-0.36123060804319068     ) (-0.16828711827357640     , -0.0000000000000000     ) (-0.15182983051787446     ,  7.7105998246855836E-002) ( 0.15974390317706574     ,-0.21838849102449454     ) (  5.3315784556897457E-002,-0.32964539860961251     )
 (  0.0000000000000000     , -0.0000000000000000     ) ( -5.7211523799785710E-002,  1.9107654869394218E-002) (  0.0000000000000000     , -0.0000000000000000     ) (-0.13178810822217871     , 0.41403830386840407     ) ( -3.7118274188173997E-002,-0.22981423106908699     ) (  7.1152454933495937E-002,  9.7254042381521494E-002) (-0.15182983051787446     , -7.7105998246855836E-002) (-0.26700131543582928     , -0.0000000000000000     ) ( 0.92610444184922236     ,-0.47028673688200900     ) (-0.11338062046460004     , 0.15491627061733776     )
 (  0.0000000000000000     , -0.0000000000000000     ) (  0.0000000000000000     , -0.0000000000000000     ) ( -5.7211523799785710E-002,  1.9107654869394218E-002) (  6.9415597401986773E-002, -7.0523697978601210E-002) (  4.7615853114542979E-002,-0.14959171904713256     ) ( -1.5352196288080971E-002, -9.5237060627433937E-002) ( 0.15974390317706574     , 0.21838849102449454     ) ( 0.92610444184922236     , 0.47028673688200900     ) ( 0.38950212911927234     , -0.0000000000000000     ) (-0.53947051152502090     , 0.27392887916220249     )
 (  0.0000000000000000     , -0.0000000000000000     ) (  0.0000000000000000     , -0.0000000000000000     ) (  0.0000000000000000     , -0.0000000000000000     ) ( -3.7453734062326514E-002,  1.2508896398870080E-002) (  8.5016396912666617E-002, -8.6373537410861220E-002) ( 0.21483398333058784     ,-0.67493812566283884     ) (  5.3315784556897457E-002, 0.32964539860961251     ) (-0.11338062046460004     ,-0.15491627061733776     ) (-0.53947051152502090     ,-0.27392887916220249     ) (-0.20873027974072972     , -0.0000000000000000     )
 Mode           29
 (-0.27256354237246538     , -0.0000000000000000     ) ( 0.73464589102618938     ,-0.37232259645548355     ) (-0.19076658497696414     , 0.26196499881923546     ) ( -6.0089093395394054E-002, 0.35907227535264036     ) ( 0.19520416499780177     , 0.61128206539612617     ) ( -4.1507948385944869E-002, -4.5391964604348467E-002) ( -3.8599630778073095E-002, -1.3223750426918269E-002) (  0.0000000000000000     ,  0.0000000000000000     ) (  0.0000000000000000     ,  0.0000000000000000     ) (  0.0000000000000000     ,  0.0000000000000000     )
 ( 0.73464589102618938     , 0.37232259645548355     ) ( 0.50954402872164350     , -0.0000000000000000     ) ( -1.2813093668556561     , 0.64945853671968357     ) ( 0.22798405349975340     ,-0.31413862666863457     ) (  1.9109661023656153E-002,-0.11502928756593377     ) (  4.3501591204175578E-002, 0.13596296431983321     ) ( -3.3891097938448508E-002, -3.7062383901042877E-002) ( -5.8961909945955716E-002, -2.0199612434185856E-002) (  0.0000000000000000     ,  0.0000000000000000     ) (  0.0000000000000000     ,  0.0000000000000000     )
 (-0.19076658497696414     ,-0.26196499881923546     ) ( -1.2813093668556561     ,-0.64945853671968357     ) (-0.31977476370535024     , -0.0000000000000000     ) ( 0.21684181056813015     ,-0.11012762174826048     ) ( 0.10906722707743756     ,-0.15014769182605142     ) (  4.3640930677849188E-002,-0.26161993013161877     ) (-0.11931189054241478     ,-0.37410723059809947     ) (  0.0000000000000000     ,  0.0000000000000000     ) ( -5.8961909945955716E-002, -2.0199612434185856E-002) (  0.0000000000000000     ,  0.0000000000000000     )
 ( -6.0089093395394054E-002,-0.35907227535264036     ) ( 0.22798405349975340     , 0.31413862666863457     ) ( 0.21684181056813015     , 0.11012762174826048     ) (-0.21608921748915633     , -0.0000000000000000     ) ( 0.99005180141860760     ,-0.50205468884274884     ) (-0.16833285688678340     , 0.23184794760317029     ) (  0.0000000000000000     ,  0.0000000000000000     ) (-0.11931189054241478     ,-0.37410723059809947     ) (  3.3891097938448508E-002,  3.7062383901042877E-002) ( -3.8599630778073095E-002, -1.3223750426918269E-002)
 ( 0.19520416499780177     ,-0.61128206539612617     ) (  1.9109661023656153E-002, 0.11502928756593377     ) ( 0.10906722707743756     , 0.15014769182605142     ) ( 0.99005180141860760     , 0.50205468884274884     ) ( 0.29888349484532845     , -0.0000000000000000     ) (  0.0000000000000000     ,  0.0000000000000000     ) (-0.16833285688678340     , 0.23184794760317029     ) ( -4.3640930677849188E-002, 0.26161993013161877     ) (  4.3501591204175578E-002, 0.13596296431983321     ) (  4.1507948385944869E-002,  4.5391964604348467E-002)
 ( -4.1507948385944869E-002,  4.5391964604348467E-002) (  4.3501591204175578E-002,-0.13596296431983321     ) (  4.3640930677849188E-002, 0.26161993013161877     ) (-0.16833285688678340     ,-0.23184794760317029     ) (  0.0000000000000000     , -0.0000000000000000     ) ( 0.29888349484532845     , -0.0000000000000000     ) (-0.99005180141860760     , 0.50205468884274884     ) ( 0.10906722707743756     ,-0.15014769182605142     ) ( -1.9109661023656153E-002, 0.11502928756593377     ) ( 0.19520416499780177     , 0.61128206539612617     )
 ( -3.8599630778073095E-002,  1.3223750426918269E-002) ( -3.3891097938448508E-002,  3.7062383901042877E-002) (-0.11931189054241478     , 0.37410723059809947     ) (  0.0000000000000000     , -0.0000000000000000     ) (-0.16833285688678340     ,-0.23184794760317029     ) (-0.99005180141860760     ,-0.50205468884274884     ) (-0.21608921748915633     , -0.0000000000000000     ) (-0.21684181056813015     , 0.11012762174826048     ) ( 0.22798405349975340     ,-0.31413862666863457     ) (  6.0089093395394054E-002,-0.35907227535264036     )
 (  0.0000000000000000     , -0.0000000000000000     ) ( -5.8961909945955716E-002,  2.0199612434185856E-002) (  0.0000000000000000     , -0.0000000000000000     ) (-0.11931189054241478     , 0.37410723059809947     ) ( -4.3640930677849188E-002,-0.26161993013161877     ) ( 0.10906722707743756     , 0.15014769182605142     ) (-0.21684181056813015     ,-0.11012762174826048     ) (-0.31977476370535024     , -0.0000000000000000     ) (  1.2813093668556561     ,-0.64945853671968357     ) (-0.19076658497696414     , 0.26196499881923546     )
 (  0.0000000000000000     , -0.0000000000000000     ) (  0.0000000000000000     , -0.0000000000000000     ) ( -5.8961909945955716E-002,  2.0199612434185856E-002) (  3.3891097938448508E-002, -3.7062383901042877E-002) (  4.3501591204175578E-002,-0.13596296431983321     ) ( -1.9109661023656153E-002,-0.11502928756593377     ) ( 0.22798405349975340     , 0.31413862666863457     ) (  1.2813093668556561     , 0.64945853671968357     ) ( 0.50954402872164350     , -0.0000000000000000     ) (-0.73464589102618938     , 0.37232259645548355     )
 (  0.0000000000000000     , -0.0000000000000000     ) (  0.0000000000000000     , -0.0000000000000000     ) (  0.0000000000000000     , -0.0000000000000000     ) ( -3.8599630778073095E-002,  1.3223750426918269E-002) (  4.1507948385944869E-002, -4.5391964604348467E-002) ( 0.19520416499780177     ,-0.61128206539612617     ) (  6.0089093395394054E-002, 0.35907227535264036     ) (-0.19076658497696414     ,-0.26196499881923546     ) (-0.73464589102618938     ,-0.37232259645548355     ) (-0.27256354237246538     , -0.0000000000000000     )
 Mode           30
 ( -5.0394971256207240E-002, -0.0000000000000000     ) (  3.3721247914797650E-002, -1.7234975961334702E-002) ( -5.0312545196994152E-003,  7.5130846281880872E-003) ( -2.7654228480593911E-002, 0.17020109923121129     ) ( -3.1034659631526129E-003, -9.5812366019395190E-003) (  1.6032303061884936E-002,  1.6329595681891393E-002) ( -4.5688018105173138E-003, -1.5293241645296610E-003) (  0.0000000000000000     ,  0.0000000000000000     ) (  0.0000000000000000     ,  0.0000000000000000     ) (  0.0000000000000000     ,  0.0000000000000000     )
 (  3.3721247914797650E-002,  1.7234975961334702E-002) (  8.0440486220135735E-002, -0.0000000000000000     ) ( -4.6668875602145971E-002,  2.3907131835080225E-002) (  1.2422036279189919E-003, -2.3303886109932353E-003) (  9.4333651732190389E-003, -5.8071410017494093E-002) ( -3.1083661160928794E-004, -9.3777243804816991E-004) (  1.3090320634426160E-002,  1.3333059042196480E-002) ( -6.9789600439822937E-003, -2.3360812486940903E-003) (  0.0000000000000000     ,  0.0000000000000000     ) (  0.0000000000000000     ,  0.0000000000000000     )
 ( -5.0312545196994152E-003, -7.5130846281880872E-003) ( -4.6668875602145971E-002, -2.3907131835080225E-002) ( -3.6111293864548956E-002, -0.0000000000000000     ) (  5.3946694847095229E-003, -2.7787236752627054E-003) (  2.1234418725963960E-003, -3.2285030235734138E-003) (  2.0723156674518579E-002,-0.12755571781370645     ) (  2.5964183660607781E-003,  8.0560106821311768E-003) (  0.0000000000000000     ,  0.0000000000000000     ) ( -6.9789600439822937E-003, -2.3360812486940903E-003) (  0.0000000000000000     ,  0.0000000000000000     )
 ( -2.7654228480593911E-002,-0.17020109923121129     ) (  1.2422036279189919E-003,  2.3303886109932353E-003) (  5.3946694847095229E-003,  2.7787236752627054E-003) ( -2.9780555892367860E-002, -0.0000000000000000     ) (  3.4196527374629172E-002, -1.7529539169941898E-002) (  4.5639157120613968E-004, -1.5933733869119083E-004) (  0.0000000000000000     ,  0.0000000000000000     ) (  2.5964183660607781E-003,  8.0560106821311768E-003) ( -1.3090320634426160E-002, -1.3333059042196480E-002) ( -4.5688018105173138E-003, -1.5293241645296610E-003)
 ( -3.1034659631526129E-003,  9.5812366019395190E-003) (  9.4333651732190389E-003,  5.8071410017494093E-002) (  2.1234418725963960E-003,  3.2285030235734138E-003) (  3.4196527374629172E-002,  1.7529539169941898E-002) (  3.5846334792988321E-002, -0.0000000000000000     ) (  0.0000000000000000     ,  0.0000000000000000     ) (  4.5639157120613968E-004, -1.5933733869119083E-004) ( -2.0723156674518579E-002, 0.12755571781370645     ) ( -3.1083661160928794E-004, -9.3777243804816991E-004) ( -1.6032303061884936E-002, -1.6329595681891393E-002)
 (  1.6032303061884936E-002, -1.6329595681891393E-002) ( -3.1083661160928794E-004,  9.3777243804816991E-004) (  2.0723156674518579E-002, 0.12755571781370645     ) (  4.5639157120613968E-004,  1.5933733869119083E-004) (  0.0000000000000000     , -0.0000000000000000     ) (  3.5846334792988321E-002, -0.0000000000000000     ) ( -3.4196527374629172E-002,  1.7529539169941898E-002) (  2.1234418725963960E-003, -3.2285030235734138E-003) ( -9.4333651732190389E-003,  5.8071410017494093E-002) ( -3.1034659631526134E-003, -9.5812366019395207E-003)
 ( -4.5688018105173138E-003,  1.5293241645296610E-003) (  1.3090320634426160E-002, -1.3333059042196480E-002) (  2.5964183660607781E-003, -8.0560106821311768E-003) (  0.0000000000000000     , -0.0000000000000000     ) (  4.5639157120613968E-004,  1.5933733869119083E-004) ( -3.4196527374629172E-002, -1.7529539169941898E-002) ( -2.9780555892367860E-002, -0.0000000000000000     ) ( -5.3946694847095229E-003,  2.7787236752627054E-003) (  1.2422036279189919E-003, -2.3303886109932353E-003) (  2.7654228480593911E-002,-0.17020109923121129     )
 (  0.0000000000000000     , -0.0000000000000000     ) ( -6.9789600439822937E-003,  2.3360812486940903E-003) (  0.0000000000000000     , -0.0000000000000000     ) (  2.5964183660607781E-003, -8.0560106821311768E-003) ( -2.0723156674518579E-002,-0.12755571781370645     ) (  2.1234418725963960E-003,  3.2285030235734138E-003) ( -5.3946694847095229E-003, -2.7787236752627054E-003) ( -3.6111293864548956E-002, -0.0000000000000000     ) (  4.6668875602145971E-002, -2.3907131835080225E-002) ( -5.0312545196994152E-003,  7.5130846281880872E-003)
 (  0.0000000000000000     , -0.0000000000000000     ) (  0.0000000000000000     , -0.0000000000000000     ) ( -6.9789600439822937E-003,  2.3360812486940903E-003) ( -1.3090320634426160E-002,  1.3333059042196480E-002) ( -3.1083661160928794E-004,  9.3777243804816991E-004) ( -9.4333651732190389E-003, -5.8071410017494093E-002) (  1.2422036279189919E-003,  2.3303886109932353E-003) (  4.6668875602145971E-002,  2.3907131835080225E-002) (  8.0440486220135735E-002, -0.0000000000000000     ) ( -3.3721247914797650E-002,  1.7234975961334702E-002)
 (  0.0000000000000000     , -0.0000000000000000     ) (  0.0000000000000000     , -0.0000000000000000     ) (  0.0000000000000000     , -0.0000000000000000     ) ( -4.5688018105173138E-003,  1.5293241645296610E-003) ( -1.6032303061884936E-002,  1.6329595681891393E-002) ( -3.1034659631526134E-003,  9.5812366019395207E-003) (  2.7654228480593911E-002, 0.17020109923121129     ) ( -5.0312545196994152E-003, -7.5130846281880872E-003) ( -3.3721247914797650E-002, -1.7234975961334702E-002) ( -5.0394971256207240E-002, -0.0000000000000000     )
 Mode           31
 ( -4.9616559099667022E-002, -0.0000000000000000     ) (  3.2236107304943404E-003, -1.6437992400013621E-003) (  2.9860868603725159E-002, -4.0308590598369637E-002) ( -6.8372241379607672E-003,  4.1975581582321821E-002) ( -5.2349412819925178E-003, -1.6284003837899519E-002) (  2.8913535843216455E-003,  2.9519420366242595E-003) ( -3.0626303663341629E-003, -1.0268078559434767E-003) (  0.0000000000000000     ,  0.0000000000000000     ) (  0.0000000000000000     ,  0.0000000000000000     ) (  0.0000000000000000     ,  0.0000000000000000     )
 (  3.2236107304943404E-003,  1.6437992400013621E-003) ( 0.10802627874723567     , -0.0000000000000000     ) (  2.1704773385377074E-002, -1.0988725691785082E-002) ( -2.6832653697093103E-002,  3.6167840255454622E-002) (  2.2089028622441550E-003, -1.3569241765967830E-002) ( -9.7979199921823835E-004, -3.0432505498371172E-003) (  2.3607803158517491E-003,  2.4102505800005359E-003) ( -4.6782451597988783E-003, -1.5684749080120978E-003) (  0.0000000000000000     ,  0.0000000000000000     ) (  0.0000000000000000     ,  0.0000000000000000     )
 (  2.9860868603725159E-002,  4.0308590598369637E-002) (  2.1704773385377074E-002,  1.0988725691785082E-002) ( -6.5095150142917751E-002, -0.0000000000000000     ) ( -7.4091698677596473E-003,  3.7531608531232181E-003) ( -1.4176453107277692E-002,  1.9116043576876102E-002) (  5.0001879280848986E-003, -3.0705701188177136E-002) (  3.5428967335207973E-003,  1.1028983566914691E-002) (  0.0000000000000000     ,  0.0000000000000000     ) ( -4.6782451597988783E-003, -1.5684749080120978E-003) (  0.0000000000000000     ,  0.0000000000000000     )
 ( -6.8372241379607672E-003, -4.1975581582321821E-002) ( -2.6832653697093103E-002, -3.6167840255454622E-002) ( -7.4091698677596473E-003, -3.7531608531232181E-003) ( -4.7954940148899630E-002, -0.0000000000000000     ) ( -1.8937358979544672E-002,  9.5884405575591657E-003) (  2.0205289120795829E-002, -2.7244058431560289E-002) (  0.0000000000000000     ,  0.0000000000000000     ) (  3.5428967335207973E-003,  1.1028983566914691E-002) ( -2.3607803158517491E-003, -2.4102505800005359E-003) ( -3.0626303663341629E-003, -1.0268078559434767E-003)
 ( -5.2349412819925178E-003,  1.6284003837899519E-002) (  2.2089028622441550E-003,  1.3569241765967830E-002) ( -1.4176453107277692E-002, -1.9116043576876102E-002) ( -1.8937358979544672E-002, -9.5884405575591657E-003) (  5.4640370644248738E-002, -0.0000000000000000     ) (  0.0000000000000000     ,  0.0000000000000000     ) (  2.0205289120795829E-002, -2.7244058431560289E-002) ( -5.0001879280848986E-003,  3.0705701188177136E-002) ( -9.7979199921823835E-004, -3.0432505498371172E-003) ( -2.8913535843216455E-003, -2.9519420366242595E-003)
 (  2.8913535843216455E-003, -2.9519420366242595E-003) ( -9.7979199921823835E-004,  3.0432505498371172E-003) (  5.0001879280848986E-003,  3.0705701188177136E-002) (  2.0205289120795829E-002,  2.7244058431560289E-002) (  0.0000000000000000     , -0.0000000000000000     ) (  5.4640370644248738E-002, -0.0000000000000000     ) (  1.8937358979544672E-002, -9.5884405575591657E-003) ( -1.4176453107277692E-002,  1.9116043576876102E-002) ( -2.2089028622441550E-003,  1.3569241765967830E-002) ( -5.2349412819925178E-003, -1.6284003837899519E-002)
 ( -3.0626303663341629E-003,  1.0268078559434767E-003) (  2.3607803158517491E-003, -2.4102505800005359E-003) (  3.5428967335207973E-003, -1.1028983566914691E-002) (  0.0000000000000000     , -0.0000000000000000     ) (  2.0205289120795829E-002,  2.7244058431560289E-002) (  1.8937358979544672E-002,  9.5884405575591657E-003) ( -4.7954940148899630E-002, -0.0000000000000000     ) (  7.4091698677596473E-003, -3.7531608531232181E-003) ( -2.6832653697093103E-002,  3.6167840255454622E-002) (  6.8372241379607672E-003, -4.1975581582321821E-002)
 (  0.0000000000000000     , -0.0000000000000000     ) ( -4.6782451597988783E-003,  1.5684749080120978E-003) (  0.0000000000000000     , -0.0000000000000000     ) (  3.5428967335207973E-003, -1.1028983566914691E-002) ( -5.0001879280848986E-003, -3.0705701188177136E-002) ( -1.4176453107277692E-002, -1.9116043576876102E-002) (  7.4091698677596473E-003,  3.7531608531232181E-003) ( -6.5095150142917751E-002, -0.0000000000000000     ) ( -2.1704773385377074E-002,  1.0988725691785082E-002) (  2.9860868603725159E-002, -4.0308590598369637E-002)
 (  0.0000000000000000     , -0.0000000000000000     ) (  0.0000000000000000     , -0.0000000000000000     ) ( -4.6782451597988783E-003,  1.5684749080120978E-003) ( -2.3607803158517491E-003,  2.4102505800005359E-003) ( -9.7979199921823835E-004,  3.0432505498371172E-003) ( -2.2089028622441550E-003, -1.3569241765967830E-002) ( -2.6832653697093103E-002, -3.6167840255454622E-002) ( -2.1704773385377074E-002, -1.0988725691785082E-002) ( 0.10802627874723567     , -0.0000000000000000     ) ( -3.2236107304943404E-003,  1.6437992400013621E-003)
 (  0.0000000000000000     , -0.0000000000000000     ) (  0.0000000000000000     , -0.0000000000000000     ) (  0.0000000000000000     , -0.0000000000000000     ) ( -3.0626303663341629E-003,  1.0268078559434767E-003) ( -2.8913535843216455E-003,  2.9519420366242595E-003) ( -5.2349412819925178E-003,  1.6284003837899519E-002) (  6.8372241379607672E-003,  4.1975581582321821E-002) (  2.9860868603725159E-002,  4.0308590598369637E-002) ( -3.2236107304943404E-003, -1.6437992400013621E-003) ( -4.9616559099667022E-002, -0.0000000000000000     )
 Mode           32
 ( -1.9090841614482146E-002, -0.0000000000000000     ) ( 0.13413387690446446     , -6.5214948993638278E-002) ( -4.5643357212429451E-002,  5.3000229574566148E-002) ( -2.3848615000761609E-003,  1.8256907086980721E-002) (  1.1804579626385510E-002,  3.1386788395534659E-002) ( -1.4348793299451336E-002, -1.3619332015043775E-002) ( -4.0251478105878657E-003, -1.4171753552115422E-003) (  0.0000000000000000     ,  0.0000000000000000     ) (  0.0000000000000000     ,  0.0000000000000000     ) (  0.0000000000000000     ,  0.0000000000000000     )
 ( 0.13413387690446446     ,  6.5214948993638278E-002) (  1.1337080854809511E-003, -0.0000000000000000     ) (-0.21034473643519155     , 0.10449349723570489     ) (  4.6892364485564879E-002, -5.6649261052081054E-002) (  3.3965801119383162E-004, -2.6225716233380506E-003) (  2.7530706033140730E-003,  7.4432983320795888E-003) ( -1.1715740669440679E-002, -1.1120138024802759E-002) ( -6.1485148418015554E-003, -2.1647711127609406E-003) (  0.0000000000000000     ,  0.0000000000000000     ) (  0.0000000000000000     ,  0.0000000000000000     )
 ( -4.5643357212429451E-002, -5.3000229574566148E-002) (-0.21034473643519155     ,-0.10449349723570489     ) (  1.8919487426191102E-002, -0.0000000000000000     ) (  3.1576543050186229E-002, -1.6114402871829647E-002) (  2.3921390838929687E-002, -2.8452543712259311E-002) (  1.3132736415930085E-003, -1.0075922730755516E-002) ( -6.9902849773092876E-003, -1.8359794576392023E-002) (  0.0000000000000000     ,  0.0000000000000000     ) ( -6.1485148418015554E-003, -2.1647711127609406E-003) (  0.0000000000000000     ,  0.0000000000000000     )
 ( -2.3848615000761609E-003, -1.8256907086980721E-002) (  4.6892364485564879E-002,  5.6649261052081054E-002) (  3.1576543050186229E-002,  1.6114402871829647E-002) (  8.0449998988170127E-003, -0.0000000000000000     ) ( 0.15981042492910774     , -7.9681508065135589E-002) ( -3.4315701432679938E-002,  4.1458325882381290E-002) (  0.0000000000000000     ,  0.0000000000000000     ) ( -6.9902849773092876E-003, -1.8359794576392023E-002) (  1.1715740669440679E-002,  1.1120138024802759E-002) ( -4.0251478105878657E-003, -1.4171753552115422E-003)
 (  1.1804579626385510E-002, -3.1386788395534659E-002) (  3.3965801119383162E-004,  2.6225716233380506E-003) (  2.3921390838929687E-002,  2.8452543712259311E-002) ( 0.15981042492910774     ,  7.9681508065135589E-002) ( -9.0073537960069193E-003, -0.0000000000000000     ) (  0.0000000000000000     ,  0.0000000000000000     ) ( -3.4315701432679938E-002,  4.1458325882381290E-002) ( -1.3132736415930085E-003,  1.0075922730755516E-002) (  2.7530706033140730E-003,  7.4432983320795888E-003) (  1.4348793299451336E-002,  1.3619332015043775E-002)
 ( -1.4348793299451336E-002,  1.3619332015043775E-002) (  2.7530706033140730E-003, -7.4432983320795888E-003) (  1.3132736415930085E-003,  1.0075922730755516E-002) ( -3.4315701432679938E-002, -4.1458325882381290E-002) (  0.0000000000000000     , -0.0000000000000000     ) ( -9.0073537960069193E-003, -0.0000000000000000     ) (-0.15981042492910774     ,  7.9681508065135589E-002) (  2.3921390838929687E-002, -2.8452543712259311E-002) ( -3.3965801119383162E-004,  2.6225716233380506E-003) (  1.1804579626385510E-002,  3.1386788395534659E-002)
 ( -4.0251478105878657E-003,  1.4171753552115422E-003) ( -1.1715740669440679E-002,  1.1120138024802759E-002) ( -6.9902849773092876E-003,  1.8359794576392023E-002) (  0.0000000000000000     , -0.0000000000000000     ) ( -3.4315701432679938E-002, -4.1458325882381290E-002) (-0.15981042492910774     , -7.9681508065135589E-002) (  8.0449998988170127E-003, -0.0000000000000000     ) ( -3.1576543050186229E-002,  1.6114402871829647E-002) (  4.6892364485564879E-002, -5.6649261052081054E-002) (  2.3848615000761609E-003, -1.8256907086980721E-002)
 (  0.0000000000000000     , -0.0000000000000000     ) ( -6.1485148418015554E-003,  2.1647711127609406E-003) (  0.0000000000000000     , -0.0000000000000000     ) ( -6.9902849773092876E-003,  1.8359794576392023E-002) ( -1.3132736415930085E-003, -1.0075922730755516E-002) (  2.3921390838929687E-002,  2.8452543712259311E-002) ( -3.1576543050186229E-002, -1.6114402871829647E-002) (  1.8919487426191102E-002, -0.0000000000000000     ) ( 0.21034473643519155     ,-0.10449349723570489     ) ( -4.5643357212429451E-002,  5.3000229574566148E-002)
 (  0.0000000000000000     , -0.0000000000000000     ) (  0.0000000000000000     , -0.0000000000000000     ) ( -6.1485148418015554E-003,  2.1647711127609406E-003) (  1.1715740669440679E-002, -1.1120138024802759E-002) (  2.7530706033140730E-003, -7.4432983320795888E-003) ( -3.3965801119383162E-004, -2.6225716233380506E-003) (  4.6892364485564879E-002,  5.6649261052081054E-002) ( 0.21034473643519155     , 0.10449349723570489     ) (  1.1337080854809511E-003, -0.0000000000000000     ) (-0.13413387690446446     ,  6.5214948993638278E-002)
 (  0.0000000000000000     , -0.0000000000000000     ) (  0.0000000000000000     , -0.0000000000000000     ) (  0.0000000000000000     , -0.0000000000000000     ) ( -4.0251478105878657E-003,  1.4171753552115422E-003) (  1.4348793299451336E-002, -1.3619332015043775E-002) (  1.1804579626385510E-002, -3.1386788395534659E-002) (  2.3848615000761609E-003,  1.8256907086980721E-002) ( -4.5643357212429451E-002, -5.3000229574566148E-002) (-0.13413387690446446     , -6.5214948993638278E-002) ( -1.9090841614482146E-002, -0.0000000000000000     )
 Mode           33
 (  1.1470498924241682E-002, -0.0000000000000000     ) (  7.0010506582969898E-003, -3.5662150603793332E-003) (  4.7218606715894824E-003, -6.4758175985785782E-003) (  4.4762603012698089E-004, -2.6869983444475134E-003) ( -1.2716736218530565E-003, -4.0377173113736045E-003) ( -2.2564251656415680E-003, -2.2937421709666333E-003) ( -8.8105676859538966E-004, -2.9534508507850395E-004) (  0.0000000000000000     ,  0.0000000000000000     ) (  0.0000000000000000     ,  0.0000000000000000     ) (  0.0000000000000000     ,  0.0000000000000000     )
 (  7.0010506582969898E-003,  3.5662150603793332E-003) ( -2.9295588863351100E-002, -0.0000000000000000     ) ( -1.2700802176945749E-002,  6.4685889453683998E-003) ( -5.0628724402114579E-003,  6.9447495472595520E-003) ( -2.8249233008825628E-004,  1.7118235389409254E-003) ( -2.4194079469414375E-004, -7.6914358814034341E-004) ( -1.8423634328656180E-003, -1.8728326401239957E-003) ( -1.3458364445471881E-003, -4.5114706950180562E-004) (  0.0000000000000000     ,  0.0000000000000000     ) (  0.0000000000000000     ,  0.0000000000000000     )
 (  4.7218606715894824E-003,  6.4758175985785782E-003) ( -1.2700802176945749E-002, -6.4685889453683998E-003) (  2.1220855274066894E-002, -0.0000000000000000     ) (  2.3638504387378510E-003, -1.2031162723716723E-003) ( -2.5095333524275659E-003,  3.4421869554482490E-003) ( -4.6523489165472198E-004,  2.8087860195408535E-003) (  8.5342283415066125E-004,  2.7079709769536322E-003) (  0.0000000000000000     ,  0.0000000000000000     ) ( -1.3458364445471881E-003, -4.5114706950180562E-004) (  0.0000000000000000     ,  0.0000000000000000     )
 (  4.4762603012698089E-004,  2.6869983444475134E-003) ( -5.0628724402114579E-003, -6.9447495472595520E-003) (  2.3638504387378510E-003,  1.2031162723716723E-003) (  1.4128952660943633E-002, -0.0000000000000000     ) (  1.0010213974626602E-002, -5.0974590838469020E-003) (  3.7646137642680546E-003, -5.1637324308902409E-003) (  0.0000000000000000     ,  0.0000000000000000     ) (  8.5342283415066125E-004,  2.7079709769536322E-003) (  1.8423634328656180E-003,  1.8728326401239957E-003) ( -8.8105676859538966E-004, -2.9534508507850395E-004)
 ( -1.2716736218530565E-003,  4.0377173113736045E-003) ( -2.8249233008825628E-004, -1.7118235389409254E-003) ( -2.5095333524275659E-003, -3.4421869554482490E-003) (  1.0010213974626602E-002,  5.0974590838469020E-003) ( -1.7524717995901110E-002, -0.0000000000000000     ) (  0.0000000000000000     ,  0.0000000000000000     ) (  3.7646137642680546E-003, -5.1637324308902409E-003) (  4.6523489165472198E-004, -2.8087860195408535E-003) ( -2.4194079469414375E-004, -7.6914358814034341E-004) (  2.2564251656415680E-003,  2.2937421709666333E-003)
 ( -2.2564251656415680E-003,  2.2937421709666333E-003) ( -2.4194079469414375E-004,  7.6914358814034341E-004) ( -4.6523489165472198E-004, -2.8087860195408535E-003) (  3.7646137642680546E-003,  5.1637324308902409E-003) (  0.0000000000000000     , -0.0000000000000000     ) ( -1.7524717995901110E-002, -0.0000000000000000     ) ( -1.0010213974626602E-002,  5.0974590838469020E-003) ( -2.5095333524275659E-003,  3.4421869554482490E-003) (  2.8249233008825628E-004, -1.7118235389409254E-003) ( -1.2716736218530565E-003, -4.0377173113736045E-003)
 ( -8.8105676859538966E-004,  2.9534508507850395E-004) ( -1.8423634328656180E-003,  1.8728326401239957E-003) (  8.5342283415066125E-004, -2.7079709769536322E-003) (  0.0000000000000000     , -0.0000000000000000     ) (  3.7646137642680546E-003,  5.1637324308902409E-003) ( -1.0010213974626602E-002, -5.0974590838469020E-003) (  1.4128952660943633E-002, -0.0000000000000000     ) ( -2.3638504387378510E-003,  1.2031162723716723E-003) ( -5.0628724402114579E-003,  6.9447495472595520E-003) ( -4.4762603012698089E-004,  2.6869983444475134E-003)
 (  0.0000000000000000     , -0.0000000000000000     ) ( -1.3458364445471881E-003,  4.5114706950180562E-004) (  0.0000000000000000     , -0.0000000000000000     ) (  8.5342283415066125E-004, -2.7079709769536322E-003) (  4.6523489165472198E-004,  2.8087860195408535E-003) ( -2.5095333524275659E-003, -3.4421869554482490E-003) ( -2.3638504387378510E-003, -1.2031162723716723E-003) (  2.1220855274066894E-002, -0.0000000000000000     ) (  1.2700802176945749E-002, -6.4685889453683998E-003) (  4.7218606715894824E-003, -6.4758175985785782E-003)
 (  0.0000000000000000     , -0.0000000000000000     ) (  0.0000000000000000     , -0.0000000000000000     ) ( -1.3458364445471881E-003,  4.5114706950180562E-004) (  1.8423634328656180E-003, -1.8728326401239957E-003) ( -2.4194079469414375E-004,  7.6914358814034341E-004) (  2.8249233008825628E-004,  1.7118235389409254E-003) ( -5.0628724402114579E-003, -6.9447495472595520E-003) (  1.2700802176945749E-002,  6.4685889453683998E-003) ( -2.9295588863351100E-002, -0.0000000000000000     ) ( -7.0010506582969898E-003,  3.5662150603793332E-003)
 (  0.0000000000000000     , -0.0000000000000000     ) (  0.0000000000000000     , -0.0000000000000000     ) (  0.0000000000000000     , -0.0000000000000000     ) ( -8.8105676859538966E-004,  2.9534508507850395E-004) (  2.2564251656415680E-003, -2.2937421709666333E-003) ( -1.2716736218530565E-003,  4.0377173113736045E-003) ( -4.4762603012698089E-004, -2.6869983444475134E-003) (  4.7218606715894824E-003,  6.4758175985785782E-003) ( -7.0010506582969898E-003, -3.5662150603793332E-003) (  1.1470498924241682E-002, -0.0000000000000000     )
 Mode           34
 ( -1.9959313521265766E-002, -0.0000000000000000     ) ( -8.0589231009592227E-003,  4.1058068708701764E-003) (  2.6257503489094075E-004, -3.2637907323022409E-004) ( -2.1664516985468968E-004,  1.4355693869789157E-003) (  6.3148388440076146E-004,  1.9813950821591115E-003) (  1.7387376817751367E-003,  1.7664363272234019E-003) (  9.6872927199500268E-004,  3.2521349812838064E-004) (  0.0000000000000000     ,  0.0000000000000000     ) (  0.0000000000000000     ,  0.0000000000000000     ) (  0.0000000000000000     ,  0.0000000000000000     )
 ( -8.0589231009592227E-003, -4.1058068708701764E-003) (  5.7191113494058393E-002, -0.0000000000000000     ) (  1.2374140793993037E-002, -6.3026197161699642E-003) ( -1.6499987868690998E-003,  2.2236740988209516E-003) (  6.4679636352475036E-005, -4.3966094274619407E-004) (  1.3951167751382059E-004,  4.3801539705180402E-004) (  1.4196733722995996E-003,  1.4422892216044375E-003) (  1.4797584056121880E-003,  4.9677182406489457E-004) (  0.0000000000000000     ,  0.0000000000000000     ) (  0.0000000000000000     ,  0.0000000000000000     )
 (  2.6257503489094075E-004,  3.2637907323022409E-004) (  1.2374140793993037E-002,  6.3026197161699642E-003) ( -4.3868600519074062E-002, -0.0000000000000000     ) ( -2.1500676120403835E-003,  1.0936389240987290E-003) ( -4.7529822435892405E-004,  6.3299652118810573E-004) (  1.5312465658290537E-004, -1.0257296908225925E-003) ( -3.8820622335379281E-004, -1.2175672208677849E-003) (  0.0000000000000000     ,  0.0000000000000000     ) (  1.4797584056121880E-003,  4.9677182406489457E-004) (  0.0000000000000000     ,  0.0000000000000000     )
 ( -2.1664516985468968E-004, -1.4355693869789157E-003) ( -1.6499987868690998E-003, -2.2236740988209516E-003) ( -2.1500676120403835E-003, -1.0936389240987290E-003) ( -2.8684616921743230E-002, -0.0000000000000000     ) ( -9.7336017584517924E-003,  4.9562464443974460E-003) (  1.3786322520032025E-003, -1.8615727165627923E-003) (  0.0000000000000000     ,  0.0000000000000000     ) ( -3.8820622335379281E-004, -1.2175672208677849E-003) ( -1.4196733722995996E-003, -1.4422892216044375E-003) (  9.6872927199500268E-004,  3.2521349812838064E-004)
 (  6.3148388440076146E-004, -1.9813950821591115E-003) (  6.4679636352475036E-005,  4.3966094274619407E-004) ( -4.7529822435892405E-004, -6.3299652118810573E-004) ( -9.7336017584517924E-003, -4.9562464443974460E-003) (  3.5321417468024668E-002, -0.0000000000000000     ) (  0.0000000000000000     ,  0.0000000000000000     ) (  1.3786322520032025E-003, -1.8615727165627923E-003) ( -1.5312465658290537E-004,  1.0257296908225925E-003) (  1.3951167751382059E-004,  4.3801539705180402E-004) ( -1.7387376817751367E-003, -1.7664363272234019E-003)
 (  1.7387376817751367E-003, -1.7664363272234019E-003) (  1.3951167751382059E-004, -4.3801539705180402E-004) (  1.5312465658290537E-004,  1.0257296908225925E-003) (  1.3786322520032025E-003,  1.8615727165627923E-003) (  0.0000000000000000     , -0.0000000000000000     ) (  3.5321417468024668E-002, -0.0000000000000000     ) (  9.7336017584517924E-003, -4.9562464443974460E-003) ( -4.7529822435892405E-004,  6.3299652118810573E-004) ( -6.4679636352475036E-005,  4.3966094274619407E-004) (  6.3148388440076146E-004,  1.9813950821591115E-003)
 (  9.6872927199500268E-004, -3.2521349812838064E-004) (  1.4196733722995996E-003, -1.4422892216044375E-003) ( -3.8820622335379281E-004,  1.2175672208677849E-003) (  0.0000000000000000     , -0.0000000000000000     ) (  1.3786322520032025E-003,  1.8615727165627923E-003) (  9.7336017584517924E-003,  4.9562464443974460E-003) ( -2.8684616921743230E-002, -0.0000000000000000     ) (  2.1500676120403835E-003, -1.0936389240987290E-003) ( -1.6499987868690998E-003,  2.2236740988209516E-003) (  2.1664516985468968E-004, -1.4355693869789157E-003)
 (  0.0000000000000000     , -0.0000000000000000     ) (  1.4797584056121880E-003, -4.9677182406489457E-004) (  0.0000000000000000     , -0.0000000000000000     ) ( -3.8820622335379281E-004,  1.2175672208677849E-003) ( -1.5312465658290537E-004, -1.0257296908225925E-003) ( -4.7529822435892405E-004, -6.3299652118810573E-004) (  2.1500676120403835E-003,  1.0936389240987290E-003) ( -4.3868600519074062E-002, -0.0000000000000000     ) ( -1.2374140793993037E-002,  6.3026197161699642E-003) (  2.6257503489094075E-004, -3.2637907323022409E-004)
 (  0.0000000000000000     , -0.0000000000000000     ) (  0.0000000000000000     , -0.0000000000000000     ) (  1.4797584056121880E-003, -4.9677182406489457E-004) ( -1.4196733722995996E-003,  1.4422892216044375E-003) (  1.3951167751382059E-004, -4.3801539705180402E-004) ( -6.4679636352475036E-005, -4.3966094274619407E-004) ( -1.6499987868690998E-003, -2.2236740988209516E-003) ( -1.2374140793993037E-002, -6.3026197161699642E-003) (  5.7191113494058393E-002, -0.0000000000000000     ) (  8.0589231009592227E-003, -4.1058068708701764E-003)
 (  0.0000000000000000     , -0.0000000000000000     ) (  0.0000000000000000     , -0.0000000000000000     ) (  0.0000000000000000     , -0.0000000000000000     ) (  9.6872927199500268E-004, -3.2521349812838064E-004) ( -1.7387376817751367E-003,  1.7664363272234019E-003) (  6.3148388440076146E-004, -1.9813950821591115E-003) (  2.1664516985468968E-004,  1.4355693869789157E-003) (  2.6257503489094075E-004,  3.2637907323022409E-004) (  8.0589231009592227E-003,  4.1058068708701764E-003) ( -1.9959313521265766E-002, -0.0000000000000000     )
 Mode           35
 ( -4.6692829892548641E-003, -0.0000000000000000     ) ( -1.3749873667824018E-002,  6.9856518874302220E-003) (  8.7770269471575265E-004, -1.1592993739339701E-003) ( -1.4636662931504551E-003,  9.1333242572544434E-003) (  2.9190952704511528E-003,  9.1472747169405334E-003) (  1.0743508932430953E-003,  1.0938117360815508E-003) (  2.5313699403970417E-004,  8.5547998149107637E-005) (  0.0000000000000000     ,  0.0000000000000000     ) (  0.0000000000000000     ,  0.0000000000000000     ) (  0.0000000000000000     ,  0.0000000000000000     )
 ( -1.3749873667824018E-002, -6.9856518874302220E-003) (  5.4874330415505233E-003, -0.0000000000000000     ) (  1.9840872654571538E-002, -1.0078994147114453E-002) ( -1.9670809370604986E-003,  2.6510473275414190E-003) (  3.9728273508658654E-004, -2.4946853572811378E-003) (  6.3733945916768738E-004,  1.9976890020709120E-003) (  8.7720383104963559E-004,  8.9309354268920637E-004) (  3.8667314546017654E-004,  1.3067672569007594E-004) (  0.0000000000000000     ,  0.0000000000000000     ) (  0.0000000000000000     ,  0.0000000000000000     )
 (  8.7770269471575265E-004,  1.1592993739339701E-003) (  1.9840872654571538E-002,  1.0078994147114453E-002) ( -1.7255140879379152E-003, -0.0000000000000000     ) ( -2.7586818724992012E-003,  1.4006382407291400E-003) ( -8.0354739768439870E-004,  1.0783245432774806E-003) (  9.9482199707483948E-004, -6.2233493715573972E-003) ( -1.8084217837304058E-003, -5.6659091241031256E-003) (  0.0000000000000000     ,  0.0000000000000000     ) (  3.8667314546017654E-004,  1.3067672569007594E-004) (  0.0000000000000000     ,  0.0000000000000000     )
 ( -1.4636662931504551E-003, -9.1333242572544434E-003) ( -1.9670809370604986E-003, -2.6510473275414190E-003) ( -2.7586818724992012E-003, -1.4006382407291400E-003) ( -1.5449642747589346E-003, -0.0000000000000000     ) ( -1.4967261533259835E-002,  7.6025381274679128E-003) (  1.4088073351126507E-003, -1.8981056317677197E-003) (  0.0000000000000000     ,  0.0000000000000000     ) ( -1.8084217837304058E-003, -5.6659091241031256E-003) ( -8.7720383104963559E-004, -8.9309354268920637E-004) (  2.5313699403970417E-004,  8.5547998149107637E-005)
 (  2.9190952704511528E-003, -9.1472747169405334E-003) (  3.9728273508658654E-004,  2.4946853572811378E-003) ( -8.0354739768439870E-004, -1.0783245432774806E-003) ( -1.4967261533259835E-002, -7.6025381274679128E-003) (  2.4523283104011910E-003, -0.0000000000000000     ) (  0.0000000000000000     ,  0.0000000000000000     ) (  1.4088073351126507E-003, -1.8981056317677197E-003) ( -9.9482199707483948E-004,  6.2233493715573972E-003) (  6.3733945916768738E-004,  1.9976890020709120E-003) ( -1.0743508932430953E-003, -1.0938117360815508E-003)
 (  1.0743508932430953E-003, -1.0938117360815508E-003) (  6.3733945916768738E-004, -1.9976890020709120E-003) (  9.9482199707483948E-004,  6.2233493715573972E-003) (  1.4088073351126507E-003,  1.8981056317677197E-003) (  0.0000000000000000     , -0.0000000000000000     ) (  2.4523283104011910E-003, -0.0000000000000000     ) (  1.4967261533259835E-002, -7.6025381274679128E-003) ( -8.0354739768439870E-004,  1.0783245432774806E-003) ( -3.9728273508658654E-004,  2.4946853572811378E-003) (  2.9190952704511528E-003,  9.1472747169405334E-003)
 (  2.5313699403970417E-004, -8.5547998149107637E-005) (  8.7720383104963559E-004, -8.9309354268920637E-004) ( -1.8084217837304058E-003,  5.6659091241031256E-003) (  0.0000000000000000     , -0.0000000000000000     ) (  1.4088073351126507E-003,  1.8981056317677197E-003) (  1.4967261533259835E-002,  7.6025381274679128E-003) ( -1.5449642747589346E-003, -0.0000000000000000     ) (  2.7586818724992012E-003, -1.4006382407291400E-003) ( -1.9670809370604986E-003,  2.6510473275414190E-003) (  1.4636662931504551E-003, -9.1333242572544434E-003)
 (  0.0000000000000000     , -0.0000000000000000     ) (  3.8667314546017654E-004, -1.3067672569007594E-004) (  0.0000000000000000     , -0.0000000000000000     ) ( -1.8084217837304058E-003,  5.6659091241031256E-003) ( -9.9482199707483948E-004, -6.2233493715573972E-003) ( -8.0354739768439870E-004, -1.0783245432774806E-003) (  2.7586818724992012E-003,  1.4006382407291400E-003) ( -1.7255140879379152E-003, -0.0000000000000000     ) ( -1.9840872654571538E-002,  1.0078994147114453E-002) (  8.7770269471575265E-004, -1.1592993739339701E-003)
 (  0.0000000000000000     , -0.0000000000000000     ) (  0.0000000000000000     , -0.0000000000000000     ) (  3.8667314546017654E-004, -1.3067672569007594E-004) ( -8.7720383104963559E-004,  8.9309354268920637E-004) (  6.3733945916768738E-004, -1.9976890020709120E-003) ( -3.9728273508658654E-004, -2.4946853572811378E-003) ( -1.9670809370604986E-003, -2.6510473275414190E-003) ( -1.9840872654571538E-002, -1.0078994147114453E-002) (  5.4874330415505233E-003, -0.0000000000000000     ) (  1.3749873667824018E-002, -6.9856518874302220E-003)
 (  0.0000000000000000     , -0.0000000000000000     ) (  0.0000000000000000     , -0.0000000000000000     ) (  0.0000000000000000     , -0.0000000000000000     ) (  2.5313699403970417E-004, -8.5547998149107637E-005) ( -1.0743508932430953E-003,  1.0938117360815508E-003) (  2.9190952704511528E-003, -9.1472747169405334E-003) (  1.4636662931504551E-003,  9.1333242572544434E-003) (  8.7770269471575265E-004,  1.1592993739339701E-003) (  1.3749873667824018E-002,  6.9856518874302220E-003) ( -4.6692829892548641E-003, -0.0000000000000000     )
 Mode           36
 (  1.0567059947274596E-002, -0.0000000000000000     ) ( -1.7632420096411324E-003,  8.9358825308194663E-004) (  2.2121760984385396E-003, -2.9992037863598576E-003) ( -1.2130751075067970E-003,  7.4780596061857340E-003) (  1.2432555163100668E-002,  3.9006884452273793E-002) ( -4.7527981433589037E-003, -4.8426039564427792E-003) ( -6.4158729966106000E-003, -2.1486356192856591E-003) (  0.0000000000000000     ,  0.0000000000000000     ) (  0.0000000000000000     ,  0.0000000000000000     ) (  0.0000000000000000     ,  0.0000000000000000     )
 ( -1.7632420096411324E-003, -8.9358825308194663E-004) ( -2.2807299857531747E-002, -0.0000000000000000     ) (  4.9512764597710694E-003, -2.5153660901152957E-003) (  1.9542309412443845E-003, -2.6983726521620020E-003) (  3.5408940058290162E-004, -2.1819346612737796E-003) (  2.7880270663161091E-003,  8.7468288989853999E-003) ( -3.8806434338921887E-003, -3.9539695732226082E-003) ( -9.8004078853970774E-003, -3.2820951220849503E-003) (  0.0000000000000000     ,  0.0000000000000000     ) (  0.0000000000000000     ,  0.0000000000000000     )
 (  2.2121760984385396E-003,  2.9992037863598576E-003) (  4.9512764597710694E-003,  2.5153660901152957E-003) (  1.1781542943553583E-002, -0.0000000000000000     ) ( -1.4224089024629700E-003,  7.2350265264373116E-004) (  3.3853164811835596E-005, -5.9646628336268762E-005) (  8.4932523942681849E-004, -5.2348397114859758E-003) ( -7.5669907024264130E-003, -2.3742283982447369E-002) (  0.0000000000000000     ,  0.0000000000000000     ) ( -9.8004078853970774E-003, -3.2820951220849503E-003) (  0.0000000000000000     ,  0.0000000000000000     )
 ( -1.2130751075067970E-003, -7.4780596061857340E-003) (  1.9542309412443845E-003,  2.6983726521620020E-003) ( -1.4224089024629700E-003, -7.2350265264373116E-004) (  9.8159708417837731E-003, -0.0000000000000000     ) ( -4.3251665684124075E-003,  2.1979792854645097E-003) ( -1.6418475354832984E-003,  2.2642886597054605E-003) (  0.0000000000000000     ,  0.0000000000000000     ) ( -7.5669907024264130E-003, -2.3742283982447369E-002) (  3.8806434338921887E-003,  3.9539695732226082E-003) ( -6.4158729966106000E-003, -2.1486356192856591E-003)
 (  1.2432555163100668E-002, -3.9006884452273793E-002) (  3.5408940058290162E-004,  2.1819346612737796E-003) (  3.3853164811835596E-005,  5.9646628336268762E-005) ( -4.3251665684124075E-003, -2.1979792854645097E-003) ( -9.3572738750802055E-003, -0.0000000000000000     ) (  0.0000000000000000     ,  0.0000000000000000     ) ( -1.6418475354832984E-003,  2.2642886597054605E-003) ( -8.4932523942681849E-004,  5.2348397114859758E-003) (  2.7880270663161091E-003,  8.7468288989853999E-003) (  4.7527981433589037E-003,  4.8426039564427792E-003)
 ( -4.7527981433589037E-003,  4.8426039564427792E-003) (  2.7880270663161091E-003, -8.7468288989853999E-003) (  8.4932523942681849E-004,  5.2348397114859758E-003) ( -1.6418475354832984E-003, -2.2642886597054605E-003) (  0.0000000000000000     , -0.0000000000000000     ) ( -9.3572738750802055E-003, -0.0000000000000000     ) (  4.3251665684124075E-003, -2.1979792854645097E-003) (  3.3853164811835596E-005, -5.9646628336268762E-005) ( -3.5408940058290162E-004,  2.1819346612737796E-003) (  1.2432555163100668E-002,  3.9006884452273793E-002)
 ( -6.4158729966106000E-003,  2.1486356192856591E-003) ( -3.8806434338921887E-003,  3.9539695732226082E-003) ( -7.5669907024264130E-003,  2.3742283982447369E-002) (  0.0000000000000000     , -0.0000000000000000     ) ( -1.6418475354832984E-003, -2.2642886597054605E-003) (  4.3251665684124075E-003,  2.1979792854645097E-003) (  9.8159708417837731E-003, -0.0000000000000000     ) (  1.4224089024629700E-003, -7.2350265264373116E-004) (  1.9542309412443845E-003, -2.6983726521620020E-003) (  1.2130751075067970E-003, -7.4780596061857340E-003)
 (  0.0000000000000000     , -0.0000000000000000     ) ( -9.8004078853970774E-003,  3.2820951220849503E-003) (  0.0000000000000000     , -0.0000000000000000     ) ( -7.5669907024264130E-003,  2.3742283982447369E-002) ( -8.4932523942681849E-004, -5.2348397114859758E-003) (  3.3853164811835596E-005,  5.9646628336268762E-005) (  1.4224089024629700E-003,  7.2350265264373116E-004) (  1.1781542943553583E-002, -0.0000000000000000     ) ( -4.9512764597710694E-003,  2.5153660901152957E-003) (  2.2121760984385396E-003, -2.9992037863598576E-003)
 (  0.0000000000000000     , -0.0000000000000000     ) (  0.0000000000000000     , -0.0000000000000000     ) ( -9.8004078853970774E-003,  3.2820951220849503E-003) (  3.8806434338921887E-003, -3.9539695732226082E-003) (  2.7880270663161091E-003, -8.7468288989853999E-003) ( -3.5408940058290162E-004, -2.1819346612737796E-003) (  1.9542309412443845E-003,  2.6983726521620020E-003) ( -4.9512764597710694E-003, -2.5153660901152957E-003) ( -2.2807299857531747E-002, -0.0000000000000000     ) (  1.7632420096411324E-003, -8.9358825308194663E-004)
 (  0.0000000000000000     , -0.0000000000000000     ) (  0.0000000000000000     , -0.0000000000000000     ) (  0.0000000000000000     , -0.0000000000000000     ) ( -6.4158729966106000E-003,  2.1486356192856591E-003) (  4.7527981433589037E-003, -4.8426039564427792E-003) (  1.2432555163100668E-002, -3.9006884452273793E-002) (  1.2130751075067970E-003,  7.4780596061857340E-003) (  2.2121760984385396E-003,  2.9992037863598576E-003) (  1.7632420096411324E-003,  8.9358825308194663E-004) (  1.0567059947274596E-002, -0.0000000000000000     )
 Mode           37
 (  4.0759779732282980E-003, -0.0000000000000000     ) (  2.1327593180343708E-002, -1.0843979286828873E-002) ( -3.6880657558715922E-003,  5.0444864143908662E-003) ( -1.8869420878291718E-003,  1.1578706976760307E-002) (  1.8292532766715011E-002,  5.7460740639505847E-002) ( -6.9219237855732739E-005, -8.6753031521659185E-005) ( -6.1046185633641531E-003, -2.0437051142375463E-003) (  0.0000000000000000     ,  0.0000000000000000     ) (  0.0000000000000000     ,  0.0000000000000000     ) (  0.0000000000000000     ,  0.0000000000000000     )
 (  2.1327593180343708E-002,  1.0843979286828873E-002) ( -1.0424686290337479E-002, -0.0000000000000000     ) ( -3.7845782242583302E-002,  1.9239693477945380E-002) (  7.9014132151385887E-003, -1.0812610723507005E-002) (  5.5506461191915301E-004, -3.4184428346395032E-003) (  4.1723854881154654E-003,  1.3106482413700821E-002) ( -5.6517271043628793E-005, -7.0833553622549962E-005) ( -9.3249588851496024E-003, -3.1218111280539758E-003) (  0.0000000000000000     ,  0.0000000000000000     ) (  0.0000000000000000     ,  0.0000000000000000     )
 ( -3.6880657558715922E-003, -5.0444864143908662E-003) ( -3.7845782242583302E-002, -1.9239693477945380E-002) (  3.1521994473859821E-003, -0.0000000000000000     ) (  6.1286051630614555E-003, -3.1153433047217145E-003) (  3.1420173779913153E-003, -4.2992537234620067E-003) (  1.3254054934797252E-003, -8.1454301636839036E-003) ( -1.1004576483606842E-002, -3.4567477159917995E-002) (  0.0000000000000000     ,  0.0000000000000000     ) ( -9.3249588851496024E-003, -3.1218111280539758E-003) (  0.0000000000000000     ,  0.0000000000000000     )
 ( -1.8869420878291718E-003, -1.1578706976760307E-002) (  7.9014132151385887E-003,  1.0812610723507005E-002) (  6.1286051630614555E-003,  3.1153433047217145E-003) (  4.4010451221294065E-003, -0.0000000000000000     ) (  2.8904353083624004E-002, -1.4694044904431967E-002) ( -5.8935544538679932E-003,  8.0647951122356266E-003) (  0.0000000000000000     ,  0.0000000000000000     ) ( -1.1004576483606842E-002, -3.4567477159917995E-002) (  5.6517271043628793E-005,  7.0833553622549962E-005) ( -6.1046185633641531E-003, -2.0437051142375463E-003)
 (  1.8292532766715011E-002, -5.7460740639505847E-002) (  5.5506461191915301E-004,  3.4184428346395032E-003) (  3.1420173779913153E-003,  4.2992537234620067E-003) (  2.8904353083624004E-002,  1.4694044904431967E-002) ( -1.2045362524062079E-003, -0.0000000000000000     ) (  0.0000000000000000     ,  0.0000000000000000     ) ( -5.8935544538679932E-003,  8.0647951122356266E-003) ( -1.3254054934797252E-003,  8.1454301636839036E-003) (  4.1723854881154654E-003,  1.3106482413700821E-002) (  6.9219237855732739E-005,  8.6753031521659185E-005)
 ( -6.9219237855732739E-005,  8.6753031521659185E-005) (  4.1723854881154654E-003, -1.3106482413700821E-002) (  1.3254054934797252E-003,  8.1454301636839036E-003) ( -5.8935544538679932E-003, -8.0647951122356266E-003) (  0.0000000000000000     , -0.0000000000000000     ) ( -1.2045362524062079E-003, -0.0000000000000000     ) ( -2.8904353083624004E-002,  1.4694044904431967E-002) (  3.1420173779913153E-003, -4.2992537234620067E-003) ( -5.5506461191915301E-004,  3.4184428346395032E-003) (  1.8292532766715011E-002,  5.7460740639505847E-002)
 ( -6.1046185633641531E-003,  2.0437051142375463E-003) ( -5.6517271043628793E-005,  7.0833553622549962E-005) ( -1.1004576483606842E-002,  3.4567477159917995E-002) (  0.0000000000000000     , -0.0000000000000000     ) ( -5.8935544538679932E-003, -8.0647951122356266E-003) ( -2.8904353083624004E-002, -1.4694044904431967E-002) (  4.4010451221294065E-003, -0.0000000000000000     ) ( -6.1286051630614555E-003,  3.1153433047217145E-003) (  7.9014132151385887E-003, -1.0812610723507005E-002) (  1.8869420878291718E-003, -1.1578706976760307E-002)
 (  0.0000000000000000     , -0.0000000000000000     ) ( -9.3249588851496024E-003,  3.1218111280539758E-003) (  0.0000000000000000     , -0.0000000000000000     ) ( -1.1004576483606842E-002,  3.4567477159917995E-002) ( -1.3254054934797252E-003, -8.1454301636839036E-003) (  3.1420173779913153E-003,  4.2992537234620067E-003) ( -6.1286051630614555E-003, -3.1153433047217145E-003) (  3.1521994473859821E-003, -0.0000000000000000     ) (  3.7845782242583302E-002, -1.9239693477945380E-002) ( -3.6880657558715922E-003,  5.0444864143908662E-003)
 (  0.0000000000000000     , -0.0000000000000000     ) (  0.0000000000000000     , -0.0000000000000000     ) ( -9.3249588851496024E-003,  3.1218111280539758E-003) (  5.6517271043628793E-005, -7.0833553622549962E-005) (  4.1723854881154654E-003, -1.3106482413700821E-002) ( -5.5506461191915301E-004, -3.4184428346395032E-003) (  7.9014132151385887E-003,  1.0812610723507005E-002) (  3.7845782242583302E-002,  1.9239693477945380E-002) ( -1.0424686290337479E-002, -0.0000000000000000     ) ( -2.1327593180343708E-002,  1.0843979286828873E-002)
 (  0.0000000000000000     , -0.0000000000000000     ) (  0.0000000000000000     , -0.0000000000000000     ) (  0.0000000000000000     , -0.0000000000000000     ) ( -6.1046185633641531E-003,  2.0437051142375463E-003) (  6.9219237855732739E-005, -8.6753031521659185E-005) (  1.8292532766715011E-002, -5.7460740639505847E-002) (  1.8869420878291718E-003,  1.1578706976760307E-002) ( -3.6880657558715922E-003, -5.0444864143908662E-003) ( -2.1327593180343708E-002, -1.0843979286828873E-002) (  4.0759779732282980E-003, -0.0000000000000000     )
 Mode           38
 ( -3.4895223882030245E-003, -0.0000000000000000     ) ( -6.2065197884759874E-003,  3.1844975984896646E-003) (  5.5391279491476949E-003, -7.5860953492576516E-003) ( -1.5081141569607760E-003,  9.3369221097681816E-003) (  1.2594313478278114E-003,  3.9634346983582289E-003) ( -4.5105722582836402E-003, -4.5756953653305335E-003) ( -4.7085428667880129E-004, -1.5787142113710535E-004) (  0.0000000000000000     ,  0.0000000000000000     ) (  0.0000000000000000     ,  0.0000000000000000     ) (  0.0000000000000000     ,  0.0000000000000000     )
 ( -6.2065197884759874E-003, -3.1844975984896646E-003) (  1.5870194762254066E-002, -0.0000000000000000     ) (  9.2459329653817278E-003, -4.7531068703564570E-003) ( -5.2636872864879614E-003,  7.2125581437870291E-003) (  3.9380324744496981E-004, -2.4413237011539400E-003) (  2.8241661228637846E-004,  8.8853120125894833E-004) ( -3.6828668269160442E-003, -3.7360396211592222E-003) ( -7.1924180333334800E-004, -2.4115257914367888E-004) (  0.0000000000000000     ,  0.0000000000000000     ) (  0.0000000000000000     ,  0.0000000000000000     )
 (  5.5391279491476949E-003,  7.5860953492576516E-003) (  9.2459329653817278E-003,  4.7531068703564570E-003) ( -1.4458093690704296E-002, -0.0000000000000000     ) ( -1.0667946561763223E-003,  5.5164616321295740E-004) ( -2.7894454683133718E-003,  3.8213249635697163E-003) (  1.0094882738485569E-003, -6.2531061906610473E-003) ( -7.6656929052796360E-004, -2.4128275522048007E-003) (  0.0000000000000000     ,  0.0000000000000000     ) ( -7.1924180333334800E-004, -2.4115257914367888E-004) (  0.0000000000000000     ,  0.0000000000000000     )
 ( -1.5081141569607760E-003, -9.3369221097681816E-003) ( -5.2636872864879614E-003, -7.2125581437870291E-003) ( -1.0667946561763223E-003, -5.5164616321295740E-004) ( -8.9204490739267089E-003, -0.0000000000000000     ) ( -6.7174984770574583E-003,  3.4560432960024983E-003) (  3.8168753768139650E-003, -5.2302634488939331E-003) (  0.0000000000000000     ,  0.0000000000000000     ) ( -7.6656929052796360E-004, -2.4128275522048007E-003) (  3.6828668269160442E-003,  3.7360396211592222E-003) ( -4.7085428667880129E-004, -1.5787142113710535E-004)
 (  1.2594313478278114E-003, -3.9634346983582289E-003) (  3.9380324744496981E-004,  2.4413237011539400E-003) ( -2.7894454683133718E-003, -3.8213249635697163E-003) ( -6.7174984770574583E-003, -3.4560432960024983E-003) (  1.0997870390579966E-002, -0.0000000000000000     ) (  0.0000000000000000     ,  0.0000000000000000     ) (  3.8168753768139650E-003, -5.2302634488939331E-003) ( -1.0094882738485569E-003,  6.2531061906610473E-003) (  2.8241661228637846E-004,  8.8853120125894833E-004) (  4.5105722582836402E-003,  4.5756953653305335E-003)
 ( -4.5105722582836402E-003,  4.5756953653305335E-003) (  2.8241661228637846E-004, -8.8853120125894833E-004) (  1.0094882738485569E-003,  6.2531061906610473E-003) (  3.8168753768139650E-003,  5.2302634488939331E-003) (  0.0000000000000000     , -0.0000000000000000     ) (  1.0997870390579966E-002, -0.0000000000000000     ) (  6.7174984770574583E-003, -3.4560432960024983E-003) ( -2.7894454683133718E-003,  3.8213249635697163E-003) ( -3.9380324744496981E-004,  2.4413237011539400E-003) (  1.2594313478278114E-003,  3.9634346983582289E-003)
 ( -4.7085428667880129E-004,  1.5787142113710535E-004) ( -3.6828668269160442E-003,  3.7360396211592222E-003) ( -7.6656929052796360E-004,  2.4128275522048007E-003) (  0.0000000000000000     , -0.0000000000000000     ) (  3.8168753768139650E-003,  5.2302634488939331E-003) (  6.7174984770574583E-003,  3.4560432960024983E-003) ( -8.9204490739267089E-003, -0.0000000000000000     ) (  1.0667946561763223E-003, -5.5164616321295740E-004) ( -5.2636872864879614E-003,  7.2125581437870291E-003) (  1.5081141569607760E-003, -9.3369221097681816E-003)
 (  0.0000000000000000     , -0.0000000000000000     ) ( -7.1924180333334800E-004,  2.4115257914367888E-004) (  0.0000000000000000     , -0.0000000000000000     ) ( -7.6656929052796360E-004,  2.4128275522048007E-003) ( -1.0094882738485569E-003, -6.2531061906610473E-003) ( -2.7894454683133718E-003, -3.8213249635697163E-003) (  1.0667946561763223E-003,  5.5164616321295740E-004) ( -1.4458093690704296E-002, -0.0000000000000000     ) ( -9.2459329653817278E-003,  4.7531068703564570E-003) (  5.5391279491476949E-003, -7.5860953492576516E-003)
 (  0.0000000000000000     , -0.0000000000000000     ) (  0.0000000000000000     , -0.0000000000000000     ) ( -7.1924180333334800E-004,  2.4115257914367888E-004) (  3.6828668269160442E-003, -3.7360396211592222E-003) (  2.8241661228637846E-004, -8.8853120125894833E-004) ( -3.9380324744496981E-004, -2.4413237011539400E-003) ( -5.2636872864879614E-003, -7.2125581437870291E-003) ( -9.2459329653817278E-003, -4.7531068703564570E-003) (  1.5870194762254066E-002, -0.0000000000000000     ) (  6.2065197884759874E-003, -3.1844975984896646E-003)
 (  0.0000000000000000     , -0.0000000000000000     ) (  0.0000000000000000     , -0.0000000000000000     ) (  0.0000000000000000     , -0.0000000000000000     ) ( -4.7085428667880129E-004,  1.5787142113710535E-004) (  4.5105722582836402E-003, -4.5756953653305335E-003) (  1.2594313478278114E-003, -3.9634346983582289E-003) (  1.5081141569607760E-003,  9.3369221097681816E-003) (  5.5391279491476949E-003,  7.5860953492576516E-003) (  6.2065197884759874E-003,  3.1844975984896646E-003) ( -3.4895223882030245E-003, -0.0000000000000000     )
 Mode           39
 ( -1.6106123762264436E-002, -0.0000000000000000     ) (  1.9345561166597761E-002, -9.8251114125162842E-003) (  2.9401639849025735E-003, -4.0575457990833074E-003) ( -2.0506951052738378E-003,  1.2729351542513978E-002) (  2.3512142976147136E-003,  7.3893265110429171E-003) ( -3.4591550923011882E-003, -3.5071373886254621E-003) ( -1.1053042514145061E-003, -3.6942451506116704E-004) (  0.0000000000000000     ,  0.0000000000000000     ) (  0.0000000000000000     ,  0.0000000000000000     ) (  0.0000000000000000     ,  0.0000000000000000     )
 (  1.9345561166597761E-002,  9.8251114125162842E-003) (  4.0755937431333239E-002, -0.0000000000000000     ) ( -3.2429975739990742E-002,  1.6471356154127714E-002) ( -1.3677920788138561E-003,  1.9090526709495841E-003) (  7.0037530108474073E-004, -4.3439668019275499E-003) (  5.0310585247311554E-004,  1.5809841428765399E-003) ( -2.8243883057626523E-003, -2.8635656866564832E-003) ( -1.6883801326878249E-003, -5.6430526794671730E-004) (  0.0000000000000000     ,  0.0000000000000000     ) (  0.0000000000000000     ,  0.0000000000000000     )
 (  2.9401639849025735E-003,  4.0575457990833074E-003) ( -3.2429975739990742E-002, -1.6471356154127714E-002) ( -2.8573302237851150E-002, -0.0000000000000000     ) (  5.1621474589584465E-003, -2.6217741718192722E-003) ( -1.0537960698414400E-003,  1.4608007938074104E-003) (  1.5375680720753969E-003, -9.5407028078724199E-003) ( -1.4754335749131854E-003, -4.6372464584222258E-003) (  0.0000000000000000     ,  0.0000000000000000     ) ( -1.6883801326878249E-003, -5.6430526794671730E-004) (  0.0000000000000000     ,  0.0000000000000000     )
 ( -2.0506951052738378E-003, -1.2729351542513978E-002) ( -1.3677920788138561E-003, -1.9090526709495841E-003) (  5.1621474589584465E-003,  2.6217741718192722E-003) ( -1.9474640251801598E-002, -0.0000000000000000     ) (  2.4797271184604803E-002, -1.2594479741761653E-002) (  9.5849157293071818E-004, -1.3386092690082288E-003) (  0.0000000000000000     ,  0.0000000000000000     ) ( -1.4754335749131854E-003, -4.6372464584222258E-003) (  2.8243883057626523E-003,  2.8635656866564832E-003) ( -1.1053042514145061E-003, -3.6942451506116704E-004)
 (  2.3512142976147136E-003, -7.3893265110429171E-003) (  7.0037530108474073E-004,  4.3439668019275499E-003) ( -1.0537960698414400E-003, -1.4608007938074104E-003) (  2.4797271184604803E-002,  1.2594479741761653E-002) (  2.3398128820583952E-002, -0.0000000000000000     ) (  0.0000000000000000     ,  0.0000000000000000     ) (  9.5849157293071818E-004, -1.3386092690082288E-003) ( -1.5375680720753969E-003,  9.5407028078724199E-003) (  5.0310585247311554E-004,  1.5809841428765399E-003) (  3.4591550923011882E-003,  3.5071373886254621E-003)
 ( -3.4591550923011882E-003,  3.5071373886254621E-003) (  5.0310585247311554E-004, -1.5809841428765399E-003) (  1.5375680720753969E-003,  9.5407028078724199E-003) (  9.5849157293071818E-004,  1.3386092690082288E-003) (  0.0000000000000000     , -0.0000000000000000     ) (  2.3398128820583952E-002, -0.0000000000000000     ) ( -2.4797271184604803E-002,  1.2594479741761653E-002) ( -1.0537960698414400E-003,  1.4608007938074104E-003) ( -7.0037530108474073E-004,  4.3439668019275499E-003) (  2.3512142976147136E-003,  7.3893265110429171E-003)
 ( -1.1053042514145061E-003,  3.6942451506116704E-004) ( -2.8243883057626523E-003,  2.8635656866564832E-003) ( -1.4754335749131854E-003,  4.6372464584222258E-003) (  0.0000000000000000     , -0.0000000000000000     ) (  9.5849157293071818E-004,  1.3386092690082288E-003) ( -2.4797271184604803E-002, -1.2594479741761653E-002) ( -1.9474640251801598E-002, -0.0000000000000000     ) ( -5.1621474589584465E-003,  2.6217741718192722E-003) ( -1.3677920788138561E-003,  1.9090526709495841E-003) (  2.0506951052738378E-003, -1.2729351542513978E-002)
 (  0.0000000000000000     , -0.0000000000000000     ) ( -1.6883801326878249E-003,  5.6430526794671730E-004) (  0.0000000000000000     , -0.0000000000000000     ) ( -1.4754335749131854E-003,  4.6372464584222258E-003) ( -1.5375680720753969E-003, -9.5407028078724199E-003) ( -1.0537960698414400E-003, -1.4608007938074104E-003) ( -5.1621474589584465E-003, -2.6217741718192722E-003) ( -2.8573302237851150E-002, -0.0000000000000000     ) (  3.2429975739990742E-002, -1.6471356154127714E-002) (  2.9401639849025735E-003, -4.0575457990833074E-003)
 (  0.0000000000000000     , -0.0000000000000000     ) (  0.0000000000000000     , -0.0000000000000000     ) ( -1.6883801326878249E-003,  5.6430526794671730E-004) (  2.8243883057626523E-003, -2.8635656866564832E-003) (  5.0310585247311554E-004, -1.5809841428765399E-003) ( -7.0037530108474073E-004, -4.3439668019275499E-003) ( -1.3677920788138561E-003, -1.9090526709495841E-003) (  3.2429975739990742E-002,  1.6471356154127714E-002) (  4.0755937431333239E-002, -0.0000000000000000     ) ( -1.9345561166597761E-002,  9.8251114125162842E-003)
 (  0.0000000000000000     , -0.0000000000000000     ) (  0.0000000000000000     , -0.0000000000000000     ) (  0.0000000000000000     , -0.0000000000000000     ) ( -1.1053042514145061E-003,  3.6942451506116704E-004) (  3.4591550923011882E-003, -3.5071373886254621E-003) (  2.3512142976147136E-003, -7.3893265110429171E-003) (  2.0506951052738378E-003,  1.2729351542513978E-002) (  2.9401639849025735E-003,  4.0575457990833074E-003) ( -1.9345561166597761E-002, -9.8251114125162842E-003) ( -1.6106123762264436E-002, -0.0000000000000000     )
 Mode           40
 (  2.0900845610587761E-003, -0.0000000000000000     ) (  8.5121982469321298E-004, -4.3487744858235644E-004) ( -4.1588152742743590E-003,  5.7020195722395856E-003) ( -4.2201767672059003E-003,  2.6027030055215387E-002) (  6.5125816237692636E-003,  2.0501006999259861E-002) ( -8.1878113928666989E-003, -8.2964041444448400E-003) (  1.7442814804362432E-003,  5.8707913792886289E-004) (  0.0000000000000000     ,  0.0000000000000000     ) (  0.0000000000000000     ,  0.0000000000000000     ) (  0.0000000000000000     ,  0.0000000000000000     )
 (  8.5121982469321298E-004,  4.3487744858235644E-004) (  6.2525255944055943E-003, -0.0000000000000000     ) (  1.8244750613573757E-003, -9.2299177939105469E-004) (  8.7096846231415389E-003, -1.1917754560077775E-002) (  1.4336914932156066E-003, -8.8452937235217553E-003) (  1.4559832582051017E-003,  4.5837150487615629E-003) ( -6.6853200075567406E-003, -6.7739856179338271E-003) (  2.6644339724695727E-003,  8.9677819616281146E-004) (  0.0000000000000000     ,  0.0000000000000000     ) (  0.0000000000000000     ,  0.0000000000000000     )
 ( -4.1588152742743590E-003, -5.7020195722395856E-003) (  1.8244750613573757E-003,  9.2299177939105469E-004) ( -1.3024739748791155E-002, -0.0000000000000000     ) ( -8.6175165052749809E-004,  4.3918693282532723E-004) (  3.6670140954403498E-003, -5.0198653301828178E-003) (  3.1565714438827283E-003, -1.9470784249415025E-002) ( -3.9720637435473553E-003, -1.2502930403752062E-002) (  0.0000000000000000     ,  0.0000000000000000     ) (  2.6644339724695727E-003,  8.9677819616281146E-004) (  0.0000000000000000     ,  0.0000000000000000     )
 ( -4.2201767672059003E-003, -2.6027030055215387E-002) (  8.7096846231415389E-003,  1.1917754560077775E-002) ( -8.6175165052749809E-004, -4.3918693282532723E-004) ( -5.6338708397387742E-003, -0.0000000000000000     ) ( -1.7796128863113846E-003,  9.0325520818689432E-004) ( -6.1347621569555260E-003,  8.3947893706358464E-003) (  0.0000000000000000     ,  0.0000000000000000     ) ( -3.9720637435473553E-003, -1.2502930403752062E-002) (  6.6853200075567406E-003,  6.7739856179338271E-003) (  1.7442814804362432E-003,  5.8707913792886289E-004)
 (  6.5125816237692636E-003, -2.0501006999259861E-002) (  1.4336914932156066E-003,  8.8452937235217553E-003) (  3.6670140954403498E-003,  5.0198653301828178E-003) ( -1.7796128863113846E-003, -9.0325520818689432E-004) (  1.0316000433065558E-002, -0.0000000000000000     ) (  0.0000000000000000     ,  0.0000000000000000     ) ( -6.1347621569555260E-003,  8.3947893706358464E-003) ( -3.1565714438827283E-003,  1.9470784249415025E-002) (  1.4559832582051017E-003,  4.5837150487615629E-003) (  8.1878113928666989E-003,  8.2964041444448400E-003)
 ( -8.1878113928666989E-003,  8.2964041444448400E-003) (  1.4559832582051017E-003, -4.5837150487615629E-003) (  3.1565714438827283E-003,  1.9470784249415025E-002) ( -6.1347621569555260E-003, -8.3947893706358464E-003) (  0.0000000000000000     , -0.0000000000000000     ) (  1.0316000433065558E-002, -0.0000000000000000     ) (  1.7796128863113846E-003, -9.0325520818689432E-004) (  3.6670140954403498E-003, -5.0198653301828178E-003) ( -1.4336914932156066E-003,  8.8452937235217553E-003) (  6.5125816237692636E-003,  2.0501006999259861E-002)
 (  1.7442814804362432E-003, -5.8707913792886289E-004) ( -6.6853200075567406E-003,  6.7739856179338271E-003) ( -3.9720637435473553E-003,  1.2502930403752062E-002) (  0.0000000000000000     , -0.0000000000000000     ) ( -6.1347621569555260E-003, -8.3947893706358464E-003) (  1.7796128863113846E-003,  9.0325520818689432E-004) ( -5.6338708397387742E-003, -0.0000000000000000     ) (  8.6175165052749809E-004, -4.3918693282532723E-004) (  8.7096846231415389E-003, -1.1917754560077775E-002) (  4.2201767672059003E-003, -2.6027030055215387E-002)
 (  0.0000000000000000     , -0.0000000000000000     ) (  2.6644339724695727E-003, -8.9677819616281146E-004) (  0.0000000000000000     , -0.0000000000000000     ) ( -3.9720637435473553E-003,  1.2502930403752062E-002) ( -3.1565714438827283E-003, -1.9470784249415025E-002) (  3.6670140954403498E-003,  5.0198653301828178E-003) (  8.6175165052749809E-004,  4.3918693282532723E-004) ( -1.3024739748791155E-002, -0.0000000000000000     ) ( -1.8244750613573757E-003,  9.2299177939105469E-004) ( -4.1588152742743590E-003,  5.7020195722395856E-003)
 (  0.0000000000000000     , -0.0000000000000000     ) (  0.0000000000000000     , -0.0000000000000000     ) (  2.6644339724695727E-003, -8.9677819616281146E-004) (  6.6853200075567406E-003, -6.7739856179338271E-003) (  1.4559832582051017E-003, -4.5837150487615629E-003) ( -1.4336914932156066E-003, -8.8452937235217553E-003) (  8.7096846231415389E-003,  1.1917754560077775E-002) ( -1.8244750613573757E-003, -9.2299177939105469E-004) (  6.2525255944055943E-003, -0.0000000000000000     ) ( -8.5121982469321298E-004,  4.3487744858235644E-004)
 (  0.0000000000000000     , -0.0000000000000000     ) (  0.0000000000000000     , -0.0000000000000000     ) (  0.0000000000000000     , -0.0000000000000000     ) (  1.7442814804362432E-003, -5.8707913792886289E-004) (  8.1878113928666989E-003, -8.2964041444448400E-003) (  6.5125816237692636E-003, -2.0501006999259861E-002) (  4.2201767672059003E-003,  2.6027030055215387E-002) ( -4.1588152742743590E-003, -5.7020195722395856E-003) ( -8.5121982469321298E-004, -4.3487744858235644E-004) (  2.0900845610587761E-003, -0.0000000000000000     )
 Mode           41
 (  9.3061747158118416E-004, -0.0000000000000000     ) (  6.3538742440394959E-003, -3.2233743994001338E-003) (  1.3705378673032850E-005, -6.8426047358078300E-008) (  4.3413567048631251E-004, -2.6656887262455535E-003) (  1.7039079676221319E-003,  5.3405916556540775E-003) (  6.4030486540357220E-003,  6.4925029315960892E-003) (  3.2608586134628720E-004,  1.0680182442215672E-004) (  0.0000000000000000     ,  0.0000000000000000     ) (  0.0000000000000000     ,  0.0000000000000000     ) (  0.0000000000000000     ,  0.0000000000000000     )
 (  6.3538742440394959E-003,  3.2233743994001338E-003) (  3.0854762610505264E-003, -0.0000000000000000     ) ( -1.0393667384737890E-002,  5.2696060538684319E-003) (  6.8498995049180614E-004, -9.5580265916255067E-004) ( -9.8473873126621572E-005,  6.0286594361978882E-004) (  4.6272007910864429E-004,  1.4512118477554032E-003) (  5.2280673335340444E-003,  5.3011064453114438E-003) (  4.9810438089141192E-004,  1.6314248159130548E-004) (  0.0000000000000000     ,  0.0000000000000000     ) (  0.0000000000000000     ,  0.0000000000000000     )
 (  1.3705378673032850E-005,  6.8426047358078300E-008) ( -1.0393667384737890E-002, -5.2696060538684319E-003) ( -5.0977559225883953E-003, -0.0000000000000000     ) (  1.7309002593843357E-003, -8.7755388249383419E-004) (  2.7862211176549033E-004, -3.9085931958161282E-004) ( -2.7570901843204166E-004,  1.6911288090183290E-003) ( -8.8897272155639268E-004, -2.7846721319541596E-003) (  0.0000000000000000     ,  0.0000000000000000     ) (  4.9810438089141192E-004,  1.6314248159130548E-004) (  0.0000000000000000     ,  0.0000000000000000     )
 (  4.3413567048631251E-004,  2.6656887262455535E-003) (  6.8498995049180614E-004,  9.5580265916255067E-004) (  1.7309002593843357E-003,  8.7755388249383419E-004) ( -2.5590372416225437E-003, -0.0000000000000000     ) (  8.0470800788164185E-003, -4.0800935822569821E-003) ( -3.6255816229336594E-004,  5.0958462885447239E-004) (  0.0000000000000000     ,  0.0000000000000000     ) ( -8.8897272155639268E-004, -2.7846721319541596E-003) ( -5.2280673335340444E-003, -5.3011064453114438E-003) (  3.2608586134628720E-004,  1.0680182442215672E-004)
 (  1.7039079676221319E-003, -5.3405916556540775E-003) ( -9.8473873126621572E-005, -6.0286594361978882E-004) (  2.7862211176549033E-004,  3.9085931958161282E-004) (  8.0470800788164185E-003,  4.0800935822569821E-003) (  3.6406994315792284E-003, -0.0000000000000000     ) (  0.0000000000000000     ,  0.0000000000000000     ) ( -3.6255816229336594E-004,  5.0958462885447239E-004) (  2.7570901843204166E-004, -1.6911288090183290E-003) (  4.6272007910864429E-004,  1.4512118477554032E-003) ( -6.4030486540357220E-003, -6.4925029315960892E-003)
 (  6.4030486540357220E-003, -6.4925029315960892E-003) (  4.6272007910864429E-004, -1.4512118477554032E-003) ( -2.7570901843204166E-004, -1.6911288090183290E-003) ( -3.6255816229336594E-004, -5.0958462885447239E-004) (  0.0000000000000000     , -0.0000000000000000     ) (  3.6406994315792284E-003, -0.0000000000000000     ) ( -8.0470800788164185E-003,  4.0800935822569821E-003) (  2.7862211176549033E-004, -3.9085931958161282E-004) (  9.8473873126621572E-005, -6.0286594361978882E-004) (  1.7039079676221319E-003,  5.3405916556540775E-003)
 (  3.2608586134628720E-004, -1.0680182442215672E-004) (  5.2280673335340444E-003, -5.3011064453114438E-003) ( -8.8897272155639268E-004,  2.7846721319541596E-003) (  0.0000000000000000     , -0.0000000000000000     ) ( -3.6255816229336594E-004, -5.0958462885447239E-004) ( -8.0470800788164185E-003, -4.0800935822569821E-003) ( -2.5590372416225437E-003, -0.0000000000000000     ) ( -1.7309002593843357E-003,  8.7755388249383419E-004) (  6.8498995049180614E-004, -9.5580265916255067E-004) ( -4.3413567048631251E-004,  2.6656887262455535E-003)
 (  0.0000000000000000     , -0.0000000000000000     ) (  4.9810438089141192E-004, -1.6314248159130548E-004) (  0.0000000000000000     , -0.0000000000000000     ) ( -8.8897272155639268E-004,  2.7846721319541596E-003) (  2.7570901843204166E-004,  1.6911288090183290E-003) (  2.7862211176549033E-004,  3.9085931958161282E-004) ( -1.7309002593843357E-003, -8.7755388249383419E-004) ( -5.0977559225883953E-003, -0.0000000000000000     ) (  1.0393667384737890E-002, -5.2696060538684319E-003) (  1.3705378673032850E-005, -6.8426047358078300E-008)
 (  0.0000000000000000     , -0.0000000000000000     ) (  0.0000000000000000     , -0.0000000000000000     ) (  4.9810438089141192E-004, -1.6314248159130548E-004) ( -5.2280673335340444E-003,  5.3011064453114438E-003) (  4.6272007910864429E-004, -1.4512118477554032E-003) (  9.8473873126621572E-005,  6.0286594361978882E-004) (  6.8498995049180614E-004,  9.5580265916255067E-004) (  1.0393667384737890E-002,  5.2696060538684319E-003) (  3.0854762610505264E-003, -0.0000000000000000     ) ( -6.3538742440394959E-003,  3.2233743994001338E-003)
 (  0.0000000000000000     , -0.0000000000000000     ) (  0.0000000000000000     , -0.0000000000000000     ) (  0.0000000000000000     , -0.0000000000000000     ) (  3.2608586134628720E-004, -1.0680182442215672E-004) ( -6.4030486540357220E-003,  6.4925029315960892E-003) (  1.7039079676221319E-003, -5.3405916556540775E-003) ( -4.3413567048631251E-004, -2.6656887262455535E-003) (  1.3705378673032850E-005,  6.8426047358078300E-008) ( -6.3538742440394959E-003, -3.2233743994001338E-003) (  9.3061747158118416E-004, -0.0000000000000000     )
 Mode           42
 (  1.8293001211884112E-003, -0.0000000000000000     ) (  9.8526387666582208E-004, -5.0876407814266680E-004) (  3.3305831804474398E-003, -4.5719437422886509E-003) (  3.2958638367858864E-005, -2.5850049077122590E-004) (  1.3318572851343212E-002,  4.1823385381783831E-002) ( -2.7656420249721407E-003, -2.8159735201150767E-003) ( -3.3110658741233386E-003, -1.1052290476888246E-003) (  0.0000000000000000     ,  0.0000000000000000     ) (  0.0000000000000000     ,  0.0000000000000000     ) (  0.0000000000000000     ,  0.0000000000000000     )
 (  9.8526387666582208E-004,  5.0876407814266680E-004) (  5.2448235536646723E-003, -0.0000000000000000     ) (  4.2944436364229116E-004, -2.0016862410599225E-004) (  2.0815473406549058E-003, -2.8290275864443428E-003) (  1.8034793450845703E-004, -1.0922378239529300E-003) (  2.9031686502662517E-003,  9.1164886349676243E-003) ( -2.2581372574597856E-003, -2.2992327511569730E-003) ( -5.0577366663851079E-003, -1.6882652570993320E-003) (  0.0000000000000000     ,  0.0000000000000000     ) (  0.0000000000000000     ,  0.0000000000000000     )
 (  3.3305831804474398E-003,  4.5719437422886509E-003) (  4.2944436364229116E-004,  2.0016862410599225E-004) ( -1.1243038631144939E-002, -0.0000000000000000     ) ( -1.3089018714906547E-003,  6.6237375865042488E-004) ( -1.3294211603507734E-004,  1.9088617708380891E-004) (  1.6689262673876196E-004, -9.8670544051150753E-004) ( -8.2597501221505550E-003, -2.5937754907646951E-002) (  0.0000000000000000     ,  0.0000000000000000     ) ( -5.0577366663851079E-003, -1.6882652570993320E-003) (  0.0000000000000000     ,  0.0000000000000000     )
 (  3.2958638367858864E-005,  2.5850049077122590E-004) (  2.0815473406549058E-003,  2.8290275864443428E-003) ( -1.3089018714906547E-003, -6.6237375865042488E-004) ( -4.7947720949827882E-003, -0.0000000000000000     ) ( -1.5097627815997155E-003,  7.5383052725411497E-004) ( -1.6829728799114567E-003,  2.2888519234478058E-003) (  0.0000000000000000     ,  0.0000000000000000     ) ( -8.2597501221505550E-003, -2.5937754907646951E-002) (  2.2581372574597856E-003,  2.2992327511569730E-003) ( -3.3110658741233386E-003, -1.1052290476888246E-003)
 (  1.3318572851343212E-002, -4.1823385381783831E-002) (  1.8034793450845703E-004,  1.0922378239529300E-003) ( -1.3294211603507734E-004, -1.9088617708380891E-004) ( -1.5097627815997155E-003, -7.5383052725411497E-004) (  8.9636870512746422E-003, -0.0000000000000000     ) (  0.0000000000000000     ,  0.0000000000000000     ) ( -1.6829728799114567E-003,  2.2888519234478058E-003) ( -1.6689262673876196E-004,  9.8670544051150753E-004) (  2.9031686502662517E-003,  9.1164886349676243E-003) (  2.7656420249721407E-003,  2.8159735201150767E-003)
 ( -2.7656420249721407E-003,  2.8159735201150767E-003) (  2.9031686502662517E-003, -9.1164886349676243E-003) (  1.6689262673876196E-004,  9.8670544051150753E-004) ( -1.6829728799114567E-003, -2.2888519234478058E-003) (  0.0000000000000000     , -0.0000000000000000     ) (  8.9636870512746422E-003, -0.0000000000000000     ) (  1.5097627815997155E-003, -7.5383052725411497E-004) ( -1.3294211603507734E-004,  1.9088617708380891E-004) ( -1.8034793450845703E-004,  1.0922378239529300E-003) (  1.3318572851343212E-002,  4.1823385381783831E-002)
 ( -3.3110658741233386E-003,  1.1052290476888246E-003) ( -2.2581372574597856E-003,  2.2992327511569730E-003) ( -8.2597501221505550E-003,  2.5937754907646951E-002) (  0.0000000000000000     , -0.0000000000000000     ) ( -1.6829728799114567E-003, -2.2888519234478058E-003) (  1.5097627815997155E-003,  7.5383052725411497E-004) ( -4.7947720949827882E-003, -0.0000000000000000     ) (  1.3089018714906547E-003, -6.6237375865042488E-004) (  2.0815473406549058E-003, -2.8290275864443428E-003) ( -3.2958638367858864E-005,  2.5850049077122590E-004)
 (  0.0000000000000000     , -0.0000000000000000     ) ( -5.0577366663851079E-003,  1.6882652570993320E-003) (  0.0000000000000000     , -0.0000000000000000     ) ( -8.2597501221505550E-003,  2.5937754907646951E-002) ( -1.6689262673876196E-004, -9.8670544051150753E-004) ( -1.3294211603507734E-004, -1.9088617708380891E-004) (  1.3089018714906547E-003,  6.6237375865042488E-004) ( -1.1243038631144939E-002, -0.0000000000000000     ) ( -4.2944436364229116E-004,  2.0016862410599225E-004) (  3.3305831804474398E-003, -4.5719437422886509E-003)
 (  0.0000000000000000     , -0.0000000000000000     ) (  0.0000000000000000     , -0.0000000000000000     ) ( -5.0577366663851079E-003,  1.6882652570993320E-003) (  2.2581372574597856E-003, -2.2992327511569730E-003) (  2.9031686502662517E-003, -9.1164886349676243E-003) ( -1.8034793450845703E-004, -1.0922378239529300E-003) (  2.0815473406549058E-003,  2.8290275864443428E-003) ( -4.2944436364229116E-004, -2.0016862410599225E-004) (  5.2448235536646723E-003, -0.0000000000000000     ) ( -9.8526387666582208E-004,  5.0876407814266680E-004)
 (  0.0000000000000000     , -0.0000000000000000     ) (  0.0000000000000000     , -0.0000000000000000     ) (  0.0000000000000000     , -0.0000000000000000     ) ( -3.3110658741233386E-003,  1.1052290476888246E-003) (  2.7656420249721407E-003, -2.8159735201150767E-003) (  1.3318572851343212E-002, -4.1823385381783831E-002) ( -3.2958638367858864E-005, -2.5850049077122590E-004) (  3.3305831804474398E-003,  4.5719437422886509E-003) ( -9.8526387666582208E-004, -5.0876407814266680E-004) (  1.8293001211884112E-003, -0.0000000000000000     )
 Mode           43
 (  2.4674810194941742E-002, -0.0000000000000000     ) (  1.2673287746840994E-002, -6.4591926229185101E-003) ( -1.7890905793422514E-003,  2.4417341240069524E-003) ( -1.0274761216592744E-002,  6.3111447127976089E-002) (  3.5245274672009483E-002, 0.11076782090962577     ) (  1.2878445058577426E-003,  1.3130824026414589E-003) ( -2.1737461432907463E-003, -7.2208361287704880E-004) (  0.0000000000000000     ,  0.0000000000000000     ) (  0.0000000000000000     ,  0.0000000000000000     ) (  0.0000000000000000     ,  0.0000000000000000     )
 (  1.2673287746840994E-002,  6.4591926229185101E-003) ( -6.2461737690840631E-002, -0.0000000000000000     ) ( -3.0306203953101355E-002,  1.5421299737607875E-002) (  5.5415676930768180E-003, -7.5752515748176170E-003) (  2.8344225435500371E-003, -1.7433031389634677E-002) (  7.9799353554421016E-003,  2.5079047460141418E-002) (  1.0515206357994036E-003,  1.0721272922331149E-003) ( -3.3204520810827228E-003, -1.1030009380320887E-003) (  0.0000000000000000     ,  0.0000000000000000     ) (  0.0000000000000000     ,  0.0000000000000000     )
 ( -1.7890905793422514E-003, -2.4417341240069524E-003) ( -3.0306203953101355E-002, -1.5421299737607875E-002) (  3.5914852059002661E-002, -0.0000000000000000     ) (  6.5919583019620094E-003, -3.3495129003532826E-003) (  2.1385016150903954E-003, -2.9224287823333499E-003) (  7.0290762451484280E-003, -4.3198171788331401E-002) ( -2.1311980478521703E-002, -6.6978781677613439E-002) (  0.0000000000000000     ,  0.0000000000000000     ) ( -3.3204520810827228E-003, -1.1030009380320887E-003) (  0.0000000000000000     ,  0.0000000000000000     )
 ( -1.0274761216592744E-002, -6.3111447127976089E-002) (  5.5415676930768180E-003,  7.5752515748176170E-003) (  6.5919583019620094E-003,  3.3495129003532826E-003) (  2.8724120745891108E-002, -0.0000000000000000     ) (  2.4432785521545430E-002, -1.2428691622150372E-002) ( -3.9356906930672758E-003,  5.3801533111056286E-003) (  0.0000000000000000     ,  0.0000000000000000     ) ( -2.1311980478521703E-002, -6.6978781677613439E-002) ( -1.0515206357994036E-003, -1.0721272922331149E-003) ( -2.1737461432907463E-003, -7.2208361287704880E-004)
 (  3.5245274672009483E-002,-0.11076782090962577     ) (  2.8344225435500371E-003,  1.7433031389634677E-002) (  2.1385016150903954E-003,  2.9224287823333499E-003) (  2.4432785521545430E-002,  1.2428691622150372E-002) ( -2.6852045308994876E-002, -0.0000000000000000     ) (  0.0000000000000000     ,  0.0000000000000000     ) ( -3.9356906930672758E-003,  5.3801533111056286E-003) ( -7.0290762451484280E-003,  4.3198171788331401E-002) (  7.9799353554421016E-003,  2.5079047460141418E-002) ( -1.2878445058577426E-003, -1.3130824026414589E-003)
 (  1.2878445058577426E-003, -1.3130824026414589E-003) (  7.9799353554421016E-003, -2.5079047460141418E-002) (  7.0290762451484280E-003,  4.3198171788331401E-002) ( -3.9356906930672758E-003, -5.3801533111056286E-003) (  0.0000000000000000     , -0.0000000000000000     ) ( -2.6852045308994876E-002, -0.0000000000000000     ) ( -2.4432785521545430E-002,  1.2428691622150372E-002) (  2.1385016150903954E-003, -2.9224287823333499E-003) ( -2.8344225435500371E-003,  1.7433031389634677E-002) (  3.5245274672009483E-002, 0.11076782090962577     )
 ( -2.1737461432907463E-003,  7.2208361287704880E-004) (  1.0515206357994036E-003, -1.0721272922331149E-003) ( -2.1311980478521703E-002,  6.6978781677613439E-002) (  0.0000000000000000     , -0.0000000000000000     ) ( -3.9356906930672758E-003, -5.3801533111056286E-003) ( -2.4432785521545430E-002, -1.2428691622150372E-002) (  2.8724120745891108E-002, -0.0000000000000000     ) ( -6.5919583019620094E-003,  3.3495129003532826E-003) (  5.5415676930768180E-003, -7.5752515748176170E-003) (  1.0274761216592744E-002, -6.3111447127976089E-002)
 (  0.0000000000000000     , -0.0000000000000000     ) ( -3.3204520810827228E-003,  1.1030009380320887E-003) (  0.0000000000000000     , -0.0000000000000000     ) ( -2.1311980478521703E-002,  6.6978781677613439E-002) ( -7.0290762451484280E-003, -4.3198171788331401E-002) (  2.1385016150903954E-003,  2.9224287823333499E-003) ( -6.5919583019620094E-003, -3.3495129003532826E-003) (  3.5914852059002661E-002, -0.0000000000000000     ) (  3.0306203953101355E-002, -1.5421299737607875E-002) ( -1.7890905793422514E-003,  2.4417341240069524E-003)
 (  0.0000000000000000     , -0.0000000000000000     ) (  0.0000000000000000     , -0.0000000000000000     ) ( -3.3204520810827228E-003,  1.1030009380320887E-003) ( -1.0515206357994036E-003,  1.0721272922331149E-003) (  7.9799353554421016E-003, -2.5079047460141418E-002) ( -2.8344225435500371E-003, -1.7433031389634677E-002) (  5.5415676930768180E-003,  7.5752515748176170E-003) (  3.0306203953101355E-002,  1.5421299737607875E-002) ( -6.2461737690840631E-002, -0.0000000000000000     ) ( -1.2673287746840994E-002,  6.4591926229185101E-003)
 (  0.0000000000000000     , -0.0000000000000000     ) (  0.0000000000000000     , -0.0000000000000000     ) (  0.0000000000000000     , -0.0000000000000000     ) ( -2.1737461432907463E-003,  7.2208361287704880E-004) ( -1.2878445058577426E-003,  1.3130824026414589E-003) (  3.5245274672009483E-002,-0.11076782090962577     ) (  1.0274761216592744E-002,  6.3111447127976089E-002) ( -1.7890905793422514E-003, -2.4417341240069524E-003) ( -1.2673287746840994E-002, -6.4591926229185101E-003) (  2.4674810194941742E-002, -0.0000000000000000     )
 Mode           44
 (  2.8833873967431173E-002, -0.0000000000000000     ) (  6.2530317166817076E-002, -3.1745733446519583E-002) ( -2.6318840304141715E-002,  3.6024269459542367E-002) ( -1.7948790746883329E-002, 0.11036737841232964     ) (  3.7217235407908653E-002, 0.11695996932930024     ) (  2.2510419645237357E-002,  2.2874572582046615E-002) (  3.8297183954499386E-003,  1.2914961422478752E-003) (  0.0000000000000000     ,  0.0000000000000000     ) (  0.0000000000000000     ,  0.0000000000000000     ) (  0.0000000000000000     ,  0.0000000000000000     )
 (  6.2530317166817076E-002,  3.1745733446519583E-002) ( -7.8718295170967345E-002, -0.0000000000000000     ) (-0.13617168695495224     ,  6.9134542995320722E-002) (  1.4811178030835686E-002, -2.0290930875423711E-002) (  5.1602952437805379E-003, -3.1781021213482391E-002) (  8.4005232337109326E-003,  2.6402715496096386E-002) (  1.8379680675584615E-002,  1.8677010303424165E-002) (  5.8499914791713889E-003,  1.9727929438647812E-003) (  0.0000000000000000     ,  0.0000000000000000     ) (  0.0000000000000000     ,  0.0000000000000000     )
 ( -2.6318840304141715E-002, -3.6024269459542367E-002) (-0.13617168695495224     , -6.9134542995320722E-002) (  4.5420020576610654E-002, -0.0000000000000000     ) (  2.6109327486867243E-002, -1.3256776055485054E-002) (  1.0235726281416989E-002, -1.4015976302263934E-002) (  1.2487858382089264E-002, -7.6838314773294253E-002) ( -2.2551935206434615E-002, -7.0866883236498743E-002) (  0.0000000000000000     ,  0.0000000000000000     ) (  5.8499914791713889E-003,  1.9727929438647812E-003) (  0.0000000000000000     ,  0.0000000000000000     )
 ( -1.7948790746883329E-002,-0.11036737841232964     ) (  1.4811178030835686E-002,  2.0290930875423711E-002) (  2.6109327486867243E-002,  1.3256776055485054E-002) (  3.6922951439842214E-002, -0.0000000000000000     ) ( 0.10668097599448029     , -5.4163063118902059E-002) ( -1.0434323387217850E-002,  1.4294912344192902E-002) (  0.0000000000000000     ,  0.0000000000000000     ) ( -2.2551935206434615E-002, -7.0866883236498743E-002) ( -1.8379680675584615E-002, -1.8677010303424165E-002) (  3.8297183954499386E-003,  1.2914961422478752E-003)
 (  3.7217235407908653E-002,-0.11695996932930024     ) (  5.1602952437805379E-003,  3.1781021213482391E-002) (  1.0235726281416989E-002,  1.4015976302263934E-002) ( 0.10668097599448029     ,  5.4163063118902059E-002) ( -3.2458550812916695E-002, -0.0000000000000000     ) (  0.0000000000000000     ,  0.0000000000000000     ) ( -1.0434323387217850E-002,  1.4294912344192902E-002) ( -1.2487858382089264E-002,  7.6838314773294253E-002) (  8.4005232337109326E-003,  2.6402715496096386E-002) ( -2.2510419645237357E-002, -2.2874572582046615E-002)
 (  2.2510419645237357E-002, -2.2874572582046615E-002) (  8.4005232337109326E-003, -2.6402715496096386E-002) (  1.2487858382089264E-002,  7.6838314773294253E-002) ( -1.0434323387217850E-002, -1.4294912344192902E-002) (  0.0000000000000000     , -0.0000000000000000     ) ( -3.2458550812916695E-002, -0.0000000000000000     ) (-0.10668097599448029     ,  5.4163063118902059E-002) (  1.0235726281416989E-002, -1.4015976302263934E-002) ( -5.1602952437805379E-003,  3.1781021213482391E-002) (  3.7217235407908653E-002, 0.11695996932930024     )
 (  3.8297183954499386E-003, -1.2914961422478752E-003) (  1.8379680675584615E-002, -1.8677010303424165E-002) ( -2.2551935206434615E-002,  7.0866883236498743E-002) (  0.0000000000000000     , -0.0000000000000000     ) ( -1.0434323387217850E-002, -1.4294912344192902E-002) (-0.10668097599448029     , -5.4163063118902059E-002) (  3.6922951439842214E-002, -0.0000000000000000     ) ( -2.6109327486867243E-002,  1.3256776055485054E-002) (  1.4811178030835686E-002, -2.0290930875423711E-002) (  1.7948790746883329E-002,-0.11036737841232964     )
 (  0.0000000000000000     , -0.0000000000000000     ) (  5.8499914791713889E-003, -1.9727929438647812E-003) (  0.0000000000000000     , -0.0000000000000000     ) ( -2.2551935206434615E-002,  7.0866883236498743E-002) ( -1.2487858382089264E-002, -7.6838314773294253E-002) (  1.0235726281416989E-002,  1.4015976302263934E-002) ( -2.6109327486867243E-002, -1.3256776055485054E-002) (  4.5420020576610654E-002, -0.0000000000000000     ) ( 0.13617168695495224     , -6.9134542995320722E-002) ( -2.6318840304141715E-002,  3.6024269459542367E-002)
 (  0.0000000000000000     , -0.0000000000000000     ) (  0.0000000000000000     , -0.0000000000000000     ) (  5.8499914791713889E-003, -1.9727929438647812E-003) ( -1.8379680675584615E-002,  1.8677010303424165E-002) (  8.4005232337109326E-003, -2.6402715496096386E-002) ( -5.1602952437805379E-003, -3.1781021213482391E-002) (  1.4811178030835686E-002,  2.0290930875423711E-002) ( 0.13617168695495224     ,  6.9134542995320722E-002) ( -7.8718295170967345E-002, -0.0000000000000000     ) ( -6.2530317166817076E-002,  3.1745733446519583E-002)
 (  0.0000000000000000     , -0.0000000000000000     ) (  0.0000000000000000     , -0.0000000000000000     ) (  0.0000000000000000     , -0.0000000000000000     ) (  3.8297183954499386E-003, -1.2914961422478752E-003) ( -2.2510419645237357E-002,  2.2874572582046615E-002) (  3.7217235407908653E-002,-0.11695996932930024     ) (  1.7948790746883329E-002, 0.11036737841232964     ) ( -2.6318840304141715E-002, -3.6024269459542367E-002) ( -6.2530317166817076E-002, -3.1745733446519583E-002) (  2.8833873967431173E-002, -0.0000000000000000     )
 Mode           45
 (  3.2245494906619132E-003, -0.0000000000000000     ) (  2.7469354109691962E-002, -1.3952903809210498E-002) ( -7.7883049060411946E-003,  1.0660811893328119E-002) ( -8.5337376539084790E-003,  5.2705005859348571E-002) (  1.5467096328282410E-002,  4.8571272785250703E-002) (  1.2444541231206580E-002,  1.2649725915392252E-002) (  3.3583627505999270E-003,  1.1293757106097589E-003) (  0.0000000000000000     ,  0.0000000000000000     ) (  0.0000000000000000     ,  0.0000000000000000     ) (  0.0000000000000000     ,  0.0000000000000000     )
 (  2.7469354109691962E-002,  1.3952903809210498E-002) ( -1.6261694872338230E-003, -0.0000000000000000     ) ( -5.3685325847412459E-002,  2.7270966794800174E-002) (  1.5707548004677578E-003, -2.1532205376077139E-003) (  2.3926590249953332E-003, -1.4809988184969234E-002) (  3.5139913285881703E-003,  1.1038117240861055E-002) (  1.0160925366494286E-002,  1.0328457959590623E-002) (  5.1299838385814225E-003,  1.7251498939712541E-003) (  0.0000000000000000     ,  0.0000000000000000     ) (  0.0000000000000000     ,  0.0000000000000000     )
 ( -7.7883049060411946E-003, -1.0660811893328119E-002) ( -5.3685325847412459E-002, -2.7270966794800174E-002) ( -6.0306239963031959E-003, -0.0000000000000000     ) (  8.1029025772835529E-003, -4.1170839189944557E-003) (  2.1333124568125696E-003, -2.9212202038630883E-003) (  5.8765428334705688E-003, -3.6326716725936181E-002) ( -9.3304247994486465E-003, -2.9294531479735895E-002) (  0.0000000000000000     ,  0.0000000000000000     ) (  5.1299838385814225E-003,  1.7251498939712541E-003) (  0.0000000000000000     ,  0.0000000000000000     )
 ( -8.5337376539084790E-003, -5.2705005859348571E-002) (  1.5707548004677578E-003,  2.1532205376077139E-003) (  8.1029025772835529E-003,  4.1170839189944557E-003) ( -1.0465078124884228E-003, -0.0000000000000000     ) (  4.0045383825410841E-002, -2.0343123332663852E-002) ( -1.0888290652090061E-003,  1.4924576171540731E-003) (  0.0000000000000000     ,  0.0000000000000000     ) ( -9.3304247994486465E-003, -2.9294531479735895E-002) ( -1.0160925366494286E-002, -1.0328457959590623E-002) (  3.3583627505999270E-003,  1.1293757106097589E-003)
 (  1.5467096328282410E-002, -4.8571272785250703E-002) (  2.3926590249953332E-003,  1.4809988184969234E-002) (  2.1333124568125696E-003,  2.9212202038630883E-003) (  4.0045383825410841E-002,  2.0343123332663852E-002) (  5.4787518053635289E-003, -0.0000000000000000     ) (  0.0000000000000000     ,  0.0000000000000000     ) ( -1.0888290652090061E-003,  1.4924576171540731E-003) ( -5.8765428334705688E-003,  3.6326716725936181E-002) (  3.5139913285881703E-003,  1.1038117240861055E-002) ( -1.2444541231206580E-002, -1.2649725915392252E-002)
 (  1.2444541231206580E-002, -1.2649725915392252E-002) (  3.5139913285881703E-003, -1.1038117240861055E-002) (  5.8765428334705688E-003,  3.6326716725936181E-002) ( -1.0888290652090061E-003, -1.4924576171540731E-003) (  0.0000000000000000     , -0.0000000000000000     ) (  5.4787518053635289E-003, -0.0000000000000000     ) ( -4.0045383825410841E-002,  2.0343123332663852E-002) (  2.1333124568125696E-003, -2.9212202038630883E-003) ( -2.3926590249953332E-003,  1.4809988184969234E-002) (  1.5467096328282410E-002,  4.8571272785250703E-002)
 (  3.3583627505999270E-003, -1.1293757106097589E-003) (  1.0160925366494286E-002, -1.0328457959590623E-002) ( -9.3304247994486465E-003,  2.9294531479735895E-002) (  0.0000000000000000     , -0.0000000000000000     ) ( -1.0888290652090061E-003, -1.4924576171540731E-003) ( -4.0045383825410841E-002, -2.0343123332663852E-002) ( -1.0465078124884228E-003, -0.0000000000000000     ) ( -8.1029025772835529E-003,  4.1170839189944557E-003) (  1.5707548004677578E-003, -2.1532205376077139E-003) (  8.5337376539084790E-003, -5.2705005859348571E-002)
 (  0.0000000000000000     , -0.0000000000000000     ) (  5.1299838385814225E-003, -1.7251498939712541E-003) (  0.0000000000000000     , -0.0000000000000000     ) ( -9.3304247994486465E-003,  2.9294531479735895E-002) ( -5.8765428334705688E-003, -3.6326716725936181E-002) (  2.1333124568125696E-003,  2.9212202038630883E-003) ( -8.1029025772835529E-003, -4.1170839189944557E-003) ( -6.0306239963031959E-003, -0.0000000000000000     ) (  5.3685325847412459E-002, -2.7270966794800174E-002) ( -7.7883049060411946E-003,  1.0660811893328119E-002)
 (  0.0000000000000000     , -0.0000000000000000     ) (  0.0000000000000000     , -0.0000000000000000     ) (  5.1299838385814225E-003, -1.7251498939712541E-003) ( -1.0160925366494286E-002,  1.0328457959590623E-002) (  3.5139913285881703E-003, -1.1038117240861055E-002) ( -2.3926590249953332E-003, -1.4809988184969234E-002) (  1.5707548004677578E-003,  2.1532205376077139E-003) (  5.3685325847412459E-002,  2.7270966794800174E-002) ( -1.6261694872338230E-003, -0.0000000000000000     ) ( -2.7469354109691962E-002,  1.3952903809210498E-002)
 (  0.0000000000000000     , -0.0000000000000000     ) (  0.0000000000000000     , -0.0000000000000000     ) (  0.0000000000000000     , -0.0000000000000000     ) (  3.3583627505999270E-003, -1.1293757106097589E-003) ( -1.2444541231206580E-002,  1.2649725915392252E-002) (  1.5467096328282410E-002, -4.8571272785250703E-002) (  8.5337376539084790E-003,  5.2705005859348571E-002) ( -7.7883049060411946E-003, -1.0660811893328119E-002) ( -2.7469354109691962E-002, -1.3952903809210498E-002) (  3.2245494906619132E-003, -0.0000000000000000     )
