# Supplementary material for: Design of high-temperature f-block molecular nanomagnets through the control of vibration-induced spin relaxation
Source: Chem Sci. 2019 Dec 2;11(6):1593–8. doi: 10.1039/c9sc03133b (PMC7025469; doi:10.1039/c9sc03133b)
Supplement: Supplementary file 3 [file SC-011-C9SC03133B-s003.zip › SI/Home-Made-Codes/prefactor-v2-input]

11.7087
12.4957
20.0408

0.00002 0.00002 0.0002
0.0004 0.0004 0.0002
0.0004 0.0004 0.0002
0.0004 0.0004 0.0002
0.0004 0.0004 0.0002
0.0004 0.0004 0.0002
0.0004 0.0004 0.0002
0.0004 0.0004 0.0002
0.0004 0.0004 0.0002
0.0004 0.0004 0.0002
0.0004 0.0004 0.0002
0.0004 0.0004 0.0002
0.0004 0.0004 0.0002
0.0004 0.0004 0.0002
0.0004 0.0004 0.0002
0.0004 0.0004 0.0002
0.0004 0.0004 0.0002
0.0004 0.0004 0.0002
0.0004 0.0004 0.0002
0.0004 0.0004 0.0002
0.0004 0.0004 0.0002
0.0004 0.0004 0.0002
0.0004 0.0004 0.0002
0.0004 0.0004 0.0002
0.0004 0.0004 0.0002
0.0004 0.0004 0.0002
0.0004 0.0004 0.0002
0.0004 0.0004 0.0002
0.0004 0.0004 0.0002
0.0004 0.0004 0.0002
0.0004 0.0004 0.0002
0.0004 0.0004 0.0002
0.0004 0.0004 0.0002
0.0004 0.0004 0.0002
0.0004 0.0004 0.0002

 0.00   0.00   0.00
 0.00  -0.02   0.01
 0.01   0.01  -0.01
 0.00   0.03   0.01
 0.00   0.02   0.04
-0.01  -0.01   0.04
-0.01  -0.05   0.01
-0.02  -0.03  -0.01
-0.03  -0.09  -0.01
 0.03  -0.07   0.03
 0.01   0.01  -0.04
 0.06   0.06  -0.06
 0.01   0.01  -0.01
-0.02  -0.01  -0.09
 0.01   0.03   0.05
-0.09   0.07   0.07
 0.03  -0.04  -0.02
 0.09   0.07   0.10
 0.00  -0.02  -0.01
-0.01   0.01   0.01
 0.00   0.03  -0.01
 0.00   0.02  -0.04
 0.01  -0.01  -0.04
 0.01  -0.05  -0.01
 0.02  -0.03   0.01
-0.03  -0.07  -0.03
 0.03  -0.09   0.01
-0.01   0.01   0.04
-0.01   0.01   0.01
-0.06   0.06   0.06
 0.02  -0.01   0.09
-0.01   0.03  -0.05
-0.03  -0.04   0.02
 0.09   0.07  -0.07
-0.10   0.07  -0.10

 0.01   0.00   0.01
 0.01   0.01   0.00
 0.01   0.01  -0.01
 0.01   0.02  -0.01
 0.00   0.01   0.00
 0.00   0.01   0.00
 0.02   0.02   0.00
 0.00   0.07   0.01
-0.02  -0.03  -0.01
 0.08   0.01  -0.01
-0.03   0.00  -0.01
-0.01   0.02  -0.01
-0.04  -0.05   0.03
-0.09   0.03  -0.03
 0.00   0.01   0.00
 0.11  -0.02  -0.03
-0.03   0.10   0.09
-0.10  -0.03  -0.05
 0.01  -0.01   0.00
 0.01  -0.01  -0.01
 0.01  -0.02  -0.01
 0.00  -0.01   0.00
 0.00  -0.01   0.00
 0.02  -0.02   0.00
 0.00  -0.07   0.01
 0.08  -0.01  -0.01
-0.02   0.03  -0.01
-0.03   0.00  -0.01
-0.04   0.05   0.03
-0.01  -0.02  -0.01
-0.09  -0.03  -0.03
 0.00  -0.01   0.00
-0.03  -0.10   0.09
 0.11   0.02  -0.03
-0.10   0.03  -0.05

 0.00  -0.01   0.00
 0.00   0.02   0.01
 0.00   0.00   0.02
 0.00  -0.02   0.01
 0.00  -0.02  -0.01
-0.01   0.01  -0.01
 0.01   0.05   0.01
 0.00   0.07   0.03
 0.00   0.05   0.03
 0.03   0.06  -0.02
-0.02  -0.01   0.06
-0.03  -0.04   0.07
-0.02  -0.02   0.05
-0.02   0.02   0.08
 0.00  -0.03  -0.03
-0.11  -0.01   0.01
 0.02  -0.11  -0.12
 0.09   0.02   0.02
 0.00   0.02  -0.01
 0.00   0.00  -0.02
 0.00  -0.02  -0.01
 0.00  -0.02   0.01
 0.01   0.01   0.01
-0.01   0.05  -0.01
 0.00   0.07  -0.03
-0.03   0.06   0.02
 0.00   0.05  -0.03
 0.02  -0.01  -0.06
 0.02  -0.02  -0.05
 0.03  -0.04  -0.07
 0.02   0.02  -0.08
 0.00  -0.03   0.03
-0.02  -0.10   0.12
 0.11  -0.01  -0.01
-0.09   0.02  -0.02

 0.00   0.04   0.00
 0.01  -0.02   0.01
-0.03  -0.02   0.00
 0.00  -0.01   0.01
 0.04   0.00   0.02
 0.05  -0.01   0.02
 0.01  -0.03   0.00
 0.01  -0.01   0.01
 0.01  -0.04  -0.02
 0.03  -0.04   0.01
-0.10  -0.04   0.00
-0.19  -0.04   0.01
-0.09  -0.10  -0.08
-0.08  -0.01   0.04
 0.06   0.01   0.03
 0.06   0.02   0.02
 0.06   0.01   0.04
 0.06   0.00   0.04
-0.01  -0.02  -0.01
 0.02  -0.02   0.00
 0.00  -0.01  -0.01
-0.04   0.00  -0.02
-0.05  -0.01  -0.02
-0.01  -0.03   0.00
-0.01  -0.01  -0.01
-0.03  -0.04  -0.01
-0.01  -0.04   0.02
 0.10  -0.04   0.00
 0.09  -0.11   0.07
 0.19  -0.04  -0.01
 0.08  -0.01  -0.04
-0.06   0.01  -0.03
-0.06   0.00  -0.04
-0.06   0.02  -0.02
-0.06   0.01  -0.04

 0.02   0.00  -0.02
 0.01   0.02   0.01
 0.03   0.02   0.00
 0.03   0.02   0.00
 0.02   0.02   0.01
 0.01   0.02   0.00
-0.03   0.02   0.01
-0.05   0.07  -0.01
-0.08  -0.03   0.04
 0.01   0.02   0.01
 0.00   0.02   0.01
 0.08   0.04  -0.01
-0.03  -0.04   0.11
-0.10   0.04  -0.05
 0.00   0.02   0.01
-0.09   0.03   0.03
 0.00  -0.01  -0.07
 0.05   0.04   0.05
 0.01  -0.02   0.01
 0.03  -0.02   0.00
 0.03  -0.02   0.00
 0.02  -0.02   0.00
 0.01  -0.02   0.00
-0.03  -0.02   0.01
-0.05  -0.07  -0.01
 0.01  -0.02   0.01
-0.08   0.03   0.04
 0.00  -0.02   0.01
-0.02   0.04   0.11
 0.08  -0.04  -0.01
-0.10  -0.04  -0.05
 0.00  -0.02   0.01
 0.00   0.01  -0.08
-0.09  -0.03   0.03
 0.05  -0.04   0.05

 0.02   0.00   0.03
 0.02   0.03  -0.02
 0.00   0.03  -0.02
-0.01   0.03  -0.01
 0.00   0.03  -0.01
 0.02   0.03  -0.01
 0.05   0.04  -0.02
 0.06   0.04   0.03
 0.07   0.04  -0.05
 0.07   0.04  -0.03
-0.06   0.01  -0.03
-0.15   0.01  -0.01
-0.06  -0.05  -0.09
-0.06   0.05   0.02
-0.02   0.03   0.00
-0.09   0.05   0.02
-0.01   0.00  -0.07
 0.03   0.05   0.04
 0.02  -0.03  -0.02
 0.00  -0.03  -0.02
-0.01  -0.03  -0.01
 0.00  -0.03  -0.01
 0.02  -0.03  -0.01
 0.06  -0.04  -0.02
 0.06  -0.04   0.03
 0.07  -0.04  -0.03
 0.07  -0.04  -0.05
-0.06  -0.01  -0.03
-0.06   0.05  -0.09
-0.15  -0.01  -0.01
-0.06  -0.05   0.02
-0.02  -0.03   0.00
-0.01   0.00  -0.07
-0.09  -0.05   0.02
 0.03  -0.05   0.04

 0.00   0.03   0.00
 0.01  -0.01  -0.03
 0.00  -0.02  -0.02
 0.00  -0.02  -0.03
 0.02  -0.02  -0.03
 0.03  -0.01  -0.03
-0.01   0.00  -0.02
-0.05   0.08  -0.03
-0.08  -0.07   0.01
 0.06   0.00  -0.04
-0.02  -0.02  -0.01
 0.08  -0.01  -0.03
-0.04  -0.07   0.09
-0.11   0.00  -0.07
 0.00  -0.02  -0.04
 0.02  -0.03  -0.04
-0.01   0.01  -0.03
-0.03  -0.04  -0.05
-0.01  -0.01   0.03
 0.00  -0.02   0.02
 0.00  -0.02   0.03
-0.02  -0.02   0.03
-0.03  -0.01   0.03
 0.01   0.00   0.02
 0.05   0.08   0.03
-0.06   0.00   0.04
 0.08  -0.07  -0.01
 0.02  -0.02   0.01
 0.04  -0.07  -0.09
-0.08  -0.01   0.03
 0.11   0.00   0.07
 0.00  -0.02   0.04
 0.01   0.01   0.03
-0.02  -0.03   0.04
 0.03  -0.04   0.05

 0.00   0.07   0.00
 0.02  -0.02  -0.02
 0.00  -0.04  -0.01
 0.02  -0.04  -0.01
 0.06  -0.03  -0.03
 0.06  -0.01  -0.03
-0.02  -0.04  -0.02
-0.01  -0.10  -0.07
 0.01   0.00   0.00
-0.10  -0.05   0.01
 0.04  -0.03  -0.01
 0.06  -0.04   0.00
 0.06   0.05  -0.02
 0.10  -0.07   0.00
 0.06  -0.05  -0.05
 0.01  -0.07  -0.03
 0.06  -0.07  -0.10
 0.08  -0.03  -0.04
-0.02  -0.02   0.02
 0.00  -0.04   0.01
-0.02  -0.04   0.01
-0.06  -0.03   0.03
-0.06  -0.01   0.03
 0.02  -0.04   0.02
 0.01  -0.10   0.07
 0.10  -0.05  -0.01
-0.01   0.00   0.00
-0.04  -0.03   0.00
-0.06   0.05   0.02
-0.05  -0.04   0.00
-0.10  -0.07   0.00
-0.06  -0.05   0.05
-0.06  -0.07   0.10
-0.02  -0.07   0.03
-0.08  -0.03   0.04

-0.01   0.00   0.07
 0.02  -0.03  -0.03
 0.00  -0.03  -0.03
-0.05  -0.04  -0.02
-0.04  -0.04  -0.01
 0.01  -0.03  -0.02
 0.05  -0.04  -0.02
 0.04   0.00   0.00
 0.02  -0.08  -0.04
 0.10  -0.04  -0.03
 0.04  -0.02  -0.05
 0.12   0.01  -0.08
 0.04   0.01   0.00
 0.02  -0.05  -0.11
-0.07  -0.05  -0.03
-0.09  -0.07  -0.02
-0.07  -0.05  -0.07
-0.06  -0.04  -0.02
 0.03   0.03  -0.03
 0.00   0.03  -0.03
-0.05   0.04  -0.02
-0.04   0.04  -0.01
 0.01   0.03  -0.02
 0.05   0.04  -0.03
 0.04   0.00   0.00
 0.10   0.04  -0.03
 0.02   0.08  -0.04
 0.04   0.02  -0.05
 0.04  -0.01   0.00
 0.12  -0.01  -0.08
 0.02   0.05  -0.11
-0.07   0.05  -0.03
-0.07   0.05  -0.07
-0.09   0.07  -0.02
-0.06   0.05  -0.02

 0.04   0.00  -0.03
 0.02  -0.04   0.01
 0.03  -0.04   0.01
 0.05  -0.04   0.01
 0.03  -0.04   0.01
 0.02  -0.04   0.01
 0.01  -0.04   0.01
 0.00  -0.04  -0.01
 0.02  -0.02   0.02
-0.02  -0.04   0.01
 0.01  -0.05   0.03
-0.04  -0.07   0.04
 0.01  -0.07   0.00
 0.01  -0.03   0.06
-0.07  -0.03   0.02
-0.10  -0.04   0.03
-0.11   0.07  -0.03
-0.12  -0.10   0.07
 0.02   0.04   0.01
 0.03   0.04   0.01
 0.05   0.04   0.01
 0.03   0.04   0.01
 0.02   0.04   0.01
 0.01   0.04   0.01
 0.00   0.04  -0.01
-0.02   0.04   0.01
 0.02   0.02   0.02
 0.01   0.05   0.03
 0.01   0.07   0.00
-0.04   0.07   0.04
 0.02   0.03   0.06
-0.07   0.03   0.02
-0.11  -0.07  -0.03
-0.10   0.04   0.03
-0.12   0.10   0.07

 0.00  -0.02   0.00
 0.01   0.00  -0.04
 0.01  -0.01  -0.03
 0.00  -0.01  -0.03
 0.01  -0.01  -0.04
 0.00  -0.01  -0.04
 0.03   0.03  -0.03
 0.03   0.06   0.00
 0.03   0.03  -0.03
 0.06   0.05  -0.07
 0.03   0.00  -0.03
 0.05  -0.01  -0.03
 0.03   0.02  -0.01
 0.02   0.00  -0.03
 0.09   0.01  -0.01
 0.14   0.06  -0.05
 0.13  -0.06   0.07
 0.12   0.03  -0.02
-0.01   0.00   0.04
-0.01  -0.01   0.03
 0.00  -0.01   0.03
-0.01  -0.01   0.04
 0.00  -0.01   0.04
-0.03   0.03   0.03
-0.03   0.06   0.00
-0.06   0.05   0.07
-0.03   0.03   0.03
-0.03   0.00   0.03
-0.03   0.02   0.01
-0.05  -0.01   0.03
-0.02   0.00   0.03
-0.09   0.01   0.01
-0.13  -0.06  -0.07
-0.14   0.06   0.05
-0.12   0.03   0.02

 0.00   0.03   0.00
 0.05  -0.02   0.03
 0.03  -0.02   0.03
 0.01  -0.03   0.03
 0.02  -0.02   0.04
 0.05  -0.02   0.04
 0.11  -0.02   0.03
 0.10   0.03   0.06
 0.09  -0.05   0.01
 0.19  -0.02   0.02
 0.06  -0.02   0.04
 0.07  -0.03   0.05
 0.06   0.02   0.04
 0.07  -0.03   0.05
-0.01  -0.02   0.05
-0.01  -0.03   0.05
-0.02   0.02   0.05
-0.04  -0.05   0.05
-0.05  -0.02  -0.03
-0.03  -0.02  -0.03
-0.01  -0.03  -0.03
-0.02  -0.02  -0.04
-0.05  -0.02  -0.04
-0.11  -0.02  -0.03
-0.10   0.03  -0.06
-0.19  -0.02  -0.02
-0.09  -0.05  -0.01
-0.06  -0.02  -0.04
-0.06   0.02  -0.04
-0.07  -0.03  -0.05
-0.07  -0.03  -0.05
 0.01  -0.02  -0.05
 0.02   0.02  -0.05
 0.01  -0.03  -0.05
 0.04  -0.05  -0.05

 0.04   0.00   0.04
 0.00   0.03   0.02
 0.01   0.03   0.01
 0.02   0.03   0.02
 0.03   0.03   0.01
 0.02   0.04   0.01
-0.06  -0.02   0.01
-0.05  -0.08  -0.05
-0.04   0.00   0.01
-0.14  -0.05   0.07
-0.02   0.02  -0.02
-0.05   0.06  -0.03
-0.02  -0.02  -0.04
-0.03   0.01  -0.04
 0.01   0.00  -0.04
 0.01  -0.08  -0.03
 0.00   0.02  -0.07
-0.02   0.01  -0.11
 0.00  -0.03   0.02
 0.01  -0.03   0.01
 0.02  -0.03   0.02
 0.03  -0.03   0.01
 0.02  -0.04   0.01
-0.06   0.02   0.01
-0.05   0.08  -0.05
-0.14   0.05   0.07
-0.04   0.00   0.01
-0.02  -0.02  -0.02
-0.02   0.02  -0.04
-0.05  -0.06  -0.03
-0.03  -0.01  -0.04
 0.01   0.00  -0.04
 0.00  -0.02  -0.07
 0.01   0.08  -0.03
-0.02  -0.01  -0.11

 0.01   0.00   0.00
 0.01   0.00   0.01
-0.01   0.01   0.01
-0.01   0.01   0.01
 0.01   0.01   0.01
 0.01   0.01   0.01
-0.02   0.00   0.01
-0.07   0.10  -0.03
-0.10  -0.09   0.04
 0.08  -0.02   0.02
 0.00   0.02   0.00
-0.07   0.00   0.02
 0.02   0.09  -0.08
 0.07  -0.01   0.03
 0.00   0.00   0.00
-0.01  -0.02   0.01
 0.00   0.00  -0.02
 0.01   0.01  -0.01
 0.01   0.00   0.01
-0.01  -0.01   0.01
-0.01  -0.01   0.01
 0.01  -0.01   0.01
 0.01  -0.01   0.01
-0.02   0.00   0.01
-0.07  -0.10  -0.03
 0.08   0.02   0.02
-0.10   0.09   0.04
 0.00  -0.02   0.00
 0.02  -0.09  -0.08
-0.07   0.00   0.02
 0.07   0.01   0.03
 0.00   0.00   0.00
 0.00   0.00  -0.02
-0.01   0.02   0.01
 0.01  -0.01  -0.01

 0.00   0.00   0.00
 0.00   0.02   0.03
 0.02   0.02   0.03
 0.02   0.02   0.03
 0.00   0.02   0.03
-0.01   0.02   0.03
 0.04   0.01   0.02
 0.08  -0.08   0.05
 0.10   0.06  -0.04
-0.02   0.00   0.04
-0.01   0.02   0.00
 0.04   0.07  -0.02
-0.03  -0.08   0.06
-0.07   0.03  -0.05
 0.01  -0.01  -0.01
 0.02  -0.07   0.00
 0.02  -0.03  -0.03
 0.02   0.01  -0.05
 0.00   0.02  -0.03
-0.02   0.02  -0.03
-0.02   0.02  -0.03
 0.00   0.02  -0.03
 0.01   0.02  -0.03
-0.04   0.01  -0.02
-0.08  -0.08  -0.05
 0.02   0.00  -0.04
-0.10   0.05   0.04
 0.01   0.02   0.00
 0.03  -0.08  -0.06
-0.04   0.07   0.02
 0.07   0.03   0.05
-0.01  -0.01   0.01
-0.02  -0.03   0.02
-0.02  -0.07   0.00
-0.02   0.01   0.05

 0.02   0.00   0.05
 0.02  -0.02  -0.06
-0.02  -0.03  -0.06
-0.02  -0.04  -0.06
 0.02  -0.02  -0.07
 0.05  -0.02  -0.07
-0.04   0.02  -0.05
-0.06   0.03  -0.09
-0.07   0.04   0.03
-0.09   0.05  -0.09
-0.01  -0.04  -0.02
 0.01  -0.08  -0.01
-0.01   0.01   0.00
 0.01  -0.03   0.00
 0.02   0.02   0.00
 0.02   0.11  -0.03
 0.01   0.06   0.04
 0.01  -0.03   0.08
 0.02   0.02  -0.06
-0.02   0.03  -0.06
-0.02   0.04  -0.06
 0.02   0.02  -0.07
 0.05   0.02  -0.07
-0.04  -0.02  -0.05
-0.06  -0.03  -0.09
-0.09  -0.05  -0.09
-0.07  -0.04   0.03
-0.01   0.04  -0.02
-0.01  -0.01   0.00
 0.01   0.08  -0.01
 0.01   0.03   0.00
 0.02  -0.02   0.00
 0.01  -0.06   0.04
 0.02  -0.11  -0.03
 0.01   0.03   0.08

 0.00   0.00   0.00
 0.01  -0.02  -0.04
 0.01  -0.03  -0.04
 0.01  -0.03  -0.04
 0.03  -0.02  -0.04
 0.03  -0.02  -0.04
 0.01   0.00  -0.03
 0.03  -0.05  -0.02
 0.05   0.07  -0.01
-0.08   0.03  -0.06
 0.01  -0.04   0.00
 0.06  -0.06   0.00
-0.01  -0.06   0.07
-0.03   0.00   0.01
 0.00   0.03   0.02
-0.03   0.11   0.02
-0.02   0.07   0.02
 0.00  -0.02   0.12
-0.01  -0.02   0.04
-0.01  -0.03   0.04
-0.01  -0.03   0.04
-0.03  -0.02   0.04
-0.03  -0.02   0.04
-0.01   0.00   0.03
-0.03  -0.05   0.02
 0.08   0.03   0.06
-0.05   0.07   0.01
-0.01  -0.04   0.00
 0.01  -0.06  -0.07
-0.06  -0.07   0.00
 0.03   0.00  -0.01
 0.00   0.03  -0.02
 0.02   0.07  -0.02
 0.03   0.11  -0.02
 0.00  -0.02  -0.12

 0.00   0.03   0.00
-0.02   0.00  -0.01
-0.05  -0.01  -0.01
-0.11  -0.02   0.00
-0.14  -0.03   0.00
-0.06  -0.01   0.00
 0.00  -0.01  -0.02
 0.01  -0.03  -0.02
 0.01   0.00  -0.02
-0.03  -0.02  -0.01
-0.03  -0.01   0.01
 0.01  -0.03   0.01
-0.03   0.03   0.05
-0.03  -0.01   0.01
-0.08  -0.02   0.02
-0.04   0.03  -0.01
-0.03  -0.14   0.12
-0.03   0.03  -0.02
 0.02   0.00   0.01
 0.05  -0.01   0.01
 0.11  -0.02   0.00
 0.14  -0.03   0.00
 0.06  -0.01   0.00
 0.00  -0.01   0.02
-0.01  -0.03   0.02
 0.03  -0.02   0.01
-0.01   0.00   0.02
 0.03  -0.01  -0.01
 0.03   0.03  -0.05
-0.01  -0.03  -0.01
 0.03  -0.01  -0.01
 0.08  -0.02  -0.02
 0.03  -0.15  -0.13
 0.04   0.03   0.01
 0.03   0.03   0.02

-0.01   0.00   0.01
 0.01   0.01  -0.02
-0.01   0.02  -0.02
-0.01   0.02  -0.02
 0.00   0.03  -0.02
 0.01   0.02  -0.01
 0.02  -0.05  -0.03
 0.02  -0.05  -0.05
 0.02  -0.07  -0.05
 0.03  -0.09   0.02
 0.00   0.02   0.04
 0.02  -0.05   0.07
 0.00   0.05   0.07
-0.02   0.06   0.07
 0.00   0.03  -0.02
 0.00   0.04  -0.03
 0.00   0.04  -0.04
 0.00   0.04  -0.03
 0.01  -0.01  -0.02
-0.01  -0.02  -0.02
-0.01  -0.02  -0.02
 0.00  -0.03  -0.02
 0.01  -0.02  -0.01
 0.02   0.05  -0.03
 0.02   0.05  -0.05
 0.03   0.09   0.02
 0.02   0.07  -0.05
 0.00  -0.02   0.04
 0.00  -0.05   0.07
 0.02   0.05   0.07
-0.02  -0.06   0.07
 0.00  -0.03  -0.02
 0.00  -0.04  -0.04
 0.00  -0.04  -0.03
 0.00  -0.04  -0.03

 0.00   0.01   0.00
-0.01  -0.02   0.02
-0.01  -0.03   0.02
 0.00  -0.03   0.02
-0.01  -0.03   0.02
 0.00  -0.02   0.01
-0.01   0.05   0.03
-0.01   0.04   0.04
-0.02   0.06   0.06
-0.03   0.08  -0.03
 0.00  -0.03  -0.04
-0.01   0.04  -0.06
 0.00  -0.03  -0.06
 0.02  -0.07  -0.06
-0.01  -0.03   0.03
-0.02  -0.02   0.03
-0.01  -0.04   0.03
-0.02  -0.05   0.04
 0.01  -0.02  -0.02
 0.01  -0.03  -0.02
 0.00  -0.03  -0.02
 0.01  -0.03  -0.02
 0.00  -0.02  -0.01
 0.01   0.05  -0.03
 0.01   0.04  -0.04
 0.03   0.08   0.03
 0.02   0.06  -0.06
 0.00  -0.03   0.04
 0.00  -0.03   0.06
 0.01   0.04   0.06
-0.02  -0.07   0.06
 0.01  -0.03  -0.03
 0.01  -0.04  -0.04
 0.02  -0.02  -0.03
 0.02  -0.05  -0.04

 0.04   0.00  -0.01
 0.02   0.01  -0.01
 0.01   0.01  -0.01
-0.06  -0.01   0.00
-0.12  -0.03   0.01
-0.06  -0.01   0.00
 0.00   0.00  -0.01
-0.01   0.00  -0.04
-0.01  -0.01   0.01
 0.00  -0.01   0.00
 0.01   0.00   0.00
-0.01  -0.01   0.01
 0.00  -0.02   0.00
-0.01   0.03   0.01
-0.08  -0.02   0.01
-0.04   0.02  -0.01
-0.03  -0.15   0.12
-0.03   0.03  -0.03
 0.02  -0.01  -0.01
 0.02  -0.01  -0.01
-0.06   0.01   0.00
-0.12   0.02   0.01
-0.06   0.01   0.00
 0.00   0.00  -0.01
-0.01   0.00  -0.04
 0.00   0.01   0.00
-0.01   0.01   0.01
 0.01   0.00   0.00
 0.00   0.02   0.00
-0.01   0.01   0.01
-0.01  -0.03   0.01
-0.08   0.02   0.01
-0.03   0.15   0.12
-0.04  -0.02  -0.01
-0.03  -0.03  -0.03

 0.00  -0.01   0.00
-0.02   0.01   0.00
-0.05   0.00   0.01
-0.03   0.00   0.00
 0.01   0.01  -0.01
 0.01   0.02  -0.01
 0.00  -0.01  -0.01
 0.01  -0.02   0.00
 0.01  -0.01  -0.04
 0.01  -0.02   0.01
-0.04   0.00   0.03
-0.01  -0.01   0.03
-0.04   0.06   0.05
-0.01  -0.04   0.02
 0.01   0.02  -0.01
 0.01   0.02  -0.01
 0.00   0.03  -0.02
 0.01   0.01  -0.01
 0.02   0.01   0.00
 0.05   0.00  -0.01
 0.03   0.00   0.00
-0.01   0.01   0.01
-0.01   0.01   0.01
 0.00  -0.01   0.01
-0.01  -0.02   0.00
-0.01  -0.02  -0.01
-0.01  -0.01   0.04
 0.04   0.00  -0.03
 0.03   0.06  -0.05
 0.01  -0.01  -0.03
 0.01  -0.04  -0.02
-0.01   0.02   0.01
 0.00   0.03   0.02
-0.01   0.02   0.01
-0.01   0.01   0.01

 0.02   0.00  -0.01
 0.00   0.01   0.00
-0.04   0.00   0.01
-0.04  -0.01   0.00
-0.01   0.00  -0.01
 0.01   0.02  -0.01
 0.01   0.00  -0.01
 0.01  -0.01  -0.02
 0.01  -0.01  -0.03
 0.01  -0.02   0.01
-0.04  -0.01   0.03
-0.01  -0.01   0.03
-0.03   0.04   0.05
-0.01  -0.05   0.02
-0.01   0.01  -0.01
-0.01   0.03  -0.01
-0.01   0.00   0.00
 0.00   0.02  -0.01
 0.00  -0.01   0.00
-0.04   0.00   0.01
-0.04   0.01   0.00
-0.01  -0.01  -0.01
 0.01  -0.02  -0.01
 0.01   0.00  -0.01
 0.01   0.01  -0.02
 0.01   0.02   0.01
 0.01   0.01  -0.03
-0.04   0.01   0.03
-0.03  -0.05   0.05
-0.01   0.01   0.03
-0.01   0.05   0.02
-0.01  -0.01  -0.01
-0.01   0.00   0.00
-0.01  -0.03  -0.01
 0.00  -0.02  -0.01

 0.00  -0.01   0.00
 0.01  -0.02   0.00
-0.06  -0.02  -0.01
-0.06   0.00   0.00
 0.02   0.01   0.02
 0.05   0.00   0.01
 0.02   0.00   0.01
 0.03  -0.01   0.03
 0.00   0.01   0.07
 0.00   0.03  -0.02
-0.05   0.00  -0.02
-0.01  -0.01  -0.03
-0.05   0.09   0.02
-0.04  -0.03  -0.03
 0.01   0.00   0.01
 0.00  -0.03   0.03
 0.01   0.02  -0.02
 0.02   0.01   0.01
-0.01  -0.02   0.00
 0.06  -0.02   0.01
 0.06   0.00   0.00
-0.02   0.01  -0.02
-0.05   0.00  -0.01
-0.02   0.00  -0.02
-0.03  -0.01  -0.03
 0.00   0.03   0.02
 0.00   0.01  -0.07
 0.05   0.00   0.02
 0.05   0.09  -0.02
 0.01  -0.01   0.03
 0.04  -0.03   0.03
-0.01   0.00  -0.01
-0.01   0.02   0.02
 0.00  -0.03  -0.03
-0.02   0.01  -0.01

-0.01   0.00   0.01
-0.02   0.02   0.00
 0.06   0.02   0.01
 0.06   0.01   0.00
-0.01  -0.01  -0.02
-0.07   0.00  -0.02
-0.02   0.00  -0.02
-0.03   0.02  -0.02
-0.02  -0.03  -0.07
 0.01  -0.02   0.02
 0.05   0.01   0.02
 0.00   0.01   0.03
 0.05  -0.07  -0.02
 0.03   0.04   0.03
 0.00   0.00  -0.02
 0.01   0.04  -0.03
 0.01  -0.01   0.00
 0.00  -0.02   0.00
-0.02  -0.02   0.00
 0.06  -0.02   0.01
 0.06  -0.01   0.00
-0.01   0.01  -0.02
-0.07   0.00  -0.02
-0.02   0.00  -0.02
-0.03  -0.02  -0.02
 0.01   0.02   0.02
-0.02   0.03  -0.07
 0.05  -0.01   0.02
 0.05   0.07  -0.02
 0.00  -0.01   0.03
 0.03  -0.04   0.03
 0.00   0.00  -0.02
 0.01   0.01   0.00
 0.01  -0.04  -0.03
 0.00   0.02   0.00

 0.00   0.01   0.00
-0.05  -0.02   0.01
-0.03  -0.01   0.00
 0.01   0.00   0.00
 0.01   0.00   0.00
-0.04  -0.01   0.00
-0.03  -0.02   0.01
-0.01  -0.02   0.09
-0.01   0.00  -0.03
 0.00   0.00  -0.02
-0.02   0.00  -0.01
 0.00  -0.01  -0.01
-0.01   0.06   0.00
-0.02   0.00  -0.02
 0.01  -0.01   0.00
 0.02  -0.01   0.00
 0.01   0.01  -0.01
-0.01  -0.03   0.00
 0.05  -0.02  -0.01
 0.03  -0.01   0.00
-0.01   0.00   0.00
-0.01   0.00   0.00
 0.04  -0.01   0.00
 0.03  -0.02  -0.01
 0.01  -0.02  -0.09
 0.00   0.00   0.02
 0.01   0.00   0.03
 0.02   0.00   0.01
 0.01   0.06   0.00
 0.00  -0.01   0.01
 0.02   0.00   0.02
-0.01  -0.01   0.00
-0.01   0.01   0.01
-0.02  -0.01   0.00
 0.01  -0.03   0.00

 0.02   0.00   0.00
-0.05  -0.02   0.01
-0.03   0.00   0.00
 0.01   0.00   0.00
 0.01   0.00   0.00
-0.03  -0.01   0.00
-0.03  -0.02   0.01
-0.01  -0.03   0.09
-0.02  -0.01  -0.02
 0.00   0.00  -0.02
-0.03   0.01  -0.01
-0.01   0.00  -0.01
-0.02   0.09   0.00
-0.03   0.01  -0.02
 0.01  -0.01  -0.01
 0.02  -0.01  -0.01
 0.01   0.00  -0.01
-0.01  -0.03   0.01
-0.05   0.02   0.01
-0.03   0.00   0.00
 0.01   0.00   0.00
 0.01   0.00   0.00
-0.03   0.01   0.00
-0.03   0.02   0.01
-0.01   0.03   0.09
 0.00   0.00  -0.02
-0.02   0.01  -0.02
-0.03  -0.01  -0.01
-0.02  -0.09   0.00
-0.01   0.00  -0.01
-0.03  -0.01  -0.02
 0.01   0.01  -0.01
 0.01   0.00  -0.01
 0.02   0.01  -0.01
-0.01   0.03   0.01

 0.00   0.01   0.00
-0.05  -0.03  -0.01
 0.02   0.00  -0.02
 0.04   0.01  -0.01
 0.00   0.00   0.00
-0.06  -0.02   0.00
-0.04  -0.03  -0.01
-0.03  -0.02   0.07
-0.02  -0.01  -0.04
 0.00  -0.01  -0.05
 0.02   0.00   0.00
 0.01  -0.03   0.01
 0.02  -0.01  -0.01
 0.01   0.04   0.02
 0.00   0.00   0.00
-0.01   0.00   0.01
 0.00   0.00  -0.01
 0.01   0.01   0.00
 0.05  -0.03   0.01
-0.02   0.00   0.02
-0.04   0.01   0.01
 0.00   0.00   0.00
 0.06  -0.02   0.00
 0.04  -0.03   0.01
 0.03  -0.02  -0.07
 0.00  -0.01   0.05
 0.02  -0.02   0.04
-0.02   0.00   0.00
-0.02  -0.01   0.02
-0.01  -0.03  -0.01
-0.01   0.04  -0.02
 0.00   0.00   0.00
 0.00   0.00   0.01
 0.01   0.00  -0.01
-0.01   0.01   0.00

-0.01   0.00  -0.01
 0.05   0.03   0.01
-0.02   0.00   0.02
-0.04  -0.01   0.02
 0.00   0.00   0.01
 0.05   0.02   0.00
 0.05   0.03   0.01
 0.03   0.02  -0.08
 0.02   0.01   0.04
 0.02   0.01   0.04
-0.02   0.00   0.01
-0.01   0.03   0.00
-0.02   0.00   0.02
 0.00  -0.05  -0.02
 0.00   0.00   0.00
 0.01   0.00   0.00
 0.00   0.01   0.01
-0.01  -0.01   0.00
 0.05  -0.03   0.01
-0.02   0.00   0.02
-0.04   0.01   0.02
 0.00   0.00   0.00
 0.05  -0.02   0.00
 0.04  -0.03   0.01
 0.03  -0.02  -0.08
 0.02  -0.01   0.04
 0.02  -0.01   0.04
-0.02   0.00   0.01
-0.02   0.00   0.02
-0.01  -0.03   0.00
 0.00   0.05  -0.02
 0.00   0.00   0.00
 0.00  -0.01   0.00
 0.01   0.00   0.00
-0.01   0.01   0.00

-0.01   0.00   0.00
 0.04  -0.04  -0.01
 0.02   0.00  -0.04
 0.01   0.01  -0.02
 0.00   0.01   0.00
 0.03  -0.03   0.01
 0.03  -0.04   0.01
 0.03  -0.04   0.02
 0.01  -0.02   0.13
 0.00  -0.01  -0.04
 0.01   0.01  -0.03
 0.00  -0.03  -0.02
 0.00   0.01  -0.01
-0.01   0.08   0.02
-0.01   0.01   0.00
-0.01   0.01   0.00
-0.01   0.02   0.00
-0.01   0.04  -0.05
 0.04   0.04  -0.01
 0.02   0.00  -0.04
 0.01  -0.01  -0.02
 0.00  -0.01   0.00
 0.03   0.03   0.01
 0.03   0.04   0.01
 0.03   0.04   0.02
 0.00   0.01  -0.04
 0.01   0.02   0.13
 0.01  -0.01  -0.03
 0.00  -0.01  -0.01
 0.00   0.03  -0.02
-0.01  -0.08   0.02
-0.01  -0.01   0.00
-0.01  -0.02   0.00
-0.01  -0.01   0.00
-0.01  -0.04  -0.05

 0.00   0.00   0.00
 0.04  -0.03  -0.02
 0.03   0.01  -0.05
 0.00   0.01  -0.03
 0.00   0.00   0.00
 0.03  -0.02   0.00
 0.03  -0.05   0.00
 0.02  -0.04   0.00
 0.02  -0.01   0.12
-0.01  -0.03  -0.03
 0.01   0.03  -0.04
-0.01  -0.02  -0.02
 0.00   0.04  -0.01
-0.03   0.14   0.02
 0.00   0.00   0.00
 0.00  -0.02   0.00
 0.00  -0.02   0.01
-0.01   0.00  -0.02
-0.04  -0.03   0.02
-0.03   0.01   0.05
 0.00   0.01   0.03
 0.00   0.00   0.00
-0.03  -0.02   0.00
-0.03  -0.05   0.00
-0.02  -0.04   0.00
 0.01  -0.03   0.03
-0.02  -0.01  -0.12
-0.01   0.03   0.04
 0.00   0.04   0.01
 0.01  -0.02   0.02
 0.03   0.14  -0.02
 0.00   0.00   0.00
 0.00  -0.02  -0.01
 0.00  -0.02   0.00
 0.01   0.00   0.02

 0.01   0.00   0.00
-0.03   0.00   0.01
-0.01  -0.02   0.02
 0.00   0.00   0.01
 0.00   0.02   0.00
-0.02   0.00   0.01
-0.02   0.01   0.01
 0.00  -0.01   0.05
-0.03  -0.01  -0.01
 0.02   0.02  -0.02
 0.00  -0.04   0.02
 0.01  -0.02   0.01
 0.00  -0.07   0.02
 0.05  -0.11  -0.01
-0.01   0.04  -0.01
-0.02   0.05  -0.01
-0.02   0.07  -0.02
 0.00   0.08  -0.06
-0.03   0.01   0.01
-0.01   0.02   0.02
 0.00   0.00   0.01
 0.00  -0.02   0.00
-0.02   0.00   0.01
-0.02  -0.01   0.01
 0.00   0.01   0.05
 0.02  -0.02  -0.02
-0.03   0.01  -0.01
 0.00   0.04   0.02
 0.00   0.07   0.02
 0.01   0.02   0.01
 0.05   0.11  -0.01
-0.01  -0.04  -0.01
-0.02  -0.07  -0.02
-0.02  -0.05  -0.01
 0.00  -0.08  -0.06

 0.00   0.00   0.00
 0.00  -0.02   0.00
-0.01  -0.02  -0.01
-0.01   0.01   0.00
-0.01   0.02   0.01
 0.00  -0.01   0.01
 0.00  -0.02   0.01
 0.02  -0.03   0.04
-0.01  -0.01   0.06
 0.00   0.01  -0.03
 0.00  -0.03   0.00
 0.01  -0.04   0.00
 0.00  -0.06   0.01
 0.04  -0.06   0.01
-0.01   0.04  -0.01
-0.01   0.03   0.00
-0.02   0.07  -0.01
 0.01   0.11  -0.09
 0.00  -0.02   0.00
 0.01  -0.02   0.01
 0.01   0.01   0.00
 0.01   0.02  -0.01
 0.00  -0.01  -0.01
 0.00  -0.02  -0.01
-0.02  -0.03  -0.04
 0.00   0.01   0.03
 0.01  -0.01  -0.06
 0.00  -0.03   0.00
 0.00  -0.06  -0.01
-0.01  -0.04   0.00
-0.04  -0.06  -0.01
 0.01   0.04   0.01
 0.02   0.07   0.01
 0.01   0.03   0.00
-0.01   0.11   0.09

 0.00   0.00   0.00
 0.00  -0.01   0.00
 0.01   0.00  -0.01
 0.01   0.00   0.00
 0.01   0.00   0.00
 0.01  -0.01   0.00
-0.01   0.00   0.01
-0.01   0.02   0.01
 0.00   0.01   0.01
-0.01   0.00   0.01
 0.01  -0.01  -0.02
-0.01  -0.01  -0.01
 0.01  -0.02  -0.02
 0.03  -0.01  -0.01
 0.00   0.01   0.01
-0.01  -0.01   0.01
 0.00   0.02   0.01
 0.00   0.02  -0.01
 0.00  -0.01   0.00
-0.01   0.00   0.01
-0.01   0.00   0.00
-0.01   0.00   0.00
-0.01  -0.01   0.00
 0.01   0.00  -0.01
 0.01   0.02  -0.01
 0.01   0.00  -0.01
 0.00   0.01  -0.01
-0.01  -0.01   0.02
-0.01  -0.02   0.02
 0.01  -0.01   0.01
-0.03  -0.01   0.01
 0.00   0.01  -0.01
 0.00   0.01  -0.01
 0.01  -0.01  -0.01
 0.00   0.02   0.01

 0.00   0.00   0.00
 0.00  -0.01   0.00
 0.01   0.00   0.00
 0.01   0.00   0.00
 0.00   0.00   0.00
 0.00  -0.01   0.00
-0.01   0.00   0.01
-0.01   0.01   0.01
-0.01   0.00   0.02
 0.00   0.00   0.01
 0.01   0.00  -0.02
-0.01   0.00  -0.01
 0.01  -0.02  -0.01
 0.03  -0.01   0.00
 0.00   0.01   0.00
-0.01   0.00   0.00
-0.01   0.01   0.00
 0.00   0.02  -0.02
 0.00   0.01   0.00
 0.01   0.00   0.00
 0.01   0.00   0.00
 0.00   0.00   0.00
 0.00   0.01   0.00
-0.01   0.00   0.01
-0.01  -0.01   0.01
 0.00   0.00   0.01
-0.01   0.00   0.02
 0.01   0.01  -0.02
 0.01   0.02  -0.01
-0.01   0.00  -0.01
 0.03   0.01   0.00
 0.00  -0.01   0.00
-0.01  -0.01   0.00
-0.01   0.00   0.00
 0.00  -0.02  -0.02

 0.00   0.00   0.00
-0.01   0.01   0.01
 0.00   0.00   0.01
 0.00  -0.01   0.00
-0.01  -0.01  -0.02
-0.02   0.00  -0.01
 0.00   0.00   0.02
 0.02  -0.03   0.04
-0.02  -0.02   0.05
 0.02   0.00   0.02
 0.00   0.01   0.01
-0.01   0.04   0.00
 0.00   0.01   0.01
 0.01  -0.01   0.00
-0.01  -0.01  -0.03
 0.01   0.07  -0.07
 0.00  -0.02  -0.04
-0.01  -0.03   0.01
-0.01  -0.01   0.01
 0.00   0.00   0.01
 0.00   0.01   0.00
-0.01   0.01  -0.02
-0.02   0.00  -0.01
 0.00   0.00   0.02
 0.02   0.03   0.04
 0.02   0.00   0.02
-0.02   0.02   0.05
 0.00  -0.01   0.01
 0.00  -0.01   0.01
-0.01  -0.04   0.00
 0.01   0.01   0.00
-0.01   0.01  -0.03
 0.00   0.02  -0.04
 0.01  -0.07  -0.07
-0.01   0.03   0.01

 0.00   0.00   0.00
 0.01   0.00   0.00
 0.00   0.00  -0.01
-0.01   0.00   0.00
 0.00   0.01   0.01
 0.02   0.00   0.01
 0.00   0.01  -0.01
-0.01   0.02  -0.03
 0.02   0.02  -0.04
-0.02   0.00   0.00
 0.00  -0.01  -0.01
 0.01  -0.03   0.00
 0.00  -0.01  -0.01
-0.02   0.01  -0.01
 0.00   0.00   0.02
-0.01  -0.04   0.04
 0.00   0.01   0.02
 0.01   0.01   0.00
-0.01   0.00   0.00
 0.00   0.00   0.01
 0.01   0.00   0.00
 0.00   0.01  -0.01
-0.02   0.00  -0.01
 0.00   0.01   0.01
 0.01   0.02   0.03
 0.02   0.00   0.00
-0.02   0.02   0.04
 0.00  -0.01   0.01
 0.00  -0.01   0.01
-0.01  -0.03   0.00
 0.02   0.01   0.01
 0.00   0.00  -0.02
 0.00   0.01  -0.02
 0.01  -0.04  -0.04
-0.01   0.01   0.00

 0.00   0.00   0.00
 0.00   0.00   0.02
 0.00  -0.01   0.01
 0.00  -0.01   0.00
 0.00  -0.01  -0.01
 0.01   0.00  -0.01
 0.01   0.01   0.03
 0.02   0.00   0.07
 0.02   0.01   0.03
-0.01  -0.01   0.07
 0.00  -0.01  -0.01
 0.00  -0.01  -0.02
 0.00  -0.01  -0.02
-0.01   0.00  -0.02
-0.01   0.00  -0.03
 0.00   0.06  -0.05
-0.01   0.00  -0.04
-0.01  -0.02  -0.01
 0.00   0.00  -0.02
 0.00  -0.01  -0.01
 0.00  -0.01   0.00
 0.00  -0.01   0.01
-0.01   0.00   0.01
-0.01   0.01  -0.03
-0.02   0.00  -0.07
 0.01  -0.01  -0.07
-0.02   0.01  -0.03
 0.00  -0.01   0.01
 0.00  -0.01   0.02
 0.00  -0.01   0.02
 0.01   0.00   0.02
 0.01   0.00   0.03
 0.01   0.00   0.04
 0.00   0.06   0.05
 0.01  -0.02   0.01

 0.00   0.00   0.00
 0.01   0.00   0.01
 0.00   0.00   0.00
 0.00  -0.01   0.00
-0.01   0.00  -0.01
 0.01   0.00   0.00
 0.01   0.01   0.02
 0.01   0.01   0.04
 0.02   0.02   0.02
-0.01  -0.01   0.07
 0.00  -0.01  -0.01
 0.01  -0.02  -0.01
 0.00  -0.02  -0.02
-0.01   0.00  -0.02
-0.01   0.00  -0.01
 0.00   0.03  -0.03
-0.01  -0.01  -0.01
-0.01   0.00  -0.01
 0.01   0.00   0.01
 0.00   0.00   0.00
 0.00   0.01   0.00
-0.01   0.00  -0.01
 0.01   0.00   0.00
 0.01  -0.01   0.02
 0.01  -0.01   0.04
-0.01   0.01   0.07
 0.02  -0.02   0.02
 0.00   0.01  -0.01
 0.00   0.02  -0.02
 0.01   0.02  -0.01
-0.01   0.00  -0.02
-0.01   0.00  -0.01
-0.01   0.01  -0.01
 0.00  -0.03  -0.03
-0.01   0.00  -0.01

 0.00   0.00   0.00
 0.00   0.00   0.00
 0.00   0.00   0.00
 0.01  -0.01   0.00
 0.02  -0.01  -0.01
 0.02   0.00  -0.01
-0.01   0.00   0.00
 0.00   0.01   0.02
 0.00   0.01  -0.02
-0.01  -0.01   0.02
 0.00   0.00   0.00
 0.01  -0.01   0.00
 0.00   0.03  -0.01
-0.03   0.02   0.00
 0.01  -0.01  -0.01
 0.00   0.02  -0.01
 0.00   0.01  -0.01
-0.01  -0.04   0.03
 0.00   0.00   0.00
 0.00   0.00   0.00
-0.01  -0.01   0.00
-0.02  -0.01   0.01
-0.02   0.00   0.01
 0.01   0.00   0.00
 0.00   0.01  -0.02
 0.01  -0.01  -0.02
 0.00   0.01   0.02
 0.00   0.00   0.00
 0.00   0.03   0.01
-0.01  -0.01   0.00
 0.03   0.02   0.00
-0.01  -0.01   0.01
 0.00   0.01   0.01
 0.00   0.02   0.01
 0.01  -0.04  -0.03

 0.00   0.00   0.00
 0.00  -0.01   0.00
 0.00   0.00  -0.01
-0.01   0.01   0.00
-0.01   0.01   0.02
 0.00   0.00   0.01
 0.00  -0.01  -0.01
-0.01   0.00  -0.02
 0.00   0.00  -0.01
-0.01   0.00  -0.03
 0.00   0.00   0.00
 0.01  -0.01   0.00
 0.00  -0.01   0.01
 0.01   0.00   0.01
 0.00   0.01   0.01
 0.00  -0.05   0.03
 0.00   0.00   0.01
 0.01   0.04  -0.03
 0.00   0.01   0.00
 0.00   0.00  -0.01
-0.01  -0.01   0.00
-0.01  -0.01   0.02
 0.00   0.00   0.01
 0.00   0.01  -0.01
-0.01   0.00  -0.02
-0.01   0.00  -0.03
 0.00   0.00  -0.01
 0.00   0.00   0.00
 0.00   0.01   0.01
 0.01   0.01   0.00
 0.01   0.00   0.01
 0.00  -0.01   0.01
 0.00   0.00   0.02
 0.00   0.05   0.03
 0.01  -0.04  -0.03

 0.00   0.00   0.00
 0.00   0.00   0.00
 0.00   0.00   0.00
 0.01   0.00   0.01
 0.02   0.00   0.01
 0.02   0.00   0.01
-0.01   0.00  -0.01
-0.02   0.01  -0.03
 0.00   0.01  -0.03
-0.01   0.01  -0.02
 0.00   0.00   0.00
 0.00   0.00   0.00
 0.00   0.02   0.00
-0.01   0.01   0.00
 0.01   0.00   0.02
-0.01  -0.06   0.04
 0.00   0.02   0.00
 0.01   0.00   0.00
 0.00   0.00   0.00
 0.00   0.00   0.00
-0.01   0.00  -0.01
-0.02   0.00  -0.01
-0.02   0.00  -0.01
 0.01   0.00   0.01
 0.02   0.01   0.03
 0.01   0.01   0.02
 0.00   0.01   0.03
 0.00   0.00   0.00
 0.00   0.02   0.00
 0.00   0.00   0.00
 0.01   0.01   0.00
-0.01   0.00  -0.02
 0.00   0.03   0.00
 0.01  -0.06  -0.04
-0.01   0.00   0.00

 0.00   0.00   0.00
 0.00   0.01   0.00
 0.01   0.02   0.00
 0.02   0.02   0.00
-0.01   0.01   0.00
-0.03   0.00   0.00
 0.01  -0.02  -0.01
 0.02  -0.05  -0.03
-0.01  -0.02   0.05
 0.02   0.01  -0.06
 0.00   0.02   0.01
-0.04   0.07   0.00
-0.01  -0.02   0.04
 0.03  -0.02   0.01
 0.00   0.00  -0.01
 0.01   0.02  -0.02
 0.01  -0.03  -0.01
-0.01  -0.01   0.00
 0.00  -0.01   0.00
 0.01  -0.02   0.00
 0.02  -0.02   0.00
-0.01  -0.01   0.00
-0.03   0.00   0.00
 0.01   0.02  -0.01
 0.02   0.04  -0.03
 0.02  -0.01  -0.06
-0.01   0.02   0.05
 0.00  -0.02   0.01
-0.01   0.02   0.04
-0.04  -0.07   0.00
 0.03   0.02   0.01
 0.00   0.00   0.00
 0.01   0.03  -0.01
 0.01  -0.02  -0.02
-0.01   0.01   0.00

 0.00   0.00   0.00
 0.01   0.01   0.00
 0.01   0.02   0.01
 0.04   0.01   0.00
 0.01   0.00  -0.01
-0.02   0.00   0.00
 0.01  -0.01  -0.01
 0.02  -0.05  -0.04
-0.01  -0.02   0.03
 0.02   0.01  -0.06
 0.00   0.02   0.02
-0.05   0.09   0.01
-0.01   0.00   0.04
 0.02  -0.02   0.00
 0.00  -0.01  -0.01
 0.00   0.02  -0.02
 0.01  -0.02  -0.01
-0.02  -0.05   0.02
-0.01   0.01   0.00
-0.01   0.02  -0.01
-0.04   0.01   0.00
-0.01   0.00   0.01
 0.02   0.00   0.00
-0.01  -0.02   0.01
-0.02  -0.05   0.04
-0.02   0.01   0.06
 0.01  -0.02  -0.03
 0.00   0.02  -0.02
 0.01   0.00  -0.04
 0.05   0.09  -0.01
-0.02  -0.02   0.00
 0.00  -0.01   0.01
-0.01  -0.02   0.01
 0.00   0.02   0.02
 0.02  -0.05  -0.02

 0.00   0.00   0.00
-0.01   0.00   0.00
-0.01   0.00  -0.01
-0.03   0.00  -0.01
-0.02   0.01   0.00
-0.01   0.00   0.00
 0.00   0.00   0.01
 0.00   0.01   0.03
 0.00   0.01   0.01
 0.00  -0.01   0.03
 0.00  -0.01  -0.01
 0.02  -0.04  -0.01
 0.00  -0.02  -0.01
 0.01   0.00   0.00
-0.01   0.01   0.00
 0.00   0.02  -0.01
 0.00   0.00   0.01
 0.01   0.04  -0.02
-0.01   0.00   0.00
-0.01   0.00  -0.01
-0.03   0.00  -0.01
-0.02  -0.01   0.00
-0.01   0.00   0.00
 0.00   0.00   0.01
 0.00  -0.01   0.03
 0.00   0.01   0.03
 0.00  -0.01   0.01
 0.00   0.01  -0.01
 0.00   0.02  -0.01
 0.02   0.04  -0.01
 0.01   0.00   0.00
-0.01  -0.01   0.00
 0.00   0.00   0.01
 0.00  -0.02  -0.01
 0.01  -0.04  -0.02
