# Supplementary material for: Design of high-temperature f-block molecular nanomagnets through the control of vibration-induced spin relaxation
Source: Chem Sci. 2019 Dec 2;11(6):1593–8. doi: 10.1039/c9sc03133b (PMC7025469; doi:10.1039/c9sc03133b)
Supplement: Supplementary file 3 [file SC-011-C9SC03133B-s003.zip › SI/Home-Made-Codes/prefactor-v2-output]

  
  Lattice parameters (Angstroms)
  
   11.7087   12.4957   20.0408
  
  Experimental crystallographic errors (frac. coord.)
  
   1  0.000020  0.000020  0.000200
   2  0.000400  0.000400  0.000200
   3  0.000400  0.000400  0.000200
   4  0.000400  0.000400  0.000200
   5  0.000400  0.000400  0.000200
   6  0.000400  0.000400  0.000200
   7  0.000400  0.000400  0.000200
   8  0.000400  0.000400  0.000200
   9  0.000400  0.000400  0.000200
  10  0.000400  0.000400  0.000200
  11  0.000400  0.000400  0.000200
  12  0.000400  0.000400  0.000200
  13  0.000400  0.000400  0.000200
  14  0.000400  0.000400  0.000200
  15  0.000400  0.000400  0.000200
  16  0.000400  0.000400  0.000200
  17  0.000400  0.000400  0.000200
  18  0.000400  0.000400  0.000200
  19  0.000400  0.000400  0.000200
  20  0.000400  0.000400  0.000200
  21  0.000400  0.000400  0.000200
  22  0.000400  0.000400  0.000200
  23  0.000400  0.000400  0.000200
  24  0.000400  0.000400  0.000200
  25  0.000400  0.000400  0.000200
  26  0.000400  0.000400  0.000200
  27  0.000400  0.000400  0.000200
  28  0.000400  0.000400  0.000200
  29  0.000400  0.000400  0.000200
  30  0.000400  0.000400  0.000200
  31  0.000400  0.000400  0.000200
  32  0.000400  0.000400  0.000200
  33  0.000400  0.000400  0.000200
  34  0.000400  0.000400  0.000200
  35  0.000400  0.000400  0.000200
  
 Displacement vector of the mode:    1
  
   1   0.00   0.00   0.00
   2   0.00  -0.02   0.01
   3   0.01   0.01  -0.01
   4   0.00   0.03   0.01
   5   0.00   0.02   0.04
   6  -0.01  -0.01   0.04
   7  -0.01  -0.05   0.01
   8  -0.02  -0.03  -0.01
   9  -0.03  -0.09  -0.01
  10   0.03  -0.07   0.03
  11   0.01   0.01  -0.04
  12   0.06   0.06  -0.06
  13   0.01   0.01  -0.01
  14  -0.02  -0.01  -0.09
  15   0.01   0.03   0.05
  16  -0.09   0.07   0.07
  17   0.03  -0.04  -0.02
  18   0.09   0.07   0.10
  19   0.00  -0.02  -0.01
  20  -0.01   0.01   0.01
  21   0.00   0.03  -0.01
  22   0.00   0.02  -0.04
  23   0.01  -0.01  -0.04
  24   0.01  -0.05  -0.01
  25   0.02  -0.03   0.01
  26  -0.03  -0.07  -0.03
  27   0.03  -0.09   0.01
  28  -0.01   0.01   0.04
  29  -0.01   0.01   0.01
  30  -0.06   0.06   0.06
  31   0.02  -0.01   0.09
  32  -0.01   0.03  -0.05
  33  -0.03  -0.04   0.02
  34   0.09   0.07  -0.07
  35  -0.10   0.07  -0.10
  
 minimum displacement (Angstroms) mode     1 :   0.045
  
  
 Displacement vector of the mode:    2
  
   1   0.01   0.00   0.01
   2   0.01   0.01   0.00
   3   0.01   0.01  -0.01
   4   0.01   0.02  -0.01
   5   0.00   0.01   0.00
   6   0.00   0.01   0.00
   7   0.02   0.02   0.00
   8   0.00   0.07   0.01
   9  -0.02  -0.03  -0.01
  10   0.08   0.01  -0.01
  11  -0.03   0.00  -0.01
  12  -0.01   0.02  -0.01
  13  -0.04  -0.05   0.03
  14  -0.09   0.03  -0.03
  15   0.00   0.01   0.00
  16   0.11  -0.02  -0.03
  17  -0.03   0.10   0.09
  18  -0.10  -0.03  -0.05
  19   0.01  -0.01   0.00
  20   0.01  -0.01  -0.01
  21   0.01  -0.02  -0.01
  22   0.00  -0.01   0.00
  23   0.00  -0.01   0.00
  24   0.02  -0.02   0.00
  25   0.00  -0.07   0.01
  26   0.08  -0.01  -0.01
  27  -0.02   0.03  -0.01
  28  -0.03   0.00  -0.01
  29  -0.04   0.05   0.03
  30  -0.01  -0.02  -0.01
  31  -0.09  -0.03  -0.03
  32   0.00  -0.01   0.00
  33  -0.03  -0.10   0.09
  34   0.11   0.02  -0.03
  35  -0.10   0.03  -0.05
  
 minimum displacement (Angstroms) mode     2 :   0.042
  
  
 Displacement vector of the mode:    3
  
   1   0.00  -0.01   0.00
   2   0.00   0.02   0.01
   3   0.00   0.00   0.02
   4   0.00  -0.02   0.01
   5   0.00  -0.02  -0.01
   6  -0.01   0.01  -0.01
   7   0.01   0.05   0.01
   8   0.00   0.07   0.03
   9   0.00   0.05   0.03
  10   0.03   0.06  -0.02
  11  -0.02  -0.01   0.06
  12  -0.03  -0.04   0.07
  13  -0.02  -0.02   0.05
  14  -0.02   0.02   0.08
  15   0.00  -0.03  -0.03
  16  -0.11  -0.01   0.01
  17   0.02  -0.11  -0.12
  18   0.09   0.02   0.02
  19   0.00   0.02  -0.01
  20   0.00   0.00  -0.02
  21   0.00  -0.02  -0.01
  22   0.00  -0.02   0.01
  23   0.01   0.01   0.01
  24  -0.01   0.05  -0.01
  25   0.00   0.07  -0.03
  26  -0.03   0.06   0.02
  27   0.00   0.05  -0.03
  28   0.02  -0.01  -0.06
  29   0.02  -0.02  -0.05
  30   0.03  -0.04  -0.07
  31   0.02   0.02  -0.08
  32   0.00  -0.03   0.03
  33  -0.02  -0.10   0.12
  34   0.11  -0.01  -0.01
  35  -0.09   0.02  -0.02
  
 minimum displacement (Angstroms) mode     3 :   0.042
  
  
 Displacement vector of the mode:    4
  
   1   0.00   0.04   0.00
   2   0.01  -0.02   0.01
   3  -0.03  -0.02   0.00
   4   0.00  -0.01   0.01
   5   0.04   0.00   0.02
   6   0.05  -0.01   0.02
   7   0.01  -0.03   0.00
   8   0.01  -0.01   0.01
   9   0.01  -0.04  -0.02
  10   0.03  -0.04   0.01
  11  -0.10  -0.04   0.00
  12  -0.19  -0.04   0.01
  13  -0.09  -0.10  -0.08
  14  -0.08  -0.01   0.04
  15   0.06   0.01   0.03
  16   0.06   0.02   0.02
  17   0.06   0.01   0.04
  18   0.06   0.00   0.04
  19  -0.01  -0.02  -0.01
  20   0.02  -0.02   0.00
  21   0.00  -0.01  -0.01
  22  -0.04   0.00  -0.02
  23  -0.05  -0.01  -0.02
  24  -0.01  -0.03   0.00
  25  -0.01  -0.01  -0.01
  26  -0.03  -0.04  -0.01
  27  -0.01  -0.04   0.02
  28   0.10  -0.04   0.00
  29   0.09  -0.11   0.07
  30   0.19  -0.04  -0.01
  31   0.08  -0.01  -0.04
  32  -0.06   0.01  -0.03
  33  -0.06   0.00  -0.04
  34  -0.06   0.02  -0.02
  35  -0.06   0.01  -0.04
  
 minimum displacement (Angstroms) mode     4 :   0.044
  
  
 Displacement vector of the mode:    5
  
   1   0.02   0.00  -0.02
   2   0.01   0.02   0.01
   3   0.03   0.02   0.00
   4   0.03   0.02   0.00
   5   0.02   0.02   0.01
   6   0.01   0.02   0.00
   7  -0.03   0.02   0.01
   8  -0.05   0.07  -0.01
   9  -0.08  -0.03   0.04
  10   0.01   0.02   0.01
  11   0.00   0.02   0.01
  12   0.08   0.04  -0.01
  13  -0.03  -0.04   0.11
  14  -0.10   0.04  -0.05
  15   0.00   0.02   0.01
  16  -0.09   0.03   0.03
  17   0.00  -0.01  -0.07
  18   0.05   0.04   0.05
  19   0.01  -0.02   0.01
  20   0.03  -0.02   0.00
  21   0.03  -0.02   0.00
  22   0.02  -0.02   0.00
  23   0.01  -0.02   0.00
  24  -0.03  -0.02   0.01
  25  -0.05  -0.07  -0.01
  26   0.01  -0.02   0.01
  27  -0.08   0.03   0.04
  28   0.00  -0.02   0.01
  29  -0.02   0.04   0.11
  30   0.08  -0.04  -0.01
  31  -0.10  -0.04  -0.05
  32   0.00  -0.02   0.01
  33   0.00   0.01  -0.08
  34  -0.09  -0.03   0.03
  35   0.05  -0.04   0.05
  
 minimum displacement (Angstroms) mode     5 :   0.044
  
  
 Displacement vector of the mode:    6
  
   1   0.02   0.00   0.03
   2   0.02   0.03  -0.02
   3   0.00   0.03  -0.02
   4  -0.01   0.03  -0.01
   5   0.00   0.03  -0.01
   6   0.02   0.03  -0.01
   7   0.05   0.04  -0.02
   8   0.06   0.04   0.03
   9   0.07   0.04  -0.05
  10   0.07   0.04  -0.03
  11  -0.06   0.01  -0.03
  12  -0.15   0.01  -0.01
  13  -0.06  -0.05  -0.09
  14  -0.06   0.05   0.02
  15  -0.02   0.03   0.00
  16  -0.09   0.05   0.02
  17  -0.01   0.00  -0.07
  18   0.03   0.05   0.04
  19   0.02  -0.03  -0.02
  20   0.00  -0.03  -0.02
  21  -0.01  -0.03  -0.01
  22   0.00  -0.03  -0.01
  23   0.02  -0.03  -0.01
  24   0.06  -0.04  -0.02
  25   0.06  -0.04   0.03
  26   0.07  -0.04  -0.03
  27   0.07  -0.04  -0.05
  28  -0.06  -0.01  -0.03
  29  -0.06   0.05  -0.09
  30  -0.15  -0.01  -0.01
  31  -0.06  -0.05   0.02
  32  -0.02  -0.03   0.00
  33  -0.01   0.00  -0.07
  34  -0.09  -0.05   0.02
  35   0.03  -0.05   0.04
  
 minimum displacement (Angstroms) mode     6 :   0.045
  
  
 Displacement vector of the mode:    7
  
   1   0.00   0.03   0.00
   2   0.01  -0.01  -0.03
   3   0.00  -0.02  -0.02
   4   0.00  -0.02  -0.03
   5   0.02  -0.02  -0.03
   6   0.03  -0.01  -0.03
   7  -0.01   0.00  -0.02
   8  -0.05   0.08  -0.03
   9  -0.08  -0.07   0.01
  10   0.06   0.00  -0.04
  11  -0.02  -0.02  -0.01
  12   0.08  -0.01  -0.03
  13  -0.04  -0.07   0.09
  14  -0.11   0.00  -0.07
  15   0.00  -0.02  -0.04
  16   0.02  -0.03  -0.04
  17  -0.01   0.01  -0.03
  18  -0.03  -0.04  -0.05
  19  -0.01  -0.01   0.03
  20   0.00  -0.02   0.02
  21   0.00  -0.02   0.03
  22  -0.02  -0.02   0.03
  23  -0.03  -0.01   0.03
  24   0.01   0.00   0.02
  25   0.05   0.08   0.03
  26  -0.06   0.00   0.04
  27   0.08  -0.07  -0.01
  28   0.02  -0.02   0.01
  29   0.04  -0.07  -0.09
  30  -0.08  -0.01   0.03
  31   0.11   0.00   0.07
  32   0.00  -0.02   0.04
  33   0.01   0.01   0.03
  34  -0.02  -0.03   0.04
  35   0.03  -0.04   0.05
  
 minimum displacement (Angstroms) mode     7 :   0.043
  
  
 Displacement vector of the mode:    8
  
   1   0.00   0.07   0.00
   2   0.02  -0.02  -0.02
   3   0.00  -0.04  -0.01
   4   0.02  -0.04  -0.01
   5   0.06  -0.03  -0.03
   6   0.06  -0.01  -0.03
   7  -0.02  -0.04  -0.02
   8  -0.01  -0.10  -0.07
   9   0.01   0.00   0.00
  10  -0.10  -0.05   0.01
  11   0.04  -0.03  -0.01
  12   0.06  -0.04   0.00
  13   0.06   0.05  -0.02
  14   0.10  -0.07   0.00
  15   0.06  -0.05  -0.05
  16   0.01  -0.07  -0.03
  17   0.06  -0.07  -0.10
  18   0.08  -0.03  -0.04
  19  -0.02  -0.02   0.02
  20   0.00  -0.04   0.01
  21  -0.02  -0.04   0.01
  22  -0.06  -0.03   0.03
  23  -0.06  -0.01   0.03
  24   0.02  -0.04   0.02
  25   0.01  -0.10   0.07
  26   0.10  -0.05  -0.01
  27  -0.01   0.00   0.00
  28  -0.04  -0.03   0.00
  29  -0.06   0.05   0.02
  30  -0.05  -0.04   0.00
  31  -0.10  -0.07   0.00
  32  -0.06  -0.05   0.05
  33  -0.06  -0.07   0.10
  34  -0.02  -0.07   0.03
  35  -0.08  -0.03   0.04
  
 minimum displacement (Angstroms) mode     8 :   0.044
  
  
 Displacement vector of the mode:    9
  
   1  -0.01   0.00   0.07
   2   0.02  -0.03  -0.03
   3   0.00  -0.03  -0.03
   4  -0.05  -0.04  -0.02
   5  -0.04  -0.04  -0.01
   6   0.01  -0.03  -0.02
   7   0.05  -0.04  -0.02
   8   0.04   0.00   0.00
   9   0.02  -0.08  -0.04
  10   0.10  -0.04  -0.03
  11   0.04  -0.02  -0.05
  12   0.12   0.01  -0.08
  13   0.04   0.01   0.00
  14   0.02  -0.05  -0.11
  15  -0.07  -0.05  -0.03
  16  -0.09  -0.07  -0.02
  17  -0.07  -0.05  -0.07
  18  -0.06  -0.04  -0.02
  19   0.03   0.03  -0.03
  20   0.00   0.03  -0.03
  21  -0.05   0.04  -0.02
  22  -0.04   0.04  -0.01
  23   0.01   0.03  -0.02
  24   0.05   0.04  -0.03
  25   0.04   0.00   0.00
  26   0.10   0.04  -0.03
  27   0.02   0.08  -0.04
  28   0.04   0.02  -0.05
  29   0.04  -0.01   0.00
  30   0.12  -0.01  -0.08
  31   0.02   0.05  -0.11
  32  -0.07   0.05  -0.03
  33  -0.07   0.05  -0.07
  34  -0.09   0.07  -0.02
  35  -0.06   0.05  -0.02
  
 minimum displacement (Angstroms) mode     9 :   0.045
  
  
 Displacement vector of the mode:   10
  
   1   0.04   0.00  -0.03
   2   0.02  -0.04   0.01
   3   0.03  -0.04   0.01
   4   0.05  -0.04   0.01
   5   0.03  -0.04   0.01
   6   0.02  -0.04   0.01
   7   0.01  -0.04   0.01
   8   0.00  -0.04  -0.01
   9   0.02  -0.02   0.02
  10  -0.02  -0.04   0.01
  11   0.01  -0.05   0.03
  12  -0.04  -0.07   0.04
  13   0.01  -0.07   0.00
  14   0.01  -0.03   0.06
  15  -0.07  -0.03   0.02
  16  -0.10  -0.04   0.03
  17  -0.11   0.07  -0.03
  18  -0.12  -0.10   0.07
  19   0.02   0.04   0.01
  20   0.03   0.04   0.01
  21   0.05   0.04   0.01
  22   0.03   0.04   0.01
  23   0.02   0.04   0.01
  24   0.01   0.04   0.01
  25   0.00   0.04  -0.01
  26  -0.02   0.04   0.01
  27   0.02   0.02   0.02
  28   0.01   0.05   0.03
  29   0.01   0.07   0.00
  30  -0.04   0.07   0.04
  31   0.02   0.03   0.06
  32  -0.07   0.03   0.02
  33  -0.11  -0.07  -0.03
  34  -0.10   0.04   0.03
  35  -0.12   0.10   0.07
  
 minimum displacement (Angstroms) mode    10 :   0.046
  
  
 Displacement vector of the mode:   11
  
   1   0.00  -0.02   0.00
   2   0.01   0.00  -0.04
   3   0.01  -0.01  -0.03
   4   0.00  -0.01  -0.03
   5   0.01  -0.01  -0.04
   6   0.00  -0.01  -0.04
   7   0.03   0.03  -0.03
   8   0.03   0.06   0.00
   9   0.03   0.03  -0.03
  10   0.06   0.05  -0.07
  11   0.03   0.00  -0.03
  12   0.05  -0.01  -0.03
  13   0.03   0.02  -0.01
  14   0.02   0.00  -0.03
  15   0.09   0.01  -0.01
  16   0.14   0.06  -0.05
  17   0.13  -0.06   0.07
  18   0.12   0.03  -0.02
  19  -0.01   0.00   0.04
  20  -0.01  -0.01   0.03
  21   0.00  -0.01   0.03
  22  -0.01  -0.01   0.04
  23   0.00  -0.01   0.04
  24  -0.03   0.03   0.03
  25  -0.03   0.06   0.00
  26  -0.06   0.05   0.07
  27  -0.03   0.03   0.03
  28  -0.03   0.00   0.03
  29  -0.03   0.02   0.01
  30  -0.05  -0.01   0.03
  31  -0.02   0.00   0.03
  32  -0.09   0.01   0.01
  33  -0.13  -0.06  -0.07
  34  -0.14   0.06   0.05
  35  -0.12   0.03   0.02
  
 minimum displacement (Angstroms) mode    11 :   0.043
  
  
 Displacement vector of the mode:   12
  
   1   0.00   0.03   0.00
   2   0.05  -0.02   0.03
   3   0.03  -0.02   0.03
   4   0.01  -0.03   0.03
   5   0.02  -0.02   0.04
   6   0.05  -0.02   0.04
   7   0.11  -0.02   0.03
   8   0.10   0.03   0.06
   9   0.09  -0.05   0.01
  10   0.19  -0.02   0.02
  11   0.06  -0.02   0.04
  12   0.07  -0.03   0.05
  13   0.06   0.02   0.04
  14   0.07  -0.03   0.05
  15  -0.01  -0.02   0.05
  16  -0.01  -0.03   0.05
  17  -0.02   0.02   0.05
  18  -0.04  -0.05   0.05
  19  -0.05  -0.02  -0.03
  20  -0.03  -0.02  -0.03
  21  -0.01  -0.03  -0.03
  22  -0.02  -0.02  -0.04
  23  -0.05  -0.02  -0.04
  24  -0.11  -0.02  -0.03
  25  -0.10   0.03  -0.06
  26  -0.19  -0.02  -0.02
  27  -0.09  -0.05  -0.01
  28  -0.06  -0.02  -0.04
  29  -0.06   0.02  -0.04
  30  -0.07  -0.03  -0.05
  31  -0.07  -0.03  -0.05
  32   0.01  -0.02  -0.05
  33   0.02   0.02  -0.05
  34   0.01  -0.03  -0.05
  35   0.04  -0.05  -0.05
  
 minimum displacement (Angstroms) mode    12 :   0.046
  
  
 Displacement vector of the mode:   13
  
   1   0.04   0.00   0.04
   2   0.00   0.03   0.02
   3   0.01   0.03   0.01
   4   0.02   0.03   0.02
   5   0.03   0.03   0.01
   6   0.02   0.04   0.01
   7  -0.06  -0.02   0.01
   8  -0.05  -0.08  -0.05
   9  -0.04   0.00   0.01
  10  -0.14  -0.05   0.07
  11  -0.02   0.02  -0.02
  12  -0.05   0.06  -0.03
  13  -0.02  -0.02  -0.04
  14  -0.03   0.01  -0.04
  15   0.01   0.00  -0.04
  16   0.01  -0.08  -0.03
  17   0.00   0.02  -0.07
  18  -0.02   0.01  -0.11
  19   0.00  -0.03   0.02
  20   0.01  -0.03   0.01
  21   0.02  -0.03   0.02
  22   0.03  -0.03   0.01
  23   0.02  -0.04   0.01
  24  -0.06   0.02   0.01
  25  -0.05   0.08  -0.05
  26  -0.14   0.05   0.07
  27  -0.04   0.00   0.01
  28  -0.02  -0.02  -0.02
  29  -0.02   0.02  -0.04
  30  -0.05  -0.06  -0.03
  31  -0.03  -0.01  -0.04
  32   0.01   0.00  -0.04
  33   0.00  -0.02  -0.07
  34   0.01   0.08  -0.03
  35  -0.02  -0.01  -0.11
  
 minimum displacement (Angstroms) mode    13 :   0.044
  
  
 Displacement vector of the mode:   14
  
   1   0.01   0.00   0.00
   2   0.01   0.00   0.01
   3  -0.01   0.01   0.01
   4  -0.01   0.01   0.01
   5   0.01   0.01   0.01
   6   0.01   0.01   0.01
   7  -0.02   0.00   0.01
   8  -0.07   0.10  -0.03
   9  -0.10  -0.09   0.04
  10   0.08  -0.02   0.02
  11   0.00   0.02   0.00
  12  -0.07   0.00   0.02
  13   0.02   0.09  -0.08
  14   0.07  -0.01   0.03
  15   0.00   0.00   0.00
  16  -0.01  -0.02   0.01
  17   0.00   0.00  -0.02
  18   0.01   0.01  -0.01
  19   0.01   0.00   0.01
  20  -0.01  -0.01   0.01
  21  -0.01  -0.01   0.01
  22   0.01  -0.01   0.01
  23   0.01  -0.01   0.01
  24  -0.02   0.00   0.01
  25  -0.07  -0.10  -0.03
  26   0.08   0.02   0.02
  27  -0.10   0.09   0.04
  28   0.00  -0.02   0.00
  29   0.02  -0.09  -0.08
  30  -0.07   0.00   0.02
  31   0.07   0.01   0.03
  32   0.00   0.00   0.00
  33   0.00   0.00  -0.02
  34  -0.01   0.02   0.01
  35   0.01  -0.01  -0.01
  
 minimum displacement (Angstroms) mode    14 :   0.041
  
  
 Displacement vector of the mode:   15
  
   1   0.00   0.00   0.00
   2   0.00   0.02   0.03
   3   0.02   0.02   0.03
   4   0.02   0.02   0.03
   5   0.00   0.02   0.03
   6  -0.01   0.02   0.03
   7   0.04   0.01   0.02
   8   0.08  -0.08   0.05
   9   0.10   0.06  -0.04
  10  -0.02   0.00   0.04
  11  -0.01   0.02   0.00
  12   0.04   0.07  -0.02
  13  -0.03  -0.08   0.06
  14  -0.07   0.03  -0.05
  15   0.01  -0.01  -0.01
  16   0.02  -0.07   0.00
  17   0.02  -0.03  -0.03
  18   0.02   0.01  -0.05
  19   0.00   0.02  -0.03
  20  -0.02   0.02  -0.03
  21  -0.02   0.02  -0.03
  22   0.00   0.02  -0.03
  23   0.01   0.02  -0.03
  24  -0.04   0.01  -0.02
  25  -0.08  -0.08  -0.05
  26   0.02   0.00  -0.04
  27  -0.10   0.05   0.04
  28   0.01   0.02   0.00
  29   0.03  -0.08  -0.06
  30  -0.04   0.07   0.02
  31   0.07   0.03   0.05
  32  -0.01  -0.01   0.01
  33  -0.02  -0.03   0.02
  34  -0.02  -0.07   0.00
  35  -0.02   0.01   0.05
  
 minimum displacement (Angstroms) mode    15 :   0.044
  
  
 Displacement vector of the mode:   16
  
   1   0.02   0.00   0.05
   2   0.02  -0.02  -0.06
   3  -0.02  -0.03  -0.06
   4  -0.02  -0.04  -0.06
   5   0.02  -0.02  -0.07
   6   0.05  -0.02  -0.07
   7  -0.04   0.02  -0.05
   8  -0.06   0.03  -0.09
   9  -0.07   0.04   0.03
  10  -0.09   0.05  -0.09
  11  -0.01  -0.04  -0.02
  12   0.01  -0.08  -0.01
  13  -0.01   0.01   0.00
  14   0.01  -0.03   0.00
  15   0.02   0.02   0.00
  16   0.02   0.11  -0.03
  17   0.01   0.06   0.04
  18   0.01  -0.03   0.08
  19   0.02   0.02  -0.06
  20  -0.02   0.03  -0.06
  21  -0.02   0.04  -0.06
  22   0.02   0.02  -0.07
  23   0.05   0.02  -0.07
  24  -0.04  -0.02  -0.05
  25  -0.06  -0.03  -0.09
  26  -0.09  -0.05  -0.09
  27  -0.07  -0.04   0.03
  28  -0.01   0.04  -0.02
  29  -0.01  -0.01   0.00
  30   0.01   0.08  -0.01
  31   0.01   0.03   0.00
  32   0.02  -0.02   0.00
  33   0.01  -0.06   0.04
  34   0.02  -0.11  -0.03
  35   0.01   0.03   0.08
  
 minimum displacement (Angstroms) mode    16 :   0.045
  
  
 Displacement vector of the mode:   17
  
   1   0.00   0.00   0.00
   2   0.01  -0.02  -0.04
   3   0.01  -0.03  -0.04
   4   0.01  -0.03  -0.04
   5   0.03  -0.02  -0.04
   6   0.03  -0.02  -0.04
   7   0.01   0.00  -0.03
   8   0.03  -0.05  -0.02
   9   0.05   0.07  -0.01
  10  -0.08   0.03  -0.06
  11   0.01  -0.04   0.00
  12   0.06  -0.06   0.00
  13  -0.01  -0.06   0.07
  14  -0.03   0.00   0.01
  15   0.00   0.03   0.02
  16  -0.03   0.11   0.02
  17  -0.02   0.07   0.02
  18   0.00  -0.02   0.12
  19  -0.01  -0.02   0.04
  20  -0.01  -0.03   0.04
  21  -0.01  -0.03   0.04
  22  -0.03  -0.02   0.04
  23  -0.03  -0.02   0.04
  24  -0.01   0.00   0.03
  25  -0.03  -0.05   0.02
  26   0.08   0.03   0.06
  27  -0.05   0.07   0.01
  28  -0.01  -0.04   0.00
  29   0.01  -0.06  -0.07
  30  -0.06  -0.07   0.00
  31   0.03   0.00  -0.01
  32   0.00   0.03  -0.02
  33   0.02   0.07  -0.02
  34   0.03   0.11  -0.02
  35   0.00  -0.02  -0.12
  
 minimum displacement (Angstroms) mode    17 :   0.043
  
  
 Displacement vector of the mode:   18
  
   1   0.00   0.03   0.00
   2  -0.02   0.00  -0.01
   3  -0.05  -0.01  -0.01
   4  -0.11  -0.02   0.00
   5  -0.14  -0.03   0.00
   6  -0.06  -0.01   0.00
   7   0.00  -0.01  -0.02
   8   0.01  -0.03  -0.02
   9   0.01   0.00  -0.02
  10  -0.03  -0.02  -0.01
  11  -0.03  -0.01   0.01
  12   0.01  -0.03   0.01
  13  -0.03   0.03   0.05
  14  -0.03  -0.01   0.01
  15  -0.08  -0.02   0.02
  16  -0.04   0.03  -0.01
  17  -0.03  -0.14   0.12
  18  -0.03   0.03  -0.02
  19   0.02   0.00   0.01
  20   0.05  -0.01   0.01
  21   0.11  -0.02   0.00
  22   0.14  -0.03   0.00
  23   0.06  -0.01   0.00
  24   0.00  -0.01   0.02
  25  -0.01  -0.03   0.02
  26   0.03  -0.02   0.01
  27  -0.01   0.00   0.02
  28   0.03  -0.01  -0.01
  29   0.03   0.03  -0.05
  30  -0.01  -0.03  -0.01
  31   0.03  -0.01  -0.01
  32   0.08  -0.02  -0.02
  33   0.03  -0.15  -0.13
  34   0.04   0.03   0.01
  35   0.03   0.03   0.02
  
 minimum displacement (Angstroms) mode    18 :   0.044
  
  
 Displacement vector of the mode:   19
  
   1  -0.01   0.00   0.01
   2   0.01   0.01  -0.02
   3  -0.01   0.02  -0.02
   4  -0.01   0.02  -0.02
   5   0.00   0.03  -0.02
   6   0.01   0.02  -0.01
   7   0.02  -0.05  -0.03
   8   0.02  -0.05  -0.05
   9   0.02  -0.07  -0.05
  10   0.03  -0.09   0.02
  11   0.00   0.02   0.04
  12   0.02  -0.05   0.07
  13   0.00   0.05   0.07
  14  -0.02   0.06   0.07
  15   0.00   0.03  -0.02
  16   0.00   0.04  -0.03
  17   0.00   0.04  -0.04
  18   0.00   0.04  -0.03
  19   0.01  -0.01  -0.02
  20  -0.01  -0.02  -0.02
  21  -0.01  -0.02  -0.02
  22   0.00  -0.03  -0.02
  23   0.01  -0.02  -0.01
  24   0.02   0.05  -0.03
  25   0.02   0.05  -0.05
  26   0.03   0.09   0.02
  27   0.02   0.07  -0.05
  28   0.00  -0.02   0.04
  29   0.00  -0.05   0.07
  30   0.02   0.05   0.07
  31  -0.02  -0.06   0.07
  32   0.00  -0.03  -0.02
  33   0.00  -0.04  -0.04
  34   0.00  -0.04  -0.03
  35   0.00  -0.04  -0.03
  
 minimum displacement (Angstroms) mode    19 :   0.043
  
  
 Displacement vector of the mode:   20
  
   1   0.00   0.01   0.00
   2  -0.01  -0.02   0.02
   3  -0.01  -0.03   0.02
   4   0.00  -0.03   0.02
   5  -0.01  -0.03   0.02
   6   0.00  -0.02   0.01
   7  -0.01   0.05   0.03
   8  -0.01   0.04   0.04
   9  -0.02   0.06   0.06
  10  -0.03   0.08  -0.03
  11   0.00  -0.03  -0.04
  12  -0.01   0.04  -0.06
  13   0.00  -0.03  -0.06
  14   0.02  -0.07  -0.06
  15  -0.01  -0.03   0.03
  16  -0.02  -0.02   0.03
  17  -0.01  -0.04   0.03
  18  -0.02  -0.05   0.04
  19   0.01  -0.02  -0.02
  20   0.01  -0.03  -0.02
  21   0.00  -0.03  -0.02
  22   0.01  -0.03  -0.02
  23   0.00  -0.02  -0.01
  24   0.01   0.05  -0.03
  25   0.01   0.04  -0.04
  26   0.03   0.08   0.03
  27   0.02   0.06  -0.06
  28   0.00  -0.03   0.04
  29   0.00  -0.03   0.06
  30   0.01   0.04   0.06
  31  -0.02  -0.07   0.06
  32   0.01  -0.03  -0.03
  33   0.01  -0.04  -0.04
  34   0.02  -0.02  -0.03
  35   0.02  -0.05  -0.04
  
 minimum displacement (Angstroms) mode    20 :   0.044
  
  
 Displacement vector of the mode:   21
  
   1   0.04   0.00  -0.01
   2   0.02   0.01  -0.01
   3   0.01   0.01  -0.01
   4  -0.06  -0.01   0.00
   5  -0.12  -0.03   0.01
   6  -0.06  -0.01   0.00
   7   0.00   0.00  -0.01
   8  -0.01   0.00  -0.04
   9  -0.01  -0.01   0.01
  10   0.00  -0.01   0.00
  11   0.01   0.00   0.00
  12  -0.01  -0.01   0.01
  13   0.00  -0.02   0.00
  14  -0.01   0.03   0.01
  15  -0.08  -0.02   0.01
  16  -0.04   0.02  -0.01
  17  -0.03  -0.15   0.12
  18  -0.03   0.03  -0.03
  19   0.02  -0.01  -0.01
  20   0.02  -0.01  -0.01
  21  -0.06   0.01   0.00
  22  -0.12   0.02   0.01
  23  -0.06   0.01   0.00
  24   0.00   0.00  -0.01
  25  -0.01   0.00  -0.04
  26   0.00   0.01   0.00
  27  -0.01   0.01   0.01
  28   0.01   0.00   0.00
  29   0.00   0.02   0.00
  30  -0.01   0.01   0.01
  31  -0.01  -0.03   0.01
  32  -0.08   0.02   0.01
  33  -0.03   0.15   0.12
  34  -0.04  -0.02  -0.01
  35  -0.03  -0.03  -0.03
  
 minimum displacement (Angstroms) mode    21 :   0.041
  
  
 Displacement vector of the mode:   22
  
   1   0.00  -0.01   0.00
   2  -0.02   0.01   0.00
   3  -0.05   0.00   0.01
   4  -0.03   0.00   0.00
   5   0.01   0.01  -0.01
   6   0.01   0.02  -0.01
   7   0.00  -0.01  -0.01
   8   0.01  -0.02   0.00
   9   0.01  -0.01  -0.04
  10   0.01  -0.02   0.01
  11  -0.04   0.00   0.03
  12  -0.01  -0.01   0.03
  13  -0.04   0.06   0.05
  14  -0.01  -0.04   0.02
  15   0.01   0.02  -0.01
  16   0.01   0.02  -0.01
  17   0.00   0.03  -0.02
  18   0.01   0.01  -0.01
  19   0.02   0.01   0.00
  20   0.05   0.00  -0.01
  21   0.03   0.00   0.00
  22  -0.01   0.01   0.01
  23  -0.01   0.01   0.01
  24   0.00  -0.01   0.01
  25  -0.01  -0.02   0.00
  26  -0.01  -0.02  -0.01
  27  -0.01  -0.01   0.04
  28   0.04   0.00  -0.03
  29   0.03   0.06  -0.05
  30   0.01  -0.01  -0.03
  31   0.01  -0.04  -0.02
  32  -0.01   0.02   0.01
  33   0.00   0.03   0.02
  34  -0.01   0.02   0.01
  35  -0.01   0.01   0.01
  
 minimum displacement (Angstroms) mode    22 :   0.043
  
  
 Displacement vector of the mode:   23
  
   1   0.02   0.00  -0.01
   2   0.00   0.01   0.00
   3  -0.04   0.00   0.01
   4  -0.04  -0.01   0.00
   5  -0.01   0.00  -0.01
   6   0.01   0.02  -0.01
   7   0.01   0.00  -0.01
   8   0.01  -0.01  -0.02
   9   0.01  -0.01  -0.03
  10   0.01  -0.02   0.01
  11  -0.04  -0.01   0.03
  12  -0.01  -0.01   0.03
  13  -0.03   0.04   0.05
  14  -0.01  -0.05   0.02
  15  -0.01   0.01  -0.01
  16  -0.01   0.03  -0.01
  17  -0.01   0.00   0.00
  18   0.00   0.02  -0.01
  19   0.00  -0.01   0.00
  20  -0.04   0.00   0.01
  21  -0.04   0.01   0.00
  22  -0.01  -0.01  -0.01
  23   0.01  -0.02  -0.01
  24   0.01   0.00  -0.01
  25   0.01   0.01  -0.02
  26   0.01   0.02   0.01
  27   0.01   0.01  -0.03
  28  -0.04   0.01   0.03
  29  -0.03  -0.05   0.05
  30  -0.01   0.01   0.03
  31  -0.01   0.05   0.02
  32  -0.01  -0.01  -0.01
  33  -0.01   0.00   0.00
  34  -0.01  -0.03  -0.01
  35   0.00  -0.02  -0.01
  
 minimum displacement (Angstroms) mode    23 :   0.042
  
  
 Displacement vector of the mode:   24
  
   1   0.00  -0.01   0.00
   2   0.01  -0.02   0.00
   3  -0.06  -0.02  -0.01
   4  -0.06   0.00   0.00
   5   0.02   0.01   0.02
   6   0.05   0.00   0.01
   7   0.02   0.00   0.01
   8   0.03  -0.01   0.03
   9   0.00   0.01   0.07
  10   0.00   0.03  -0.02
  11  -0.05   0.00  -0.02
  12  -0.01  -0.01  -0.03
  13  -0.05   0.09   0.02
  14  -0.04  -0.03  -0.03
  15   0.01   0.00   0.01
  16   0.00  -0.03   0.03
  17   0.01   0.02  -0.02
  18   0.02   0.01   0.01
  19  -0.01  -0.02   0.00
  20   0.06  -0.02   0.01
  21   0.06   0.00   0.00
  22  -0.02   0.01  -0.02
  23  -0.05   0.00  -0.01
  24  -0.02   0.00  -0.02
  25  -0.03  -0.01  -0.03
  26   0.00   0.03   0.02
  27   0.00   0.01  -0.07
  28   0.05   0.00   0.02
  29   0.05   0.09  -0.02
  30   0.01  -0.01   0.03
  31   0.04  -0.03   0.03
  32  -0.01   0.00  -0.01
  33  -0.01   0.02   0.02
  34   0.00  -0.03  -0.03
  35  -0.02   0.01  -0.01
  
 minimum displacement (Angstroms) mode    24 :   0.041
  
  
 Displacement vector of the mode:   25
  
   1  -0.01   0.00   0.01
   2  -0.02   0.02   0.00
   3   0.06   0.02   0.01
   4   0.06   0.01   0.00
   5  -0.01  -0.01  -0.02
   6  -0.07   0.00  -0.02
   7  -0.02   0.00  -0.02
   8  -0.03   0.02  -0.02
   9  -0.02  -0.03  -0.07
  10   0.01  -0.02   0.02
  11   0.05   0.01   0.02
  12   0.00   0.01   0.03
  13   0.05  -0.07  -0.02
  14   0.03   0.04   0.03
  15   0.00   0.00  -0.02
  16   0.01   0.04  -0.03
  17   0.01  -0.01   0.00
  18   0.00  -0.02   0.00
  19  -0.02  -0.02   0.00
  20   0.06  -0.02   0.01
  21   0.06  -0.01   0.00
  22  -0.01   0.01  -0.02
  23  -0.07   0.00  -0.02
  24  -0.02   0.00  -0.02
  25  -0.03  -0.02  -0.02
  26   0.01   0.02   0.02
  27  -0.02   0.03  -0.07
  28   0.05  -0.01   0.02
  29   0.05   0.07  -0.02
  30   0.00  -0.01   0.03
  31   0.03  -0.04   0.03
  32   0.00   0.00  -0.02
  33   0.01   0.01   0.00
  34   0.01  -0.04  -0.03
  35   0.00   0.02   0.00
  
 minimum displacement (Angstroms) mode    25 :   0.042
  
  
 Displacement vector of the mode:   26
  
   1   0.00   0.01   0.00
   2  -0.05  -0.02   0.01
   3  -0.03  -0.01   0.00
   4   0.01   0.00   0.00
   5   0.01   0.00   0.00
   6  -0.04  -0.01   0.00
   7  -0.03  -0.02   0.01
   8  -0.01  -0.02   0.09
   9  -0.01   0.00  -0.03
  10   0.00   0.00  -0.02
  11  -0.02   0.00  -0.01
  12   0.00  -0.01  -0.01
  13  -0.01   0.06   0.00
  14  -0.02   0.00  -0.02
  15   0.01  -0.01   0.00
  16   0.02  -0.01   0.00
  17   0.01   0.01  -0.01
  18  -0.01  -0.03   0.00
  19   0.05  -0.02  -0.01
  20   0.03  -0.01   0.00
  21  -0.01   0.00   0.00
  22  -0.01   0.00   0.00
  23   0.04  -0.01   0.00
  24   0.03  -0.02  -0.01
  25   0.01  -0.02  -0.09
  26   0.00   0.00   0.02
  27   0.01   0.00   0.03
  28   0.02   0.00   0.01
  29   0.01   0.06   0.00
  30   0.00  -0.01   0.01
  31   0.02   0.00   0.02
  32  -0.01  -0.01   0.00
  33  -0.01   0.01   0.01
  34  -0.02  -0.01   0.00
  35   0.01  -0.03   0.00
  
 minimum displacement (Angstroms) mode    26 :   0.039
  
  
 Displacement vector of the mode:   27
  
   1   0.02   0.00   0.00
   2  -0.05  -0.02   0.01
   3  -0.03   0.00   0.00
   4   0.01   0.00   0.00
   5   0.01   0.00   0.00
   6  -0.03  -0.01   0.00
   7  -0.03  -0.02   0.01
   8  -0.01  -0.03   0.09
   9  -0.02  -0.01  -0.02
  10   0.00   0.00  -0.02
  11  -0.03   0.01  -0.01
  12  -0.01   0.00  -0.01
  13  -0.02   0.09   0.00
  14  -0.03   0.01  -0.02
  15   0.01  -0.01  -0.01
  16   0.02  -0.01  -0.01
  17   0.01   0.00  -0.01
  18  -0.01  -0.03   0.01
  19  -0.05   0.02   0.01
  20  -0.03   0.00   0.00
  21   0.01   0.00   0.00
  22   0.01   0.00   0.00
  23  -0.03   0.01   0.00
  24  -0.03   0.02   0.01
  25  -0.01   0.03   0.09
  26   0.00   0.00  -0.02
  27  -0.02   0.01  -0.02
  28  -0.03  -0.01  -0.01
  29  -0.02  -0.09   0.00
  30  -0.01   0.00  -0.01
  31  -0.03  -0.01  -0.02
  32   0.01   0.01  -0.01
  33   0.01   0.00  -0.01
  34   0.02   0.01  -0.01
  35  -0.01   0.03   0.01
  
 minimum displacement (Angstroms) mode    27 :   0.040
  
  
 Displacement vector of the mode:   28
  
   1   0.00   0.01   0.00
   2  -0.05  -0.03  -0.01
   3   0.02   0.00  -0.02
   4   0.04   0.01  -0.01
   5   0.00   0.00   0.00
   6  -0.06  -0.02   0.00
   7  -0.04  -0.03  -0.01
   8  -0.03  -0.02   0.07
   9  -0.02  -0.01  -0.04
  10   0.00  -0.01  -0.05
  11   0.02   0.00   0.00
  12   0.01  -0.03   0.01
  13   0.02  -0.01  -0.01
  14   0.01   0.04   0.02
  15   0.00   0.00   0.00
  16  -0.01   0.00   0.01
  17   0.00   0.00  -0.01
  18   0.01   0.01   0.00
  19   0.05  -0.03   0.01
  20  -0.02   0.00   0.02
  21  -0.04   0.01   0.01
  22   0.00   0.00   0.00
  23   0.06  -0.02   0.00
  24   0.04  -0.03   0.01
  25   0.03  -0.02  -0.07
  26   0.00  -0.01   0.05
  27   0.02  -0.02   0.04
  28  -0.02   0.00   0.00
  29  -0.02  -0.01   0.02
  30  -0.01  -0.03  -0.01
  31  -0.01   0.04  -0.02
  32   0.00   0.00   0.00
  33   0.00   0.00   0.01
  34   0.01   0.00  -0.01
  35  -0.01   0.01   0.00
  
 minimum displacement (Angstroms) mode    28 :   0.039
  
  
 Displacement vector of the mode:   29
  
   1  -0.01   0.00  -0.01
   2   0.05   0.03   0.01
   3  -0.02   0.00   0.02
   4  -0.04  -0.01   0.02
   5   0.00   0.00   0.01
   6   0.05   0.02   0.00
   7   0.05   0.03   0.01
   8   0.03   0.02  -0.08
   9   0.02   0.01   0.04
  10   0.02   0.01   0.04
  11  -0.02   0.00   0.01
  12  -0.01   0.03   0.00
  13  -0.02   0.00   0.02
  14   0.00  -0.05  -0.02
  15   0.00   0.00   0.00
  16   0.01   0.00   0.00
  17   0.00   0.01   0.01
  18  -0.01  -0.01   0.00
  19   0.05  -0.03   0.01
  20  -0.02   0.00   0.02
  21  -0.04   0.01   0.02
  22   0.00   0.00   0.00
  23   0.05  -0.02   0.00
  24   0.04  -0.03   0.01
  25   0.03  -0.02  -0.08
  26   0.02  -0.01   0.04
  27   0.02  -0.01   0.04
  28  -0.02   0.00   0.01
  29  -0.02   0.00   0.02
  30  -0.01  -0.03   0.00
  31   0.00   0.05  -0.02
  32   0.00   0.00   0.00
  33   0.00  -0.01   0.00
  34   0.01   0.00   0.00
  35  -0.01   0.01   0.00
  
 minimum displacement (Angstroms) mode    29 :   0.039
  
  
 Displacement vector of the mode:   30
  
   1  -0.01   0.00   0.00
   2   0.04  -0.04  -0.01
   3   0.02   0.00  -0.04
   4   0.01   0.01  -0.02
   5   0.00   0.01   0.00
   6   0.03  -0.03   0.01
   7   0.03  -0.04   0.01
   8   0.03  -0.04   0.02
   9   0.01  -0.02   0.13
  10   0.00  -0.01  -0.04
  11   0.01   0.01  -0.03
  12   0.00  -0.03  -0.02
  13   0.00   0.01  -0.01
  14  -0.01   0.08   0.02
  15  -0.01   0.01   0.00
  16  -0.01   0.01   0.00
  17  -0.01   0.02   0.00
  18  -0.01   0.04  -0.05
  19   0.04   0.04  -0.01
  20   0.02   0.00  -0.04
  21   0.01  -0.01  -0.02
  22   0.00  -0.01   0.00
  23   0.03   0.03   0.01
  24   0.03   0.04   0.01
  25   0.03   0.04   0.02
  26   0.00   0.01  -0.04
  27   0.01   0.02   0.13
  28   0.01  -0.01  -0.03
  29   0.00  -0.01  -0.01
  30   0.00   0.03  -0.02
  31  -0.01  -0.08   0.02
  32  -0.01  -0.01   0.00
  33  -0.01  -0.02   0.00
  34  -0.01  -0.01   0.00
  35  -0.01  -0.04  -0.05
  
 minimum displacement (Angstroms) mode    30 :   0.042
  
  
 Displacement vector of the mode:   31
  
   1   0.00   0.00   0.00
   2   0.04  -0.03  -0.02
   3   0.03   0.01  -0.05
   4   0.00   0.01  -0.03
   5   0.00   0.00   0.00
   6   0.03  -0.02   0.00
   7   0.03  -0.05   0.00
   8   0.02  -0.04   0.00
   9   0.02  -0.01   0.12
  10  -0.01  -0.03  -0.03
  11   0.01   0.03  -0.04
  12  -0.01  -0.02  -0.02
  13   0.00   0.04  -0.01
  14  -0.03   0.14   0.02
  15   0.00   0.00   0.00
  16   0.00  -0.02   0.00
  17   0.00  -0.02   0.01
  18  -0.01   0.00  -0.02
  19  -0.04  -0.03   0.02
  20  -0.03   0.01   0.05
  21   0.00   0.01   0.03
  22   0.00   0.00   0.00
  23  -0.03  -0.02   0.00
  24  -0.03  -0.05   0.00
  25  -0.02  -0.04   0.00
  26   0.01  -0.03   0.03
  27  -0.02  -0.01  -0.12
  28  -0.01   0.03   0.04
  29   0.00   0.04   0.01
  30   0.01  -0.02   0.02
  31   0.03   0.14  -0.02
  32   0.00   0.00   0.00
  33   0.00  -0.02  -0.01
  34   0.00  -0.02   0.00
  35   0.01   0.00   0.02
  
 minimum displacement (Angstroms) mode    31 :   0.039
  
  
 Displacement vector of the mode:   32
  
   1   0.01   0.00   0.00
   2  -0.03   0.00   0.01
   3  -0.01  -0.02   0.02
   4   0.00   0.00   0.01
   5   0.00   0.02   0.00
   6  -0.02   0.00   0.01
   7  -0.02   0.01   0.01
   8   0.00  -0.01   0.05
   9  -0.03  -0.01  -0.01
  10   0.02   0.02  -0.02
  11   0.00  -0.04   0.02
  12   0.01  -0.02   0.01
  13   0.00  -0.07   0.02
  14   0.05  -0.11  -0.01
  15  -0.01   0.04  -0.01
  16  -0.02   0.05  -0.01
  17  -0.02   0.07  -0.02
  18   0.00   0.08  -0.06
  19  -0.03   0.01   0.01
  20  -0.01   0.02   0.02
  21   0.00   0.00   0.01
  22   0.00  -0.02   0.00
  23  -0.02   0.00   0.01
  24  -0.02  -0.01   0.01
  25   0.00   0.01   0.05
  26   0.02  -0.02  -0.02
  27  -0.03   0.01  -0.01
  28   0.00   0.04   0.02
  29   0.00   0.07   0.02
  30   0.01   0.02   0.01
  31   0.05   0.11  -0.01
  32  -0.01  -0.04  -0.01
  33  -0.02  -0.07  -0.02
  34  -0.02  -0.05  -0.01
  35   0.00  -0.08  -0.06
  
 minimum displacement (Angstroms) mode    32 :   0.041
  
  
 Displacement vector of the mode:   33
  
   1   0.00   0.00   0.00
   2   0.00  -0.02   0.00
   3  -0.01  -0.02  -0.01
   4  -0.01   0.01   0.00
   5  -0.01   0.02   0.01
   6   0.00  -0.01   0.01
   7   0.00  -0.02   0.01
   8   0.02  -0.03   0.04
   9  -0.01  -0.01   0.06
  10   0.00   0.01  -0.03
  11   0.00  -0.03   0.00
  12   0.01  -0.04   0.00
  13   0.00  -0.06   0.01
  14   0.04  -0.06   0.01
  15  -0.01   0.04  -0.01
  16  -0.01   0.03   0.00
  17  -0.02   0.07  -0.01
  18   0.01   0.11  -0.09
  19   0.00  -0.02   0.00
  20   0.01  -0.02   0.01
  21   0.01   0.01   0.00
  22   0.01   0.02  -0.01
  23   0.00  -0.01  -0.01
  24   0.00  -0.02  -0.01
  25  -0.02  -0.03  -0.04
  26   0.00   0.01   0.03
  27   0.01  -0.01  -0.06
  28   0.00  -0.03   0.00
  29   0.00  -0.06  -0.01
  30  -0.01  -0.04   0.00
  31  -0.04  -0.06  -0.01
  32   0.01   0.04   0.01
  33   0.02   0.07   0.01
  34   0.01   0.03   0.00
  35  -0.01   0.11   0.09
  
 minimum displacement (Angstroms) mode    33 :   0.041
  
  
 Displacement vector of the mode:   34
  
   1   0.00   0.00   0.00
   2   0.00  -0.01   0.00
   3   0.01   0.00  -0.01
   4   0.01   0.00   0.00
   5   0.01   0.00   0.00
   6   0.01  -0.01   0.00
   7  -0.01   0.00   0.01
   8  -0.01   0.02   0.01
   9   0.00   0.01   0.01
  10  -0.01   0.00   0.01
  11   0.01  -0.01  -0.02
  12  -0.01  -0.01  -0.01
  13   0.01  -0.02  -0.02
  14   0.03  -0.01  -0.01
  15   0.00   0.01   0.01
  16  -0.01  -0.01   0.01
  17   0.00   0.02   0.01
  18   0.00   0.02  -0.01
  19   0.00  -0.01   0.00
  20  -0.01   0.00   0.01
  21  -0.01   0.00   0.00
  22  -0.01   0.00   0.00
  23  -0.01  -0.01   0.00
  24   0.01   0.00  -0.01
  25   0.01   0.02  -0.01
  26   0.01   0.00  -0.01
  27   0.00   0.01  -0.01
  28  -0.01  -0.01   0.02
  29  -0.01  -0.02   0.02
  30   0.01  -0.01   0.01
  31  -0.03  -0.01   0.01
  32   0.00   0.01  -0.01
  33   0.00   0.01  -0.01
  34   0.01  -0.01  -0.01
  35   0.00   0.02   0.01
  
 minimum displacement (Angstroms) mode    34 :   0.039
  
  
 Displacement vector of the mode:   35
  
   1   0.00   0.00   0.00
   2   0.00  -0.01   0.00
   3   0.01   0.00   0.00
   4   0.01   0.00   0.00
   5   0.00   0.00   0.00
   6   0.00  -0.01   0.00
   7  -0.01   0.00   0.01
   8  -0.01   0.01   0.01
   9  -0.01   0.00   0.02
  10   0.00   0.00   0.01
  11   0.01   0.00  -0.02
  12  -0.01   0.00  -0.01
  13   0.01  -0.02  -0.01
  14   0.03  -0.01   0.00
  15   0.00   0.01   0.00
  16  -0.01   0.00   0.00
  17  -0.01   0.01   0.00
  18   0.00   0.02  -0.02
  19   0.00   0.01   0.00
  20   0.01   0.00   0.00
  21   0.01   0.00   0.00
  22   0.00   0.00   0.00
  23   0.00   0.01   0.00
  24  -0.01   0.00   0.01
  25  -0.01  -0.01   0.01
  26   0.00   0.00   0.01
  27  -0.01   0.00   0.02
  28   0.01   0.01  -0.02
  29   0.01   0.02  -0.01
  30  -0.01   0.00  -0.01
  31   0.03   0.01   0.00
  32   0.00  -0.01   0.00
  33  -0.01  -0.01   0.00
  34  -0.01   0.00   0.00
  35   0.00  -0.02  -0.02
  
 minimum displacement (Angstroms) mode    35 :   0.034
  
  
 Displacement vector of the mode:   36
  
   1   0.00   0.00   0.00
   2  -0.01   0.01   0.01
   3   0.00   0.00   0.01
   4   0.00  -0.01   0.00
   5  -0.01  -0.01  -0.02
   6  -0.02   0.00  -0.01
   7   0.00   0.00   0.02
   8   0.02  -0.03   0.04
   9  -0.02  -0.02   0.05
  10   0.02   0.00   0.02
  11   0.00   0.01   0.01
  12  -0.01   0.04   0.00
  13   0.00   0.01   0.01
  14   0.01  -0.01   0.00
  15  -0.01  -0.01  -0.03
  16   0.01   0.07  -0.07
  17   0.00  -0.02  -0.04
  18  -0.01  -0.03   0.01
  19  -0.01  -0.01   0.01
  20   0.00   0.00   0.01
  21   0.00   0.01   0.00
  22  -0.01   0.01  -0.02
  23  -0.02   0.00  -0.01
  24   0.00   0.00   0.02
  25   0.02   0.03   0.04
  26   0.02   0.00   0.02
  27  -0.02   0.02   0.05
  28   0.00  -0.01   0.01
  29   0.00  -0.01   0.01
  30  -0.01  -0.04   0.00
  31   0.01   0.01   0.00
  32  -0.01   0.01  -0.03
  33   0.00   0.02  -0.04
  34   0.01  -0.07  -0.07
  35  -0.01   0.03   0.01
  
 minimum displacement (Angstroms) mode    36 :   0.040
  
  
 Displacement vector of the mode:   37
  
   1   0.00   0.00   0.00
   2   0.01   0.00   0.00
   3   0.00   0.00  -0.01
   4  -0.01   0.00   0.00
   5   0.00   0.01   0.01
   6   0.02   0.00   0.01
   7   0.00   0.01  -0.01
   8  -0.01   0.02  -0.03
   9   0.02   0.02  -0.04
  10  -0.02   0.00   0.00
  11   0.00  -0.01  -0.01
  12   0.01  -0.03   0.00
  13   0.00  -0.01  -0.01
  14  -0.02   0.01  -0.01
  15   0.00   0.00   0.02
  16  -0.01  -0.04   0.04
  17   0.00   0.01   0.02
  18   0.01   0.01   0.00
  19  -0.01   0.00   0.00
  20   0.00   0.00   0.01
  21   0.01   0.00   0.00
  22   0.00   0.01  -0.01
  23  -0.02   0.00  -0.01
  24   0.00   0.01   0.01
  25   0.01   0.02   0.03
  26   0.02   0.00   0.00
  27  -0.02   0.02   0.04
  28   0.00  -0.01   0.01
  29   0.00  -0.01   0.01
  30  -0.01  -0.03   0.00
  31   0.02   0.01   0.01
  32   0.00   0.00  -0.02
  33   0.00   0.01  -0.02
  34   0.01  -0.04  -0.04
  35  -0.01   0.01   0.00
  
 minimum displacement (Angstroms) mode    37 :   0.037
  
  
 Displacement vector of the mode:   38
  
   1   0.00   0.00   0.00
   2   0.00   0.00   0.02
   3   0.00  -0.01   0.01
   4   0.00  -0.01   0.00
   5   0.00  -0.01  -0.01
   6   0.01   0.00  -0.01
   7   0.01   0.01   0.03
   8   0.02   0.00   0.07
   9   0.02   0.01   0.03
  10  -0.01  -0.01   0.07
  11   0.00  -0.01  -0.01
  12   0.00  -0.01  -0.02
  13   0.00  -0.01  -0.02
  14  -0.01   0.00  -0.02
  15  -0.01   0.00  -0.03
  16   0.00   0.06  -0.05
  17  -0.01   0.00  -0.04
  18  -0.01  -0.02  -0.01
  19   0.00   0.00  -0.02
  20   0.00  -0.01  -0.01
  21   0.00  -0.01   0.00
  22   0.00  -0.01   0.01
  23  -0.01   0.00   0.01
  24  -0.01   0.01  -0.03
  25  -0.02   0.00  -0.07
  26   0.01  -0.01  -0.07
  27  -0.02   0.01  -0.03
  28   0.00  -0.01   0.01
  29   0.00  -0.01   0.02
  30   0.00  -0.01   0.02
  31   0.01   0.00   0.02
  32   0.01   0.00   0.03
  33   0.01   0.00   0.04
  34   0.00   0.06   0.05
  35   0.01  -0.02   0.01
  
 minimum displacement (Angstroms) mode    38 :   0.038
  
  
 Displacement vector of the mode:   39
  
   1   0.00   0.00   0.00
   2   0.01   0.00   0.01
   3   0.00   0.00   0.00
   4   0.00  -0.01   0.00
   5  -0.01   0.00  -0.01
   6   0.01   0.00   0.00
   7   0.01   0.01   0.02
   8   0.01   0.01   0.04
   9   0.02   0.02   0.02
  10  -0.01  -0.01   0.07
  11   0.00  -0.01  -0.01
  12   0.01  -0.02  -0.01
  13   0.00  -0.02  -0.02
  14  -0.01   0.00  -0.02
  15  -0.01   0.00  -0.01
  16   0.00   0.03  -0.03
  17  -0.01  -0.01  -0.01
  18  -0.01   0.00  -0.01
  19   0.01   0.00   0.01
  20   0.00   0.00   0.00
  21   0.00   0.01   0.00
  22  -0.01   0.00  -0.01
  23   0.01   0.00   0.00
  24   0.01  -0.01   0.02
  25   0.01  -0.01   0.04
  26  -0.01   0.01   0.07
  27   0.02  -0.02   0.02
  28   0.00   0.01  -0.01
  29   0.00   0.02  -0.02
  30   0.01   0.02  -0.01
  31  -0.01   0.00  -0.02
  32  -0.01   0.00  -0.01
  33  -0.01   0.01  -0.01
  34   0.00  -0.03  -0.03
  35  -0.01   0.00  -0.01
  
 minimum displacement (Angstroms) mode    39 :   0.038
  
  
 Displacement vector of the mode:   40
  
   1   0.00   0.00   0.00
   2   0.00   0.00   0.00
   3   0.00   0.00   0.00
   4   0.01  -0.01   0.00
   5   0.02  -0.01  -0.01
   6   0.02   0.00  -0.01
   7  -0.01   0.00   0.00
   8   0.00   0.01   0.02
   9   0.00   0.01  -0.02
  10  -0.01  -0.01   0.02
  11   0.00   0.00   0.00
  12   0.01  -0.01   0.00
  13   0.00   0.03  -0.01
  14  -0.03   0.02   0.00
  15   0.01  -0.01  -0.01
  16   0.00   0.02  -0.01
  17   0.00   0.01  -0.01
  18  -0.01  -0.04   0.03
  19   0.00   0.00   0.00
  20   0.00   0.00   0.00
  21  -0.01  -0.01   0.00
  22  -0.02  -0.01   0.01
  23  -0.02   0.00   0.01
  24   0.01   0.00   0.00
  25   0.00   0.01  -0.02
  26   0.01  -0.01  -0.02
  27   0.00   0.01   0.02
  28   0.00   0.00   0.00
  29   0.00   0.03   0.01
  30  -0.01  -0.01   0.00
  31   0.03   0.02   0.00
  32  -0.01  -0.01   0.01
  33   0.00   0.01   0.01
  34   0.00   0.02   0.01
  35   0.01  -0.04  -0.03
  
 minimum displacement (Angstroms) mode    40 :   0.036
  
  
 Displacement vector of the mode:   41
  
   1   0.00   0.00   0.00
   2   0.00  -0.01   0.00
   3   0.00   0.00  -0.01
   4  -0.01   0.01   0.00
   5  -0.01   0.01   0.02
   6   0.00   0.00   0.01
   7   0.00  -0.01  -0.01
   8  -0.01   0.00  -0.02
   9   0.00   0.00  -0.01
  10  -0.01   0.00  -0.03
  11   0.00   0.00   0.00
  12   0.01  -0.01   0.00
  13   0.00  -0.01   0.01
  14   0.01   0.00   0.01
  15   0.00   0.01   0.01
  16   0.00  -0.05   0.03
  17   0.00   0.00   0.01
  18   0.01   0.04  -0.03
  19   0.00   0.01   0.00
  20   0.00   0.00  -0.01
  21  -0.01  -0.01   0.00
  22  -0.01  -0.01   0.02
  23   0.00   0.00   0.01
  24   0.00   0.01  -0.01
  25  -0.01   0.00  -0.02
  26  -0.01   0.00  -0.03
  27   0.00   0.00  -0.01
  28   0.00   0.00   0.00
  29   0.00   0.01   0.01
  30   0.01   0.01   0.00
  31   0.01   0.00   0.01
  32   0.00  -0.01   0.01
  33   0.00   0.00   0.02
  34   0.00   0.05   0.03
  35   0.01  -0.04  -0.03
  
 minimum displacement (Angstroms) mode    41 :   0.034
  
  
 Displacement vector of the mode:   42
  
   1   0.00   0.00   0.00
   2   0.00   0.00   0.00
   3   0.00   0.00   0.00
   4   0.01   0.00   0.01
   5   0.02   0.00   0.01
   6   0.02   0.00   0.01
   7  -0.01   0.00  -0.01
   8  -0.02   0.01  -0.03
   9   0.00   0.01  -0.03
  10  -0.01   0.01  -0.02
  11   0.00   0.00   0.00
  12   0.00   0.00   0.00
  13   0.00   0.02   0.00
  14  -0.01   0.01   0.00
  15   0.01   0.00   0.02
  16  -0.01  -0.06   0.04
  17   0.00   0.02   0.00
  18   0.01   0.00   0.00
  19   0.00   0.00   0.00
  20   0.00   0.00   0.00
  21  -0.01   0.00  -0.01
  22  -0.02   0.00  -0.01
  23  -0.02   0.00  -0.01
  24   0.01   0.00   0.01
  25   0.02   0.01   0.03
  26   0.01   0.01   0.02
  27   0.00   0.01   0.03
  28   0.00   0.00   0.00
  29   0.00   0.02   0.00
  30   0.00   0.00   0.00
  31   0.01   0.01   0.00
  32  -0.01   0.00  -0.02
  33   0.00   0.03   0.00
  34   0.01  -0.06  -0.04
  35  -0.01   0.00   0.00
  
 minimum displacement (Angstroms) mode    42 :   0.033
  
  
 Displacement vector of the mode:   43
  
   1   0.00   0.00   0.00
   2   0.00   0.01   0.00
   3   0.01   0.02   0.00
   4   0.02   0.02   0.00
   5  -0.01   0.01   0.00
   6  -0.03   0.00   0.00
   7   0.01  -0.02  -0.01
   8   0.02  -0.05  -0.03
   9  -0.01  -0.02   0.05
  10   0.02   0.01  -0.06
  11   0.00   0.02   0.01
  12  -0.04   0.07   0.00
  13  -0.01  -0.02   0.04
  14   0.03  -0.02   0.01
  15   0.00   0.00  -0.01
  16   0.01   0.02  -0.02
  17   0.01  -0.03  -0.01
  18  -0.01  -0.01   0.00
  19   0.00  -0.01   0.00
  20   0.01  -0.02   0.00
  21   0.02  -0.02   0.00
  22  -0.01  -0.01   0.00
  23  -0.03   0.00   0.00
  24   0.01   0.02  -0.01
  25   0.02   0.04  -0.03
  26   0.02  -0.01  -0.06
  27  -0.01   0.02   0.05
  28   0.00  -0.02   0.01
  29  -0.01   0.02   0.04
  30  -0.04  -0.07   0.00
  31   0.03   0.02   0.01
  32   0.00   0.00   0.00
  33   0.01   0.03  -0.01
  34   0.01  -0.02  -0.02
  35  -0.01   0.01   0.00
  
 minimum displacement (Angstroms) mode    43 :   0.041
  
  
 Displacement vector of the mode:   44
  
   1   0.00   0.00   0.00
   2   0.01   0.01   0.00
   3   0.01   0.02   0.01
   4   0.04   0.01   0.00
   5   0.01   0.00  -0.01
   6  -0.02   0.00   0.00
   7   0.01  -0.01  -0.01
   8   0.02  -0.05  -0.04
   9  -0.01  -0.02   0.03
  10   0.02   0.01  -0.06
  11   0.00   0.02   0.02
  12  -0.05   0.09   0.01
  13  -0.01   0.00   0.04
  14   0.02  -0.02   0.00
  15   0.00  -0.01  -0.01
  16   0.00   0.02  -0.02
  17   0.01  -0.02  -0.01
  18  -0.02  -0.05   0.02
  19  -0.01   0.01   0.00
  20  -0.01   0.02  -0.01
  21  -0.04   0.01   0.00
  22  -0.01   0.00   0.01
  23   0.02   0.00   0.00
  24  -0.01  -0.02   0.01
  25  -0.02  -0.05   0.04
  26  -0.02   0.01   0.06
  27   0.01  -0.02  -0.03
  28   0.00   0.02  -0.02
  29   0.01   0.00  -0.04
  30   0.05   0.09  -0.01
  31  -0.02  -0.02   0.00
  32   0.00  -0.01   0.01
  33  -0.01  -0.02   0.01
  34   0.00   0.02   0.02
  35   0.02  -0.05  -0.02
  
 minimum displacement (Angstroms) mode    44 :   0.042
  
  
 Displacement vector of the mode:   45
  
   1   0.00   0.00   0.00
   2  -0.01   0.00   0.00
   3  -0.01   0.00  -0.01
   4  -0.03   0.00  -0.01
   5  -0.02   0.01   0.00
   6  -0.01   0.00   0.00
   7   0.00   0.00   0.01
   8   0.00   0.01   0.03
   9   0.00   0.01   0.01
  10   0.00  -0.01   0.03
  11   0.00  -0.01  -0.01
  12   0.02  -0.04  -0.01
  13   0.00  -0.02  -0.01
  14   0.01   0.00   0.00
  15  -0.01   0.01   0.00
  16   0.00   0.02  -0.01
  17   0.00   0.00   0.01
  18   0.01   0.04  -0.02
  19  -0.01   0.00   0.00
  20  -0.01   0.00  -0.01
  21  -0.03   0.00  -0.01
  22  -0.02  -0.01   0.00
  23  -0.01   0.00   0.00
  24   0.00   0.00   0.01
  25   0.00  -0.01   0.03
  26   0.00   0.01   0.03
  27   0.00  -0.01   0.01
  28   0.00   0.01  -0.01
  29   0.00   0.02  -0.01
  30   0.02   0.04  -0.01
  31   0.01   0.00   0.00
  32  -0.01  -0.01   0.00
  33   0.00   0.00   0.01
  34   0.00  -0.02  -0.01
  35   0.01  -0.04  -0.02
  
 minimum displacement (Angstroms) mode    45 :   0.036
  
