# Supplementary material for: Design of high-temperature f-block molecular nanomagnets through the control of vibration-induced spin relaxation
Source: Chem Sci. 2019 Dec 2;11(6):1593–8. doi: 10.1039/c9sc03133b (PMC7025469; doi:10.1039/c9sc03133b)
Supplement: Supplementary file 3 [file SC-011-C9SC03133B-s003.zip › SI/Home-Made-Codes/prefactor-v2.f90]

      program prefactor_v2
      implicit none
      integer*8 :: i,j,k,l,war 
      integer*8,parameter :: nmod=45,nato=35 !nmod = number of vibrational modes, nato = number of atoms
      real*8 :: suma,x2,y2,z2,st2,ct2,sf2,cf2,pra,prb,prc
      real*8,parameter :: th=0.003d0    !threshold to decide whether a given component (x or y or z) of a given displacement vector
      real*8,dimension(nato,3) :: er,vm !of a given atom is large enough to produce a significant variation in the same component
      write(*,*) ' '                    !of the equilibrium position of the same atom. If this variation is not significant enough,
      write(*,*) ' *** WARNING *** '    !the experimental crystallographic error is set to be zero and thus it does not contribute
      write(*,*) ' '                    !to the calculation of the minimum displacement of the given vibrational mode.
      write(*,*) ' Check whether the order of the errors of the position&
     &s of each atom coincides with the order of the respective displace&
     &ment vectors'
      write(*,*) ' '
      write(*,*) ' If the answer is affirmative:'
      war=2
      do while ((war.ne.0).and.(war.ne.1)) 
        write(*,*) ' write 1 and press ENTER to continue, write 0 and pr&
     &ess ENTER to abort.'
        write(*,*) ' '
        read(*,*) war
      end do
      write(*,*) ' '
      if (war.eq.0) then
        write(*,*) ' Calculation aborted...'
        write(*,*) ' '
        stop
      endif
      write(*,*) ' Calculation in process...'
      write(*,*) ' ' 
      open(1,file='prefactor-v2-input',status='unknown')
!     The lattice parameters are read in Angstroms
      read(1,*) pra     
      read(1,*) prb
      read(1,*) prc
      open(2,file='prefactor-v2-output',status='unknown')
      write(2,*) ' '
      write(2,*) ' Lattice parameters (Angstroms)'
      write(2,*) ' '
      write(2,504) pra,prb,prc !The lattice parameters are written 
      read(1,*)
      do 1 i=1,nato !The experimental crystallographic errors in the atom positions are read in fractional coordinates
        read(1,*) (er(i,j),j=1,3)
 1    continue
      write (2,*) ' '
      write (2,*) ' Experimental crystallographic errors (frac. coord.)'
      write (2,*) ' '
      do 5 i=1,nato !The errors in the atom positions are written 
        write(2,501) i,(er(i,j),j=1,3)
 5    continue
      do 2 i=1,nmod !loop for all modes from 1 to nmod
        read(1,*)
        do 3 j=1,nato !The displacement vector of each mode is read
          read(1,*) (vm(j,k),k=1,3)
 3      continue
        write(2,*) ' '
        write(2,503) i
        write(2,*) ' '
        do 6 j=1,nato !The displacement vector of each mode is written
          write(2,502) j,(vm(j,k),k=1,3)
 6      continue
        suma=0.0d0
        do 4 l=1,nato
          if (dabs(vm(l,1)).gt.th) then
            x2=er(l,1)**2
          else
            x2=0.0d0
          endif
          if (dabs(vm(l,2)).gt.th) then
            y2=er(l,2)**2
          else
            y2=0.0d0
          endif
          if (dabs(vm(l,3)).gt.th) then
            z2=er(l,3)**2
          else
            z2=0.0d0
          endif
          suma=suma+(pra**2)*x2+(prb**2)*y2+(prc**2)*z2             
 4      continue   
        write(2,*) ' '
        write(2,500) i,dsqrt(suma)
        write(2,*) ' '
 2    continue      
      close(1)
      close(2)
      write(*,*) ' Calculation done...'
      write(*,*) ' '
 500  format(' minimum displacement (Angstroms) mode ',i4,' : ',f7.3)
 501  format(i4,3f10.6)
 502  format(i4,3f7.2)
 503  format(' Displacement vector of the mode: ',i4)
 504  format(3f10.4)
      end program 
