# Supplementary material for: Design of high-temperature f-block molecular nanomagnets through the control of vibration-induced spin relaxation
Source: Chem Sci. 2019 Dec 2;11(6):1593–8. doi: 10.1039/c9sc03133b (PMC7025469; doi:10.1039/c9sc03133b)
Supplement: Supplementary file 3 [file SC-011-C9SC03133B-s003.zip › SI/Home-Made-Codes/rates.f]

      program rates
      implicit double precision (a-h,o-z)
c
      integer,parameter ::   iorb = 1                      !! (OM)    on = 0; off = 1
      integer,parameter ::   icpr = 1                      !! (MLRPO) on = 0; off = 1
      integer,parameter ::   iram = 1                      !! (RM)    on = 0; off = 1
      integer,parameter ::  idtot = 10                     !! idtot = 2J+1 
      integer,parameter :: nmodos = 45                     !! nmodos = number of modes 
      integer,parameter ::  npmag = 15000                   !! npmag = number of magnetization points
      real,parameter ::      eot = 1.0d0                  !! eigenvalues Orbach threshold (s^-1)
      real,parameter ::      pot = 1.0d-16                 !! probability Orbach threshold (s^-1)
      real,parameter ::      mct = 1.0d-16                 !! Orbach mode contribution threshold (s^-1)
      real,parameter ::      edt = 1.0d0                   !! threshold to define different energies (cm^-1)
      real,parameter ::      ert = 1.0d-4                  !! eigenvalues Raman threshold (s^-1)
      real,parameter ::        dj = 4.5d0                  !! dj = J
      real,parameter ::      temp = 50.0d0                 !! temperature (K)
      real,parameter ::     sigma = 10.0d0                 !! gaussian width (cm^-1)
      real,parameter ::       tim = 1.0d-4                 !! tim = magnetization initial time (s)
      real,parameter ::       tfm = 1.0d1                 !! tfm = magnetization final time (s)
c
      real,parameter ::      hbar = 5.308838d-12           ! Planck constant (cm^-1*s)
      real,parameter ::      bolc = 0.69503457d0           ! Boltzmann constant (cm^-1/K)
      real,parameter ::        pi = 3.141592653589793238d0 ! pi number
c
      complex*16 ptb(idtot*nmodos,idtot),fon(idtot,idtot),vp,vpv(idtot)
      complex*16 vpj,vpk,vpvj(idtot),vpvk(idtot)
      dimension frec(nmodos),ene(idtot),orb(idtot,idtot),expz(idtot)
      dimension wr(idtot),wi(idtot),vl(1,idtot),vr(idtot,idtot)
      dimension popi(idtot),bvc(idtot,1),ipiv(idtot),avr(idtot,idtot)
      dimension orbrp(idtot,idtot),iorp(idtot,idtot),iordo(idtot)
      dimension work(4*idtot),hcmo(idtot,idtot,nmodos),ilmc(nmodos)
      dimension ram(idtot,idtot),rams(idtot,idtot)
      character*1 jobvl,jobvr
c
c     Input
c
      open(1,file='rates.out',status='unknown') 
      open(2,file='matrix.inp',status='unknown') 
      open(3,file='rates.inp',status='unknown')
      open(4,file='frrmcfpd2.inp',status='unknown')
c
      icon=0
      do 1 k=1,nmodos
        read(2,*)
        do 2 i=1,idtot
          icon=icon+1
          read(2,*) (ptb(icon,j),j=1,idtot) ! perturbation matrices in cm-1 ordered from -J to +J, following the order of the vibrational frec.
 2      continue
 1    continue
      close(2)
c
      read(3,*) (ene(i),i=1,idtot) ! increasing zero order energies in cm-1
      do 3 i=1,idtot
        read(3,*) (fon(i,j),j=1,idtot) ! zero order wave-f. ordered from -J to +J row-wise, following the order of the zero order energies
 3    continue
      read(3,*) (popi(i),i=1,idtot) ! initial populations following the order of the zero order energies
      if ((iorb.eq.1).and.(icpr.eq.1)) then
        do 20 i=1,idtot
          read(3,*) (iorp(i,j),j=1,idtot) ! recasting of the Orbach master matrix following the order of the zero order energies
 20     continue
        read(3,*) nzro ! number of the rows of the Orbach master matrix to be filled
        read(3,*) (iordo(i),i=1,nzro) ! order of the rows of the Orbach master matrix to be filled starting from the row with population 1
        read(3,*) cpom ! minimum contribution percentage in each of the Orbach relaxation pathway to show a given mode
      endif
      close(3)
c
      read(4,*)
      do 4 i=1,nmodos
        read(4,*) frec(i) ! vibrational frec. in cm-1 with increasing energy
 4    continue
      close(4)
c
c     Orbach mechanism (OM)
c
      if (iorb.eq.1) then
c
        do 5 i=1,idtot-1
          do 6 j=i+1,idtot
            if ((ene(i).ge.(ene(j)+edt)).or.
     &(ene(j).ge.(ene(i)+edt))) then
              sfi=0.0d0
              sif=0.0d0
              icon=0
              do 9 k=1,nmodos
                sstpa=1.0d0/(dexp(frec(k)/(bolc*temp))-1.0d0)
                sstpe=1.0d0/(1.0d0-dexp(-frec(k)/(bolc*temp)))
                distg=dexp(-0.5d0*(((dabs(ene(i)-ene(j))-frec(k))/sigma)
     &**2))/(sigma*dsqrt(2.0d0*pi))
                do 10 l=1,idtot
                  vpv(l)=(0.0,0.0) 
                  icon=con+1
                  do 11 m=1,idtot
                    vpv(l)=vpv(l)+ptb(icon,m)*fon(i,m)
 11               continue
 10             continue 
                vp=(0.0,0.0)
                do 12 l=1,idtot
                  vp=vp+fon(j,l)*vpv(l)
 12             continue
                svp=abs(vp)**2 
                sfi=sfi+svp*sstpa*distg
                sif=sif+svp*sstpe*distg
                if (ene(i).ge.(ene(j)+edt)) then
                  hcmo(i,j,k)=svp*sstpa*distg
                  hcmo(j,i,k)=svp*sstpe*distg
                else
                  hcmo(i,j,k)=svp*sstpe*distg
                  hcmo(j,i,k)=svp*sstpa*distg
                endif
 9            continue
              if (ene(i).ge.(ene(j)+edt)) then
                orb(i,j)=((2.0d0*pi)/hbar)*sfi
                orb(j,i)=((2.0d0*pi)/hbar)*sif
              else
                orb(i,j)=((2.0d0*pi)/hbar)*sif
                orb(j,i)=((2.0d0*pi)/hbar)*sfi
              endif
            else
              orb(i,j)=0.0d0
              orb(j,i)=0.0d0
            endif
 6        continue
 5      continue
        do 7 j=1,idtot
          orb(j,j)=0.0d0
          do 8 i=1,idtot
            if (i.ne.j) then
              orb(j,j)=orb(j,j)+orb(i,j)
            endif
 8        continue
          orb(j,j)=-orb(j,j)
 7      continue
        orbrp(:,:)=orb(:,:)
        jobvl='N';jobvr='V';n=idtot;lda=idtot
        ldvl=1;ldvr=idtot;lwork=4*idtot;info=0
        call dgeev(jobvl,jobvr,n,orb,lda,
     &wr,wi,vl,ldvl,vr,ldvr,work,lwork,info)
        if (info.ne.0) then
          write(1,*) ' '
          write(1,*) ' Problems with the master matrix diagonalization'
          write(1,*) ' '
          stop
        endif
        write(1,*) ' '
        write(1,*) ' -> Orbach mechanism (T = ',temp,' K)'
        write(1,*) ' '
        write(1,*) '  Master matrix eigenvalues (s^-1)'
        write(1,*) ' '
        do 13 i=1,idtot
          write(1,900) i,wr(i),wi(i)
 13     continue
        write(1,*) ' '
        write(1,*) '  Master matrix Eigenvectors'
        write(1,*) ' '
        do 14 i=1,idtot
          write(1,901) i,(vr(j,i),j=1,idtot)
 14     continue
        write(1,*) ' '
c
        n=idtot;nrhs=1;lda=idtot;ldb=idtot;info=0
        bvc(:,1)=popi(:);avr(:,:)=vr(:,:)
        call dgesv(n,nrhs,avr,lda,ipiv,bvc,ldb,info)     
        if (info.ne.0) then
          write(1,*) ' '
          write(1,*) ' Problems with solving the linear equation system 
     &of initial populations'
          write(1,*) ' '
          stop
        endif
        write(1,*) '  Solution of the linear equation system of initial 
     &populations'
        write(1,*) ' '
        write(1,902) (i,i=1,idtot)
        write(1,903) (bvc(i,1),i=1,idtot)
        write(1,*) ' '
        do 15 i=1,idtot
          expz(i)=0.0d0
          do 16 j=1,idtot
            expz(i)=expz(i)+(dble(j)-dj-1.0d0)*(abs(fon(i,j))**2)
 16       continue
 15     continue
        write(1,*) '  Zero order energies (cm^-1) and Jz expectation val
     &ues'
        write(1,*) ' '
        write(1,903) (ene(i),i=1,idtot)
        write(1,903) (expz(i),i=1,idtot)
        write(1,*) ' '
        write(1,*) '  Master matrix (s^-1)'
        write(1,*) ' '
        write(1,902) (i,i=1,idtot)
        do 29 i=1,idtot
          write(1,901) i,(orbrp(i,j),j=1,idtot)
 29     continue
        write(1,*) ' '
c
        open(5,file='rates.orbach.out',status='unknown') 
        write(5,*) 'time(s)',' ','mag(dless)'
        do 17 i=0,npmag
          vtime=tim+((tfm-tim)*dble(i))/dble(npmag)
          vmag=0.0d0
          do 18 j=1,idtot
            prob=0.0d0
            do 19 k=1,idtot
              if (dabs(wr(k)).lt.eot) then
                prob=prob+bvc(k,1)*vr(j,k)
              else  
                prob=prob+bvc(k,1)*vr(j,k)*dexp(vtime*wr(k))
              endif
 19         continue
            vmag=vmag+prob*expz(j)
 18       continue
          write(5,*) vtime,-vmag
 17     continue
        close(5)
c
      endif
c
c     Most likely relaxation pathway according to Orbach (MLRPO)
c
      if ((iorb.eq.1).and.(icpr.eq.1)) then
        write(1,*) ' -> Orbach relaxation pathway (T = ',temp,' K)'
        write(1,*) ' '
        do 21 i=1,idtot
          do 22 j=1,idtot
            if (iorp(i,j).eq.0) then
              orbrp(i,j)=0.0d0 
            endif 
 22       continue
 21     continue
        write(1,*) '  Master matrix after re-casting (s^-1)'
        write(1,*) ' '
        write(1,902) (i,i=1,idtot)
        do 30 i=1,idtot
          write(1,901) i,(orbrp(i,j),j=1,idtot)
 30     continue
        write(1,*) ' '
c
        do 24 i=1,nzro
          if (i.eq.1) then
            rpop=100.0d0
          else
            rpop=0.0d0
            do 27 j=1,i-1
              rpop=rpop+orbrp(iordo(i),iordo(j))
 27         continue
          endif
          rsum=0.0d0
          do 25 j=1,idtot
            rsum=rsum+orbrp(j,iordo(i))
 25       continue
          if (rsum.lt.pot) then
            do 28 j=1,idtot
              orbrp(j,iordo(i))=0.0d0
 28         continue
          else
            do 26 j=1,idtot
              orbrp(j,iordo(i))=(orbrp(j,iordo(i))/rsum)*rpop
 26         continue
          endif
 24     continue
c
        write(1,905) (i,i=1,idtot)
        do 23 i=1,idtot
          write(1,904) i,(orbrp(i,j),j=1,idtot)
 23     continue
        write(1,*) ' '
c
        write(1,*) '  Modes with contributions to the master matrix high
     &er than ',cpom,'%'
        write(1,*) ' '
        do 31 i=1,idtot
          do 32 j=1,idtot
            if (iorp(i,j).eq.1) then
              saux=0.0d0
              do 33 k=1,nmodos
                saux=saux+hcmo(i,j,k)
 33           continue        
              if (saux.ge.mct) then
                iaco=0
                do 34 k=1,nmodos
                  hcmo(i,j,k)=(hcmo(i,j,k)/saux)*100.0d0
                  if (hcmo(i,j,k).ge.cpom) then
                    iaco=iaco+1
                    ilmc(iaco)=k 
                  endif 
 34             continue
                write(1,906) j,i,(ilmc(k),hcmo(i,j,ilmc(k)),k=1,iaco)
              endif
            endif
 32       continue
 31     continue       
        write(1,*) ' '
c
      endif
c
c     Raman mechanism (RM)
c
      if (iram.eq.1) then
c
        do 35 m=1,idtot-1
          do 36 n=m+1,idtot
            sfi=0.0d0
            sif=0.0d0
            do 39 l=1,idtot
              if(((ene(l).ge.(ene(m)+edt)).or.(ene(m).ge.(ene(l)+edt)))
     &.and.((ene(l).ge.(ene(n)+edt)).or.(ene(n).ge.(ene(l)+edt)))) then
                iconj=0
                do 37 j=1,nmodos
                  sstaj=1.0d0/(dexp(frec(j)/(bolc*temp))-1.0d0)
                  sstej=1.0d0/(1.0d0-dexp(-frec(j)/(bolc*temp)))
                  distgj=dexp(-0.5d0*(((dabs(ene(l)-ene(n))-frec(j))/
     &sigma)**2))/(sigma*dsqrt(2.0d0*pi))
                  iconk=0
                  do 38 k=1,nmodos
                    sstak=1.0d0/(dexp(frec(k)/(bolc*temp))-1.0d0)
                    sstek=1.0d0/(1.0d0-dexp(-frec(k)/(bolc*temp)))
                    distgk=dexp(-0.5d0*(((dabs(ene(m)-ene(l))-frec(k))/
     &sigma)**2))/(sigma*dsqrt(2.0d0*pi))
                    do 50 i=1,idtot
                      vpvj(i)=(0.0,0.0) 
                      vpvk(i)=(0.0,0.0) 
                      do 51 ii=1,idtot
                        vpvj(i)=vpvj(i)+ptb(iconj+i,ii)*fon(n,ii)
                        vpvk(i)=vpvk(i)+ptb(iconk+i,ii)*fon(l,ii)
 51                   continue
 50                 continue 
                    vpj=(0.0,0.0);vpk=(0.0,0.0)
                    do 52 i=1,idtot
                      vpj=vpj+fon(l,i)*vpvj(i)
                      vpk=vpk+fon(m,i)*vpvk(i)
 52                 continue
                    svpj=abs(vpj)**2
                    svpk=abs(vpk)**2
                    ajak=(svpj/dabs(ene(l)-ene(n)))*(svpk/dabs(
     &ene(m)-ene(l)))*distgj*distgk*sstaj*sstak
                    ajek=(svpj/dabs(ene(l)-ene(n)))*(svpk/dabs(
     &ene(m)-ene(l)))*distgj*distgk*sstaj*sstek
                    ejak=(svpj/dabs(ene(l)-ene(n)))*(svpk/dabs(
     &ene(m)-ene(l)))*distgj*distgk*sstej*sstak
                    ejek=(svpj/dabs(ene(l)-ene(n)))*(svpk/dabs(
     &ene(m)-ene(l)))*distgj*distgk*sstej*sstek
                    if ((ene(l).ge.(ene(n)+edt)).and.(ene(m).ge.
     &(ene(l)+edt))) then
                      sfi=sfi+ajak
                      sif=sif+ejek
                    elseif ((ene(n).ge.(ene(l)+edt)).and.(ene(l).ge.
     &(ene(m)+edt))) then
                      sfi=sfi+ejek
                      sif=sif+ajak
                    elseif ((ene(l).ge.(ene(n)+edt)).and.(ene(l).ge.
     &(ene(m)+edt))) then
                      sfi=sfi+ajek
                      sif=sif+ejak
                    elseif ((ene(n).ge.(ene(l)+edt)).and.(ene(m).ge.
     &(ene(l)+edt))) then
                      sfi=sfi+ejak
                      sif=sif+ajek
                    endif
                    iconk=iconk+idtot
 38               continue
                  iconj=iconj+idtot
 37             continue
              endif
 39         continue
            ram(m,n)=((2.0d0*pi)/hbar)*sfi
            ram(n,m)=((2.0d0*pi)/hbar)*sif
 36       continue
 35     continue
        do 40 j=1,idtot
          ram(j,j)=0.0d0
          do 41 i=1,idtot
            if (i.ne.j) then
              ram(j,j)=ram(j,j)+ram(i,j)
            endif
 41       continue
          ram(j,j)=-ram(j,j)
 40     continue
        rams(:,:)=ram(:,:)
        jobvl='N';jobvr='V';n=idtot;lda=idtot
        ldvl=1;ldvr=idtot;lwork=4*idtot;info=0
        call dgeev(jobvl,jobvr,n,ram,lda,
     &wr,wi,vl,ldvl,vr,ldvr,work,lwork,info)
        if (info.ne.0) then
          write(1,*) ' '
          write(1,*) ' Problems with the master matrixdiagonalization'
          write(1,*) ' '
          stop
        endif
        write(1,*) ' '
        write(1,*) ' -> Raman mechanism (T = ',temp,' K)'
        write(1,*) ' '
        write(1,*) '  Master matrix eigenvalues (s^-1)'
        write(1,*) ' '
        do 42 i=1,idtot
          write(1,900) i,wr(i),wi(i)
 42     continue
        write(1,*) ' '
        write(1,*) '  Master matrix Eigenvectors'
        write(1,*) ' '
        do 43 i=1,idtot
          write(1,901) i,(vr(j,i),j=1,idtot)
 43     continue
        write(1,*) ' '
c
        n=idtot;nrhs=1;lda=idtot;ldb=idtot;info=0
        bvc(:,1)=popi(:);avr(:,:)=vr(:,:)
        call dgesv(n,nrhs,avr,lda,ipiv,bvc,ldb,info)     
        if (info.ne.0) then
          write(1,*) ' '
          write(1,*) ' Problems with solving the linear equation system 
     &of initial populations'
          write(1,*) ' '
          stop
        endif
        write(1,*) '  Solution of the linear equation system of initial 
     &populations'
        write(1,*) ' '
        write(1,902) (i,i=1,idtot)
        write(1,903) (bvc(i,1),i=1,idtot)
        write(1,*) ' '
        do 44 i=1,idtot
          expz(i)=0.0d0
          do 45 j=1,idtot
            expz(i)=expz(i)+(dble(j)-dj-1.0d0)*(abs(fon(i,j))**2)
 45       continue
 44     continue
        write(1,*) '  Zero order energies (cm^-1) and Jz expectation val
     &ues'
        write(1,*) ' '
        write(1,903) (ene(i),i=1,idtot)
        write(1,903) (expz(i),i=1,idtot)
        write(1,*) ' '
        write(1,*) '  Master matrix (s^-1)'
        write(1,*) ' '
        write(1,902) (i,i=1,idtot)
        do 46 i=1,idtot
          write(1,901) i,(rams(i,j),j=1,idtot)
 46     continue
        write(1,*) ' '
c
        open(6,file='rates.raman.out',status='unknown')
        write(6,*) 'time(s)',' ','mag(dless)'
        do 47 i=0,npmag
          vtime=tim+((tfm-tim)*dble(i))/dble(npmag)
          vmag=0.0d0
          do 48 j=1,idtot
            prob=0.0d0
            do 49 k=1,idtot
              if (dabs(wr(k)).lt.ert) then
                prob=prob+bvc(k,1)*vr(j,k)
              else  
                prob=prob+bvc(k,1)*vr(j,k)*dexp(vtime*wr(k))
              endif
 49         continue
            vmag=vmag+prob*expz(j)
 48       continue
          write(6,*) vtime,-vmag
 47     continue
        close(6)
c
      endif
c
      close(1)
c
 900  format ('  ',i8,'  (',es16.8e3,',',es16.8e3,')')
 901  format ('  ',i8,'  ',1000(es16.8e3,' '))
 902  format ('      ',1000(i8,'         '))
 903  format ('            ',1000(es16.8e3,' '))
 904  format ('  ',i8,' ',1000(f5.1,' '))
 905  format ('           ',1000(i4,'  '))
 906  format ('       ',i3,' -> ',i3,';',1000(' ',i3,'(',f5.1,')'))
      stop
      end program
