# Supplementary material for: Design of high-temperature f-block molecular nanomagnets through the control of vibration-induced spin relaxation
Source: Chem Sci. 2019 Dec 2;11(6):1593–8. doi: 10.1039/c9sc03133b (PMC7025469; doi:10.1039/c9sc03133b)
Supplement: Supplementary file 3 [file SC-011-C9SC03133B-s003.zip › SI/Home-Made-Codes/rates.inp]

0.0 0.0 159.3 159.3 331.0 331.0 499.1 499.1 638.3 638.3
(0.435539,-0.833006) (-0.000024,-0.000294) (0.160042,-0.023895) (0.239069,0.080077) (0.114122,0.114559) (0.000811,0.002354) (-0.001229,0.008960) (0.007699,-0.010204) (-0.014199,0.007144) (-0.001985,0.000000)
(0.000920,-0.001759) (-0.012910,0.009273) (-0.012610,0.002095) (-0.008510,-0.003063) (0.001711,0.001809) (-0.048643,-0.154213) (-0.039807,0.248961) (0.095329,-0.130755) (-0.000250,-0.000158) (0.939996,0.000000)
(0.007229,-0.014409) (0.293500,-0.213765) (0.601983,-0.096242) (-0.381549,-0.123050) (-0.028527,-0.028125) (-0.131173,-0.397684) (0.054885,-0.362804) (-0.082460,0.115559) (0.000350,0.000005) (0.061467,0.000000)
(-0.027565,0.054940) (0.000153,-0.000315) (0.140266,-0.021881) (0.348890,0.113643) (-0.296628,-0.295585) (0.012345,0.038111) (0.061123,-0.396214) (0.355982,-0.494897) (-0.322685,0.166469) (0.016121,0.000000)
(-0.017894,0.034717) (0.409019,-0.297037) (0.378173,-0.059942) (0.018945,0.006479) (-0.159056,-0.158660) (0.148601,0.450720) (-0.080864,0.527142) (0.076450,-0.106902) (0.104130,-0.053740) (-0.069387,0.000000)
(-0.031790,0.061676) (-0.095475,0.067937) (0.130048,-0.018976) (0.505610,0.169636) (-0.332550,-0.338587) (-0.068155,-0.214071) (0.002921,-0.019808) (-0.226543,0.308684) (0.451422,-0.227476) (0.039057,-0.000000)
(0.123192,-0.235811) (0.310780,-0.221849) (-0.552244,0.082863) (-0.307901,-0.102257) (-0.311798,-0.315107) (0.046052,0.144180) (0.045722,-0.281991) (-0.008190,0.010846) (0.208925,-0.105710) (0.101392,0.000000)
(0.046949,-0.089867) (-0.190435,0.136230) (-0.013406,0.002237) (-0.271110,-0.090048) (-0.106468,-0.107579) (-0.134915,-0.422266) (-0.051937,0.320253) (0.329156,-0.451105) (0.340536,-0.172731) (-0.266051,0.000000)
(-0.055419,0.105719) (0.513165,-0.365818) (-0.291353,0.043615) (0.386158,0.128264) (0.244213,0.247181) (-0.129472,-0.405289) (-0.010030,0.060280) (0.081792,-0.111663) (0.026232,-0.013285) (-0.103507,0.000000)
(0.048057,-0.091674) (0.023945,-0.017066) (-0.136874,0.020598) (-0.058046,-0.019103) (-0.298847,-0.302841) (-0.105540,-0.331059) (-0.065686,0.401566) (-0.173901,0.237797) (-0.562255,0.284659) (-0.119364,0.000000)
1.0 0.0 0.0 0.0 0.0 0.0 0.0 0.0 0.0 0.0
0 0 0 0 0 0 0 0 0 0
0 0 1 1 1 1 1 1 1 1
1 0 0 0 0 0 0 0 0 0
1 0 0 0 1 1 1 1 1 1
1 0 1 0 0 0 0 0 0 0
1 0 1 0 0 0 1 1 1 1
1 0 1 0 1 0 0 0 0 0
1 0 1 0 1 0 0 0 1 1
1 0 1 0 1 0 1 0 0 0
1 0 1 0 1 0 1 0 0 0
9
1 3 5 7 9 10 8 6 4
10.0
