# Supplementary material for: Design of high-temperature f-block molecular nanomagnets through the control of vibration-induced spin relaxation
Source: Chem Sci. 2019 Dec 2;11(6):1593–8. doi: 10.1039/c9sc03133b (PMC7025469; doi:10.1039/c9sc03133b)
Supplement: Supplementary file 3 [file SC-011-C9SC03133B-s003.zip › SI/Orbach-mag/Orbach-tau-T.txt]

temp(K)    lntr(s)
6        17.7312910
7        13.1481940
8         9.6941184
9         6.9893559
10        4.8058553
11        2.9986967
12        1.4717651
13        0.1592185
14       -0.9854062 
15       -1.9956522 
20       -5.7191964
25       -8.1538676
30       -9.8960097
40      -12.2570030
50      -13.8105580
