# Supplementary material for: Design of high-temperature f-block molecular nanomagnets through the control of vibration-induced spin relaxation
Source: Chem Sci. 2019 Dec 2;11(6):1593–8. doi: 10.1039/c9sc03133b (PMC7025469; doi:10.1039/c9sc03133b)
Supplement: Supplementary file 3 [file SC-011-C9SC03133B-s003.zip › SI/Orbach-mag/rates.orbach10K.out]

 time(s) mag(dless)
  0.20000000298023224        4.1418347889450606     
  0.23332000216643015        4.1407058181195824     
  0.26664000135262805        4.1395771550262195     
  0.29996000053882599        4.1384487995810888     
  0.33327999972502387        4.1373207517003339     
  0.36659999891122186        4.1361930113001169     
  0.39991999809741974        4.1350655782966284     
  0.43323999728361762        4.1339384526060776     
  0.46655999646981555        4.1328116341446997     
  0.49987999565601349        4.1316851228287472     
  0.53319999484221148        4.1305589185745015     
  0.56651999402840936        4.1294330212982668     
  0.59983999321460724        4.1283074309163625     
  0.63315999240080512        4.1271821473451391     
  0.66647999158700300        4.1260571705009683     
  0.69979999077320099        4.1249325003002406     
  0.73311998995939887        4.1238081366593740     
  0.76643998914559686        4.1226840794948032     
  0.79975998833179474        4.1215603287229943     
  0.83307998751799262        4.1204368842604291     
  0.86639998670419061        4.1193137460236162     
  0.89971998589038849        4.1181909139290829     
  0.93303998507658636        4.1170683878933847     
  0.96635998426278436        4.1159461678330933     
  0.99967998344898223        4.1148242536648105     
   1.0329999826351801        4.1137026453051533     
   1.0663199818213780        4.1125813426707678     
   1.0996399810075759        4.1114603456783181     
   1.1329599801937738        4.1103396542444939     
   1.1662799793799719        4.1092192682860098     
   1.1995999785661697        4.1080991877195947     
   1.2329199777523676        4.1069794124620085     
   1.2662399769385655        4.1058599424300324     
   1.2995599761247636        4.1047407775404672     
   1.3328799753109615        4.1036219177101341     
   1.3661999744971594        4.1025033628558862     
   1.3995199736833572        4.1013851128945920     
   1.4328399728695551        4.1002671677431470     
   1.4661599720557530        4.0991495273184606     
   1.4994799712419511        4.0980321915374764     
   1.5327999704281490        4.0969151603171534     
   1.5661199696143469        4.0957984335744779     
   1.5994399688005447        4.0946820112264515     
   1.6327599679867426        4.0935658931901058     
   1.6660799671729405        4.0924500793824929     
   1.6993999663591386        4.0913345697206847     
   1.7327199655453365        4.0902193641217801     
   1.7660399647315344        4.0891044625028972     
   1.7993599639177322        4.0879898647811768     
   1.8326799631039301        4.0868755708737865     
   1.8659999622901280        4.0857615806979100     
   1.8993199614763261        4.0846478941707591     
   1.9326399606625240        4.0835345112095656     
   1.9659599598487218        4.0824214317315821     
   1.9992799590349197        4.0813086556540883     
   2.0325999582211178        4.0801961828943858     
   2.0659199574073153        4.0790840133697914     
   2.0992399565935136        4.0779721469976540     
   2.1325599557797115        4.0768605836953400     
   2.1658799549659093        4.0757493233802400     
   2.1991999541521072        4.0746383659697667     
   2.2325199533383051        4.0735277113813533     
   2.2658399525245030        4.0724173595324578     
   2.2991599517107009        4.0713073103405613     
   2.3324799508968987        4.0701975637231671     
   2.3657999500830966        4.0690881195977973     
   2.3991199492692949        4.0679789778820012     
   2.4324399484554928        4.0668701384933499     
   2.4657599476416907        4.0657616013494327     
   2.4990799468278886        4.0646533663678674     
   2.5323999460140865        4.0635454334662890     
   2.5657199452002843        4.0624378025623589     
   2.5990399443864822        4.0613304735737588     
   2.6323599435726801        4.0602234464181937     
   2.6656799427588780        4.0591167210133898     
   2.6989999419450759        4.0580102972770966     
   2.7323199411312737        4.0569041751270873     
   2.7656399403174716        4.0557983544811567     
   2.7989599395036699        4.0546928352571179     
   2.8322799386898678        4.0535876173728145     
   2.8655999378760657        4.0524827007461042     
   2.8989199370622636        4.0513780852948740     
   2.9322399362484615        4.0502737709370296     
   2.9655599354346593        4.0491697575904988     
   2.9988799346208572        4.0480660451732327     
   3.0321999338070551        4.0469626336032061     
   3.0655199329932530        4.0458595227984109     
   3.0988399321794509        4.0447567126768691     
   3.1321599313656487        4.0436542031566223     
   3.1654799305518466        4.0425519941557306     
   3.1987999297380449        4.0414500855922784     
   3.2321199289242428        4.0403484773843745     
   3.2654399281104407        4.0392471694501486     
   3.2987599272966386        4.0381461617077550     
   3.3320799264828365        4.0370454540753657     
   3.3653999256690343        4.0359450464711770     
   3.3987199248552322        4.0348449388134089     
   3.4320399240414301        4.0337451310203019     
   3.4653599232276280        4.0326456230101204     
   3.4986799224138259        4.0315464147011522     
   3.5319999216000237        4.0304475060117024     
   3.5653199207862216        4.0293488968601032     
   3.5986399199724199        4.0282505871647070     
   3.6319599191586178        4.0271525768438865     
   3.6652799183448157        4.0260548658160422     
   3.6985999175310136        4.0249574539995931     
   3.7319199167172115        4.0238603413129796     
   3.7652399159034093        4.0227635276746669     
   3.7985599150896072        4.0216670130031389     
   3.8318799142758051        4.0205707972169042     
   3.8651999134620030        4.0194748802344966     
   3.8985199126482009        4.0183792619744656     
   3.9318399118343987        4.0172839423553883     
   3.9651599110205966        4.0161889212958615     
   3.9984799102067949        4.0150941987145030     
   4.0317999093929924        4.0139997745299549     
   4.0651199085791907        4.0129056486608823     
   4.0984399077653890        4.0118118210259706     
   4.1317599069515865        4.0107182915439257     
   4.1650799061377839        4.0096250601334811     
   4.1983999053239822        4.0085321267133880     
   4.2317199045101805        4.0074394912024189     
   4.2650399036963780        4.0063471535193740     
   4.2983599028825763        4.0052551135830701     
   4.3316799020687737        4.0041633713123463     
   4.3649999012549721        4.0030719266260713     
   4.3983199004411695        4.0019807794431221     
   4.4316398996273678        4.0008899296824136     
   4.4649598988135653        3.9997993772628702     
   4.4982798979997636        3.9987091221034454     
   4.5315998971859610        3.9976191641231136     
   4.5649198963721593        3.9965295032408688     
   4.5982398955583577        3.9954401393757291     
   4.6315598947445551        3.9943510724467348     
   4.6648798939307534        3.9932623023729468     
   4.6981998931169509        3.9921738290734501     
   4.7315198923031492        3.9910856524673504     
   4.7648398914893466        3.9899977724737758     
   4.7981598906755449        3.9889101890118757     
   4.8314798898617424        3.9878229020008233     
   4.8647998890479407        3.9867359113598115     
   4.8981198882341381        3.9856492170080573     
   4.9314398874203365        3.9845628188647990     
   4.9647598866065339        3.9834767168492968     
   4.9980798857927322        3.9823909108808326     
   5.0313998849789305        3.9813054008787114     
   5.0647198841651280        3.9802201867622578     
   5.0980398833513263        3.9791352684508206     
   5.1313598825375237        3.9780506458637710     
   5.1646798817237221        3.9769663189204998     
   5.1979998809099195        3.9758822875404221     
   5.2313198800961178        3.9747985516429738     
   5.2646398792823152        3.9737151111476128     
   5.2979598784685136        3.9726319659738203     
   5.3312798776547110        3.9715491160410958     
   5.3645998768409093        3.9704665612689656     
   5.3979198760271077        3.9693843015769739     
   5.4312398752133051        3.9683023368846886     
   5.4645598743995034        3.9672206671117003     
   5.4978798735857008        3.9661392921776208     
   5.5311998727718992        3.9650582120020825     
   5.5645198719580966        3.9639774265047421     
   5.5978398711442949        3.9628969356052757     
   5.6311598703304924        3.9618167392233823     
   5.6644798695166907        3.9607368372787848     
   5.6977998687028881        3.9596572296912247     
   5.7311198678890864        3.9585779163804689     
   5.7644398670752839        3.9574988972663014     
   5.7977598662614822        3.9564201722685310     
   5.8310798654476805        3.9553417413069902     
   5.8643998646338780        3.9542636043015307     
   5.8977198638200763        3.9531857611720249     
   5.9310398630062737        3.9521082118383721     
   5.9643598621924721        3.9510309562204871     
   5.9976798613786695        3.9499539942383102     
   6.0309998605648678        3.9488773258118042     
   6.0643198597510652        3.9478009508609508     
   6.0976398589372636        3.9467248693057573     
   6.1309598581234610        3.9456490810662479     
   6.1642798573096593        3.9445735860624742     
   6.1975998564958577        3.9434983842145028     
   6.2309198556820551        3.9424234754424310     
   6.2642398548682534        3.9413488596663684     
   6.2975598540544508        3.9402745368064540     
   6.3308798532406492        3.9392005067828437     
   6.3641998524268466        3.9381267695157178     
   6.3975198516130449        3.9370533249252770     
   6.4308398507992424        3.9359801729317434     
   6.4641598499854407        3.9349073134553625     
   6.4974798491716381        3.9338347464164012     
   6.5307998483578364        3.9327624717351473     
   6.5641198475440339        3.9316904893319102     
   6.5974398467302322        3.9306187991270209     
   6.6307598459164305        3.9295474010408351     
   6.6640798451026280        3.9284762949937240     
   6.6973998442888263        3.9274054809060894     
   6.7307198434750237        3.9263349586983445     
   6.7640398426612220        3.9252647282909328     
   6.7973598418474195        3.9241947896043148     
   6.8306798410336178        3.9231251425589733     
   6.8639998402198152        3.9220557870754154     
   6.8973198394060136        3.9209867230741655     
   6.9306398385922110        3.9199179504757744     
   6.9639598377784093        3.9188494692008109     
   6.9972798369646076        3.9177812791698665     
   7.0305998361508051        3.9167133803035563     
   7.0639198353370034        3.9156457725225131     
   7.0972398345232008        3.9145784557473955     
   7.1305598337093992        3.9135114298988798     
   7.1638798328955966        3.9124446948976677     
   7.1971998320817949        3.9113782506644803     
   7.2305198312679924        3.9103120971200602     
   7.2638398304541907        3.9092462341851735     
   7.2971598296403881        3.9081806617806047     
   7.3304798288265864        3.9071153798271636     
   7.3637998280127848        3.9060503882456779     
   7.3971198271989822        3.9049856869570005     
   7.4304398263851805        3.9039212758820026     
   7.4637598255713780        3.9028571549415796     
   7.4970798247575763        3.9017933240566465     
   7.5303998239437737        3.9007297831481416     
   7.5637198231299720        3.8996665321370232     
   7.5970398223161695        3.8986035709442719     
   7.6303598215023678        3.8975408994908882     
   7.6636798206885652        3.8964785176978984     
   7.6969998198747636        3.8954164254863461     
   7.7303198190609610        3.8943546227772985     
   7.7636398182471593        3.8932931094918426     
   7.7969598174333576        3.8922318855510896     
   7.8302798166195551        3.8911709508761692     
   7.8635998158057534        3.8901103053882342     
   7.8969198149919508        3.8890499490084594     
   7.9302398141781492        3.8879898816580405     
   7.9635598133643466        3.8869301032581935     
   7.9968798125505449        3.8858706137301580     
   8.0301998117367432        3.8848114129951941     
   8.0635198109229407        3.8837525009745817     
   8.0968398101091381        3.8826938775896269     
   8.1301598092953355        3.8816355427616500     
   8.1634798084815348        3.8805774964120001     
   8.1967998076677322        3.8795197384620423     
   8.2301198068539296        3.8784622688331685     
   8.2634398060401288        3.8774050874467845     
   8.2967598052263263        3.8763481942243248     
   8.3300798044125237        3.8752915890872415     
   8.3633998035987211        3.8742352719570077     
   8.3967198027849204        3.8731792427551235     
   8.4300398019711178        3.8721235014031015     
   8.4633598011573152        3.8710680478224826     
   8.4966798003435127        3.8700128819348252     
   8.5299997995297119        3.8689580036617119     
   8.5633197987159093        3.8679034129247456     
   8.5966397979021067        3.8668491096455497     
   8.6299597970883060        3.8657950937457706     
   8.6632797962745034        3.8647413651470739     
   8.6965997954607008        3.8636879237711490     
   8.7299197946468983        3.8626347695397030     
   8.7632397938330975        3.8615819023744704     
   8.7965597930192949        3.8605293221971997     
   8.8298797922054924        3.8594770289296676     
   8.8631997913916898        3.8584250224936669     
   8.8965197905778890        3.8573733028110140     
   8.9298397897640864        3.8563218698035473     
   8.9631597889502839        3.8552707233931249     
   8.9964797881364831        3.8542198635016267     
   9.0297997873226805        3.8531692900509555     
   9.0631197865088780        3.8521190029630317     
   9.0964397856950754        3.8510690021598011     
   9.1297597848812746        3.8500192875632271     
   9.1630797840674720        3.8489698590952983     
   9.1963997832536695        3.8479207166780216     
   9.2297197824398669        3.8468718602334251     
   9.2630397816260661        3.8458232896835600     
   9.2963597808122636        3.8447750049504981     
   9.3296797799984610        3.8437270059563313     
   9.3629997791846602        3.8426792926231741     
   9.3963197783708576        3.8416318648731616     
   9.4296397775570551        3.8405847226284502     
   9.4629597767432525        3.8395378658112178     
   9.4962797759294517        3.8384912943436622     
   9.5295997751156492        3.8374450081480056     
   9.5629197743018466        3.8363990071464875     
   9.5962397734880440        3.8353532912613706     
   9.6295597726742432        3.8343078604149397     
   9.6628797718604407        3.8332627145294973     
   9.6961997710466381        3.8322178535273723     
   9.7295197702328355        3.8311732773309104     
   9.7628397694190348        3.8301289858624794     
   9.7961597686052322        3.8290849790444703     
   9.8294797677914296        3.8280412567992932     
   9.8627997669776288        3.8269978190493794     
   9.8961197661638263        3.8259546657171817     
   9.9294397653500237        3.8249117967251749     
   9.9627597645362211        3.8238692119958544     
   9.9960797637224204        3.8228269114517364     
   10.029399762908618        3.8217848950153583     
   10.062719762094815        3.8207431626092792     
   10.096039761281013        3.8197017141560772     
   10.129359760467212        3.8186605495783543     
   10.162679759653409        3.8176196687987320     
   10.195999758839607        3.8165790717398544     
   10.229319758025806        3.8155387583243843     
   10.262639757212003        3.8144987284750083     
   10.295959756398201        3.8134589821144318     
   10.329279755584398        3.8124195191653807     
   10.362599754770597        3.8113803395506052     
   10.395919753956795        3.8103414431928737     
   10.429239753142992        3.8093028300149787     
   10.462559752329190        3.8082644999397290     
   10.495879751515389        3.8072264528899589     
   10.529199750701586        3.8061886887885219     
   10.562519749887784        3.8051512075582918     
   10.595839749073983        3.8041140091221650     
   10.629159748260181        3.8030770934030582     
   10.662479747446378        3.8020404603239086     
   10.695799746632575        3.8010041098076734     
   10.729119745818775        3.7999680417773360     
   10.762439745004972        3.7989322561558949     
   10.795759744191169        3.7978967528663707     
   10.829079743377367        3.7968615318318091     
   10.862399742563566        3.7958265929752710     
   10.895719741749764        3.7947919362198412     
   10.929039740935961        3.7937575614886270     
   10.962359740122160        3.7927234687047529     
   10.995679739308358        3.7916896577913684     
   11.028999738494555        3.7906561286716407     
   11.062319737680752        3.7896228812687593     
   11.095639736866952        3.7885899155059346     
   11.128959736053149        3.7875572313063977     
   11.162279735239347        3.7865248285934014     
   11.195599734425544        3.7854927072902176     
   11.228919733611743        3.7844608673201403     
   11.262239732797941        3.7834293086064865     
   11.295559731984138        3.7823980310725900     
   11.328879731170336        3.7813670346418089     
   11.362199730356535        3.7803363192375192     
   11.395519729542732        3.7793058847831205     
   11.428839728728930        3.7782757312020316     
   11.462159727915129        3.7772458584176931     
   11.495479727101326        3.7762162663535666     
   11.528799726287524        3.7751869549331327     
   11.562119725473721        3.7741579240798950     
   11.595439724659920        3.7731291737173782     
   11.628759723846118        3.7721007037691243     
   11.662079723032315        3.7710725141587011     
   11.695399722218513        3.7700446048096938     
   11.728719721404712        3.7690169756457093     
   11.762039720590909        3.7679896265903761     
   11.795359719777107        3.7669625575673416     
   11.828679718963306        3.7659357685002770     
   11.861999718149503        3.7649092593128710     
   11.895319717335701        3.7638830299288362     
   11.928639716521898        3.7628570802719024     
   11.961959715708097        3.7618314102658243     
   11.995279714894295        3.7608060198343747     
   12.028599714080492        3.7597809089013472     
   12.061919713266690        3.7587560773905579     
   12.095239712452889        3.7577315252258412     
   12.128559711639086        3.7567072523310552     
   12.161879710825284        3.7556832586300755     
   12.195199710011483        3.7546595440468016     
   12.228519709197680        3.7536361085051517     
   12.261839708383878        3.7526129519290650     
   12.295159707570075        3.7515900742425021     
   12.328479706756275        3.7505674753694440     
   12.361799705942472        3.7495451552338923     
   12.395119705128669        3.7485231137598696     
   12.428439704314867        3.7475013508714183     
   12.461759703501066        3.7464798664926033     
   12.495079702687264        3.7454586605475084     
   12.528399701873461        3.7444377329602396     
   12.561719701059660        3.7434170836549208     
   12.595039700245858        3.7423967125557014     
   12.628359699432055        3.7413766195867471     
   12.661679698618252        3.7403568046722451     
   12.694999697804452        3.7393372677364058     
   12.728319696990649        3.7383180087034571     
   12.761639696176847        3.7372990274976496     
   12.794959695363044        3.7362803240432534     
   12.828279694549243        3.7352618982645600     
   12.861599693735441        3.7342437500858812     
   12.894919692921638        3.7332258794315489     
   12.928239692107836        3.7322082862259176     
   12.961559691294035        3.7311909703933588     
   12.994879690480232        3.7301739318582685     
   13.028199689666430        3.7291571705450623     
   13.061519688852629        3.7281406863781736     
   13.094839688038826        3.7271244792820601     
   13.128159687225024        3.7261085491811978     
   13.161479686411221        3.7250928960000849     
   13.194799685597420        3.7240775196632385     
   13.228119684783618        3.7230624200951965     
   13.261439683969815        3.7220475972205196     
   13.294759683156013        3.7210330509637854     
   13.328079682342212        3.7200187812495957     
   13.361399681528409        3.7190047880025712     
   13.394719680714607        3.7179910711473521     
   13.428039679900806        3.7169776306086000     
   13.461359679087003        3.7159644663109979     
   13.494679678273201        3.7149515781792490     
   13.527999677459398        3.7139389661380764     
   13.561319676645597        3.7129266301122246     
   13.594639675831795        3.7119145700264569     
   13.627959675017992        3.7109027858055579     
   13.661279674204190        3.7098912773743344     
   13.694599673390389        3.7088800446576116     
   13.727919672576586        3.7078690875802369     
   13.761239671762784        3.7068584060670755     
   13.794559670948983        3.7058480000430163     
   13.827879670135180        3.7048378694329656     
   13.861199669321378        3.7038280141618531     
   13.894519668507575        3.7028184341546262     
   13.927839667693775        3.7018091293362558     
   13.961159666879972        3.7008000996317314     
   13.994479666066169        3.6997913449660618     
   14.027799665252367        3.6987828652642789     
   14.061119664438566        3.6977746604514321     
   14.094439663624764        3.6967667304525951     
   14.127759662810961        3.6957590751928575     
   14.161079661997160        3.6947516945973331     
   14.194399661183358        3.6937445885911546     
   14.227719660369555        3.6927377570994739     
   14.261039659555752        3.6917312000474660     
   14.294359658741952        3.6907249173603236     
   14.327679657928149        3.6897189089632612     
   14.360999657114347        3.6887131747815145     
   14.394319656300544        3.6877077147403377     
   14.427639655486743        3.6867025287650055     
   14.460959654672941        3.6856976167808155     
   14.494279653859138        3.6846929787130818     
   14.527599653045337        3.6836886144871435     
   14.560919652231535        3.6826845240283541     
   14.594239651417732        3.6816807072620943     
   14.627559650603930        3.6806771641137597     
   14.660879649790129        3.6796738945087681     
   14.694199648976326        3.6786708983725589     
   14.727519648162524        3.6776681756305893     
   14.760839647348721        3.6766657262083391     
   14.794159646534920        3.6756635500313064     
   14.827479645721118        3.6746616470250126     
   14.860799644907315        3.6736600171149956     
   14.894119644093513        3.6726586602268161     
   14.927439643279712        3.6716575762860546     
   14.960759642465909        3.6706567652183129     
   14.994079641652107        3.6696562269492099     
   15.027399640838306        3.6686559614043874     
   15.060719640024503        3.6676559685095080     
   15.094039639210701        3.6666562481902520     
   15.127359638396898        3.6656568003723216     
   15.160679637583097        3.6646576249814409     
   15.193999636769295        3.6636587219433498     
   15.227319635955492        3.6626600911838132     
   15.260639635141690        3.6616617326286129     
   15.293959634327889        3.6606636462035507     
   15.327279633514086        3.6596658318344533     
   15.360599632700284        3.6586682894471618     
   15.393919631886483        3.6576710189675423     
   15.427239631072680        3.6566740203214767     
   15.460559630258878        3.6556772934348691     
   15.493879629445075        3.6546808382336460     
   15.527199628631275        3.6536846546437509     
   15.560519627817472        3.6526887425911485     
   15.593839627003669        3.6516931020018246     
   15.627159626189867        3.6506977328017833     
   15.660479625376066        3.6497026349170509     
   15.693799624562264        3.6487078082736728     
   15.727119623748461        3.6477132527977139     
   15.760439622934660        3.6467189684152612     
   15.793759622120858        3.6457249550524202     
   15.827079621307055        3.6447312126353171     
   15.860399620493252        3.6437377410900971     
   15.893719619679452        3.6427445403429277     
   15.927039618865649        3.6417516103199956     
   15.960359618051847        3.6407589509475078     
   15.993679617238044        3.6397665621516890     
   16.026999616424241        3.6387744438587890     
   16.060319615610439        3.6377825959950729     
   16.093639614796636        3.6367910184868268     
   16.126959613982837        3.6357997112603608     
   16.160279613169035        3.6348086742419983     
   16.193599612355232        3.6338179073580914     
   16.226919611541430        3.6328274105350036     
   16.260239610727627        3.6318371836991239     
   16.293559609913824        3.6308472267768606     
   16.326879609100025        3.6298575396946391     
   16.360199608286223        3.6288681223789090     
   16.393519607472420        3.6278789747561371     
   16.426839606658618        3.6268900967528115     
   16.460159605844815        3.6259014882954399     
   16.493479605031013        3.6249131493105495     
   16.526799604217210        3.6239250797246902     
   16.560119603403411        3.6229372794644275     
   16.593439602589608        3.6219497484563496     
   16.626759601775806        3.6209624866270662     
   16.660079600962003        3.6199754939032043     
   16.693399600148201        3.6189887702114110     
   16.726719599334398        3.6180023154783547     
   16.760039598520596        3.6170161296307222     
   16.793359597706793        3.6160302125952239     
   16.826679596892994        3.6150445642985858     
   16.859999596079192        3.6140591846675560     
   16.893319595265389        3.6130740736289022     
   16.926639594451586        3.6120892311094122     
   16.959959593637784        3.6111046570358947     
   16.993279592823981        3.6101203513351758     
   17.026599592010179        3.6091363139341044     
   17.059919591196380        3.6081525447595468     
   17.093239590382577        3.6071690437383919     
   17.126559589568775        3.6061858107975460     
   17.159879588754972        3.6052028458639360     
   17.193199587941169        3.6042201488645111     
   17.226519587127367        3.6032377197262364     
   17.259839586313564        3.6022555583761005     
   17.293159585499762        3.6012736647411092     
   17.326479584685963        3.6002920387482891     
   17.359799583872160        3.5993106803246890     
   17.393119583058358        3.5983295893973732     
   17.426439582244555        3.5973487658934302     
   17.459759581430752        3.5963682097399641     
   17.493079580616950        3.5953879208641037     
   17.526399579803147        3.5944078991929929     
   17.559719578989348        3.5934281446537990     
   17.593039578175546        3.5924486571737080     
   17.626359577361743        3.5914694366799247     
   17.659679576547941        3.5904904830996744     
   17.692999575734138        3.5895117963602043     
   17.726319574920335        3.5885333763887783     
   17.759639574106533        3.5875552231126799     
   17.792959573292734        3.5865773364592166     
   17.826279572478931        3.5855997163557123     
   17.859599571665129        3.5846223627295108     
   17.892919570851326        3.5836452755079757     
   17.926239570037524        3.5826684546184935     
   17.959559569223721        3.5816918999884662     
   17.992879568409919        3.5807156115453180     
   18.026199567596116        3.5797395892164920     
   18.059519566782317        3.5787638329294515     
   18.092839565968514        3.5777883426116799     
   18.126159565154712        3.5768131181906795     
   18.159479564340909        3.5758381595939723     
   18.192799563527107        3.5748634667491017     
   18.226119562713304        3.5738890395836296     
   18.259439561899502        3.5729148780251365     
   18.292759561085703        3.5719409820012258     
   18.326079560271900        3.5709673514395170     
   18.359399559458097        3.5699939862676517     
   18.392719558644295        3.5690208864132904     
   18.426039557830492        3.5680480518041149     
   18.459359557016690        3.5670754823678235     
   18.492679556202887        3.5661031780321362     
   18.525999555389088        3.5651311387247935     
   18.559319554575286        3.5641593643735536     
   18.592639553761483        3.5631878549061970     
   18.625959552947680        3.5622166102505202     
   18.659279552133878        3.5612456303343429     
   18.692599551320075        3.5602749150855031     
   18.725919550506273        3.5593044644318574     
   18.759239549692470        3.5583342783012841     
   18.792559548878671        3.5573643566216795     
   18.825879548064869        3.5563946993209603     
   18.859199547251066        3.5554253063270629     
   18.892519546437264        3.5544561775679435     
   18.925839545623461        3.5534873129715763     
   18.959159544809658        3.5525187124659587     
   18.992479543995856        3.5515503759791041     
   19.025799543182057        3.5505823034390458     
   19.059119542368254        3.5496144947738402     
   19.092439541554452        3.5486469499115594     
   19.125759540740649        3.5476796687802974     
   19.159079539926847        3.5467126513081664     
   19.192399539113044        3.5457458974232989     
   19.225719538299241        3.5447794070538476     
   19.259039537485439        3.5438131801279837     
   19.292359536671640        3.5428472165738980     
   19.325679535857837        3.5418815163198021     
   19.358999535044035        3.5409160792939254     
   19.392319534230232        3.5399509054245182     
   19.425639533416430        3.5389859946398503     
   19.458959532602627        3.5380213468682107     
   19.492279531788824        3.5370569620379073     
   19.525599530975025        3.5360928400772678     
   19.558919530161223        3.5351289809146418     
   19.592239529347420        3.5341653844783942     
   19.625559528533618        3.5332020506969140     
   19.658879527719815        3.5322389794986053     
   19.692199526906013        3.5312761708118945     
   19.725519526092210        3.5303136245652271     
   19.758839525278411        3.5293513406870671     
   19.792159524464608        3.5283893191059001     
   19.825479523650806        3.5274275597502296     
   19.858799522837003        3.5264660625485775     
   19.892119522023201        3.5255048274294869     
   19.925439521209398        3.5245438543215215     
   19.958759520395596        3.5235831431532607     
   19.992079519581793        3.5226226938533074     
   20.025399518767994        3.5216625063502804     
   20.058719517954192        3.5207025805728218     
   20.092039517140389        3.5197429164495895     
   20.125359516326586        3.5187835139092649     
   20.158679515512784        3.5178243728805429     
   20.191999514698981        3.5168654932921419     
   20.225319513885179        3.5159068750728011     
   20.258639513071380        3.5149485181512770     
   20.291959512257577        3.5139904224563443     
   20.325279511443775        3.5130325879167992     
   20.358599510629972        3.5120750144614559     
   20.391919509816169        3.5111177020191495     
   20.425239509002367        3.5101606505187339     
   20.458559508188564        3.5092038598890816     
   20.491879507374762        3.5082473300590844     
   20.525199506560963        3.5072910609576562     
   20.558519505747160        3.5063350525137267     
   20.591839504933358        3.5053793046562469     
   20.625159504119555        3.5044238173141871     
   20.658479503305752        3.5034685904165355     
   20.691799502491950        3.5025136238923018     
   20.725119501678147        3.5015589176705135     
   20.758439500864348        3.5006044716802198     
   20.791759500050546        3.4996502858504837     
   20.825079499236743        3.4986963601103960     
   20.858399498422941        3.4977426943890584     
   20.891719497609138        3.4967892886155960     
   20.925039496795335        3.4958361427191553     
   20.958359495981533        3.4948832566288974     
   20.991679495167734        3.4939306302740056     
   21.024999494353931        3.4929782635836824     
   21.058319493540129        3.4920261564871478     
   21.091639492726326        3.4910743089136438     
   21.124959491912524        3.4901227207924292     
   21.158279491098721        3.4891713920527829     
   21.191599490284919        3.4882203226240049     
   21.224919489471116        3.4872695124354118     
   21.258239488657317        3.4863189614163401     
   21.291559487843514        3.4853686694961472     
   21.324879487029712        3.4844186366042065     
   21.358199486215909        3.4834688626699157     
   21.391519485402107        3.4825193476226866     
   21.424839484588304        3.4815700913919527     
   21.458159483774502        3.4806210939071667     
   21.491479482960703        3.4796723550977995     
   21.524799482146900        3.4787238748933444     
   21.558119481333097        3.4777756532233086     
   21.591439480519295        3.4768276900172230     
   21.624759479705492        3.4758799852046360     
   21.658079478891690        3.4749325387151146     
   21.691399478077887        3.4739853504782467     
   21.724719477264088        3.4730384204236375     
   21.758039476450286        3.4720917484809135     
   21.791359475636483        3.4711453345797181     
   21.824679474822680        3.4701991786497146     
   21.857999474008878        3.4692532806205878     
   21.891319473195075        3.4683076404220379     
   21.924639472381273        3.4673622579837859     
   21.957959471567470        3.4664171332355744     
   21.991279470753671        3.4654722661071595     
   22.024599469939869        3.4645276565283227     
   22.057919469126066        3.4635833044288611     
   22.091239468312263        3.4626392097385912     
   22.124559467498461        3.4616953723873483     
   22.157879466684658        3.4607517923049884     
   22.191199465870856        3.4598084694213860     
   22.224519465057057        3.4588654036664344     
   22.257839464243254        3.4579225949700461     
   22.291159463429452        3.4569800432621518     
   22.324479462615649        3.4560377484727027     
   22.357799461801847        3.4550957105316704     
   22.391119460988044        3.4541539293690411     
   22.424439460174241        3.4532124049148232     
   22.457759459360439        3.4522711370990451     
   22.491079458546640        3.4513301258517521     
   22.524399457732837        3.4503893711030096     
   22.557719456919035        3.4494488727829022     
   22.591039456105232        3.4485086308215318     
   22.624359455291430        3.4475686451490226     
   22.657679454477627        3.4466289156955141     
   22.690999453663824        3.4456894423911688     
   22.724319452850025        3.4447502251661644     
   22.757639452036223        3.4438112639507001     
   22.790959451222420        3.4428725586749942     
   22.824279450408618        3.4419341092692828     
   22.857599449594815        3.4409959156638203     
   22.890919448781013        3.4400579777888827     
   22.924239447967210        3.4391202955747637     
   22.957559447153411        3.4381828689517739     
   22.990879446339608        3.4372456978502477     
   23.024199445525806        3.4363087822005345     
   23.057519444712003        3.4353721219330029     
   23.090839443898201        3.4344357169780424     
   23.124159443084398        3.4334995672660606     
   23.157479442270596        3.4325636727274840     
   23.190799441456793        3.4316280332927569     
   23.224119440642994        3.4306926488923448     
   23.257439439829191        3.4297575194567314     
   23.290759439015389        3.4288226449164187     
   23.324079438201586        3.4278880252019279     
   23.357399437387784        3.4269536602437989     
   23.390719436573981        3.4260195499725907     
   23.424039435760179        3.4250856943188812     
   23.457359434946380        3.4241520932132690     
   23.490679434132577        3.4232187465863677     
   23.523999433318775        3.4222856543688147     
   23.557319432504972        3.4213528164912601     
   23.590639431691169        3.4204202328843811     
   23.623959430877367        3.4194879034788657     
   23.657279430063564        3.4185558282054260     
   23.690599429249765        3.4176240069947892     
   23.723919428435963        3.4166924397777070     
   23.757239427622160        3.4157611264849437     
   23.790559426808358        3.4148300670472853     
   23.823879425994555        3.4138992613955383     
   23.857199425180752        3.4129687094605248     
   23.890519424366950        3.4120384111730879     
   23.923839423553147        3.4111083664640893     
   23.957159422739348        3.4101785752644078     
   23.990479421925546        3.4092490375049453     
   24.023799421111743        3.4083197531166172     
   24.057119420297941        3.4073907220303599     
   24.090439419484138        3.4064619441771309     
   24.123759418670335        3.4055334194879032     
   24.157079417856533        3.4046051478936703     
   24.190399417042734        3.4036771293254446     
   24.223719416228931        3.4027493637142570     
   24.257039415415129        3.4018218509911553     
   24.290359414601326        3.4008945910872104     
   24.323679413787524        3.3999675839335075     
   24.356999412973721        3.3990408294611538     
   24.390319412159918        3.3981143276012733     
   24.423639411346116        3.3971880782850099     
   24.456959410532317        3.3962620814435249     
   24.490279409718514        3.3953363370080014     
   24.523599408904712        3.3944108449096375     
   24.556919408090909        3.3934856050796527     
   24.590239407277107        3.3925606174492833     
   24.623559406463304        3.3916358819497856     
   24.656879405649502        3.3907113985124355     
   24.690199404835703        3.3897871670685249     
   24.723519404021900        3.3888631875493673     
   24.756839403208097        3.3879394598862929     
   24.790159402394295        3.3870159840106520     
   24.823479401580492        3.3860927598538124     
   24.856799400766690        3.3851697873471616     
   24.890119399952887        3.3842470664221054     
   24.923439399139088        3.3833245970100680     
   24.956759398325286        3.3824023790424924     
   24.990079397511483        3.3814804124508417     
   25.023399396697680        3.3805586971665957     
   25.056719395883878        3.3796372331212523     
   25.090039395070075        3.3787160202463320     
   25.123359394256273        3.3777950584733691     
   25.156679393442470        3.3768743477339203     
   25.189999392628671        3.3759538879595592     
   25.223319391814869        3.3750336790818776     
   25.256639391001066        3.3741137210324874     
   25.289959390187263        3.3731940137430185     
   25.323279389373461        3.3722745571451189     
   25.356599388559658        3.3713553511704557     
   25.389919387745856        3.3704363957507160     
   25.423239386932057        3.3695176908176010     
   25.456559386118254        3.3685992363028374     
   25.489879385304452        3.3676810321381643     
   25.523199384490649        3.3667630782553433     
   25.556519383676847        3.3658453745861530     
   25.589839382863044        3.3649279210623884     
   25.623159382049241        3.3640107176158685     
   25.656479381235439        3.3630937641784269     
   25.689799380421640        3.3621770606819168     
   25.723119379607837        3.3612606070582092     
   25.756439378794035        3.3603444032391945     
   25.789759377980232        3.3594284491567827     
   25.823079377166430        3.3585127447429004     
   25.856399376352627        3.3575972899294926     
   25.889719375538824        3.3566820846485257     
   25.923039374725025        3.3557671288319817     
   25.956359373911223        3.3548524224118625     
   25.989679373097420        3.3539379653201880     
   26.022999372283618        3.3530237574889963     
   26.056319371469815        3.3521097988503459     
   26.089639370656013        3.3511960893363115     
   26.122959369842210        3.3502826288789875     
   26.156279369028411        3.3493694174104873     
   26.189599368214608        3.3484564548629421     
   26.222919367400806        3.3475437411684994     
   26.256239366587003        3.3466312762593304     
   26.289559365773201        3.3457190600676201     
   26.322879364959398        3.3448070925255746     
   26.356199364145596        3.3438953735654167     
   26.389519363331793        3.3429839031193893     
   26.422839362517994        3.3420726811197530     
   26.456159361704191        3.3411617074987867     
   26.489479360890389        3.3402509821887869     
   26.522799360076586        3.3393405051220717     
   26.556119359262784        3.3384302762309739     
   26.589439358448981        3.3375202954478467     
   26.622759357635179        3.3366105627050624     
   26.656079356821380        3.3357010779350098     
   26.689399356007577        3.3347918410700976     
   26.722719355193775        3.3338828520427515     
   26.756039354379972        3.3329741107854178     
   26.789359353566169        3.3320656172305587     
   26.822679352752367        3.3311573713106570     
   26.855999351938564        3.3302493729582126     
   26.889319351124765        3.3293416221057446     
   26.922639350310963        3.3284341186857898     
   26.955959349497160        3.3275268626309029     
   26.989279348683358        3.3266198538736589     
   27.022599347869555        3.3257130923466489     
   27.055919347055752        3.3248065779824842     
   27.089239346241950        3.3239003107137943     
   27.122559345428147        3.3229942904732250     
   27.155879344614348        3.3220885171934444     
   27.189199343800546        3.3211829908071331     
   27.222519342986743        3.3202777112469959     
   27.255839342172941        3.3193726784457547     
   27.289159341359138        3.3184678923361450     
   27.322479340545335        3.3175633528509261     
   27.355799339731533        3.3166590599228742     
   27.389119338917734        3.3157550134847824     
   27.422439338103931        3.3148512134694639     
   27.455759337290129        3.3139476598097484     
   27.489079336476326        3.3130443524384861     
   27.522399335662524        3.3121412912885431     
   27.555719334848721        3.3112384762928060     
   27.589039334034918        3.3103359073841783     
   27.622359333221116        3.3094335844955816     
   27.655679332407317        3.3085315075599566     
   27.688999331593514        3.3076296765102633     
   27.722319330779712        3.3067280912794770     
   27.755639329965909        3.3058267518005939     
   27.788959329152107        3.3049256580066273     
   27.822279328338304        3.3040248098306089     
   27.855599327524502        3.3031242072055891     
   27.888919326710703        3.3022238500646366     
   27.922239325896900        3.3013237383408360     
   27.955559325083097        3.3004238719672947     
   27.988879324269295        3.2995242508771332     
   28.022199323455492        3.2986248750034957     
   28.055519322641690        3.2977257442795391     
   28.088839321827887        3.2968268586384415     
   28.122159321014088        3.2959282180133997     
   28.155479320200286        3.2950298223376278     
   28.188799319386483        3.2941316715443576     
   28.222119318572680        3.2932337655668396     
   28.255439317758878        3.2923361043383430     
   28.288759316945075        3.2914386877921542     
   28.322079316131273        3.2905415158615781     
   28.355399315317470        3.2896445884799390     
   28.388719314503671        3.2887479055805779     
   28.422039313689869        3.2878514670968539     
   28.455359312876066        3.2869552729621452     
   28.488679312062263        3.2860593231098476     
   28.521999311248461        3.2851636174733754     
   28.555319310434658        3.2842681559861600     
   28.588639309620856        3.2833729385816537     
   28.621959308807057        3.2824779651933227     
   28.655279307993254        3.2815832357546562     
   28.688599307179452        3.2806887501991566     
   28.721919306365649        3.2797945084603479     
   28.755239305551846        3.2789005104717712     
   28.788559304738044        3.2780067561669850     
   28.821879303924241        3.2771132454795677     
   28.855199303110442        3.2762199783431138     
   28.888519302296640        3.2753269546912369     
   28.921839301482837        3.2744341744575696     
   28.955159300669035        3.2735416375757600     
   28.988479299855232        3.2726493439794768     
   29.021799299041430        3.2717572936024046     
   29.055119298227627        3.2708654863782494     
   29.088439297413824        3.2699739222407307     
   29.121759296600025        3.2690826011235914     
   29.155079295786223        3.2681915229605871     
   29.188399294972420        3.2673006876854949     
   29.221719294158618        3.2664100952321093     
   29.255039293344815        3.2655197455342408     
   29.288359292531013        3.2646296385257236     
   29.321679291717210        3.2637397741404022     
   29.354999290903411        3.2628501523121445     
   29.388319290089608        3.2619607729748350     
   29.421639289275806        3.2610716360623750     
   29.454959288462003        3.2601827415086859     
   29.488279287648201        3.2592940892477062     
   29.521599286834398        3.2584056792133933     
   29.554919286020596        3.2575175113397186     
   29.588239285206793        3.2566295855606779     
   29.621559284392994        3.2557419018102789     
   29.654879283579191        3.2548544600225524     
   29.688199282765389        3.2539672601315428     
   29.721519281951586        3.2530803020713166     
   29.754839281137784        3.2521935857759536     
   29.788159280323981        3.2513071111795560     
   29.821479279510179        3.2504208782162416     
   29.854799278696380        3.2495348868201459     
   29.888119277882577        3.2486491369254242     
   29.921439277068774        3.2477636284662483     
   29.954759276254972        3.2468783613768091     
   29.988079275441169        3.2459933355913120     
   30.021399274627367        3.2451085510439857     
   30.054719273813564        3.2442240076690729     
   30.088039272999765        3.2433397054008357     
   30.121359272185963        3.2424556441735528     
   30.154679271372160        3.2415718239215239     
   30.187999270558358        3.2406882445790632     
   30.221319269744555        3.2398049060805043     
   30.254639268930752        3.2389218083601987     
   30.287959268116950        3.2380389513525150     
   30.321279267303147        3.2371563349918420     
   30.354599266489348        3.2362739592125833     
   30.387919265675546        3.2353918239491617     
   30.421239264861743        3.2345099291360189     
   30.454559264047941        3.2336282747076126     
   30.487879263234138        3.2327468605984202     
   30.521199262420335        3.2318656867429350     
   30.554519261606533        3.2309847530756706     
   30.587839260792734        3.2301040595311559     
   30.621159259978931        3.2292236060439397     
   30.654479259165129        3.2283433925485872     
   30.687799258351326        3.2274634189796818     
   30.721119257537524        3.2265836852718262     
   30.754439256723721        3.2257041913596383     
   30.787759255909918        3.2248249371777558     
   30.821079255096116        3.2239459226608336     
   30.854399254282317        3.2230671477435440     
   30.887719253468514        3.2221886123605770     
   30.921039252654712        3.2213103164466430     
   30.954359251840909        3.2204322599364659     
   30.987679251027107        3.2195544427647911     
   31.020999250213304        3.2186768648663784     
   31.054319249399502        3.2177995261760111     
   31.087639248585702        3.2169224266284822     
   31.120959247771900        3.2160455661586083     
   31.154279246958097        3.2151689447012237     
   31.187599246144295        3.2142925621911762     
   31.220919245330492        3.2134164185633369     
   31.254239244516690        3.2125405137525900     
   31.287559243702887        3.2116648476938390     
   31.320879242889088        3.2107894203220071     
   31.354199242075286        3.2099142315720326     
   31.387519241261483        3.2090392813788724     
   31.420839240447680        3.2081645696775030     
   31.454159239633878        3.2072900964029136     
   31.487479238820075        3.2064158614901177     
   31.520799238006273        3.2055418648741414     
   31.554119237192470        3.2046681064900309     
   31.587439236378671        3.2037945862728487     
   31.620759235564869        3.2029213041576772     
   31.654079234751066        3.2020482600796143     
   31.687399233937263        3.2011754539737769     
   31.720719233123461        3.2003028857752986     
   31.754039232309658        3.1994305554193319     
   31.787359231495856        3.1985584628410448     
   31.820679230682057        3.1976866079756250     
   31.853999229868254        3.1968149907582792     
   31.887319229054452        3.1959436111242274     
   31.920639228240649        3.1950724690087111     
   31.953959227426846        3.1942015643469879     
   31.987279226613044        3.1933308970743330     
   32.020599225799245        3.1924604671260393     
   32.053919224985442        3.1915902744374178     
   32.087239224171640        3.1907203189437956     
   32.120559223357837        3.1898506005805212     
   32.153879222544035        3.1889811192829565     
   32.187199221730232        3.1881118749864825     
   32.220519220916430        3.1872428676264990     
   32.253839220102627        3.1863740971384216     
   32.287159219288824        3.1855055634576854     
   32.320479218475022        3.1846372665197404     
   32.353799217661219        3.1837692062600573     
   32.387119216847417        3.1829013826141215     
   32.420439216033614        3.1820337955174391     
   32.453759215219819        3.1811664449055308     
   32.487079214406016        3.1802993307139369     
   32.520399213592214        3.1794324528782143     
   32.553719212778411        3.1785658113339377     
   32.587039211964608        3.1776994060166985     
   32.620359211150806        3.1768332368621084     
   32.653679210337003        3.1759673038057934     
   32.686999209523201        3.1751016067833975     
   32.720319208709398        3.1742361457305845     
   32.753639207895596        3.1733709205830349     
   32.786959207081793        3.1725059312764459     
   32.820279206267990        3.1716411777465310     
   32.853599205454188        3.1707766599290244     
   32.886919204640385        3.1699123777596756     
   32.920239203826590        3.1690483311742526     
   32.953559203012787        3.1681845201085399     
   32.986879202198985        3.1673209444983397     
   33.020199201385182        3.1664576042794739     
   33.053519200571380        3.1655944993877791     
   33.086839199757577        3.1647316297591099     
   33.120159198943774        3.1638689953293402     
   33.153479198129972        3.1630065960343581     
   33.186799197316169        3.1621444318100722     
   33.220119196502367        3.1612825025924085     
   33.253439195688564        3.1604208083173071     
   33.286759194874762        3.1595593489207299     
   33.320079194060959        3.1586981243386538     
   33.353399193247157        3.1578371345070742     
   33.386719192433354        3.1569763793620012     
   33.420039191619558        3.1561158588394673     
   33.453359190805756        3.1552555728755176     
   33.486679189991953        3.1543955214062174     
   33.519999189178151        3.1535357043676502     
   33.553319188364348        3.1526761216959125     
   33.586639187550546        3.1518167733271230     
   33.619959186736743        3.1509576591974162     
   33.653279185922941        3.1500987792429425     
   33.686599185109138        3.1492401333998723     
   33.719919184295335        3.1483817216043914     
   33.753239183481533        3.1475235437927034     
   33.786559182667730        3.1466655999010307     
   33.819879181853928        3.1458078898656114     
   33.853199181040125        3.1449504136227011     
   33.886519180226323        3.1440931711085729     
   33.919839179412527        3.1432361622595182     
   33.953159178598725        3.1423793870118448     
   33.986479177784922        3.1415228453018798     
   34.019799176971119        3.1406665370659641     
   34.053119176157317        3.1398104622404586     
   34.086439175343514        3.1389546207617407     
   34.119759174529712        3.1380990125662058     
   34.153079173715909        3.1372436375902653     
   34.186399172902107        3.1363884957703498     
   34.219719172088304        3.1355335870429042     
   34.253039171274501        3.1346789113443956     
   34.286359170460699        3.1338244686113041     
   34.319679169646896        3.1329702587801287     
   34.352999168833094        3.1321162817873853     
   34.386319168019291        3.1312625375696062     
   34.419639167205496        3.1304090260633446     
   34.452959166391693        3.1295557472051669     
   34.486279165577891        3.1287027009316595     
   34.519599164764088        3.1278498871794245     
   34.552919163950286        3.1269973058850820     
   34.586239163136483        3.1261449569852684     
   34.619559162322680        3.1252928404166389     
   34.652879161508878        3.1244409561158650     
   34.686199160695075        3.1235893040196365     
   34.719519159881273        3.1227378840646591     
   34.752839159067470        3.1218866961876555     
   34.786159158253668        3.1210357403253672     
   34.819479157439865        3.1201850164145521     
   34.852799156626062        3.1193345243919857     
   34.886119155812267        3.1184842641944597     
   34.919439154998464        3.1176342357587852     
   34.952759154184662        3.1167844390217878     
   34.986079153370859        3.1159348739203119     
   35.019399152557057        3.1150855403912190     
   35.052719151743254        3.1142364383713881     
   35.086039150929452        3.1133875677977145     
   35.119359150115649        3.1125389286071115     
   35.152679149301846        3.1116905207365089     
   35.185999148488044        3.1108423441228532     
   35.219319147674241        3.1099943987031109     
   35.252639146860439        3.1091466844142626     
   35.285959146046636        3.1082992011933070     
   35.319279145232834        3.1074519489772610     
   35.352599144419031        3.1066049277031564     
   35.385919143605236        3.1057581373080461     
   35.419239142791433        3.1049115777289953     
   35.452559141977630        3.1040652489030891     
   35.485879141163828        3.1032191507674303     
   35.519199140350025        3.1023732832591380     
   35.552519139536223        3.1015276463153465     
   35.585839138722420        3.1006822398732115     
   35.619159137908618        3.0998370638699027     
   35.652479137094815        3.0989921182426063     
   35.685799136281013        3.0981474029285283     
   35.719119135467210        3.0973029178648894     
   35.752439134653407        3.0964586629889306     
   35.785759133839605        3.0956146382379051     
   35.819079133025802        3.0947708435490884     
   35.852399132212000        3.0939272788597698     
   35.885719131398204        3.0930839441072551     
   35.919039130584402        3.0922408392288712     
   35.952359129770599        3.0913979641619584     
   35.985679128956797        3.0905553188438755     
   36.018999128142994        3.0897129032119985     
   36.052319127329191        3.0888707172037182     
   36.085639126515389        3.0880287607564467     
   36.118959125701586        3.0871870338076097     
   36.152279124887784        3.0863455362946510     
   36.185599124073981        3.0855042681550313     
   36.218919123260179        3.0846632293262304     
   36.252239122446376        3.0838224197457405     
   36.285559121632573        3.0829818393510755     
   36.318879120818771        3.0821414880797637     
   36.352199120004968        3.0813013658693529     
   36.385519119191173        3.0804614726574040     
   36.418839118377370        3.0796218083814977     
   36.452159117563568        3.0787823729792323     
   36.485479116749765        3.0779431663882204     
   36.518799115935963        3.0771041885460946     
   36.552119115122160        3.0762654393905025     
   36.585439114308357        3.0754269188591095     
   36.618759113494555        3.0745886268895974     
   36.652079112680752        3.0737505634196656     
   36.685399111866950        3.0729127283870303     
   36.718719111053147        3.0720751217294242     
   36.752039110239345        3.0712377433845974     
   36.785359109425542        3.0704005932903176     
   36.818679108611740        3.0695636713843677     
   36.851999107797944        3.0687269776045509     
   36.885319106984142        3.0678905118886828     
   36.918639106170339        3.0670542741745992     
   36.951959105356536        3.0662182644001521     
   36.985279104542734        3.0653824825032099     
   37.018599103728931        3.0645469284216582     
   37.051919102915129        3.0637116020934005     
   37.085239102101326        3.0628765034563545     
   37.118559101287524        3.0620416324484592     
   37.151879100473721        3.0612069890076667     
   37.185199099659918        3.0603725730719469     
   37.218519098846116        3.0595383845792878     
   37.251839098032313        3.0587044234676930     
   37.285159097218511        3.0578706896751839     
   37.318479096404708        3.0570371831397987     
   37.351799095590913        3.0562039037995912     
   37.385119094777110        3.0553708515926332     
   37.418439093963308        3.0545380264570148     
   37.451759093149505        3.0537054283308391     
   37.485079092335702        3.0528730571522309     
   37.518399091521900        3.0520409128593280     
   37.551719090708097        3.0512089953902861     
   37.585039089894295        3.0503773046832792     
   37.618359089080492        3.0495458406764961     
   37.651679088266690        3.0487146033081438     
   37.684999087452887        3.0478835925164458     
   37.718319086639085        3.0470528082396422     
   37.751639085825282        3.0462222504159908     
   37.784959085011479        3.0453919189837646     
   37.818279084197677        3.0445618138812547     
   37.851599083383881        3.0437319350467682     
   37.884919082570079        3.0429022824186309     
   37.918239081756276        3.0420728559351828     
   37.951559080942474        3.0412436555347830     
   37.984879080128671        3.0404146811558062     
   38.018199079314869        3.0395859327366419     
   38.051519078501066        3.0387574102157013     
   38.084839077687263        3.0379291135314079     
   38.118159076873461        3.0371010426222047     
   38.151479076059658        3.0362731974265498     
   38.184799075245856        3.0354455778829190     
   38.218119074432053        3.0346181839298048     
   38.251439073618251        3.0337910155057153     
   38.284759072804448        3.0329640725491775     
   38.318079071990645        3.0321373549987345     
   38.351399071176850        3.0313108627929437     
   38.384719070363047        3.0304845958703828     
   38.418039069549245        3.0296585541696444     
   38.451359068735442        3.0288327376293371     
   38.484679067921640        3.0280071461880884     
   38.517999067107837        3.0271817797845415     
   38.551319066294035        3.0263566383573552     
   38.584639065480232        3.0255317218452058     
   38.617959064666429        3.0247070301867880     
   38.651279063852627        3.0238825633208104     
   38.684599063038824        3.0230583211860003     
   38.717919062225022        3.0222343037211004     
   38.751239061411219        3.0214105108648708     
   38.784559060597417        3.0205869425560894     
   38.817879059783621        3.0197635987335469     
   38.851199058969819        3.0189404793360568     
   38.884519058156016        3.0181175843024444     
   38.917839057342213        3.0172949135715519     
   38.951159056528411        3.0164724670822407     
   38.984479055714608        3.0156502447733877     
   39.017799054900806        3.0148282465838867     
   39.051119054087003        3.0140064724526461     
   39.084439053273201        3.0131849223185934     
   39.117759052459398        3.0123635961206734     
   39.151079051645596        3.0115424937978439     
   39.184399050831793        3.0107216152890834     
   39.217719050017990        3.0099009605333849     
   39.251039049204188        3.0090805294697569     
   39.284359048390385        3.0082603220372275     
   39.317679047576590        3.0074403381748391     
   39.350999046762787        3.0066205778216526     
   39.384319045948985        3.0058010409167419     
   39.417639045135182        3.0049817273992026     
   39.450959044321380        3.0041626372081436     
   39.484279043507577        3.0033437702826902     
   39.517599042693774        3.0025251265619866     
   39.550919041879972        3.0017067059851907     
   39.584239041066169        3.0008885084914803     
   39.617559040252367        3.0000705340200455     
   39.650879039438564        2.9992527825100987     
   39.684199038624762        2.9984352539008623     
   39.717519037810959        2.9976179481315812     
   39.750839036997156        2.9968008651415117     
   39.784159036183354        2.9959840048699311     
   39.817479035369558        2.9951673672561316     
   39.850799034555756        2.9943509522394196     
   39.884119033741953        2.9935347597591222     
   39.917439032928151        2.9927187897545799     
   39.950759032114348        2.9919030421651511     
   39.984079031300546        2.9910875169302105     
   40.017399030486743        2.9902722139891487     
   40.050719029672941        2.9894571332813746     
   40.084039028859138        2.9886422747463111     
   40.117359028045335        2.9878276383233997     
   40.150679027231533        2.9870132239520975     
   40.183999026417730        2.9861990315718772     
   40.217319025603928        2.9853850611222303     
   40.250639024790125        2.9845713125426623     
   40.283959023976323        2.9837577857726987     
   40.317279023162527        2.9829444807518768     
   40.350599022348725        2.9821313974197543     
   40.383919021534922        2.9813185357159022     
   40.417239020721119        2.9805058955799106     
   40.450559019907317        2.9796934769513856     
   40.483879019093514        2.9788812797699471     
   40.517199018279712        2.9780693039752379     
   40.550519017465909        2.9772575495069082     
   40.583839016652107        2.9764460163046316     
   40.617159015838304        2.9756347043080966     
   40.650479015024501        2.9748236134570059     
   40.683799014210699        2.9740127436910808     
   40.717119013396896        2.9732020949500586     
   40.750439012583094        2.9723916671736932     
   40.783759011769291        2.9715814603017541     
   40.817079010955496        2.9707714742740277     
   40.850399010141693        2.9699617090303168     
   40.883719009327891        2.9691521645104415     
   40.917039008514088        2.9683428406542363     
   40.950359007700285        2.9675337374015536     
   40.983679006886483        2.9667248546922615     
   41.016999006072680        2.9659161924662460     
   41.050319005258878        2.9651077506634071     
   41.083639004445075        2.9642995292236627     
   41.116959003631273        2.9634915280869474     
   41.150279002817470        2.9626837471932101     
   41.183599002003668        2.9618761864824190     
   41.216919001189865        2.9610688458945567     
   41.250239000376062        2.9602617253696226     
   41.283558999562267        2.9594548248476316     
   41.316878998748464        2.9586481442686172     
   41.350198997934662        2.9578416835726271     
   41.383518997120859        2.9570354426997270     
   41.416838996307057        2.9562294215899967     
   41.450158995493254        2.9554236201835340     
   41.483478994679452        2.9546180384204535     
   41.516798993865649        2.9538126762408856     
   41.550118993051846        2.9530075335849753     
   41.583438992238044        2.9522026103928871     
   41.616758991424241        2.9513979066047984     
   41.650078990610439        2.9505934221609054     
   41.683398989796636        2.9497891570014199     
   41.716718988982834        2.9489851110665692     
   41.750038988169031        2.9481812842965995     
   41.783358987355236        2.9473776766317692     
   41.816678986541433        2.9465742880123558     
   41.849998985727630        2.9457711183786528     
   41.883318984913828        2.9449681676709689     
   41.916638984100025        2.9441654358296305     
   41.949958983286223        2.9433629227949800     
   41.983278982472420        2.9425606285073749     
   42.016598981658618        2.9417585529071890     
   42.049918980844815        2.9409566959348141     
   42.083238980031012        2.9401550575306561     
   42.116558979217210        2.9393536376351399     
   42.149878978403407        2.9385524361887030     
   42.183198977589605        2.9377514531318027     
   42.216518976775802        2.9369506884049104     
   42.249838975962000        2.9361501419485134     
   42.283158975148204        2.9353498137031173     
   42.316478974334402        2.9345497036092416     
   42.349798973520599        2.9337498116074241     
   42.383118972706797        2.9329501376382163     
   42.416438971892994        2.9321506816421894     
   42.449758971079191        2.9313514435599277     
   42.483078970265389        2.9305524233320326     
   42.516398969451586        2.9297536208991226     
   42.549718968637784        2.9289550362018306     
   42.583038967823981        2.9281566691808076     
   42.616358967010179        2.9273585197767202     
   42.649678966196376        2.9265605879302510     
   42.682998965382573        2.9257628735820971     
   42.716318964568771        2.9249653766729748     
   42.749638963754968        2.9241680971436144     
   42.782958962941173        2.9233710349347630     
   42.816278962127370        2.9225741899871847     
   42.849598961313568        2.9217775622416595     
   42.882918960499765        2.9209811516389803     
   42.916238959685963        2.9201849581199610     
   42.949558958872160        2.9193889816254286     
   42.982878958058357        2.9185932220962281     
   43.016198957244555        2.9177976794732192     
   43.049518956430752        2.9170023536972773     
   43.082838955616950        2.9162072447092959     
   43.116158954803147        2.9154123524501832     
   43.149478953989345        2.9146176768608627     
   43.182798953175542        2.9138232178822765     
   43.216118952361740        2.9130289754553806     
   43.249438951547944        2.9122349495211481     
   43.282758950734141        2.9114411400205675     
   43.316078949920339        2.9106475468946447     
   43.349398949106536        2.9098541700844005     
   43.382718948292734        2.9090610095308720     
   43.416038947478931        2.9082680651751116     
   43.449358946665129        2.9074753369581896     
   43.482678945851326        2.9066828248211918     
   43.515998945037524        2.9058905287052195     
   43.549318944223721        2.9050984485513895     
   43.582638943409918        2.9043065843008358     
   43.615958942596116        2.9035149358947074     
   43.649278941782313        2.9027235032741712     
   43.682598940968511        2.9019322863804078     
   43.715918940154708        2.9011412851546159     
   43.749238939340913        2.9003504995380074     
   43.782558938527110        2.8995599294718146     
   43.815878937713308        2.8987695748972810     
   43.849198936899505        2.8979794357556705     
   43.882518936085702        2.8971895119882589     
   43.915838935271900        2.8963998035363416     
   43.949158934458097        2.8956103103412283     
   43.982478933644295        2.8948210323442432     
   44.015798932830492        2.8940319694867291     
   44.049118932016690        2.8932431217100452     
   44.082438931202887        2.8924544889555635     
   44.115758930389084        2.8916660711646740     
   44.149078929575282        2.8908778682787823     
   44.182398928761479        2.8900898802393118     
   44.215718927947677        2.8893021069876985     
   44.249038927133881        2.8885145484653965     
   44.282358926320079        2.8877272046138751     
   44.315678925506276        2.8869400753746208     
   44.348998924692474        2.8861531606891342     
   44.382318923878671        2.8853664604989331     
   44.415638923064868        2.8845799747455505     
   44.448958922251066        2.8837937033705363     
   44.482278921437263        2.8830076463154559     
   44.515598920623461        2.8822218035218898     
   44.548918919809658        2.8814361749314363     
   44.582238918995856        2.8806507604857066     
   44.615558918182053        2.8798655601263308     
   44.648878917368251        2.8790805737949543     
   44.682198916554448        2.8782958014332372     
   44.715518915740645        2.8775112429828553     
   44.748838914926850        2.8767268983855026     
   44.782158914113047        2.8759427675828864     
   44.815478913299245        2.8751588505167329     
   44.848798912485442        2.8743751471287800     
   44.882118911671640        2.8735916573607856     
   44.915438910857837        2.8728083811545209     
   44.948758910044035        2.8720253184517737     
   44.982078909230232        2.8712424691943479     
   45.015398908416429        2.8704598333240634     
   45.048718907602627        2.8696774107827552     
   45.082038906788824        2.8688952015122746     
   45.115358905975022        2.8681132054544887     
   45.148678905161219        2.8673314225512812     
   45.181998904347417        2.8665498527445501     
   45.215318903533621        2.8657684959762104     
   45.248638902719819        2.8649873521881930     
   45.281958901906016        2.8642064213224439     
   45.315278901092213        2.8634257033209249     
   45.348598900278411        2.8626451981256156     
   45.381918899464608        2.8618649056785070     
   45.415238898650806        2.8610848259216111     
   45.448558897837003        2.8603049587969518     
   45.481878897023201        2.8595253042465720     
   45.515198896209398        2.8587458622125275     
   45.548518895395596        2.8579666326368911     
   45.581838894581793        2.8571876154617519     
   45.615158893767990        2.8564088106292136     
   45.648478892954188        2.8556302180813975     
   45.681798892140385        2.8548518377604384     
   45.715118891326590        2.8540736696084887     
   45.748438890512787        2.8532957135677157     
   45.781758889698985        2.8525179695803025     
   45.815078888885182        2.8517404375884481     
   45.848398888071380        2.8509631175343677     
   45.881718887257577        2.8501860093602915     
   45.915038886443774        2.8494091130084658     
   45.948358885629972        2.8486324284211526     
   45.981678884816169        2.8478559555406298     
   46.014998884002367        2.8470796943091905     
   46.048318883188564        2.8463036446691441     
   46.081638882374762        2.8455278065628158     
   46.114958881560959        2.8447521799325459     
   46.148278880747156        2.8439767647206913     
   46.181598879933354        2.8432015608696233     
   46.214918879119558        2.8424265683217298     
   46.248238878305756        2.8416517870194147     
   46.281558877491953        2.8408772169050978     
   46.314878876678151        2.8401028579212131     
   46.348198875864348        2.8393287100102103     
   46.381518875050546        2.8385547731145584     
   46.414838874236743        2.8377810471767364     
   46.448158873422940        2.8370075321392432     
   46.481478872609138        2.8362342279445927     
   46.514798871795335        2.8354611345353136     
   46.548118870981533        2.8346882518539491     
   46.581438870167730        2.8339155798430609     
   46.614758869353928        2.8331431184452258     
   46.648078868540125        2.8323708676030330     
   46.681398867726323        2.8315988272590915     
   46.714718866912527        2.8308269973560232     
   46.748038866098724        2.8300553778364681     
   46.781358865284922        2.8292839686430789     
   46.814678864471119        2.8285127697185262     
   46.847998863657317        2.8277417810054950     
   46.881318862843514        2.8269710024466863     
   46.914638862029712        2.8262004339848175     
   46.947958861215909        2.8254300755626205     
   46.981278860402107        2.8246599271228425     
   47.014598859588304        2.8238899886082485     
   47.047918858774501        2.8231202599616148     
   47.081238857960699        2.8223507411257400     
   47.114558857146896        2.8215814320434318     
   47.147878856333094        2.8208123326575167     
   47.181198855519298        2.8200434429108361     
   47.214518854705496        2.8192747627462471     
   47.247838853891693        2.8185062921066226     
   47.281158853077891        2.8177380309348501     
   47.314478852264088        2.8169699791738343     
   47.347798851450285        2.8162021367664942     
   47.381118850636483        2.8154345036557635     
   47.414438849822680        2.8146670797845945     
   47.447758849008878        2.8138998650959519     
   47.481078848195075        2.8131328595328178     
   47.514398847381273        2.8123660630381897     
   47.547718846567470        2.8115994755550791     
   47.581038845753667        2.8108330970265141     
   47.614358844939865        2.8100669273955403     
   47.647678844126062        2.8093009666052149     
   47.680998843312267        2.8085352145986131     
   47.714318842498464        2.8077696713188258     
   47.747638841684662        2.8070043367089581     
   47.780958840870859        2.8062392107121319     
   47.814278840057057        2.8054742932714833     
   47.847598839243254        2.8047095843301646     
   47.880918838429452        2.8039450838313447     
   47.914238837615649        2.8031807917182050     
   47.947558836801846        2.8024167079339457     
   47.980878835988044        2.8016528324217802     
   48.014198835174241        2.8008891651249384     
   48.047518834360439        2.8001257059866660     
   48.080838833546636        2.7993624549502232     
   48.114158832732834        2.7985994119588864     
   48.147478831919031        2.7978365769559455     
   48.180798831105236        2.7970739498847097     
   48.214118830291433        2.7963115306885014     
   48.247438829477630        2.7955493193106569     
   48.280758828663828        2.7947873156945313     
   48.314078827850025        2.7940255197834927     
   48.347398827036223        2.7932639315209244     
   48.380718826222420        2.7925025508502275     
   48.414038825408618        2.7917413777148163     
   48.447358824594815        2.7909804120581216     
   48.480678823781012        2.7902196538235908     
   48.513998822967210        2.7894591029546820     
   48.547318822153407        2.7886987593948747     
   48.580638821339605        2.7879386230876615     
   48.613958820525802        2.7871786939765468     
   48.647278819712000        2.7864189720050558     
   48.680598818898204        2.7856594571167270     
   48.713918818084402        2.7849001492551131     
   48.747238817270599        2.7841410483637850     
   48.780558816456796        2.7833821543863264     
   48.813878815642994        2.7826234672663355     
   48.847198814829191        2.7818649869474310     
   48.880518814015389        2.7811067133732403     
   48.913838813201586        2.7803486464874116     
   48.947158812387784        2.7795907862336051     
   48.980478811573981        2.7788331325554982     
   49.013798810760179        2.7780756853967827     
   49.047118809946376        2.7773184447011658     
   49.080438809132573        2.7765614104123708     
   49.113758808318771        2.7758045824741360     
   49.147078807504975        2.7750479608302139     
   49.180398806691173        2.7742915454243735     
   49.213718805877370        2.7735353362004003     
   49.247038805063568        2.7727793331020920     
   49.280358804249765        2.7720235360732648     
   49.313678803435963        2.7712679450577484     
   49.346998802622160        2.7705125599993865     
   49.380318801808357        2.7697573808420421     
   49.413638800994555        2.7690024075295905     
   49.446958800180752        2.7682476400059235     
   49.480278799366950        2.7674930782149456     
   49.513598798553147        2.7667387221005808     
   49.546918797739345        2.7659845716067650     
   49.580238796925542        2.7652306266774516     
   49.613558796111739        2.7644768872566079     
   49.646878795297944        2.7637233532882166     
   49.680198794484141        2.7629700247162772     
   49.713518793670339        2.7622169014848019     
   49.746838792856536        2.7614639835378201     
   49.780158792042734        2.7607112708193755     
   49.813478791228931        2.7599587632735276     
   49.846798790415129        2.7592064608443509     
   49.880118789601326        2.7584543634759364     
   49.913438788787523        2.7577024711123861     
   49.946758787973721        2.7569507836978233     
   49.980078787159918        2.7561993011763817     
   50.013398786346116        2.7554480234922138     
   50.046718785532313        2.7546969505894841     
   50.080038784718511        2.7539460824123738     
   50.113358783904708        2.7531954189050807     
   50.146678783090913        2.7524449600118133     
   50.179998782277110        2.7516947056768020     
   50.213318781463308        2.7509446558442865     
   50.246638780649505        2.7501948104585257     
   50.279958779835702        2.7494451694637903     
   50.313278779021900        2.7486957328043684     
   50.346598778208097        2.7479465004245633     
   50.379918777394295        2.7471974722686938     
   50.413238776580492        2.7464486482810910     
   50.446558775766690        2.7457000284061039     
   50.479878774952887        2.7449516125880971     
   50.513198774139084        2.7442034007714473     
   50.546518773325282        2.7434553929005507     
   50.579838772511479        2.7427075889198136     
   50.613158771697677        2.7419599887736621     
   50.646478770883881        2.7412125924065349     
   50.679798770070079        2.7404653997628858     
   50.713118769256276        2.7397184107871859     
   50.746438768442474        2.7389716254239183     
   50.779758767628671        2.7382250436175832     
   50.813078766814868        2.7374786653126955     
   50.846398766001066        2.7367324904537860     
   50.879718765187263        2.7359865189853996     
   50.913038764373461        2.7352407508520966     
   50.946358763559658        2.7344951859984516     
   50.979678762745856        2.7337498243690561     
   51.012998761932053        2.7330046659085157     
   51.046318761118251        2.7322597105614501     
   51.079638760304448        2.7315149582724958     
   51.112958759490645        2.7307704089863050     
   51.146278758676850        2.7300260626475414     
   51.179598757863047        2.7292819192008868     
   51.212918757049245        2.7285379785910386     
   51.246238756235442        2.7277942407627069     
   51.279558755421640        2.7270507056606186     
   51.312878754607837        2.7263073732295138     
   51.346198753794035        2.7255642434141509     
   51.379518752980232        2.7248213161592996     
   51.412838752166429        2.7240785914097474     
   51.446158751352627        2.7233360691102955     
   51.479478750538824        2.7225937492057621     
   51.512798749725022        2.7218516316409764     
   51.546118748911219        2.7211097163607865     
   51.579438748097417        2.7203680033100537     
   51.612758747283621        2.7196264924336551     
   51.646078746469819        2.7188851836764827     
   51.679398745656016        2.7181440769834428     
   51.712718744842213        2.7174031722994574     
   51.746038744028411        2.7166624695694646     
   51.779358743214608        2.7159219687384142     
   51.812678742400806        2.7151816697512743     
   51.845998741587003        2.7144415725530258     
   51.879318740773201        2.7137016770886668     
   51.912638739959398        2.7129619833032090     
   51.945958739145595        2.7122224911416786     
   51.979278738331793        2.7114832005491185     
   52.012598737517990        2.7107441114705839     
   52.045918736704188        2.7100052238511476     
   52.079238735890385        2.7092665376358966     
   52.112558735076590        2.7085280527699318     
   52.145878734262787        2.7077897691983703     
   52.179198733448985        2.7070516868663437     
   52.212518732635182        2.7063138057189997     
   52.245838731821379        2.7055761257014983     
   52.279158731007577        2.7048386467590171     
   52.312478730193774        2.7041013688367479     
   52.345798729379972        2.7033642918798950     
   52.379118728566169        2.7026274158336814     
   52.412438727752367        2.7018907406433432     
   52.445758726938564        2.7011542662541310     
   52.479078726124762        2.7004179926113117     
   52.512398725310959        2.6996819196601658     
   52.545718724497156        2.6989460473459892     
   52.579038723683354        2.6982103756140936     
   52.612358722869558        2.6974749044098036     
   52.645678722055756        2.6967396336784613     
   52.678998721241953        2.6960045633654204     
   52.712318720428151        2.6952696934160532     
   52.745638719614348        2.6945350237757442     
   52.778958718800546        2.6938005543898931     
   52.812278717986743        2.6930662852039169     
   52.845598717172940        2.6923322161632424     
   52.878918716359138        2.6915983472133180     
   52.912238715545335        2.6908646782996013     
   52.945558714731533        2.6901312093675673     
   52.978878713917730        2.6893979403627055     
   53.012198713103928        2.6886648712305212     
   53.045518712290125        2.6879320019165323     
   53.078838711476322        2.6871993323662728     
   53.112158710662527        2.6864668625252923     
   53.145478709848724        2.6857345923391551     
   53.178798709034922        2.6850025217534386     
   53.212118708221119        2.6842706507137368     
   53.245438707407317        2.6835389791656570     
   53.278758706593514        2.6828075070548243     
   53.312078705779712        2.6820762343268743     
   53.345398704965909        2.6813451609274614     
   53.378718704152107        2.6806142868022516     
   53.412038703338304        2.6798836118969294     
   53.445358702524501        2.6791531361571885     
   53.478678701710699        2.6784228595287449     
   53.511998700896896        2.6776927819573224     
   53.545318700083094        2.6769629033886635     
   53.578638699269298        2.6762332237685249     
   53.611958698455496        2.6755037430426771     
   53.645278697641693        2.6747744611569058     
   53.678598696827891        2.6740453780570119     
   53.711918696014088        2.6733164936888114     
   53.745238695200285        2.6725878079981338     
   53.778558694386483        2.6718593209308246     
   53.811878693572680        2.6711310324327431     
   53.845198692758878        2.6704029424497637     
   53.878518691945075        2.6696750509277760     
   53.911838691131273        2.6689473578126841     
   53.945158690317470        2.6682198630504055     
   53.978478689503667        2.6674925665868758     
   54.011798688689865        2.6667654683680415     
   54.045118687876062        2.6660385683398657     
   54.078438687062267        2.6653118664483277     
   54.111758686248464        2.6645853626394178     
   54.145078685434662        2.6638590568591440     
   54.178398684620859        2.6631329490535283     
   54.211718683807057        2.6624070391686065     
   54.245038682993254        2.6616813271504309     
   54.278358682179451        2.6609558129450677     
   54.311678681365649        2.6602304964985963     
   54.344998680551846        2.6595053777571125     
   54.378318679738044        2.6587804566667264     
   54.411638678924241        2.6580557331735628     
   54.444958678110439        2.6573312072237614     
   54.478278677296636        2.6566068787634758     
   54.511598676482834        2.6558827477388753     
   54.544918675669031        2.6551588140961431     
   54.578238674855236        2.6544350777814771     
   54.611558674041433        2.6537115387410903     
   54.644878673227630        2.6529881969212110     
   54.678198672413828        2.6522650522680800     
   54.711518671600025        2.6515421047279548     
   54.744838670786223        2.6508193542471070     
   54.778158669972420        2.6500968007718213     
   54.811478669158618        2.6493744442483997     
   54.844798668344815        2.6486522846231577     
   54.878118667531012        2.6479303218424239     
   54.911438666717210        2.6472085558525444     
   54.944758665903407        2.6464869865998786     
   54.978078665089605        2.6457656140307986     
   55.011398664275802        2.6450444380916935     
   55.044718663462000        2.6443234587289681     
   55.078038662648204        2.6436026758890367     
   55.111358661834402        2.6428820895183356     
   55.144678661020599        2.6421616995633093     
   55.177998660206796        2.6414415059704193     
   55.211318659392994        2.6407215086861417     
   55.244638658579191        2.6400017076569684     
   55.277958657765389        2.6392821028294038     
   55.311278656951586        2.6385626941499667     
   55.344598656137784        2.6378434815651937     
   55.377918655323981        2.6371244650216314     
   55.411238654510178        2.6364056444658464     
   55.444558653696376        2.6356870198444144     
   55.477878652882573        2.6349685911039296     
   55.511198652068771        2.6342503581909966     
   55.544518651254975        2.6335323210522401     
   55.577838650441173        2.6328144796342952     
   55.611158649627370        2.6320968338838129     
   55.644478648813568        2.6313793837474595     
   55.677798647999765        2.6306621291719132     
   55.711118647185963        2.6299450701038700     
   55.744438646372160        2.6292282064900383     
   55.777758645558357        2.6285115382771425     
   55.811078644744555        2.6277950654119193     
   55.844398643930752        2.6270787878411217     
   55.877718643116950        2.6263627055115180     
   55.911038642303147        2.6256468183698884     
   55.944358641489345        2.6249311263630299     
   55.977678640675542        2.6242156294377526     
   56.010998639861739        2.6235003275408824     
   56.044318639047944        2.6227852206192575     
   56.077638638234141        2.6220703086197337     
   56.110958637420339        2.6213555914891788     
   56.144278636606536        2.6206410691744755     
   56.177598635792734        2.6199267416225229     
   56.210918634978931        2.6192126087802308     
   56.244238634165129        2.6184986705945281     
   56.277558633351326        2.6177849270123539     
   56.310878632537523        2.6170713779806642     
   56.344198631723721        2.6163580234464292     
   56.377518630909918        2.6156448633566325     
   56.410838630096116        2.6149318976582738     
   56.444158629282313        2.6142191262983663     
   56.477478628468511        2.6135065492239367     
   56.510798627654708        2.6127941663820287     
   56.544118626840913        2.6120819777196975     
   56.577438626027110        2.6113699831840154     
   56.610758625213307        2.6106581827220667     
   56.644078624399505        2.6099465762809517     
   56.677398623585702        2.6092351638077842     
   56.710718622771900        2.6085239452496931     
   56.744038621958097        2.6078129205538225     
   56.777358621144295        2.6071020896673298     
   56.810678620330492        2.6063914525373839     
   56.843998619516690        2.6056810091111759     
   56.877318618702887        2.6049707593359028     
   56.910638617889084        2.6042607031587810     
   56.943958617075282        2.6035508405270407     
   56.977278616261479        2.6028411713879236     
   57.010598615447677        2.6021316956886902     
   57.043918614633881        2.6014224133766120     
   57.077238613820079        2.6007133243989764     
   57.110558613006276        2.6000044287030848     
   57.143878612192474        2.5992957262362522     
   57.177198611378671        2.5985872169458104     
   57.210518610564868        2.5978789007791021     
   57.243838609751066        2.5971707776834867     
   57.277158608937263        2.5964628476063374     
   57.310478608123461        2.5957551104950420     
   57.343798607309658        2.5950475662970018     
   57.377118606495856        2.5943402149596331     
   57.410438605682053        2.5936330564303671     
   57.443758604868250        2.5929260906566478     
   57.477078604054448        2.5922193175859340     
   57.510398603240652        2.5915127371657003     
   57.543718602426850        2.5908063493434335     
   57.577038601613047        2.5901001540666364     
   57.610358600799245        2.5893941512828262     
   57.643678599985442        2.5886883409395312     
   57.676998599171640        2.5879827229842993     
   57.710318598357837        2.5872772973646874     
   57.743638597544034        2.5865720640282710     
   57.776958596730232        2.5858670229226366     
   57.810278595916429        2.5851621739953869     
   57.843598595102627        2.5844575171941391     
   57.876918594288824        2.5837530524665224     
   57.910238593475022        2.5830487797601842     
   57.943558592661219        2.5823446990227805     
   57.976878591847417        2.5816408102019883     
   58.010198591033621        2.5809371132454930     
   58.043518590219819        2.5802336081009982     
   58.076838589406016        2.5795302947162195     
   58.110158588592213        2.5788271730388872     
   58.143478587778411        2.5781242430167475     
   58.176798586964608        2.5774215045975577     
   58.210118586150806        2.5767189577290925     
   58.243438585337003        2.5760166023591387     
   58.276758584523201        2.5753144384354982     
   58.310078583709398        2.5746124659059877     
   58.343398582895595        2.5739106847184368     
   58.376718582081793        2.5732090948206903     
   58.410038581267990        2.5725076961606064     
   58.443358580454188        2.5718064886860588     
   58.476678579640385        2.5711054723449340     
   58.509998578826590        2.5704046470851334     
   58.543318578012787        2.5697040128545732     
   58.576638577198985        2.5690035696011817     
   58.609958576385182        2.5683033172729037     
   58.643278575571379        2.5676032558176982     
   58.676598574757577        2.5669033851835357     
   58.709918573943774        2.5662037053184035     
   58.743238573129972        2.5655042161703032     
   58.776558572316169        2.5648049176872467     
   58.809878571502367        2.5641058098172662     
   58.843198570688564        2.5634068925084037     
   58.876518569874762        2.5627081657087154     
   58.909838569060959        2.5620096293662744     
   58.943158568247156        2.5613112834291667     
   58.976478567433354        2.5606131278454898     
   59.009798566619558        2.5599151625633589     
   59.043118565805756        2.5592173875309023     
   59.076438564991953        2.5585198026962623     
   59.109758564178151        2.5578224080075951     
   59.143078563364348        2.5571252034130705     
   59.176398562550546        2.5564281888608735     
   59.209718561736743        2.5557313642992034     
   59.243038560922940        2.5550347296762723     
   59.276358560109138        2.5543382849403073     
   59.309678559295335        2.5536420300395499     
   59.342998558481533        2.5529459649222548     
   59.376318557667730        2.5522500895366917     
   59.409638556853928        2.5515544038311435     
   59.442958556040125        2.5508589077539088     
   59.476278555226322        2.5501636012532969     
   59.509598554412527        2.5494684842776354     
   59.542918553598724        2.5487735567752634     
   59.576238552784922        2.5480788186945356     
   59.609558551971119        2.5473842699838181     
   59.642878551157317        2.5466899105914949     
   59.676198550343514        2.5459957404659610     
   59.709518549529712        2.5453017595556271     
   59.742838548715909        2.5446079678089166     
   59.776158547902106        2.5439143651742673     
   59.809478547088304        2.5432209516001327     
   59.842798546274501        2.5425277270349782     
   59.876118545460699        2.5418346914272858     
   59.909438544646896        2.5411418447255483     
   59.942758543833094        2.5404491868782744     
   59.976078543019298        2.5397567178339879     
   60.009398542205496        2.5390644375412239     
   60.042718541391693        2.5383723459485328     
   60.076038540577891        2.5376804430044801     
   60.109358539764088        2.5369887286576449     
   60.142678538950285        2.5362972028566180     
   60.175998538136483        2.5356058655500080     
   60.209318537322680        2.5349147166864339     
   60.242638536508878        2.5342237562145322     
   60.275958535695075        2.5335329840829490     
   60.309278534881273        2.5328424002403502     
   60.342598534067470        2.5321520046354093     
   60.375918533253667        2.5314617972168194     
   60.409238532439865        2.5307717779332832     
   60.442558531626062        2.5300819467335205     
   60.475878530812267        2.5293923035662629     
   60.509198529998464        2.5287028483802589     
   60.542518529184662        2.5280135811242670     
   60.575838528370859        2.5273245017470622     
   60.609158527557057        2.5266356101974332     
   60.642478526743254        2.5259469064241826     
   60.675798525929451        2.5252583903761265     
   60.709118525115649        2.5245700620020952     
   60.742438524301846        2.5238819212509340     
   60.775758523488044        2.5231939680714990     
   60.809078522674241        2.5225062024126648     
   60.842398521860439        2.5218186242233145     
   60.875718521046636        2.5211312334523508     
   60.909038520232833        2.5204440300486870     
   60.942358519419031        2.5197570139612502     
   60.975678518605235        2.5190701851389830     
   61.008998517791433        2.5183835435308404     
   61.042318516977630        2.5176970890857930     
   61.075638516163828        2.5170108217528240     
   61.108958515350025        2.5163247414809295     
   61.142278514536223        2.5156388482191221     
   61.175598513722420        2.5149531419164277     
   61.208918512908618        2.5142676225218850     
   61.242238512094815        2.5135822899845457     
   61.275558511281012        2.5128971442534778     
   61.308878510467210        2.5122121852777624     
   61.342198509653407        2.5115274130064935     
   61.375518508839605        2.5108428273887813     
   61.408838508025802        2.5101584283737450     
   61.442158507212000        2.5094742159105237     
   61.475478506398204        2.5087901899482663     
   61.508798505584402        2.5081063504361376     
   61.542118504770599        2.5074226973233147     
   61.575438503956796        2.5067392305589893     
   61.608758503142994        2.5060559500923678     
   61.642078502329191        2.5053728558726700     
   61.675398501515389        2.5046899478491267     
   61.708718500701586        2.5040072259709882     
   61.742038499887784        2.5033246901875130     
   61.775358499073981        2.5026423404479767     
   61.808678498260178        2.5019601767016679     
   61.841998497446376        2.5012781988978898     
   61.875318496632573        2.5005964069859576     
   61.908638495818771        2.4999148009152017     
   61.941958495004975        2.4992333806349651     
   61.975278494191173        2.4985521460946072     
   62.008598493377370        2.4978710972434990     
   62.041918492563568        2.4971902340310250     
   62.075238491749765        2.4965095564065840     
   62.108558490935962        2.4958290643195902     
   62.141878490122160        2.4951487577194684     
   62.175198489308357        2.4944686365556623     
   62.208518488494555        2.4937887007776225     
   62.241838487680752        2.4931089503348192     
   62.275158486866950        2.4924293851767323     
   62.308478486053147        2.4917500052528596     
   62.341798485239345        2.4910708105127100     
   62.375118484425542        2.4903918009058041     
   62.408438483611739        2.4897129763816825     
   62.441758482797944        2.4890343368898926     
   62.475078481984141        2.4883558823800001     
   62.508398481170339        2.4876776128015829     
   62.541718480356536        2.4869995281042336     
   62.575038479542734        2.4863216282375560     
   62.608358478728931        2.4856439131511716     
   62.641678477915129        2.4849663827947119     
   62.674998477101326        2.4842890371178239     
   62.708318476287523        2.4836118760701682     
   62.741638475473721        2.4829348996014202     
   62.774958474659918        2.4822581076612651     
   62.808278473846116        2.4815815001994070     
   62.841598473032313        2.4809050771655601     
   62.874918472218511        2.4802288385094542     
   62.908238471404708        2.4795527841808318     
   62.941558470590913        2.4788769141294487     
   62.974878469777110        2.4782012283050756     
   63.008198468963307        2.4775257266574955     
   63.041518468149505        2.4768504091365080     
   63.074838467335702        2.4761752756919235     
   63.108158466521900        2.4755003262735653     
   63.141478465708097        2.4748255608312730     
   63.174798464894295        2.4741509793149006     
   63.208118464080492        2.4734765816743116     
   63.241438463266689        2.4728023678593862     
   63.274758462452887        2.4721283378200178     
   63.308078461639084        2.4714544915061132     
   63.341398460825282        2.4707808288675932     
   63.374718460011479        2.4701073498543931     
   63.408038459197677        2.4694340544164590     
   63.441358458383881        2.4687609425037524     
   63.474678457570079        2.4680880140662493     
   63.507998456756276        2.4674152690539386     
   63.541318455942474        2.4667427074168220     
   63.574638455128671        2.4660703291049160     
   63.607958454314868        2.4653981340682503     
   63.641278453501066        2.4647261222568684     
   63.674598452687263        2.4640542936208263     
   63.707918451873461        2.4633826481101946     
   63.741238451059658        2.4627111856750590     
   63.774558450245856        2.4620399062655149     
   63.807878449432053        2.4613688098316757     
   63.841198448618250        2.4606978963236643     
   63.874518447804448        2.4600271656916211     
   63.907838446990652        2.4593566178856978     
   63.941158446176850        2.4586862528560598     
   63.974478445363047        2.4580160705528860     
   64.007798444549252        2.4573460709263690     
   64.041118443735442        2.4566762539267168     
   64.074438442921632        2.4560066195041488     
   64.107758442107837        2.4553371676088975     
   64.141078441294042        2.4546678981912113     
   64.174398440480232        2.4539988112013504     
   64.207718439666436        2.4533299065895888     
   64.241038438852627        2.4526611843062143     
   64.274358438038831        2.4519926443015296     
   64.307678437225022        2.4513242865258484     
   64.340998436411226        2.4506561109294989     
   64.374318435597417        2.4499881174628237     
   64.407638434783621        2.4493203060761783     
   64.440958433969811        2.4486526767199321     
   64.474278433156016        2.4479852293444666     
   64.507598432342206        2.4473179639001796     
   64.540918431528411        2.4466508803374785     
   64.574238430714601        2.4459839786067890     
   64.607558429900806        2.4453172586585450     
   64.640878429086996        2.4446507204431991     
   64.674198428273201        2.4439843639112140     
   64.707518427459405        2.4433181890130666     
   64.740838426645595        2.4426521956992486     
   64.774158425831800        2.4419863839202627     
   64.807478425017990        2.4413207536266288     
   64.840798424204195        2.4406553047688755     
   64.874118423390385        2.4399900372975494     
   64.907438422576590        2.4393249511632065     
   64.940758421762780        2.4386600463164214     
   64.974078420948985        2.4379953227077764     
   65.007398420135175        2.4373307802878723     
   65.040718419321379        2.4366664190073184     
   65.074038418507570        2.4360022388167435     
   65.107358417693774        2.4353382396667835     
   65.140678416879979        2.4346744215080927     
   65.173998416066169        2.4340107842913361     
   65.207318415252374        2.4333473279671938     
   65.240638414438564        2.4326840524863576     
   65.273958413624769        2.4320209577995344     
   65.307278412810959        2.4313580438574429     
   65.340598411997163        2.4306953106108171     
   65.373918411183354        2.4300327580104031     
   65.407238410369558        2.4293703860069606     
   65.440558409555749        2.4287081945512630     
   65.473878408741953        2.4280461835940979     
   65.507198407928144        2.4273843530862633     
   65.540518407114348        2.4267227029785761     
   65.573838406300538        2.4260612332218590     
   65.607158405486743        2.4253999437669558     
   65.640478404672947        2.4247388345647196     
   65.673798403859138        2.4240779055660169     
   65.707118403045342        2.4234171567217273     
   65.740438402231533        2.4227565879827471     
   65.773758401417737        2.4220961992999817     
   65.807078400603928        2.4214359906243534     
   65.840398399790132        2.4207759619067954     
   65.873718398976322        2.4201161130982549     
   65.907038398162527        2.4194564441496929     
   65.940358397348717        2.4187969550120840     
   65.973678396534922        2.4181376456364165     
   66.006998395721112        2.4174785159736887     
   66.040318394907317        2.4168195659749174     
   66.073638394093507        2.4161607955911295     
   66.106958393279712        2.4155022047733659     
   66.140278392465916        2.4148437934726807     
   66.173598391652106        2.4141855616401418     
   66.206918390838311        2.4135275092268298     
   66.240238390024501        2.4128696361838400     
   66.273558389210706        2.4122119424622799     
   66.306878388396896        2.4115544280132695     
   66.340198387583101        2.4108970927879438     
   66.373518386769291        2.4102399367374505     
   66.406838385955496        2.4095829598129503     
   66.440158385141686        2.4089261619656175     
   66.473478384327890        2.4082695431466408     
   66.506798383514081        2.4076131033072197     
   66.540118382700285        2.4069568423985679     
   66.573438381886476        2.4063007603719151     
   66.606758381072680        2.4056448571784999     
   66.640078380258885        2.4049891327695767     
   66.673398379445075        2.4043335870964140     
   66.706718378631280        2.4036782201102924     
   66.740038377817470        2.4030230317625043     
   66.773358377003674        2.4023680220043584     
   66.806678376189865        2.4017131907871749     
   66.839998375376069        2.4010585380622866     
   66.873318374562260        2.4004040637810413     
   66.906638373748464        2.3997497678947997     
   66.939958372934655        2.3990956503549348     
   66.973278372120859        2.3984417111128327     
   67.006598371307049        2.3977879501198944     
   67.039918370493254        2.3971343673275327     
   67.073238369679444        2.3964809626871739     
   67.106558368865649        2.3958277361502596     
   67.139878368051853        2.3951746876682400     
   67.173198367238044        2.3945218171925826     
   67.206518366424248        2.3938691246747674     
   67.239838365610439        2.3932166100662866     
   67.273158364796643        2.3925642733186456     
   67.306478363982833        2.3919121143833650     
   67.339798363169038        2.3912601332119752     
   67.373118362355228        2.3906083297560232     
   67.406438361541433        2.3899567039670666     
   67.439758360727623        2.3893052557966792     
   67.473078359913828        2.3886539851964446     
   67.506398359100018        2.3880028921179615     
   67.539718358286223        2.3873519765128419     
   67.573038357472413        2.3867012383327100     
   67.606358356658617        2.3860506775292039     
   67.639678355844822        2.3854002940539742     
   67.672998355031012        2.3847500878586860     
   67.706318354217217        2.3841000588950165     
   67.739638353403407        2.3834502071146559     
   67.772958352589612        2.3828005324693096     
   67.806278351775802        2.3821510349106929     
   67.839598350962007        2.3815017143905357     
   67.872918350148197        2.3808525708605832     
   67.906238349334402        2.3802036042725896     
   67.939558348520592        2.3795548145783258     
   67.972878347706796        2.3789062017295755     
   68.006198346892987        2.3782577656781307     
   68.039518346079191        2.3776095063758054     
   68.072838345265382        2.3769614237744192     
   68.106158344451586        2.3763135178258068     
   68.139478343637791        2.3756657884818173     
   68.172798342823981        2.3750182356943133     
   68.206118342010186        2.3743708594151678     
   68.239438341196376        2.3737236595962710     
   68.272758340382580        2.3730766361895195     
   68.306078339568771        2.3724297891468318     
   68.339398338754975        2.3717831184201321     
   68.372718337941166        2.3711366239613625     
   68.406038337127370        2.3704903057224751     
   68.439358336313560        2.3698441636554373     
   68.472678335499765        2.3691981977122278     
   68.505998334685955        2.3685524078448386     
   68.539318333872160        2.3679067940052767     
   68.572638333058350        2.3672613561455607     
   68.605958332244555        2.3666160942177221     
   68.639278331430759        2.3659710081738048     
   68.672598330616950        2.3653260979658688     
   68.705918329803154        2.3646813635459836     
   68.739238328989344        2.3640368048662341     
   68.772558328175549        2.3633924218787179     
   68.805878327361739        2.3627482145355443     
   68.839198326547944        2.3621041827888352     
   68.872518325734134        2.3614603265907315     
   68.905838324920339        2.3608166458933777     
   68.939158324106529        2.3601731406489392     
   68.972478323292734        2.3595298108095899     
   69.005798322478924        2.3588866563275190     
   69.039118321665129        2.3582436771549284     
   69.072438320851333        2.3576008732440319     
   69.105758320037523        2.3569582445470587     
   69.139078319223728        2.3563157910162462     
   69.172398318409918        2.3556735126038513     
   69.205718317596123        2.3550314092621392     
   69.239038316782313        2.3543894809433898     
   69.272358315968518        2.3537477275998948     
   69.305678315154708        2.3531061491839620     
   69.338998314340913        2.3524647456479078     
   69.372318313527103        2.3518235169440658     
   69.405638312713307        2.3511824630247791     
   69.438958311899498        2.3505415838424066     
   69.472278311085702        2.3499008793493177     
   69.505598310271893        2.3492603494978970     
   69.538918309458097        2.3486199942405404     
   69.572238308644302        2.3479798135296583     
   69.605558307830492        2.3473398073176726     
   69.638878307016697        2.3466999755570188     
   69.672198306202887        2.3460603182001463     
   69.705518305389091        2.3454208351995152     
   69.738838304575282        2.3447815265076009     
   69.772158303761486        2.3441423920768898     
   69.805478302947677        2.3435034318598835     
   69.838798302133881        2.3428646458090943     
   69.872118301320072        2.3422260338770480     
   69.905438300506276        2.3415875960162853     
   69.938758299692466        2.3409493321793571     
   69.972078298878671        2.3403112423188288     
   70.005398298064861        2.3396733263872784     
   70.038718297251066        2.3390355843372954     
   70.072038296437270        2.3383980161214857     
   70.105358295623461        2.3377606216924653     
   70.138678294809665        2.3371234010028625     
   70.171998293995856        2.3364863540053222     
   70.205318293182060        2.3358494806524988     
   70.238638292368250        2.3352127808970584     
   70.271958291554455        2.3345762546916853     
   70.305278290740645        2.3339399019890723     
   70.338598289926850        2.3333037227419275     
   70.371918289113040        2.3326677169029706     
   70.405238288299245        2.3320318844249321     
   70.438558287485435        2.3313962252605602     
   70.471878286671640        2.3307607393626131     
   70.505198285857830        2.3301254266838622     
   70.538518285044034        2.3294902871770913     
   70.571838284230239        2.3288553207950975     
   70.605158283416429        2.3282205274906920     
   70.638478282602634        2.3275859072166964     
   70.671798281788824        2.3269514599259469     
   70.705118280975029        2.3263171855712925     
   70.738438280161219        2.3256830841055947     
   70.771758279347424        2.3250491554817274     
   70.805078278533614        2.3244153996525783     
   70.838398277719818        2.3237818165710475     
   70.871718276906009        2.3231484061900471     
   70.905038276092213        2.3225151684625032     
   70.938358275278404        2.3218821033413546     
   70.971678274464608        2.3212492107795528     
   71.004998273650799        2.3206164907300617     
   71.038318272837003        2.3199839431458584     
   71.071638272023208        2.3193515679799313     
   71.104958271209398        2.3187193651852853     
   71.138278270395602        2.3180873347149356     
   71.171598269581793        2.3174554765219093     
   71.204918268767997        2.3168237905592473     
   71.238238267954188        2.3161922767800052     
   71.271558267140392        2.3155609351372481     
   71.304878266326583        2.3149297655840564     
   71.338198265512787        2.3142987680735216     
   71.371518264698977        2.3136679425587485     
   71.404838263885182        2.3130372889928563     
   71.438158263071372        2.3124068073289741     
   71.471478262257577        2.3117764975202468     
   71.504798261443767        2.3111463595198285     
   71.538118260629972        2.3105163932808903     
   71.571438259816176        2.3098865987566124     
   71.604758259002367        2.3092569759001891     
   71.638078258188571        2.3086275246648289     
   71.671398257374761        2.3079982450037515     
   71.704718256560966        2.3073691368701885     
   71.738038255747156        2.3067402002173854     
   71.771358254933361        2.3061114349986016     
   71.804678254119551        2.3054828411671084     
   71.837998253305756        2.3048544186761872     
   71.871318252491946        2.3042261674791358     
   71.904638251678151        2.3035980875292634     
   71.937958250864341        2.3029701787798915     
   71.971278250050545        2.3023424411843547     
   72.004598249236736        2.3017148746960014     
   72.037918248422940        2.3010874792681899     
   72.071238247609145        2.3004602548542930     
   72.104558246795335        2.2998332014076985     
   72.137878245981540        2.2992063188818022     
   72.171198245167730        2.2985796072300158     
   72.204518244353935        2.2979530664057619     
   72.237838243540125        2.2973266963624788     
   72.271158242726329        2.2967004970536138     
   72.304478241912520        2.2960744684326286     
   72.337798241098724        2.2954486104529979     
   72.371118240284915        2.2948229230682085     
   72.404438239471119        2.2941974062317603     
   72.437758238657310        2.2935720598971665     
   72.471078237843514        2.2929468840179505     
   72.504398237029704        2.2923218785476509     
   72.537718236215909        2.2916970434398176     
   72.571038235402114        2.2910723786480127     
   72.604358234588304        2.2904478841258147     
   72.637678233774508        2.2898235598268095     
   72.670998232960699        2.2891994057045992     
   72.704318232146903        2.2885754217127965     
   72.737638231333094        2.2879516078050286     
   72.770958230519298        2.2873279639349340     
   72.804278229705488        2.2867044900561644     
   72.837598228891693        2.2860811861223835     
   72.870918228077883        2.2854580520872685     
   72.904238227264088        2.2848350879045096     
   72.937558226450278        2.2842122935278075     
   72.970878225636483        2.2835896689108770     
   73.004198224822673        2.2829672140074466     
   73.037518224008878        2.2823449287712552     
   73.070838223195082        2.2817228131560547     
   73.104158222381272        2.2811008671156121     
   73.137478221567477        2.2804790906037034     
   73.170798220753667        2.2798574835741201     
   73.204118219939872        2.2792360459806642     
   73.237438219126062        2.2786147777771526     
   73.270758218312267        2.2779936789174120     
   73.304078217498457        2.2773727493552838     
   73.337398216684662        2.2767519890446204     
   73.370718215870852        2.2761313979392881     
   73.404038215057057        2.2755109759931660     
   73.437358214243247        2.2748907231601447     
   73.470678213429451        2.2742706393941270     
   73.503998212615656        2.2736507246490310     
   73.537318211801846        2.2730309788787837     
   73.570638210988051        2.2724114020373256     
   73.603958210174241        2.2717919940786127     
   73.637278209360446        2.2711727549566096     
   73.670598208546636        2.2705536846252961     
   73.703918207732841        2.2699347830386638     
   73.737238206919031        2.2693160501507159     
   73.770558206105235        2.2686974859154687     
   73.803878205291426        2.2680790902869536     
   73.837198204477630        2.2674608632192088     
   73.870518203663821        2.2668428046662914     
   73.903838202850025        2.2662249145822662     
   73.937158202036215        2.2656071929212125     
   73.970478201222420        2.2649896396372227     
   74.003798200408625        2.2643722546844010     
   74.037118199594815        2.2637550380168636     
   74.070438198781019        2.2631379895887389     
   74.103758197967210        2.2625211093541706     
   74.137078197153414        2.2619043972673119     
   74.170398196339605        2.2612878532823300     
   74.203718195525809        2.2606714773534025     
   74.237038194711999        2.2600552694347225     
   74.270358193898204        2.2594392294804941     
   74.303678193084394        2.2588233574449341     
   74.336998192270599        2.2582076532822706     
   74.370318191456789        2.2575921169467459     
   74.403638190642994        2.2569767483926140     
   74.436958189829184        2.2563615475741421     
   74.470278189015389        2.2557465144456077     
   74.503598188201593        2.2551316489613038     
   74.536918187387784        2.2545169510755345     
   74.570238186573988        2.2539024207426150     
   74.603558185760178        2.2532880579168744     
   74.636878184946383        2.2526738625526548     
   74.670198184132573        2.2520598346043084     
   74.703518183318778        2.2514459740262032     
   74.736838182504968        2.2508322807727166     
   74.770158181691173        2.2502187547982402     
   74.803478180877363        2.2496053960571776     
   74.836798180063568        2.2489922045039439     
   74.870118179249758        2.2483791800929684     
   74.903438178435962        2.2477663227786913     
   74.936758177622153        2.2471536325155665     
   74.970078176808357        2.2465411092580587     
   75.003398175994562        2.2459287529606460     
   75.036718175180752        2.2453165635778198     
   75.070038174366957        2.2447045410640816     
   75.103358173553147        2.2440926853739485     
   75.136678172739352        2.2434809964619458     
   75.169998171925542        2.2428694742826156     
   75.203318171111746        2.2422581187905082     
   75.236638170297937        2.2416469299401904     
   75.269958169484141        2.2410359076862369     
   75.303278168670332        2.2404250519832423     
   75.336598167856536        2.2398143627858018     
   75.369918167042727        2.2392038400485350     
   75.403238166228931        2.2385934837260661     
   75.436558165415121        2.2379832937730355     
   75.469878164601326        2.2373732701440927     
   75.503198163787530        2.2367634127939033     
   75.536518162973721        2.2361537216771432     
   75.569838162159925        2.2355441967484992     
   75.603158161346116        2.2349348379626748     
   75.636478160532320        2.2343256452743812     
   75.669798159718511        2.2337166186383448     
   75.703118158904715        2.2331077580093028     
   75.736438158090905        2.2324990633420074     
   75.769758157277110        2.2318905345912174     
   75.803078156463300        2.2312821717117113     
   75.836398155649505        2.2306739746582749     
   75.869718154835695        2.2300659433857075     
   75.903038154021900        2.2294580778488204     
   75.936358153208090        2.2288503780024400     
   75.969678152394295        2.2282428438014001     
   76.002998151580499        2.2276354752005516     
   76.036318150766689        2.2270282721547545     
   76.069638149952894        2.2264212346188832     
   76.102958149139084        2.2258143625478222     
   76.136278148325289        2.2252076558964693     
   76.169598147511479        2.2246011146197366     
   76.202918146697684        2.2239947386725456     
   76.236238145883874        2.2233885280098304     
   76.269558145070079        2.2227824825865388     
   76.302878144256269        2.2221766023576310     
   76.336198143442473        2.2215708872780775     
   76.369518142628664        2.2209653373028635     
   76.402838141814868        2.2203599523869841     
   76.436158141001059        2.2197547324854487     
   76.469478140187263        2.2191496775532782     
   76.502798139373468        2.2185447875455044     
   76.536118138559658        2.2179400624171737     
   76.569438137745863        2.2173355021233436     
   76.602758136932053        2.2167311066190840     
   76.636078136118257        2.2161268758594757     
   76.669398135304448        2.2155228097996145     
   76.702718134490652        2.2149189083946061     
   76.736038133676843        2.2143151715995706     
   76.769358132863047        2.2137115993696366     
   76.802678132049238        2.2131081916599493     
   76.835998131235442        2.2125049484256647     
   76.869318130421632        2.2119018696219483     
   76.902638129607837        2.2112989552039810     
   76.935958128794027        2.2106962051269554     
   76.969278127980232        2.2100936193460754     
   77.002598127166436        2.2094911978165577     
   77.035918126352627        2.2088889404936318     
   77.069238125538831        2.2082868473325363     
   77.102558124725022        2.2076849182885274     
   77.135878123911226        2.2070831533168689     
   77.169198123097416        2.2064815523728383     
   77.202518122283621        2.2058801154117251     
   77.235838121469811        2.2052788423888323     
   77.269158120656016        2.2046777332594734     
   77.302478119842206        2.2040767879789747     
   77.335798119028411        2.2034760065026742     
   77.369118118214601        2.2028753887859227     
   77.402438117400806        2.2022749347840835     
   77.435758116587010        2.2016746444525328     
   77.469078115773200        2.2010745177466551     
   77.502398114959405        2.2004745546218514     
   77.535718114145595        2.1998747550335329     
   77.569038113331800        2.1992751189371234     
   77.602358112517990        2.1986756462880583     
   77.635678111704195        2.1980763370417855     
   77.668998110890385        2.1974771911537645     
   77.702318110076590        2.1968782085794687     
   77.735638109262780        2.1962793892743817     
   77.768958108448984        2.1956807331940000     
   77.802278107635175        2.1950822402938335     
   77.835598106821379        2.1944839105294012     
   77.868918106007570        2.1938857438562360     
   77.902238105193774        2.1932877402298834     
   77.935558104379979        2.1926898996059023     
   77.968878103566169        2.1920922219398582     
   78.002198102752374        2.1914947071873354     
   78.035518101938564        2.1908973553039255     
   78.068838101124769        2.1903001662452350     
   78.102158100310959        2.1897031399668831     
   78.135478099497163        2.1891062764244968     
   78.168798098683354        2.1885095755737187     
   78.202118097869558        2.1879130373702034     
   78.235438097055749        2.1873166617696160     
   78.268758096241953        2.1867204487276353     
   78.302078095428143        2.1861243981999512     
   78.335398094614348        2.1855285101422663     
   78.368718093800538        2.1849327845102953     
   78.402038092986743        2.1843372212597623     
   78.435358092172947        2.1837418203464081     
   78.468678091359138        2.1831465817259823     
   78.501998090545342        2.1825515053542479     
   78.535318089731533        2.1819565911869794     
   78.568638088917737        2.1813618391799636     
   78.601958088103927        2.1807672492889987     
   78.635278087290132        2.1801728214698959     
   78.668598086476322        2.1795785556784790     
   78.701918085662527        2.1789844518705812     
   78.735238084848717        2.1783905100020506     
   78.768558084034922        2.1777967300287449     
   78.801878083221112        2.1772031119065365     
   78.835198082407317        2.1766096555913079     
   78.868518081593507        2.1760163610389536     
   78.901838080779712        2.1754232282053816     
   78.935158079965916        2.1748302570465108     
   78.968478079152106        2.1742374475182715     
   79.001798078338311        2.1736447995766075     
   79.035118077524501        2.1730523131774744     
   79.068438076710706        2.1724599882768381     
   79.101758075896896        2.1718678248306791     
   79.135078075083101        2.1712758227949869     
   79.168398074269291        2.1706839821257664     
   79.201718073455496        2.1700923027790306     
   79.235038072641686        2.1695007847108090     
   79.268358071827890        2.1689094278771388     
   79.301678071014081        2.1683182322340726     
   79.334998070200285        2.1677271977376722     
   79.368318069386476        2.1671363243440127     
   79.401638068572680        2.1665456120091826     
   79.434958067758885        2.1659550606892792     
   79.468278066945075        2.1653646703404141     
   79.501598066131280        2.1647744409187104     
   79.534918065317470        2.1641843723803027     
   79.568238064503674        2.1635944646813376     
   79.601558063689865        2.1630047177779743     
   79.634878062876069        2.1624151316263833     
   79.668198062062260        2.1618257061827477     
   79.701518061248464        2.1612364414032612     
   79.734838060434654        2.1606473372441317     
   79.768158059620859        2.1600583936615760     
   79.801478058807049        2.1594696106118256     
   79.834798057993254        2.1588809880511226     
   79.868118057179444        2.1582925259357224     
   79.901438056365649        2.1577042242218889     
   79.934758055551853        2.1571160828659015     
   79.968078054738044        2.1565281018240507     
   80.001398053924248        2.1559402810526391     
   80.034718053110439        2.1553526205079789     
   80.068038052296643        2.1547651201463958     
   80.101358051482833        2.1541777799242281     
   80.134678050669038        2.1535905997978264     
   80.167998049855228        2.1530035797235505     
   80.201318049041433        2.1524167196577744     
   80.234638048227623        2.1518300195568849     
   80.267958047413828        2.1512434793772770     
   80.301278046600018        2.1506570990753602     
   80.334598045786223        2.1500708786075564     
   80.367918044972413        2.1494848179302970     
   80.401238044158617        2.1488989170000274     
   80.434558043344822        2.1483131757732039     
   80.467878042531012        2.1477275942062963     
   80.501198041717217        2.1471421722557840     
   80.534518040903407        2.1465569098781581     
   80.567838040089612        2.1459718070299236     
   80.601158039275802        2.1453868636675963     
   80.634478038462007        2.1448020797477048     
   80.667798037648197        2.1442174552267863     
   80.701118036834401        2.1436329900613944     
   80.734438036020592        2.1430486842080918     
   80.767758035206796        2.1424645376234523     
   80.801078034392987        2.1418805502640645     
   80.834398033579191        2.1412967220865267     
   80.867718032765382        2.1407130530474503     
   80.901038031951586        2.1401295431034559     
   80.934358031137791        2.1395461922111787     
   80.967678030323981        2.1389630003272644     
   81.000998029510185        2.1383799674083721     
   81.034318028696376        2.1377970934111712     
   81.067638027882580        2.1372143782923412     
   81.100958027068771        2.1366318220085776     
   81.134278026254975        2.1360494245165849     
   81.167598025441166        2.1354671857730794     
   81.200918024627370        2.1348851057347904     
   81.234238023813560        2.1343031843584588     
   81.267558022999765        2.1337214216008360     
   81.300878022185955        2.1331398174186877     
   81.334198021372160        2.1325583717687873     
   81.367518020558350        2.1319770846079251     
   81.400838019744555        2.1313959558928981     
   81.434158018930759        2.1308149855805190     
   81.467478018116950        2.1302341736276111     
   81.500798017303154        2.1296535199910083     
   81.534118016489344        2.1290730246275578     
   81.567438015675549        2.1284926874941168     
   81.600758014861739        2.1279125085475559     
   81.634078014047944        2.1273324877447575     
   81.667398013234134        2.1267526250426143     
   81.700718012420339        2.1261729203980329     
   81.734038011606529        2.1255933737679285     
   81.767358010792734        2.1250139851092311     
   81.800678009978924        2.1244347543788820     
   81.833998009165128        2.1238556815338305     
   81.867318008351333        2.1232767665310441     
   81.900638007537523        2.1226980093274967     
   81.933958006723728        2.1221194098801752     
   81.967278005909918        2.1215409681460811     
   82.000598005096123        2.1209626840822229     
   82.033918004282313        2.1203845576456248     
   82.067238003468518        2.1198065887933208     
   82.100558002654708        2.1192287774823555     
   82.133878001840912        2.1186511236697889     
   82.167198001027103        2.1180736273126892     
   82.200518000213307        2.1174962883681379     
   82.233837999399498        2.1169191067932287     
   82.267157998585702        2.1163420825450641     
   82.300477997771893        2.1157652155807614     
   82.333797996958097        2.1151885058574496     
   82.367117996144302        2.1146119533322669     
   82.400437995330492        2.1140355579623660     
   82.433757994516696        2.1134593197049076     
   82.467077993702887        2.1128832385170679     
   82.500397992889091        2.1123073143560336     
   82.533717992075282        2.1117315471790037     
   82.567037991261486        2.1111559369431840     
   82.600357990447677        2.1105804836058009     
   82.633677989633881        2.1100051871240830     
   82.666997988820071        2.1094300474552772     
   82.700317988006276        2.1088550645566388     
   82.733637987192466        2.1082802383854378     
   82.766957986378671        2.1077055688989512     
   82.800277985564861        2.1071310560544716     
   82.833597984751066        2.1065566998093019     
   82.866917983937270        2.1059825001207568     
   82.900237983123461        2.1054084569461611     
   82.933557982309665        2.1048345702428550     
   82.966877981495855        2.1042608399681861     
   83.000197980682060        2.1036872660795161     
   83.033517979868250        2.1031138485342180     
   83.066837979054455        2.1025405872896745     
   83.100157978240645        2.1019674823032832     
   83.133477977426850        2.1013945335324515     
   83.166797976613040        2.1008217409345984     
   83.200117975799245        2.1002491044671534     
   83.233437974985435        2.0996766240875608     
   83.266757974171639        2.0991042997532730     
   83.300077973357830        2.0985321314217562     
   83.333397972544034        2.0979601190504877     
   83.366717971730239        2.0973882625969562     
   83.400037970916429        2.0968165620186618     
   83.433357970102634        2.0962450172731169     
   83.466677969288824        2.0956736283178441     
   83.499997968475029        2.0951023951103793     
   83.533317967661219        2.0945313176082681     
   83.566637966847424        2.0939603957690704     
   83.599957966033614        2.0933896295503547     
   83.633277965219818        2.0928190189097013     
   83.666597964406009        2.0922485638047070     
   83.699917963592213        2.0916782641929710     
   83.733237962778404        2.0911081200321138     
   83.766557961964608        2.0905381312797604     
   83.799877961150798        2.0899682978935519     
   83.833197960337003        2.0893986198311363     
   83.866517959523208        2.0888290970501782     
   83.899837958709398        2.0882597295083509     
   83.933157957895602        2.0876905171633386     
   83.966477957081793        2.0871214599728396     
   83.999797956267997        2.0865525578945610     
   84.033117955454188        2.0859838108862228     
   84.066437954640392        2.0854152189055566     
   84.099757953826582        2.0848467819103065     
   84.133077953012787        2.0842784998582253     
   84.166397952198977        2.0837103727070798     
   84.199717951385182        2.0831424004146486     
   84.233037950571372        2.0825745829387174     
   84.266357949757577        2.0820069202370894     
   84.299677948943767        2.0814394122675757     
   84.332997948129972        2.0808720589880005     
   84.366317947316176        2.0803048603561991     
   84.399637946502367        2.0797378163300162     
   84.432957945688571        2.0791709268673109     
   84.466277944874761        2.0786041919259524     
   84.499597944060966        2.0780376114638224     
   84.532917943247156        2.0774711854388124     
   84.566237942433361        2.0769049138088262     
   84.599557941619551        2.0763387965317803     
   84.632877940805756        2.0757728335656003     
   84.666197939991946        2.0752070248682259     
   84.699517939178151        2.0746413703976052     
   84.732837938364341        2.0740758701117001     
   84.766157937550545        2.0735105239684848     
   84.799477936736736        2.0729453319259412     
   84.832797935922940        2.0723802939420661     
   84.866117935109145        2.0718154099748651     
   84.899437934295335        2.0712506799823602     
   84.932757933481540        2.0706861039225788     
   84.966077932667730        2.0701216817535610     
   84.999397931853935        2.0695574134333623     
   85.032717931040125        2.0689932989200459     
   85.066037930226329        2.0684293381716876     
   85.099357929412520        2.0678655311463743     
   85.132677928598724        2.0673018778022043     
   85.165997927784915        2.0667383780972894     
   85.199317926971119        2.0661750319897476     
   85.232637926157309        2.0656118394377141     
   85.265957925343514        2.0650488003993330     
   85.299277924529704        2.0644859148327601     
   85.332597923715909        2.0639231826961617     
   85.365917922902113        2.0633606039477161     
   85.399237922088304        2.0627981785456133     
   85.432557921274508        2.0622359064480542     
   85.465877920460699        2.0616737876132532     
   85.499197919646903        2.0611118219994320     
   85.532517918833094        2.0605500095648277     
   85.565837918019298        2.0599883502676861     
   85.599157917205488        2.0594268440662660     
   85.632477916391693        2.0588654909188366     
   85.665797915577883        2.0583042907836782     
   85.699117914764088        2.0577432436190839     
   85.732437913950278        2.0571823493833574     
   85.765757913136483        2.0566216080348130     
   85.799077912322687        2.0560610195317786     
   85.832397911508878        2.0555005838325906     
   85.865717910695082        2.0549403008955989     
   85.899037909881272        2.0543801706791620     
   85.932357909067477        2.0538201931416542     
   85.965677908253667        2.0532603682414572     
   85.998997907439872        2.0527006959369660     
   86.032317906626062        2.0521411761865873     
   86.065637905812267        2.0515818089487361     
   86.098957904998457        2.0510225941818430     
   86.132277904184662        2.0504635318443465     
   86.165597903370852        2.0499046218946977     
   86.198917902557056        2.0493458642913605     
   86.232237901743247        2.0487872589928076     
   86.265557900929451        2.0482288059575242     
   86.298877900115656        2.0476705051440072     
   86.332197899301846        2.0471123565107652     
   86.365517898488051        2.0465543600163145     
   86.398837897674241        2.0459965156191875     
   86.432157896860446        2.0454388232779253     
   86.465477896046636        2.0448812829510810     
   86.498797895232840        2.0443238945972202     
   86.532117894419031        2.0437666581749165     
   86.565437893605235        2.0432095736427578     
   86.598757892791426        2.0426526409593420     
   86.632077891977630        2.0420958600832773     
   86.665397891163821        2.0415392309731879     
   86.698717890350025        2.0409827535877016     
   86.732037889536215        2.0404264278854645     
   86.765357888722420        2.0398702538251299     
   86.798677887908624        2.0393142313653647     
   86.831997887094815        2.0387583604648447     
   86.865317886281019        2.0382026410822589     
   86.898637885467210        2.0376470731763070     
   86.931957884653414        2.0370916567056994     
   86.965277883839605        2.0365363916291592     
   86.998597883025809        2.0359812779054187     
   87.031917882211999        2.0354263154932224     
   87.065237881398204        2.0348715043513281     
   87.098557880584394        2.0343168444385005     
   87.131877879770599        2.0337623357135191     
   87.165197878956789        2.0332079781351733     
   87.198517878142994        2.0326537716622641     
   87.231837877329184        2.0320997162536041     
   87.265157876515389        2.0315458118680150     
   87.298477875701593        2.0309920584643320     
   87.331797874887783        2.0304384560014022     
   87.365117874073988        2.0298850044380798     
   87.398437873260178        2.0293317037332361     
   87.431757872446383        2.0287785538457475     
   87.465077871632573        2.0282255547345067     
   87.498397870818778        2.0276727063584148     
   87.531717870004968        2.0271200086763845     
   87.565037869191173        2.0265674616473395     
   87.598357868377363        2.0260150652302169     
   87.631677867563567        2.0254628193839617     
   87.664997866749758        2.0249107240675324     
   87.698317865935962        2.0243587792398974     
   87.731637865122153        2.0238069848600375     
   87.764957864308357        2.0232553408869429     
   87.798277863494562        2.0227038472796184     
   87.831597862680752        2.0221525039970754     
   87.864917861866957        2.0216013109983391     
   87.898237861053147        2.0210502682424463     
   87.931557860239351        2.0204993756884435     
   87.964877859425542        2.0199486332953902     
   87.998197858611746        2.0193980410223538     
   88.031517857797937        2.0188475988284162     
   88.064837856984141        2.0182973066726704     
   88.098157856170332        2.0177471645142169     
   88.131477855356536        2.0171971723121715     
   88.164797854542726        2.0166473300256587     
   88.198117853728931        2.0160976376138149     
   88.231437852915121        2.0155480950357885     
   88.264757852101326        2.0149987022507370     
   88.298077851287530        2.0144494592178304     
   88.331397850473721        2.0139003658962511     
   88.364717849659925        2.0133514222451891     
   88.398037848846116        2.0128026282238491     
   88.431357848032320        2.0122539837914446     
   88.464677847218510        2.0117054889072006     
   88.497997846404715        2.0111571435303550     
   88.531317845590905        2.0106089476201547     
   88.564637844777110        2.0100609011358572     
   88.597957843963300        2.0095130040367351     
   88.631277843149505        2.0089652562820670     
   88.664597842335695        2.0084176578311457     
   88.697917841521900        2.0078702086432743     
   88.731237840708090        2.0073229086777671     
   88.764557839894294        2.0067757578939500     
   88.797877839080499        2.0062287562511583     
   88.831197838266689        2.0056819037087408     
   88.864517837452894        2.0051352002260550     
   88.897837836639084        2.0045886457624715     
   88.931157835825289        2.0040422402773701     
   88.964477835011479        2.0034959837301427     
   88.997797834197684        2.0029498760801929     
   89.031117833383874        2.0024039172869337     
   89.064437832570079        2.0018581073097912     
   89.097757831756269        2.0013124461082001     
   89.131077830942473        2.0007669336416085     
   89.164397830128664        2.0002215698694754     
   89.197717829314868        1.9996763547512681     
   89.231037828501059        1.9991312882464685     
   89.264357827687263        1.9985863703145661     
   89.297677826873468        1.9980416009150652     
   89.330997826059658        1.9974969800074782     
   89.364317825245863        1.9969525075513292     
   89.397637824432053        1.9964081835061553     
   89.430957823618257        1.9958640078315011     
   89.464277822804448        1.9953199804869250     
   89.497597821990652        1.9947761014319954     
   89.530917821176843        1.9942323706262921     
   89.564237820363047        1.9936887880294054     
   89.597557819549237        1.9931453536009374     
   89.630877818735442        1.9926020673004998     
   89.664197817921632        1.9920589290877169     
   89.697517817107837        1.9915159389222230     
   89.730837816294027        1.9909730967636645     
   89.764157815480232        1.9904304025716968     
   89.797477814666436        1.9898878563059881     
   89.830797813852627        1.9893454579262178     
   89.864117813038831        1.9888032073920743     
   89.897437812225022        1.9882611046632586     
   89.930757811411226        1.9877191496994822     
   89.964077810597416        1.9871773424604684     
   89.997397809783621        1.9866356829059502     
   90.030717808969811        1.9860941709956723     
   90.064037808156016        1.9855528066893890     
   90.097357807342206        1.9850115899468685     
   90.130677806528411        1.9844705207278872     
   90.163997805714601        1.9839295989922345     
   90.197317804900806        1.9833888246997080     
   90.230637804087010        1.9828481978101196     
   90.263957803273200        1.9823077182832904     
   90.297277802459405        1.9817673860790512     
   90.330597801645595        1.9812272011572472     
   90.363917800831800        1.9806871634777314     
   90.397237800017990        1.9801472730003684     
   90.430557799204195        1.9796075296850357     
   90.463877798390385        1.9790679334916188     
   90.497197797576590        1.9785284843800155     
   90.530517796762780        1.9779891823101357     
   90.563837795948984        1.9774500272418987     
   90.597157795135175        1.9769110191352350     
   90.630477794321379        1.9763721579500868     
   90.663797793507570        1.9758334436464047     
   90.697117792693774        1.9752948761841542     
   90.730437791879979        1.9747564555233088     
   90.763757791066169        1.9742181816238540     
   90.797077790252374        1.9736800544457849     
   90.830397789438564        1.9731420739491103     
   90.863717788624768        1.9726042400938473     
   90.897037787810959        1.9720665528400239     
   90.930357786997163        1.9715290121476807     
   90.963677786183354        1.9709916179768681     
   90.996997785369558        1.9704543702876482     
   91.030317784555749        1.9699172690400930     
   91.063637783741953        1.9693803141942856     
   91.096957782928143        1.9688435057103195     
   91.130277782114348        1.9683068435483018     
   91.163597781300538        1.9677703276683463     
   91.196917780486743        1.9672339580305809     
   91.230237779672947        1.9666977345951433     
   91.263557778859138        1.9661616573221814     
   91.296877778045342        1.9656257261718546     
   91.330197777231533        1.9650899411043337     
   91.363517776417737        1.9645543020797998     
   91.396837775603927        1.9640188090584449     
   91.430157774790132        1.9634834620004706     
   91.463477773976322        1.9629482608660922     
   91.496797773162527        1.9624132056155330     
   91.530117772348717        1.9618782962090298     
   91.563437771534922        1.9613435326068269     
   91.596757770721112        1.9608089147691827     
   91.630077769907317        1.9602744426563654     
   91.663397769093507        1.9597401162286516     
   91.696717768279711        1.9592059354463323     
   91.730037767465916        1.9586719002697079     
   91.763357766652106        1.9581380106590893     
   91.796677765838311        1.9576042665747975     
   91.829997765024501        1.9570706679771677     
   91.863317764210706        1.9565372148265414     
   91.896637763396896        1.9560039070832738     
   91.929957762583101        1.9554707447077304     
   91.963277761769291        1.9549377276602860     
   91.996597760955495        1.9544048559013287     
   92.029917760141686        1.9538721293912551     
   92.063237759327890        1.9533395480904747     
   92.096557758514081        1.9528071119594057     
   92.129877757700285        1.9522748209584788     
   92.163197756886476        1.9517426750481346     
   92.196517756072680        1.9512106741888242     
   92.229837755258885        1.9506788183410111     
   92.263157754445075        1.9501471074651673     
   92.296477753631279        1.9496155415217764     
   92.329797752817470        1.9490841204713345     
   92.363117752003674        1.9485528442743461     
   92.396437751189865        1.9480217128913278     
   92.429757750376069        1.9474907262828056     
   92.463077749562260        1.9469598844093186     
   92.496397748748464        1.9464291872314137     
   92.529717747934654        1.9458986347096523     
   92.563037747120859        1.9453682268046022     
   92.596357746307049        1.9448379634768451     
   92.629677745493254        1.9443078446869724     
   92.662997744679444        1.9437778703955868     
   92.696317743865649        1.9432480405633008     
   92.729637743051853        1.9427183551507379     
   92.762957742238044        1.9421888141185324     
   92.796277741424248        1.9416594174273301     
   92.829597740610438        1.9411301650377868     
   92.862917739796643        1.9406010569105678     
   92.896237738982833        1.9400720930063529     
   92.929557738169038        1.9395432732858280     
   92.962877737355228        1.9390145977096922     
   92.996197736541433        1.9384860662386552     
   93.029517735727623        1.9379576788334387     
   93.062837734913828        1.9374294354547710     
   93.096157734100018        1.9369013360633953     
   93.129477733286222        1.9363733806200636     
   93.162797732472413        1.9358455690855387     
   93.196117731658617        1.9353179014205946     
   93.229437730844822        1.9347903775860156     
   93.262757730031012        1.9342629975425958     
   93.296077729217217        1.9337357612511425     
   93.329397728403407        1.9332086686724717     
   93.362717727589612        1.9326817197674095     
   93.396037726775802        1.9321549144967956     
   93.429357725962006        1.9316282528214768     
   93.462677725148197        1.9311017347023121     
   93.495997724334401        1.9305753601001727     
   93.529317723520592        1.9300491289759385     
   93.562637722706796        1.9295230412905000     
   93.595957721892987        1.9289970970047599     
   93.629277721079191        1.9284712960796300     
   93.662597720265381        1.9279456384760343     
   93.695917719451586        1.9274201241549049     
   93.729237718637791        1.9268947530771878     
   93.762557717823981        1.9263695252038378     
   93.795877717010185        1.9258444404958204     
   93.829197716196376        1.9253194989141116     
   93.862517715382580        1.9247947004196986     
   93.895837714568771        1.9242700449735795     
   93.929157713754975        1.9237455325367612     
   93.962477712941165        1.9232211630702645     
   93.995797712127370        1.9226969365351174     
   94.029117711313560        1.9221728528923610     
   94.062437710499765        1.9216489121030449     
   94.095757709685955        1.9211251141282311     
   94.129077708872160        1.9206014589289921     
   94.162397708058364        1.9200779464664099     
   94.195717707244555        1.9195545767015776     
   94.229037706430759        1.9190313495955995     
   94.262357705616949        1.9185082651095886     
   94.295677704803154        1.9179853232046717     
   94.328997703989344        1.9174625238419840     
   94.362317703175549        1.9169398669826707     
   94.395637702361739        1.9164173525878894     
   94.428957701547944        1.9158949806188075     
   94.462277700734134        1.9153727510366025     
   94.495597699920339        1.9148506638024640     
   94.528917699106529        1.9143287188775890     
   94.562237698292734        1.9138069162231888     
   94.595557697478924        1.9132852558004834     
   94.628877696665128        1.9127637375707036     
   94.662197695851333        1.9122423614950907     
   94.695517695037523        1.9117211275348962     
   94.728837694223728        1.9112000356513845     
   94.762157693409918        1.9106790858058260     
   94.795477692596123        1.9101582779595065     
   94.828797691782313        1.9096376120737188     
   94.862117690968518        1.9091170881097683     
   94.895437690154708        1.9085967060289704     
   94.928757689340912        1.9080764657926510     
   94.962077688527103        1.9075563673621461     
   94.995397687713307        1.9070364106988018     
   95.028717686899498        1.9065165957639774     
   95.062037686085702        1.9059969225190401     
   95.095357685271892        1.9054773909253675     
   95.128677684458097        1.9049580009443499     
   95.161997683644302        1.9044387525373865     
   95.195317682830492        1.9039196456658865     
   95.228637682016696        1.9034006802912717     
   95.261957681202887        1.9028818563749734     
   95.295277680389091        1.9023631738784321     
   95.328597679575282        1.9018446327631009     
   95.361917678761486        1.9013262329904415     
   95.395237677947677        1.9008079745219282     
   95.428557677133881        1.9002898573190434     
   95.461877676320071        1.8997718813432825     
   95.495197675506276        1.8992540465561494     
   95.528517674692466        1.8987363529191599     
   95.561837673878671        1.8982188003938383     
   95.595157673064861        1.8977013889417218     
   95.628477672251066        1.8971841185243572     
   95.661797671437270        1.8966669891033010     
   95.695117670623461        1.8961500006401208     
   95.728437669809665        1.8956331530963948     
   95.761757668995855        1.8951164464337122     
   95.795077668182060        1.8945998806136708     
   95.828397667368250        1.8940834555978805     
   95.861717666554455        1.8935671713479614     
   95.895037665740645        1.8930510278255437     
   95.928357664926850        1.8925350249922683     
   95.961677664113040        1.8920191628097873     
   95.994997663299245        1.8915034412397604     
   96.028317662485435        1.8909878602438619     
   96.061637661671639        1.8904724197837735     
   96.094957660857830        1.8899571198211884     
   96.128277660044034        1.8894419603178096     
   96.161597659230239        1.8889269412353522     
   96.194917658416429        1.8884120625355405     
   96.228237657602634        1.8878973241801074     
   96.261557656788824        1.8873827261308014     
   96.294877655975029        1.8868682683493749     
   96.328197655161219        1.8863539507975966     
   96.361517654347423        1.8858397734372416     
   96.394837653533614        1.8853257362300975     
   96.428157652719818        1.8848118391379605     
   96.461477651906009        1.8842980821226407     
   96.494797651092213        1.8837844651459543     
   96.528117650278404        1.8832709881697305     
   96.561437649464608        1.8827576511558082     
   96.594757648650798        1.8822444540660370     
   96.628077647837003        1.8817313968622775     
   96.661397647023207        1.8812184795063984     
   96.694717646209398        1.8807057019602809     
   96.728037645395602        1.8801930641858160     
   96.761357644581793        1.8796805661449056     
   96.794677643767997        1.8791682077994609     
   96.827997642954188        1.8786559891114043     
   96.861317642140392        1.8781439100426685     
   96.894637641326582        1.8776319705551958     
   96.927957640512787        1.8771201706109397     
   96.961277639698977        1.8766085101718646     
   96.994597638885182        1.8760969891999433     
   97.027917638071372        1.8755856076571613     
   97.061237637257577        1.8750743655055124     
   97.094557636443767        1.8745632627070021     
   97.127877635629972        1.8740522992236461     
   97.161197634816176        1.8735414750174701     
   97.194517634002366        1.8730307900505101     
   97.227837633188571        1.8725202442848135     
   97.261157632374761        1.8720098376824348     
   97.294477631560966        1.8714995702054433     
   97.327797630747156        1.8709894418159165     
   97.361117629933361        1.8704794524759409     
   97.394437629119551        1.8699696021476164     
   97.427757628305756        1.8694598907930502     
   97.461077627491946        1.8689503183743625     
   97.494397626678150        1.8684408848536811     
   97.527717625864341        1.8679315901931457     
   97.561037625050545        1.8674224343549073     
   97.594357624236736        1.8669134173011255     
   97.627677623422940        1.8664045389939699     
   97.660997622609145        1.8658957993956220     
   97.694317621795335        1.8653871984682735     
   97.727637620981540        1.8648787361741246     
   97.760957620167730        1.8643704124753875     
   97.794277619353934        1.8638622273342842     
   97.827597618540125        1.8633541807130480     
   97.860917617726329        1.8628462725739190     
   97.894237616912520        1.8623385028791533     
   97.927557616098724        1.8618308715910115     
   97.960877615284915        1.8613233786717678     
   97.994197614471119        1.8608160240837064     
   98.027517613657309        1.8603088077891210     
   98.060837612843514        1.8598017297503160     
   98.094157612029719        1.8592947899296060     
   98.127477611215909        1.8587879882893150     
   98.160797610402113        1.8582813247917795     
   98.194117609588304        1.8577747993993445     
   98.227437608774508        1.8572684120743654     
   98.260757607960699        1.8567621627792077     
   98.294077607146903        1.8562560514762483     
   98.327397606333093        1.8557500781278733     
   98.360717605519298        1.8552442426964795     
   98.394037604705488        1.8547385451444736     
   98.427357603891693        1.8542329854342721     
   98.460677603077883        1.8537275635283050     
   98.493997602264088        1.8532222793890067     
   98.527317601450278        1.8527171329788268     
   98.560637600636483        1.8522121242602232     
   98.593957599822687        1.8517072531956644     
   98.627277599008877        1.8512025197476289     
   98.660597598195082        1.8506979238786057     
   98.693917597381272        1.8501934655510934     
   98.727237596567477        1.8496891447276012     
   98.760557595753667        1.8491849613706497     
   98.793877594939872        1.8486809154427672     
   98.827197594126062        1.8481770069064940     
   98.860517593312267        1.8476732357243810     
   98.893837592498457        1.8471696018589876     
   98.927157591684661        1.8466661052728846     
   98.960477590870852        1.8461627459286534     
   98.993797590057056        1.8456595237888842     
   99.027117589243247        1.8451564388161783     
   99.060437588429451        1.8446534909731465     
   99.093757587615656        1.8441506802224115     
   99.127077586801846        1.8436480065266052     
   99.160397585988051        1.8431454698483671     
   99.193717585174241        1.8426430701503524     
   99.227037584360446        1.8421408073952212     
   99.260357583546636        1.8416386815456469     
   99.293677582732840        1.8411366925643116     
   99.326997581919031        1.8406348404139086     
   99.360317581105235        1.8401331250571402     
   99.393637580291426        1.8396315464567206     
   99.426957579477630        1.8391301045753716     
   99.460277578663820        1.8386287993758286     
   99.493597577850025        1.8381276308208325     
   99.526917577036215        1.8376265988731395     
   99.560237576222420        1.8371257034955129     
   99.593557575408624        1.8366249446507263     
   99.626877574594815        1.8361243223015640     
   99.660197573781019        1.8356238364108206     
   99.693517572967210        1.8351234869413000     
   99.726837572153414        1.8346232738558175     
   99.760157571339604        1.8341231971171981     
   99.793477570525809        1.8336232566882766     
   99.826797569711999        1.8331234525318969     
   99.860117568898204        1.8326237846109152     
   99.893437568084394        1.8321242528881962     
   99.926757567270599        1.8316248573266170     
   99.960077566456789        1.8311255978890608     
   99.993397565642994        1.8306264745384242     
   100.02671756482918        1.8301274872376130     
   100.06003756401539        1.8296286359495433     
   100.09335756320159        1.8291299206371405     
   100.12667756238778        1.8286313412633419     
   100.15999756157399        1.8281328977910924     
   100.19331756076018        1.8276345901833488     
   100.22663755994638        1.8271364184030772     
   100.25995755913257        1.8266383824132548     
   100.29327755831878        1.8261404821768670     
   100.32659755750497        1.8256427176569108     
   100.35991755669117        1.8251450888163951     
   100.39323755587736        1.8246475956183328     
   100.42655755506357        1.8241502380257535     
   100.45987755424976        1.8236530160016946     
   100.49319755343596        1.8231559295092008     
   100.52651755262215        1.8226589785113314     
   100.55983755180836        1.8221621629711520     
   100.59315755099456        1.8216654828517418     
   100.62647755018075        1.8211689381161869     
   100.65979754936696        1.8206725287275838     
   100.69311754855315        1.8201762546490416     
   100.72643754773935        1.8196801158436766     
   100.75975754692554        1.8191841122746177     
   100.79307754611175        1.8186882439050016     
   100.82639754529794        1.8181925106979759     
   100.85971754448414        1.8176969126166989     
   100.89303754367033        1.8172014496243380     
   100.92635754285654        1.8167061216840705     
   100.95967754204273        1.8162109287590849     
   100.99299754122893        1.8157158708125796     
   101.02631754041512        1.8152209478077608     
   101.05963753960133        1.8147261597078477     
   101.09295753878753        1.8142315064760677     
   101.12627753797372        1.8137369880756598     
   101.15959753715993        1.8132426044698702     
   101.19291753634612        1.8127483556219586     
   101.22623753553232        1.8122542414951928     
   101.25955753471851        1.8117602620528497     
   101.29287753390471        1.8112664172582178     
   101.32619753309091        1.8107727070745960     
   101.35951753227711        1.8102791314652911     
   101.39283753146330        1.8097856903936225     
   101.42615753064950        1.8092923838229173     
   101.45947752983570        1.8087992117165144     
   101.49279752902190        1.8083061740377600     
   101.52611752820809        1.8078132707500141     
   101.55943752739429        1.8073205018166438     
   101.59275752658050        1.8068278672010281     
   101.62607752576669        1.8063353668665538     
   101.65939752495289        1.8058430007766195     
   101.69271752413908        1.8053507688946322     
   101.72603752332529        1.8048586711840107     
   101.75935752251148        1.8043667076081846     
   101.79267752169768        1.8038748781305880     
   101.82599752088387        1.8033831827146711     
   101.85931752007008        1.8028916213238917     
   101.89263751925627        1.8024001939217171     
   101.92595751844247        1.8019089004716251     
   101.95927751762866        1.8014177409371031     
   101.99259751681487        1.8009267152816490     
   102.02591751600106        1.8004358234687707     
   102.05923751518726        1.7999450654619846     
   102.09255751437347        1.7994544412248195     
   102.12587751355966        1.7989639507208119     
   102.15919751274586        1.7984735939135092     
   102.19251751193205        1.7979833707664696     
   102.22583751111826        1.7974932812432587     
   102.25915751030445        1.7970033253074555     
   102.29247750949065        1.7965135029226453     
   102.32579750867684        1.7960238140524267     
   102.35911750786305        1.7955342586604055     
   102.39243750704924        1.7950448367101990     
   102.42575750623544        1.7945555481654338     
   102.45907750542163        1.7940663929897469     
   102.49239750460784        1.7935773711467844     
   102.52571750379404        1.7930884826002025     
   102.55903750298023        1.7925997273136693     
   102.59235750216644        1.7921111052508587     
   102.62567750135263        1.7916226163754587     
   102.65899750053883        1.7911342606511644     
   102.69231749972502        1.7906460380416827     
   102.72563749891123        1.7901579485107284     
   102.75895749809742        1.7896699920220280     
   102.79227749728362        1.7891821685393170     
   102.82559749646981        1.7886944780263414     
   102.85891749565602        1.7882069204468560     
   102.89223749484221        1.7877194957646263     
   102.92555749402841        1.7872322039434279     
   102.95887749321460        1.7867450449470452     
   102.99219749240081        1.7862580187392729     
   103.02551749158701        1.7857711252839168     
   103.05883749077320        1.7852843645447907     
   103.09215748995940        1.7847977364857199     
   103.12547748914560        1.7843112410705388     
   103.15879748833180        1.7838248782630908     
   103.19211748751799        1.7833386480272309     
   103.22543748670419        1.7828525503268220     
   103.25875748589038        1.7823665851257382     
   103.29207748507659        1.7818807523878650     
   103.32539748426278        1.7813950520770931     
   103.35871748344898        1.7809094841573283     
   103.39203748263517        1.7804240485924818     
   103.42535748182138        1.7799387453464770     
   103.45867748100757        1.7794535743832478     
   103.49199748019377        1.7789685356667366     
   103.52531747937998        1.7784836291608952     
   103.55863747856617        1.7779988548296866     
   103.59195747775237        1.7775142126370820     
   103.62527747693856        1.7770297025470652     
   103.65859747612477        1.7765453245236262     
   103.69191747531096        1.7760610785307676     
   103.72523747449716        1.7755769645324999     
   103.75855747368335        1.7750929824928456     
   103.79187747286956        1.7746091323758353     
   103.82519747205575        1.7741254141455092     
   103.85851747124195        1.7736418277659183     
   103.89183747042814        1.7731583732011242     
   103.92515746961435        1.7726750504151940     
   103.95847746880054        1.7721918593722115     
   103.99179746798674        1.7717088000362640     
   104.02511746717295        1.7712258723714522     
   104.05843746635914        1.7707430763418857     
   104.09175746554534        1.7702604119116829     
   104.12507746473153        1.7697778790449732     
   104.15839746391774        1.7692954777058953     
   104.19171746310393        1.7688132078585981     
   104.22503746229013        1.7683310694672385     
   104.25835746147632        1.7678490624959866     
   104.29167746066253        1.7673671869090193     
   104.32499745984872        1.7668854426705234     
   104.35831745903492        1.7664038297446965     
   104.39163745822111        1.7659223480957469     
   104.42495745740732        1.7654409976878904     
   104.45827745659351        1.7649597784853539     
   104.49159745577971        1.7644786904523735     
   104.52491745496592        1.7639977335531964     
   104.55823745415211        1.7635169077520774     
   104.59155745333831        1.7630362130132817     
   104.62487745252450        1.7625556493010859     
   104.65819745171071        1.7620752165797755     
   104.69151745089690        1.7615949148136436     
   104.72483745008310        1.7611147439669950     
   104.75815744926929        1.7606347040041441     
   104.79147744845550        1.7601547948894167     
   104.82479744764169        1.7596750165871449     
   104.85811744682789        1.7591953690616720     
   104.89143744601408        1.7587158522773516     
   104.92475744520029        1.7582364661985463     
   104.95807744438648        1.7577572107896298     
   104.99139744357268        1.7572780860149826     
   105.02471744275888        1.7567990918389988     
   105.05803744194507        1.7563202282260786     
   105.09135744113128        1.7558414951406338     
   105.12467744031747        1.7553628925470861     
   105.15799743950367        1.7548844204098657     
   105.19131743868986        1.7544060786934139     
   105.22463743787607        1.7539278673621796     
   105.25795743706226        1.7534497863806238     
   105.29127743624846        1.7529718357132151     
   105.32459743543465        1.7524940153244342     
   105.35791743462086        1.7520163251787695     
   105.39123743380705        1.7515387652407188     
   105.42455743299325        1.7510613354747917     
   105.45787743217944        1.7505840358455051     
   105.49119743136565        1.7501068663173875     
   105.52451743055185        1.7496298268549759     
   105.55783742973804        1.7491529174228173     
   105.59115742892425        1.7486761379854685     
   105.62447742811044        1.7481994885074956     
   105.65779742729664        1.7477229689534750     
   105.69111742648283        1.7472465792879912     
   105.72443742566904        1.7467703194756410     
   105.75775742485523        1.7462941894810298     
   105.79107742404143        1.7458181892687701     
   105.82439742322762        1.7453423188034867     
   105.85771742241383        1.7448665780498138     
   105.89103742160002        1.7443909669723963     
   105.92435742078622        1.7439154855358856     
   105.95767741997241        1.7434401337049446     
   105.99099741915862        1.7429649114442467     
   106.02431741834482        1.7424898187184732     
   106.05763741753101        1.7420148554923160     
   106.09095741671722        1.7415400217304760     
   106.12427741590341        1.7410653173976651     
   106.15759741508961        1.7405907424586027     
   106.19091741427580        1.7401162968780206     
   106.22423741346201        1.7396419806206571     
   106.25755741264820        1.7391677936512615     
   106.29087741183440        1.7386937359345942     
   106.32419741102059        1.7382198074354223     
   106.35751741020680        1.7377460081185252     
   106.39083740939299        1.7372723379486898     
   106.42415740857919        1.7367987968907137     
   106.45747740776540        1.7363253849094047     
   106.49079740695159        1.7358521019695781     
   106.52411740613779        1.7353789480360615     
   106.55743740532398        1.7349059230736894     
   106.59075740451019        1.7344330270473078     
   106.62407740369638        1.7339602599217716     
   106.65739740288258        1.7334876216619453     
   106.69071740206877        1.7330151122327029     
   106.72403740125498        1.7325427315989281     
   106.75735740044117        1.7320704797255144     
   106.79067739962737        1.7315983565773645     
   106.82399739881356        1.7311263621193904     
   106.85731739799976        1.7306544963165142     
   106.89063739718596        1.7301827591336678     
   106.92395739637216        1.7297111505357914     
   106.95727739555836        1.7292396704878368     
   106.99059739474455        1.7287683189547642     
   107.02391739393076        1.7282970959015416     
   107.05723739311695        1.7278260012931497     
   107.09055739230315        1.7273550350945772     
   107.12387739148934        1.7268841972708224     
   107.15719739067555        1.7264134877868929     
   107.19051738986174        1.7259429066078069     
   107.22383738904794        1.7254724536985899     
   107.25715738823413        1.7250021290242801     
   107.29047738742034        1.7245319325499222     
   107.32379738660653        1.7240618642405732     
   107.35711738579273        1.7235919240612960     
   107.39043738497892        1.7231221119771680     
   107.42375738416513        1.7226524279532704     
   107.45707738335133        1.7221828719546992     
   107.49039738253752        1.7217134439465571     
   107.52371738172373        1.7212441438939554     
   107.55703738090992        1.7207749717620182     
   107.59035738009612        1.7203059275158756     
   107.62367737928231        1.7198370111206698     
   107.65699737846852        1.7193682225415512     
   107.69031737765471        1.7188995617436800     
   107.72363737684091        1.7184310286922262     
   107.75695737602710        1.7179626233523686     
   107.79027737521331        1.7174943456892955     
   107.82359737439950        1.7170261956682056     
   107.85691737358570        1.7165581732543063     
   107.89023737277189        1.7160902784128158     
   107.92355737195810        1.7156225111089594     
   107.95687737114430        1.7151548713079736     
   107.99019737033049        1.7146873589751042     
   108.02351736951670        1.7142199740756059     
   108.05683736870289        1.7137527165747435     
   108.09015736788909        1.7132855864377905     
   108.12347736707528        1.7128185836300311     
   108.15679736626149        1.7123517081167579     
   108.19011736544768        1.7118849598632735     
   108.22343736463388        1.7114183388348896     
   108.25675736382007        1.7109518449969274     
   108.29007736300628        1.7104854783147174     
   108.32339736219247        1.7100192387536002     
   108.35671736137867        1.7095531262789245     
   108.39003736056486        1.7090871408560511     
   108.42335735975107        1.7086212824503473     
   108.45667735893727        1.7081555510271917     
   108.48999735812346        1.7076899465519710     
   108.52331735730966        1.7072244689900824     
   108.55663735649586        1.7067591183069319     
   108.58995735568206        1.7062938944679360     
   108.62327735486825        1.7058287974385191     
   108.65659735405445        1.7053638271841156     
   108.68991735324065        1.7048989836701709     
   108.72323735242685        1.7044342668621366     
   108.75655735161304        1.7039696767254768     
   108.78987735079924        1.7035052132256630     
   108.82319734998543        1.7030408763281764     
   108.85651734917164        1.7025766659985091     
   108.88983734835783        1.7021125822021612     
   108.92315734754403        1.7016486249046427     
   108.95647734673024        1.7011847940714715     
   108.98979734591643        1.7007210896681788     
   109.02311734510263        1.7002575116603005     
   109.05643734428882        1.6997940600133847     
   109.08975734347503        1.6993307346929885     
   109.12307734266122        1.6988675356646785     
   109.15639734184742        1.6984044628940294     
   109.18971734103361        1.6979415163466263     
   109.22303734021982        1.6974786959880641     
   109.25635733940601        1.6970160017839462     
   109.28967733859221        1.6965534336998864     
   109.32299733777840        1.6960909917015055     
   109.35631733696461        1.6956286757544374     
   109.38963733615080        1.6951664858243214     
   109.42295733533700        1.6947044218768101     
   109.45627733452321        1.6942424838775623     
   109.48959733370940        1.6937806717922472     
   109.52291733289560        1.6933189855865436     
   109.55623733208179        1.6928574252261408     
   109.58955733126800        1.6923959906767350     
   109.62287733045419        1.6919346819040328     
   109.65619732964039        1.6914734988737505     
   109.68951732882658        1.6910124415516139     
   109.72283732801279        1.6905515099033572     
   109.75615732719898        1.6900907038947250     
   109.78947732638518        1.6896300234914712     
   109.82279732557137        1.6891694686593559     
   109.85611732475758        1.6887090393641553     
   109.88943732394377        1.6882487355716487     
   109.92275732312997        1.6877885572476266     
   109.95607732231618        1.6873285043578896     
   109.98939732150237        1.6868685768682476     
   110.02271732068857        1.6864087747445182     
   110.05603731987476        1.6859490979525298     
   110.08935731906097        1.6854895464581210     
   110.12267731824716        1.6850301202271369     
   110.15599731743336        1.6845708192254343     
   110.18931731661955        1.6841116434188785     
   110.22263731580576        1.6836525927733443     
   110.25595731499195        1.6831936672547150     
   110.28927731417815        1.6827348668288840     
   110.32259731336434        1.6822761914617537     
   110.35591731255055        1.6818176411192369     
   110.38923731173674        1.6813592157672534     
   110.42255731092294        1.6809009153717342     
   110.45587731010914        1.6804427398986188     
   110.48919730929534        1.6799846893138566     
   110.52251730848154        1.6795267635834050     
   110.55583730766773        1.6790689626732325     
   110.58915730685393        1.6786112865493150     
   110.62247730604012        1.6781537351776397     
   110.65579730522633        1.6776963085242003     
   110.68911730441252        1.6772390065550027     
   110.72243730359872        1.6767818292360603     
   110.75575730278491        1.6763247765333962     
   110.78907730197112        1.6758678484130431     
   110.82239730115731        1.6754110448410422     
   110.85571730034351        1.6749543657834449     
   110.88903729952972        1.6744978112063116     
   110.92235729871591        1.6740413810757102     
   110.95567729790211        1.6735850753577211     
   110.98899729708830        1.6731288940184319     
   111.02231729627451        1.6726728370239392     
   111.05563729546070        1.6722169043403492     
   111.08895729464690        1.6717610959337779     
   111.12227729383309        1.6713054117703503     
   111.15559729301930        1.6708498518162009     
   111.18891729220549        1.6703944160374722     
   111.22223729139169        1.6699391044003176     
   111.25555729057788        1.6694839168708979     
   111.28887728976409        1.6690288534153848     
   111.32219728895028        1.6685739139999585     
   111.35551728813648        1.6681190985908079     
   111.38883728732269        1.6676644071541322     
   111.42215728650888        1.6672098396561397     
   111.45547728569508        1.6667553960630466     
   111.48879728488127        1.6663010763410797     
   111.52211728406748        1.6658468804564741     
   111.55543728325367        1.6653928083754754     
   111.58875728243987        1.6649388600643364     
   111.62207728162606        1.6644850354893215     
   111.65539728081227        1.6640313346167008     
   111.68871727999846        1.6635777574127586     
   111.72203727918466        1.6631243038437837     
   111.75535727837085        1.6626709738760770     
   111.78867727755706        1.6622177674759462     
   111.82199727674325        1.6617646846097109     
   111.85531727592945        1.6613117252436986     
   111.88863727511566        1.6608588893442451     
   111.92195727430185        1.6604061768776965     
   111.95527727348805        1.6599535878104075     
   111.98859727267424        1.6595011221087426     
   112.02191727186045        1.6590487797390749     
   112.05523727104664        1.6585965606677868     
   112.08855727023284        1.6581444648612707     
   112.12187726941903        1.6576924922859264     
   112.15519726860524        1.6572406429081643     
   112.18851726779143        1.6567889166944028     
   112.22183726697763        1.6563373136110715     
   112.25515726616382        1.6558858336246067     
   112.28847726535002        1.6554344767014553     
   112.32179726453622        1.6549832428080731     
   112.35511726372242        1.6545321319109247     
   112.38843726290862        1.6540811439764846     
   112.42175726209481        1.6536302789712354     
   112.45507726128102        1.6531795368616693     
   112.48839726046721        1.6527289176142885     
   112.52171725965341        1.6522784211956030     
   112.55503725883960        1.6518280475721316     
   112.58835725802581        1.6513777967104044     
   112.62167725721200        1.6509276685769587     
   112.65499725639820        1.6504776631383420     
   112.68831725558439        1.6500277803611096     
   112.72163725477060        1.6495780202118278     
   112.75495725395679        1.6491283826570702     
   112.78827725314299        1.6486788676634201     
   112.82159725232918        1.6482294751974709     
   112.85491725151539        1.6477802052258235     
   112.88823725070159        1.6473310577150888     
   112.92155724988778        1.6468820326318878     
   112.95487724907399        1.6464331299428479     
   112.98819724826018        1.6459843496146089     
   113.02151724744638        1.6455356916138162     
   113.05483724663257        1.6450871559071283     
   113.08815724581878        1.6446387424612077     
   113.12147724500497        1.6441904512427310     
   113.15479724419117        1.6437422822183805     
   113.18811724337736        1.6432942353548505     
   113.22143724256357        1.6428463106188411     
   113.25475724174976        1.6423985079770642     
   113.28807724093596        1.6419508273962380     
   113.32139724012215        1.6415032688430933     
   113.35471723930836        1.6410558322843669     
   113.38803723849456        1.6406085176868066     
   113.42135723768075        1.6401613250171680     
   113.45467723686696        1.6397142542422165     
   113.48799723605315        1.6392673053287261     
   113.52131723523935        1.6388204782434803     
   113.55463723442554        1.6383737729532719     
   113.58795723361175        1.6379271894249015     
   113.62127723279794        1.6374807276251802     
   113.65459723198414        1.6370343875209272     
   113.68791723117033        1.6365881690789712     
   113.72123723035654        1.6361420722661493     
   113.75455722954273        1.6356960970493086     
   113.78787722872893        1.6352502433953044     
   113.82119722791512        1.6348045112710019     
   113.85451722710133        1.6343589006432744     
   113.88783722628753        1.6339134114790053     
   113.92115722547372        1.6334680437450853     
   113.95447722465993        1.6330227974084166     
   113.98779722384612        1.6325776724359076     
   114.02111722303232        1.6321326687944777     
   114.05443722221851        1.6316877864510557     
   114.08775722140471        1.6312430253725767     
   114.12107722059091        1.6307983855259889     
   114.15439721977711        1.6303538668782447     
   114.18771721896330        1.6299094693963097     
   114.22103721814950        1.6294651930471558     
   114.25435721733569        1.6290210377977663     
   114.28767721652190        1.6285770036151306     
   114.32099721570809        1.6281330904662497     
   114.35431721489429        1.6276892983181315     
   114.38763721408050        1.6272456271377949     
   114.42095721326669        1.6268020768922666     
   114.45427721245289        1.6263586475485825     
   114.48759721163908        1.6259153390737866     
   114.52091721082529        1.6254721514349335     
   114.55423721001148        1.6250290845990858     
   114.58755720919768        1.6245861385333156     
   114.62087720838387        1.6241433132047043     
   114.65419720757008        1.6237006085803400     
   114.68751720675627        1.6232580246273227     
   114.72083720594247        1.6228155613127597     
   114.75415720512866        1.6223732186037674     
   114.78747720431487        1.6219309964674720     
   114.82079720350107        1.6214888948710076     
   114.85411720268726        1.6210469137815182     
   114.88743720187347        1.6206050531661564     
   114.92075720105966        1.6201633129920825     
   114.95407720024586        1.6197216932264675     
   114.98739719943205        1.6192801938364925     
   115.02071719861826        1.6188388147893431     
   115.05403719780445        1.6183975560522181     
   115.08735719699065        1.6179564175923233     
   115.12067719617684        1.6175153993768736     
   115.15399719536305        1.6170745013730932     
   115.18731719454924        1.6166337235482158     
   115.22063719373544        1.6161930658694821     
   115.25395719292163        1.6157525283041441     
   115.28727719210784        1.6153121108194608     
   115.32059719129404        1.6148718133827014     
   115.35391719048023        1.6144316359611430     
   115.38723718966644        1.6139915785220720     
   115.42055718885263        1.6135516410327857     
   115.45387718803883        1.6131118234605857     
   115.48719718722502        1.6126721257727876     
   115.52051718641123        1.6122325479367121     
   115.55383718559742        1.6117930899196913     
   115.58715718478362        1.6113537516890644     
   115.62047718396981        1.6109145332121817     
   115.65379718315602        1.6104754344563990     
   115.68711718234221        1.6100364553890842     
   115.72043718152841        1.6095975959776132     
   115.75375718071460        1.6091588561893699     
   115.78707717990081        1.6087202359917476     
   115.82039717908701        1.6082817353521495     
   115.85371717827320        1.6078433542379855     
   115.88703717745940        1.6074050926166765     
   115.92035717664560        1.6069669504556521     
   115.95367717583180        1.6065289277223478     
   115.98699717501799        1.6060910243842126     
   116.02031717420419        1.6056532404087003     
   116.05363717339038        1.6052155757632769     
   116.08695717257659        1.6047780304154140     
   116.12027717176278        1.6043406043325958     
   116.15359717094898        1.6039032974823115     
   116.18691717013517        1.6034661098320626     
   116.22023716932138        1.6030290413493562     
   116.25355716850757        1.6025920920017112     
   116.28687716769377        1.6021552617566535     
   116.32019716687998        1.6017185505817184     
   116.35351716606617        1.6012819584444500     
   116.38683716525237        1.6008454853124008     
   116.42015716443856        1.6004091311531345     
   116.45347716362477        1.5999728959342190     
   116.48679716281096        1.5995367796232365     
   116.52011716199716        1.5991007821877736     
   116.55343716118335        1.5986649035954290     
   116.58675716036956        1.5982291438138072     
   116.62007715955575        1.5977935028105241     
   116.65339715874195        1.5973579805532032     
   116.68671715792814        1.5969225770094764     
   116.72003715711435        1.5964872921469850     
   116.75335715630054        1.5960521259333811     
   116.78667715548674        1.5956170783363210     
   116.81999715467295        1.5951821493234739     
   116.85331715385914        1.5947473388625166     
   116.88663715304534        1.5943126469211337     
   116.91995715223153        1.5938780734670197     
   116.95327715141774        1.5934436184678784     
   116.98659715060393        1.5930092818914210     
   117.01991714979013        1.5925750637053677     
   117.05323714897632        1.5921409638774484     
   117.08655714816253        1.5917069823754020     
   117.11987714734872        1.5912731191669738     
   117.15319714653492        1.5908393742199209     
   117.18651714572111        1.5904057475020079     
   117.21983714490732        1.5899722389810080     
   117.25315714409351        1.5895388486247033     
   117.28647714327971        1.5891055764008848     
   117.31979714246592        1.5886724222773516     
   117.35311714165211        1.5882393862219135     
   117.38643714083831        1.5878064682023869     
   117.41975714002450        1.5873736681865978     
   117.45307713921071        1.5869409861423815     
   117.48639713839690        1.5865084220375816     
   117.51971713758310        1.5860759758400498     
   117.55303713676929        1.5856436475176483     
   117.58635713595550        1.5852114370382457     
   117.61967713514169        1.5847793443697213     
   117.65299713432789        1.5843473694799630     
   117.68631713351408        1.5839155123368664     
   117.71963713270029        1.5834837729083358     
   117.75295713188648        1.5830521511622859     
   117.78627713107268        1.5826206470666384     
   117.81959713025888        1.5821892605893255     
   117.85291712944507        1.5817579916982856     
   117.88623712863128        1.5813268403614684     
   117.91955712781747        1.5808958065468308     
   117.95287712700367        1.5804648902223395     
   117.98619712618986        1.5800340913559681     
   118.01951712537607        1.5796034099157008     
   118.05283712456226        1.5791728458695307     
   118.08615712374846        1.5787423991854570     
   118.11947712293465        1.5783120698314910     
   118.15279712212086        1.5778818577756508     
   118.18611712130705        1.5774517629859632     
   118.21943712049325        1.5770217854304640     
   118.25275711967944        1.5765919250771985     
   118.28607711886565        1.5761621818942186     
   118.31939711805185        1.5757325558495885     
   118.35271711723804        1.5753030469113773     
   118.38603711642425        1.5748736550476645     
   118.41935711561044        1.5744443802265387     
   118.45267711479664        1.5740152224160964     
   118.48599711398283        1.5735861815844436     
   118.51931711316904        1.5731572576996928     
   118.55263711235523        1.5727284507299699     
   118.58595711154143        1.5722997606434042     
   118.61927711072762        1.5718711874081366     
   118.65259710991383        1.5714427309923160     
   118.68591710910002        1.5710143913641004     
   118.71923710828622        1.5705861684916553     
   118.75255710747241        1.5701580623431564     
   118.78587710665862        1.5697300728867876     
   118.81919710584482        1.5693022000907408     
   118.85251710503101        1.5688744439232161     
   118.88583710421722        1.5684468043524249     
   118.91915710340341        1.5680192813465847     
   118.95247710258961        1.5675918748739226     
   118.98579710177580        1.5671645849026747     
   119.01911710096201        1.5667374114010839     
   119.05243710014820        1.5663103543374051     
   119.08575709933440        1.5658834136798985     
   119.11907709852059        1.5654565893968346     
   119.15239709770680        1.5650298814564934     
   119.18571709689299        1.5646032898271613     
   119.21903709607919        1.5641768144771351     
   119.25235709526540        1.5637504553747186     
   119.28567709445159        1.5633242124882274     
   119.31899709363779        1.5628980857859820     
   119.35231709282398        1.5624720752363137     
   119.38563709201019        1.5620461808075619     
   119.41895709119638        1.5616204024680751     
   119.45227709038258        1.5611947401862094     
   119.48559708956877        1.5607691939303290     
   119.51891708875497        1.5603437636688100     
   119.55223708794117        1.5599184493700340     
   119.58555708712737        1.5594932510023920     
   119.61887708631356        1.5590681685342835     
   119.65219708549976        1.5586432019341177     
   119.68551708468596        1.5582183511703112     
   119.71883708387216        1.5577936162112889     
   119.75215708305836        1.5573689970254860     
   119.78547708224455        1.5569444935813457     
   119.81879708143076        1.5565201058473170     
   119.85211708061695        1.5560958337918636     
   119.88543707980315        1.5556716773834514     
   119.91875707898934        1.5552476365905579     
   119.95207707817555        1.5548237113816699     
   119.98539707736174        1.5543999017252810     
   120.01871707654794        1.5539762075898949     
   120.05203707573413        1.5535526289440220     
   120.08535707492034        1.5531291657561841     
   120.11867707410653        1.5527058179949087     
   120.15199707329273        1.5522825856287330     
   120.18531707247892        1.5518594686262033     
   120.21863707166513        1.5514364669558740     
   120.25195707085133        1.5510135805863088     
   120.28527707003752        1.5505908094860783     
   120.31859706922373        1.5501681536237630     
   120.35191706840992        1.5497456129679519     
   120.38523706759612        1.5493231874872417     
   120.41855706678231        1.5489008771502384     
   120.45187706596852        1.5484786819255576     
   120.48519706515471        1.5480566017818205     
   120.51851706434091        1.5476346366876597     
   120.55183706352710        1.5472127866117151     
   120.58515706271331        1.5467910515226351     
   120.61847706189950        1.5463694313890772     
   120.65179706108570        1.5459479261797056     
   120.68511706027189        1.5455265358631969     
   120.71843705945810        1.5451052604082325     
   120.75175705864430        1.5446840997835041     
   120.78507705783049        1.5442630539577118     
   120.81839705701670        1.5438421228995636     
   120.85171705620289        1.5434213065777764     
   120.88503705538909        1.5430006049610752     
   120.91835705457528        1.5425800180181946     
   120.95167705376149        1.5421595457178769     
   120.98499705294768        1.5417391880288736     
   121.01831705213388        1.5413189449199440     
   121.05163705132007        1.5408988163598554     
   121.08495705050628        1.5404788023173848     
   121.11827704969247        1.5400589027613174     
   121.15159704887867        1.5396391176604469     
   121.18491704806486        1.5392194469835756     
   121.21823704725107        1.5387998906995135     
   121.25155704643727        1.5383804487770796     
   121.28487704562346        1.5379611211851021     
   121.31819704480966        1.5375419078924160     
   121.35151704399586        1.5371228088678677     
   121.38483704318206        1.5367038240803090     
   121.41815704236825        1.5362849534986012     
   121.45147704155445        1.5358661970916148     
   121.48479704074065        1.5354475548282289     
   121.51811703992685        1.5350290266773297     
   121.55143703911304        1.5346106126078130     
   121.58475703829924        1.5341923125885824     
   121.61807703748543        1.5337741265885514     
   121.65139703667164        1.5333560545766400     
   121.68471703585783        1.5329380965217774     
   121.71803703504403        1.5325202523929025     
   121.75135703423024        1.5321025221589604     
   121.78467703341643        1.5316849057889064     
   121.81799703260263        1.5312674032517044     
   121.85131703178882        1.5308500145163257     
   121.88463703097503        1.5304327395517501     
   121.91795703016122        1.5300155783269664     
   121.95127702934742        1.5295985308109714     
   121.98459702853361        1.5291815969727716     
   122.01791702771982        1.5287647767813799     
   122.05123702690601        1.5283480702058199     
   122.08455702609221        1.5279314772151216     
   122.11787702527840        1.5275149977783247     
   122.15119702446461        1.5270986318644764     
   122.18451702365080        1.5266823794426330     
   122.21783702283700        1.5262662404818592     
   122.25115702202321        1.5258502149512294     
   122.28447702120940        1.5254343028198232     
   122.31779702039560        1.5250185040567314     
   122.35111701958179        1.5246028186310523     
   122.38443701876800        1.5241872465118920     
   122.41775701795419        1.5237717876683670     
   122.45107701714039        1.5233564420695997     
   122.48439701632658        1.5229412096847228     
   122.51771701551279        1.5225260904828766     
   122.55103701469898        1.5221110844332095     
   122.58435701388518        1.5216961915048797     
   122.61767701307137        1.5212814116670514     
   122.65099701225758        1.5208667448888997     
   122.68431701144377        1.5204521911396074     
   122.71763701062997        1.5200377503883651     
   122.75095700981618        1.5196234226043706     
   122.78427700900237        1.5192092077568342     
   122.81759700818857        1.5187951058149698     
   122.85091700737476        1.5183811167480028     
   122.88423700656097        1.5179672405251654     
   122.91755700574716        1.5175534771156995     
   122.95087700493336        1.5171398264888554     
   122.98419700411955        1.5167262886138890     
   123.01751700330576        1.5163128634600676     
   123.05083700249195        1.5158995509966675     
   123.08415700167815        1.5154863511929693     
   123.11747700086434        1.5150732640182665     
   123.15079700005055        1.5146602894418568     
   123.18411699923675        1.5142474274330511     
   123.21743699842294        1.5138346779611644     
   123.25075699760914        1.5134220409955224     
   123.28407699679533        1.5130095165054569     
   123.31739699598154        1.5125971044603117     
   123.35071699516773        1.5121848048294348     
   123.38403699435393        1.5117726175821855     
   123.41735699354012        1.5113605426879313     
   123.45067699272633        1.5109485801160467     
   123.48399699191252        1.5105367298359149     
   123.51731699109872        1.5101249918169277     
   123.55063699028491        1.5097133660284858     
   123.58395698947112        1.5093018524399966     
   123.61727698865731        1.5088904510208774     
   123.65059698784351        1.5084791617405540     
   123.68391698702972        1.5080679845684597     
   123.71723698621591        1.5076569194740357     
   123.75055698540211        1.5072459664267317     
   123.78387698458830        1.5068351253960079     
   123.81719698377451        1.5064243963513297     
   123.85051698296070        1.5060137792621726     
   123.88383698214690        1.5056032740980199     
   123.91715698133309        1.5051928808283641     
   123.95047698051930        1.5047825994227044     
   123.98379697970549        1.5043724298505488     
   124.01711697889169        1.5039623720814153     
   124.05043697807788        1.5035524260848281     
   124.08375697726409        1.5031425918303207     
   124.11707697645028        1.5027328692874353     
   124.15039697563648        1.5023232584257207     
   124.18371697482269        1.5019137592147356     
   124.21703697400888        1.5015043716240466     
   124.25035697319508        1.5010950956232281     
   124.28367697238127        1.5006859311818637     
   124.31699697156748        1.5002768782695450     
   124.35031697075367        1.4998679368558712     
   124.38363696993987        1.4994591069104504     
   124.41695696912606        1.4990503884028992     
   124.45027696831227        1.4986417813028412     
   124.48359696749846        1.4982332855799099     
   124.51691696668466        1.4978249012037470     
   124.55023696587085        1.4974166281440002     
   124.58355696505706        1.4970084663703291     
   124.61687696424325        1.4966004158523978     
   124.65019696342945        1.4961924765598820     
   124.68351696261566        1.4957846484624631     
   124.71683696180185        1.4953769315298322     
   124.75015696098805        1.4949693257316885     
   124.78347696017424        1.4945618310377389     
   124.81679695936045        1.4941544474176989     
   124.85011695854664        1.4937471748412932     
   124.88343695773284        1.4933400132782519     
   124.91675695691903        1.4929329626983161     
   124.95007695610524        1.4925260230712349     
   124.98339695529143        1.4921191943667647     
   125.01671695447763        1.4917124765546699     
   125.05003695366382        1.4913058696047246     
   125.08335695285002        1.4908993734867102     
   125.11667695203622        1.4904929881704154     
   125.14999695122242        1.4900867136256399     
   125.18331695040862        1.4896805498221877     
   125.21663694959481        1.4892744967298746     
   125.24995694878102        1.4888685543185234     
   125.28327694796721        1.4884627225579641     
   125.31659694715341        1.4880570014180361     
   125.34991694633960        1.4876513908685867     
   125.38323694552581        1.4872458908794715     
   125.41655694471200        1.4868405014205546     
   125.44987694389820        1.4864352224617068     
   125.48319694308439        1.4860300539728097     
   125.51651694227060        1.4856249959237502     
   125.54983694145679        1.4852200482844264     
   125.58315694064299        1.4848152110247428     
   125.61647693982918        1.4844104841146113     
   125.64979693901539        1.4840058675239529     
   125.68311693820159        1.4836013612226993     
   125.71643693738778        1.4831969651807857     
   125.74975693657399        1.4827926793681587     
   125.78307693576018        1.4823885037547733     
   125.81639693494638        1.4819844383105893     
   125.84971693413257        1.4815804830055801     
   125.88303693331878        1.4811766378097213     
   125.91635693250497        1.4807729026930005     
   125.94967693169117        1.4803692776254138     
   125.98299693087736        1.4799657625769642     
   126.01631693006357        1.4795623575176613     
   126.04963692924976        1.4791590624175257     
   126.08295692843596        1.4787558772465847     
   126.11627692762215        1.4783528019748744     
   126.14959692680836        1.4779498365724379     
   126.18291692599456        1.4775469810093276     
   126.21623692518075        1.4771442352556048     
   126.24955692436696        1.4767415992813369     
   126.28287692355315        1.4763390730566004     
   126.31619692273935        1.4759366565514809     
   126.34951692192554        1.4755343497360709     
   126.38283692111175        1.4751321525804701     
   126.41615692029794        1.4747300650547901     
   126.44947691948414        1.4743280871291460     
   126.48279691867033        1.4739262187736655     
   126.51611691785654        1.4735244599584802     
   126.54943691704273        1.4731228106537335     
   126.58275691622893        1.4727212708295738     
   126.61607691541512        1.4723198404561604     
   126.64939691460133        1.4719185195036584     
   126.68271691378753        1.4715173079422434     
   126.71603691297372        1.4711162057420977     
   126.74935691215993        1.4707152128734096     
   126.78267691134612        1.4703143293063805     
   126.81599691053232        1.4699135550112161     
   126.84931690971851        1.4695128899581322     
   126.88263690890471        1.4691123341173504     
   126.91595690809091        1.4687118874591023     
   126.94927690727711        1.4683115499536279     
   126.98259690646330        1.4679113215711741     
   127.01591690564950        1.4675112022819969     
   127.04923690483569        1.4671111920563591     
   127.08255690402190        1.4667112908645330     
   127.11587690320809        1.4663114986767984     
   127.14919690239429        1.4659118154634427     
   127.18251690158050        1.4655122411947628     
   127.21583690076669        1.4651127758410623     
   127.24915689995289        1.4647134193726534     
   127.28247689913908        1.4643141717598562     
   127.31579689832529        1.4639150329730006     
   127.34911689751148        1.4635160029824206     
   127.38243689669768        1.4631170817584627     
   127.41575689588387        1.4627182692714793     
   127.44907689507008        1.4623195654918302     
   127.48239689425627        1.4619209703898852     
   127.51571689344247        1.4615224839360204     
   127.54903689262866        1.4611241061006213     
   127.58235689181487        1.4607258368540808     
   127.61567689100107        1.4603276761668003     
   127.64899689018726        1.4599296240091886     
   127.68231688937347        1.4595316803516625     
   127.71563688855966        1.4591338451646489     
   127.74895688774586        1.4587361184185794     
   127.78227688693205        1.4583385000838964     
   127.81559688611826        1.4579409901310492     
   127.84891688530445        1.4575435885304948     
   127.88223688449065        1.4571462952527001     
   127.91555688367684        1.4567491102681380     
   127.94887688286305        1.4563520335472890     
   127.98219688204924        1.4559550650606456     
   128.01551688123544        1.4555582047787028     
   128.04883688042162        1.4551614526719683     
   128.08215687960785        1.4547648087109541     
   128.11547687879403        1.4543682728661849     
   128.14879687798023        1.4539718451081878     
   128.18211687716644        1.4535755254075022     
   128.21543687635264        1.4531793137346747     
   128.24875687553882        1.4527832100602571     
   128.28207687472502        1.4523872143548140     
   128.31539687391123        1.4519913265889135     
   128.34871687309743        1.4515955467331352     
   128.38203687228361        1.4511998747580654     
   128.41535687146981        1.4508043106342956     
   128.44867687065602        1.4504088543324305     
   128.48199686984222        1.4500135058230796     
   128.51531686902840        1.4496182650768612     
   128.54863686821460        1.4492231320644009     
   128.58195686740081        1.4488281067563333     
   128.61527686658701        1.4484331891233013     
   128.64859686577321        1.4480383791359539     
   128.68191686495939        1.4476436767649499     
   128.71523686414560        1.4472490819809549     
   128.74855686333180        1.4468545947546441     
   128.78187686251800        1.4464602150566990     
   128.81519686170418        1.4460659428578104     
   128.84851686089038        1.4456717781286754     
   128.88183686007659        1.4452777208400012     
   128.91515685926279        1.4448837709625015     
   128.94847685844897        1.4444899284668986     
   128.98179685763517        1.4440961933239218     
   129.01511685682138        1.4437025655043108     
   129.04843685600758        1.4433090449788100     
   129.08175685519376        1.4429156317181739     
   129.11507685437996        1.4425223256931654     
   129.14839685356617        1.4421291268745540     
   129.18171685275237        1.4417360352331166     
   129.21503685193858        1.4413430507396403     
   129.24835685112475        1.4409501733649190     
   129.28167685031096        1.4405574030797537     
   129.31499684949716        1.4401647398549549     
   129.34831684868337        1.4397721836613391     
   129.38163684786954        1.4393797344697348     
   129.41495684705575        1.4389873922509733     
   129.44827684624195        1.4385951569758968     
   129.48159684542816        1.4382030286153540     
   129.51491684461433        1.4378110071402039     
   129.54823684380054        1.4374190925213106     
   129.58155684298674        1.4370272847295482     
   129.61487684217295        1.4366355837357982     
   129.64819684135915        1.4362439895109498     
   129.68151684054533        1.4358525020259001     
   129.71483683973153        1.4354611212515542     
   129.74815683891774        1.4350698471588246     
   129.78147683810394        1.4346786797186331     
   129.81479683729012        1.4342876189019085     
   129.84811683647632        1.4338966646795865     
   129.88143683566253        1.4335058170226136     
   129.91475683484873        1.4331150759019415     
   129.94807683403491        1.4327244412885307     
   129.98139683322111        1.4323339131533503     
   130.01471683240732        1.4319434914673761     
   130.04803683159352        1.4315531762015929     
   130.08135683077973        1.4311629673269923     
   130.11467682996590        1.4307728648145759     
   130.14799682915211        1.4303828686353506     
   130.18131682833831        1.4299929787603314     
   130.21463682752452        1.4296031951605443     
   130.24795682671069        1.4292135178070198     
   130.28127682589690        1.4288239466707979     
   130.31459682508310        1.4284344817229258     
   130.34791682426930        1.4280451229344586     
   130.38123682345548        1.4276558702764610     
   130.41455682264169        1.4272667237200041     
   130.44787682182789        1.4268776832361649     
   130.48119682101409        1.4264887487960325     
   130.51451682020027        1.4260999203707010     
   130.54783681938648        1.4257111979312729     
   130.58115681857268        1.4253225814488595     
   130.61447681775888        1.4249340708945790     
   130.64779681694509        1.4245456662395573     
   130.68111681613127        1.4241573674549295     
   130.71443681531747        1.4237691745118370     
   130.74775681450367        1.4233810873814301     
   130.78107681368988        1.4229931060348664     
   130.81439681287605        1.4226052304433119     
   130.84771681206226        1.4222174605779399     
   130.88103681124846        1.4218297964099320     
   130.91435681043467        1.4214422379104779     
   130.94767680962084        1.4210547850507733     
   130.98099680880705        1.4206674378020250     
   131.01431680799325        1.4202801961354441     
   131.04763680717946        1.4198930600222521     
   131.08095680636566        1.4195060294336779     
   131.11427680555184        1.4191191043409572     
   131.14759680473804        1.4187322847153352     
   131.18091680392425        1.4183455705280623     
   131.21423680311045        1.4179589617504000     
   131.24755680229663        1.4175724583536149     
   131.28087680148283        1.4171860603089828     
   131.31419680066904        1.4167997675877873     
   131.34751679985524        1.4164135801613187     
   131.38083679904142        1.4160274980008787     
   131.41415679822762        1.4156415210777706     
   131.44747679741383        1.4152556493633111     
   131.48079679660003        1.4148698828288220     
   131.51411679578621        1.4144842214456348     
   131.54743679497241        1.4140986651850855     
   131.58075679415862        1.4137132140185218     
   131.61407679334482        1.4133278679172965     
   131.64739679253103        1.4129426268527721     
   131.68071679171720        1.4125574907963181     
   131.71403679090341        1.4121724597193090     
   131.74735679008961        1.4117875335931327     
   131.78067678927582        1.4114027123891808     
   131.81399678846199        1.4110179960788545     
   131.84731678764820        1.4106333846335612     
   131.88063678683440        1.4102488780247171     
   131.91395678602061        1.4098644762237471     
   131.94727678520678        1.4094801792020821     
   131.98059678439299        1.4090959869311617     
   132.01391678357919        1.4087118993824337     
   132.04723678276540        1.4083279165273528     
   132.08055678195160        1.4079440383373814     
   132.11387678113778        1.4075602647839911     
   132.14719678032398        1.4071765958386597     
   132.18051677951019        1.4067930314728743     
   132.21383677869639        1.4064095716581266     
   132.24715677788257        1.4060262163659210     
   132.28047677706877        1.4056429655677656     
   132.31379677625497        1.4052598192351773     
   132.34711677544118        1.4048767773396824     
   132.38043677462736        1.4044938398528133     
   132.41375677381356        1.4041110067461102     
   132.44707677299976        1.4037282779911211     
   132.48039677218597        1.4033456535594022     
   132.51371677137215        1.4029631334225179     
   132.54703677055835        1.4025807175520391     
   132.58035676974455        1.4021984059195463     
   132.61367676893076        1.4018161984966249     
   132.64699676811696        1.4014340952548703     
   132.68031676730314        1.4010520961658863     
   132.71363676648934        1.4006702012012817     
   132.74695676567555        1.4002884103326749     
   132.78027676486175        1.3999067235316918     
   132.81359676404793        1.3995251407699663     
   132.84691676323413        1.3991436620191386     
   132.88023676242034        1.3987622872508585     
   132.91355676160654        1.3983810164367823     
   132.94687676079272        1.3979998495485753     
   132.98019675997892        1.3976187865579082     
   133.01351675916513        1.3972378274364619     
   133.04683675835133        1.3968569721559232     
   133.08015675753754        1.3964762206879875     
   133.11347675672371        1.3960955730043594     
   133.14679675590992        1.3957150290767475     
   133.18011675509612        1.3953345888768720     
   133.21343675428233        1.3949542523764580     
   133.24675675346850        1.3945740195472385     
   133.28007675265471        1.3941938903609568     
   133.31339675184091        1.3938138647893614     
   133.34671675102712        1.3934339428042095     
   133.38003675021329        1.3930541243772656     
   133.41335674939950        1.3926744094803012     
   133.44667674858570        1.3922947980850988     
   133.47999674777191        1.3919152901634433     
   133.51331674695811        1.3915358856871316     
   133.54663674614429        1.3911565846279665     
   133.57995674533049        1.3907773869577587     
   133.61327674451670        1.3903982926483269     
   133.64659674370290        1.3900193016714979     
   133.67991674288908        1.3896404139991052     
   133.71323674207528        1.3892616296029889     
   133.74655674126149        1.3888829484549998     
   133.77987674044769        1.3885043705269944     
   133.81319673963387        1.3881258957908373     
   133.84651673882007        1.3877475242183996     
   133.87983673800628        1.3873692557815629     
   133.91315673719248        1.3869910904522142     
   133.94647673637866        1.3866130282022486     
   133.97979673556486        1.3862350690035687     
   134.01311673475107        1.3858572128280850     
   134.04643673393727        1.3854794596477160     
   134.07975673312347        1.3851018094343872     
   134.11307673230965        1.3847242621600335     
   134.14639673149586        1.3843468177965939     
   134.17971673068206        1.3839694763160182     
   134.21303672986826        1.3835922376902634     
   134.24635672905444        1.3832151018912928     
   134.27967672824064        1.3828380688910784     
   134.31299672742685        1.3824611386615988     
   134.34631672661305        1.3820843111748422     
   134.37963672579923        1.3817075864028030     
   134.41295672498543        1.3813309643174825     
   134.44627672417164        1.3809544448908924     
   134.47959672335784        1.3805780280950481     
   134.51291672254405        1.3802017139019762     
   134.54623672173022        1.3798255022837096     
   134.57955672091643        1.3794493932122880     
   134.61287672010263        1.3790733866597589     
   134.64619671928884        1.3786974825981797     
   134.67951671847501        1.3783216809996122     
   134.71283671766122        1.3779459818361284     
   134.74615671684742        1.3775703850798053     
   134.77947671603363        1.3771948907027300     
   134.81279671521980        1.3768194986769962     
   134.84611671440601        1.3764442089747053     
   134.87943671359221        1.3760690215679658     
   134.91275671277842        1.3756939364288940     
   134.94607671196459        1.3753189535296158     
   134.97939671115080        1.3749440728422604     
   135.01271671033700        1.3745692943389682     
   135.04603670952321        1.3741946179918867     
   135.07935670870941        1.3738200437731707     
   135.11267670789559        1.3734455716549805     
   135.14599670708179        1.3730712016094870     
   135.17931670626800        1.3726969336088672     
   135.21263670545420        1.3723227676253063     
   135.24595670464038        1.3719487036309974     
   135.27927670382658        1.3715747415981385     
   135.31259670301279        1.3712008814989387     
   135.34591670219899        1.3708271233056117     
   135.37923670138517        1.3704534669903825     
   135.41255670057137        1.3700799125254801     
   135.44587669975758        1.3697064598831428     
   135.47919669894378        1.3693331090356153     
   135.51251669812999        1.3689598599551516     
   135.54583669731616        1.3685867126140114     
   135.57915669650237        1.3682136669844633     
   135.61247669568857        1.3678407230387823     
   135.64579669487478        1.3674678807492531     
   135.67911669406095        1.3670951400881661     
   135.71243669324716        1.3667225010278188     
   135.74575669243336        1.3663499635405174     
   135.77907669161957        1.3659775275985753     
   135.81239669080574        1.3656051931743145     
   135.84571668999195        1.3652329602400630     
   135.87903668917815        1.3648608287681561     
   135.91235668836435        1.3644887987309378     
   135.94567668755053        1.3641168701007604     
   135.97899668673674        1.3637450428499818     
   136.01231668592294        1.3633733169509674     
   136.04563668510914        1.3630016923760919     
   136.07895668429535        1.3626301690977372     
   136.11227668348153        1.3622587470882914     
   136.14559668266773        1.3618874263201506     
   136.17891668185393        1.3615162067657189     
   136.21223668104014        1.3611450883974079     
   136.24555668022631        1.3607740711876370     
   136.27887667941252        1.3604031551088316     
   136.31219667859872        1.3600323401334260     
   136.34551667778493        1.3596616262338623     
   136.37883667697110        1.3592910133825891     
   136.41215667615731        1.3589205015520631     
   136.44547667534351        1.3585500907147474     
   136.47879667452972        1.3581797808431146     
   136.51211667371592        1.3578095719096437     
   136.54543667290210        1.3574394638868204     
   136.57875667208830        1.3570694567471389     
   136.61207667127451        1.3566995504631008     
   136.64539667046071        1.3563297450072160     
   136.67871666964689        1.3559600403520002     
   136.71203666883309        1.3555904364699773     
   136.74535666801930        1.3552209333336795     
   136.77867666720550        1.3548515309156444     
   136.81199666639168        1.3544822291884200     
   136.84531666557788        1.3541130281245592     
   136.87863666476409        1.3537439276966237     
   136.91195666395029        1.3533749278771832     
   136.94527666313647        1.3530060286388130     
   136.97859666232267        1.3526372299540972     
   137.01191666150888        1.3522685317956269     
   137.04523666069508        1.3518999341360023     
   137.07855665988129        1.3515314369478277     
   137.11187665906746        1.3511630402037185     
   137.14519665825367        1.3507947438762948     
   137.17851665743987        1.3504265479381856     
   137.21183665662608        1.3500584523620269     
   137.24515665581225        1.3496904571204631     
   137.27847665499846        1.3493225621861442     
   137.31179665418466        1.3489547675317293     
   137.34511665337087        1.3485870731298835     
   137.37843665255704        1.3482194789532820     
   137.41175665174325        1.3478519849746038     
   137.44507665092945        1.3474845911665383     
   137.47839665011566        1.3471172975017798     
   137.51171664930186        1.3467501039530332     
   137.54503664848804        1.3463830104930088     
   137.57835664767424        1.3460160170944238     
   137.61167664686045        1.3456491237300039     
   137.64499664604665        1.3452823303724830     
   137.67831664523283        1.3449156369946005     
   137.71163664441903        1.3445490435691045     
   137.74495664360524        1.3441825500687503     
   137.77827664279144        1.3438161564663000     
   137.81159664197762        1.3434498627345250     
   137.84491664116382        1.3430836688462005     
   137.87823664035002        1.3427175747741145     
   137.91155663953623        1.3423515804910564     
   137.94487663872243        1.3419856859698276     
   137.97819663790861        1.3416198911832355     
   138.01151663709481        1.3412541961040936     
   138.04483663628102        1.3408886007052243     
   138.07815663546722        1.3405231049594564     
   138.11147663465340        1.3401577088396284     
   138.14479663383960        1.3397924123185827     
   138.17811663302581        1.3394272153691720     
   138.21143663221201        1.3390621179642548     
   138.24475663139819        1.3386971200766979     
   138.27807663058439        1.3383322216793749     
   138.31139662977060        1.3379674227451661     
   138.34471662895680        1.3376027232469614     
   138.37803662814298        1.3372381231576573     
   138.41135662732918        1.3368736224501552     
   138.44467662651539        1.3365092210973670     
   138.47799662570159        1.3361449190722099     
   138.51131662488780        1.3357807163476112     
   138.54463662407397        1.3354166128965028     
   138.57795662326018        1.3350526086918251     
   138.61127662244638        1.3346887037065243     
   138.64459662163259        1.3343248979135578     
   138.67791662081876        1.3339611912858871     
   138.71123662000497        1.3335975837964815     
   138.74455661919117        1.3332340754183187     
   138.77787661837738        1.3328706661243819     
   138.81119661756355        1.3325073558876650     
   138.84451661674976        1.3321441446811659     
   138.87783661593596        1.3317810324778911     
   138.91115661512217        1.3314180192508553     
   138.94447661430837        1.3310551049730797     
   138.97779661349455        1.3306922896175926     
   139.01111661268075        1.3303295731574298     
   139.04443661186696        1.3299669555656350     
   139.07775661105316        1.3296044368152591     
   139.11107661023934        1.3292420168793595     
   139.14439660942554        1.3288796957310030     
   139.17771660861175        1.3285174733432594     
   139.21103660779795        1.3281553496892118     
   139.24435660698413        1.3277933247419476     
   139.27767660617033        1.3274313984745594     
   139.31099660535654        1.3270695708601496     
   139.34431660454274        1.3267078418718290     
   139.37763660372892        1.3263462114827145     
   139.41095660291512        1.3259846796659278     
   139.44427660210133        1.3256232463946027     
   139.47759660128753        1.3252619116418771     
   139.51091660047373        1.3249006753808963     
   139.54423659965991        1.3245395375848155     
   139.57755659884612        1.3241784982267937     
   139.61087659803232        1.3238175572799995     
   139.64419659721852        1.3234567147176080     
   139.67751659640470        1.3230959705128020     
   139.71083659559091        1.3227353246387716     
   139.74415659477711        1.3223747770687133     
   139.77747659396331        1.3220143277758329     
   139.81079659314949        1.3216539767333406     
   139.84411659233569        1.3212937239144573     
   139.87743659152190        1.3209335692924082     
   139.91075659070810        1.3205735128404272     
   139.94407658989431        1.3202135545317564     
   139.97739658908048        1.3198536943396431     
   140.01071658826669        1.3194939322373429     
   140.04403658745289        1.3191342681981191     
   140.07735658663910        1.3187747021952414     
   140.11067658582527        1.3184152342019884     
   140.14399658501148        1.3180558641916436     
   140.17731658419768        1.3176965921374995     
   140.21063658338389        1.3173374180128561     
   140.24395658257006        1.3169783417910190     
   140.27727658175627        1.3166193634453032     
   140.31059658094247        1.3162604829490288     
   140.34391658012868        1.3159017002755247     
   140.37723657931485        1.3155430153981262     
   140.41055657850106        1.3151844282901777     
   140.44387657768726        1.3148259389250270     
   140.47719657687347        1.3144675472760337     
   140.51051657605967        1.3141092533165621     
   140.54383657524585        1.3137510570199842     
   140.57715657443205        1.3133929583596780     
   140.61047657361826        1.3130349573090323     
   140.64379657280446        1.3126770538414392     
   140.67711657199064        1.3123192479303001     
   140.71043657117684        1.3119615395490236     
   140.74375657036305        1.3116039286710250     
   140.77707656954925        1.3112464152697276     
   140.81039656873543        1.3108889993185608     
   140.84371656792163        1.3105316807909624     
   140.87703656710784        1.3101744596603759     
   140.91035656629404        1.3098173359002543     
   140.94367656548025        1.3094603094840560     
   140.97699656466642        1.3091033803852477     
   141.01031656385263        1.3087465485773020     
   141.04363656303883        1.3083898140337009     
   141.07695656222504        1.3080331767279314     
   141.11027656141121        1.3076766366334880     
   141.14359656059742        1.3073201937238736     
   141.17691655978362        1.3069638479725991     
   141.21023655896983        1.3066075993531798     
   141.24355655815600        1.3062514478391398     
   141.27687655734221        1.3058953934040118     
   141.31019655652841        1.3055394360213322     
   141.34351655571461        1.3051835756646484     
   141.37683655490079        1.3048278123075125     
   141.41015655408700        1.3044721459234836     
   141.44347655327320        1.3041165764861313     
   141.47679655245940        1.3037611039690282     
   141.51011655164561        1.3034057283457572     
   141.54343655083179        1.3030504495899065     
   141.57675655001799        1.3026952676750732     
   141.61007654920419        1.3023401825748584     
   141.64339654839040        1.3019851942628748     
   141.67671654757658        1.3016303027127401     
   141.71003654676278        1.3012755078980771     
   141.74335654594898        1.3009208097925202     
   141.77667654513519        1.3005662083697072     
   141.80999654432136        1.3002117036032861     
   141.84331654350757        1.2998572954669079     
   141.87663654269377        1.2995029839342358     
   141.90995654187998        1.2991487689789369     
   141.94327654106618        1.2987946505746861     
   141.97659654025236        1.2984406286951677     
   142.00991653943856        1.2980867033140675     
   142.04323653862477        1.2977328744050858     
   142.07655653781097        1.2973791419419245     
   142.10987653699715        1.2970255058982958     
   142.14319653618335        1.2966719662479165     
   142.17651653536956        1.2963185229645131     
   142.20983653455576        1.2959651760218174     
   142.24315653374194        1.2956119253935701     
   142.27647653292814        1.2952587710535168     
   142.30979653211435        1.2949057129754122     
   142.34311653130055        1.2945527511330175     
   142.37643653048676        1.2941998855001002     
   142.40975652967293        1.2938471160504372     
   142.44307652885914        1.2934944427578094     
   142.47639652804534        1.2931418655960081     
   142.50971652723155        1.2927893845388294     
   142.54303652641772        1.2924369995600780     
   142.57635652560393        1.2920847106335638     
   142.60967652479013        1.2917325177331058     
   142.64299652397634        1.2913804208325297     
   142.67631652316251        1.2910284199056683     
   142.70963652234872        1.2906765149263599     
   142.74295652153492        1.2903247058684535     
   142.77627652072113        1.2899729927058015     
   142.80959651990730        1.2896213754122652     
   142.84291651909351        1.2892698539617140     
   142.87623651827971        1.2889184283280215     
   142.90955651746592        1.2885670984850710     
   142.94287651665212        1.2882158644067523     
   142.97619651583830        1.2878647260669620     
   143.00951651502450        1.2875136834396033     
   143.04283651421071        1.2871627364985883     
   143.07615651339691        1.2868118852178345     
   143.10947651258309        1.2864611295712665     
   143.14279651176929        1.2861104695328172     
   143.17611651095550        1.2857599050764259     
   143.20943651014170        1.2854094361760384     
   143.24275650932788        1.2850590628056102     
   143.27607650851408        1.2847087849390999     
   143.30939650770028        1.2843586025504758     
   143.34271650688649        1.2840085156137131     
   143.37603650607269        1.2836585241027936     
   143.40935650525887        1.2833086279917070     
   143.44267650444507        1.2829588272544488     
   143.47599650363128        1.2826091218650215     
   143.50931650281748        1.2822595117974367     
   143.54263650200366        1.2819099970257122     
   143.57595650118986        1.2815605775238703     
   143.60927650037607        1.2812112532659443     
   143.64259649956227        1.2808620242259725     
   143.67591649874845        1.2805128903780008     
   143.70923649793465        1.2801638516960814     
   143.74255649712086        1.2798149081542745     
   143.77587649630706        1.2794660597266463     
   143.80919649549324        1.2791173063872736     
   143.84251649467944        1.2787686481102341     
   143.87583649386565        1.2784200848696174     
   143.90915649305185        1.2780716166395181     
   143.94247649223806        1.2777232433940398     
   143.97579649142423        1.2773749651072903     
   144.00911649061044        1.2770267817533874     
   144.04243648979664        1.2766786933064529     
   144.07575648898285        1.2763306997406190     
   144.10907648816902        1.2759828010300227     
   144.14239648735523        1.2756349971488075     
   144.17571648654143        1.2752872880711255     
   144.20903648572764        1.2749396737711358     
   144.24235648491381        1.2745921542230048     
   144.27567648410002        1.2742447294009047     
   144.30899648328622        1.2738973992790148     
   144.34231648247243        1.2735501638315221     
   144.37563648165863        1.2732030230326208     
   144.40895648084481        1.2728559768565118     
   144.44227648003101        1.2725090252774021     
   144.47559647921722        1.2721621682695088     
   144.50891647840342        1.2718154058070517     
   144.54223647758960        1.2714687378642611     
   144.57555647677580        1.2711221644153734     
   144.60887647596201        1.2707756854346299     
   144.64219647514821        1.2704293008962830     
   144.67551647433439        1.2700830107745875     
   144.70883647352059        1.2697368150438091     
   144.74215647270680        1.2693907136782185     
   144.77547647189300        1.2690447066520938     
   144.80879647107918        1.2686987939397214     
   144.84211647026538        1.2683529755153906     
   144.87543646945159        1.2680072513534029     
   144.90875646863779        1.2676616214280647     
   144.94207646782399        1.2673160857136871     
   144.97539646701017        1.2669706441845929     
   145.00871646619638        1.2666252968151075     
   145.04203646538258        1.2662800435795660     
   145.07535646456878        1.2659348844523093     
   145.10867646375496        1.2655898194076856     
   145.14199646294117        1.2652448484200496     
   145.17531646212737        1.2648999714637645     
   145.20863646131357        1.2645551885131985     
   145.24195646049975        1.2642104995427281     
   145.27527645968595        1.2638659045267371     
   145.30859645887216        1.2635214034396138     
   145.34191645805836        1.2631769962557569     
   145.37523645724457        1.2628326829495706     
   145.40855645643074        1.2624884634954656     
   145.44187645561695        1.2621443378678592     
   145.47519645480315        1.2618003060411771     
   145.50851645398936        1.2614563679898509     
   145.54183645317553        1.2611125236883201     
   145.57515645236174        1.2607687731110306     
   145.60847645154794        1.2604251162324338     
   145.64179645073415        1.2600815530269920     
   145.67511644992032        1.2597380834691703     
   145.70843644910653        1.2593947075334424     
   145.74175644829273        1.2590514251942895     
   145.77507644747894        1.2587082364261999     
   145.80839644666511        1.2583651412036676     
   145.84171644585132        1.2580221395011935     
   145.87503644503752        1.2576792312932865     
   145.90835644422373        1.2573364165544636     
   145.94167644340993        1.2569936952592449     
   145.97499644259611        1.2566510673821614     
   146.00831644178231        1.2563085328977486     
   146.04163644096852        1.2559660917805495     
   146.07495644015472        1.2556237440051157     
   146.10827643934090        1.2552814895460038     
   146.14159643852710        1.2549393283777768     
   146.17491643771331        1.2545972604750062     
   146.20823643689951        1.2542552858122702     
   146.24155643608569        1.2539134043641542     
   146.27487643527189        1.2535716161052486     
   146.30819643445810        1.2532299210101532     
   146.34151643364430        1.2528883190534739     
   146.37483643283051        1.2525468102098223     
   146.40815643201668        1.2522053944538185     
   146.44147643120289        1.2518640717600880     
   146.47479643038909        1.2515228421032651     
   146.50811642957530        1.2511817054579895     
   146.54143642876147        1.2508406617989094     
   146.57475642794768        1.2504997111006770     
   146.60807642713388        1.2501588533379551     
   146.64139642632009        1.2498180884854100     
   146.67471642550626        1.2494774165177169     
   146.70803642469247        1.2491368374095588     
   146.74135642387867        1.2487963511356226     
   146.77467642306488        1.2484559576706042     
   146.80799642225108        1.2481156569892069     
   146.84131642143726        1.2477754490661390     
   146.87463642062346        1.2474353338761168     
   146.90795641980966        1.2470953113938639     
   146.94127641899587        1.2467553815941086     
   146.97459641818205        1.2464155444515901     
   147.00791641736825        1.2460757999410503     
   147.04123641655445        1.2457361480372411     
   147.07455641574066        1.2453965887149188     
   147.10787641492684        1.2450571219488489     
   147.14119641411304        1.2447177477138009     
   147.17451641329924        1.2443784659845551     
   147.20783641248545        1.2440392767358950     
   147.24115641167162        1.2437001799426133     
   147.27447641085783        1.2433611755795075     
   147.30779641004403        1.2430222636213848     
   147.34111640923024        1.2426834440430572     
   147.37443640841644        1.2423447168193431     
   147.40775640760262        1.2420060819250702     
   147.44107640678882        1.2416675393350700     
   147.47439640597503        1.2413290890241828     
   147.50771640516123        1.2409907309672568     
   147.54103640434741        1.2406524651391442     
   147.57435640353361        1.2403142915147058     
   147.60767640271982        1.2399762100688094     
   147.64099640190602        1.2396382207763286     
   147.67431640109220        1.2393003236121445     
   147.70763640027840        1.2389625185511455     
   147.74095639946461        1.2386248055682261     
   147.77427639865081        1.2382871846382872     
   147.80759639783702        1.2379496557362379     
   147.84091639702319        1.2376122188369947     
   147.87423639620940        1.2372748739154773     
   147.90755639539560        1.2369376209466154     
   147.94087639458181        1.2366004599053457     
   147.97419639376798        1.2362633907666103     
   148.00751639295419        1.2359264135053576     
   148.04083639214039        1.2355895280965459     
   148.07415639132660        1.2352527345151363     
   148.10747639051277        1.2349160327361011     
   148.14079638969898        1.2345794227344145     
   148.17411638888518        1.2342429044850602     
   148.20743638807139        1.2339064779630307     
   148.24075638725756        1.2335701431433210     
   148.27407638644377        1.2332339000009369     
   148.30739638562997        1.2328977485108881     
   148.34071638481618        1.2325616886481923     
   148.37403638400238        1.2322257203878746     
   148.40735638318856        1.2318898437049655     
   148.44067638237476        1.2315540585745028     
   148.47399638156097        1.2312183649715325     
   148.50731638074717        1.2308827628711057     
   148.54063637993335        1.2305472522482803     
   148.57395637911955        1.2302118330781224     
   148.60727637830576        1.2298765053357044     
   148.64059637749196        1.2295412689961034     
   148.67391637667814        1.2292061240344070     
   148.70723637586434        1.2288710704257055     
   148.74055637505055        1.2285361081451001     
   148.77387637423675        1.2282012371676962     
   148.80719637342295        1.2278664574686062     
   148.84051637260913        1.2275317690229506     
   148.87383637179533        1.2271971718058550     
   148.90715637098154        1.2268626657924517     
   148.94047637016774        1.2265282509578823     
   148.97379636935392        1.2261939272772926     
   149.00711636854012        1.2258596947258358     
   149.04043636772633        1.2255255532786737     
   149.07375636691253        1.2251915029109715     
   149.10707636609871        1.2248575435979041     
   149.14039636528491        1.2245236753146509     
   149.17371636447112        1.2241898980364005     
   149.20703636365732        1.2238562117383465     
   149.24035636284350        1.2235226163956894     
   149.27367636202970        1.2231891119836371     
   149.30699636121591        1.2228556984774037     
   149.34031636040211        1.2225223758522108     
   149.37363635958832        1.2221891440832866     
   149.40695635877449        1.2218560031458647     
   149.44027635796070        1.2215229530151868     
   149.47359635714690        1.2211899936665001     
   149.50691635633311        1.2208571250750617     
   149.54023635551928        1.2205243472161325     
   149.57355635470549        1.2201916600649794     
   149.60687635389169        1.2198590635968782     
   149.64019635307790        1.2195265577871115     
   149.67351635226407        1.2191941426109678     
   149.70683635145028        1.2188618180437416     
   149.74015635063648        1.2185295840607349     
   149.77347634982269        1.2181974406372567     
   149.80679634900889        1.2178653877486232     
   149.84011634819507        1.2175334253701564     
   149.87343634738127        1.2172015534771847     
   149.90675634656748        1.2168697720450441     
   149.94007634575368        1.2165380810490760     
   149.97339634493986        1.2162064804646320     
   150.00671634412606        1.2158749702670655     
   150.04003634331227        1.2155435504317407     
   150.07335634249847        1.2152122209340253     
   150.10667634168465        1.2148809817492967     
   150.13999634087085        1.2145498328529374     
   150.17331634005706        1.2142187742203361     
   150.20663633924326        1.2138878058268892     
   150.23995633842947        1.2135569276479996     
   150.27327633761564        1.2132261396590776     
   150.30659633680185        1.2128954418355380     
   150.33991633598805        1.2125648341528050     
   150.37323633517425        1.2122343165863068     
   150.40655633436043        1.2119038891114822     
   150.43987633354664        1.2115735517037716     
   150.47319633273284        1.2112433043386259     
   150.50651633191904        1.2109131469915013     
   150.53983633110522        1.2105830796378614     
   150.57315633029143        1.2102531022531759     
   150.60647632947763        1.2099232148129200     
   150.63979632866383        1.2095934172925784     
   150.67311632785001        1.2092637096676411     
   150.70643632703622        1.2089340919136033     
   150.73975632622242        1.2086045640059691     
   150.77307632540862        1.2082751259202473     
   150.80639632459483        1.2079457776319562     
   150.83971632378100        1.2076165191166184     
   150.87303632296721        1.2072873503497628     
   150.90635632215341        1.2069582713069271     
   150.93967632133962        1.2066292819636542     
   150.97299632052579        1.2063003822954941     
   151.00631631971200        1.2059715722780031     
   151.03963631889820        1.2056428518867448     
   151.07295631808441        1.2053142210972885     
   151.10627631727058        1.2049856798852119     
   151.13959631645679        1.2046572282260966     
   151.17291631564299        1.2043288660955338     
   151.20623631482920        1.2040005934691191     
   151.23955631401540        1.2036724103224565     
   151.27287631320158        1.2033443166311562     
   151.30619631238778        1.2030163123708331     
   151.33951631157399        1.2026883975171108     
   151.37283631076019        1.2023605720456203     
   151.40615630994637        1.2020328359319974     
   151.43947630913257        1.2017051891518844     
   151.47279630831878        1.2013776316809313     
   151.50611630750498        1.2010501634947950     
   151.53943630669116        1.2007227845691379     
   151.57275630587736        1.2003954948796298     
   151.60607630506357        1.2000682944019472     
   151.63939630424977        1.1997411831117724     
   151.67271630343595        1.1994141609847955     
   151.70603630262215        1.1990872279967120     
   151.73935630180836        1.1987603841232244     
   151.77267630099456        1.1984336293400430     
   151.80599630018077        1.1981069636228840     
   151.83931629936694        1.1977803869474681     
   151.87263629855315        1.1974538992895263     
   151.90595629773935        1.1971275006247948     
   151.93927629692556        1.1968011909290144     
   151.97259629611173        1.1964749701779342     
   152.00591629529794        1.1961488383473120     
   152.03923629448414        1.1958227954129079     
   152.07255629367035        1.1954968413504916     
   152.10587629285652        1.1951709761358384     
   152.13919629204273        1.1948451997447316     
   152.17251629122893        1.1945195121529570     
   152.20583629041514        1.1941939133363131     
   152.23915628960134        1.1938684032706000     
   152.27247628878752        1.1935429819316259     
   152.30579628797372        1.1932176492952080     
   152.33911628715992        1.1928924053371650     
   152.37243628634613        1.1925672500333280     
   152.40575628553231        1.1922421833595307     
   152.43907628471851        1.1919172052916138     
   152.47239628390471        1.1915923158054256     
   152.50571628309092        1.1912675148768210     
   152.53903628227710        1.1909428024816624     
   152.57235628146330        1.1906181785958152     
   152.60567628064950        1.1902936431951554     
   152.63899627983571        1.1899691962555636     
   152.67231627902189        1.1896448377529276     
   152.70563627820809        1.1893205676631402     
   152.73895627739429        1.1889963859621036     
   152.77227627658050        1.1886722926257238     
   152.80559627576670        1.1883482876299156     
   152.83891627495288        1.1880243709505980     
   152.87223627413908        1.1877005425636995     
   152.90555627332529        1.1873768024451521     
   152.93887627251149        1.1870531505708968     
   152.97219627169767        1.1867295869168801     
   153.00551627088387        1.1864061114590543     
   153.03883627007008        1.1860827241733805     
   153.07215626925628        1.1857594250358241     
   153.10547626844246        1.1854362140223580     
   153.13879626762866        1.1851130911089611     
   153.17211626681487        1.1847900562716205     
   153.20543626600107        1.1844671094863271     
   153.23875626518728        1.1841442507290811     
   153.27207626437345        1.1838214799758875     
   153.30539626355966        1.1834987972027591     
   153.33871626274586        1.1831762023857129     
   153.37203626193207        1.1828536955007753     
   153.40535626111824        1.1825312765239788     
   153.43867626030445        1.1822089454313591     
   153.47199625949065        1.1818867021989627     
   153.50531625867686        1.1815645468028411     
   153.53863625786303        1.1812424792190508     
   153.57195625704924        1.1809204994236577     
   153.60527625623544        1.1805986073927308     
   153.63859625542165        1.1802768031023496     
   153.67191625460782        1.1799550865285964     
   153.70523625379403        1.1796334576475624     
   153.73855625298023        1.1793119164353434     
   153.77187625216644        1.1789904628680443     
   153.80519625135264        1.1786690969217741     
   153.83851625053882        1.1783478185726499     
   153.87183624972502        1.1780266277967952     
   153.90515624891123        1.1777055245703374     
   153.93847624809743        1.1773845088694141     
   153.97179624728361        1.1770635806701686     
   154.00511624646981        1.1767427399487476     
   154.03843624565602        1.1764219866813086     
   154.07175624484222        1.1761013208440123     
   154.10507624402840        1.1757807424130280     
   154.13839624321460        1.1754602513645305     
   154.17171624240081        1.1751398476747010     
   154.20503624158701        1.1748195313197278     
   154.23835624077321        1.1744993022758055     
   154.27167623995939        1.1741791605191341     
   154.30499623914559        1.1738591060259225     
   154.33831623833180        1.1735391387723841     
   154.37163623751800        1.1732192587347385     
   154.40495623670418        1.1728994658892140     
   154.43827623589038        1.1725797602120431     
   154.47159623507659        1.1722601416794656     
   154.50491623426279        1.1719406102677281     
   154.53823623344897        1.1716211659530833     
   154.57155623263517        1.1713018087117903     
   154.60487623182138        1.1709825385201160     
   154.63819623100758        1.1706633553543313     
   154.67151623019379        1.1703442591907156     
   154.70483622937996        1.1700252500055541     
   154.73815622856617        1.1697063277751374     
   154.77147622775237        1.1693874924757643     
   154.80479622693858        1.1690687440837393     
   154.83811622612475        1.1687500825753745     
   154.87143622531096        1.1684315079269854     
   154.90475622449716        1.1681130201148968     
   154.93807622368337        1.1677946191154400     
   154.97139622286954        1.1674763049049508     
   155.00471622205575        1.1671580774597714     
   155.03803622124195        1.1668399367562539     
   155.07135622042816        1.1665218827707529     
   155.10467621961433        1.1662039154796322     
   155.13799621880054        1.1658860348592592     
   155.17131621798674        1.1655682408860100     
   155.20463621717295        1.1652505335362677     
   155.23795621635915        1.1649329127864196     
   155.27127621554533        1.1646153786128612     
   155.30459621473153        1.1642979309919927     
   155.33791621391774        1.1639805699002224     
   155.37123621310394        1.1636632953139645     
   155.40455621229012        1.1633461072096389     
   155.43787621147632        1.1630290055636738     
   155.47119621066253        1.1627119903525018     
   155.50451620984873        1.1623950615525627     
   155.53783620903491        1.1620782191403023     
   155.57115620822111        1.1617614630921744     
   155.60447620740732        1.1614447933846366     
   155.63779620659352        1.1611282099941556     
   155.67111620577973        1.1608117128972035     
   155.70443620496590        1.1604953020702582     
   155.73775620415211        1.1601789774898035     
   155.77107620333831        1.1598627391323311     
   155.80439620252452        1.1595465869743398     
   155.83771620171069        1.1592305209923321     
   155.87103620089690        1.1589145411628186     
   155.90435620008310        1.1585986474623158     
   155.93767619926930        1.1582828398673481     
   155.97099619845548        1.1579671183544447     
   156.00431619764169        1.1576514829001403     
   156.03763619682789        1.1573359334809787     
   156.07095619601409        1.1570204700735078     
   156.10427619520027        1.1567050926542830     
   156.13759619438648        1.1563898011998652     
   156.17091619357268        1.1560745956868244     
   156.20423619275888        1.1557594760917322     
   156.23755619194509        1.1554444423911705     
   156.27087619113126        1.1551294945617276     
   156.30419619031747        1.1548146325799955     
   156.33751618950367        1.1544998564225735     
   156.37083618868988        1.1541851660660691     
   156.40415618787605        1.1538705614870943     
   156.43747618706226        1.1535560426622689     
   156.47079618624846        1.1532416095682174     
   156.50411618543467        1.1529272621815707     
   156.53743618462084        1.1526130004789692     
   156.57075618380705        1.1522988244370551     
   156.60407618299325        1.1519847340324807     
   156.63739618217946        1.1516707292419022     
   156.67071618136566        1.1513568100419831     
   156.70403618055184        1.1510429764093955     
   156.73735617973804        1.1507292283208126     
   156.77067617892425        1.1504155657529185     
   156.80399617811045        1.1501019886824022     
   156.83731617729663        1.1497884970859593     
   156.87063617648283        1.1494750909402902     
   156.90395617566904        1.1491617702221040     
   156.93727617485524        1.1488485349081152     
   156.97059617404142        1.1485353849750450     
   157.00391617322762        1.1482223203996185     
   157.03723617241383        1.1479093411585708     
   157.07055617160003        1.1475964472286408     
   157.10387617078621        1.1472836385865748     
   157.13719616997241        1.1469709152091263     
   157.17051616915862        1.1466582770730525     
   157.20383616834482        1.1463457241551203     
   157.23715616753103        1.1460332564320985     
   157.27047616671720        1.1457208738807672     
   157.30379616590341        1.1454085764779098     
   157.33711616508961        1.1450963642003171     
   157.37043616427582        1.1447842370247847     
   157.40375616346199        1.1444721949281169     
   157.43707616264820        1.1441602378871223     
   157.47039616183440        1.1438483658786174     
   157.50371616102061        1.1435365788794236     
   157.53703616020678        1.1432248768663693     
   157.57035615939299        1.1429132598162892     
   157.60367615857919        1.1426017277060256     
   157.63699615776540        1.1422902805124235     
   157.67031615695160        1.1419789182123383     
   157.70363615613778        1.1416676407826301     
   157.73695615532398        1.1413564482001635     
   157.77027615451019        1.1410453404418115     
   157.80359615369639        1.1407343174844542     
   157.83691615288257        1.1404233793049756     
   157.87023615206877        1.1401125258802671     
   157.90355615125497        1.1398017571872272     
   157.93687615044118        1.1394910732027599     
   157.97019614962736        1.1391804739037756     
   158.00351614881356        1.1388699592671903     
   158.03683614799976        1.1385595292699267     
   158.07015614718597        1.1382491838889144     
   158.10347614637215        1.1379389231010903     
   158.13679614555835        1.1376287468833937     
   158.17011614474455        1.1373186552127732     
   158.20343614393076        1.1370086480661858     
   158.23675614311696        1.1366987254205896     
   158.27007614230314        1.1363888872529524     
   158.30339614148934        1.1360791335402460     
   158.33671614067555        1.1357694642594514     
   158.37003613986175        1.1354598793875541     
   158.40335613904793        1.1351503789015467     
   158.43667613823413        1.1348409627784264     
   158.46999613742034        1.1345316309951978     
   158.50331613660654        1.1342223835288727     
   158.53663613579272        1.1339132203564677     
   158.56995613497892        1.1336041414550058     
   158.60327613416513        1.1332951468015169     
   158.63659613335133        1.1329862363730363     
   158.66991613253754        1.1326774101466075     
   158.70323613172371        1.1323686680992784     
   158.73655613090992        1.1320600102081031     
   158.76987613009612        1.1317514364501431     
   158.80319612928233        1.1314429468024652     
   158.83651612846850        1.1311345412421432     
   158.86983612765471        1.1308262197462560     
   158.90315612684091        1.1305179822918900     
   158.93647612602712        1.1302098288561380     
   158.96979612521329        1.1299017594160983     
   159.00311612439950        1.1295937739488746     
   159.03643612358570        1.1292858724315777     
   159.06975612277191        1.1289780548413257     
   159.10307612195811        1.1286703211552416     
   159.13639612114429        1.1283626713504546     
   159.16971612033049        1.1280551054041019     
   159.20303611951670        1.1277476232933239     
   159.23635611870290        1.1274402249952702     
   159.26967611788908        1.1271329104870942     
   159.30299611707528        1.1268256797459577     
   159.33631611626149        1.1265185327490266     
   159.36963611544769        1.1262114694734755     
   159.40295611463387        1.1259044898964825     
   159.43627611382007        1.1255975939952336     
   159.46959611300628        1.1252907817469213     
   159.50291611219248        1.1249840531287432     
   159.53623611137866        1.1246774081179032     
   159.56955611056486        1.1243708466916129     
   159.60287610975107        1.1240643688270882     
   159.63619610893727        1.1237579745015516     
   159.66951610812347        1.1234516636922338     
   159.70283610730965        1.1231454363763682     
   159.73615610649586        1.1228392925311987     
   159.76947610568206        1.1225332321339709     
   159.80279610486826        1.1222272551619399     
   159.83611610405444        1.1219213615923656     
   159.86943610324064        1.1216155514025137     
   159.90275610242685        1.1213098245696578     
   159.93607610161305        1.1210041810710765     
   159.96939610079923        1.1206986208840541     
   160.00271609998543        1.1203931439858821     
   160.03603609917164        1.1200877503538587     
   160.06935609835784        1.1197824399652856     
   160.10267609754405        1.1194772127974741     
   160.13599609673022        1.1191720688277389     
   160.16931609591643        1.1188670080334029     
   160.20263609510263        1.1185620303917938     
   160.23595609428884        1.1182571358802469     
   160.26927609347501        1.1179523244761025     
   160.30259609266122        1.1176475961567061     
   160.33591609184742        1.1173429508994128     
   160.36923609103363        1.1170383886815802     
   160.40255609021980        1.1167339094805735     
   160.43587608940601        1.1164295132737645     
   160.46919608859221        1.1161252000385318     
   160.50251608777842        1.1158209697522585     
   160.53583608696459        1.1155168223923349     
   160.56915608615080        1.1152127579361557     
   160.60247608533700        1.1149087763611250     
   160.63579608452321        1.1146048776446493     
   160.66911608370941        1.1143010617641460     
   160.70243608289559        1.1139973286970339     
   160.73575608208179        1.1136936784207399     
   160.76907608126800        1.1133901109126976     
   160.80239608045420        1.1130866261503471     
   160.83571607964038        1.1127832241111313     
   160.86903607882658        1.1124799047725042     
   160.90235607801279        1.1121766681119227     
   160.93567607719899        1.1118735141068496     
   160.96899607638517        1.1115704427347568     
   161.00231607557137        1.1112674539731189     
   161.03563607475758        1.1109645477994181     
   161.06895607394378        1.1106617241911438     
   161.10227607312999        1.1103589831257896     
   161.13559607231616        1.1100563245808570     
   161.16891607150237        1.1097537485338518     
   161.20223607068857        1.1094512549622877     
   161.23555606987478        1.1091488438436838     
   161.26887606906095        1.1088465151555646     
   161.30219606824716        1.1085442688754614     
   161.33551606743336        1.1082421049809126     
   161.36883606661956        1.1079400234494605     
   161.40215606580574        1.1076380242586557     
   161.43547606499195        1.1073361073860541     
   161.46879606417815        1.1070342728092164     
   161.50211606336435        1.1067325205057115     
   161.53543606255053        1.1064308504531146     
   161.56875606173674        1.1061292626290036     
   161.60207606092294        1.1058277570109665     
   161.63539606010914        1.1055263335765946     
   161.66871605929535        1.1052249923034880     
   161.70203605848153        1.1049237331692496     
   161.73535605766773        1.1046225561514922     
   161.76867605685393        1.1043214612278314     
   161.80199605604014        1.1040204483758904     
   161.83531605522631        1.1037195175732979     
   161.86863605441252        1.1034186687976899     
   161.90195605359872        1.1031179020267070     
   161.93527605278493        1.1028172172379973     
   161.96859605197110        1.1025166144092140     
   162.00191605115731        1.1022160935180161     
   162.03523605034351        1.1019156545420699     
   162.06855604952972        1.1016152974590474     
   162.10187604871592        1.1013150222466244     
   162.13519604790210        1.1010148288824877     
   162.16851604708830        1.1007147173443252     
   162.20183604627451        1.1004146876098337     
   162.23515604546071        1.1001147396567159     
   162.26847604464689        1.0998148734626803     
   162.30179604383309        1.0995150890054390     
   162.33511604301930        1.0992153862627139     
   162.36843604220550        1.0989157652122314     
   162.40175604139168        1.0986162258317247     
   162.43507604057788        1.0983167680989308     
   162.46839603976409        1.0980173919915952     
   162.50171603895029        1.0977180974874694     
   162.53503603813647        1.0974188845643098     
   162.56835603732267        1.0971197531998780     
   162.60167603650888        1.0968207033719448     
   162.63499603569508        1.0965217350582832     
   162.66831603488129        1.0962228482366758     
   162.70163603406746        1.0959240428849089     
   162.73495603325367        1.0956253189807765     
   162.76827603243987        1.0953266765020770     
   162.80159603162608        1.0950281154266155     
   162.83491603081225        1.0947296357322036     
   162.86823602999846        1.0944312373966589     
   162.90155602918466        1.0941329203978047     
   162.93487602837087        1.0938346847134708     
   162.96819602755704        1.0935365303214917     
   163.00151602674325        1.0932384571997094     
   163.03483602592945        1.0929404653259724     
   163.06815602511566        1.0926425546781324     
   163.10147602430186        1.0923447252340506     
   163.13479602348804        1.0920469769715926     
   163.16811602267424        1.0917493098686286     
   163.20143602186045        1.0914517239030379     
   163.23475602104665        1.0911542190527044     
   163.26807602023283        1.0908567952955173     
   163.30139601941903        1.0905594526093716     
   163.33471601860523        1.0902621909721701     
   163.36803601779144        1.0899650103618213     
   163.40135601697762        1.0896679107562377     
   163.43467601616382        1.0893708921333400     
   163.46799601535002        1.0890739544710539     
   163.50131601453623        1.0887770977473119     
   163.53463601372243        1.0884803219400512     
   163.56795601290861        1.0881836270272167     
   163.60127601209481        1.0878870129867568     
   163.63459601128102        1.0875904797966298     
   163.66791601046722        1.0872940274347955     
   163.70123600965340        1.0869976558792234     
   163.73455600883960        1.0867013651078858     
   163.76787600802581        1.0864051550987650     
   163.80119600721201        1.0861090258298460     
   163.83451600639819        1.0858129772791210     
   163.86783600558439        1.0855170094245870     
   163.90115600477060        1.0852211222442492     
   163.93447600395680        1.0849253157161172     
   163.96779600314298        1.0846295898182072     
   164.00111600232918        1.0843339445285409     
   164.03443600151539        1.0840383798251467     
   164.06775600070159        1.0837428956860589     
   164.10107599988780        1.0834474920893160     
   164.13439599907397        1.0831521690129655     
   164.16771599826018        1.0828569264350585     
   164.20103599744638        1.0825617643336531     
   164.23435599663259        1.0822666826868133     
   164.26767599581876        1.0819716814726092     
   164.30099599500497        1.0816767606691169     
   164.33431599419117        1.0813819202544177     
   164.36763599337738        1.0810871602065986     
   164.40095599256355        1.0807924805037556     
   164.43427599174976        1.0804978811239860     
   164.46759599093596        1.0802033620453975     
   164.50091599012217        1.0799089232461005     
   164.53423598930837        1.0796145647042139     
   164.56755598849455        1.0793202863978604     
   164.60087598768075        1.0790260883051701     
   164.63419598686696        1.0787319704042773     
   164.66751598605316        1.0784379326733253     
   164.70083598523934        1.0781439750904602     
   164.73415598442554        1.0778500976338363     
   164.76747598361175        1.0775563002816129     
   164.80079598279795        1.0772625830119551     
   164.83411598198413        1.0769689458030340     
   164.86743598117033        1.0766753886330271     
   164.90075598035654        1.0763819114801172     
   164.93407597954274        1.0760885143224936     
   164.96739597872892        1.0757951971383528     
   165.00071597791512        1.0755019599058933     
   165.03403597710133        1.0752088026033244     
   165.06735597628753        1.0749157252088575     
   165.10067597547373        1.0746227277007114     
   165.13399597465991        1.0743298100571115     
   165.16731597384612        1.0740369722562884     
   165.20063597303232        1.0737442142764790     
   165.23395597221852        1.0734515360959258     
   165.26727597140470        1.0731589376928772     
   165.30059597059090        1.0728664190455872     
   165.33391596977711        1.0725739801323166     
   165.36723596896331        1.0722816209313317     
   165.40055596814949        1.0719893414209045     
   165.43387596733569        1.0716971415793135     
   165.46719596652190        1.0714050213848425     
   165.50051596570810        1.0711129808157811     
   165.53383596489431        1.0708210198504264     
   165.56715596408048        1.0705291384670796     
   165.60047596326669        1.0702373366440474     
   165.63379596245289        1.0699456143596446     
   165.66711596163910        1.0696539715921907     
   165.70043596082527        1.0693624083200113     
   165.73375596001148        1.0690709245214367     
   165.76707595919768        1.0687795201748049     
   165.80039595838389        1.0684881952584593     
   165.83371595757006        1.0681969497507493     
   165.86703595675627        1.0679057836300296     
   165.90035595594247        1.0676146968746598     
   165.93367595512868        1.0673236894630083     
   165.96699595431485        1.0670327613734469     
   166.00031595350106        1.0667419125843549     
   166.03363595268726        1.0664511430741159     
   166.06695595187347        1.0661604528211213     
   166.10027595105967        1.0658698418037664     
   166.13359595024585        1.0655793100004534     
   166.16691594943205        1.0652888573895918     
   166.20023594861826        1.0649984839495934     
   166.23355594780446        1.0647081896588788     
   166.26687594699064        1.0644179744958744     
   166.30019594617684        1.0641278384390112     
   166.33351594536305        1.0638377814667270     
   166.36683594454925        1.0635478035574644     
   166.40015594373543        1.0632579046896722     
   166.43347594292163        1.0629680848418075     
   166.46679594210784        1.0626783439923291     
   166.50011594129404        1.0623886821197046     
   166.53343594048025        1.0620990992024071     
   166.56675593966642        1.0618095952189157     
   166.60007593885263        1.0615201701477128     
   166.63339593803883        1.0612308239672901     
   166.66671593722504        1.0609415566561433     
   166.70003593641121        1.0606523681927751     
   166.73335593559742        1.0603632585556924     
   166.76667593478362        1.0600742277234094     
   166.79999593396983        1.0597852756744461     
   166.83331593315600        1.0594964023873272     
   166.86663593234221        1.0592076078405845     
   166.89995593152841        1.0589188920127541     
   166.93327593071461        1.0586302548823801     
   166.96659592990082        1.0583416964280110     
   166.99991592908700        1.0580532166282017     
   167.03323592827320        1.0577648154615129     
   167.06655592745940        1.0574764929065104     
   167.09987592664561        1.0571882489417661     
   167.13319592583179        1.0569000835458593     
   167.16651592501799        1.0566119966973730     
   167.19983592420419        1.0563239883748965     
   167.23315592339040        1.0560360585570272     
   167.26647592257657        1.0557482072223650     
   167.29979592176278        1.0554604343495162     
   167.33311592094898        1.0551727399170969     
   167.36643592013519        1.0548851239037231     
   167.39975591932136        1.0545975862880208     
   167.43307591850757        1.0543101270486210     
   167.46639591769377        1.0540227461641585     
   167.49971591687998        1.0537354436132773     
   167.53303591606618        1.0534482193746240     
   167.56635591525236        1.0531610734268535     
   167.59967591443856        1.0528740057486252     
   167.63299591362477        1.0525870163186040     
   167.66631591281097        1.0523001051154619     
   167.69963591199715        1.0520132721178754     
   167.73295591118335        1.0517265173045278     
   167.76627591036956        1.0514398406541074     
   167.79959590955576        1.0511532421453096     
   167.83291590874194        1.0508667217568344     
   167.86623590792814        1.0505802794673869     
   167.89955590711435        1.0502939152556807     
   167.93287590630055        1.0500076291004325     
   167.96619590548676        1.0497214209803665     
   167.99951590467293        1.0494352908742117     
   168.03283590385914        1.0491492387607027     
   168.06615590304534        1.0488632646185811     
   168.09947590223155        1.0485773684265938     
   168.13279590141772        1.0482915501634937     
   168.16611590060393        1.0480058098080380     
   168.19943589979013        1.0477201473389914     
   168.23275589897634        1.0474345627351240     
   168.26607589816251        1.0471490559752115     
   168.29939589734872        1.0468636270380347     
   168.33271589653492        1.0465782759023816     
   168.36603589572113        1.0462930025470452     
   168.39935589490730        1.0460078069508241     
   168.43267589409351        1.0457226890925226     
   168.46599589327971        1.0454376489509516     
   168.49931589246592        1.0451526865049265     
   168.53263589165212        1.0448678017332704     
   168.56595589083830        1.0445829946148104     
   168.59927589002450        1.0442982651283808     
   168.63259588921071        1.0440136132528191     
   168.66591588839691        1.0437290389669713     
   168.69923588758309        1.0434445422496887     
   168.73255588676929        1.0431601230798273     
   168.76587588595550        1.0428757814362484     
   168.79919588514170        1.0425915172978222     
   168.83251588432788        1.0423073306434214     
   168.86583588351408        1.0420232214519252     
   168.89915588270028        1.0417391897022197     
   168.93247588188649        1.0414552353731958     
   168.96579588107269        1.0411713584437503     
   168.99911588025887        1.0408875588927855     
   169.03243587944507        1.0406038366992099     
   169.06575587863128        1.0403201918419380     
   169.09907587781748        1.0400366242998895     
   169.13239587700366        1.0397531340519899     
   169.16571587618986        1.0394697210771706     
   169.19903587537607        1.0391863853543681     
   169.23235587456227        1.0389031268625259     
   169.26567587374845        1.0386199455805929     
   169.29899587293465        1.0383368414875229     
   169.33231587212086        1.0380538145622757     
   169.36563587130706        1.0377708647838175     
   169.39895587049324        1.0374879921311204     
   169.43227586967944        1.0372051965831601     
   169.46559586886565        1.0369224781189210     
   169.49891586805185        1.0366398367173910     
   169.53223586723806        1.0363572723575647     
   169.56555586642423        1.0360747850184420     
   169.59887586561044        1.0357923746790296     
   169.63219586479664        1.0355100413183396     
   169.66551586398285        1.0352277849153866     
   169.69883586316902        1.0349456054491966     
   169.73215586235523        1.0346635028987967     
   169.76547586154143        1.0343814772432216     
   169.79879586072764        1.0340995284615122     
   169.83211585991381        1.0338176565327144     
   169.86543585910002        1.0335358614358792     
   169.89875585828622        1.0332541431500635     
   169.93207585747243        1.0329725016543307     
   169.96539585665863        1.0326909369277506     
   169.99871585584481        1.0324094489493969     
   170.03203585503101        1.0321280376983493     
   170.06535585421722        1.0318467031536938     
   170.09867585340342        1.0315654452945227     
   170.13199585258960        1.0312842640999331     
   170.16531585177580        1.0310031595490268     
   170.19863585096201        1.0307221316209141     
   170.23195585014821        1.0304411802947082     
   170.26527584933439        1.0301603055495294     
   170.29859584852059        1.0298795073645037     
   170.33191584770680        1.0295987857187618     
   170.36523584689300        1.0293181405914422     
   170.39855584607918        1.0290375719616864     
   170.43187584526538        1.0287570798086432     
   170.46519584445159        1.0284766641114669     
   170.49851584363779        1.0281963248493169     
   170.53183584282399        1.0279160620013601     
   170.56515584201017        1.0276358755467661     
   170.59847584119638        1.0273557654647125     
   170.63179584038258        1.0270757317343824     
   170.66511583956878        1.0267957743349629     
   170.69843583875496        1.0265158932456482     
   170.73175583794117        1.0262360884456385     
   170.76507583712737        1.0259563599141390     
   170.79839583631357        1.0256767076303592     
   170.83171583549975        1.0253971315735180     
   170.86503583468595        1.0251176317228359     
   170.89835583387216        1.0248382080575411     
   170.93167583305836        1.0245588605568678     
   170.96499583224457        1.0242795892000545     
   170.99831583143074        1.0240003939663469     
   171.03163583061695        1.0237212748349942     
   171.06495582980315        1.0234422317852534     
   171.09827582898936        1.0231632647963873     
   171.13159582817553        1.0228843738476630     
   171.16491582736174        1.0226055589183518     
   171.19823582654794        1.0223268199877351     
   171.23155582573415        1.0220481570350954     
   171.26487582492032        1.0217695700397238     
   171.29819582410653        1.0214910589809159     
   171.33151582329273        1.0212126238379731     
   171.36483582247894        1.0209342645902022     
   171.39815582166514        1.0206559812169167     
   171.43147582085132        1.0203777736974340     
   171.46479582003752        1.0200996420110779     
   171.49811581922373        1.0198215861371789     
   171.53143581840993        1.0195436060550707     
   171.56475581759611        1.0192657017440965     
   171.59807581678231        1.0189878731836008     
   171.63139581596852        1.0187101203529372     
   171.66471581515472        1.0184324432314620     
   171.69803581434090        1.0181548417985389     
   171.73135581352710        1.0178773160335384     
   171.76467581271331        1.0175998659158325     
   171.79799581189951        1.0173224914248038     
   171.83131581108569        1.0170451925398372     
   171.86463581027189        1.0167679692403238     
   171.89795580945810        1.0164908215056618     
   171.93127580864430        1.0162137493152532     
   171.96459580783051        1.0159367526485057     
   171.99791580701668        1.0156598314848355     
   172.03123580620289        1.0153829858036592     
   172.06455580538909        1.0151062155844037     
   172.09787580457530        1.0148295208064990     
   172.13119580376147        1.0145529014493830     
   172.16451580294768        1.0142763574924960     
   172.19783580213388        1.0139998889152861     
   172.23115580132009        1.0137234956972065     
   172.26447580050626        1.0134471778177165     
   172.29779579969247        1.0131709352562799     
   172.33111579887867        1.0128947679923668     
   172.36443579806487        1.0126186760054527     
   172.39775579725108        1.0123426592750191     
   172.43107579643726        1.0120667177805527     
   172.46439579562346        1.0117908515015464     
   172.49771579480966        1.0115150604174961     
   172.53103579399587        1.0112393445079071     
   172.56435579318205        1.0109637037522889     
   172.59767579236825        1.0106881381301553     
   172.63099579155445        1.0104126476210267     
   172.66431579074066        1.0101372322044286     
   172.69763578992684        1.0098618918598936     
   172.73095578911304        1.0095866265669582     
   172.76427578829924        1.0093114363051643     
   172.79759578748545        1.0090363210540614     
   172.83091578667162        1.0087612807932018     
   172.86423578585783        1.0084863155021464     
   172.89755578504403        1.0082114251604588     
   172.93087578423024        1.0079366097477096     
   172.96419578341644        1.0076618692434758     
   172.99751578260262        1.0073872036273388     
   173.03083578178882        1.0071126128788845     
   173.06415578097503        1.0068380969777073     
   173.09747578016123        1.0065636559034044     
   173.13079577934741        1.0062892896355808     
   173.16411577853361        1.0060149981538451     
   173.19743577771982        1.0057407814378116     
   173.23075577690602        1.0054666394671026     
   173.26407577609220        1.0051925722213431     
   173.29739577527840        1.0049185796801641     
   173.33071577446461        1.0046446618232041     
   173.36403577365081        1.0043708186301052     
   173.39735577283702        1.0040970500805169     
   173.43067577202319        1.0038233561540912     
   173.46399577120940        1.0035497368304886     
   173.49731577039560        1.0032761920893738     
   173.53063576958181        1.0030027219104172     
   173.56395576876798        1.0027293262732948     
   173.59727576795419        1.0024560051576881     
   173.63059576714039        1.0021827585432845     
   173.66391576632660        1.0019095864097769     
   173.69723576551277        1.0016364887368636     
   173.73055576469898        1.0013634655042467     
   173.76387576388518        1.0010905166916368     
   173.79719576307139        1.0008176422787491     
   173.83051576225756        1.0005448422453025     
   173.86383576144377        1.0002721165710236     
   173.89715576062997       0.99999946523564398     
   173.93047575981618       0.99972688821890021     
   173.96379575900238       0.99945438550053523     
   173.99711575818856       0.99918195706029589     
   174.03043575737476       0.99890960287793629     
   174.06375575656097       0.99863732293321605     
   174.09707575574717       0.99836511720589860     
   174.13039575493335       0.99809298567575444     
   174.16371575411955       0.99782092832255842     
   174.19703575330576       0.99754894512609249     
   174.23035575249196       0.99727703606614260     
   174.26367575167814       0.99700520112250135     
   174.29699575086434       0.99673344027496580     
   174.33031575005054       0.99646175350333921     
   174.36363574923675       0.99619014078742973     
   174.39695574842295       0.99591860210705174     
   174.43027574760913       0.99564713744202604     
   174.46359574679533       0.99537574677217588     
   174.49691574598154       0.99510443007733229     
   174.53023574516774       0.99483318733733173     
   174.56355574435392       0.99456201853201576     
   174.59687574354012       0.99429092364123106     
   174.63019574272633       0.99401990264483009     
   174.66351574191253       0.99374895552267206     
   174.69683574109871       0.99347808225461953     
   174.73015574028491       0.99320728282054083     
   174.76347573947112       0.99293655720031204     
   174.79679573865732       0.99266590537381216     
   174.83011573784350       0.99239532732092728     
   174.86343573702970       0.99212482302154748     
   174.89675573621591       0.99185439245557017     
   174.93007573540211       0.99158403560289698     
   174.96339573458832       0.99131375244343489     
   174.99671573377449       0.99104354295709773     
   175.03003573296070       0.99077340712380246     
   175.06335573214690       0.99050334492347381     
   175.09667573133311       0.99023335633604070     
   175.12999573051928       0.98996344134143965     
   175.16331572970549       0.98969359991960826     
   175.19663572889169       0.98942383205049322     
   175.22995572807790       0.98915413771404626     
   175.26327572726407       0.98888451689022416     
   175.29659572645028       0.98861496955898776     
   175.32991572563648       0.98834549570030561     
   175.36323572482269       0.98807609529415075     
   175.39655572400889       0.98780676832050129     
   175.42987572319507       0.98753751475934159     
   175.46319572238127       0.98726833459066088     
   175.49651572156748       0.98699922779445337     
   175.52983572075368       0.98673019435072018     
   175.56315571993986       0.98646123423946663     
   175.59647571912606       0.98619234744070472     
   175.62979571831227       0.98592353393445020     
   175.66311571749847       0.98565479370072506     
   175.69643571668465       0.98538612671955839     
   175.72975571587085       0.98511753297098104     
   175.76307571505706       0.98484901243503276     
   175.79639571424326       0.98458056509175751     
   175.82971571342947       0.98431219092120414     
   175.86303571261564       0.98404388990342773     
   175.89635571180185       0.98377566201848798     
   175.92967571098805       0.98350750724645108     
   175.96299571017425       0.98323942556738753     
   175.99631570936043       0.98297141696137469     
   176.02963570854664       0.98270348140849306     
   176.06295570773284       0.98243561888883157     
   176.09627570691904       0.98216782938248193     
   176.12959570610522       0.98190011286954271     
   176.16291570529143       0.98163246933011739     
   176.19623570447763       0.98136489874431565     
   176.22955570366383       0.98109740109225163     
   176.26287570285001       0.98082997635404479     
   176.29619570203621       0.98056262450982057     
   176.32951570122242       0.98029534553970998     
   176.36283570040862       0.98002813942384981     
   176.39615569959483       0.97976100614237993     
   176.42947569878100       0.97949394567544845     
   176.46279569796721       0.97922695800320836     
   176.49611569715341       0.97896004310581586     
   176.52943569633962       0.97869320096343515     
   176.56275569552579       0.97842643155623532     
   176.59607569471200       0.97815973486438967     
   176.62939569389820       0.97789311086807718     
   176.66271569308441       0.97762655954748368     
   176.69603569227058       0.97736008088279902     
   176.72935569145679       0.97709367485421839     
   176.76267569064299       0.97682734144194316     
   176.79599568982920       0.97656108062618008     
   176.82931568901540       0.97629489238714051     
   176.86263568820158       0.97602877670504162     
   176.89595568738778       0.97576273356010679     
   176.92927568657399       0.97549676293256293     
   176.96259568576019       0.97523086480264454     
   176.99591568494637       0.97496503915058963     
   177.02923568413257       0.97469928595664168     
   177.06255568331878       0.97443360520105216     
   177.09587568250498       0.97416799686407407     
   177.12919568169116       0.97390246092596955     
   177.16251568087736       0.97363699736700260     
   177.19583568006357       0.97337160616744545     
   177.22915567924977       0.97310628730757365     
   177.26247567843595       0.97284104076766986     
   177.29579567762215       0.97257586652802097     
   177.32911567680836       0.97231076456891874     
   177.36243567599456       0.97204573487066270     
   177.39575567518077       0.97178077741355495     
   177.42907567436694       0.97151589217790468     
   177.46239567355315       0.97125107914402620     
   177.49571567273935       0.97098633829223757     
   177.52903567192556       0.97072166960286543     
   177.56235567111173       0.97045707305623841     
   177.59567567029794       0.97019254863269311     
   177.62899566948414       0.96992809631256960     
   177.66231566867035       0.96966371607621471     
   177.69563566785652       0.96939940790397994     
   177.72895566704273       0.96913517177622144     
   177.76227566622893       0.96887100767330281     
   177.79559566541514       0.96860691557559042     
   177.82891566460134       0.96834289546345798     
   177.86223566378752       0.96807894731728339     
   177.89555566297372       0.96781507111745113     
   177.92887566215992       0.96755126684434944     
   177.96219566134613       0.96728753447837323     
   177.99551566053231       0.96702387399992207     
   178.02883565971851       0.96676028538940117     
   178.06215565890471       0.96649676862722023     
   178.09547565809092       0.96623332369379555     
   178.12879565727710       0.96596995056954837     
   178.16211565646330       0.96570664923490546     
   178.19543565564950       0.96544341967029712     
   178.22875565483571       0.96518026185616212     
   178.26207565402188       0.96491717577294245     
   178.29539565320809       0.96465416140108495     
   178.32871565239429       0.96439121872104316     
   178.36203565158050       0.96412834771327593     
   178.39535565076670       0.96386554835824712     
   178.42867564995288       0.96360282063642544     
   178.46199564913908       0.96334016452828564     
   178.49531564832529       0.96307758001430599     
   178.52863564751149       0.96281506707497344     
   178.56195564669767       0.96255262569077760     
   178.59527564588387       0.96229025584221339     
   178.62859564507008       0.96202795750978309     
   178.66191564425628       0.96176573067399251     
   178.69523564344246       0.96150357531535324     
   178.72855564262866       0.96124149141438220     
   178.76187564181487       0.96097947895160118     
   178.79519564100107       0.96071753790753822     
   178.82851564018728       0.96045566826272621     
   178.86183563937345       0.96019386999770318     
   178.89515563855966       0.95993214309301267     
   178.92847563774586       0.95967048752920281     
   178.96179563693207       0.95940890328682926     
   178.99511563611824       0.95914739034645013     
   179.02843563530445       0.95888594868863020     
   179.06175563449065       0.95862457829393966     
   179.09507563367686       0.95836327914295405     
   179.12839563286303       0.95810205121625336     
   179.16171563204924       0.95784089449442333     
   179.19503563123544       0.95757980895805594     
   179.22835563042165       0.95731879458774738     
   179.26167562960782       0.95705785136409893     
   179.29499562879403       0.95679697926771790     
   179.32831562798023       0.95653617827921666     
   179.36163562716644       0.95627544837921230     
   179.39495562635264       0.95601478954832853     
   179.42827562553882       0.95575420176719283     
   179.46159562472502       0.95549368501643928     
   179.49491562391123       0.95523323927670611     
   179.52823562309743       0.95497286452863694     
   179.56155562228361       0.95471256075288180     
   179.59487562146981       0.95445232793009460     
   179.62819562065602       0.95419216604093526     
   179.66151561984222       0.95393207506606992     
   179.69483561902840       0.95367205498616736     
   179.72815561821460       0.95341210578190416     
   179.76147561740081       0.95315222743396133     
   179.79479561658701       0.95289241992302387     
   179.82811561577321       0.95263268322978423     
   179.86143561495939       0.95237301733493951     
   179.89475561414559       0.95211342221919038     
   179.92807561333180       0.95185389786324492     
   179.96139561251800       0.95159444424781536     
   179.99471561170418       0.95133506135361967     
   180.02803561089038       0.95107574916137982     
   180.06135561007659       0.95081650765182568     
   180.09467560926279       0.95055733680568888     
   180.12799560844897       0.95029823660370993     
   180.16131560763517       0.95003920702663136     
   180.19463560682138       0.94978024805520345     
   180.22795560600758       0.94952135967018070     
   180.26127560519379       0.94926254185232206     
   180.29459560437996       0.94900379458239292     
   180.32791560356617       0.94874511784116311     
   180.36123560275237       0.94848651160940889     
   180.39455560193858       0.94822797586791008     
   180.42787560112475       0.94796951059745338     
   180.46119560031096       0.94771111577882927     
   180.49451559949716       0.94745279139283534     
   180.52783559868337       0.94719453742027204     
   180.56115559786954       0.94693635384194652     
   180.59447559705575       0.94667824063867034     
   180.62779559624195       0.94642019779126241     
   180.66111559542816       0.94616222528054406     
   180.69443559461433       0.94590432308734373     
   180.72775559380054       0.94564649119249389     
   180.76107559298674       0.94538872957683318     
   180.79439559217295       0.94513103822120426     
   180.82771559135915       0.94487341710645700     
   180.86103559054533       0.94461586621344484     
   180.89435558973153       0.94435838552302676     
   180.92767558891774       0.94410097501606727     
   180.96099558810394       0.94384363467343524     
   180.99431558729012       0.94358636447600730     
   181.02763558647632       0.94332916440466141     
   181.06095558566253       0.94307203444028376     
   181.09427558484873       0.94281497456376473     
   181.12759558403491       0.94255798475599983     
   181.16091558322111       0.94230106499788946     
   181.19423558240732       0.94204421527034021     
   181.22755558159352       0.94178743555426336     
   181.26087558077973       0.94153072583057451     
   181.29419557996590       0.94127408608019725     
   181.32751557915211       0.94101751628405583     
   181.36083557833831       0.94076101642308407     
   181.39415557752451       0.94050458647821922     
   181.42747557671069       0.94024822643040273     
   181.46079557589690       0.93999193626058253     
   181.49411557508310       0.93973571594971272     
   181.52743557426930       0.93947956547874856     
   181.56075557345548       0.93922348482865614     
   181.59407557264169       0.93896747398040248     
   181.62739557182789       0.93871153291496123     
   181.66071557101409       0.93845566161331140     
   181.69403557020027       0.93819986005643685     
   181.72735556938648       0.93794412822532625     
   181.76067556857268       0.93768846610097534     
   181.79399556775888       0.93743287366438188     
   181.82731556694509       0.93717735089655119     
   181.86063556613126       0.93692189777849400     
   181.89395556531747       0.93666651429122394     
   181.92727556450367       0.93641120041576198     
   181.96059556368988       0.93615595613313374     
   181.99391556287605       0.93590078142436950     
   182.02723556206226       0.93564567627050510     
   182.06055556124846       0.93539064065258060     
   182.09387556043467       0.93513567455164293     
   182.12719555962084       0.93488077794874325     
   182.16051555880705       0.93462595082493782     
   182.19383555799325       0.93437119316128803     
   182.22715555717946       0.93411650493886100     
   182.26047555636566       0.93386188613872789     
   182.29379555555184       0.93360733674196739     
   182.32711555473804       0.93335285672965973     
   182.36043555392425       0.93309844608289272     
   182.39375555311045       0.93284410478275970     
   182.42707555229663       0.93258983281035801     
   182.46039555148283       0.93233563014679011     
   182.49371555066904       0.93208149677316399     
   182.52703554985524       0.93182743267059320     
   182.56035554904142       0.93157343782019597     
   182.59367554822762       0.93131951220309495     
   182.62699554741383       0.93106565580041967     
   182.66031554660003       0.93081186859330278     
   182.69363554578621       0.93055815056288493     
   182.72695554497241       0.93030450169030787     
   182.76027554415862       0.93005092195672290     
   182.79359554334482       0.92979741134328153     
   182.82691554253103       0.92954396983114596     
   182.86023554171720       0.92929059740147923     
   182.89355554090341       0.92903729403545154     
   182.92687554008961       0.92878405971423728     
   182.96019553927582       0.92853089441901637     
   182.99351553846199       0.92827779813097477     
   183.02683553764820       0.92802477083130130     
   183.06015553683440       0.92777181250119234     
   183.09347553602061       0.92751892312184780     
   183.12679553520678       0.92726610267447340     
   183.16011553439299       0.92701335114027972     
   183.19343553357919       0.92676066850048289     
   183.22675553276540       0.92650805473630327     
   183.26007553195160       0.92625550982896832     
   183.29339553113778       0.92600303375970749     
   183.32671553032398       0.92575062650975781     
   183.36003552951018       0.92549828806036072     
   183.39335552869639       0.92524601839276233     
   183.42667552788257       0.92499381748821474     
   183.45999552706877       0.92474168532797474     
   183.49331552625497       0.92448962189330397     
   183.52663552544118       0.92423762716546942     
   183.55995552462736       0.92398570112574252     
   183.59327552381356       0.92373384375540135     
   183.62659552299976       0.92348205503572756     
   183.65991552218597       0.92323033494800921     
   183.69323552137217       0.92297868347353795     
   183.72655552055835       0.92272710059361251     
   183.75987551974455       0.92247558628953452     
   183.79319551893076       0.92222414054261204     
   183.82651551811696       0.92197276333415779     
   183.85983551730314       0.92172145464548938     
   183.89315551648934       0.92147021445793087     
   183.92647551567555       0.92121904275280964     
   183.95979551486175       0.92096793951145905     
   183.99311551404793       0.92071690471521761     
   184.02643551323413       0.92046593834542889     
   184.05975551242034       0.92021504038344071     
   184.09307551160654       0.91996421081060664     
   184.12639551079272       0.91971344960828649     
   184.15971550997892       0.91946275675784250     
   184.19303550916513       0.91921213224064424     
   184.22635550835133       0.91896157603806594     
   184.25967550753754       0.91871108813148583     
   184.29299550672371       0.91846066850228880     
   184.32631550590992       0.91821031713186263     
   184.35963550509612       0.91796003400160309     
   184.39295550428233       0.91770981909290816     
   184.42627550346850       0.91745967238718296     
   184.45959550265471       0.91720959386583678     
   184.49291550184091       0.91695958351028384     
   184.52623550102712       0.91670964130194332     
   184.55955550021329       0.91645976722224110     
   184.59287549939950       0.91620996125260545     
   184.62619549858570       0.91596022337447158     
   184.65951549777191       0.91571055356927966     
   184.69283549695811       0.91546095181847342     
   184.72615549614429       0.91521141810350504     
   184.75947549533049       0.91496195240582667     
   184.79279549451670       0.91471255470690027     
   184.82611549370290       0.91446322498819044     
   184.85943549288908       0.91421396323116710     
   184.89275549207528       0.91396476941730531     
   184.92607549126149       0.91371564352808476     
   184.95939549044769       0.91346658554499249     
   184.99271548963387       0.91321759544951753     
   185.02603548882007       0.91296867322315511     
   185.05935548800628       0.91271981884740627     
   185.09267548719248       0.91247103230377558     
   185.12599548637866       0.91222231357377470     
   185.15931548556486       0.91197366263891821     
   185.19263548475107       0.91172507948072690     
   185.22595548393727       0.91147656408072686     
   185.25927548312347       0.91122811642044843     
   185.29259548230965       0.91097973648142705     
   185.32591548149585       0.91073142424520304     
   185.35923548068206       0.91048317969332360     
   185.39255547986826       0.91023500280733838     
   185.42587547905444       0.90998689356880302     
   185.45919547824064       0.90973885195927873     
   185.49251547742685       0.90949087796033112     
   185.52583547661305       0.90924297155353184     
   185.55915547579923       0.90899513272045562     
   185.59247547498543       0.90874736144268431     
   185.62579547417164       0.90849965770180374     
   185.65911547335784       0.90825202147940465     
   185.69243547254405       0.90800445275708219     
   185.72575547173022       0.90775695151643887     
   185.75907547091643       0.90750951773907962     
   185.79239547010263       0.90726215140661626     
   185.82571546928884       0.90701485250066416     
   185.85903546847501       0.90676762100284491     
   185.89235546766122       0.90652045689478367     
   185.92567546684742       0.90627336015811244     
   185.95899546603363       0.90602633077446659     
   185.99231546521980       0.90577936872548814     
   186.02563546440601       0.90553247399282266     
   186.05895546359221       0.90528564655812083     
   186.09227546277842       0.90503888640303931     
   186.12559546196459       0.90479219350923901     
   186.15891546115080       0.90454556785838525     
   186.19223546033700       0.90429900943215002     
   186.22555545952321       0.90405251821220933     
   186.25887545870941       0.90380609418024471     
   186.29219545789559       0.90355973731794126     
   186.32551545708179       0.90331344760699028     
   186.35883545626800       0.90306722502908798     
   186.39215545545420       0.90282106956593522     
   186.42547545464038       0.90257498119923818     
   186.45879545382658       0.90232895991070838     
   186.49211545301279       0.90208300568206001     
   186.52543545219899       0.90183711849501680     
   186.55875545138517       0.90159129833130247     
   186.59207545057137       0.90134554517264920     
   186.62539544975758       0.90109985900079181     
   186.65871544894378       0.90085423979747248     
   186.69203544812999       0.90060868754443579     
   186.72535544731616       0.90036320222343436     
   186.75867544650237       0.90011778381622165     
   186.79199544568857       0.89987243230456049     
   186.82531544487478       0.89962714767021523     
   186.85863544406095       0.89938192989495869     
   186.89195544324716       0.89913677896056365     
   186.92527544243336       0.89889169484881293     
   186.95859544161956       0.89864667754149152     
   186.99191544080574       0.89840172702039045     
   187.02523543999195       0.89815684326730427     
   187.05855543917815       0.89791202626403488     
   187.09187543836435       0.89766727599238616     
   187.12519543755053       0.89742259243417022     
   187.15851543673674       0.89717797557120138     
   187.19183543592294       0.89693342538530063     
   187.22515543510914       0.89668894185829229     
   187.25847543429535       0.89644452497200811     
   187.29179543348152       0.89620017470828250     
   187.32511543266773       0.89595589104895590     
   187.35843543185393       0.89571167397587292     
   187.39175543104014       0.89546752347088454     
   187.42507543022631       0.89522343951584438     
   187.45839542941252       0.89497942209261361     
   187.49171542859872       0.89473547118305741     
   187.52503542778493       0.89449158676904428     
   187.55835542697110       0.89424776883245072     
   187.59167542615731       0.89400401735515522     
   187.62499542534351       0.89376033231904251     
   187.65831542452972       0.89351671370600239     
   187.69163542371592       0.89327316149792957     
   187.72495542290210       0.89302967567672453     
   187.75827542208830       0.89278625622428931     
   187.79159542127451       0.89254290312253570     
   187.82491542046071       0.89229961635337685     
   187.85823541964689       0.89205639589873165     
   187.89155541883309       0.89181324174052501     
   187.92487541801930       0.89157015386068561     
   187.95819541720550       0.89132713224114724     
   187.99151541639168       0.89108417686384944     
   188.02483541557788       0.89084128771073545     
   188.05815541476409       0.89059846476375470     
   188.09147541395029       0.89035570800486019     
   188.12479541313650       0.89011301741601179     
   188.15811541232267       0.88987039297917103     
   188.19143541150888       0.88962783467630790     
   188.22475541069508       0.88938534248939505     
   188.25807540988129       0.88914291640041154     
   188.29139540906746       0.88890055639133936     
   188.32471540825367       0.88865826244416823     
   188.35803540743987       0.88841603454088924     
   188.39135540662608       0.88817387266350167     
   188.42467540581225       0.88793177679400814     
   188.45799540499846       0.88768974691441505     
   188.49131540418466       0.88744778300673721     
   188.52463540337087       0.88720588505299081     
   188.55795540255704       0.88696405303519910     
   188.59127540174325       0.88672228693538824     
   188.62459540092945       0.88648058673559127     
   188.65791540011566       0.88623895241784501     
   188.69123539930186       0.88599738396419181     
   188.72455539848804       0.88575588135667915     
   188.75787539767424       0.88551444457735740     
   188.79119539686045       0.88527307360828444     
   188.82451539604665       0.88503176843152087     
   188.85783539523283       0.88479052902913435     
   188.89115539441903       0.88454935538319568     
   188.92447539360523       0.88430824747578074     
   188.95779539279144       0.88406720528897120     
   188.99111539197762       0.88382622880485295     
   189.02443539116382       0.88358531800551676     
   189.05775539035002       0.88334447287305873     
   189.09107538953623       0.88310369338957961     
   189.12439538872243       0.88286297953718484     
   189.15771538790861       0.88262233129798495     
   189.19103538709481       0.88238174865409469     
   189.22435538628102       0.88214123158763480     
   189.25767538546722       0.88190078008073003     
   189.29099538465340       0.88166039411551089     
   189.32431538383960       0.88142007367411124     
   189.35763538302581       0.88117981873867202     
   189.39095538221201       0.88093962929133618     
   189.42427538139819       0.88069950531425445     
   189.45759538058439       0.88045944678958088     
   189.49091537977060       0.88021945369947374     
   189.52423537895680       0.87997952602609797     
   189.55755537814298       0.87973966375162249     
   189.59087537732918       0.87949986685822068     
   189.62419537651539       0.87926013532807079     
   189.65751537570159       0.87902046914335685     
   189.69083537488780       0.87878086828626645     
   189.72415537407397       0.87854133273899471     
   189.75747537326018       0.87830186248373654     
   189.79079537244638       0.87806245750269685     
   189.82411537163259       0.87782311777808253     
   189.85743537081876       0.87758384329210737     
   189.89075537000497       0.87734463402698804     
   189.92407536919117       0.87710548996494608     
   189.95739536837738       0.87686641108820951     
   189.99071536756355       0.87662739737900985     
   190.02403536674976       0.87638844881958355     
   190.05735536593596       0.87614956539217370     
   190.09067536512217       0.87591074707902472     
   190.12399536430837       0.87567199386238970     
   190.15731536349455       0.87543330572452394     
   190.19063536268075       0.87519468264768852     
   190.22395536186696       0.87495612461414962     
   190.25727536105316       0.87471763160617699     
   190.29059536023934       0.87447920360604725     
   190.32391535942554       0.87424084059604035     
   190.35723535861175       0.87400254255844068     
   190.39055535779795       0.87376430947553951     
   190.42387535698413       0.87352614132963013     
   190.45719535617033       0.87328803810301381     
   190.49051535535654       0.87304999977799314     
   190.52383535454274       0.87281202633687938     
   190.55715535372892       0.87257411776198601     
   190.59047535291512       0.87233627403563052     
   190.62379535210133       0.87209849514013837     
   190.65711535128753       0.87186078105783771     
   190.69043535047373       0.87162313177106177     
   190.72375534965991       0.87138554726214823     
   190.75707534884612       0.87114802751344078     
   190.79039534803232       0.87091057250728732     
   190.82371534721852       0.87067318222604062     
   190.85703534640470       0.87043585665205703     
   190.89035534559090       0.87019859576769976     
   190.92367534477711       0.86996139955533514     
   190.95699534396331       0.86972426799733593     
   190.99031534314949       0.86948720107607891     
   191.02363534233569       0.86925019877394416     
   191.05695534152190       0.86901326107331911     
   191.09027534070810       0.86877638795659429     
   191.12359533989431       0.86853957940616622     
   191.15691533908048       0.86830283540443542     
   191.19023533826669       0.86806615593380643     
   191.22355533745289       0.86782954097669063     
   191.25687533663910       0.86759299051550232     
   191.29019533582527       0.86735650453266178     
   191.32351533501148       0.86712008301059396     
   191.35683533419768       0.86688372593172758     
   191.39015533338389       0.86664743327849691     
   191.42347533257006       0.86641120503334268     
   191.45679533175627       0.86617504117870603     
   191.49011533094247       0.86593894169703722     
   191.52343533012868       0.86570290657078874     
   191.55675532931485       0.86546693578241951     
   191.59007532850106       0.86523102931439222     
   191.62339532768726       0.86499518714917489     
   191.65671532687347       0.86475940926923933     
   191.69003532605967       0.86452369565706289     
   191.72335532524585       0.86428804629512801     
   191.75667532443205       0.86405246116592160     
   191.78999532361826       0.86381694025193523     
   191.82331532280446       0.86358148353566511     
   191.85663532199064       0.86334609099961235     
   191.88995532117684       0.86311076262628250     
   191.92327532036305       0.86287549839818667     
   191.95659531954925       0.86264029829783995     
   191.98991531873543       0.86240516230776365     
   192.02323531792163       0.86217009041048132     
   192.05655531710784       0.86193508258852403     
   192.08987531629404       0.86170013882442464     
   192.12319531548025       0.86146525910072425     
   192.15651531466642       0.86123044339996568     
   192.18983531385263       0.86099569170469803     
   192.22315531303883       0.86076100399747435     
   192.25647531222504       0.86052638026085437     
   192.28979531141121       0.86029182047740005     
   192.32311531059742       0.86005732462967888     
   192.35643530978362       0.85982289270026391     
   192.38975530896982       0.85958852467173308     
   192.42307530815600       0.85935422052666677     
   192.45639530734221       0.85911998024765313     
   192.48971530652841       0.85888580381728341     
   192.52303530571461       0.85865169121815466     
   192.55635530490082       0.85841764243286656     
   192.58967530408700       0.85818365744402481     
   192.62299530327320       0.85794973623424153     
   192.65631530245940       0.85771587878613043     
   192.68963530164561       0.85748208508231205     
   192.72295530083179       0.85724835510541164     
   192.75627530001799       0.85701468883805798     
   192.78959529920419       0.85678108626288496     
   192.82291529839040       0.85654754736253269     
   192.85623529757657       0.85631407211964417     
   192.88955529676278       0.85608066051686815     
   192.92287529594898       0.85584731253685653     
   192.95619529513519       0.85561402816226872     
   192.98951529432136       0.85538080737576661     
   193.02283529350757       0.85514765016001759     
   193.05615529269377       0.85491455649769377     
   193.08947529187998       0.85468152637147188     
   193.12279529106618       0.85444855976403267     
   193.15611529025236       0.85421565665806376     
   193.18943528943856       0.85398281703625567     
   193.22275528862477       0.85375004088130291     
   193.25607528781097       0.85351732817590709     
   193.28939528699715       0.85328467890277293     
   193.32271528618335       0.85305209304461027     
   193.35603528536956       0.85281957058413294     
   193.38935528455576       0.85258711150406141     
   193.42267528374194       0.85235471578711819     
   193.45599528292814       0.85212238341603286     
   193.48931528211435       0.85189011437353879     
   193.52263528130055       0.85165790864237312     
   193.55595528048676       0.85142576620527988     
   193.58927527967293       0.85119368704500553     
   193.62259527885914       0.85096167114430277     
   193.65591527804534       0.85072971848592827     
   193.68923527723155       0.85049782905264337     
   193.72255527641772       0.85026600282721498     
   193.75587527560393       0.85003423979241310     
   193.78919527479013       0.84980253993101396     
   193.82251527397634       0.84957090322579842     
   193.85583527316251       0.84933932965955050     
   193.88915527234872       0.84910781921506084     
   193.92247527153492       0.84887637187512299     
   193.95579527072113       0.84864498762253715     
   193.98911526990730       0.84841366644010552     
   194.02243526909351       0.84818240831063807     
   194.05575526827971       0.84795121321694700     
   194.08907526746592       0.84772008114185071     
   194.12239526665212       0.84748901206817207     
   194.15571526583830       0.84725800597873813     
   194.18903526502450       0.84702706285637996     
   194.22235526421071       0.84679618268393508     
   194.25567526339691       0.84656536544424432     
   194.28899526258309       0.84633461112015340     
   194.32231526176929       0.84610391969451337     
   194.35563526095549       0.84587329115017973     
   194.38895526014170       0.84564272547001218     
   194.42227525932788       0.84541222263687554     
   194.45559525851408       0.84518178263363819     
   194.48891525770028       0.84495140544317537     
   194.52223525688649       0.84472109104836457     
   194.55555525607269       0.84449083943208969     
   194.58887525525887       0.84426065057723909     
   194.62219525444507       0.84403052446670512     
   194.65551525363128       0.84380046108338547     
   194.68883525281748       0.84357046041018091     
   194.72215525200366       0.84334052242999935     
   194.75547525118986       0.84311064712575068     
   194.78879525037607       0.84288083448035256     
   194.82211524956227       0.84265108447672465     
   194.85543524874845       0.84242139709779196     
   194.88875524793465       0.84219177232648501     
   194.92207524712086       0.84196221014573813     
   194.95539524630706       0.84173271053849008     
   194.98871524549324       0.84150327348768583     
   195.02203524467944       0.84127389897627280     
   195.05535524386565       0.84104458698720419     
   195.08867524305185       0.84081533750343873     
   195.12199524223806       0.84058615050793895     
   195.15531524142423       0.84035702598367024     
   195.18863524061044       0.84012796391360600     
   195.22195523979664       0.83989896428072208     
   195.25527523898285       0.83967002706799965     
   195.28859523816902       0.83944115225842386     
   195.32191523735523       0.83921233983498522     
   195.35523523654143       0.83898358978067911     
   195.38855523572764       0.83875490207850467     
   195.42187523491381       0.83852627671146707     
   195.45519523410002       0.83829771366257344     
   195.48851523328622       0.83806921291483827     
   195.52183523247243       0.83784077445127958     
   195.55515523165863       0.83761239825492029     
   195.58847523084481       0.83738408430878730     
   195.62179523003101       0.83715583259591286     
   195.65511522921722       0.83692764309933365     
   195.68843522840342       0.83669951580208990     
   195.72175522758960       0.83647145068722961     
   195.75507522677580       0.83624344773780168     
   195.78839522596201       0.83601550693686144     
   195.82171522514821       0.83578762826746889     
   195.85503522433439       0.83555981171268845     
   195.88835522352059       0.83533205725558834     
   195.92167522270680       0.83510436487924189     
   195.95499522189300       0.83487673456672906     
   195.98831522107920       0.83464916630113095     
   196.02163522026538       0.83442166006553553     
   196.05495521945159       0.83419421584303588     
   196.08827521863779       0.83396683361672641     
   196.12159521782399       0.83373951336971019     
   196.15491521701017       0.83351225508509208     
   196.18823521619638       0.83328505874598313     
   196.22155521538258       0.83305792433549841     
   196.25487521456878       0.83283085183675654     
   196.28819521375496       0.83260384123288278     
   196.32151521294116       0.83237689250700575     
   196.35483521212737       0.83215000564225894     
   196.38815521131357       0.83192318062177961     
   196.42147521049975       0.83169641742871192     
   196.45479520968595       0.83146971604620157     
   196.48811520887216       0.83124307645740203     
   196.52143520805836       0.83101649864546789     
   196.55475520724457       0.83078998259356107     
   196.58807520643074       0.83056352828484725     
   196.62139520561695       0.83033713570249634     
   196.65471520480315       0.83011080482968402     
   196.68803520398936       0.82988453564958842     
   196.72135520317553       0.82965832814539409     
   196.75467520236174       0.82943218230028959     
   196.78799520154794       0.82920609809746770     
   196.82131520073415       0.82898007552012654     
   196.85463519992032       0.82875411455146819     
   196.88795519910653       0.82852821517469899     
   196.92127519829273       0.82830237737303125     
   196.95459519747894       0.82807660112968062     
   196.98791519666514       0.82785088642786742     
   197.02123519585132       0.82762523325081749     
   197.05455519503752       0.82739964158176005     
   197.08787519422373       0.82717411140392916     
   197.12119519340993       0.82694864270056423     
   197.15451519259611       0.82672323545490822     
   197.18783519178231       0.82649788965020987     
   197.22115519096852       0.82627260526972146     
   197.25447519015472       0.82604738229669883     
   197.28779518934090       0.82582222071440603     
   197.32111518852710       0.82559712050610778     
   197.35443518771331       0.82537208165507481     
   197.38775518689951       0.82514710414458337     
   197.42107518608569       0.82492218795791261     
   197.45439518527189       0.82469733307834725     
   197.48771518445810       0.82447253948917643     
   197.52103518364430       0.82424780717369461     
   197.55435518283051       0.82402313611519851     
   197.58767518201668       0.82379852629699146     
   197.62099518120289       0.82357397770238105     
   197.65431518038909       0.82334949031467886     
   197.68763517957530       0.82312506411720110     
   197.72095517876147       0.82290069909326935     
   197.75427517794768       0.82267639522620739     
   197.78759517713388       0.82245215249934744     
   197.82091517632009       0.82222797089602218     
   197.85423517550626       0.82200385039957258     
   197.88755517469247       0.82177979099333986     
   197.92087517387867       0.82155579266067413     
   197.95419517306487       0.82133185538492770     
   197.98751517225108       0.82110797914945766     
   198.02083517143726       0.82088416393762575     
   198.05415517062346       0.82066040973279797     
   198.08747516980966       0.82043671651834582     
   198.12079516899587       0.82021308427764461     
   198.15411516818205       0.81998951299407363     
   198.18743516736825       0.81976600265101840     
   198.22075516655445       0.81954255323186687     
   198.25407516574066       0.81931916472001298     
   198.28739516492683       0.81909583709885470     
   198.32071516411304       0.81887257035179484     
   198.35403516329924       0.81864936446224001     
   198.38735516248545       0.81842621941360238     
   198.42067516167162       0.81820313518929766     
   198.45399516085783       0.81798011177274643     
   198.48731516004403       0.81775714914737441     
   198.52063515923024       0.81753424729661084     
   198.55395515841644       0.81731140620388987     
   198.58727515760262       0.81708862585265007     
   198.62059515678882       0.81686590622633559     
   198.65391515597503       0.81664324730839322     
   198.68723515516123       0.81642064908227596     
   198.72055515434741       0.81619811153144017     
   198.75387515353361       0.81597563463934664     
   198.78719515271982       0.81575321838946213     
   198.82051515190602       0.81553086276525633     
   198.85383515109220       0.81530856775020422     
   198.88715515027840       0.81508633332778502     
   198.92047514946461       0.81486415948148283     
   198.95379514865081       0.81464204619478553     
   198.98711514783702       0.81441999345118565     
   199.02043514702319       0.81419800123418196     
   199.05375514620940       0.81397606952727464     
   199.08707514539560       0.81375419831397078     
   199.12039514458181       0.81353238757778101     
   199.15371514376798       0.81331063730222042     
   199.18703514295419       0.81308894747080973     
   199.22035514214039       0.81286731806707224     
   199.25367514132660       0.81264574907453635     
   199.28699514051277       0.81242424047673711     
   199.32031513969898       0.81220279225721004     
   199.35363513888518       0.81198140439949895     
   199.38695513807139       0.81176007688714968     
   199.42027513725756       0.81153880970371473     
   199.45359513644377       0.81131760283274856     
   199.48691513562997       0.81109645625781146     
   199.52023513481618       0.81087536996246834     
   199.55355513400238       0.81065434393028790     
   199.58687513318856       0.81043337814484484     
   199.62019513237476       0.81021247258971651     
   199.65351513156097       0.80999162724848561     
   199.68683513074717       0.80977084210473882     
   199.72015512993335       0.80955011714206815     
   199.75347512911955       0.80932945234406939     
   199.78679512830576       0.80910884769434255     
   199.82011512749196       0.80888830317649363     
   199.85343512667814       0.80866781877413152     
   199.88675512586434       0.80844739447086933     
   199.92007512505054       0.80822703025032616     
   199.95339512423675       0.80800672609612467     
   199.98671512342295       0.80778648199189307     
   200.02003512260913       0.80756629792126111     
   200.05335512179533       0.80734617386786678     
   200.08667512098154       0.80712610981534938     
   200.11999512016774       0.80690610574735466     
   200.15331511935392       0.80668616164753226     
   200.18663511854012       0.80646627749953625     
   200.21995511772633       0.80624645328702516     
   200.25327511691253       0.80602668899366103     
   200.28659511609871       0.80580698460311273     
   200.31991511528491       0.80558734009905042     
   200.35323511447112       0.80536775546515205     
   200.38655511365732       0.80514823068509689     
   200.41987511284353       0.80492876574257066     
   200.45319511202970       0.80470936062126375     
   200.48651511121591       0.80449001530486963     
   200.51983511040211       0.80427072977708669     
   200.55315510958832       0.80405150402161774     
   200.58647510877449       0.80383233802217113     
   200.61979510796070       0.80361323176245703     
   200.65311510714690       0.80339418522619332     
   200.68643510633311       0.80317519839709994     
   200.71975510551928       0.80295627125890301     
   200.75307510470549       0.80273740379533087     
   200.78639510389169       0.80251859599011766     
   200.81971510307790       0.80229984782700259     
   200.85303510226407       0.80208115928972823     
   200.88635510145028       0.80186253036204203     
   200.91967510063648       0.80164396102769520     
   200.95299509982269       0.80142545127044496     
   200.98631509900889       0.80120700107405141     
   201.01963509819507       0.80098861042227920     
   201.05295509738127       0.80077027929889744     
   201.08627509656748       0.80055200768768187     
   201.11959509575368       0.80033379557240913     
   201.15291509493986       0.80011564293686288     
   201.18623509412606       0.79989754976482963     
   201.21955509331227       0.79967951604010123     
   201.25287509249847       0.79946154174647377     
   201.28619509168465       0.79924362686774753     
   201.31951509087085       0.79902577138772657     
   201.35283509005706       0.79880797529022241     
   201.38615508924326       0.79859023855904587     
   201.41947508842946       0.79837256117801736     
   201.45279508761564       0.79815494313095814     
   201.48611508680185       0.79793738440169493     
   201.51943508598805       0.79771988497406043     
   201.55275508517425       0.79750244483188826     
   201.58607508436043       0.79728506395902066     
   201.61939508354664       0.79706774233929989     
   201.65271508273284       0.79685047995657710     
   201.68603508191904       0.79663327679470453     
   201.71935508110522       0.79641613283753976     
   201.75267508029143       0.79619904806894493     
   201.78599507947763       0.79598202247278727     
   201.81931507866383       0.79576505603293690     
   201.85263507785001       0.79554814873327018     
   201.88595507703621       0.79533130055766554     
   201.91927507622242       0.79511451149000700     
   201.95259507540862       0.79489778151418500     
   201.98591507459483       0.79468111061409041     
   202.01923507378100       0.79446449877362124     
   202.05255507296721       0.79424794597667914     
   202.08587507215341       0.79403145220717064     
   202.11919507133962       0.79381501744900540     
   202.15251507052579       0.79359864168609884     
   202.18583506971200       0.79338232490236960     
   202.21915506889820       0.79316606708174164     
   202.25247506808441       0.79294986820814339     
   202.28579506727058       0.79273372826550592     
   202.31911506645679       0.79251764723776719     
   202.35243506564299       0.79230162510886804     
   202.38575506482920       0.79208566186275375     
   202.41907506401540       0.79186975748337429     
   202.45239506320158       0.79165391195468382     
   202.48571506238778       0.79143812526064172     
   202.51903506157399       0.79122239738520961     
   202.55235506076019       0.79100672831235552     
   202.58567505994637       0.79079111802605218     
   202.61899505913257       0.79057556651027350     
   202.65231505831878       0.79036007374900197     
   202.68563505750498       0.79014463972622095     
   202.71895505669116       0.78992926442592093     
   202.75227505587736       0.78971394783209459     
   202.78559505506357       0.78949868992874050     
   202.81891505424977       0.78928349069986037     
   202.85223505343595       0.78906835012946164     
   202.88555505262215       0.78885326820155444     
   202.91887505180836       0.78863824490015400     
   202.95219505099456       0.78842328020928154     
   202.98551505018077       0.78820837411295963     
   203.01883504936694       0.78799352659521726     
   203.05215504855315       0.78777873764008743     
   203.08547504773935       0.78756400723160691     
   203.11879504692556       0.78734933535381690     
   203.15211504611173       0.78713472199076395     
   203.18543504529794       0.78692016712649815     
   203.21875504448414       0.78670567074507358     
   203.25207504367035       0.78649123283054989     
   203.28539504285652       0.78627685336698983     
   203.31871504204273       0.78606253233846080     
   203.35203504122893       0.78584826972903488     
   203.38535504041513       0.78563406552278914     
   203.41867503960134       0.78541991970380221     
   203.45199503878752       0.78520583225616114     
   203.48531503797372       0.78499180316395412     
   203.51863503715992       0.78477783241127519     
   203.55195503634613       0.78456391998222152     
   203.58527503553231       0.78435006586089651     
   203.61859503471851       0.78413627003140596     
   203.65191503390471       0.78392253247786148     
   203.68523503309092       0.78370885318437733     
   203.71855503227710       0.78349523213507399     
   203.75187503146330       0.78328166931407550     
   203.78519503064950       0.78306816470551022     
   203.81851502983571       0.78285471829350894     
   203.85183502902188       0.78264133006221137     
   203.88515502820809       0.78242799999575652     
   203.91847502739429       0.78221472807829084     
   203.95179502658050       0.78200151429396458     
   203.98511502576670       0.78178835862693152     
   204.01843502495288       0.78157526106135078     
   204.05175502413908       0.78136222158138324     
   204.08507502332529       0.78114924017119847     
   204.11839502251149       0.78093631681496667     
   204.15171502169767       0.78072345149686362     
   204.18503502088387       0.78051064420107064     
   204.21835502007008       0.78029789491177104     
   204.25167501925628       0.78008520361315348     
   204.28499501844246       0.77987257028941126     
   204.31831501762866       0.77965999492474192     
   204.35163501681487       0.77944747750334631     
   204.38495501600107       0.77923501800943196     
   204.41827501518728       0.77902261642720771     
   204.45159501437345       0.77881027274088888     
   204.48491501355966       0.77859798693469406     
   204.51823501274586       0.77838575899284590     
   204.55155501193207       0.77817358889957322     
   204.58487501111824       0.77796147663910664     
   204.61819501030445       0.77774942219568255     
   204.65151500949065       0.77753742555354133     
   204.68483500867686       0.77732548669692791     
   204.71815500786303       0.77711360561009124     
   204.75147500704924       0.77690178227728401     
   204.78479500623544       0.77669001668276472     
   204.81811500542165       0.77647830881079438     
   204.85143500460785       0.77626665864563893     
   204.88475500379403       0.77605506617157005     
   204.91807500298023       0.77584353137286099     
   204.95139500216644       0.77563205423379100     
   204.98471500135264       0.77542063473864420     
   205.01803500053882       0.77520927287170760     
   205.05135499972502       0.77499796861727333     
   205.08467499891123       0.77478672195963705     
   205.11799499809743       0.77457553288309933     
   205.15131499728361       0.77436440137196560     
   205.18463499646981       0.77415332741054332     
   205.21795499565602       0.77394231098314703     
   205.25127499484222       0.77373135207409394     
   205.28459499402840       0.77352045066770547     
   205.31791499321460       0.77330960674830795     
   205.35123499240080       0.77309882030023147     
   205.38455499158701       0.77288809130781100     
   205.41787499077321       0.77267741975538573     
   205.45119498995939       0.77246680562729775     
   205.48451498914559       0.77225624890789513     
   205.51783498833180       0.77204574958152905     
   205.55115498751800       0.77183530763255692     
   205.58447498670418       0.77162492304533725     
   205.61779498589038       0.77141459580423521     
   205.65111498507659       0.77120432589361954     
   205.68443498426279       0.77099411329786338     
   205.71775498344897       0.77078395800134392     
   205.75107498263517       0.77057385998844230     
   205.78439498182138       0.77036381924354413     
   205.81771498100758       0.77015383575104013     
   205.85103498019379       0.76994390949532476     
   205.88435497937996       0.76973404046079585     
   205.91767497856617       0.76952422863185654     
   205.95099497775237       0.76931447399291286     
   205.98431497693858       0.76910477652837816     
   206.01763497612475       0.76889513622266648     
   206.05095497531096       0.76868555306019803     
   206.08427497449716       0.76847602702539686     
   206.11759497368337       0.76826655810269073     
   206.15091497286954       0.76805714627651323     
   206.18423497205575       0.76784779153129967     
   206.21755497124195       0.76763849385149230     
   206.25087497042816       0.76742925322153599     
   206.28419496961433       0.76722006962588074     
   206.31751496880054       0.76701094304897899     
   206.35083496798674       0.76680187347528961     
   206.38415496717295       0.76659286088927481     
   206.41747496635915       0.76638390527540057     
   206.45079496554533       0.76617500661813820     
   206.48411496473153       0.76596616490196190     
   206.51743496391774       0.76575738011135142     
   206.55075496310394       0.76554865223079027     
   206.58407496229012       0.76533998124476488     
   206.61739496147632       0.76513136713776853     
   206.65071496066253       0.76492280989429651     
   206.68403495984873       0.76471430949884855     
   206.71735495903491       0.76450586593592973     
   206.75067495822111       0.76429747919004998     
   206.78399495740732       0.76408914924572013     
   206.81731495659352       0.76388087608745880     
   206.85063495577973       0.76367265969978704     
   206.88395495496590       0.76346450006722966     
   206.91727495415211       0.76325639717431770     
   206.95059495333831       0.76304835100558466     
   206.98391495252451       0.76284036154556800     
   207.01723495171069       0.76263242877881254     
   207.05055495089690       0.76242455268986242     
   207.08387495008310       0.76221673326326977     
   207.11719494926930       0.76200897048358873     
   207.15051494845548       0.76180126433538076     
   207.18383494764169       0.76159361480320686     
   207.21715494682789       0.76138602187163651     
   207.25047494601409       0.76117848552524114     
   207.28379494520027       0.76097100574859688     
   207.31711494438647       0.76076358252628384     
   207.35043494357268       0.76055621584288657     
   207.38375494275888       0.76034890568299407     
   207.41707494194509       0.76014165203119954     
   207.45039494113126       0.75993445487209954     
   207.48371494031747       0.75972731419029638     
   207.51703493950367       0.75952022997039437     
   207.55035493868988       0.75931320219700382     
   207.58367493787605       0.75910623085473905     
   207.61699493706226       0.75889931592821813     
   207.65031493624846       0.75869245740206270     
   207.68363493543467       0.75848565526090039     
   207.71695493462084       0.75827890948936083     
   207.75027493380705       0.75807222007207897     
   207.78359493299325       0.75786558699369511     
   207.81691493217946       0.75765901023885129     
   207.85023493136566       0.75745248979219493     
   207.88355493055184       0.75724602563837873     
   207.91687492973804       0.75703961776205764     
   207.95019492892425       0.75683326614789237     
   207.98351492811045       0.75662697078054653     
   208.01683492729663       0.75642073164468859     
   208.05015492648283       0.75621454872499172     
   208.08347492566904       0.75600842200613150     
   208.11679492485524       0.75580235147279018     
   208.15011492404142       0.75559633710965179     
   208.18343492322762       0.75539037890140637     
   208.21675492241383       0.75518447683274614     
   208.25007492160003       0.75497863088837003     
   208.28339492078621       0.75477284105297937     
   208.31671491997241       0.75456710731128018     
   208.35003491915862       0.75436142964798247     
   208.38335491834482       0.75415580804780002     
   208.41667491753103       0.75395024249545239     
   208.44999491671720       0.75374473297566114     
   208.48331491590341       0.75353927947315336     
   208.51663491508961       0.75333388197266082     
   208.54995491427582       0.75312854045891731     
   208.58327491346199       0.75292325491666279     
   208.61659491264820       0.75271802533064125     
   208.64991491183440       0.75251285168559934     
   208.68323491102061       0.75230773396628892     
   208.71655491020678       0.75210267215746629     
   208.74987490939299       0.75189766624389065     
   208.78319490857919       0.75169271621032741     
   208.81651490776540       0.75148782204154474     
   208.84983490695160       0.75128298372231450     
   208.88315490613778       0.75107820123741365     
   208.91647490532398       0.75087347457162268     
   208.94979490451018       0.75066880370972744     
   208.98311490369639       0.75046418863651587     
   209.01643490288257       0.75025962933678214     
   209.04975490206877       0.75005512579532352     
   209.08307490125497       0.74985067799694149     
   209.11639490044118       0.74964628592644134     
   209.14971489962736       0.74944194956863341     
   209.18303489881356       0.74923766890833110     
   209.21635489799976       0.74903344393035332     
   209.24967489718597       0.74882927461952187     
   209.28299489637217       0.74862516096066234     
   209.31631489555835       0.74842110293860731     
   209.34963489474455       0.74821710053818957     
   209.38295489393076       0.74801315374424837     
   209.41627489311696       0.74780926254162650     
   209.44959489230314       0.74760542691517229     
   209.48291489148934       0.74740164684973476     
   209.51623489067555       0.74719792233017113     
   209.54955488986175       0.74699425334133973     
   209.58287488904793       0.74679063986810490     
   209.61619488823413       0.74658708189533407     
   209.64951488742034       0.74638357940789779     
   209.68283488660654       0.74618013239067416     
   209.71615488579272       0.74597674082854215     
   209.74947488497892       0.74577340470638587     
   209.78279488416513       0.74557012400909384     
   209.81611488335133       0.74536689872155770     
   209.84943488253754       0.74516372882867576     
   209.88275488172371       0.74496061431534721     
   209.91607488090992       0.74475755516647746     
   209.94939488009612       0.74455455136697468     
   209.98271487928233       0.74435160290175262     
   210.01603487846850       0.74414870975572822     
   210.04935487765471       0.74394587191382344     
   210.08267487684091       0.74374308936096167     
   210.11599487602712       0.74354036208207386     
   210.14931487521329       0.74333769006209349     
   210.18263487439950       0.74313507328595729     
   210.21595487358570       0.74293251173860886     
   210.24927487277191       0.74273000540499157     
   210.28259487195811       0.74252755427005768     
   210.31591487114429       0.74232515831875967     
   210.34923487033049       0.74212281753605691     
   210.38255486951670       0.74192053190691098     
   210.41587486870290       0.74171830141628836     
   210.44919486788908       0.74151612604915951     
   210.48251486707528       0.74131400579049889     
   210.51583486626149       0.74111194062528540     
   210.54915486544769       0.74090993053850218     
   210.58247486463387       0.74070797551513567     
   210.61579486382007       0.74050607554017633     
   210.64911486300628       0.74030423059861972     
   210.68243486219248       0.74010244067546493     
   210.71575486137866       0.73990070575571554     
   210.74907486056486       0.73969902582437819     
   210.78239485975107       0.73949740086646443     
   210.81571485893727       0.73929583086699047     
   210.84903485812347       0.73909431581097473     
   210.88235485730965       0.73889285568344165     
   210.91567485649585       0.73869145046941875     
   210.94899485568206       0.73849010015393779     
   210.98231485486826       0.73828880472203451     
   211.01563485405444       0.73808756415874888     
   211.04895485324064       0.73788637844912552     
   211.08227485242685       0.73768524757821174     
   211.11559485161305       0.73748417153106061     
   211.14891485079923       0.73728315029272784     
   211.18223484998543       0.73708218384827395     
   211.21555484917164       0.73688127218276256     
   211.24887484835784       0.73668041528126349     
   211.28219484754405       0.73647961312884869     
   211.31551484673022       0.73627886571059475     
   211.34883484591643       0.73607817301158207     
   211.38215484510263       0.73587753501689612     
   211.41547484428884       0.73567695171162517     
   211.44879484347501       0.73547642308086270     
   211.48211484266122       0.73527594910970440     
   211.51543484184742       0.73507552978325263     
   211.54875484103363       0.73487516508661221     
   211.58207484021980       0.73467485500489127     
   211.61539483940601       0.73447459952320504     
   211.64871483859221       0.73427439862666866     
   211.68203483777842       0.73407425230040479     
   211.71535483696459       0.73387416052953813     
   211.74867483615080       0.73367412329919757     
   211.78199483533700       0.73347414059451788     
   211.81531483452321       0.73327421240063650     
   211.84863483370941       0.73307433870269378     
   211.88195483289559       0.73287451948583648     
   211.91527483208179       0.73267475473521404     
   211.94859483126800       0.73247504443597999     
   211.98191483045420       0.73227538857329189     
   212.01523482964038       0.73207578713231214     
   212.04855482882658       0.73187624009820607     
   212.08187482801279       0.73167674745614375     
   212.11519482719899       0.73147730919129883     
   212.14851482638517       0.73127792528885072     
   212.18183482557137       0.73107859573397949     
   212.21515482475758       0.73087932051187277     
   212.24847482394378       0.73068009960771929     
   212.28179482312999       0.73048093300671391     
   212.31511482231616       0.73028182069405545     
   212.34843482150237       0.73008276265494543     
   212.38175482068857       0.72988375887458956     
   212.41507481987477       0.72968480933819879     
   212.44839481906095       0.72948591403098784     
   212.48171481824716       0.72928707293817430     
   212.51503481743336       0.72908828604498088     
   212.54835481661956       0.72888955333663386     
   212.58167481580574       0.72869087479836347     
   212.61499481499195       0.72849225041540533     
   212.64831481417815       0.72829368017299656     
   212.68163481336435       0.72809516405637964     
   212.71495481255056       0.72789670205080170     
   212.74827481173674       0.72769829414151321     
   212.78159481092294       0.72749994031376886     
   212.81491481010914       0.72730164055282664     
   212.84823480929535       0.72710339484394959     
   212.88155480848152       0.72690520317240492     
   212.91487480766773       0.72670706552346187     
   212.94819480685393       0.72650898188239621     
   212.98151480604014       0.72631095223448583     
   213.01483480522631       0.72611297656501461     
   213.04815480441252       0.72591505485926844     
   213.08147480359872       0.72571718710253663     
   213.11479480278493       0.72551937328011740     
   213.14811480197110       0.72532161337730605     
   213.18143480115731       0.72512390737940680     
   213.21475480034351       0.72492625527172561     
   213.24807479952972       0.72472865703957468     
   213.28139479871592       0.72453111266826753     
   213.31471479790210       0.72433362214312347     
   213.34803479708830       0.72413618544946534     
   213.38135479627451       0.72393880257261889     
   213.41467479546071       0.72374147349791607     
   213.44799479464689       0.72354419821069060     
   213.48131479383309       0.72334697669628178     
   213.51463479301930       0.72314980894003222     
   213.54795479220550       0.72295269492728875     
   213.58127479139168       0.72275563464340287     
   213.61459479057788       0.72255862807372762     
   213.64791478976409       0.72236167520362271     
   213.68123478895029       0.72216477601845075     
   213.71455478813650       0.72196793050357877     
   213.74787478732267       0.72177113864437603     
   213.78119478650888       0.72157440042621934     
   213.81451478569508       0.72137771583448618     
   213.84783478488129       0.72118108485455890     
   213.88115478406746       0.72098450747182430     
   213.91447478325367       0.72078798367167363     
   213.94779478243987       0.72059151343950101     
   213.98111478162608       0.72039509676070457     
   214.01443478081225       0.72019873362068787     
   214.04775477999846       0.72000242400485626     
   214.08107477918466       0.71980616789862084     
   214.11439477837087       0.71960996528739651     
   214.14771477755704       0.71941381615660216     
   214.18103477674325       0.71921772049165844     
   214.21435477592945       0.71902167827799290     
   214.24767477511566       0.71882568950103576     
   214.28099477430186       0.71862975414622132     
   214.31431477348804       0.71843387219898813     
   214.34763477267424       0.71823804364477828     
   214.38095477186044       0.71804226846903807     
   214.41427477104665       0.71784654665721781     
   214.44759477023283       0.71765087819477069     
   214.48091476941903       0.71745526306715746     
   214.51423476860523       0.71725970125983729     
   214.54755476779144       0.71706419275827782     
   214.58087476697762       0.71686873754794844     
   214.61419476616382       0.71667333561432389     
   214.64751476535002       0.71647798694288223     
   214.68083476453623       0.71628269151910418     
   214.71415476372243       0.71608744932847679     
   214.74747476290861       0.71589226035648934     
   214.78079476209481       0.71569712458863533     
   214.81411476128102       0.71550204201041356     
   214.84743476046722       0.71530701260732499     
   214.88075475965340       0.71511203636487553     
   214.91407475883960       0.71491711326857443     
   214.94739475802581       0.71472224330393519     
   214.98071475721201       0.71452742645647571     
   215.01403475639819       0.71433266271171780     
   215.04735475558439       0.71413795205518593     
   215.08067475477060       0.71394329447240945     
   215.11399475395680       0.71374868994892260     
   215.14731475314298       0.71355413847026250     
   215.18063475232918       0.71335964002196883     
   215.21395475151539       0.71316519458958816     
   215.24727475070159       0.71297080215866926     
   215.28059474988780       0.71277646271476514     
   215.31391474907397       0.71258217624343223     
   215.34723474826018       0.71238794273023254     
   215.38055474744638       0.71219376216072960     
   215.41387474663259       0.71199963452049275     
   215.44719474581876       0.71180555979509375     
   215.48051474500497       0.71161153797011090     
   215.51383474419117       0.71141756903112319     
   215.54715474337738       0.71122365296371626     
   215.58047474256355       0.71102978975347819     
   215.61379474174976       0.71083597938600052     
   215.64711474093596       0.71064222184688008     
   215.68043474012217       0.71044851712171730     
   215.71375473930837       0.71025486519611569     
   215.74707473849455       0.71006126605568387     
   215.78039473768075       0.70986771968603313     
   215.81371473686696       0.70967422607278008     
   215.84703473605316       0.70948078520154445     
   215.88035473523934       0.70928739705794919     
   215.91367473442554       0.70909406162762256     
   215.94699473361175       0.70890077889619552     
   215.98031473279795       0.70870754884930387     
   216.01363473198413       0.70851437147258800     
   216.04695473117033       0.70832124675168939     
   216.08027473035654       0.70812817467225642     
   216.11359472954274       0.70793515521993966     
   216.14691472872892       0.70774218838039527     
   216.18023472791512       0.70754927413928004     
   216.21355472710133       0.70735641248225900     
   216.24687472628753       0.70716360339499784     
   216.28019472547373       0.70697084686316691     
   216.31351472465991       0.70677814287244189     
   216.34683472384611       0.70658549140849980     
   216.38015472303232       0.70639289245702475     
   216.41347472221852       0.70620034600370130     
   216.44679472140470       0.70600785203422112     
   216.48011472059090       0.70581541053427743     
   216.51343471977711       0.70562302148956801     
   216.54675471896331       0.70543068488579486     
   216.58007471814949       0.70523840070866461     
   216.61339471733569       0.70504616894388572     
   216.64671471652190       0.70485398957717293     
   216.68003471570810       0.70466186259424324     
   216.71335471489431       0.70446978798081783     
   216.74667471408048       0.70427776572262146     
   216.77999471326669       0.70408579580538455     
   216.81331471245289       0.70389387821483906     
   216.84663471163910       0.70370201293672208     
   216.87995471082527       0.70351019995677488     
   216.91327471001148       0.70331843926074200     
   216.94659470919768       0.70312673083437205     
   216.97991470838389       0.70293507466341654     
   217.01323470757006       0.70274347073363330     
   217.04655470675627       0.70255191903078129     
   217.07987470594247       0.70236041954062534     
   217.11319470512868       0.70216897224893338     
   217.14651470431488       0.70197757714147724     
   217.17983470350106       0.70178623420403319     
   217.21315470268726       0.70159494342237971     
   217.24647470187347       0.70140370478230107     
   217.27979470105967       0.70121251826958408     
   217.31311470024585       0.70102138387002044     
   217.34643469943205       0.70083030156940584     
   217.37975469861826       0.70063927135353776     
   217.41307469780446       0.70044829320822044     
   217.44639469699064       0.70025736711926045     
   217.47971469617684       0.70006649307246727     
   217.51303469536305       0.69987567105365656     
   217.54635469454925       0.69968490104864622     
   217.57967469373543       0.69949418304325850     
   217.61299469292163       0.69930351702331961     
   217.64631469210784       0.69911290297465911     
   217.67963469129404       0.69892234088311123     
   217.71295469048025       0.69873183073451350     
   217.74627468966642       0.69854137251470771     
   217.77959468885263       0.69835096620953852     
   217.81291468803883       0.69816061180485478     
   217.84623468722504       0.69797030928651149     
   217.87955468641121       0.69778005864036385     
   217.91287468559742       0.69758985985227306     
   217.94619468478362       0.69739971290810476     
   217.97951468396982       0.69720961779372603     
   218.01283468315600       0.69701957449501017     
   218.04615468234221       0.69682958299783315     
   218.07947468152841       0.69663964328807471     
   218.11279468071461       0.69644975535161968     
   218.14611467990082       0.69625991917435404     
   218.17943467908700       0.69607013474217128     
   218.21275467827320       0.69588040204096624     
   218.24607467745940       0.69569072105663798     
   218.27939467664561       0.69550109177508934     
   218.31271467583178       0.69531151418222825     
   218.34603467501799       0.69512198826396443     
   218.37935467420419       0.69493251400621359     
   218.41267467339040       0.69474309139489365     
   218.44599467257657       0.69455372041592733     
   218.47931467176278       0.69436440105523978     
   218.51263467094898       0.69417513329876190     
   218.54595467013519       0.69398591713242797     
   218.57927466932136       0.69379675254217499     
   218.61259466850757       0.69360763951394422     
   218.64591466769377       0.69341857803368134     
   218.67923466687998       0.69322956808733582     
   218.71255466606618       0.69304060966086023     
   218.74587466525236       0.69285170274021202     
   218.77919466443856       0.69266284731135108     
   218.81251466362477       0.69247404336024243     
   218.84583466281097       0.69228529087285395     
   218.87915466199715       0.69209658983515865     
   218.91247466118335       0.69190794023313140     
   218.94579466036956       0.69171934205275343     
   218.97911465955576       0.69153079528000583     
   219.01243465874194       0.69134229990087959     
   219.04575465792814       0.69115385590136180     
   219.07907465711435       0.69096546326745123     
   219.11239465630055       0.69077712198514452     
   219.14571465548676       0.69058883204044552     
   219.17903465467293       0.69040059341936033     
   219.21235465385914       0.69021240610789991     
   219.24567465304534       0.69002427009207679     
   219.27899465223155       0.68983618535790969     
   219.31231465141772       0.68964815189142181     
   219.34563465060393       0.68946016967863677     
   219.37895464979013       0.68927223870558540     
   219.41227464897634       0.68908435895829989     
   219.44559464816251       0.68889653042281729     
   219.47891464734872       0.68870875308517943     
   219.51223464653492       0.68852102693142980     
   219.54555464572113       0.68833335194761702     
   219.57887464490730       0.68814572811979369     
   219.61219464409351       0.68795815543401539     
   219.64551464327971       0.68777063387634263     
   219.67883464246592       0.68758316343283876     
   219.71215464165212       0.68739574408957116     
   219.74547464083830       0.68720837583261052     
   219.77879464002450       0.68702105864803242     
   219.81211463921071       0.68683379252191579     
   219.84543463839691       0.68664657744034308     
   219.87875463758309       0.68645941338940031     
   219.91207463676929       0.68627230035517839     
   219.94539463595549       0.68608523832377066     
   219.97871463514170       0.68589822728127559     
   220.01203463432788       0.68571126721379339     
   220.04535463351408       0.68552435810743095     
   220.07867463270028       0.68533749994829674     
   220.11199463188649       0.68515069272250340     
   220.14531463107269       0.68496393641616871     
   220.17863463025887       0.68477723101541221     
   220.21195462944507       0.68459057650635835     
   220.24527462863128       0.68440397287513510     
   220.27859462781748       0.68421742010787467     
   220.31191462700366       0.68403091819071238     
   220.34523462618986       0.68384446710978708     
   220.37855462537607       0.68365806685124364     
   220.41187462456227       0.68347171740122781     
   220.44519462374845       0.68328541874589022     
   220.47851462293465       0.68309917087138572     
   220.51183462212086       0.68291297376387294     
   220.54515462130706       0.68272682740951296     
   220.57847462049324       0.68254073179447261     
   220.61179461967944       0.68235468690492074     
   220.64511461886565       0.68216869272703129     
   220.67843461805185       0.68198274924698066     
   220.71175461723806       0.68179685645095123     
   220.74507461642423       0.68161101432512627     
   220.77839461561044       0.68142522285569440     
   220.81171461479664       0.68123948202884821     
   220.84503461398285       0.68105379183078318     
   220.87835461316902       0.68086815224769970     
   220.91167461235523       0.68068256326580079     
   220.94499461154143       0.68049702487129415     
   220.97831461072764       0.68031153705039105     
   221.01163460991381       0.68012609978930472     
   221.04495460910002       0.67994071307425485     
   221.07827460828622       0.67975537689146359     
   221.11159460747243       0.67957009122715761     
   221.14491460665863       0.67938485606756494     
   221.17823460584481       0.67919967139892090     
   221.21155460503101       0.67901453720746197     
   221.24487460421722       0.67882945347942958     
   221.27819460340342       0.67864442020106830     
   221.31151460258960       0.67845943735862624     
   221.34483460177580       0.67827450493835661     
   221.37815460096201       0.67808962292651487     
   221.41147460014821       0.67790479130936065     
   221.44479459933439       0.67772001007315830     
   221.47811459852059       0.67753527920417411     
   221.51143459770680       0.67735059868867964     
   221.54475459689300       0.67716596851294975     
   221.57807459607920       0.67698138866326307     
   221.61139459526538       0.67679685912590137     
   221.64471459445159       0.67661237988715006     
   221.67803459363779       0.67642795093330121     
   221.71135459282399       0.67624357225064535     
   221.74467459201017       0.67605924382548144     
   221.77799459119638       0.67587496564411054     
   221.81131459038258       0.67569073769283683     
   221.84463458956878       0.67550655995796782     
   221.87795458875496       0.67532243242581724     
   221.91127458794116       0.67513835508269981     
   221.94459458712737       0.67495432791493559     
   221.97791458631357       0.67477035090884852     
   222.01123458549975       0.67458642405076430     
   222.04455458468595       0.67440254732701443     
   222.07787458387216       0.67421872072393374     
   222.11119458305836       0.67403494422785959     
   222.14451458224457       0.67385121782513491     
   222.17783458143074       0.67366754150210462     
   222.21115458061695       0.67348391524511919     
   222.24447457980315       0.67330033904053022     
   222.27779457898936       0.67311681287469549     
   222.31111457817553       0.67293333673397526     
   222.34443457736174       0.67274991060473399     
   222.37775457654794       0.67256653447333992     
   222.41107457573415       0.67238320832616394     
   222.44439457492032       0.67219993214958251     
   222.47771457410653       0.67201670592997365     
   222.51103457329273       0.67183352965372178     
   222.54435457247894       0.67165040330721137     
   222.57767457166514       0.67146732687683353     
   222.61099457085132       0.67128430034898356     
   222.64431457003752       0.67110132371005771     
   222.67763456922373       0.67091839694645772     
   222.71095456840993       0.67073552004458892     
   222.74427456759611       0.67055269299085973     
   222.77759456678231       0.67036991577168281     
   222.81091456596852       0.67018718837347480     
   222.84423456515472       0.67000451078265477     
   222.87755456434090       0.66982188298564782     
   222.91087456352710       0.66963930496887947     
   222.94419456271331       0.66945677671878145     
   222.97751456189951       0.66927429822178885     
   223.01083456108569       0.66909186946434052     
   223.04415456027189       0.66890949043287662     
   223.07747455945810       0.66872716111384511     
   223.11079455864430       0.66854488149369418     
   223.14411455783051       0.66836265155887797     
   223.17743455701668       0.66818047129585245     
   223.21075455620289       0.66799834069107911     
   223.24407455538909       0.66781625973102143     
   223.27739455457530       0.66763422840214781     
   223.31071455376147       0.66745224669092906     
   223.34403455294768       0.66727031458384223     
   223.37735455213388       0.66708843206736479     
   223.41067455132008       0.66690659912798078     
   223.44399455050626       0.66672481575217513     
   223.47731454969247       0.66654308192643874     
   223.51063454887867       0.66636139763726554     
   223.54395454806487       0.66617976287115199     
   223.57727454725108       0.66599817761460078     
   223.61059454643726       0.66581664185411571     
   223.64391454562346       0.66563515557620512     
   223.67723454480966       0.66545371876738180     
   223.71055454399587       0.66527233141416053     
   223.74387454318205       0.66509099350306233     
   223.77719454236825       0.66490970502060931     
   223.81051454155445       0.66472846595332891     
   223.84383454074066       0.66454727628775101     
   223.87715453992683       0.66436613601041061     
   223.91047453911304       0.66418504510784449     
   223.94379453829924       0.66400400356659517     
   223.97711453748545       0.66382301137320765     
   224.01043453667162       0.66364206851423113     
   224.04375453585783       0.66346117497621704     
   224.07707453504403       0.66328033074572235     
   224.11039453423024       0.66309953580930736     
   224.14371453341644       0.66291879015353461     
   224.17703453260262       0.66273809376497217     
   224.21035453178882       0.66255744663019045     
   224.24367453097503       0.66237684873576430     
   224.27699453016123       0.66219630006827102     
   224.31031452934741       0.66201580061429366     
   224.34363452853361       0.66183535036041719     
   224.37695452771982       0.66165494929323032     
   224.41027452690602       0.66147459739932668     
   224.44359452609220       0.66129429466530232     
   224.47691452527840       0.66111404107775729     
   224.51023452446461       0.66093383662329586     
   224.54355452365081       0.66075368128852452     
   224.57687452283702       0.66057357506005521     
   224.61019452202319       0.66039351792450207     
   224.64351452120940       0.66021350986848393     
   224.67683452039560       0.66003355087862248     
   224.71015451958181       0.65985364094154353     
   224.74347451876798       0.65967378004387689     
   224.77679451795419       0.65949396817225459     
   224.81011451714039       0.65931420531331308     
   224.84343451632660       0.65913449145369396     
   224.87675451551277       0.65895482658003968     
   224.91007451469898       0.65877521067899913     
   224.94339451388518       0.65859564373722235     
   224.97671451307139       0.65841612574136443     
   225.01003451225756       0.65823665667808406     
   225.04335451144377       0.65805723653404280     
   225.07667451062997       0.65787786529590775     
   225.10999450981618       0.65769854295034669     
   225.14331450900238       0.65751926948403316     
   225.17663450818856       0.65734004488364361     
   225.20995450737476       0.65716086913585847     
   225.24327450656097       0.65698174222736194     
   225.27659450574717       0.65680266414484079     
   225.30991450493335       0.65662363487498687     
   225.34323450411955       0.65644465440449451     
   225.37655450330575       0.65626572272006212     
   225.40987450249196       0.65608683980839200     
   225.44319450167814       0.65590800565618934     
   225.47651450086434       0.65572922025016422     
   225.50983450005054       0.65555048357702828     
   225.54315449923675       0.65537179562349956     
   225.57647449842295       0.65519315637629616     
   225.60979449760913       0.65501456582214390     
   225.64311449679533       0.65483602394776919     
   225.67643449598154       0.65465753073990240     
   225.70975449516774       0.65447908618527950     
   225.74307449435392       0.65430069027063797     
   225.77639449354012       0.65412234298271976     
   225.80971449272633       0.65394404430827036     
   225.84303449191253       0.65376579423403791     
   225.87635449109871       0.65358759274677636     
   225.90967449028491       0.65340943983324162     
   225.94299448947112       0.65323133548019363     
   225.97631448865732       0.65305327967439541     
   226.00963448784353       0.65287527240261467     
   226.04295448702970       0.65269731365162176     
   226.07627448621591       0.65251940340819103     
   226.10959448540211       0.65234154165909997     
   226.14291448458832       0.65216372839113179     
   226.17623448377449       0.65198596359106975     
   226.20955448296070       0.65180824724570352     
   226.24287448214690       0.65163057934182500     
   226.27619448133311       0.65145295986623053     
   226.30951448051928       0.65127538880571956     
   226.34283447970549       0.65109786614709442     
   226.37615447889169       0.65092039187716322     
   226.40947447807790       0.65074296598273518     
   226.44279447726407       0.65056558845062507     
   226.47611447645028       0.65038825926764987     
   226.50943447563648       0.65021097842063080     
   226.54275447482269       0.65003374589639240     
   226.57607447400889       0.64985656168176342     
   226.60939447319507       0.64967942576357574     
   226.64271447238127       0.64950233812866376     
   226.67603447156748       0.64932529876386791     
   226.70935447075368       0.64914830765602971     
   226.74267446993986       0.64897136479199646     
   226.77599446912606       0.64879447015861713     
   226.80931446831227       0.64861762374274556     
   226.84263446749847       0.64844082553123905     
   226.87595446668465       0.64826407551095755     
   226.90927446587085       0.64808737366876523     
   226.94259446505706       0.64791071999153049     
   226.97591446424326       0.64773411446612361     
   227.00923446342946       0.64755755707942009     
   227.04255446261564       0.64738104781829897     
   227.07587446180185       0.64720458666964109     
   227.10919446098805       0.64702817362033305     
   227.14251446017425       0.64685180865726355     
   227.17583445936043       0.64667549176732531     
   227.20915445854664       0.64649922293741457     
   227.24247445773284       0.64632300215443228     
   227.27579445691904       0.64614682940528112     
   227.30911445610522       0.64597070467686779     
   227.34243445529142       0.64579462795610343     
   227.37575445447763       0.64561859922990172     
   227.40907445366383       0.64544261848518103     
   227.44239445285001       0.64526668570886303     
   227.47571445203621       0.64509080088787096     
   227.50903445122242       0.64491496400913551     
   227.54235445040862       0.64473917505958733     
   227.57567444959483       0.64456343402616156     
   227.60899444878100       0.64438774089579887     
   227.64231444796721       0.64421209565544080     
   227.67563444715341       0.64403649829203324     
   227.70895444633962       0.64386094879252720     
   227.74227444552579       0.64368544714387566     
   227.77559444471200       0.64350999333303538     
   227.80891444389820       0.64333458734696658     
   227.84223444308441       0.64315922917263380     
   227.87555444227058       0.64298391879700445     
   227.90887444145679       0.64280865620704974     
   227.94219444064299       0.64263344138974376     
   227.97551443982920       0.64245827433206582     
   228.00883443901540       0.64228315502099675     
   228.04215443820158       0.64210808344352310     
   228.07547443738778       0.64193305958663205     
   228.10879443657399       0.64175808343731766     
   228.14211443576019       0.64158315498257490     
   228.17543443494637       0.64140827420940372     
   228.20875443413257       0.64123344110480696     
   228.24207443331878       0.64105865565579201     
   228.27539443250498       0.64088391784936760     
   228.30871443169116       0.64070922767254934     
   228.34203443087736       0.64053458511235217     
   228.37535443006357       0.64035999015579803     
   228.40867442924977       0.64018544278991230     
   228.44199442843595       0.64001094300172123     
   228.47531442762215       0.63983649077825644     
   228.50863442680836       0.63966208610655351     
   228.54195442599456       0.63948772897365080     
   228.57527442518077       0.63931341936658959     
   228.60859442436694       0.63913915727241599     
   228.64191442355315       0.63896494267817949     
   228.67523442273935       0.63879077557093156     
   228.70855442192556       0.63861665593772876     
   228.74187442111173       0.63844258376563101     
   228.77519442029794       0.63826855904170132     
   228.80851441948414       0.63809458175300671     
   228.84183441867035       0.63792065188661684     
   228.87515441785652       0.63774676942960640     
   228.90847441704273       0.63757293436905094     
   228.94179441622893       0.63739914669203224     
   228.97511441541513       0.63722540638563518     
   229.00843441460134       0.63705171343694678     
   229.04175441378752       0.63687806783305867     
   229.07507441297372       0.63670446956106586     
   229.10839441215992       0.63653091860806665     
   229.14171441134613       0.63635741496116227     
   229.17503441053231       0.63618395860745902     
   229.20835440971851       0.63601054953406566     
   229.24167440890471       0.63583718772809406     
   229.27499440809092       0.63566387317666162     
   229.30831440727709       0.63549060586688644     
   229.34163440646330       0.63531738578589192     
   229.37495440564950       0.63514421292080459     
   229.40827440483571       0.63497108725875406     
   229.44159440402191       0.63479800878687420     
   229.47491440320809       0.63462497749230218     
   229.50823440239429       0.63445199336217872     
   229.54155440158050       0.63427905638364712     
   229.57487440076670       0.63410616654385510     
   229.60819439995288       0.63393332382995415     
   229.64151439913908       0.63376052822909856     
   229.67483439832529       0.63358777972844671     
   229.70815439751149       0.63341507831515920     
   229.74147439669767       0.63324242397640174     
   229.77479439588387       0.63306981669934270     
   229.80811439507008       0.63289725647115469     
   229.84143439425628       0.63272474327901229     
   229.87475439344246       0.63255227711009521     
   229.90807439262866       0.63237985795158547     
   229.94139439181487       0.63220748579067021     
   229.97471439100107       0.63203516061453724     
   230.00803439018728       0.63186288241038080     
   230.04135438937345       0.63169065116539702     
   230.07467438855966       0.63151846686678570     
   230.10799438774586       0.63134632950175029     
   230.14131438693207       0.63117423905749825     
   230.17463438611824       0.63100219552123982     
   230.20795438530445       0.63083019888018910     
   230.24127438449065       0.63065824912156276     
   230.27459438367686       0.63048634623258171     
   230.30791438286303       0.63031449020047192     
   230.34123438204924       0.63014268101245985     
   230.37455438123544       0.62997091865577759     
   230.40787438042165       0.62979920311765836     
   230.44119437960785       0.62962753438534180     
   230.47451437879403       0.62945591244607024     
   230.50783437798023       0.62928433728708799     
   230.54115437716644       0.62911280889564403     
   230.57447437635264       0.62894132725899066     
   230.60779437553882       0.62876989236438374     
   230.64111437472502       0.62859850419908148     
   230.67443437391123       0.62842716275034827     
   230.70775437309743       0.62825586800544875     
   230.74107437228361       0.62808461995165266     
   230.77439437146981       0.62791341857623384     
   230.80771437065602       0.62774226386646770     
   230.84103436984222       0.62757115580963485     
   230.87435436902840       0.62740009439301925     
   230.90767436821460       0.62722907960390739     
   230.94099436740080       0.62705811142958934     
   230.97431436658701       0.62688718985735881     
   231.00763436577321       0.62671631487451440     
   231.04095436495939       0.62654548646835584     
   231.07427436414559       0.62637470462618705     
   231.10759436333180       0.62620396933531641     
   231.14091436251800       0.62603328058305541     
   231.17423436170418       0.62586263835671752     
   231.20755436089038       0.62569204264362133     
   231.24087436007659       0.62552149343108854     
   231.27419435926279       0.62535099070644418     
   231.30751435844897       0.62518053445701638     
   231.34083435763517       0.62501012467013795     
   231.37415435682138       0.62483976133314345     
   231.40747435600758       0.62466944443337147     
   231.44079435519379       0.62449917395816390     
   231.47411435437996       0.62432894989486809     
   231.50743435356617       0.62415877223083216     
   231.54075435275237       0.62398864095340834     
   231.57407435193858       0.62381855604995340     
   231.60739435112475       0.62364851750782702     
   231.64071435031096       0.62347852531439096     
   231.67403434949716       0.62330857945701268     
   231.70735434868337       0.62313867992306105     
   231.74067434786954       0.62296882669991105     
   231.77399434705575       0.62279901977493723     
   231.80731434624195       0.62262925913552125     
   231.84063434542816       0.62245954476904630     
   231.87395434461433       0.62228987666289959     
   231.90727434380054       0.62212025480447097     
   231.94059434298674       0.62195067918115521     
   231.97391434217295       0.62178114978034882     
   232.00723434135915       0.62161166658945344     
   232.04055434054533       0.62144222959587248     
   232.07387433973153       0.62127283878701356     
   232.10719433891774       0.62110349415028854     
   232.14051433810394       0.62093419567311170     
   232.17383433729012       0.62076494334290122     
   232.20715433647632       0.62059573714707683     
   232.24047433566253       0.62042657707306503     
   232.27379433484873       0.62025746310829388     
   232.30711433403491       0.62008839524019455     
   232.34043433322111       0.61991937345620263     
   232.37375433240732       0.61975039774375573     
   232.40707433159352       0.61958146809029679     
   232.44039433077972       0.61941258448327019     
   232.47371432996590       0.61924374691012607     
   232.50703432915211       0.61907495535831492     
   232.54035432833831       0.61890620981529387     
   232.57367432752451       0.61873751026852053     
   232.60699432671069       0.61856885670545914     
   232.64031432589690       0.61840024911357416     
   232.67363432508310       0.61823168748033508     
   232.70695432426930       0.61806317179321490     
   232.74027432345548       0.61789470203968999     
   232.77359432264169       0.61772627820723891     
   232.80691432182789       0.61755790028334612     
   232.84023432101409       0.61738956825549651     
   232.87355432020027       0.61722128211118132     
   232.90687431938647       0.61705304183789134     
   232.94019431857268       0.61688484742312555     
   232.97351431775888       0.61671669885438296     
   233.00683431694509       0.61654859611916690     
   233.04015431613126       0.61638053920498470     
   233.07347431531747       0.61621252809934635     
   233.10679431450367       0.61604456278976494     
   233.14011431368988       0.61587664326375779     
   233.17343431287605       0.61570876950884590     
   233.20675431206226       0.61554094151255245     
   233.24007431124846       0.61537315926240421     
   233.27339431043467       0.61520542274593348     
   233.30671430962084       0.61503773195067268     
   233.34003430880705       0.61487008686415978     
   233.37335430799325       0.61470248747393574     
   233.40667430717946       0.61453493376754531     
   233.43999430636566       0.61436742573253456     
   233.47331430555184       0.61419996335645599     
   233.50663430473804       0.61403254662686269     
   233.53995430392425       0.61386517553131370     
   233.57327430311045       0.61369785005736988     
   233.60659430229663       0.61353057019259494     
   233.63991430148283       0.61336333592455816     
   233.67323430066904       0.61319614724082960     
   233.70655429985524       0.61302900412898487     
   233.73987429904142       0.61286190657660178     
   233.77319429822762       0.61269485457126216     
   233.80651429741383       0.61252784810055061     
   233.83983429660003       0.61236088715205572     
   233.87315429578624       0.61219397171336842     
   233.90647429497241       0.61202710177208497     
   233.93979429415862       0.61186027731580184     
   233.97311429334482       0.61169349833212261     
   234.00643429253103       0.61152676480865253     
   234.03975429171720       0.61136007673299952     
   234.07307429090341       0.61119343409277460     
   234.10639429008961       0.61102683687559500     
   234.13971428927582       0.61086028506907819     
   234.17303428846199       0.61069377866084662     
   234.20635428764820       0.61052731763852541     
   234.23967428683440       0.61036090198974347     
   234.27299428602061       0.61019453170213345     
   234.30631428520678       0.61002820676333036     
   234.33963428439299       0.60986192716097387     
   234.37295428357919       0.60969569288270553     
   234.40627428276539       0.60952950391617133     
   234.43959428195160       0.60936336024901994     
   234.47291428113778       0.60919726186890444     
   234.50623428032398       0.60903120876347960     
   234.53955427951018       0.60886520092040575     
   234.57287427869639       0.60869923832734452     
   234.60619427788257       0.60853332097196333     
   234.63951427706877       0.60836744884192828     
   234.67283427625497       0.60820162192491489     
   234.70615427544118       0.60803584020859758     
   234.73947427462736       0.60787010368065675     
   234.77279427381356       0.60770441232877370     
   234.80611427299976       0.60753876614063584     
   234.83943427218597       0.60737316510393125     
   234.87275427137217       0.60720760920635386     
   234.90607427055835       0.60704209843559898     
   234.93939426974455       0.60687663277936610     
   234.97271426893076       0.60671121222535807     
   235.00603426811696       0.60654583676128160     
   235.03935426730314       0.60638050637484564     
   235.07267426648934       0.60621522105376313     
   235.10599426567555       0.60604998078574945     
   235.13931426486175       0.60588478555852621     
   235.17263426404793       0.60571963535981466     
   235.20595426323413       0.60555453017734095     
   235.23927426242034       0.60538946999883525     
   235.27259426160654       0.60522445481203080     
   235.30591426079272       0.60505948460466341     
   235.33923425997892       0.60489455936447223     
   235.37255425916513       0.60472967907920161     
   235.40587425835133       0.60456484373659569     
   235.43919425753754       0.60440005332440616     
   235.47251425672371       0.60423530783038537     
   235.50583425590992       0.60407060724228934     
   235.53915425509612       0.60390595154787796     
   235.57247425428233       0.60374134073491359     
   235.60579425346850       0.60357677479116323     
   235.63911425265471       0.60341225370439655     
   235.67243425184091       0.60324777746238667     
   235.70575425102712       0.60308334605290936     
   235.73907425021329       0.60291895946374485     
   235.77239424939950       0.60275461768267513     
   235.80571424858570       0.60259032069748808     
   235.83903424777191       0.60242606849597202     
   235.87235424695811       0.60226186106591995     
   235.90567424614429       0.60209769839512950     
   235.93899424533049       0.60193358047139867     
   235.97231424451670       0.60176950728253209     
   236.00563424370290       0.60160547881633442     
   236.03895424288908       0.60144149506061584     
   236.07227424207528       0.60127755600318966     
   236.10559424126149       0.60111366163187185     
   236.13891424044769       0.60094981193448238     
   236.17223423963387       0.60078600689884343     
   236.20555423882007       0.60062224651278051     
   236.23887423800628       0.60045853076412536     
   236.27219423719248       0.60029485964070961     
   236.30551423637866       0.60013123313036887     
   236.33883423556486       0.59996765122094387     
   236.37215423475106       0.59980411390027577     
   236.40547423393727       0.59964062115621253     
   236.43879423312347       0.59947717297660286     
   236.47211423230965       0.59931376934929881     
   236.50543423149585       0.59915041026215665     
   236.53875423068206       0.59898709570303610     
   236.57207422986826       0.59882382565979964     
   236.60539422905444       0.59866060012031330     
   236.63871422824064       0.59849741907244725     
   236.67203422742685       0.59833428250407195     
   236.70535422661305       0.59817119040306499     
   236.73867422579923       0.59800814275730507     
   236.77199422498543       0.59784513955467500     
   236.80531422417164       0.59768218078306024     
   236.83863422335784       0.59751926643034936     
   236.87195422254405       0.59735639648443584     
   236.90527422173022       0.59719357093321490     
   236.93859422091643       0.59703078976458557     
   236.97191422010263       0.59686805296645007     
   237.00523421928884       0.59670536052671419     
   237.03855421847501       0.59654271243328594     
   237.07187421766122       0.59638010867407931     
   237.10519421684742       0.59621754923700776     
   237.13851421603363       0.59605503410999161     
   237.17183421521980       0.59589256328095286     
   237.20515421440601       0.59573013673781527     
   237.23847421359221       0.59556775446850907     
   237.27179421277842       0.59540541646096601     
   237.30511421196459       0.59524312270312085     
   237.33843421115080       0.59508087318291247     
   237.37175421033700       0.59491866788828218     
   237.40507420952321       0.59475650680717596     
   237.43839420870941       0.59459438992754066     
   237.47171420789559       0.59443231723732992     
   237.50503420708179       0.59427028872449716     
   237.53835420626800       0.59410830437700202     
   237.57167420545420       0.59394636418280455     
   237.60499420464038       0.59378446812987018     
   237.63831420382658       0.59362261620616741     
   237.67163420301279       0.59346080839966675     
   237.70495420219899       0.59329904469834316     
   237.73827420138517       0.59313732509017536     
   237.77159420057137       0.59297564956314341     
   237.80491419975758       0.59281401810523271     
   237.83823419894378       0.59265243070442986     
   237.87155419812999       0.59249088734872679     
   237.90487419731616       0.59232938802611790     
   237.93819419650237       0.59216793272460000     
   237.97151419568857       0.59200652143217447     
   238.00483419487477       0.59184515413684557     
   238.03815419406095       0.59168383082662002     
   238.07147419324716       0.59152255148950894     
   238.10479419243336       0.59136131611352649     
   238.13811419161956       0.59120012468668903     
   238.17143419080574       0.59103897719701803     
   238.20475418999195       0.59087787363253630     
   238.23807418917815       0.59071681398127118     
   238.27139418836435       0.59055579823125348     
   238.30471418755056       0.59039482637051555     
   238.33803418673673       0.59023389838709539     
   238.37135418592294       0.59007301426903169     
   238.40467418510914       0.58991217400436913     
   238.43799418429535       0.58975137758115259     
   238.47131418348152       0.58959062498743375     
   238.50463418266773       0.58942991621126473     
   238.53795418185393       0.58926925124070151     
   238.57127418104014       0.58910863006380476     
   238.60459418022631       0.58894805266863559     
   238.63791417941252       0.58878751904326199     
   238.67123417859872       0.58862702917575205     
   238.70455417778493       0.58846658305417854     
   238.73787417697110       0.58830618066661777     
   238.77119417615731       0.58814582200114873     
   238.80451417534351       0.58798550704585273     
   238.83783417452972       0.58782523578881685     
   238.87115417371592       0.58766500821812928     
   238.90447417290210       0.58750482432188178     
   238.93779417208830       0.58734468408817009     
   238.97111417127451       0.58718458750509284     
   239.00443417046071       0.58702453456075143     
   239.03775416964689       0.58686452524325161     
   239.07107416883309       0.58670455954070089     
   239.10439416801930       0.58654463744121099     
   239.13771416720550       0.58638475893289710     
   239.17103416639168       0.58622492400387716     
   239.20435416557788       0.58606513264227200     
   239.23767416476409       0.58590538483620724     
   239.27099416395029       0.58574568057380905     
   239.30431416313650       0.58558601984320868     
   239.33763416232267       0.58542640263254142     
   239.37095416150888       0.58526682892994442     
   239.40427416069508       0.58510729872355760     
   239.43759415988129       0.58494781200152535     
   239.47091415906746       0.58478836875199480     
   239.50423415825367       0.58462896896311600     
   239.53755415743987       0.58446961262304276     
   239.57087415662608       0.58431029971993220     
   239.60419415581225       0.58415103024194437     
   239.63751415499846       0.58399180417724217     
   239.67083415418466       0.58383262151399251     
   239.70415415337087       0.58367348224036486     
   239.73747415255704       0.58351438634453190     
   239.77079415174325       0.58335533381467053     
   239.80411415092945       0.58319632463895965     
   239.83743415011566       0.58303735880558161     
   239.87075414930186       0.58287843630272329     
   239.90407414848804       0.58271955711857226     
   239.93739414767424       0.58256072124132285     
   239.97071414686044       0.58240192865916895     
   240.00403414604665       0.58224317936030978     
   240.03735414523283       0.58208447333294677     
   240.07067414441903       0.58192581056528592     
   240.10399414360523       0.58176719104553543     
   240.13731414279144       0.58160861476190673     
   240.17063414197762       0.58145008170261470     
   240.20395414116382       0.58129159185587664     
   240.23727414035002       0.58113314520991499     
   240.27059413953623       0.58097474175295349     
   240.30391413872243       0.58081638147321957     
   240.33723413790861       0.58065806435894485     
   240.37055413709481       0.58049979039836275     
   240.40387413628102       0.58034155957971068     
   240.43719413546722       0.58018337189122948     
   240.47051413465340       0.58002522732116202     
   240.50383413383960       0.57986712585775602     
   240.53715413302581       0.57970906748926121     
   240.57047413221201       0.57955105220393122     
   240.60379413139819       0.57939307999002232     
   240.63711413058439       0.57923515083579347     
   240.67043412977060       0.57907726472950849     
   240.70375412895680       0.57891942165943389     
   240.73707412814298       0.57876162161383771     
   240.77039412732918       0.57860386458099289     
   240.80371412651539       0.57844615054917592     
   240.83703412570159       0.57828847950666418     
   240.87035412488780       0.57813085144174103     
   240.90367412407397       0.57797326634269119     
   240.93699412326018       0.57781572419780380     
   240.97031412244638       0.57765822499536978     
   241.00363412163259       0.57750076872368394     
   241.03695412081876       0.57734335537104464     
   241.07027412000497       0.57718598492575313     
   241.10359411919117       0.57702865737611331     
   241.13691411837738       0.57687137271043332     
   241.17023411756355       0.57671413091702395     
   241.20355411674976       0.57655693198419933     
   241.23687411593596       0.57639977590027602     
   241.27019411512217       0.57624266265357493     
   241.30351411430837       0.57608559223241917     
   241.33683411349455       0.57592856462513597     
   241.37015411268075       0.57577157982005500     
   241.40347411186696       0.57561463780550859     
   241.43679411105316       0.57545773856983440     
   241.47011411023934       0.57530088210137109     
   241.50343410942554       0.57514406838846110     
   241.53675410861175       0.57498729741945043     
   241.57007410779795       0.57483056918268793     
   241.60339410698413       0.57467388366652628     
   241.63671410617033       0.57451724085932010     
   241.67003410535654       0.57436064074942850     
   241.70335410454274       0.57420408332521256     
   241.73667410372892       0.57404756857503758     
   241.76999410291512       0.57389109648727132     
   241.80331410210133       0.57373466705028575     
   241.83663410128753       0.57357828025245394     
   241.86995410047373       0.57342193608215386     
   241.90327409965991       0.57326563452776702     
   241.93659409884611       0.57310937557767583     
   241.96991409803232       0.57295315922026846     
   242.00323409721852       0.57279698544393476     
   242.03655409640470       0.57264085423706790     
   242.06987409559090       0.57248476558806460     
   242.10319409477711       0.57232871948532493     
   242.13651409396331       0.57217271591725061     
   242.16983409314949       0.57201675487224890     
   242.20315409233569       0.57186083633872797     
   242.23647409152190       0.57170496030510065     
   242.26979409070810       0.57154912675978298     
   242.30311408989431       0.57139333569119177     
   242.33643408908048       0.57123758708775152     
   242.36975408826669       0.57108188093788448     
   242.40307408745289       0.57092621723002013     
   242.43639408663910       0.57077059595258939     
   242.46971408582527       0.57061501709402751     
   242.50303408501148       0.57045948064277152     
   242.53635408419768       0.57030398658726156     
   242.56967408338389       0.57014853491594175     
   242.60299408257006       0.56999312561725979     
   242.63631408175627       0.56983775867966524     
   242.66963408094247       0.56968243409161168     
   242.70295408012868       0.56952715184155489     
   242.73627407931488       0.56937191191795533     
   242.76959407850106       0.56921671430927612     
   242.80291407768726       0.56906155900398214     
   242.83623407687347       0.56890644599054252     
   242.86955407605967       0.56875137525742958     
   242.90287407524585       0.56859634679311866     
   242.93619407443205       0.56844136058608929     
   242.96951407361826       0.56828641662482171     
   243.00283407280446       0.56813151489780134     
   243.03615407199064       0.56797665539351527     
   243.06947407117684       0.56782183810045572     
   243.10279407036305       0.56766706300711600     
   243.13611406954925       0.56751233010199387     
   243.16943406873543       0.56735763937358918     
   243.20275406792163       0.56720299081040648     
   243.23607406710784       0.56704838440095218     
   243.26939406629404       0.56689382013373446     
   243.30271406548025       0.56673929799726863     
   243.33603406466642       0.56658481798006954     
   243.36935406385263       0.56643038007065749     
   243.40267406303883       0.56627598425755299     
   243.43599406222503       0.56612163052928322     
   243.46931406141121       0.56596731887437646     
   243.50263406059742       0.56581304928136300     
   243.53595405978362       0.56565882173878013     
   243.56927405896982       0.56550463623516423     
   243.60259405815600       0.56535049275905636     
   243.63591405734221       0.56519639129900179     
   243.66923405652841       0.56504233184354680     
   243.70255405571461       0.56488831438124287     
   243.73587405490082       0.56473433890064328     
   243.76919405408700       0.56458040539030441     
   243.80251405327320       0.56442651383878617     
   243.83583405245940       0.56427266423465150     
   243.86915405164561       0.56411885656646665     
   243.90247405083178       0.56396509082280055     
   243.93579405001799       0.56381136699222634     
   243.96911404920419       0.56365768506331848     
   244.00243404839040       0.56350404502465679     
   244.03575404757657       0.56335044686482127     
   244.06907404676278       0.56319689057239775     
   244.10239404594898       0.56304337613597399     
   244.13571404513519       0.56288990354414037     
   244.16903404432136       0.56273647278549188     
   244.20235404350757       0.56258308384862488     
   244.23567404269377       0.56242973672214081     
   244.26899404187998       0.56227643139464212     
   244.30231404106618       0.56212316785473526     
   244.33563404025236       0.56196994609103079     
   244.36895403943856       0.56181676609214060     
   244.40227403862477       0.56166362784668056     
   244.43559403781097       0.56151053134327067     
   244.46891403699715       0.56135747657053148     
   244.50223403618335       0.56120446351708952     
   244.53555403536956       0.56105149217157257     
   244.56887403455576       0.56089856252261117     
   244.60219403374194       0.56074567455884095     
   244.63551403292814       0.56059282826889911     
   244.66883403211435       0.56044002364142564     
   244.70215403130055       0.56028726066506462     
   244.73547403048676       0.56013453932846324     
   244.76879402967293       0.55998185962027192     
   244.80211402885914       0.55982922152914216     
   244.83543402804534       0.55967662504373161     
   244.86875402723155       0.55952407015269834     
   244.90207402641772       0.55937155684470541     
   244.93539402560393       0.55921908510841833     
   244.96871402479013       0.55906665493250418     
   245.00203402397634       0.55891426630563645     
   245.03535402316251       0.55876191921648888     
   245.06867402234872       0.55860961365373873     
   245.10199402153492       0.55845734960606730     
   245.13531402072113       0.55830512706215918     
   245.16863401990730       0.55815294601070053     
   245.20195401909351       0.55800080644038175     
   245.23527401827971       0.55784870833989608     
   245.26859401746592       0.55769665169793892     
   245.30191401665212       0.55754463650321073     
   245.33523401583830       0.55739266274441335     
   245.36855401502450       0.55724073041025302     
   245.40187401421070       0.55708883948943699     
   245.43519401339691       0.55693698997067831     
   245.46851401258309       0.55678518184269088     
   245.50183401176929       0.55663341509419217     
   245.53515401095549       0.55648168971390410     
   245.56847401014170       0.55633000569054969     
   245.60179400932788       0.55617836301285684     
   245.63511400851408       0.55602676166955478     
   245.66843400770028       0.55587520164937743     
   245.70175400688649       0.55572368294106045     
   245.73507400607269       0.55557220553334352     
   245.76839400525887       0.55542076941496832     
   245.80171400444507       0.55526937457468140     
   245.83503400363128       0.55511802100123042     
   245.86835400281748       0.55496670868336784     
   245.90167400200366       0.55481543760984742     
   245.93499400118986       0.55466420776942782     
   245.96831400037607       0.55451301915086859     
   246.00163399956227       0.55436187174293405     
   246.03495399874845       0.55421076553439164     
   246.06827399793465       0.55405970051401143     
   246.10159399712086       0.55390867667056509     
   246.13491399630706       0.55375769399283015     
   246.16823399549327       0.55360675246958502     
   246.20155399467944       0.55345585208961257     
   246.23487399386565       0.55330499284169676     
   246.26819399305185       0.55315417471462680     
   246.30151399223806       0.55300339769719509     
   246.33483399142423       0.55285266177819381     
   246.36815399061044       0.55270196694642215     
   246.40147398979664       0.55255131319068018     
   246.43479398898285       0.55240070049977175     
   246.46811398816902       0.55225012886250269     
   246.50143398735523       0.55209959826768329     
   246.53475398654143       0.55194910870412650     
   246.56807398572764       0.55179866016064760     
   246.60139398491381       0.55164825262606565     
   246.63471398410002       0.55149788608920292     
   246.66803398328622       0.55134756053888401     
   246.70135398247243       0.55119727596393664     
   246.73467398165863       0.55104703235319230     
   246.76799398084481       0.55089682969548515     
   246.80131398003101       0.55074666797965144     
   246.83463397921722       0.55059654719453233     
   246.86795397840342       0.55044646732897051     
   246.90127397758960       0.55029642837181270     
   246.93459397677580       0.55014643031190724     
   246.96791397596201       0.54999647313810784     
   247.00123397514821       0.54984655683926842     
   247.03455397433439       0.54969668140424843     
   247.06787397352059       0.54954684682190880     
   247.10119397270680       0.54939705308111375     
   247.13451397189300       0.54924730017073176     
   247.16783397107920       0.54909758807963238     
   247.20115397026538       0.54894791679669008     
   247.23447396945159       0.54879828631078043     
   247.26779396863779       0.54864869661078386     
   247.30111396782399       0.54849914768558306     
   247.33443396701017       0.54834963952406357     
   247.36775396619637       0.54820017211511407     
   247.40107396538258       0.54805074544762589     
   247.43439396456878       0.54790135951049390     
   247.46771396375496       0.54775201429261700     
   247.50103396294116       0.54760270978289538     
   247.53435396212737       0.54745344597023249     
   247.56767396131357       0.54730422284353508     
   247.60099396049975       0.54715504039171414     
   247.63431395968595       0.54700589860368243     
   247.66763395887216       0.54685679746835525     
   247.70095395805836       0.54670773697465147     
   247.73427395724457       0.54655871711149329     
   247.76759395643074       0.54640973786780578     
   247.80091395561695       0.54626079923251769     
   247.83423395480315       0.54611190119455932     
   247.86755395398936       0.54596304374286520     
   247.90087395317553       0.54581422686637227     
   247.93419395236174       0.54566545055401983     
   247.96751395154794       0.54551671479475217     
   248.00083395073415       0.54536801957751468     
   248.03415394992032       0.54521936489125733     
   248.06747394910653       0.54507075072493161     
   248.10079394829273       0.54492217706749191     
   248.13411394747894       0.54477364390789818     
   248.16743394666514       0.54462515123511079     
   248.20075394585132       0.54447669903809393     
   248.23407394503752       0.54432828730581428     
   248.26739394422373       0.54417991602724325     
   248.30071394340993       0.54403158519135297     
   248.33403394259611       0.54388329478712039     
   248.36735394178231       0.54373504480352419     
   248.40067394096852       0.54358683522954709     
   248.43399394015472       0.54343866605417457     
   248.46731393934090       0.54329053726639398     
   248.50063393852710       0.54314244885519714     
   248.53395393771331       0.54299440080957762     
   248.56727393689951       0.54284639311853411     
   248.60059393608569       0.54269842577106575     
   248.63391393527189       0.54255049875617567     
   248.66723393445810       0.54240261206287099     
   248.70055393364430       0.54225476568015984     
   248.73387393283051       0.54210695959705502     
   248.76719393201668       0.54195919380257240     
   248.80051393120289       0.54181146828572946     
   248.83383393038909       0.54166378303554774     
   248.86715392957530       0.54151613804105114     
   248.90047392876147       0.54136853329126700     
   248.93379392794768       0.54122096877522519     
   248.96711392713388       0.54107344448195938     
   249.00043392632008       0.54092596040050589     
   249.03375392550626       0.54077851651990227     
   249.06707392469247       0.54063111282919329     
   249.10039392387867       0.54048374931742227     
   249.13371392306487       0.54033642597363774     
   249.16703392225108       0.54018914278689156     
   249.20035392143726       0.54004189974623673     
   249.23367392062346       0.53989469684073066     
   249.26699391980966       0.53974753405943399     
   249.30031391899587       0.53960041139140824     
   249.33363391818204       0.53945332882572139     
   249.36695391736825       0.53930628635144118     
   249.40027391655445       0.53915928395764001     
   249.43359391574066       0.53901232163339274     
   249.46691391492683       0.53886539936777733     
   249.50023391411304       0.53871851714987473     
   249.53355391329924       0.53857167496876890     
   249.56687391248545       0.53842487281354623     
   249.60019391167162       0.53827811067329723     
   249.63351391085783       0.53813138853711429     
   249.66683391004403       0.53798470639409379     
   249.70015390923024       0.53783806423333347     
   249.73347390841644       0.53769146204393536     
   249.76679390760262       0.53754489981500575     
   249.80011390678882       0.53739837753564978     
   249.83343390597503       0.53725189519497951     
   249.86675390516123       0.53710545278210875     
   249.90007390434741       0.53695905028615332     
   249.93339390353361       0.53681268769623358     
   249.96671390271982       0.53666636500147080     
   250.00003390190602       0.53652008219099245     
   250.03335390109220       0.53637383925392479     
   250.06667390027840       0.53622763617939995     
   250.09999389946461       0.53608147295655362     
   250.13331389865081       0.53593534957452094     
   250.16663389783702       0.53578926602244403     
   250.19995389702319       0.53564322228946504     
   250.23327389620940       0.53549721836473052     
   250.26659389539560       0.53535125423738972     
   250.29991389458181       0.53520532989659431     
   250.33323389376798       0.53505944533150063     
   250.36655389295419       0.53491360053126547     
   250.39987389214039       0.53476779548504993     
   250.43319389132660       0.53462203018201870     
   250.46651389051277       0.53447630461133788     
   250.49983388969898       0.53433061876217791     
   250.53315388888518       0.53418497262371079     
   250.56647388807139       0.53403936618511383     
   250.59979388725759       0.53389379943556359     
   250.63311388644377       0.53374827236424383     
   250.66643388562997       0.53360278496033742     
   250.69975388481618       0.53345733721303279     
   250.73307388400238       0.53331192911152114     
   250.76639388318856       0.53316656064499446     
   250.79971388237476       0.53302123180264949     
   250.83303388156097       0.53287594257368653     
   250.86635388074717       0.53273069294730646     
   250.89967387993335       0.53258548291271579     
   250.93299387911955       0.53244031245912227     
   250.96631387830575       0.53229518157573674     
   250.99963387749196       0.53215009025177307     
   251.03295387667814       0.53200503847644887     
   251.06627387586434       0.53186002623898376     
   251.09959387505054       0.53171505352860049     
   251.13291387423675       0.53157012033452489     
   251.16623387342295       0.53142522664598568     
   251.19955387260913       0.53128037245221515     
   251.23287387179533       0.53113555774244725     
   251.26619387098154       0.53099078250591980     
   251.29951387016774       0.53084604673187308     
   251.33283386935392       0.53070135040955024     
   251.36615386854012       0.53055669352819856     
   251.39947386772633       0.53041207607706631     
   251.43279386691253       0.53026749804540574     
   251.46611386609871       0.53012295942247345     
   251.49943386528491       0.52997846019752648     
   251.53275386447112       0.52983400035982453     
   251.56607386365732       0.52968957989863374     
   251.59939386284353       0.52954519880321937
[truncated: 395,116 more chars]
