# Supplementary material for: Design of high-temperature f-block molecular nanomagnets through the control of vibration-induced spin relaxation
Source: Chem Sci. 2019 Dec 2;11(6):1593–8. doi: 10.1039/c9sc03133b (PMC7025469; doi:10.1039/c9sc03133b)
Supplement: Supplementary file 3 [file SC-011-C9SC03133B-s003.zip › SI/Orbach-mag/rates.orbach11K.out]

 time(s) mag(dless)
   1.9999999552965164E-002   4.1444835111782314     
   2.5331999776760736E-002   4.1433820100103489     
   3.0664000000556309E-002   4.1422808015943380     
   3.5996000224351885E-002   4.1411798858523960     
   4.1328000448147453E-002   4.1400792627067329     
   4.6660000671943029E-002   4.1389789320795876     
   5.1992000895738605E-002   4.1378788938932143     
   5.7324001119534174E-002   4.1367791480698894     
   6.2656001343329742E-002   4.1356796945319099     
   6.7988001567125311E-002   4.1345805332015955     
   7.3320001790920894E-002   4.1334816640012813     
   7.8652002014716477E-002   4.1323830868533289     
   8.3984002238512045E-002   4.1312848016801169     
   8.9316002462307614E-002   4.1301868084040478     
   9.4648002686103183E-002   4.1290891069475384     
   9.9980002909898752E-002   4.1279916972330337     
  0.10531200313369433        4.1268945791829932     
  0.11064400335748990        4.1257977527199001     
  0.11597600358128547        4.1247012177662610     
  0.12130800380508105        4.1236049742445964     
  0.12664000402887662        4.1225090220774527     
  0.13197200425267219        4.1214133611873951     
  0.13730400447646779        4.1203179914970072     
  0.14263600470026333        4.1192229129288975     
  0.14796800492405893        4.1181281254056925     
  0.15330000514785450        4.1170336288500398     
  0.15863200537165006        4.1159394231846047     
  0.16396400559544563        4.1148455083320794     
  0.16929600581924120        4.1137518842151710     
  0.17462800604303677        4.1126585507566098     
  0.17996000626683234        4.1115655078791455     
  0.18529200649062794        4.1104727555055502     
  0.19062400671442351        4.1093802935586128     
  0.19595600693821907        4.1082881219611478     
  0.20128800716201464        4.1071962406359841     
  0.20662000738581021        4.1061046495059781     
  0.21195200760960578        4.1050133484940012     
  0.21728400783340135        4.1039223375229463     
  0.22261600805719695        4.1028316165157284     
  0.22794800828099251        4.1017411853952828     
  0.23328000850478808        4.1006510440845645     
  0.23861200872858365        4.0995611925065480     
  0.24394400895237922        4.0984716305842337     
  0.24927600917617479        4.0973823582406323     
  0.25460800939997041        4.0962933753987860     
  0.25994000962376596        4.0952046819817483     
  0.26527200984756150        4.0941162779126001     
  0.27060401007135709        4.0930281631144378     
  0.27593601029515269        4.0919403375103824     
  0.28126801051894823        4.0908528010235718     
  0.28660001074274383        4.0897655535771653     
  0.29193201096653937        4.0886785950943452     
  0.29726401119033496        4.0875919254983106     
  0.30259601141413051        4.0865055447122813     
  0.30792801163792610        4.0854194526595018     
  0.31326001186172170        4.0843336492632325     
  0.31859201208551724        4.0832481344467544     
  0.32392401230931284        4.0821629081333715     
  0.32925601253310838        4.0810779702464064     
  0.33458801275690397        4.0799933207092014     
  0.33992001298069952        4.0789089594451227     
  0.34525201320449511        4.0778248863775524     
  0.35058401342829071        4.0767411014298940     
  0.35591601365208625        4.0756576045255759     
  0.36124801387588185        4.0745743955880407     
  0.36658001409967739        4.0734914745407549     
  0.37191201432347298        4.0724088413072028     
  0.37724401454726852        4.0713264958108928     
  0.38257601477106412        4.0702444379753500     
  0.38790801499485972        4.0691626677241208     
  0.39324001521865526        4.0680811849807732     
  0.39857201544245086        4.0669999896688971     
  0.40390401566624640        4.0659190817120949     
  0.40923601589004199        4.0648384610339976     
  0.41456801611383753        4.0637581275582555     
  0.41990001633763313        4.0626780812085359     
  0.42523201656142873        4.0615983219085257     
  0.43056401678522427        4.0605188495819364     
  0.43589601700901986        4.0594396641524959     
  0.44122801723281541        4.0583607655439558     
  0.44656001745661100        4.0572821536800872     
  0.45189201768040654        4.0562038284846755     
  0.45722401790420214        4.0551257898815365     
  0.46255601812799774        4.0540480377944990     
  0.46788801835179328        4.0529705721474123     
  0.47322001857558887        4.0518933928641498     
  0.47855201879938442        4.0508164998686036     
  0.48388401902318001        4.0497398930846842     
  0.48921601924697561        4.0486635724363254     
  0.49454801947077115        4.0475875378474759     
  0.49988001969456675        4.0465117892421114     
  0.50521201991836229        4.0454363265442232     
  0.51054402014215783        4.0443611496778242     
  0.51587602036595337        4.0432862585669458     
  0.52120802058974902        4.0422116531356442     
  0.52654002081354456        4.0411373333079927     
  0.53187202103734021        4.0400632990080831     
  0.53720402126113576        4.0389895501600304     
  0.54253602148493130        4.0379160866879671     
  0.54786802170872684        4.0368429085160482     
  0.55320002193252249        4.0357700155684482     
  0.55853202215631803        4.0346974077693600     
  0.56386402238011357        4.0336250850430009     
  0.56919602260390922        4.0325530473136038     
  0.57452802282770477        4.0314812945054221     
  0.57986002305150031        4.0304098265427335     
  0.58519202327529585        4.0293386433498330     
  0.59052402349909150        4.0282677448510338     
  0.59585602372288704        4.0271971309706727     
  0.60118802394668258        4.0261268016331027     
  0.60652002417047823        4.0250567567627042     
  0.61185202439427377        4.0239869962838677     
  0.61718402461806932        4.0229175201210108     
  0.62251602484186486        4.0218483281985717     
  0.62784802506566051        4.0207794204410048     
  0.63318002528945605        4.0197107967727836     
  0.63851202551325159        4.0186424571184061     
  0.64384402573704724        4.0175744014023884     
  0.64917602596084278        4.0165066295492684     
  0.65450802618463833        4.0154391414835979     
  0.65984002640843387        4.0143719371299600     
  0.66517202663222952        4.0133050164129429     
  0.67050402685602506        4.0122383792571696     
  0.67583602707982060        4.0111720255872738     
  0.68116802730361625        4.0101059553279104     
  0.68650002752741179        4.0090401684037582     
  0.69183202775120733        4.0079746647395140     
  0.69716402797500288        4.0069094442598914     
  0.70249602819879853        4.0058445068896305     
  0.70782802842259407        4.0047798525534848     
  0.71316002864638961        4.0037154811762337     
  0.71849202887018526        4.0026513926826697     
  0.72382402909398080        4.0015875869976147     
  0.72915602931777634        4.0005240640459006     
  0.73448802954157189        3.9994608237523850     
  0.73982002976536754        3.9983978660419455     
  0.74515202998916308        3.9973351908394776     
  0.75048403021295862        3.9962727980698980     
  0.75581603043675427        3.9952106876581417     
  0.76114803066054981        3.9941488595291670     
  0.76648003088434535        3.9930873136079490     
  0.77181203110814089        3.9920260498194828     
  0.77714403133193655        3.9909650680887871     
  0.78247603155573209        3.9899043683408952     
  0.78780803177952763        3.9888439505008648     
  0.79314003200332328        3.9877838144937710     
  0.79847203222711882        3.9867239602447109     
  0.80380403245091436        3.9856643876787974     
  0.80913603267470990        3.9846050967211672     
  0.81446803289850556        3.9835460872969777     
  0.81980003312230110        3.9824873593314019     
  0.82513203334609664        3.9814289127496356     
  0.83046403356989229        3.9803707474768948     
  0.83579603379368783        3.9793128634384134     
  0.84112803401748337        3.9782552605594463     
  0.84646003424127891        3.9771979387652694     
  0.85179203446507457        3.9761408979811761     
  0.85712403468887011        3.9750841381324813     
  0.86245603491266565        3.9740276591445194     
  0.86778803513646130        3.9729714609426443     
  0.87312003536025684        3.9719155434522309     
  0.87845203558405238        3.9708599065986703     
  0.88378403580784792        3.9698045503073796     
  0.88911603603164358        3.9687494745037895     
  0.89444803625543912        3.9676946791133556     
  0.89978003647923466        3.9666401640615492     
  0.90511203670303031        3.9655859292738640     
  0.91044403692682585        3.9645319746758130     
  0.91577603715062139        3.9634783001929272     
  0.92110803737441693        3.9624249057507610     
  0.92644003759821258        3.9613717912748840     
  0.93177203782200813        3.9603189566908914     
  0.93710403804580367        3.9592664019243919     
  0.94243603826959932        3.9582141269010176     
  0.94776803849339486        3.9571621315464198     
  0.95310003871719040        3.9561104157862701     
  0.95843203894098605        3.9550589795462590     
  0.96376403916478159        3.9540078227520961     
  0.96909603938857714        3.9529569453295132     
  0.97442803961237268        3.9519063472042575     
  0.97976003983616833        3.9508560283021006     
  0.98509204005996387        3.9498059885488326     
  0.99042404028375941        3.9487562278702608     
  0.99575604050755506        3.9477067461922148     
   1.0010880407313505        3.9466575434405429     
   1.0064200409551463        3.9456086195411135     
   1.0117520411789416        3.9445599744198150     
   1.0170840414027373        3.9435116080025550     
   1.0224160416265329        3.9424635202152598     
   1.0277480418503284        3.9414157109838777     
   1.0330800420741240        3.9403681802343740     
   1.0384120422979195        3.9393209278927359     
   1.0437440425217153        3.9382739538849703     
   1.0490760427455108        3.9372272581371006     
   1.0544080429693063        3.9361808405751755     
   1.0597400431931019        3.9351347011252567     
   1.0650720434168974        3.9340888397134299     
   1.0704040436406930        3.9330432562658015     
   1.0757360438644885        3.9319979507084923     
   1.0810680440882843        3.9309529229676485     
   1.0864000443120798        3.9299081729694314     
   1.0917320445358754        3.9288637006400253     
   1.0970640447596709        3.9278195059056316     
   1.1023960449834664        3.9267755886924727     
   1.1077280452072620        3.9257319489267908     
   1.1130600454310575        3.9246885865348466     
   1.1183920456548533        3.9236455014429215     
   1.1237240458786488        3.9226026935773159     
   1.1290560461024444        3.9215601628643491     
   1.1343880463262399        3.9205179092303615     
   1.1397200465500354        3.9194759326017126     
   1.1450520467738310        3.9184342329047808     
   1.1503840469976265        3.9173928100659641     
   1.1557160472214223        3.9163516640116809     
   1.1610480474452178        3.9153107946683683     
   1.1663800476690134        3.9142702019624829     
   1.1717120478928089        3.9132298858205035     
   1.1770440481166045        3.9121898461689240     
   1.1823760483404000        3.9111500829342614     
   1.1877080485641955        3.9101105960430491     
   1.1930400487879913        3.9090713854218437     
   1.1983720490117868        3.9080324509972191     
   1.2037040492355824        3.9069937926957685     
   1.2090360494593779        3.9059554104441041     
   1.2143680496831735        3.9049173041688614     
   1.2197000499069690        3.9038794737966911     
   1.2250320501307645        3.9028419192542643     
   1.2303640503545603        3.9018046404682734     
   1.2356960505783559        3.9007676373654290     
   1.2410280508021514        3.8997309098724608     
   1.2463600510259469        3.8986944579161182     
   1.2516920512497425        3.8976582814231722     
   1.2570240514735380        3.8966223803204092     
   1.2623560516973336        3.8955867545346385     
   1.2676880519211293        3.8945514039926867     
   1.2730200521449249        3.8935163286214016     
   1.2783520523687204        3.8924815283476502     
   1.2836840525925159        3.8914470030983161     
   1.2890160528163115        3.8904127528003083     
   1.2943480530401070        3.8893787773805473     
   1.2996800532639026        3.8883450767659791     
   1.3050120534876983        3.8873116508835679     
   1.3103440537114939        3.8862784996602966     
   1.3156760539352894        3.8852456230231667     
   1.3210080541590850        3.8842130208991996     
   1.3263400543828805        3.8831806932154374     
   1.3316720546066760        3.8821486398989418     
   1.3370040548304716        3.8811168608767903     
   1.3423360550542673        3.8800853560760826     
   1.3476680552780629        3.8790541254239392     
   1.3530000555018584        3.8780231688474971     
   1.3583320557256540        3.8769924862739127     
   1.3636640559494495        3.8759620776303643     
   1.3689960561732450        3.8749319428440478     
   1.3743280563970406        3.8739020818421781     
   1.3796600566208364        3.8728724945519901     
   1.3849920568446319        3.8718431809007390     
   1.3903240570684274        3.8708141408156971     
   1.3956560572922230        3.8697853742241586     
   1.4009880575160185        3.8687568810534332     
   1.4063200577398141        3.8677286612308550     
   1.4116520579636096        3.8667007146837733     
   1.4169840581874054        3.8656730413395590     
   1.4223160584112009        3.8646456411256009     
   1.4276480586349964        3.8636185139693082     
   1.4329800588587920        3.8625916597981087     
   1.4383120590825875        3.8615650785394497     
   1.4436440593063831        3.8605387701207969     
   1.4489760595301786        3.8595127344696381     
   1.4543080597539744        3.8584869715134764     
   1.4596400599777699        3.8574614811798376     
   1.4649720602015655        3.8564362633962643     
   1.4703040604253610        3.8554113180903204     
   1.4756360606491565        3.8543866451895883     
   1.4809680608729521        3.8533622446216680     
   1.4863000610967476        3.8523381163141801     
   1.4916320613205434        3.8513142601947656     
   1.4969640615443389        3.8502906761910838     
   1.5022960617681345        3.8492673642308124     
   1.5076280619919300        3.8482443242416484     
   1.5129600622157255        3.8472215561513097     
   1.5182920624395211        3.8461990598875322     
   1.5236240626633166        3.8451768353780702     
   1.5289560628871124        3.8441548825506979     
   1.5342880631109079        3.8431332013332109     
   1.5396200633347035        3.8421117916534206     
   1.5449520635584990        3.8410906534391578     
   1.5502840637822946        3.8400697866182765     
   1.5556160640060901        3.8390491911186451     
   1.5609480642298856        3.8380288668681533     
   1.5662800644536814        3.8370088137947098     
   1.5716120646774769        3.8359890318262422     
   1.5769440649012725        3.8349695208906978     
   1.5822760651250680        3.8339502809160435     
   1.5876080653488636        3.8329313118302633     
   1.5929400655726591        3.8319126135613621     
   1.5982720657964546        3.8308941860373631     
   1.6036040660202504        3.8298760291863094     
   1.6089360662440459        3.8288581429362636     
   1.6142680664678415        3.8278405272153049     
   1.6196000666916370        3.8268231819515344     
   1.6249320669154326        3.8258061070730713     
   1.6302640671392281        3.8247893025080533     
   1.6355960673630237        3.8237727681846376     
   1.6409280675868194        3.8227565040310019     
   1.6462600678106150        3.8217405099753403     
   1.6515920680344105        3.8207247859458686     
   1.6569240682582060        3.8197093318708193     
   1.6622560684820016        3.8186941476784457     
   1.6675880687057971        3.8176792332970209     
   1.6729200689295927        3.8166645886548327     
   1.6782520691533884        3.8156502136801937     
   1.6835840693771840        3.8146361083014333     
   1.6889160696009795        3.8136222724468967     
   1.6942480698247750        3.8126087060449532     
   1.6995800700485706        3.8115954090239890     
   1.7049120702723661        3.8105823813124089     
   1.7102440704961617        3.8095696228386355     
   1.7155760707199574        3.8085571335311150     
   1.7209080709437530        3.8075449133183077     
   1.7262400711675485        3.8065329621286947     
   1.7315720713913441        3.8055212798907769     
   1.7369040716151396        3.8045098665330741     
   1.7422360718389351        3.8034987219841234     
   1.7475680720627307        3.8024878461724820     
   1.7529000722865264        3.8014772390267280     
   1.7582320725103220        3.8004669004754548     
   1.7635640727341175        3.7994568304472769     
   1.7688960729579131        3.7984470288708279     
   1.7742280731817086        3.7974374956747607     
   1.7795600734055042        3.7964282307877446     
   1.7848920736292997        3.7954192341384712     
   1.7902240738530955        3.7944105056556472     
   1.7955560740768910        3.7934020452680040     
   1.8008880743006865        3.7923938529042860     
   1.8062200745244821        3.7913859284932596     
   1.8115520747482776        3.7903782719637102     
   1.8168840749720732        3.7893708832444410     
   1.8222160751958687        3.7883637622642747     
   1.8275480754196645        3.7873569089520518     
   1.8328800756434600        3.7863503232366353     
   1.8382120758672555        3.7853440050469023     
   1.8435440760910511        3.7843379543117521     
   1.8488760763148466        3.7833321709601013     
   1.8542080765386422        3.7823266549208863     
   1.8595400767624377        3.7813214061230620     
   1.8648720769862335        3.7803164244956027     
   1.8702040772100290        3.7793117099674993     
   1.8755360774338246        3.7783072624677665     
   1.8808680776576201        3.7773030819254321     
   1.8862000778814156        3.7762991682695470     
   1.8915320781052112        3.7752955214291766     
   1.8968640783290069        3.7742921413334103     
   1.9021960785528025        3.7732890279113538     
   1.9075280787765980        3.7722861810921322     
   1.9128600790003936        3.7712836008048884     
   1.9181920792241891        3.7702812869787841     
   1.9235240794479846        3.7692792395430010     
   1.9288560796717802        3.7682774584267400     
   1.9341880798955760        3.7672759435592185     
   1.9395200801193715        3.7662746948696748     
   1.9448520803431670        3.7652737122873661     
   1.9501840805669626        3.7642729957415657     
   1.9555160807907581        3.7632725451615698     
   1.9608480810145537        3.7622723604766897     
   1.9661800812383492        3.7612724416162582     
   1.9715120814621450        3.7602727885096248     
   1.9768440816859405        3.7592734010861597     
   1.9821760819097360        3.7582742792752493     
   1.9875080821335316        3.7572754230063015     
   1.9928400823573271        3.7562768322087421     
   1.9981720825811227        3.7552785068120134     
   2.0035040828049180        3.7542804467455810     
   2.0088360830287142        3.7532826519389251     
   2.0141680832525095        3.7522851223215468     
   2.0195000834763048        3.7512878578229634     
   2.0248320837001006        3.7502908583727170     
   2.0301640839238964        3.7492941239003592     
   2.0354960841476917        3.7482976543354694     
   2.0408280843714874        3.7473014496076407     
   2.0461600845952828        3.7463055096464837     
   2.0514920848190785        3.7453098343816333     
   2.0568240850428738        3.7443144237427375     
   2.0621560852666696        3.7433192776594661     
   2.0674880854904654        3.7423243960615067     
   2.0728200857142607        3.7413297788785660     
   2.0781520859380564        3.7403354260403674     
   2.0834840861618518        3.7393413374766564     
   2.0888160863856475        3.7383475131171946     
   2.0941480866094428        3.7373539528917621     
   2.0994800868332386        3.7363606567301608     
   2.1048120870570344        3.7353676245622069     
   2.1101440872808297        3.7343748563177384     
   2.1154760875046255        3.7333823519266112     
   2.1208080877284208        3.7323901113186984     
   2.1261400879522165        3.7313981344238951     
   2.1314720881760119        3.7304064211721100     
   2.1368040883998076        3.7294149714932749     
   2.1421360886236034        3.7284237853173390     
   2.1474680888473987        3.7274328625742688     
   2.1528000890711945        3.7264422031940505     
   2.1581320892949898        3.7254518071066896     
   2.1634640895187855        3.7244616742422085     
   2.1687960897425809        3.7234718045306487     
   2.1741280899663766        3.7224821979020710     
   2.1794600901901724        3.7214928542865553     
   2.1847920904139677        3.7205037736141984     
   2.1901240906377635        3.7195149558151170     
   2.1954560908615588        3.7185264008194441     
   2.2007880910853546        3.7175381085573354     
   2.2061200913091499        3.7165500789589614     
   2.2114520915329456        3.7155623119545123     
   2.2167840917567414        3.7145748074741989     
   2.2221160919805367        3.7135875654482464     
   2.2274480922043325        3.7126005858069036     
   2.2327800924281278        3.7116138684804323     
   2.2381120926519236        3.7106274133991173     
   2.2434440928757189        3.7096412204932605     
   2.2487760930995147        3.7086552896931804     
   2.2541080933233104        3.7076696209292179     
   2.2594400935471057        3.7066842141317289     
   2.2647720937709015        3.7056990692310898     
   2.2701040939946968        3.7047141861576938     
   2.2754360942184926        3.7037295648419550     
   2.2807680944422879        3.7027452052143048     
   2.2861000946660837        3.7017611072051912     
   2.2914320948898794        3.7007772707450850     
   2.2967640951136747        3.6997936957644701     
   2.3020960953374705        3.6988103821938534     
   2.3074280955612658        3.6978273299637583     
   2.3127600957850616        3.6968445390047266     
   2.3180920960088569        3.6958620092473193     
   2.3234240962326527        3.6948797406221154     
   2.3287560964564484        3.6938977330597123     
   2.3340880966802438        3.6929159864907262     
   2.3394200969040395        3.6919345008457904     
   2.3447520971278348        3.6909532760555592     
   2.3500840973516306        3.6899723120507026     
   2.3554160975754259        3.6889916087619112     
   2.3607480977992217        3.6880111661198933     
   2.3660800980230174        3.6870309840553737     
   2.3714120982468128        3.6860510624990983     
   2.3767440984706085        3.6850714013818315     
   2.3820760986944038        3.6840920006343536     
   2.3874080989181996        3.6831128601874652     
   2.3927400991419949        3.6821339799719848     
   2.3980720993657907        3.6811553599187490     
   2.4034040995895865        3.6801769999586149     
   2.4087360998133818        3.6791989000224534     
   2.4140681000371775        3.6782210600411580     
   2.4194001002609729        3.6772434799456390     
   2.4247321004847686        3.6762661596668251     
   2.4300641007085639        3.6752890991356639     
   2.4353961009323597        3.6743122982831196     
   2.4407281011561555        3.6733357570401770     
   2.4460601013799508        3.6723594753378381     
   2.4513921016037465        3.6713834531071230     
   2.4567241018275419        3.6704076902790721     
   2.4620561020513376        3.6694321867847406     
   2.4673881022751329        3.6684569425552045     
   2.4727201024989287        3.6674819575215571     
   2.4780521027227245        3.6665072316149128     
   2.4833841029465198        3.6655327647664002     
   2.4887161031703156        3.6645585569071675     
   2.4940481033941109        3.6635846079683838     
   2.4993801036179066        3.6626109178812318     
   2.5047121038417020        3.6616374865769181     
   2.5100441040654977        3.6606643139866621     
   2.5153761042892935        3.6596914000417051     
   2.5207081045130888        3.6587187446733043     
   2.5260401047368846        3.6577463478127390     
   2.5313721049606799        3.6567742093913020     
   2.5367041051844756        3.6558023293403066     
   2.5420361054082710        3.6548307075910853     
   2.5473681056320667        3.6538593440749882     
   2.5527001058558625        3.6528882387233814     
   2.5580321060796578        3.6519173914676526     
   2.5633641063034536        3.6509468022392055     
   2.5686961065272489        3.6499764709694644     
   2.5740281067510447        3.6490063975898681     
   2.5793601069748400        3.6480365820318776     
   2.5846921071986357        3.6470670242269687     
   2.5900241074224315        3.6460977241066379     
   2.5953561076462268        3.6451286816023982     
   2.6006881078700226        3.6441598966457831     
   2.6060201080938179        3.6431913691683411     
   2.6113521083176137        3.6422230991016415     
   2.6166841085414090        3.6412550863772712     
   2.6220161087652047        3.6402873309268347     
   2.6273481089890005        3.6393198326819531     
   2.6326801092127958        3.6383525915742707     
   2.6380121094365916        3.6373856075354438     
   2.6433441096603869        3.6364188804971525     
   2.6486761098841827        3.6354524103910903     
   2.6540081101079780        3.6344861971489713     
   2.6593401103317738        3.6335202407025280     
   2.6646721105555695        3.6325545409835112     
   2.6700041107793648        3.6315890979236878     
   2.6753361110031606        3.6306239114548431     
   2.6806681112269559        3.6296589815087845     
   2.6860001114507517        3.6286943080173319     
   2.6913321116745470        3.6277298909123270     
   2.6966641118983428        3.6267657301256291     
   2.7019961121221385        3.6258018255891149     
   2.7073281123459338        3.6248381772346785     
   2.7126601125697296        3.6238747849942334     
   2.7179921127935249        3.6229116487997111     
   2.7233241130173207        3.6219487685830618     
   2.7286561132411160        3.6209861442762512     
   2.7339881134649118        3.6200237758112652     
   2.7393201136887075        3.6190616631201076     
   2.7446521139125029        3.6180998061348006     
   2.7499841141362986        3.6171382047873837     
   2.7553161143600939        3.6161768590099137     
   2.7606481145838897        3.6152157687344673     
   2.7659801148076850        3.6142549338931387     
   2.7713121150314808        3.6132943544180378     
   2.7766441152552765        3.6123340302412963     
   2.7819761154790719        3.6113739612950617     
   2.7873081157028676        3.6104141475115008     
   2.7926401159266629        3.6094545888227962     
   2.7979721161504587        3.6084952851611516     
   2.8033041163742540        3.6075362364587860     
   2.8086361165980498        3.6065774426479376     
   2.8139681168218456        3.6056189036608628     
   2.8193001170456409        3.6046606194298341     
   2.8246321172694366        3.6037025898871473     
   2.8299641174932320        3.6027448149651091     
   2.8352961177170277        3.6017872945960496     
   2.8406281179408230        3.6008300287123127     
   2.8459601181646188        3.5998730172462650     
   2.8512921183884146        3.5989162601302866     
   2.8566241186122099        3.5979597572967794     
   2.8619561188360056        3.5970035086781591     
   2.8672881190598010        3.5960475142068642     
   2.8726201192835967        3.5950917738153465     
   2.8779521195073920        3.5941362874360787     
   2.8832841197311878        3.5931810550015504     
   2.8886161199549836        3.5922260764442693     
   2.8939481201787789        3.5912713516967618     
   2.8992801204025747        3.5903168806915704     
   2.9046121206263700        3.5893626633612574     
   2.9099441208501657        3.5884086996384021     
   2.9152761210739611        3.5874549894556020     
   2.9206081212977568        3.5865015327454719     
   2.9259401215215526        3.5855483294406465     
   2.9312721217453479        3.5845953794737744     
   2.9366041219691437        3.5836426827775263     
   2.9419361221929390        3.5826902392845899     
   2.9472681224167347        3.5817380489276669     
   2.9526001226405301        3.5807861116394832     
   2.9579321228643258        3.5798344273527785     
   2.9632641230881216        3.5788829960003099     
   2.9685961233119169        3.5779318175148562     
   2.9739281235357127        3.5769808918292085     
   2.9792601237595080        3.5760302188761814     
   2.9845921239833038        3.5750797985886038     
   2.9899241242070991        3.5741296308993227     
   2.9952561244308948        3.5731797157412046     
   3.0005881246546906        3.5722300530471331     
   3.0059201248784859        3.5712806427500086     
   3.0112521251022817        3.5703314847827525     
   3.0165841253260770        3.5693825790782983     
   3.0219161255498728        3.5684339255696029     
   3.0272481257736681        3.5674855241896388     
   3.0325801259974638        3.5665373748713960     
   3.0379121262212596        3.5655894775478818     
   3.0432441264450549        3.5646418321521245     
   3.0485761266688507        3.5636944386171665     
   3.0539081268926460        3.5627472968760685     
   3.0592401271164418        3.5618004068619116     
   3.0645721273402371        3.5608537685077919     
   3.0699041275640329        3.5599073817468252     
   3.0752361277878286        3.5589612465121423     
   3.0805681280116239        3.5580153627368971     
   3.0859001282354197        3.5570697303542542     
   3.0912321284592150        3.5561243492974031     
   3.0965641286830108        3.5551792194995446     
   3.1018961289068061        3.5542343408939026     
   3.1072281291306019        3.5532897134137147     
   3.1125601293543976        3.5523453369922384     
   3.1178921295781930        3.5514012115627493     
   3.1232241298019887        3.5504573370585382     
   3.1285561300257840        3.5495137134129169     
   3.1338881302495798        3.5485703405592135     
   3.1392201304733751        3.5476272184307733     
   3.1445521306971709        3.5466843469609586     
   3.1498841309209666        3.5457417260831505     
   3.1552161311447620        3.5447993557307500     
   3.1605481313685577        3.5438572358371716     
   3.1658801315923530        3.5429153663358512     
   3.1712121318161488        3.5419737471602390     
   3.1765441320399441        3.5410323782438056     
   3.1818761322637399        3.5400912595200387     
   3.1872081324875357        3.5391503909224413     
   3.1925401327113310        3.5382097723845378     
   3.1978721329351267        3.5372694038398680     
   3.2032041331589221        3.5363292852219899     
   3.2085361333827178        3.5353894164644788     
   3.2138681336065131        3.5344497975009284     
   3.2192001338303089        3.5335104282649499     
   3.2245321340541047        3.5325713086901702     
   3.2298641342779000        3.5316324387102376     
   3.2351961345016957        3.5306938182588148     
   3.2405281347254911        3.5297554472695838     
   3.2458601349492868        3.5288173256762430     
   3.2511921351730821        3.5278794534125093     
   3.2565241353968779        3.5269418304121181     
   3.2618561356206737        3.5260044566088196     
   3.2671881358444690        3.5250673319363850     
   3.2725201360682648        3.5241304563286011     
   3.2778521362920601        3.5231938297192715     
   3.2831841365158558        3.5222574520422194     
   3.2885161367396512        3.5213213232312843     
   3.2938481369634469        3.5203854432203254     
   3.2991801371872427        3.5194498119432156     
   3.3045121374110380        3.5185144293338477     
   3.3098441376348338        3.5175792953261338     
   3.3151761378586291        3.5166444098540000     
   3.3205081380824248        3.5157097728513920     
   3.3258401383062202        3.5147753842522733     
   3.3311721385300159        3.5138412439906248     
   3.3365041387538117        3.5129073520004428     
   3.3418361389776070        3.5119737082157436     
   3.3471681392014028        3.5110403125705605     
   3.3525001394251981        3.5101071649989453     
   3.3578321396489939        3.5091742654349640     
   3.3631641398727892        3.5082416138127033     
   3.3684961400965849        3.5073092100662673     
   3.3738281403203807        3.5063770541297750     
   3.3791601405441760        3.5054451459373661     
   3.3844921407679718        3.5045134854231947     
   3.3898241409917671        3.5035820725214344     
   3.3951561412155629        3.5026509071662781     
   3.4004881414393582        3.5017199892919324     
   3.4058201416631539        3.5007893188326218     
   3.4111521418869497        3.4998588957225909     
   3.4164841421107450        3.4989287198961003     
   3.4218161423345408        3.4979987912874284     
   3.4271481425583361        3.4970691098308695     
   3.4324801427821319        3.4961396754607388     
   3.4378121430059272        3.4952104881113644     
   3.4431441432297230        3.4942815477170956     
   3.4484761434535187        3.4933528542122985     
   3.4538081436773140        3.4924244075313542     
   3.4591401439011098        3.4914962076086642     
   3.4644721441249051        3.4905682543786458     
   3.4698041443487009        3.4896405477757333     
   3.4751361445724962        3.4887130877343817     
   3.4804681447962920        3.4877858741890586     
   3.4858001450200877        3.4868589070742528     
   3.4911321452438830        3.4859321863244692     
   3.4964641454676788        3.4850057118742290     
   3.5017961456914741        3.4840794836580726     
   3.5071281459152699        3.4831535016105577     
   3.5124601461390652        3.4822277656662561     
   3.5177921463628610        3.4813022757597634     
   3.5231241465866567        3.4803770318256855     
   3.5284561468104521        3.4794520337986512     
   3.5337881470342478        3.4785272816133026     
   3.5391201472580431        3.4776027752043031     
   3.5444521474818389        3.4766785145063301     
   3.5497841477056342        3.4757544994540801     
   3.5551161479294300        3.4748307299822661     
   3.5604481481532257        3.4739072060256184     
   3.5657801483770211        3.4729839275188867     
   3.5711121486008168        3.4720608943968361     
   3.5764441488246121        3.4711381065942484     
   3.5817761490484079        3.4702155640459229     
   3.5871081492722032        3.4692932666866798     
   3.5924401494959990        3.4683712144513525     
   3.5977721497197948        3.4674494072747932     
   3.6031041499435901        3.4665278450918700     
   3.6084361501673858        3.4656065278374713     
   3.6137681503911812        3.4646854554465016     
   3.6191001506149769        3.4637646278538803     
   3.6244321508387722        3.4628440449945472     
   3.6297641510625680        3.4619237068034585     
   3.6350961512863638        3.4610036132155853     
   3.6404281515101591        3.4600837641659217     
   3.6457601517339548        3.4591641595894727     
   3.6510921519577502        3.4582447994212644     
   3.6564241521815459        3.4573256835963377     
   3.6617561524053412        3.4564068120497553     
   3.6670881526291370        3.4554881847165908     
   3.6724201528529328        3.4545698015319393     
   3.6777521530767281        3.4536516624309135     
   3.6830841533005239        3.4527337673486400     
   3.6884161535243192        3.4518161162202659     
   3.6937481537481149        3.4508987089809535     
   3.6990801539719103        3.4499815455658838     
   3.7044121541957060        3.4490646259102538     
   3.7097441544195018        3.4481479499492775     
   3.7150761546432971        3.4472315176181900     
   3.7204081548670929        3.4463153288522363     
   3.7257401550908882        3.4453993835866861     
   3.7310721553146839        3.4444836817568207     
   3.7364041555384793        3.4435682232979423     
   3.7417361557622750        3.4426530081453692     
   3.7470681559860708        3.4417380362344341     
   3.7524001562098661        3.4408233075004917     
   3.7577321564336619        3.4399088218789116     
   3.7630641566574572        3.4389945793050800     
   3.7683961568812530        3.4380805797143998     
   3.7737281571050487        3.4371668230422925     
   3.7790601573288440        3.4362533092241980     
   3.7843921575526398        3.4353400381955690     
   3.7897241577764351        3.4344270098918814     
   3.7950561580002309        3.4335142242486216     
   3.8003881582240262        3.4326016812012980     
   3.8057201584478220        3.4316893806854338     
   3.8110521586716177        3.4307773226365712     
   3.8163841588954130        3.4298655069902684     
   3.8217161591192088        3.4289539336821004     
   3.8270481593430041        3.4280426026476589     
   3.8323801595667999        3.4271315138225549     
   3.8377121597905952        3.4262206671424136     
   3.8430441600143910        3.4253100625428798     
   3.8483761602381867        3.4243996999596140     
   3.8537081604619821        3.4234895793282947     
   3.8590401606857778        3.4225797005846177     
   3.8643721609095731        3.4216700636642945     
   3.8697041611333689        3.4207606685030538     
   3.8750361613571642        3.4198515150366418     
   3.8803681615809600        3.4189426032008239     
   3.8857001618047557        3.4180339329313787     
   3.8910321620285511        3.4171255041641047     
   3.8963641622523468        3.4162173168348162     
   3.9016961624761421        3.4153093708793452     
   3.9070281626999379        3.4144016662335406     
   3.9123601629237332        3.4134942028332675     
   3.9176921631475290        3.4125869806144107     
   3.9230241633713248        3.4116799995128679     
   3.9283561635951201        3.4107732594645559     
   3.9336881638189158        3.4098667604054111     
   3.9390201640427112        3.4089605022713823     
   3.9443521642665069        3.4080544849984382     
   3.9496841644903022        3.4071487085225649     
   3.9550161647140980        3.4062431727797629     
   3.9603481649378938        3.4053378777060530     
   3.9656801651616891        3.4044328232374688     
   3.9710121653854848        3.4035280093100657     
   3.9763441656092802        3.4026234358599132     
   3.9816761658330759        3.4017191028230975     
   3.9870081660568713        3.4008150101357231     
   3.9923401662806670        3.3999111577339107     
   3.9976721665044628        3.3990075455538005     
   4.0030041667282585        3.3981041735315443     
   4.0083361669520539        3.3972010416033163     
   4.0136681671758492        3.3962981497053035     
   4.0190001673996445        3.3953954977737153     
   4.0243321676234407        3.3944930857447702     
   4.0296641678472360        3.3935909135547107     
   4.0349961680710313        3.3926889811397931     
   4.0403281682948275        3.3917872884362898     
   4.0456601685186229        3.3908858353804927     
   4.0509921687424182        3.3899846219087100     
   4.0563241689662135        3.3890836479572641     
   4.0616561691900097        3.3881829134624986     
   4.0669881694138050        3.3872824183607699     
   4.0723201696376004        3.3863821625884540     
   4.0776521698613966        3.3854821460819435     
   4.0829841700851919        3.3845823687776466     
   4.0883161703089872        3.3836828306119902     
   4.0936481705327825        3.3827835315214161     
   4.0989801707565787        3.3818844714423846     
   4.1043121709803740        3.3809856503113722     
   4.1096441712041694        3.3800870680648729     
   4.1149761714279656        3.3791887246393970     
   4.1203081716517609        3.3782906199714704     
   4.1256401718755562        3.3773927539976389     
   4.1309721720993515        3.3764951266544632     
   4.1363041723231477        3.3755977378785200     
   4.1416361725469431        3.3747005876064051     
   4.1469681727707384        3.3738036757747292     
   4.1523001729945346        3.3729070023201224     
   4.1576321732183299        3.3720105671792280     
   4.1629641734421252        3.3711143702887090     
   4.1682961736659205        3.3702184115852445     
   4.1736281738897167        3.3693226910055292     
   4.1789601741135121        3.3684272084862767     
   4.1842921743373074        3.3675319639642161     
   4.1896241745611036        3.3666369573760946     
   4.1949561747848989        3.3657421886586731     
   4.2002881750086942        3.3648476577487330     
   4.2056201752324895        3.3639533645830704     
   4.2109521754562858        3.3630593090984990     
   4.2162841756800811        3.3621654912318482     
   4.2216161759038764        3.3612719109199665     
   4.2269481761276726        3.3603785680997169     
   4.2322801763514679        3.3594854627079793     
   4.2376121765752632        3.3585925946816531     
   4.2429441767990586        3.3576999639576495     
   4.2482761770228548        3.3568075704729017     
   4.2536081772466501        3.3559154141643561     
   4.2589401774704454        3.3550234949689774     
   4.2642721776942416        3.3541318128237472     
   4.2696041779180369        3.3532403676656632     
   4.2749361781418322        3.3523491594317401     
   4.2802681783656276        3.3514581880590084     
   4.2856001785894238        3.3505674534845178     
   4.2909321788132191        3.3496769556453323     
   4.2962641790370144        3.3487866944785343     
   4.3015961792608106        3.3478966699212203     
   4.3069281794846059        3.3470068819105068     
   4.3122601797084013        3.3461173303835245     
   4.3175921799321966        3.3452280152774234     
   4.3229241801559928        3.3443389365293670     
   4.3282561803797881        3.3434500940765388     
   4.3335881806035834        3.3425614878561363     
   4.3389201808273796        3.3416731178053740     
   4.3442521810511749        3.3407849838614849     
   4.3495841812749703        3.3398970859617179     
   4.3549161814987656        3.3390094240433377     
   4.3602481817225618        3.3381219980436265     
   4.3655801819463571        3.3372348078998830     
   4.3709121821701524        3.3363478535494222     
   4.3762441823939486        3.3354611349295755     
   4.3815761826177440        3.3345746519776926     
   4.3869081828415393        3.3336884046311379     
   4.3922401830653346        3.3328023928272952     
   4.3975721832891308        3.3319166165035599     
   4.4029041835129261        3.3310310755973500     
   4.4082361837367214        3.3301457700460961     
   4.4135681839605176        3.3292606997872465     
   4.4189001841843130        3.3283758647582666     
   4.4242321844081083        3.3274912648966377     
   4.4295641846319036        3.3266069001398586     
   4.4348961848556998        3.3257227704254437     
   4.4402281850794951        3.3248388756909262     
   4.4455601853032904        3.3239552158738523     
   4.4508921855270867        3.3230717909117859     
   4.4562241857508820        3.3221886007423111     
   4.4615561859746773        3.3213056453030254     
   4.4668881861984726        3.3204229245315409     
   4.4722201864222688        3.3195404383654910     
   4.4775521866460641        3.3186581867425220     
   4.4828841868698595        3.3177761696002985     
   4.4882161870936557        3.3168943868765020     
   4.4935481873174510        3.3160128385088288     
   4.4988801875412463        3.3151315244349928     
   4.5042121877650416        3.3142504445927266     
   4.5095441879888378        3.3133695989197745     
   4.5148761882126331        3.3124889873539014     
   4.5202081884364285        3.3116086098328879     
   4.5255401886602247        3.3107284662945289     
   4.5308721888840200        3.3098485566766391     
   4.5362041891078153        3.3089688809170483     
   4.5415361893316106        3.3080894389536009     
   4.5468681895554068        3.3072102307241606     
   4.5522001897792022        3.3063312561666085     
   4.5575321900029975        3.3054525152188377     
   4.5628641902267937        3.3045740078187622     
   4.5681961904505890        3.3036957339043105     
   4.5735281906743843        3.3028176934134263     
   4.5788601908981796        3.3019398862840741     
   4.5841921911219758        3.3010623124542282     
   4.5895241913457712        3.3001849718618885     
   4.5948561915695665        3.2993078644450624     
   4.6001881917933627        3.2984309901417785     
   4.6055201920171580        3.2975543488900811     
   4.6108521922409533        3.2966779406280313     
   4.6161841924647486        3.2958017652937053     
   4.6215161926885449        3.2949258228251974     
   4.6268481929123402        3.2940501131606177     
   4.6321801931361355        3.2931746362380916     
   4.6375121933599317        3.2922993919957628     
   4.6428441935837270        3.2914243803717911     
   4.6481761938075223        3.2905496013043511     
   4.6535081940313177        3.2896750547316365     
   4.6588401942551139        3.2888007405918538     
   4.6641721944789092        3.2879266588232299     
   4.6695041947027045        3.2870528093640061     
   4.6748361949265007        3.2861791921524386     
   4.6801681951502960        3.2853058071268042     
   4.6855001953740913        3.2844326542253910     
   4.6908321955978867        3.2835597333865083     
   4.6961641958216829        3.2826870445484793     
   4.7014961960454782        3.2818145876496416     
   4.7068281962692735        3.2809423626283545     
   4.7121601964930697        3.2800703694229898     
   4.7174921967168650        3.2791986079719346     
   4.7228241969406604        3.2783270782135965     
   4.7281561971644557        3.2774557800863975     
   4.7334881973882519        3.2765847135287727     
   4.7388201976120472        3.2757138784791811     
   4.7441521978358425        3.2748432748760901     
   4.7494841980596387        3.2739729026579880     
   4.7548161982834340        3.2731027617633779     
   4.7601481985072294        3.2722328521307804     
   4.7654801987310247        3.2713631736987323     
   4.7708121989548209        3.2704937264057850     
   4.7761441991786162        3.2696245101905084     
   4.7814761994024115        3.2687555249914872     
   4.7868081996262077        3.2678867707473223     
   4.7921401998500031        3.2670182473966332     
   4.7974722000737984        3.2661499548780530     
   4.8028042002975937        3.2652818931302323     
   4.8081362005213899        3.2644140620918369     
   4.8134682007451852        3.2635464617015533     
   4.8188002009689805        3.2626790918980766     
   4.8241322011927767        3.2618119526201252     
   4.8294642014165721        3.2609450438064305     
   4.8347962016403674        3.2600783653957408     
   4.8401282018641627        3.2592119173268213     
   4.8454602020879589        3.2583456995384510     
   4.8507922023117542        3.2574797119694288     
   4.8561242025355495        3.2566139545585671     
   4.8614562027593458        3.2557484272446957     
   4.8667882029831411        3.2548831299666614     
   4.8721202032069364        3.2540180626633251     
   4.8774522034307317        3.2531532252735658     
   4.8827842036545279        3.2522886177362778     
   4.8881162038783232        3.2514242399903717     
   4.8934482041021186        3.2505600919747759     
   4.8987802043259148        3.2496961736284327     
   4.9041122045497101        3.2488324848903014     
   4.9094442047735054        3.2479690256993594     
   4.9147762049973007        3.2471057959945968     
   4.9201082052210969        3.2462427957150224     
   4.9254402054448922        3.2453800247996614     
   4.9307722056686876        3.2445174831875541     
   4.9361042058924838        3.2436551708177568     
   4.9414362061162791        3.2427930876293418     
   4.9467682063400744        3.2419312335614014     
   4.9521002065638697        3.2410696085530382     
   4.9574322067876659        3.2402082125433749     
   4.9627642070114613        3.2393470454715478     
   4.9680962072352566        3.2384861072767133     
   4.9734282074590528        3.2376253978980403     
   4.9787602076828481        3.2367649172747148     
   4.9840922079066434        3.2359046653459402     
   4.9894242081304387        3.2350446420509340     
   4.9947562083542349        3.2341848473289314     
   5.0000882085780303        3.2333252811191842     
   5.0054202088018256        3.2324659433609582     
   5.0107522090256218        3.2316068339935367     
   5.0160842092494171        3.2307479529562202     
   5.0214162094732124        3.2298893001883227     
   5.0267482096970078        3.2290308756291775     
   5.0320802099208040        3.2281726792181313     
   5.0374122101445993        3.2273147108945479     
   5.0427442103683946        3.2264569705978068     
   5.0480762105921908        3.2255994582673049     
   5.0534082108159861        3.2247421738424551     
   5.0587402110397814        3.2238851172626841     
   5.0640722112635768        3.2230282884674364     
   5.0694042114873730        3.2221716873961750     
   5.0747362117111683        3.2213153139883728     
   5.0800682119349636        3.2204591681835240     
   5.0854002121587598        3.2196032499211391     
   5.0907322123825551        3.2187475591407408     
   5.0960642126063505        3.2178920957818700     
   5.1013962128301458        3.2170368597840850     
   5.1067282130539420        3.2161818510869580     
   5.1120602132777373        3.2153270696300771     
   5.1173922135015326        3.2144725153530493     
   5.1227242137253288        3.2136181881954951     
   5.1280562139491241        3.2127640880970509     
   5.1333882141729195        3.2119102149973715     
   5.1387202143967148        3.2110565688361254     
   5.1440522146205110        3.2102031495529970     
   5.1493842148443063        3.2093499570876896     
   5.1547162150681016        3.2084969913799193     
   5.1600482152918978        3.2076442523694202     
   5.1653802155156932        3.2067917399959409     
   5.1707122157394885        3.2059394541992474     
   5.1760442159632838        3.2050873949191216     
   5.1813762161870800        3.2042355620953611     
   5.1867082164108753        3.2033839556677783     
   5.1920402166346706        3.2025325755762024     
   5.1973722168584668        3.2016814217604805     
   5.2027042170822622        3.2008304941604737     
   5.2080362173060575        3.1999797927160589     
   5.2133682175298528        3.1991293173671287     
   5.2187002177536490        3.1982790680535933     
   5.2240322179774443        3.1974290447153795     
   5.2293642182012396        3.1965792472924255     
   5.2346962184250359        3.1957296757246918     
   5.2400282186488312        3.1948803299521495     
   5.2453602188726265        3.1940312099147889     
   5.2506922190964218        3.1931823155526144     
   5.2560242193202180        3.1923336468056474     
   5.2613562195440133        3.1914852036139254     
   5.2666882197678087        3.1906369859175001     
   5.2720202199916049        3.1897889936564421     
   5.2773522202154002        3.1889412267708352     
   5.2826842204391955        3.1880936852007804     
   5.2880162206629908        3.1872463688863952     
   5.2933482208867870        3.1863992777678094     
   5.2986802211105823        3.1855524117851743     
   5.3040122213343777        3.1847057708786544     
   5.3093442215581739        3.1838593549884275     
   5.3146762217819692        3.1830131640546924     
   5.3200082220057645        3.1821671980176598     
   5.3253402222295598        3.1813214568175581     
   5.3306722224533560        3.1804759403946310     
   5.3360042226771514        3.1796306486891384     
   5.3413362229009467        3.1787855816413559     
   5.3466682231247429        3.1779407391915750     
   5.3520002233485382        3.1770961212801043     
   5.3573322235723335        3.1762517278472648     
   5.3626642237961288        3.1754075588333968     
   5.3679962240199250        3.1745636141788554     
   5.3733282242437204        3.1737198938240110     
   5.3786602244675157        3.1728763977092509     
   5.3839922246913119        3.1720331257749770     
   5.3893242249151072        3.1711900779616080     
   5.3946562251389025        3.1703472542095770     
   5.3999882253626978        3.1695046544593359     
   5.4053202255864941        3.1686622786513494     
   5.4106522258102894        3.1678201267260993     
   5.4159842260340847        3.1669781986240828     
   5.4213162262578809        3.1661364942858139     
   5.4266482264816762        3.1652950136518205     
   5.4319802267054715        3.1644537566626498     
   5.4373122269292669        3.1636127232588604     
   5.4426442271530631        3.1627719133810293     
   5.4479762273768584        3.1619313269697487     
   5.4533082276006537        3.1610909639656266     
   5.4586402278244499        3.1602508243092884     
   5.4639722280482452        3.1594109079413721     
   5.4693042282720405        3.1585712148025338     
   5.4746362284958359        3.1577317448334443     
   5.4799682287196321        3.1568924979747912     
   5.4853002289434274        3.1560534741672774     
   5.4906322291672227        3.1552146733516198     
   5.4959642293910189        3.1543760954685545     
   5.5012962296148142        3.1535377404588307     
   5.5066282298386096        3.1526996082632137     
   5.5119602300624049        3.1518616988224863     
   5.5172922302862011        3.1510240120774444     
   5.5226242305099964        3.1501865479689015     
   5.5279562307337917        3.1493493064376867     
   5.5332882309575879        3.1485122874246443     
   5.5386202311813832        3.1476754908706326     
   5.5439522314051786        3.1468389167165305     
   5.5492842316289739        3.1460025649032275     
   5.5546162318527701        3.1451664353716327     
   5.5599482320765654        3.1443305280626666     
   5.5652802323003607        3.1434948429172702     
   5.5706122325241569        3.1426593798763971     
   5.5759442327479523        3.1418241388810166     
   5.5812762329717476        3.1409891198721156     
   5.5866082331955429        3.1401543227906945     
   5.5919402334193391        3.1393197475777712     
   5.5972722336431344        3.1384853941743787     
   5.6026042338669297        3.1376512625215649     
   5.6079362340907259        3.1368173525603940     
   5.6132682343145213        3.1359836642319463     
   5.6186002345383166        3.1351501974773170     
   5.6239322347621119        3.1343169522376177     
   5.6292642349859081        3.1334839284539733     
   5.6345962352097034        3.1326511260675285     
   5.6399282354334987        3.1318185450194416     
   5.6452602356572950        3.1309861852508836     
   5.6505922358810903        3.1301540467030469     
   5.6559242361048856        3.1293221293171349     
   5.6612562363286809        3.1284904330343677     
   5.6665882365524771        3.1276589577959824     
   5.6719202367762724        3.1268277035432313     
   5.6772522370000678        3.1259966702173800     
   5.6825842372238640        3.1251658577597130     
   5.6879162374476593        3.1243352661115300     
   5.6932482376714546        3.1235048952141442     
   5.6985802378952499        3.1226747450088839     
   5.7039122381190461        3.1218448154370972     
   5.7092442383428414        3.1210151064401437     
   5.7145762385666368        3.1201856179594003     
   5.7199082387904330        3.1193563499362580     
   5.7252402390142283        3.1185273023121280     
   5.7305722392380236        3.1176984750284307     
   5.7359042394618189        3.1168698680266052     
   5.7412362396856151        3.1160414812481068     
   5.7465682399094105        3.1152133146344072     
   5.7519002401332058        3.1143853681269884     
   5.7572322403570020        3.1135576416673536     
   5.7625642405807973        3.1127301351970202     
   5.7678962408045926        3.1119028486575195     
   5.7732282410283879        3.1110757819903991     
   5.7785602412521841        3.1102489351372222     
   5.7838922414759795        3.1094223080395680     
   5.7892242416997748        3.1085959006390320     
   5.7945562419235710        3.1077697128772224     
   5.7998882421473663        3.1069437446957662     
   5.8052202423711616        3.1061179960363030     
   5.8105522425949570        3.1052924668404902     
   5.8158842428187532        3.1044671570499993     
   5.8212162430425485        3.1036420666065174     
   5.8265482432663438        3.1028171954517476     
   5.8318802434901400        3.1019925435274085     
   5.8372122437139353        3.1011681107752351     
   5.8425442439377306        3.1003438971369763     
   5.8478762441615260        3.0995199025543965     
   5.8532082443853222        3.0986961269692754     
   5.8585402446091175        3.0978725703234096     
   5.8638722448329128        3.0970492325586121     
   5.8692042450567090        3.0962261136167073     
   5.8745362452805043        3.0954032134395382     
   5.8798682455042997        3.0945805319689628     
   5.8852002457280950        3.0937580691468543     
   5.8905322459518912        3.0929358249151009     
   5.8958642461756865        3.0921137992156078     
   5.9011962463994818        3.0912919919902926     
   5.9065282466232780        3.0904704031810915     
   5.9118602468470733        3.0896490327299548     
   5.9171922470708687        3.0888278805788492     
   5.9225242472946640        3.0880069466697533     
   5.9278562475184602        3.0871862309446660     
   5.9331882477422555        3.0863657333455987     
   5.9385202479660508        3.0855454538145795     
   5.9438522481898470        3.0847253922936497     
   5.9491842484136424        3.0839055487248697     
   5.9545162486374377        3.0830859230503114     
   5.9598482488612330        3.0822665152120647     
   5.9651802490850292        3.0814473251522343     
   5.9705122493088245        3.0806283528129397     
   5.9758442495326198        3.0798095981363152     
   5.9811762497564160        3.0789910610645133     
   5.9865082499802114        3.0781727415396984     
   5.9918402502040067        3.0773546395040530     
   5.9971722504278020        3.0765367548997729     
   6.0025042506515982        3.0757190876690701     
   6.0078362508753935        3.0749016377541745     
   6.0131682510991888        3.0740844050973255     
   6.0185002513229851        3.0732673896407841     
   6.0238322515467804        3.0724505913268216     
   6.0291642517705757        3.0716340100977284     
   6.0344962519943710        3.0708176458958074     
   6.0398282522181672        3.0700014986633790     
   6.0451602524419625        3.0691855683427773     
   6.0504922526657579        3.0683698548763538     
   6.0558242528895541        3.0675543582064737     
   6.0611562531133494        3.0667390782755155     
   6.0664882533371447        3.0659240150258795     
   6.0718202535609400        3.0651091683999727     
   6.0771522537847362        3.0642945383402256     
   6.0824842540085315        3.0634801247890779     
   6.0878162542323269        3.0626659276889869     
   6.0931482544561231        3.0618519469824275     
   6.0984802546799184        3.0610381826118855     
   6.1038122549037137        3.0602246345198640     
   6.1091442551275090        3.0594113026488836     
   6.1144762553513052        3.0585981869414751     
   6.1198082555751006        3.0577852873401912     
   6.1251402557988959        3.0569726037875933     
   6.1304722560226921        3.0561601362262616     
   6.1358042562464874        3.0553478845987914     
   6.1411362564702827        3.0545358488477921     
   6.1464682566940780        3.0537240289158909     
   6.1518002569178742        3.0529124247457253     
   6.1571322571416696        3.0521010362799545     
   6.1624642573654649        3.0512898634612471     
   6.1677962575892611        3.0504789062322910     
   6.1731282578130564        3.0496681645357864     
   6.1784602580368517        3.0488576383144506     
   6.1837922582606470        3.0480473275110160     
   6.1891242584844433        3.0472372320682299     
   6.1944562587082386        3.0464273519288541     
   6.1997882589320339        3.0456176870356670     
   6.2051202591558301        3.0448082373314609     
   6.2104522593796254        3.0439990027590444     
   6.2157842596034207        3.0431899832612404     
   6.2211162598272161        3.0423811787808868     
   6.2264482600510123        3.0415725892608374     
   6.2317802602748076        3.0407642146439628     
   6.2371122604986029        3.0399560548731452     
   6.2424442607223991        3.0391481098912831     
   6.2477762609461944        3.0383403796412938     
   6.2531082611699897        3.0375328640661050     
   6.2584402613937851        3.0367255631086616     
   6.2637722616175813        3.0359184767119229     
   6.2691042618413766        3.0351116048188649     
   6.2744362620651719        3.0343049473724770     
   6.2797682622889681        3.0334985043157654     
   6.2851002625127634        3.0326922755917503     
   6.2904322627365588        3.0318862611434669     
   6.2957642629603541        3.0310804609139663     
   6.3010962631841503        3.0302748748463149     
   6.3064282634079456        3.0294695028835927     
   6.3117602636317409        3.0286643449688970     
   6.3170922638555371        3.0278594010453386     
   6.3224242640793324        3.0270546710560442     
   6.3277562643031278        3.0262501549441549     
   6.3330882645269231        3.0254458526528278     
   6.3384202647507193        3.0246417641252337     
   6.3437522649745146        3.0238378893045601     
   6.3490842651983099        3.0230342281340103     
   6.3544162654221061        3.0222307805567992     
   6.3597482656459015        3.0214275465161604     
   6.3650802658696968        3.0206245259553390     
   6.3704122660934921        3.0198217188176013     
   6.3757442663172883        3.0190191250462206     
   6.3810762665410836        3.0182167445844925     
   6.3864082667648789        3.0174145773757219     
   6.3917402669886751        3.0166126233632333     
   6.3970722672124705        3.0158108824903636     
   6.4024042674362658        3.0150093547004659     
   6.4077362676600611        3.0142080399369071     
   6.4130682678838573        3.0134069381430706     
   6.4184002681076526        3.0126060492623559     
   6.4237322683314479        3.0118053732381731     
   6.4290642685552442        3.0110049100139520     
   6.4343962687790395        3.0102046595331355     
   6.4397282690028348        3.0094046217391806     
   6.4450602692266301        3.0086047965755620     
   6.4503922694504263        3.0078051839857660     
   6.4557242696742216        3.0070057839132964     
   6.4610562698980170        3.0062065963016726     
   6.4663882701218132        3.0054076210944261     
   6.4717202703456085        3.0046088582351058     
   6.4770522705694038        3.0038103076672735     
   6.4823842707931991        3.0030119693345103     
   6.4877162710169953        3.0022138431804066     
   6.4930482712407906        3.0014159291485720     
   6.4983802714645860        3.0006182271826285     
   6.5037122716883822        2.9998207372262149     
   6.5090442719121775        2.9990234592229847     
   6.5143762721359728        2.9982263931166049     
   6.5197082723597681        2.9974295388507599     
   6.5250402725835643        2.9966328963691460     
   6.5303722728073597        2.9958364656154788     
   6.5357042730311550        2.9950402465334829     
   6.5410362732549512        2.9942442390669028     
   6.5463682734787465        2.9934484431594965     
   6.5517002737025418        2.9926528587550374     
   6.5570322739263371        2.9918574857973113     
   6.5623642741501333        2.9910623242301235     
   6.5676962743739287        2.9902673739972894     
   6.5730282745977240        2.9894726350426422     
   6.5783602748215202        2.9886781073100295     
   6.5836922750453155        2.9878837907433131     
   6.5890242752691108        2.9870896852863726     
   6.5943562754929061        2.9862957908830960     
   6.5996882757167024        2.9855021074773940     
   6.6050202759404977        2.9847086350131882     
   6.6103522761642930        2.9839153734344142     
   6.6156842763880892        2.9831223226850252     
   6.6210162766118845        2.9823294827089861     
   6.6263482768356798        2.9815368534502804     
   6.6316802770594752        2.9807444348529035     
   6.6370122772832714        2.9799522268608682     
   6.6423442775070667        2.9791602294181985     
   6.6476762777308620        2.9783684424689376     
   6.6530082779546582        2.9775768659571411     
   6.6583402781784535        2.9767854998268790     
   6.6636722784022488        2.9759943440222387     
   6.6690042786260442        2.9752033984873187     
   6.6743362788498404        2.9744126631662362     
   6.6796682790736357        2.9736221380031211     
   6.6850002792974310        2.9728318229421187     
   6.6903322795212272        2.9720417179273881     
   6.6956642797450225        2.9712518229031049     
   6.7009962799688179        2.9704621378134592     
   6.7063282801926132        2.9696726626026546     
   6.7116602804164094        2.9688833972149111     
   6.7169922806402047        2.9680943415944636     
   6.7223242808640000        2.9673054956855598     
   6.7276562810877962        2.9665168594324638     
   6.7329882813115915        2.9657284327794553     
   6.7383202815353869        2.9649402156708260     
   6.7436522817591822        2.9641522080508853     
   6.7489842819829784        2.9633644098639560     
   6.7543162822067737        2.9625768210543764     
   6.7596482824305690        2.9617894415664994     
   6.7649802826543652        2.9610022713446913     
   6.7703122828781606        2.9602153103333348     
   6.7756442831019559        2.9594285584768274     
   6.7809762833257512        2.9586420157195801     
   6.7863082835495474        2.9578556820060200     
   6.7916402837733427        2.9570695572805885     
   6.7969722839971380        2.9562836414877411     
   6.8023042842209342        2.9554979345719499     
   6.8076362844447296        2.9547124364776995     
   6.8129682846685249        2.9539271471494901     
   6.8183002848923202        2.9531420665318375     
   6.8236322851161164        2.9523571945692706     
   6.8289642853399117        2.9515725312063363     
   6.8342962855637071        2.9507880763875911     
   6.8396282857875033        2.9500038300576108     
   6.8449602860112986        2.9492197921609833     
   6.8502922862350939        2.9484359626423133     
   6.8556242864588892        2.9476523414462181     
   6.8609562866826854        2.9468689285173313     
   6.8662882869064807        2.9460857238003002     
   6.8716202871302761        2.9453027272397874     
   6.8769522873540723        2.9445199387804699     
   6.8822842875778676        2.9437373583670396     
   6.8876162878016629        2.9429549859442030     
   6.8929482880254582        2.9421728214566816     
   6.8982802882492544        2.9413908648492102     
   6.9036122884730498        2.9406091160665415     
   6.9089442886968451        2.9398275750534388     
   6.9142762889206413        2.9390462417546828     
   6.9196082891444366        2.9382651161150681     
   6.9249402893682319        2.9374841980794044     
   6.9302722895920272        2.9367034875925153     
   6.9356042898158234        2.9359229845992392     
   6.9409362900396188        2.9351426890444299     
   6.9462682902634141        2.9343626008729560     
   6.9516002904872103        2.9335827200296980     
   6.9569322907110056        2.9328030464595547     
   6.9622642909348009        2.9320235801074386     
   6.9675962911585962        2.9312443209182755     
   6.9729282913823925        2.9304652688370059     
   6.9782602916061878        2.9296864238085862     
   6.9835922918299831        2.9289077857779873     
   6.9889242920537793        2.9281293546901934     
   6.9942562922775746        2.9273511304902051     
   6.9995882925013699        2.9265731131230366     
   7.0049202927251653        2.9257953025337162     
   7.0102522929489615        2.9250176986672876     
   7.0155842931727568        2.9242403014688101     
   7.0209162933965521        2.9234631108833540     
   7.0262482936203483        2.9226861268560089     
   7.0315802938441436        2.9219093493318757     
   7.0369122940679389        2.9211327782560716     
   7.0422442942917343        2.9203564135737277     
   7.0475762945155305        2.9195802552299885     
   7.0529082947393258        2.9188043031700159     
   7.0582402949631211        2.9180285573389835     
   7.0635722951869173        2.9172530176820803     
   7.0689042954107126        2.9164776841445121     
   7.0742362956345080        2.9157025566714969     
   7.0795682958583033        2.9149276352082678     
   7.0849002960820995        2.9141529197000713     
   7.0902322963058948        2.9133784100921707     
   7.0955642965296901        2.9126041063298422     
   7.1008962967534863        2.9118300083583777     
   7.1062282969772816        2.9110561161230830     
   7.1115602972010770        2.9102824295692784     
   7.1168922974248723        2.9095089486422991     
   7.1222242976486685        2.9087356732874934     
   7.1275562978724638        2.9079626034502266     
   7.1328882980962591        2.9071897390758763     
   7.1382202983200553        2.9064170801098363     
   7.1435522985438507        2.9056446264975131     
   7.1488842987676460        2.9048723781843302     
   7.1542162989914413        2.9041003351157233     
   7.1595482992152375        2.9033284972371431     
   7.1648802994390328        2.9025568644940551     
   7.1702122996628281        2.9017854368319402     
   7.1755442998866243        2.9010142141962931     
   7.1808763001104197        2.9002431965326210     
   7.1862083003342150        2.8994723837864504     
   7.1915403005580103        2.8987017759033158     
   7.1968723007818065        2.8979313728287712     
   7.2022043010056018        2.8971611745083847     
   7.2075363012293971        2.8963911808877363     
   7.2128683014531934        2.8956213919124218     
   7.2182003016769887        2.8948518075280525     
   7.2235323019007840        2.8940824276802521     
   7.2288643021245793        2.8933132523146612     
   7.2341963023483755        2.8925442813769311     
   7.2395283025721708        2.8917755148127329     
   7.2448603027959662        2.8910069525677469     
   7.2501923030197624        2.8902385945876707     
   7.2555243032435577        2.8894704408182164     
   7.2608563034673530        2.8887024912051089     
   7.2661883036911483        2.8879347456940883     
   7.2715203039149445        2.8871672042309107     
   7.2768523041387398        2.8863998667613440     
   7.2821843043625352        2.8856327332311720     
   7.2875163045863314        2.8848658035861927     
   7.2928483048101267        2.8840990777722189     
   7.2981803050339220        2.8833325557350760     
   7.3035123052577173        2.8825662374206065     
   7.3088443054815135        2.8818001227746657     
   7.3141763057053089        2.8810342117431231     
   7.3195083059291042        2.8802685042718634     
   7.3248403061529004        2.8795030003067854     
   7.3301723063766957        2.8787376997938008     
   7.3355043066004910        2.8779726026788390     
   7.3408363068242863        2.8772077089078407     
   7.3461683070480825        2.8764430184267624     
   7.3515003072718779        2.8756785311815731     
   7.3568323074956732        2.8749142471182614     
   7.3621643077194694        2.8741501661828233     
   7.3674963079432647        2.8733862883212735     
   7.3728283081670600        2.8726226134796393     
   7.3781603083908553        2.8718591416039643     
   7.3834923086146516        2.8710958726403040     
   7.3888243088384469        2.8703328065347300     
   7.3941563090622422        2.8695699432333290     
   7.3994883092860384        2.8688072826821971     
   7.4048203095098337        2.8680448248274515     
   7.4101523097336290        2.8672825696152189     
   7.4154843099574244        2.8665205169916415     
   7.4208163101812206        2.8657586669028778     
   7.4261483104050159        2.8649970192950982     
   7.4314803106288112        2.8642355741144878     
   7.4368123108526074        2.8634743313072479     
   7.4421443110764027        2.8627132908195909     
   7.4474763113001980        2.8619524525977460     
   7.4528083115239934        2.8611918165879566     
   7.4581403117477896        2.8604313827364782     
   7.4634723119715849        2.8596711509895840     
   7.4688043121953802        2.8589111212935574     
   7.4741363124191764        2.8581512935947004     
   7.4794683126429717        2.8573916678393259     
   7.4848003128667671        2.8566322439737628     
   7.4901323130905624        2.8558730219443529     
   7.4954643133143586        2.8551140016974541     
   7.5007963135381539        2.8543551831794374     
   7.5061283137619492        2.8535965663366878     
   7.5114603139857454        2.8528381511156042     
   7.5167923142095407        2.8520799374626025     
   7.5221243144333361        2.8513219253241098     
   7.5274563146571323        2.8505641146465694     
   7.5327883148809276        2.8498065053764363     
   7.5381203151047229        2.8490490974601825     
   7.5434523153285182        2.8482918908442931     
   7.5487843155523144        2.8475348854752665     
   7.5541163157761098        2.8467780812996164     
   7.5594483159999051        2.8460214782638724     
   7.5647803162237013        2.8452650763145746     
   7.5701123164474966        2.8445088753982803     
   7.5754443166712919        2.8437528754615582     
   7.5807763168950872        2.8429970764509953     
   7.5861083171188834        2.8422414783131877     
   7.5914403173426788        2.8414860809947506     
   7.5967723175664741        2.8407308844423094     
   7.6021043177902703        2.8399758886025070     
   7.6074363180140656        2.8392210934219979     
   7.6127683182378609        2.8384664988474522     
   7.6181003184616563        2.8377121048255542     
   7.6234323186854525        2.8369579113030010     
   7.6287643189092478        2.8362039182265057     
   7.6340963191330431        2.8354501255427937     
   7.6394283193568393        2.8346965331986063     
   7.6447603195806346        2.8339431411406983     
   7.6500923198044299        2.8331899493158383     
   7.6554243200282253        2.8324369576708084     
   7.6607563202520215        2.8316841661524075     
   7.6660883204758168        2.8309315747074457     
   7.6714203206996121        2.8301791832827479     
   7.6767523209234083        2.8294269918251556     
   7.6820843211472036        2.8286750002815197     
   7.6874163213709990        2.8279232085987109     
   7.6927483215947943        2.8271716167236094     
   7.6980803218185905        2.8264202246031109     
   7.7034123220423858        2.8256690321841273     
   7.7087443222661811        2.8249180394135811     
   7.7140763224899773        2.8241672462384120     
   7.7194083227137726        2.8234166526055708     
   7.7247403229375680        2.8226662584620263     
   7.7300723231613633        2.8219160637547569     
   7.7354043233851595        2.8211660684307587     
   7.7407363236089548        2.8204162724370407     
   7.7460683238327501        2.8196666757206259     
   7.7514003240565463        2.8189172782285494     
   7.7567323242803417        2.8181680799078639     
   7.7620643245041370        2.8174190807056343     
   7.7673963247279323        2.8166702805689403     
   7.7727283249517285        2.8159216794448749     
   7.7780603251755238        2.8151732772805445     
   7.7833923253993191        2.8144250740230716     
   7.7887243256231153        2.8136770696195907     
   7.7940563258469107        2.8129292640172521     
   7.7993883260707060        2.8121816571632205     
   7.8047203262945013        2.8114342490046713     
   7.8100523265182975        2.8106870394887968     
   7.8153843267420928        2.8099400285628024     
   7.8207163269658881        2.8091932161739095     
   7.8260483271896844        2.8084466022693499     
   7.8313803274134797        2.8077001867963718     
   7.8367123276372750        2.8069539697022385     
   7.8420443278610703        2.8062079509342235     
   7.8473763280848665        2.8054621304396177     
   7.8527083283086618        2.8047165081657246     
   7.8580403285324572        2.8039710840598628     
   7.8633723287562534        2.8032258580693625     
   7.8687043289800487        2.8024808301415720     
   7.8740363292038440        2.8017360002238494     
   7.8793683294276393        2.8009913682635679     
   7.8847003296514355        2.8002469342081171     
   7.8900323298752308        2.7995026980048974     
   7.8953643300990262        2.7987586596013259     
   7.9006963303228224        2.7980148189448308     
   7.9060283305466177        2.7972711759828561     
   7.9113603307704130        2.7965277306628602     
   7.9166923309942083        2.7957844829323149     
   7.9220243312180045        2.7950414327387039     
   7.9273563314417999        2.7942985800295292     
   7.9326883316655952        2.7935559247523032     
   7.9380203318893914        2.7928134668545521     
   7.9433523321131867        2.7920712062838202     
   7.9486843323369820        2.7913291429876601     
   7.9540163325607773        2.7905872769136422     
   7.9593483327845735        2.7898456080093501     
   7.9646803330083689        2.7891041362223805     
   7.9700123332321642        2.7883628615003442     
   7.9753443334559604        2.7876217837908666     
   7.9806763336797557        2.7868809030415869     
   7.9860083339035510        2.7861402192001572     
   7.9913403341273463        2.7853997322142448     
   7.9966723343511426        2.7846594420315296     
   8.0020043345749379        2.7839193485997074     
   8.0073363347987332        2.7831794518664852     
   8.0126683350225285        2.7824397517795862     
   8.0180003352463238        2.7817002482867466     
   8.0233323354701209        2.7809609413357173     
   8.0286643356939162        2.7802218308742606     
   8.0339963359177116        2.7794829168501556     
   8.0393283361415069        2.7787441992111939     
   8.0446603363653022        2.7780056779051816     
   8.0499923365890975        2.7772673528799370     
   8.0553243368128928        2.7765292240832946     
   8.0606563370366899        2.7757912914631007     
   8.0659883372604853        2.7750535549672173     
   8.0713203374842806        2.7743160145435199     
   8.0766523377080759        2.7735786701398961     
   8.0819843379318712        2.7728415217042492     
   8.0873163381556665        2.7721045691844957     
   8.0926483383794618        2.7713678125285655     
   8.0979803386032589        2.7706312516844034     
   8.1033123388270543        2.7698948865999675     
   8.1086443390508496        2.7691587172232293     
   8.1139763392746449        2.7684227435021742     
   8.1193083394984402        2.7676869653848035     
   8.1246403397222355        2.7669513828191281     
   8.1299723399460309        2.7662159957531771     
   8.1353043401698280        2.7654808041349899     
   8.1406363403936233        2.7647458079126226     
   8.1459683406174186        2.7640110070341435     
   8.1513003408412139        2.7632764014476350     
   8.1566323410650092        2.7625419911011928     
   8.1619643412888045        2.7618077759429278     
   8.1672963415125999        2.7610737559209624     
   8.1726283417363970        2.7603399309834358     
   8.1779603419601923        2.7596063010784988     
   8.1832923421839876        2.7588728661543152     
   8.1886243424077829        2.7581396261590658     
   8.1939563426315782        2.7574065810409429     
   8.1992883428553736        2.7566737307481519     
   8.2046203430791689        2.7559410752289146     
   8.2099523433029660        2.7552086144314627     
   8.2152843435267613        2.7544763483040469     
   8.2206163437505566        2.7537442767949263     
   8.2259483439743519        2.7530123998523770     
   8.2312803441981472        2.7522807174246884     
   8.2366123444219426        2.7515492294601631     
   8.2419443446457379        2.7508179359071168     
   8.2472763448695350        2.7500868367138800     
   8.2526083450933303        2.7493559318287981     
   8.2579403453171256        2.7486252212002262     
   8.2632723455409209        2.7478947047765381     
   8.2686043457647163        2.7471643825061176     
   8.2739363459885116        2.7464342543373643     
   8.2792683462123069        2.7457043202186906     
   8.2846003464361040        2.7449745800985212     
   8.2899323466598993        2.7442450339252979     
   8.2952643468836946        2.7435156816474744     
   8.3005963471074899        2.7427865232135171     
   8.3059283473312853        2.7420575585719074     
   8.3112603475550806        2.7413287876711410     
   8.3165923477788759        2.7406002104597240     
   8.3219243480026730        2.7398718268861817     
   8.3272563482264683        2.7391436368990472     
   8.3325883484502636        2.7384156404468714     
   8.3379203486740590        2.7376878374782176     
   8.3432523488978543        2.7369602279416618     
   8.3485843491216496        2.7362328117857952     
   8.3539163493454449        2.7355055889592221     
   8.3592483495692420        2.7347785594105591     
   8.3645803497930373        2.7340517230884385     
   8.3699123500168326        2.7333250799415065     
   8.3752443502406280        2.7325986299184208     
   8.3805763504644233        2.7318723729678536     
   8.3859083506882186        2.7311463090384906     
   8.3912403509120139        2.7304204380790331     
   8.3965723511358110        2.7296947600381927     
   8.4019043513596063        2.7289692748646983     
   8.4072363515834017        2.7282439825072893     
   8.4125683518071970        2.7275188829147199     
   8.4179003520309923        2.7267939760357578     
   8.4232323522547876        2.7260692618191862     
   8.4285643524785829        2.7253447402137976     
   8.4338963527023800        2.7246204111684018     
   8.4392283529261753        2.7238962746318216     
   8.4445603531499707        2.7231723305528921     
   8.4498923533737660        2.7224485788804640     
   8.4552243535975613        2.7217250195633991     
   8.4605563538213566        2.7210016525505751     
   8.4658883540451519        2.7202784777908815     
   8.4712203542689490        2.7195554952332222     
   8.4765523544927444        2.7188327048265153     
   8.4818843547165397        2.7181101065196911     
   8.4872163549403350        2.7173877002616940     
   8.4925483551641303        2.7166654860014834     
   8.4978803553879256        2.7159434636880291     
   8.5032123556117210        2.7152216332703190     
   8.5085443558355180        2.7144999946973494     
   8.5138763560593134        2.7137785479181336     
   8.5192083562831087        2.7130572928816981     
   8.5245403565069040        2.7123362295370823     
   8.5298723567306993        2.7116153578333391     
   8.5352043569544946        2.7108946777195335     
   8.5405363571782900        2.7101741891447482     
   8.5458683574020871        2.7094538920580749     
   8.5512003576258824        2.7087337864086223     
   8.5565323578496777        2.7080138721455098     
   8.5618643580734730        2.7072941492178724     
   8.5671963582972683        2.7065746175748573     
   8.5725283585210637        2.7058552771656270     
   8.5778603587448590        2.7051361279393542     
   8.5831923589686561        2.7044171698452288     
   8.5885243591924514        2.7036984028324516     
   8.5938563594162467        2.7029798268502385     
   8.5991883596400420        2.7022614418478192     
   8.6045203598638373        2.7015432477744339     
   8.6098523600876327        2.7008252445793399     
   8.6151843603114280        2.7001074322118055     
   8.6205163605352251        2.6993898106211143     
   8.6258483607590204        2.6986723797565619     
   8.6311803609828157        2.6979551395674575     
   8.6365123612066110        2.6972380900031268     
   8.6418443614304064        2.6965212310129028     
   8.6471763616542017        2.6958045625461384     
   8.6525083618779970        2.6950880845521961     
   8.6578403621017941        2.6943717969804517     
   8.6631723623255894        2.6936556997802996     
   8.6685043625493847        2.6929397929011385     
   8.6738363627731800        2.6922240762923897     
   8.6791683629969754        2.6915085499034817     
   8.6845003632207707        2.6907932136838602     
   8.6898323634445660        2.6900780675829821     
   8.6951643636683631        2.6893631115503194     
   8.7004963638921584        2.6886483455353556     
   8.7058283641159537        2.6879337694875893     
   8.7111603643397491        2.6872193833565317     
   8.7164923645635444        2.6865051870917078     
   8.7218243647873397        2.6857911806426560     
   8.7271563650111350        2.6850773639589267     
   8.7324883652349321        2.6843637369900861     
   8.7378203654587274        2.6836502996857128     
   8.7431523656825227        2.6829370519953981     
   8.7484843659063181        2.6822239938687478     
   8.7538163661301134        2.6815111252553794     
   8.7591483663539087        2.6807984461049279     
   8.7644803665777040        2.6800859563670336     
   8.7698123668015011        2.6793736559913599     
   8.7751443670252964        2.6786615449275768     
   8.7804763672490918        2.6779496231253703     
   8.7858083674728871        2.6772378905344398     
   8.7911403676966824        2.6765263471044975     
   8.7964723679204777        2.6758149927852686     
   8.8018043681442730        2.6751038275264922     
   8.8071363683680701        2.6743928512779207     
   8.8124683685918654        2.6736820639893208     
   8.8178003688156608        2.6729714656104702     
   8.8231323690394561        2.6722610560911617     
   8.8284643692632514        2.6715508353812019     
   8.8337963694870467        2.6708408034304099     
   8.8391283697108420        2.6701309601886161     
   8.8444603699346391        2.6694213056056681     
   8.8497923701584345        2.6687118396314249     
   8.8551243703822298        2.6680025622157588     
   8.8604563706060251        2.6672934733085558     
   8.8657883708298204        2.6665845728597155     
   8.8711203710536157        2.6658758608191482     
   8.8764523712774110        2.6651673371367819     
   8.8817843715012081        2.6644590017625545     
   8.8871163717250035        2.6637508546464184     
   8.8924483719487988        2.6630428957383390     
   8.8977803721725941        2.6623351249882958     
   8.9031123723963894        2.6616275423462818     
   8.9084443726201847        2.6609201477623006     
   8.9137763728439801        2.6602129411863724     
   8.9191083730677772        2.6595059225685285     
   8.9244403732915725        2.6587990918588145     
   8.9297723735153678        2.6580924490072899     
   8.9351043737391631        2.6573859939640254     
   8.9404363739629584        2.6566797266791067     
   8.9457683741867537        2.6559736471026327     
   8.9511003744105491        2.6552677551847146     
   8.9564323746343462        2.6545620508754775     
   8.9617643748581415        2.6538565341250595     
   8.9670963750819368        2.6531512048836130     
   8.9724283753057321        2.6524460631013005     
   8.9777603755295274        2.6517411087283014     
   8.9830923757533228        2.6510363417148075     
   8.9884243759771181        2.6503317620110227     
   8.9937563762009152        2.6496273695671650     
   8.9990883764247105        2.6489231643334645     
   9.0044203766485058        2.6482191462601659     
   9.0097523768723011        2.6475153152975262     
   9.0150843770960964        2.6468116713958167     
   9.0204163773198918        2.6461082145053214     
   9.0257483775436871        2.6454049445763359     
   9.0310803777674842        2.6447018615591715     
   9.0364123779912795        2.6439989654041511     
   9.0417443782150748        2.6432962560616127     
   9.0470763784388701        2.6425937334819047     
   9.0524083786626655        2.6418913976153910     
   9.0577403788864608        2.6411892484124464     
   9.0630723791102561        2.6404872858234629     
   9.0684043793340532        2.6397855097988394     
   9.0737363795578485        2.6390839202889955     
   9.0790683797816438        2.6383825172443576     
   9.0844003800054391        2.6376813006153688     
   9.0897323802292345        2.6369802703524861     
   9.0950643804530298        2.6362794264061735     
   9.1003963806768251        2.6355787687269174     
   9.1057283809006222        2.6348782972652089     
   9.1110603811244175        2.6341780119715588     
   9.1163923813482128        2.6334779127964865     
   9.1217243815720082        2.6327779996905276     
   9.1270563817958035        2.6320782726042280     
   9.1323883820195988        2.6313787314881498     
   9.1377203822433941        2.6306793762928655     
   9.1430523824671912        2.6299802069689617     
   9.1483843826909865        2.6292812234670393     
   9.1537163829147818        2.6285824257377119     
   9.1590483831385772        2.6278838137316041     
   9.1643803833623725        2.6271853873993560     
   9.1697123835861678        2.6264871466916215     
   9.1750443838099631        2.6257890915590631     
   9.1803763840337602        2.6250912219523612     
   9.1857083842575555        2.6243935378222081     
   9.1910403844813509        2.6236960391193085     
   9.1963723847051462        2.6229987257943801     
   9.2017043849289415        2.6223015977981539     
   9.2070363851527368        2.6216046550813745     
   9.2123683853765321        2.6209078975947984     
   9.2177003856003292        2.6202113252891959     
   9.2230323858241245        2.6195149381153522     
   9.2283643860479199        2.6188187360240618     
   9.2336963862717152        2.6181227189661351     
   9.2390283864955105        2.6174268868923951     
   9.2443603867193058        2.6167312397536784     
   9.2496923869431011        2.6160357775008314     
   9.2550243871668982        2.6153405000847183     
   9.2603563873906936        2.6146454074562118     
   9.2656883876144889        2.6139504995662017     
   9.2710203878382842        2.6132557763655893     
   9.2763523880620795        2.6125612378052869     
   9.2816843882858748        2.6118668838362238     
   9.2870163885096702        2.6111727144093386     
   9.2923483887334672        2.6104787294755849     
   9.2976803889572626        2.6097849289859294     
   9.3030123891810579        2.6090913128913518     
   9.3083443894048532        2.6083978811428419     
   9.3136763896286485        2.6077046336914087     
   9.3190083898524438        2.6070115704880670     
   9.3243403900762392        2.6063186914838514     
   9.3296723903000363        2.6056259966298043     
   9.3350043905238316        2.6049334858769848     
   9.3403363907476269        2.6042411591764614     
   9.3456683909714222        2.6035490164793180     
   9.3510003911952175        2.6028570577366512     
   9.3563323914190129        2.6021652828995725     
   9.3616643916428082        2.6014736919192005     
   9.3669963918666053        2.6007822847466731     
   9.3723283920904006        2.6000910613331389     
   9.3776603923141959        2.5994000216297586     
   9.3829923925379912        2.5987091655877057     
   9.3883243927617865        2.5980184931581682     
   9.3936563929855819        2.5973280042923479     
   9.3989883932093772        2.5966376989414561     
   9.4043203934331743        2.5959475770567191     
   9.4096523936569696        2.5952576385893775     
   9.4149843938807649        2.5945678834906825     
   9.4203163941045602        2.5938783117119000     
   9.4256483943283556        2.5931889232043073     
   9.4309803945521509        2.5924997179191953     
   9.4363123947759462        2.5918106958078688     
   9.4416443949997433        2.5911218568216441     
   9.4469763952235386        2.5904332009118511     
   9.4523083954473339        2.5897447280298338     
   9.4576403956711292        2.5890564381269447     
   9.4629723958949246        2.5883683311545562     
   9.4683043961187199        2.5876804070640484     
   9.4736363963425152        2.5869926658068154     
   9.4789683965663123        2.5863051073342649     
   9.4843003967901076        2.5856177315978166     
   9.4896323970139029        2.5849305385489059     
   9.4949643972376983        2.5842435281389764     
   9.5002963974614936        2.5835567003194879     
   9.5056283976852889        2.5828700550419130     
   9.5109603979090842        2.5821835922577367     
   9.5162923981328813        2.5814973119184561     
   9.5216243983566766        2.5808112139755819     
   9.5269563985804719        2.5801252983806386     
   9.5322883988042673        2.5794395650851594     
   9.5376203990280626        2.5787540140406988     
   9.5429523992518579        2.5780686451988144     
   9.5482843994756532        2.5773834585110835     
   9.5536163996994503        2.5766984539290934     
   9.5589483999232456        2.5760136314044453     
   9.5642804001470410        2.5753289908887522     
   9.5696124003708363        2.5746445323336409     
   9.5749444005946316        2.5739602556907499     
   9.5802764008184269        2.5732761609117336     
   9.5856084010422222        2.5725922479482559     
   9.5909404012660193        2.5719085167519937     
   9.5962724014898146        2.5712249672746381     
   9.6016044017136100        2.5705415994678944     
   9.6069364019374053        2.5698584132834781     
   9.6122684021612006        2.5691754086731171     
   9.6176004023849959        2.5684925855885554     
   9.6229324026087912        2.5678099439815467     
   9.6282644028325883        2.5671274838038594     
   9.6335964030563837        2.5664452050072737     
   9.6389284032801790        2.5657631075435829     
   9.6442604035039743        2.5650811913645928     
   9.6495924037277696        2.5643994564221240     
   9.6549244039515649        2.5637179026680066     
   9.6602564041753602        2.5630365300540863     
   9.6655884043991573        2.5623553385322189     
   9.6709204046229527        2.5616743280542766     
   9.6762524048467480        2.5609934985721416     
   9.6815844050705433        2.5603128500377093     
   9.6869164052943386        2.5596323824028886     
   9.6922484055181339        2.5589520956196017     
   9.6975804057419293        2.5582719896397812     
   9.7029124059657264        2.5575920644153740     
   9.7082444061895217        2.5569123198983403     
   9.7135764064133170        2.5562327560406537     
   9.7189084066371123        2.5555533727942970     
   9.7242404068609076        2.5548741701112703     
   9.7295724070847029        2.5541951479435836     
   9.7349044073084983        2.5535163062432598     
   9.7402364075322954        2.5528376449623358     
   9.7455684077560907        2.5521591640528603     
   9.7509004079798860        2.5514808634668946     
   9.7562324082036813        2.5508027431565141     
   9.7615644084274766        2.5501248030738055     
   9.7668964086512720        2.5494470431708685     
   9.7722284088750673        2.5487694633998159     
   9.7775604090988644        2.5480920637127733     
   9.7828924093226597        2.5474148440618785     
   9.7882244095464550        2.5467378043992821     
   9.7935564097702503        2.5460609446771483     
   9.7988884099940456        2.5453842648476539     
   9.8042204102178410        2.5447077648629861     
   9.8095524104416363        2.5440314446753480     
   9.8148844106654334        2.5433553042369534     
   9.8202164108892287        2.5426793435000290     
   9.8255484111130240        2.5420035624168156     
   9.8308804113368193        2.5413279609395660     
   9.8362124115606147        2.5406525390205426     
   9.8415444117844100        2.5399772966120264     
   9.8468764120082053        2.5393022336663069     
   9.8522084122320024        2.5386273501356857     
   9.8575404124557977        2.5379526459724806     
   9.8628724126795930        2.5372781211290203     
   9.8682044129033883        2.5366037755576452     
   9.8735364131271837        2.5359296092107084     
   9.8788684133509790        2.5352556220405784     
   9.8842004135747743        2.5345818139996332     
   9.8895324137985714        2.5339081850402652     
   9.8948644140223667        2.5332347351148776     
   9.9001964142461620        2.5325614641758896     
   9.9055284144699574        2.5318883721757297     
   9.9108604146937527        2.5312154590668405     
   9.9161924149175480        2.5305427248016787     
   9.9215244151413433        2.5298701693327095     
   9.9268564153651404        2.5291977926124138     
   9.9321884155889357        2.5285255945932850     
   9.9375204158127310        2.5278535752278306     
   9.9428524160365264        2.5271817344685656     
   9.9481844162603217        2.5265100722680240     
   9.9535164164841170        2.5258385885787473     
   9.9588484167079123        2.5251672833532917     
   9.9641804169317094        2.5244961565442274     
   9.9695124171555047        2.5238252081041335     
   9.9748444173793001        2.5231544379856059     
   9.9801764176030954        2.5224838461412498     
   9.9855084178268907        2.5218134325236843     
   9.9908404180506860        2.5211431970855420     
   9.9961724182744813        2.5204731397794671     
   10.001504418498278        2.5198032605581151     
   10.006836418722074        2.5191335593741577     
   10.012168418945869        2.5184640361802755     
   10.017500419169664        2.5177946909291635     
   10.022832419393460        2.5171255235735286     
   10.028164419617255        2.5164565340660912     
   10.033496419841050        2.5157877223595824     
   10.038828420064847        2.5151190884067485     
   10.044160420288643        2.5144506321603464     
   10.049492420512438        2.5137823535731458     
   10.054824420736233        2.5131142525979300     
   10.060156420960029        2.5124463291874926     
   10.065488421183824        2.5117785832946433     
   10.070820421407619        2.5111110148722005     
   10.076152421631416        2.5104436238729990     
   10.081484421855212        2.5097764102498812     
   10.086816422079007        2.5091093739557078     
   10.092148422302802        2.5084425149433471     
   10.097480422526598        2.5077758331656836     
   10.102812422750393        2.5071093285756114     
   10.108144422974188        2.5064430011260379     
   10.113476423197985        2.5057768507698857     
   10.118808423421781        2.5051108774600852     
   10.124140423645576        2.5044450811495835     
   10.129472423869371        2.5037794617913391     
   10.134804424093167        2.5031140193383203     
   10.140136424316962        2.5024487537435118     
   10.145468424540757        2.5017836649599081     
   10.150800424764554        2.5011187529405179     
   10.156132424988350        2.5004540176383609     
   10.161464425212145        2.4997894590064709     
   10.166796425435940        2.4991250769978923     
   10.172128425659736        2.4984608715656833     
   10.177460425883531        2.4977968426629151     
   10.182792426107326        2.4971329902426693     
   10.188124426331123        2.4964693142580416     
   10.193456426554919        2.4958058146621402     
   10.198788426778714        2.4951424914080849     
   10.204120427002509        2.4944793444490072     
   10.209452427226305        2.4938163737380554     
   10.214784427450100        2.4931535792283848     
   10.220116427673895        2.4924909608731656     
   10.225448427897692        2.4918285186255793     
   10.230780428121488        2.4911662524388238     
   10.236112428345283        2.4905041622661037     
   10.241444428569078        2.4898422480606412     
   10.246776428792874        2.4891805097756654     
   10.252108429016669        2.4885189473644234     
   10.257440429240464        2.4878575607801716     
   10.262772429464261        2.4871963499761796     
   10.268104429688057        2.4865353149057294     
   10.273436429911852        2.4858744555221155     
   10.278768430135647        2.4852137717786440     
   10.284100430359443        2.4845532636286340     
   10.289432430583238        2.4838929310254185     
   10.294764430807033        2.4832327739223401     
   10.300096431030831        2.4825727922727556     
   10.305428431254626        2.4819129860300335     
   10.310760431478421        2.4812533551475555     
   10.316092431702216        2.4805938995787158     
   10.321424431926012        2.4799346192769183     
   10.326756432149807        2.4792755141955833     
   10.332088432373602        2.4786165842881402     
   10.337420432597400        2.4779578295080333     
   10.342752432821195        2.4772992498087172     
   10.348084433044990        2.4766408451436597     
   10.353416433268785        2.4759826154663420     
   10.358748433492581        2.4753245607302548     
   10.364080433716376        2.4746666808889057     
   10.369412433940171        2.4740089758958095     
   10.374744434163969        2.4733514457044965     
   10.380076434387764        2.4726940902685088     
   10.385408434611559        2.4720369095414023     
   10.390740434835354        2.4713799034767412     
   10.396072435059150        2.4707230720281066     
   10.401404435282945        2.4700664151490885     
   10.406736435506740        2.4694099327932904     
   10.412068435730538        2.4687536249143296     
   10.417400435954333        2.4680974914658336     
   10.422732436178128        2.4674415324014438     
   10.428064436401923        2.4667857476748121     
   10.433396436625719        2.4661301372396043     
   10.438728436849514        2.4654747010494984     
   10.444060437073309        2.4648194390581843     
   10.449392437297107        2.4641643512193632     
   10.454724437520902        2.4635094374867506     
   10.460056437744697        2.4628546978140746     
   10.465388437968492        2.4622001321550724     
   10.470720438192288        2.4615457404634959     
   10.476052438416083        2.4608915226931072     
   10.481384438639878        2.4602374787976866     
   10.486716438863676        2.4595836087310188     
   10.492048439087471        2.4589299124469060     
   10.497380439311266        2.4582763898991602     
   10.502712439535062        2.4576230410416082     
   10.508044439758857        2.4569698658280843     
   10.513376439982652        2.4563168642124418     
   10.518708440206447        2.4556640361485402     
   10.524040440430245        2.4550113815902539     
   10.529372440654040        2.4543589004914699     
   10.534704440877835        2.4537065928060877     
   10.540036441101631        2.4530544584880185     
   10.545368441325426        2.4524024974911831     
   10.550700441549221        2.4517507097695193     
   10.556032441773016        2.4510990952769740     
   10.561364441996814        2.4504476539675077     
   10.566696442220609        2.4497963857950911     
   10.572028442444404        2.4491452907137097     
   10.577360442668200        2.4484943686773599     
   10.582692442891995        2.4478436196400524     
   10.588024443115790        2.4471930435558051     
   10.593356443339585        2.4465426403786541     
   10.598688443563383        2.4458924100626431     
   10.604020443787178        2.4452423525618308     
   10.609352444010973        2.4445924678302871     
   10.614684444234769        2.4439427558220932     
   10.620016444458564        2.4432932164913455     
   10.625348444682359        2.4426438497921494     
   10.630680444906154        2.4419946556786236     
   10.636012445129952        2.4413456341048985     
   10.641344445353747        2.4406967850251182     
   10.646676445577542        2.4400481083934387     
   10.652008445801338        2.4393996041640253     
   10.657340446025133        2.4387512722910603     
   10.662672446248928        2.4381031127287334     
   10.668004446472724        2.4374551254312515     
   10.673336446696521        2.4368073103528261     
   10.678668446920316        2.4361596674476909     
   10.684000447144111        2.4355121966700835     
   10.689332447367907        2.4348648979742582     
   10.694664447591702        2.4342177713144770     
   10.699996447815497        2.4335708166450201     
   10.705328448039293        2.4329240339201754     
   10.710660448263090        2.4322774230942446     
   10.715992448486885        2.4316309841215400     
   10.721324448710680        2.4309847169563894     
   10.726656448934476        2.4303386215531293     
   10.731988449158271        2.4296926978661100     
   10.737320449382066        2.4290469458496924     
   10.742652449605862        2.4284013654582521     
   10.747984449829659        2.4277559566461742     
   10.753316450053454        2.4271107193678589     
   10.758648450277249        2.4264656535777149     
   10.763980450501045        2.4258207592301657     
   10.769312450724840        2.4251760362796464     
   10.774644450948635        2.4245314846806041     
   10.779976451172431        2.4238871043874965     
   10.785308451396228        2.4232428953547949     
   10.790640451620023        2.4225988575369839     
   10.795972451843818        2.4219549908885583     
   10.801304452067614        2.4213112953640241     
   10.806636452291409        2.4206677709179019     
   10.811968452515204        2.4200244175047239     
   10.817300452739000        2.4193812350790322     
   10.822632452962797        2.4187382235953852     
   10.827964453186592        2.4180953830083465     
   10.833296453410387        2.4174527132725001     
   10.838628453634183        2.4168102143424353     
   10.843960453857978        2.4161678861727567     
   10.849292454081773        2.4155257287180820     
   10.854624454305569        2.4148837419330373     
   10.859956454529366        2.4142419257722638     
   10.865288454753161        2.4136002801904137     
   10.870620454976956        2.4129588051421518     
   10.875952455200752        2.4123175005821533     
   10.881284455424547        2.4116763664651075     
   10.886616455648342        2.4110354027457155     
   10.891948455872138        2.4103946093786877     
   10.897280456095935        2.4097539863187496     
   10.902612456319730        2.4091135335206384     
   10.907944456543525        2.4084732509391027     
   10.913276456767321        2.4078331385289018     
   10.918608456991116        2.4071931962448101     
   10.923940457214911        2.4065534240416118     
   10.929272457438707        2.4059138218741025     
   10.934604457662504        2.4052743896970927     
   10.939936457886299        2.4046351274654003     
   10.945268458110094        2.4039960351338614     
   10.950600458333890        2.4033571126573188     
   10.955932458557685        2.4027183599906294     
   10.961264458781480        2.4020797770886624     
   10.966596459005276        2.4014413639062977     
   10.971928459229073        2.4008031203984279     
   10.977260459452868        2.4001650465199602     
   10.982592459676663        2.3995271422258080     
   10.987924459900459        2.3988894074709011     
   10.993256460124254        2.3982518422101804     
   10.998588460348049        2.3976144463985993     
   11.003920460571845        2.3969772199911215     
   11.009252460795642        2.3963401629427241     
   11.014584461019437        2.3957032752083940     
   11.019916461243232        2.3950665567431333     
   11.025248461467028        2.3944300075019540     
   11.030580461690823        2.3937936274398810     
   11.035912461914618        2.3931574165119498     
   11.041244462138414        2.3925213746732101     
   11.046576462362211        2.3918855018787202     
   11.051908462586006        2.3912497980835541     
   11.057240462809801        2.3906142632427940     
   11.062572463033597        2.3899788973115377     
   11.067904463257392        2.3893437002448934     
   11.073236463481187        2.3887086719979789     
   11.078568463704983        2.3880738125259291     
   11.083900463928780        2.3874391217838844     
   11.089232464152575        2.3868045997270024     
   11.094564464376370        2.3861702463104524     
   11.099896464600166        2.3855360614894106     
   11.105228464823961        2.3849020452190701     
   11.110560465047756        2.3842681974546345     
   11.115892465271552        2.3836345181513190     
   11.121224465495349        2.3830010072643502     
   11.126556465719144        2.3823676647489682     
   11.131888465942939        2.3817344905604227     
   11.137220466166735        2.3811014846539775     
   11.142552466390530        2.3804686469849070     
   11.147884466614325        2.3798359775084981     
   11.153216466838121        2.3792034761800496     
   11.158548467061918        2.3785711429548702     
   11.163880467285713        2.3779389777882849     
   11.169212467509508        2.3773069806356255     
   11.174544467733304        2.3766751514522397     
   11.179876467957099        2.3760434901934833     
   11.185208468180894        2.3754119968147287     
   11.190540468404690        2.3747806712713571     
   11.195872468628487        2.3741495135187591     
   11.201204468852282        2.3735185235123435     
   11.206536469076077        2.3728877012075253     
   11.211868469299873        2.3722570465597341     
   11.217200469523668        2.3716265595244126     
   11.222532469747463        2.3709962400570110     
   11.227864469971259        2.3703660881129953     
   11.233196470195056        2.3697361036478406     
   11.238528470418851        2.3691062866170367     
   11.243860470642646        2.3684766369760837     
   11.249192470866442        2.3678471546804913     
   11.254524471090237        2.3672178396857855     
   11.259856471314032        2.3665886919475017     
   11.265188471537828        2.3659597114211852     
   11.270520471761625        2.3653308980623979     
   11.275852471985420        2.3647022518267087     
   11.281184472209215        2.3640737726697019     
   11.286516472433011        2.3634454605469704     
   11.291848472656806        2.3628173154141221     
   11.297180472880601        2.3621893372267753     
   11.302512473104397        2.3615615259405591     
   11.307844473328194        2.3609338815111149     
   11.313176473551989        2.3603064038940982     
   11.318508473775784        2.3596790930451723     
   11.323840473999580        2.3590519489200155     
   11.329172474223375        2.3584249714743164     
   11.334504474447170        2.3577981606637750     
   11.339836474670966        2.3571715164441058     
   11.345168474894763        2.3565450387710309     
   11.350500475118558        2.3559187276002871     
   11.355832475342353        2.3552925828876226     
   11.361164475566149        2.3546666045887967     
   11.366496475789944        2.3540407926595810     
   11.371828476013739        2.3534151470557578     
   11.377160476237535        2.3527896677331217     
   11.382492476461332        2.3521643546474809     
   11.387824476685127        2.3515392077546524     
   11.393156476908922        2.3509142270104655     
   11.398488477132718        2.3502894123707638     
   11.403820477356513        2.3496647637913997     
   11.409152477580308        2.3490402812282385     
   11.414484477804104        2.3484159646371583     
   11.419816478027901        2.3477918139740463     
   11.425148478251696        2.3471678291948037     
   11.430480478475491        2.3465440102553421     
   11.435812478699287        2.3459203571115865     
   11.441144478923082        2.3452968697194714     
   11.446476479146877        2.3446735480349448     
   11.451808479370673        2.3440503920139650     
   11.457140479594470        2.3434274016125034     
   11.462472479818265        2.3428045767865426     
   11.467804480042060        2.3421819174920753     
   11.473136480265856        2.3415594236851081     
   11.478468480489651        2.3409370953216588     
   11.483800480713446        2.3403149323577566     
   11.489132480937242        2.3396929347494426     
   11.494464481161039        2.3390711024527686     
   11.499796481384834        2.3384494354237990     
   11.505128481608629        2.3378279336186103     
   11.510460481832425        2.3372065969932891     
   11.515792482056220        2.3365854255039356     
   11.521124482280015        2.3359644191066611     
   11.526456482503811        2.3353435777575857     
   11.531788482727608        2.3347229014128468     
   11.537120482951403        2.3341023900285887     
   11.542452483175198        2.3334820435609696     
   11.547784483398994        2.3328618619661570     
   11.553116483622789        2.3322418452003340     
   11.558448483846584        2.3316219932196929     
   11.563780484070380        2.3310023059804368     
   11.569112484294177        2.3303827834387811     
   11.574444484517972        2.3297634255509543     
   11.579776484741767        2.3291442322731948     
   11.585108484965563        2.3285252035617550     
   11.590440485189358        2.3279063393728947     
   11.595772485413153        2.3272876396628894     
   11.601104485636949        2.3266691043880243     
   11.606436485860746        2.3260507335045970     
   11.611768486084541        2.3254325269689158     
   11.617100486308336        2.3248144847373013     
   11.622432486532132        2.3241966067660860     
   11.627764486755927        2.3235788930116112     
   11.633096486979722        2.3229613434302356     
   11.638428487203518        2.3223439579783238     
   11.643760487427315        2.3217267366122547     
   11.649092487651110        2.3211096792884183     
   11.654424487874905        2.3204927859632161     
   11.659756488098701        2.3198760565930616     
   11.665088488322496        2.3192594911343809     
   11.670420488546291        2.3186430895436074     
   11.675752488770087        2.3180268517771911     
   11.681084488993884        2.3174107777915918     
   11.686416489217679        2.3167948675432788     
   11.691748489441474        2.3161791209887372     
   11.697080489665270        2.3155635380844584     
   11.702412489889065        2.3149481187869507     
   11.707744490112860        2.3143328630527300     
   11.713076490336656        2.3137177708383252     
   11.718408490560453        2.3131028421002777     
   11.723740490784248        2.3124880767951392     
   11.729072491008043        2.3118734748794720     
   11.734404491231839        2.3112590363098526     
   11.739736491455634        2.3106447610428682     
   11.745068491679429        2.3100306490351161     
   11.750400491903225        2.3094167002432049     
   11.755732492127022        2.3088029146237572     
   11.761064492350817        2.3081892921334060     
   11.766396492574613        2.3075758327287952     
   11.771728492798408        2.3069625363665804     
   11.777060493022203        2.3063494030034288     
   11.782392493245998        2.3057364325960199     
   11.787724493469794        2.3051236251010443     
   11.793056493693591        2.3045109804752015     
   11.798388493917386        2.3038984986752080     
   11.803720494141182        2.3032861796577881     
   11.809052494364977        2.3026740233796752     
   11.814384494588772        2.3020620297976215     
   11.819716494812567        2.3014501988683840     
   11.825048495036363        2.3008385305487349     
   11.830380495260160        2.3002270247954542     
   11.835712495483955        2.2996156815653377     
   11.841044495707751        2.2990045008151911     
   11.846376495931546        2.2983934825018295     
   11.851708496155341        2.2977826265820829     
   11.857040496379136        2.2971719330127898     
   11.862372496602932        2.2965614017508016     
   11.867704496826729        2.2959510327529813     
   11.873036497050524        2.2953408259762043     
   11.878368497274320        2.2947307813773543     
   11.883700497498115        2.2941208989133295     
   11.889032497721910        2.2935111785410385     
   11.894364497945705        2.2929016202174011     
   11.899696498169501        2.2922922238993477     
   11.905028498393298        2.2916829895438227     
   11.910360498617093        2.2910739171077794     
   11.915692498840889        2.2904650065481844     
   11.921024499064684        2.2898562578220152     
   11.926356499288479        2.2892476708862590     
   11.931688499512275        2.2886392456979183     
   11.937020499736070        2.2880309822140013     
   11.942352499959867        2.2874228803915333     
   11.947684500183662        2.2868149401875479     
   11.953016500407458        2.2862071615590915     
   11.958348500631253        2.2855995444632211     
   11.963680500855048        2.2849920888570048     
   11.969012501078844        2.2843847946975231     
   11.974344501302639        2.2837776619418677     
   11.979676501526436        2.2831706905471401     
   11.985008501750231        2.2825638804704562     
   11.990340501974027        2.2819572316689403     
   11.995672502197822        2.2813507440997305     
   12.001004502421617        2.2807444177199749     
   12.006336502645413        2.2801382524868332     
   12.011668502869208        2.2795322483574760     
   12.017000503093005        2.2789264052890861     
   12.022332503316800        2.2783207232388589     
   12.027664503540596        2.2777152021639990     
   12.032996503764391        2.2771098420217215     
   12.038328503988186        2.2765046427692566     
   12.043660504211982        2.2758996043638424     
   12.048992504435777        2.2752947267627310     
   12.054324504659574        2.2746900099231833     
   12.059656504883369        2.2740854538024733     
   12.064988505107165        2.2734810583578851     
   12.070320505330960        2.2728768235467172     
   12.075652505554755        2.2722727493262749     
   12.080984505778551        2.2716688356538790     
   12.086316506002346        2.2710650824868583     
   12.091648506226143        2.2704614897825546     
   12.096980506449938        2.2698580574983214     
   12.102312506673734        2.2692547855915226     
   12.107644506897529        2.2686516740195346     
   12.112976507121324        2.2680487227397443     
   12.118308507345120        2.2674459317095481     
   12.123640507568915        2.2668433008863578     
   12.128972507792712        2.2662408302275927     
   12.134304508016507        2.2656385196906861     
   12.139636508240303        2.2650363692330817     
   12.144968508464098        2.2644343788122341     
   12.150300508687893        2.2638325483856083     
   12.155632508911689        2.2632308779106847     
   12.160964509135484        2.2626293673449482     
   12.166296509359281        2.2620280166459015     
   12.171628509583076        2.2614268257710561     
   12.176960509806872        2.2608257946779324     
   12.182292510030667        2.2602249233240670     
   12.187624510254462        2.2596242116670040     
   12.192956510478258        2.2590236596642992     
   12.198288510702053        2.2584232672735212     
   12.203620510925850        2.2578230344522501     
   12.208952511149645        2.2572229611580750     
   12.214284511373441        2.2566230473485964     
   12.219616511597236        2.2560232929814297     
   12.224948511821031        2.2554236980141975     
   12.230280512044827        2.2548242624045352     
   12.235612512268622        2.2542249861100907     
   12.240944512492419        2.2536258690885203     
   12.246276512716214        2.2530269112974941     
   12.251608512940010        2.2524281126946928     
   12.256940513163805        2.2518294732378075     
   12.262272513387600        2.2512309928845409     
   12.267604513611396        2.2506326715926090     
   12.272936513835191        2.2500345093197347     
   12.278268514058988        2.2494365060236552     
   12.283600514282783        2.2488386616621199     
   12.288932514506579        2.2482409761928874     
   12.294264514730374        2.2476434495737272     
   12.299596514954169        2.2470460817624214     
   12.304928515177965        2.2464488727167633     
   12.310260515401760        2.2458518223945547     
   12.315592515625557        2.2452549307536134     
   12.320924515849352        2.2446581977517650     
   12.326256516073148        2.2440616233468469     
   12.331588516296943        2.2434652074967083     
   12.336920516520738        2.2428689501592087     
   12.342252516744534        2.2422728512922192     
   12.347584516968329        2.2416769108536228     
   12.352916517192126        2.2410811288013126     
   12.358248517415921        2.2404855050931958     
   12.363580517639717        2.2398900396871837     
   12.368912517863512        2.2392947325412078     
   12.374244518087307        2.2386995836132049     
   12.379576518311103        2.2381045928611245     
   12.384908518534898        2.2375097602429270     
   12.390240518758695        2.2369150857165856     
   12.395572518982490        2.2363205692400814     
   12.400904519206286        2.2357262107714102     
   12.406236519430081        2.2351320102685772     
   12.411568519653876        2.2345379676895987     
   12.416900519877672        2.2339440829925032     
   12.422232520101467        2.2333503561353276     
   12.427564520325264        2.2327567870761231     
   12.432896520549059        2.2321633757729513     
   12.438228520772855        2.2315701221838848     
   12.443560520996650        2.2309770262670070     
   12.448892521220445        2.2303840879804095     
   12.454224521444241        2.2297913072822029     
   12.459556521668036        2.2291986841305014     
   12.464888521891833        2.2286062184834332     
   12.470220522115628        2.2280139102991376     
   12.475552522339424        2.2274217595357637     
   12.480884522563219        2.2268297661514755     
   12.486216522787014        2.2262379301044439     
   12.491548523010810        2.2256462513528525     
   12.496880523234605        2.2250547298548971     
   12.502212523458402        2.2244633655687811     
   12.507544523682197        2.2238721584527239     
   12.512876523905993        2.2232811084649526     
   12.518208524129788        2.2226902155637069     
   12.523540524353583        2.2220994797072375     
   12.528872524577379        2.2215089008538040     
   12.534204524801174        2.2209184789616803     
   12.539536525024971        2.2203282139891485     
   12.544868525248766        2.2197381058945047     
   12.550200525472562        2.2191481546360547     
   12.555532525696357        2.2185583601721146     
   12.560864525920152        2.2179687224610123     
   12.566196526143948        2.2173792414610873     
   12.571528526367743        2.2167899171306891     
   12.576860526591540        2.2162007494281775     
   12.582192526815335        2.2156117383119280     
   12.587524527039131        2.2150228837403212     
   12.592856527262926        2.2144341856717520     
   12.598188527486721        2.2138456440646261     
   12.603520527710517        2.2132572588773600     
   12.608852527934312        2.2126690300683798     
   12.614184528158109        2.2120809575961262     
   12.619516528381904        2.2114930414190472     
   12.624848528605700        2.2109052814956036     
   12.630180528829495        2.2103176777842668     
   12.635512529053290        2.2097302302435207     
   12.640844529277086        2.2091429388318580     
   12.646176529500881        2.2085558035077830     
   12.651508529724678        2.2079688242298134     
   12.656840529948473        2.2073820009564735     
   12.662172530172269        2.2067953336463026     
   12.667504530396064        2.2062088222578491     
   12.672836530619859        2.2056224667496740     
   12.678168530843655        2.2050362670803456     
   12.683500531067450        2.2044502232084482     
   12.688832531291247        2.2038643350925726     
   12.694164531515042        2.2032786026913258     
   12.699496531738838        2.2026930259633200     
   12.704828531962633        2.2021076048671810     
   12.710160532186428        2.2015223393615480     
   12.715492532410224        2.2009372294050658     
   12.720824532634019        2.2003522749563964     
   12.726156532857816        2.1997674759742067     
   12.731488533081611        2.1991828324171800     
   12.736820533305407        2.1985983442440062     
   12.742152533529202        2.1980140114133899     
   12.747484533752997        2.1974298338840437     
   12.752816533976793        2.1968458116146929     
   12.758148534200588        2.1962619445640721     
   12.763480534424385        2.1956782326909288     
   12.768812534648180        2.1950946759540222     
   12.774144534871976        2.1945112743121173     
   12.779476535095771        2.1939280277239979     
   12.784808535319566        2.1933449361484509     
   12.790140535543362        2.1927619995442802     
   12.795472535767157        2.1921792178702963     
   12.800804535990954        2.1915965910853235     
   12.806136536214749        2.1910141191481967     
   12.811468536438545        2.1904318020177613     
   12.816800536662340        2.1898496396528726     
   12.822132536886135        2.1892676320123967     
   12.827464537109931        2.1886857790552141     
   12.832796537333726        2.1881040807402119     
   12.838128537557523        2.1875225370262905     
   12.843460537781318        2.1869411478723624     
   12.848792538005114        2.1863599132373466     
   12.854124538228909        2.1857788330801773     
   12.859456538452704        2.1851979073597989     
   12.864788538676500        2.1846171360351629     
   12.870120538900295        2.1840365190652387     
   12.875452539124092        2.1834560564089998     
   12.880784539347887        2.1828757480254346     
   12.886116539571683        2.1822955938735409     
   12.891448539795478        2.1817155939123274     
   12.896780540019273        2.1811357481008140     
   12.902112540243069        2.1805560563980326     
   12.907444540466864        2.1799765187630236     
   12.912776540690661        2.1793971351548400     
   12.918108540914456        2.1788179055325463     
   12.923440541138252        2.1782388298552151     
   12.928772541362047        2.1776599080819325     
   12.934104541585842        2.1770811401717944     
   12.939436541809638        2.1765025260839086     
   12.944768542033433        2.1759240657773917     
   12.950100542257230        2.1753457592113725     
   12.955432542481025        2.1747676063449926     
   12.960764542704821        2.1741896071373996     
   12.966096542928616        2.1736117615477557     
   12.971428543152411        2.1730340695352348     
   12.976760543376207        2.1724565310590171     
   12.982092543600002        2.1718791460782976     
   12.987424543823799        2.1713019145522821     
   12.992756544047595        2.1707248364401845     
   12.998088544271390        2.1701479117012323     
   13.003420544495185        2.1695711402946620     
   13.008752544718980        2.1689945221797213     
   13.014084544942776        2.1684180573156708     
   13.019416545166571        2.1678417456617782     
   13.024748545390368        2.1672655871773254     
   13.030080545614164        2.1666895818216028     
   13.035412545837959        2.1661137295539126     
   13.040744546061754        2.1655380303335687     
   13.046076546285549        2.1649624841198936     
   13.051408546509345        2.1643870908722227     
   13.056740546733140        2.1638118505499020     
   13.062072546956937        2.1632367631122849     
   13.067404547180733        2.1626618285187424     
   13.072736547404528        2.1620870467286499     
   13.078068547628323        2.1615124177013967     
   13.083400547852118        2.1609379413963818     
   13.088732548075914        2.1603636177730157     
   13.094064548299709        2.1597894467907190     
   13.099396548523506        2.1592154284089249     
   13.104728548747302        2.1586415625870736     
   13.110060548971097        2.1580678492846195     
   13.115392549194892        2.1574942884610278     
   13.120724549418687        2.1569208800757713     
   13.126056549642483        2.1563476240883381     
   13.131388549866278        2.1557745204582210     
   13.136720550090075        2.1552015691449316     
   13.142052550313871        2.1546287701079851     
   13.147384550537666        2.1540561233069098     
   13.152716550761461        2.1534836287012467     
   13.158048550985256        2.1529112862505464     
   13.163380551209052        2.1523390959143676     
   13.168712551432847        2.1517670576522838     
   13.174044551656644        2.1511951714238773     
   13.179376551880440        2.1506234371887403     
   13.184708552104235        2.1500518549064775     
   13.190040552328030        2.1494804245367041     
   13.195372552551826        2.1489091460390437     
   13.200704552775621        2.1483380193731345     
   13.206036552999416        2.1477670444986230     
   13.211368553223213        2.1471962213751645     
   13.216700553447009        2.1466255499624300     
   13.222032553670804        2.1460550302200985     
   13.227364553894599        2.1454846621078576     
   13.232696554118395        2.1449144455854090     
   13.238028554342190        2.1443443806124640     
   13.243360554565985        2.1437744671487442     
   13.248692554789782        2.1432047051539822     
   13.254024555013578        2.1426350945879222     
   13.259356555237373        2.1420656354103165     
   13.264688555461168        2.1414963275809304     
   13.270020555684964        2.1409271710595403     
   13.275352555908759        2.1403581658059312     
   13.280684556132554        2.1397893117799005     
   13.286016556356351        2.1392206089412547     
   13.291348556580147        2.1386520572498124     
   13.296680556803942        2.1380836566654033     
   13.302012557027737        2.1375154071478657     
   13.307344557251533        2.1369473086570498     
   13.312676557475328        2.1363793611528159     
   13.318008557699123        2.1358115645950382     
   13.323340557922920        2.1352439189435963     
   13.328672558146716        2.1346764241583824     
   13.334004558370511        2.1341090801993023     
   13.339336558594306        2.1335418870262686     
   13.344668558818102        2.1329748445992069     
   13.350000559041897        2.1324079528780531     
   13.355332559265692        2.1318412118227510     
   13.360664559489489        2.1312746213932603     
   13.365996559713285        2.1307081815495454     
   13.371328559937080        2.1301418922515860     
   13.376660560160875        2.1295757534593709     
   13.381992560384671        2.1290097651328992     
   13.387324560608466        2.1284439272321811     
   13.392656560832261        2.1278782397172353     
   13.397988561056058        2.1273127025480947     
   13.403320561279854        2.1267473156848009     
   13.408652561503649        2.1261820790874064     
   13.413984561727444        2.1256169927159734     
   13.419316561951240        2.1250520565305768     
   13.424648562175035        2.1244872704912998     
   13.429980562398830        2.1239226345582374     
   13.435312562622627        2.1233581486914952     
   13.440644562846423        2.1227938128511901     
   13.445976563070218        2.1222296269974477     
   13.451308563294013        2.1216655910904052     
   13.456640563517809        2.1211017050902097     
   13.461972563741604        2.1205379689570236     
   13.467304563965399        2.1199743826510109     
   13.472636564189196        2.1194109461323545     
   13.477968564412992        2.1188476593612431     
   13.483300564636787        2.1182845222978783     
   13.488632564860582        2.1177215349024707     
   13.493964565084378        2.1171586971352423     
   13.499296565308173        2.1165960089564275     
   13.504628565531968        2.1160334703262662     
   13.509960565755765        2.1154710812050146     
   13.515292565979561        2.1149088415529365     
   13.520624566203356        2.1143467513303054     
   13.525956566427151        2.1137848104974082     
   13.531288566650947        2.1132230190145394     
   13.536620566874742        2.1126613768420057     
   13.541952567098537        2.1120998839401244     
   13.547284567322334        2.1115385402692248     
   13.552616567546130        2.1109773457896415     
   13.557948567769925        2.1104163004617256     
   13.563280567993720        2.1098554042458360     
   13.568612568217516        2.1092946571023417     
   13.573944568441311        2.1087340589916233     
   13.579276568665106        2.1081736098740711     
   13.584608568888903        2.1076133097100871     
   13.589940569112699        2.1070531584600811     
   13.595272569336494        2.1064931560844795     
   13.600604569560289        2.1059333025437112     
   13.605936569784085        2.1053735977982222     
   13.611268570007880        2.1048140418084658     
   13.616600570231675        2.1042546345349034     
   13.621932570455472        2.1036953759380141     
   13.627264570679268        2.1031362659782813     
   13.632596570903063        2.1025773046162022     
   13.637928571126858        2.1020184918122813     
   13.643260571350654        2.1014598275270355     
   13.648592571574449        2.1009013117209947     
   13.653924571798244        2.1003429443546935     
   13.659256572022041        2.0997847253886834     
   13.664588572245837        2.0992266547835219     
   13.669920572469632        2.0986687324997768     
   13.675252572693427        2.0981109584980309     
   13.680584572917223        2.0975533327388720     
   13.685916573141018        2.0969958551829020     
   13.691248573364813        2.0964385257907328     
   13.696580573588610        2.0958813445229847     
   13.701912573812406        2.0953243113402906     
   13.707244574036201        2.0947674262032927     
   13.712576574259996        2.0942106890726446     
   13.717908574483792        2.0936540999090103     
   13.723240574707587        2.0930976586730625     
   13.728572574931382        2.0925413653254865     
   13.733904575155179        2.0919852198269759     
   13.739236575378975        2.0914292221382391     
   13.744568575602770        2.0908733722199893     
   13.749900575826565        2.0903176700329533     
   13.755232576050361        2.0897621155378681     
   13.760564576274156        2.0892067086954813     
   13.765896576497951        2.0886514494665493     
   13.771228576721748        2.0880963378118405     
   13.776560576945544        2.0875413736921336     
   13.781892577169339        2.0869865570682173     
   13.787224577393134        2.0864318879008912     
   13.792556577616930        2.0858773661509633     
   13.797888577840725        2.0853229917792562     
   13.803220578064520        2.0847687647465984     
   13.808552578288317        2.0842146850138317     
   13.813884578512113        2.0836607525418080     
   13.819216578735908        2.0831069672913878     
   13.824548578959703        2.0825533292234439     
   13.829880579183499        2.0819998382988585     
   13.835212579407294        2.0814464944785245     
   13.840544579631089        2.0808932977233461     
   13.845876579854886        2.0803402479942350     
   13.851208580078682        2.0797873452521185     
   13.856540580302477        2.0792345894579274     
   13.861872580526272        2.0786819805726098     
   13.867204580750068        2.0781295185571187     
   13.872536580973863        2.0775772033724205     
   13.877868581197658        2.0770250349794908     
   13.883200581421455        2.0764730133393163     
   13.888532581645251        2.0759211384128951     
   13.893864581869046        2.0753694101612319     
   13.899196582092841        2.0748178285453460     
   13.904528582316637        2.0742663935262637     
   13.909860582540432        2.0737151050650247     
   13.915192582764227        2.0731639631226764     
   13.920524582988024        2.0726129676602776     
   13.925856583211820        2.0720621186388990     
   13.931188583435615        2.0715114160196184     
   13.936520583659410        2.0709608597635270     
   13.941852583883206        2.0704104498317242     
   13.947184584107001        2.0698601861853221     
   13.952516584330796        2.0693100687854393     
   13.957848584554593        2.0687600975932083     
   13.963180584778389        2.0682102725697713     
   13.968512585002184        2.0676605936762793     
   13.973844585225979        2.0671110608738958     
   13.979176585449775        2.0665616741237915     
   13.984508585673570        2.0660124333871512     
   13.989840585897365        2.0654633386251664     
   13.995172586121162        2.0649143897990418     
   14.000504586344958        2.0643655868699904     
   14.005836586568753        2.0638169297992381     
   14.011168586792548        2.0632684185480175     
   14.016500587016344        2.0627200530775736     
   14.021832587240139        2.0621718333491623     
   14.027164587463934        2.0616237593240490     
   14.032496587687731        2.0610758309635080     
   14.037828587911527        2.0605280482288268     
   14.043160588135322        2.0599804110813000     
   14.048492588359117        2.0594329194822367     
   14.053824588582913        2.0588855733929501     
   14.059156588806708        2.0583383727747702     
   14.064488589030503        2.0577913175890337     
   14.069820589254300        2.0572444077970871     
   14.075152589478096        2.0566976433602897     
   14.080484589701891        2.0561510242400094     
   14.085816589925686        2.0556045503976241     
   14.091148590149482        2.0550582217945226     
   14.096480590373277        2.0545120383921045     
   14.101812590597072        2.0539660001517781     
   14.107144590820869        2.0534201070349645     
   14.112476591044665        2.0528743590030913     
   14.117808591268460        2.0523287560175998     
   14.123140591492255        2.0517832980399406     
   14.128472591716051        2.0512379850315732     
   14.133804591939846        2.0506928169539687     
   14.139136592163641        2.0501477937686081     
   14.144468592387438        2.0496029154369824     
   14.149800592611234        2.0490581819205933     
   14.155132592835029        2.0485135931809522     
   14.160464593058824        2.0479691491795826     
   14.165796593282620        2.0474248498780145     
   14.171128593506415        2.0468806952377907     
   14.176460593730210        2.0463366852204650     
   14.181792593954007        2.0457928197875979     
   14.187124594177803        2.0452490989007646     
   14.192456594401598        2.0447055225215474     
   14.197788594625393        2.0441620906115401     
   14.203120594849189        2.0436188031323455     
   14.208452595072984        2.0430756600455795     
   14.213784595296779        2.0425326613128636     
   14.219116595520576        2.0419898068958329     
   14.224448595744372        2.0414470967561327     
   14.229780595968167        2.0409045308554177     
   14.235112596191962        2.0403621091553514     
   14.240444596415758        2.0398198316176095     
   14.245776596639553        2.0392776982038772     
   14.251108596863348        2.0387357088758495     
   14.256440597087146        2.0381938635952332     
   14.261772597310941        2.0376521623237429     
   14.267104597534736        2.0371106050231047     
   14.272436597758531        2.0365691916550546     
   14.277768597982327        2.0360279221813400     
   14.283100598206122        2.0354867965637164     
   14.288432598429917        2.0349458147639505     
   14.293764598653715        2.0344049767438181     
   14.299096598877510        2.0338642824651068     
   14.304428599101305        2.0333237318896149     
   14.309760599325100        2.0327833249791478     
   14.315092599548896        2.0322430616955249     
   14.320424599772691        2.0317029420005719     
   14.325756599996486        2.0311629658561263     
   14.331088600220284        2.0306231332240379     
   14.336420600444079        2.0300834440661624     
   14.341752600667874        2.0295438983443694     
   14.347084600891669        2.0290044960205362     
   14.352416601115465        2.0284652370565524     
   14.357748601339260        2.0279261214143149     
   14.363080601563055        2.0273871490557345     
   14.368412601786853        2.0268483199427272     
   14.373744602010648        2.0263096340372235     
   14.379076602234443        2.0257710913011620     
   14.384408602458238        2.0252326916964920     
   14.389740602682034        2.0246944351851721     
   14.395072602905829        2.0241563217291723     
   14.400404603129624        2.0236183512904717     
   14.405736603353422        2.0230805238310610     
   14.411068603577217        2.0225428393129370     
   14.416400603801012        2.0220052976981124     
   14.421732604024808        2.0214678989486061     
   14.427064604248603        2.0209306430264466     
   14.432396604472398        2.0203935298936755     
   14.437728604696193        2.0198565595123426     
   14.443060604919991        2.0193197318445075     
   14.448392605143786        2.0187830468522403     
   14.453724605367581        2.0182465044976241     
   14.459056605591377        2.0177101047427448     
   14.464388605815172        2.0171738475497065     
   14.469720606038967        2.0166377328806182     
   14.475052606262762        2.0161017606976008     
   14.480384606486560        2.0155659309627851     
   14.485716606710355        2.0150302436383112     
   14.491048606934150        2.0144946986863324     
   14.496380607157946        2.0139592960690060     
   14.501712607381741        2.0134240357485065     
   14.507044607605536        2.0128889176870115     
   14.512376607829331        2.0123539418467149     
   14.517708608053129        2.0118191081898158     
   14.523040608276924        2.0112844166785262     
   14.528372608500719        2.0107498672750679     
   14.533704608724515        2.0102154599416706     
   14.539036608948310        2.0096811946405779     
   14.544368609172105        2.0091470713340382     
   14.549700609395900        2.0086130899843160     
   14.555032609619698        2.0080792505536800     
   14.560364609843493        2.0075455530044120     
   14.565696610067288        2.0070119972988052     
   14.571028610291084        2.0064785833991601     
   14.576360610514879        2.0059453112677872     
   14.581692610738674        2.0054121808670082     
   14.587024610962469        2.0048791921591569     
   14.592356611186267        2.0043463451065717     
   14.597688611410062        2.0038136396716069     
   14.603020611633857        2.0032810758166213     
   14.608352611857653        2.0027486535039873     
   14.613684612081448        2.0022163726960893     
   14.619016612305243        2.0016842333553138     
   14.624348612529039        2.0011522354440667     
   14.629680612752836        2.0006203789247574     
   14.635012612976631        2.0000886637598074     
   14.640344613200426        1.9995570899116486     
   14.645676613424222        1.9990256573427225     
   14.651008613648017        1.9984943660154804     
   14.656340613871812        1.9979632158923839     
   14.661672614095608        1.9974322069359052     
   14.667004614319405        1.9969013391085233     
   14.672336614543200        1.9963706123727323     
   14.677668614766995        1.9958400266910312     
   14.683000614990791        1.9953095820259339     
   14.688332615214586        1.9947792783399598     
   14.693664615438381        1.9942491155956401     
   14.698996615662177        1.9937190937555163     
   14.704328615885974        1.9931892127821393     
   14.709660616109769        1.9926594726380713     
   14.714992616333564        1.9921298732858816     
   14.720324616557360        1.9916004146881534     
   14.725656616781155        1.9910710968074758     
   14.730988617004950        1.9905419196064502     
   14.736320617228746        1.9900128830476875     
   14.741652617452543        1.9894839870938086     
   14.746984617676338        1.9889552317074441     
   14.752316617900133        1.9884266168512343     
   14.757648618123929        1.9878981424878299     
   14.762980618347724        1.9873698085798917     
   14.768312618571519        1.9868416150900896     
   14.773644618795315        1.9863135619811048     
   14.778976619019112        1.9857856492156256     
   14.784308619242907        1.9852578767563545     
   14.789640619466702        1.9847302445660002     
   14.794972619690498        1.9842027526072832     
   14.800304619914293        1.9836754008429334     
   14.805636620138088        1.9831481892356901     
   14.810968620361884        1.9826211177483031     
   14.816300620585681        1.9820941863435320     
   14.821632620809476        1.9815673949841470     
   14.826964621033271        1.9810407436329267     
   14.832296621257067        1.9805142322526610     
   14.837628621480862        1.9799878608061474     
   14.842960621704657        1.9794616292561980     
   14.848292621928453        1.9789355375656288     
   14.853624622152250        1.9784095856972701     
   14.858956622376045        1.9778837736139603     
   14.864288622599840        1.9773581012785484     
   14.869620622823636        1.9768325686538917     
   14.874952623047431        1.9763071757028603     
   14.880284623271226        1.9757819223883299     
   14.885616623495022        1.9752568086731919     
   14.890948623718819        1.9747318345203408     
   14.896280623942614        1.9742069998926863     
   14.901612624166409        1.9736823047531458     
   14.906944624390205        1.9731577490646470     
   14.912276624614000        1.9726333327901264     
   14.917608624837795        1.9721090558925318     
   14.922940625061591        1.9715849183348202     
   14.928272625285388        1.9710609200799587     
   14.933604625509183        1.9705370610909230     
   14.938936625732978        1.9700133413307013     
   14.944268625956774        1.9694897607622890     
   14.949600626180569        1.9689663193486922     
   14.954932626404364        1.9684430170529275     
   14.960264626628160        1.9679198538380209     
   14.965596626851957        1.9673968296670070     
   14.970928627075752        1.9668739445029324     
   14.976260627299547        1.9663511983088526     
   14.981592627523343        1.9658285910478326     
   14.986924627747138        1.9653061226829471     
   14.992256627970933        1.9647837931772814     
   14.997588628194729        1.9642616024939290     
   15.002920628418526        1.9637395505959960     
   15.008252628642321        1.9632176374465955     
   15.013584628866116        1.9626958630088518     
   15.018916629089912        1.9621742272458991     
   15.024248629313707        1.9616527301208806     
   15.029580629537502        1.9611313715969509     
   15.034912629761299        1.9606101516372714     
   15.040244629985095        1.9600890702050162     
   15.045576630208890        1.9595681272633683     
   15.050908630432685        1.9590473227755194     
   15.056240630656481        1.9585266567046731     
   15.061572630880276        1.9580061290140414     
   15.066904631104071        1.9574857396668441     
   15.072236631327868        1.9569654886263159     
   15.077568631551664        1.9564453758556966     
   15.082900631775459        1.9559254013182386     
   15.088232631999254        1.9554055649772015     
   15.093564632223050        1.9548858667958573     
   15.098896632446845        1.9543663067374859     
   15.104228632670640        1.9538468847653776     
   15.109560632894437        1.9533276008428322     
   15.114892633118233        1.9528084549331608     
   15.120224633342028        1.9522894469996819     
   15.125556633565823        1.9517705770057252     
   15.130888633789619        1.9512518449146299     
   15.136220634013414        1.9507332506897441     
   15.141552634237209        1.9502147942944277     
   15.146884634461006        1.9496964756920463     
   15.152216634684802        1.9491782948459810     
   15.157548634908597        1.9486602517196188     
   15.162880635132392        1.9481423462763559     
   15.168212635356188        1.9476245784796011     
   15.173544635579983        1.9471069482927701     
   15.178876635803778        1.9465894556792902     
   15.184208636027575        1.9460721006025972     
   15.189540636251371        1.9455548830261389     
   15.194872636475166        1.9450378029133693     
   15.200204636698961        1.9445208602277539     
   15.205536636922757        1.9440040549327688     
   15.210868637146552        1.9434873869918994     
   15.216200637370347        1.9429708563686394     
   15.221532637594144        1.9424544630264935     
   15.226864637817940        1.9419382069289759     
   15.232196638041735        1.9414220880396096     
   15.237528638265530        1.9409061063219297     
   15.242860638489326        1.9403902617394775     
   15.248192638713121        1.9398745542558067     
   15.253524638936916        1.9393589838344800     
   15.258856639160713        1.9388435504390689     
   15.264188639384509        1.9383282540331561     
   15.269520639608304        1.9378130945803325     
   15.274852639832099        1.9372980720441995     
   15.280184640055895        1.9367831863883689     
   15.285516640279690        1.9362684375764605     
   15.290848640503485        1.9357538255721041     
   15.296180640727282        1.9352393503389398     
   15.301512640951078        1.9347250118406181     
   15.306844641174873        1.9342108100407978     
   15.312176641398668        1.9336967449031479     
   15.317508641622464        1.9331828163913460     
   15.322840641846259        1.9326690244690816     
   15.328172642070054        1.9321553691000521     
   15.333504642293851        1.9316418502479640     
   15.338836642517647        1.9311284678765361     
   15.344168642741442        1.9306152219494948     
   15.349500642965237        1.9301021124305762     
   15.354832643189033        1.9295891392835263     
   15.360164643412828        1.9290763024721000     
   15.365496643636623        1.9285636019600647     
   15.370828643860420        1.9280510377111937     
   15.376160644084216        1.9275386096892733     
   15.381492644308011        1.9270263178580957     
   15.386824644531806        1.9265141621814657     
   15.392156644755602        1.9260021426231964     
   15.397488644979397        1.9254902591471119     
   15.402820645203192        1.9249785117170437     
   15.408152645426989        1.9244669002968346     
   15.413484645650785        1.9239554248503370     
   15.418816645874580        1.9234440853414123     
   15.424148646098375        1.9229328817339308     
   15.429480646322171        1.9224218139917748     
   15.434812646545966        1.9219108820788324     
   15.440144646769761        1.9214000859590052     
   15.445476646993558        1.9208894255962023     
   15.450808647217354        1.9203789009543430     
   15.456140647441149        1.9198685119973560     
   15.461472647664944        1.9193582586891798     
   15.466804647888740        1.9188481409937619     
   15.472136648112535        1.9183381588750592     
   15.477468648336330        1.9178283122970394     
   15.482800648560127        1.9173186012236798     
   15.488132648783923        1.9168090256189656     
   15.493464649007718        1.9162995854468927     
   15.498796649231513        1.9157902806714673     
   15.504128649455309        1.9152811112567023     
   15.509460649679104        1.9147720771666248     
   15.514792649902899        1.9142631783652670     
   15.520124650126697        1.9137544148166727     
   15.525456650350492        1.9132457864848962     
   15.530788650574287        1.9127372933339990     
   15.536120650798082        1.9122289353280535     
   15.541452651021878        1.9117207124311426     
   15.546784651245673        1.9112126246073562     
   15.552116651469468        1.9107046718207952     
   15.557448651693266        1.9101968540355718     
   15.562780651917061        1.9096891712158037     
   15.568112652140856        1.9091816233256222     
   15.573444652364651        1.9086742103291647     
   15.578776652588447        1.9081669321905814     
   15.584108652812242        1.9076597888740308     
   15.589440653036037        1.9071527803436772     
   15.594772653259835        1.9066459065637011     
   15.600104653483630        1.9061391674982886     
   15.605436653707425        1.9056325631116342     
   15.610768653931220        1.9051260933679453     
   15.616100654155016        1.9046197582314364     
   15.621432654378811        1.9041135576663326     
   15.626764654602606        1.9036074916368679     
   15.632096654826404        1.9031015601072863     
   15.637428655050199        1.9025957630418397     
   15.642760655273994        1.9020901004047934     
   15.648092655497789        1.9015845721604174     
   15.653424655721585        1.9010791782729941     
   15.658756655945380        1.9005739187068149     
   15.664088656169175        1.9000687934261806     
   15.669420656392973        1.8995638023954013     
   15.674752656616768        1.8990589455787965     
   15.680084656840563        1.8985542229406966     
   15.685416657064359        1.8980496344454383     
   15.690748657288154        1.8975451800573708     
   15.696080657511949        1.8970408597408521     
   15.701412657735744        1.8965366734602480     
   15.706744657959542        1.8960326211799357     
   15.712076658183337        1.8955287028643018     
   15.717408658407132        1.8950249184777408     
   15.722740658630928        1.8945212679846593     
   15.728072658854723        1.8940177513494703     
   15.733404659078518        1.8935143685365974     
   15.738736659302313        1.8930111195104748     
   15.744068659526111        1.8925080042355444     
   15.749400659749906        1.8920050226762593     
   15.754732659973701        1.8915021747970813     
   15.760064660197497        1.8909994605624809     
   15.765396660421292        1.8904968799369386     
   15.770728660645087        1.8899944328849454     
   15.776060660868882        1.8894921193709990     
   15.781392661092680        1.8889899393596095     
   15.786724661316475        1.8884878928152953     
   15.792056661540270        1.8879859797025837     
   15.797388661764066        1.8874841999860130     
   15.802720661987861        1.8869825536301272     
   15.808052662211656        1.8864810405994845     
   15.813384662435451        1.8859796608586497     
   15.818716662659249        1.8854784143721979     
   15.824048662883044        1.8849773011047126     
   15.829380663106839        1.8844763210207893     
   15.834712663330635        1.8839754740850290     
   15.840044663554430        1.8834747602620450     
   15.845376663778225        1.8829741795164592     
   15.850708664002020        1.8824737318129030     
   15.856040664225818        1.8819734171160170     
   15.861372664449613        1.8814732353904513     
   15.866704664673408        1.8809731866008659     
   15.872036664897204        1.8804732707119289     
   15.877368665120999        1.8799734876883190     
   15.882700665344794        1.8794738374947240     
   15.888032665568590        1.8789743200958402     
   15.893364665792387        1.8784749354563746     
   15.898696666016182        1.8779756835410431     
   15.904028666239977        1.8774765643145712     
   15.909360666463773        1.8769775777416928     
   15.914692666687568        1.8764787237871527     
   15.920024666911363        1.8759800024157030     
   15.925356667135159        1.8754814135921070     
   15.930688667358956        1.8749829572811367     
   15.936020667582751        1.8744846334475733     
   15.941352667806546        1.8739864420562087     
   15.946684668030342        1.8734883830718414     
   15.952016668254137        1.8729904564592821     
   15.957348668477932        1.8724926621833486     
   15.962680668701728        1.8719950002088703     
   15.968012668925525        1.8714974705006837     
   15.973344669149320        1.8710000730236367     
   15.978676669373115        1.8705028077425847     
   15.984008669596911        1.8700056746223921     
   15.989340669820706        1.8695086736279365     
   15.994672670044501        1.8690118047241009     
   16.000004670268297        1.8685150678757778     
   16.005336670492092        1.8680184630478720     
   16.010668670715887        1.8675219902052940     
   16.016000670939682        1.8670256493129669     
   16.021332671163478        1.8665294403358197     
   16.026664671387277        1.8660333632387947     
   16.031996671611072        1.8655374179868398     
   16.037328671834867        1.8650416045449147     
   16.042660672058663        1.8645459228779877     
   16.047992672282458        1.8640503729510347     
   16.053324672506253        1.8635549547290444     
   16.058656672730049        1.8630596681770124     
   16.063988672953844        1.8625645132599433     
   16.069320673177639        1.8620694899428520     
   16.074652673401435        1.8615745981907632     
   16.079984673625230        1.8610798379687090     
   16.085316673849025        1.8605852092417334     
   16.090648674072821        1.8600907119748864     
   16.095980674296616        1.8595963461332303     
   16.101312674520415        1.8591021116818360     
   16.106644674744210        1.8586080085857823     
   16.111976674968005        1.8581140368101585     
   16.117308675191801        1.8576201963200634     
   16.122640675415596        1.8571264870806030     
   16.127972675639391        1.8566329090568958     
   16.133304675863187        1.8561394622140668     
   16.138636676086982        1.8556461465172520     
   16.143968676310777        1.8551529619315963     
   16.149300676534573        1.8546599084222519     
   16.154632676758368        1.8541669859543837     
   16.159964676982163        1.8536741944931632     
   16.165296677205959        1.8531815340037721     
   16.170628677429754        1.8526890044514028     
   16.175960677653553        1.8521966058012533     
   16.181292677877348        1.8517043380185338     
   16.186624678101143        1.8512122010684635     
   16.191956678324939        1.8507201949162704     
   16.197288678548734        1.8502283195271905     
   16.202620678772529        1.8497365748664707     
   16.207952678996325        1.8492449608993673     
   16.213284679220120        1.8487534775911441     
   16.218616679443915        1.8482621249070756     
   16.223948679667711        1.8477709028124463     
   16.229280679891506        1.8472798112725468     
   16.234612680115301        1.8467888502526804     
   16.239944680339097        1.8462980197181564     
   16.245276680562892        1.8458073196342970     
   16.250608680786691        1.8453167499664300     
   16.255940681010486        1.8448263106798954     
   16.261272681234281        1.8443360017400401     
   16.266604681458077        1.8438458231122210     
   16.271936681681872        1.8433557747618055     
   16.277268681905667        1.8428658566541685     
   16.282600682129463        1.8423760687546937     
   16.287932682353258        1.8418864110287771     
   16.293264682577053        1.8413968834418191     
   16.298596682800849        1.8409074859592343     
   16.303928683024644        1.8404182185464428     
   16.309260683248439        1.8399290811688758     
   16.314592683472235        1.8394400737919732     
   16.319924683696030        1.8389511963811835     
   16.325256683919829        1.8384624489019654     
   16.330588684143624        1.8379738313197864     
   16.335920684367419        1.8374853436001231     
   16.341252684591215        1.8369969857084609     
   16.346584684815010        1.8365087576102943     
   16.351916685038805        1.8360206592711281     
   16.357248685262601        1.8355326906564753     
   16.362580685486396        1.8350448517318587     
   16.367912685710191        1.8345571424628091     
   16.373244685933987        1.8340695628148684     
   16.378576686157782        1.8335821127535854     
   16.383908686381577        1.8330947922445193     
   16.389240686605373        1.8326076012532382     
   16.394572686829168        1.8321205397453209     
   16.399904687052967        1.8316336076863513     
   16.405236687276762        1.8311468050419279     
   16.410568687500557        1.8306601317776539     
   16.415900687724353        1.8301735878591434     
   16.421232687948148        1.8296871732520203     
   16.426564688171943        1.8292008879219155     
   16.431896688395739        1.8287147318344710     
   16.437228688619534        1.8282287049553374     
   16.442560688843329        1.8277428072501738     
   16.447892689067125        1.8272570386846505     
   16.453224689290920        1.8267713992244423     
   16.458556689514715        1.8262858888352396     
   16.463888689738511        1.8258005074827366     
   16.469220689962306        1.8253152551326388     
   16.474552690186105        1.8248301317506603     
   16.479884690409900        1.8243451373025259     
   16.485216690633695        1.8238602717539663     
   16.490548690857491        1.8233755350707244     
   16.495880691081286        1.8228909272185503     
   16.501212691305081        1.8224064481632050     
   16.506544691528877        1.8219220978704560     
   16.511876691752672        1.8214378763060826     
   16.517208691976467        1.8209537834358702     
   16.522540692200263        1.8204698192256177     
   16.527872692424058        1.8199859836411283     
   16.533204692647853        1.8195022766482170     
   16.538536692871649        1.8190186982127081     
   16.543868693095444        1.8185352483004331     
   16.549200693319243        1.8180519268772339     
   16.554532693543038        1.8175687339089619     
   16.559864693766833        1.8170856693614768     
   16.565196693990629        1.8166027332006476     
   16.570528694214424        1.8161199253923519     
   16.575860694438219        1.8156372459024763     
   16.581192694662015        1.8151546946969175     
   16.586524694885810        1.8146722717415815     
   16.591856695109605        1.8141899770023810     
   16.597188695333401        1.8137078104452404     
   16.602520695557196        1.8132257720360923     
   16.607852695780991        1.8127438617408762     
   16.613184696004787        1.8122620795255451     
   16.618516696228582        1.8117804253560563     
   16.623848696452381        1.8112988991983798     
   16.629180696676176        1.8108175010184933     
   16.634512696899971        1.8103362307823825     
   16.639844697123767        1.8098550884560434     
   16.645176697347562        1.8093740740054813     
   16.650508697571357        1.8088931873967098     
   16.655840697795153        1.8084124285957510     
   16.661172698018948        1.8079317975686371     
   16.666504698242743        1.8074512942814100     
   16.671836698466539        1.8069709187001171     
   16.677168698690334        1.8064906707908197     
   16.682500698914129        1.8060105505195854     
   16.687832699137925        1.8055305578524901     
   16.693164699361720        1.8050506927556198     
   16.698496699585519        1.8045709551950706     
   16.703828699809314        1.8040913451369458     
   16.709160700033109        1.8036118625473583     
   16.714492700256905        1.8031325073924309     
   16.719824700480700        1.8026532796382930     
   16.725156700704495        1.8021741792510861     
   16.730488700928291        1.8016952061969584     
   16.735820701152086        1.8012163604420686     
   16.741152701375881        1.8007376419525838     
   16.746484701599677        1.8002590506946783     
   16.751816701823472        1.7997805866345389     
   16.757148702047267        1.7993022497383588     
   16.762480702271063        1.7988240399723407     
   16.767812702494858        1.7983459573026974     
   16.773144702718657        1.7978680016956492     
   16.778476702942452        1.7973901731174262     
   16.783808703166248        1.7969124715342675     
   16.789140703390043        1.7964348969124193     
   16.794472703613838        1.7959574492181414     
   16.799804703837633        1.7954801284176969     
   16.805136704061429        1.7950029344773624     
   16.810468704285224        1.7945258673634201     
   16.815800704509019        1.7940489270421638     
   16.821132704732815        1.7935721134798936     
   16.826464704956610        1.7930954266429229     
   16.831796705180405        1.7926188664975686     
   16.837128705404201        1.7921424330101596     
   16.842460705627996        1.7916661261470344     
   16.847792705851795        1.7911899458745386     
   16.853124706075590        1.7907138921590280     
   16.858456706299386        1.7902379649668665     
   16.863788706523181        1.7897621642644268     
   16.869120706746976        1.7892864900180925     
   16.874452706970771        1.7888109421942540     
   16.879784707194567        1.7883355207593103     
   16.885116707418362        1.7878602256796718     
   16.890448707642157        1.7873850569217560     
   16.895780707865953        1.7869100144519892     
   16.901112708089748        1.7864350982368067     
   16.906444708313543        1.7859603082426543     
   16.911776708537339        1.7854856444359855     
   16.917108708761134        1.7850111067832628     
   16.922440708984933        1.7845366952509554     
   16.927772709208728        1.7840624098055469     
   16.933104709432524        1.7835882504135248     
   16.938436709656319        1.7831142170413876     
   16.943768709880114        1.7826403096556414     
   16.949100710103910        1.7821665282228032     
   16.954432710327705        1.7816928727093977     
   16.959764710551500        1.7812193430819578     
   16.965096710775295        1.7807459393070268     
   16.970428710999091        1.7802726613511566     
   16.975760711222886        1.7797995091809069     
   16.981092711446681        1.7793264827628470     
   16.986424711670477        1.7788535820635554     
   16.991756711894272        1.7783808070496190     
   16.997088712118071        1.7779081576876334     
   17.002420712341866        1.7774356339442030     
   17.007752712565662        1.7769632357859435     
   17.013084712789457        1.7764909631794759     
   17.018416713013252        1.7760188160914316     
   17.023748713237048        1.7755467944884513     
   17.029080713460843        1.7750748983371840     
   17.034412713684638        1.7746031276042875     
   17.039744713908433        1.7741314822564294     
   17.045076714132229        1.7736599622602851     
   17.050408714356024        1.7731885675825381     
   17.055740714579819        1.7727172981898840     
   17.061072714803615        1.7722461540490240     
   17.066404715027410        1.7717751351266684     
   17.071736715251209        1.7713042413895383     
   17.077068715475004        1.7708334728043620     
   17.082400715698800        1.7703628293378784     
   17.087732715922595        1.7698923109568319     
   17.093064716146390        1.7694219176279802     
   17.098396716370186        1.7689516493180859     
   17.103728716593981        1.7684815059939227     
   17.109060716817776        1.7680114876222723     
   17.114392717041572        1.7675415941699248     
   17.119724717265367        1.7670718256036815     
   17.125056717489162        1.7666021818903486     
   17.130388717712957        1.7661326629967449     
   17.135720717936753        1.7656632688896949     
   17.141052718160548        1.7651939995360346     
   17.146384718384347        1.7647248549026071     
   17.151716718608142        1.7642558349562656     
   17.157048718831938        1.7637869396638703     
   17.162380719055733        1.7633181689922923     
   17.167712719279528        1.7628495229084096     
   17.173044719503324        1.7623810013791097     
   17.178376719727119        1.7619126043712894     
   17.183708719950914        1.7614443318518545     
   17.189040720174710        1.7609761837877185     
   17.194372720398505        1.7605081601458039     
   17.199704720622300        1.7600402608930434     
   17.205036720846095        1.7595724859963773     
   17.210368721069891        1.7591048354227539     
   17.215700721293686        1.7586373091391303     
   17.221032721517485        1.7581699071124763     
   17.226364721741280        1.7577026293097651     
   17.231696721965076        1.7572354756979818     
   17.237028722188871        1.7567684462441193     
   17.242360722412666        1.7563015409151796     
   17.247692722636462        1.7558347596781734     
   17.253024722860257        1.7553681025001202     
   17.258356723084052        1.7549015693480476     
   17.263688723307848        1.7544351601889931     
   17.269020723531643        1.7539688749900026     
   17.274352723755438        1.7535027137181305     
   17.279684723979233        1.7530366763404395     
   17.285016724203029        1.7525707628240019     
   17.290348724426824        1.7521049731358986     
   17.295680724650623        1.7516393072432181     
   17.301012724874418        1.7511737651130608     
   17.306344725098214        1.7507083467125315     
   17.311676725322009        1.7502430520087462     
   17.317008725545804        1.7497778809688300     
   17.322340725769600        1.7493128335599168     
   17.327672725993395        1.7488479097491474     
   17.333004726217190        1.7483831095036724     
   17.338336726440986        1.7479184327906518     
   17.343668726664781        1.7474538795772532     
   17.349000726888576        1.7469894498306540     
   17.354332727112372        1.7465251435180387     
   17.359664727336167        1.7460609606066035     
   17.364996727559962        1.7455969010635493     
   17.370328727783761        1.7451329648560887     
   17.375660728007556        1.7446691519514432     
   17.380992728231352        1.7442054623168397     
   17.386324728455147        1.7437418959195183     
   17.391656728678942        1.7432784527267249     
   17.396988728902738        1.7428151327057131     
   17.402320729126533        1.7423519358237496     
   17.407652729350328        1.7418888620481048     
   17.412984729574124        1.7414259113460613     
   17.418316729797919        1.7409630836849086     
   17.423648730021714        1.7405003790319462     
   17.428980730245510        1.7400377973544805     
   17.434312730469305        1.7395753386198287     
   17.439644730693100        1.7391130027953150     
   17.444976730916899        1.7386507898482726     
   17.450308731140694        1.7381886997460445     
   17.455640731364490        1.7377267324559811     
   17.460972731588285        1.7372648879454418     
   17.466304731812080        1.7368031661817958     
   17.471636732035876        1.7363415671324189     
   17.476968732259671        1.7358800907646972     
   17.482300732483466        1.7354187370460250     
   17.487632732707262        1.7349575059438045     
   17.492964732931057        1.7344963974254479     
   17.498296733154852        1.7340354114583754     
   17.503628733378648        1.7335745480100164     
   17.508960733602443        1.7331138070478074     
   17.514292733826238        1.7326531885391945     
   17.519624734050037        1.7321926924516327     
   17.524956734273832        1.7317323187525870     
   17.530288734497628        1.7312720674095283     
   17.535620734721423        1.7308119383899372     
   17.540952734945218        1.7303519316613039     
   17.546284735169014        1.7298920471911259     
   17.551616735392809        1.7294322849469099     
   17.556948735616604        1.7289726448961711     
   17.562280735840400        1.7285131270064342     
   17.567612736064195        1.7280537312452313     
   17.572944736287990        1.7275944575801043     
   17.578276736511786        1.7271353059786019     
   17.583608736735581        1.7266762764082826     
   17.588940736959376        1.7262173688367153     
   17.594272737183175        1.7257585832314737     
   17.599604737406970        1.7252999195601439     
   17.604936737630766        1.7248413777903173     
   17.610268737854561        1.7243829578895962     
   17.615600738078356        1.7239246598255915     
   17.620932738302152        1.7234664835659204     
   17.626264738525947        1.7230084290782117     
   17.631596738749742        1.7225504963301006     
   17.636928738973538        1.7220926852892324     
   17.642260739197333        1.7216349959232600     
   17.647592739421128        1.7211774281998447     
   17.652924739644924        1.7207199820866577     
   17.658256739868719        1.7202626575513769     
   17.663588740092514        1.7198054545616919     
   17.668920740316313        1.7193483730852970     
   17.674252740540108        1.7188914130898973     
   17.679584740763904        1.7184345745432059     
   17.684916740987699        1.7179778574129461     
   17.690248741211494        1.7175212616668474     
   17.695580741435290        1.7170647872726490     
   17.700912741659085        1.7166084341980985     
   17.706244741882880        1.7161522024109521     
   17.711576742106676        1.7156960918789754     
   17.716908742330471        1.7152401025699404     
   17.722240742554266        1.7147842344516298     
   17.727572742778062        1.7143284874918339     
   17.732904743001857        1.7138728616583518     
   17.738236743225652        1.7134173569189912     
   17.743568743449451        1.7129619732415680     
   17.748900743673246        1.7125067105939078     
   17.754232743897042        1.7120515689438427     
   17.759564744120837        1.7115965482592146     
   17.764896744344632        1.7111416485078752     
   17.770228744568428        1.7106868696576822     
   17.775560744792223        1.7102322116765030     
   17.780892745016018        1.7097776745322144     
   17.786224745239814        1.7093232581927000     
   17.791556745463609        1.7088689626258537     
   17.796888745687404        1.7084147877995766     
   17.802220745911200        1.7079607336817795     
   17.807552746134995        1.7075068002403799     
   17.812884746358790        1.7070529874433058     
   17.818216746582589        1.7065992952584927     
   17.823548746806384        1.7061457236538844     
   17.828880747030180        1.7056922725974346     
   17.834212747253975        1.7052389420571041     
   17.839544747477770        1.7047857320008626     
   17.844876747701566        1.7043326423966885     
   17.850208747925361        1.7038796732125687     
   17.855540748149156        1.7034268244164983     
   17.860872748372952        1.7029740959764814     
   17.866204748596747        1.7025214878605304     
   17.871536748820542        1.7020690000366647     
   17.876868749044338        1.7016166324729156     
   17.882200749268133        1.7011643851373206     
   17.887532749491928        1.7007122579979250     
   17.892864749715727        1.7002602510227833     
   17.898196749939522        1.6998083641799604     
   17.903528750163318        1.6993565974375275     
   17.908860750387113        1.6989049507635650     
   17.914192750610908        1.6984534241261608     
   17.919524750834704        1.6980020174934123     
   17.924856751058499        1.6975507308334270     
   17.930188751282294        1.6970995641143174     
   17.935520751506090        1.6966485173042056     
   17.940852751729885        1.6961975903712241     
   17.946184751953680        1.6957467832835125     
   17.951516752177476        1.6952960960092180     
   17.956848752401271        1.6948455285164981     
   17.962180752625066        1.6943950807735166     
   17.967512752848865        1.6939447527484472     
   17.972844753072660        1.6934945444094731     
   17.978176753296456        1.6930444557247837     
   17.983508753520251        1.6925944866625777     
   17.988840753744046        1.6921446371910631     
   17.994172753967842        1.6916949072784553     
   17.999504754191637        1.6912452968929785     
   18.004836754415432        1.6907958060028649     
   18.010168754639228        1.6903464345763555     
   18.015500754863023        1.6898971825817013     
   18.020832755086818        1.6894480499871591     
   18.026164755310614        1.6889990367609948     
   18.031496755534409        1.6885501428714844     
   18.036828755758204        1.6881013682869104     
   18.042160755982003        1.6876527129755641     
   18.047492756205799        1.6872041769057466     
   18.052824756429594        1.6867557600457663     
   18.058156756653389        1.6863074623639391     
   18.063488756877184        1.6858592838285920     
   18.068820757100980        1.6854112244080577     
   18.074152757324775        1.6849632840706785     
   18.079484757548570        1.6845154627848058     
   18.084816757772366        1.6840677605187977     
   18.090148757996161        1.6836201772410220     
   18.095480758219956        1.6831727129198544     
   18.100812758443752        1.6827253675236797     
   18.106144758667547        1.6822781410208902     
   18.111476758891342        1.6818310333798867     
   18.116808759115141        1.6813840445690784     
   18.122140759338937        1.6809371745568848     
   18.127472759562732        1.6804904233117310     
   18.132804759786527        1.6800437908020509     
   18.138136760010322        1.6795972769962890     
   18.143468760234118        1.6791508818628960     
   18.148800760457913        1.6787046053703312     
   18.154132760681708        1.6782584474870641     
   18.159464760905504        1.6778124081815702     
   18.164796761129299        1.6773664874223351     
   18.170128761353094        1.6769206851778504     
   18.175460761576890        1.6764750014166205     
   18.180792761800685        1.6760294361071542     
   18.186124762024480        1.6755839892179700     
   18.191456762248279        1.6751386607175940     
   18.196788762472075        1.6746934505745621     
   18.202120762695870        1.6742483587574175     
   18.207452762919665        1.6738033852347134     
   18.212784763143461        1.6733585299750082     
   18.218116763367256        1.6729137929468714     
   18.223448763591051        1.6724691741188797     
   18.228780763814846        1.6720246734596189     
   18.234112764038642        1.6715802909376825     
   18.239444764262437        1.6711360265216719     
   18.244776764486232        1.6706918801801973     
   18.250108764710028        1.6702478518818793     
   18.255440764933823        1.6698039415953430     
   18.260772765157618        1.6693601492892240     
   18.266104765381417        1.6689164749321665     
   18.271436765605213        1.6684729184928231     
   18.276768765829008        1.6680294799398530     
   18.282100766052803        1.6675861592419254     
   18.287432766276599        1.6671429563677176     
   18.292764766500394        1.6666998712859147     
   18.298096766724189        1.6662569039652109     
   18.303428766947984        1.6658140543743070     
   18.308760767171780        1.6653713224819140     
   18.314092767395575        1.6649287082567512     
   18.319424767619370        1.6644862116675445     
   18.324756767843166        1.6640438326830291     
   18.330088768066961        1.6636015712719494     
   18.335420768290756        1.6631594274030570     
   18.340752768514555        1.6627174010451125     
   18.346084768738351        1.6622754921668834     
   18.351416768962146        1.6618337007371469     
   18.356748769185941        1.6613920267246887     
   18.362080769409737        1.6609504700983007     
   18.367412769633532        1.6605090308267860     
   18.372744769857327        1.6600677088789539     
   18.378076770081123        1.6596265042236231     
   18.383408770304918        1.6591854168296198     
   18.388740770528713        1.6587444466657797     
   18.394072770752508        1.6583035937009440     
   18.399404770976304        1.6578628579039658     
   18.404736771200099        1.6574222392437037     
   18.410068771423894        1.6569817376890263     
   18.415400771647693        1.6565413532088094     
   18.420732771871489        1.6561010857719385     
   18.426064772095284        1.6556609353473051     
   18.431396772319079        1.6552209019038104     
   18.436728772542875        1.6547809854103646     
   18.442060772766670        1.6543411858358847     
   18.447392772990465        1.6539015031492965     
   18.452724773214261        1.6534619373195338     
   18.458056773438056        1.6530224883155393     
   18.463388773661851        1.6525831561062634     
   18.468720773885646        1.6521439406606653     
   18.474052774109442        1.6517048419477116     
   18.479384774333237        1.6512658599363785     
   18.484716774557032        1.6508269945956484     
   18.490048774780831        1.6503882458945127     
   18.495380775004627        1.6499496138019738     
   18.500712775228422        1.6495110982870387     
   18.506044775452217        1.6490726993187239     
   18.511376775676013        1.6486344168660538     
   18.516708775899808        1.6481962508980612     
   18.522040776123603        1.6477582013837893     
   18.527372776347399        1.6473202682922852     
   18.532704776571194        1.6468824515926086     
   18.538036776794989        1.6464447512538236     
   18.543368777018784        1.6460071672450056     
   18.548700777242580        1.6455696995352362     
   18.554032777466375        1.6451323480936062     
   18.559364777690170        1.6446951128892147     
   18.564696777913969        1.6442579938911683     
   18.570028778137765        1.6438209910685828     
   18.575360778361560        1.6433841043905810     
   18.580692778585355        1.6429473338262948     
   18.586024778809151        1.6425106793448645     
   18.591356779032946        1.6420741409154376     
   18.596688779256741        1.6416377185071691     
   18.602020779480537        1.6412014120892260     
   18.607352779704332        1.6407652216307800     
   18.612684779928127        1.6403291471010109     
   18.618016780151923        1.6398931884691084     
   18.623348780375718        1.6394573457042698     
   18.628680780599513        1.6390216187757001     
   18.634012780823308        1.6385860076526129     
   18.639344781047107        1.6381505123042313     
   18.644676781270903        1.6377151326997832     
   18.650008781494698        1.6372798688085080     
   18.655340781718493        1.6368447205996517     
   18.660672781942289        1.6364096880424692     
   18.666004782166084        1.6359747711062222     
   18.671336782389879        1.6355399697601818     
   18.676668782613675        1.6351052839736269     
   18.682000782837470        1.6346707137158460     
   18.687332783061265        1.6342362589561323     
   18.692664783285061        1.6338019196637896     
   18.697996783508856        1.6333676958081313     
   18.703328783732651        1.6329335873584754     
   18.708660783956446        1.6324995942841509     
   18.713992784180245        1.6320657165544930     
   18.719324784404041        1.6316319541388462     
   18.724656784627836        1.6311983070065639     
   18.729988784851631        1.6307647751270051     
   18.735320785075427        1.6303313584695389     
   18.740652785299222        1.6298980570035426     
   18.745984785523017        1.6294648706984010     
   18.751316785746813        1.6290317995235069     
   18.756648785970608        1.6285988434482621     
   18.761980786194403        1.6281660024420748     
   18.767312786418199        1.6277332764743637     
   18.772644786641994        1.6273006655145539     
   18.777976786865789        1.6268681695320786     
   18.783308787089585        1.6264357884963809     
   18.788640787313383        1.6260035223769089     
   18.793972787537179        1.6255713711431228     
   18.799304787760974        1.6251393347644878     
   18.804636787984769        1.6247074132104784     
   18.809968788208565        1.6242756064505768     
   18.815300788432360        1.6238439144542740     
   18.820632788656155        1.6234123371910680     
   18.825964788879951        1.6229808746304653     
   18.831296789103746        1.6225495267419821     
   18.836628789327541        1.6221182934951413     
   18.841960789551337        1.6216871748594723     
   18.847292789775132        1.6212561708045163     
   18.852624789998927        1.6208252812998190     
   18.857956790222723        1.6203945063149361     
   18.863288790446521        1.6199638458194314     
   18.868620790670317        1.6195332997828771     
   18.873952790894112        1.6191028681748521     
   18.879284791117907        1.6186725509649431     
   18.884616791341703        1.6182423481227477     
   18.889948791565498        1.6178122596178690     
   18.895280791789293        1.6173822854199187     
   18.900612792013089        1.6169524254985170     
   18.905944792236884        1.6165226798232921     
   18.911276792460679        1.6160930483638807     
   18.916608792684475        1.6156635310899261     
   18.921940792908270        1.6152341279710809     
   18.927272793132065        1.6148048389770060     
   18.932604793355861        1.6143756640773694     
   18.937936793579659        1.6139466032418470     
   18.943268793803455        1.6135176564401248     
   18.948600794027250        1.6130888236418948     
   18.953932794251045        1.6126601048168574     
   18.959264794474841        1.6122314999347214     
   18.964596794698636        1.6118030089652033     
   18.969928794922431        1.6113746318780289     
   18.975260795146227        1.6109463686429302     
   18.980592795370022        1.6105182192296488     
   18.985924795593817        1.6100901836079329     
   18.991256795817613        1.6096622617475402     
   18.996588796041408        1.6092344536182346     
   19.001920796265203        1.6088067591897905     
   19.007252796488999        1.6083791784319892     
   19.012584796712797        1.6079517113146184     
   19.017916796936593        1.6075243578074763     
   19.023248797160388        1.6070971178803675     
   19.028580797384183        1.6066699915031060     
   19.033912797607979        1.6062429786455124     
   19.039244797831774        1.6058160792774163     
   19.044576798055569        1.6053892933686547     
   19.049908798279365        1.6049626208890733     
   19.055240798503160        1.6045360618085247     
   19.060572798726955        1.6041096160968711     
   19.065904798950751        1.6036832837239816     
   19.071236799174546        1.6032570646597331     
   19.076568799398341        1.6028309588740117     
   19.081900799622137        1.6024049663367104     
   19.087232799845935        1.6019790870177295     
   19.092564800069731        1.6015533208869797     
   19.097896800293526        1.6011276679143784     
   19.103228800517321        1.6007021280698501     
   19.108560800741117        1.6002767013233290     
   19.113892800964912        1.5998513876447562     
   19.119224801188707        1.5994261870040805     
   19.124556801412503        1.5990010993712596     
   19.129888801636298        1.5985761247162591     
   19.135220801860093        1.5981512630090515     
   19.140552802083889        1.5977265142196189     
   19.145884802307684        1.5973018783179498     
   19.151216802531479        1.5968773552740416     
   19.156548802755275        1.5964529450579001     
   19.161880802979073        1.5960286476395371     
   19.167212803202869        1.5956044629889756     
   19.172544803426664        1.5951803910762437     
   19.177876803650459        1.5947564318713783     
   19.183208803874255        1.5943325853444246     
   19.188540804098050        1.5939088514654356     
   19.193872804321845        1.5934852302044722     
   19.199204804545641        1.5930617215316032     
   19.204536804769436        1.5926383254169059     
   19.209868804993231        1.5922150418304646     
   19.215200805217027        1.5917918707423726     
   19.220532805440822        1.5913688121227303     
   19.225864805664617        1.5909458659416456     
   19.231196805888413        1.5905230321692367     
   19.236528806112211        1.5901003107756269     
   19.241860806336007        1.5896777017309489     
   19.247192806559802        1.5892552050053435     
   19.252524806783597        1.5888328205689590     
   19.257856807007393        1.5884105483919513     
   19.263188807231188        1.5879883884444859     
   19.268520807454983        1.5875663406967324     
   19.273852807678779        1.5871444051188734     
   19.279184807902574        1.5867225816810957     
   19.284516808126369        1.5863008703535955     
   19.289848808350165        1.5858792711065761     
   19.295180808573960        1.5854577839102504     
   19.300512808797755        1.5850364087348370     
   19.305844809021551        1.5846151455505637     
   19.311176809245350        1.5841939943276668     
   19.316508809469145        1.5837729550363886     
   19.321840809692940        1.5833520276469819     
   19.327172809916735        1.5829312121297048     
   19.332504810140531        1.5825105084548248     
   19.337836810364326        1.5820899165926166     
   19.343168810588121        1.5816694365133626     
   19.348500810811917        1.5812490681873559     
   19.353832811035712        1.5808288115848932     
   19.359164811259507        1.5804086666762811     
   19.364496811483303        1.5799886334318356     
   19.369828811707098        1.5795687118218775     
   19.375160811930893        1.5791489018167384     
   19.380492812154689        1.5787292033867559     
   19.385824812378488        1.5783096165022756     
   19.391156812602283        1.5778901411336526     
   19.396488812826078        1.5774707772512482     
   19.401820813049873        1.5770515248254322     
   19.407152813273669        1.5766323838265810     
   19.412484813497464        1.5762133542250820     
   19.417816813721259        1.5757944359913270     
   19.423148813945055        1.5753756290957177     
   19.428480814168850        1.5749569335086639     
   19.433812814392645        1.5745383492005816     
   19.439144814616441        1.5741198761418957     
   19.444476814840236        1.5737015143030395     
   19.449808815064031        1.5732832636544525     
   19.455140815287827        1.5728651241665839     
   19.460472815511626        1.5724470958098888     
   19.465804815735421        1.5720291785548330     
   19.471136815959216        1.5716113723718872     
   19.476468816183012        1.5711936772315314     
   19.481800816406807        1.5707760931042536     
   19.487132816630602        1.5703586199605484     
   19.492464816854397        1.5699412577709209     
   19.497796817078193        1.5695240065058800     
   19.503128817301988        1.5691068661359457     
   19.508460817525783        1.5686898366316451     
   19.513792817749579        1.5682729179635122     
   19.519124817973374        1.5678561101020896     
   19.524456818197169        1.5674394130179288     
   19.529788818420965        1.5670228266815860     
   19.535120818644764        1.5666063510636281     
   19.540452818868559        1.5661899861346293     
   19.545784819092354        1.5657737318651708     
   19.551116819316150        1.5653575882258415     
   19.556448819539945        1.5649415551872401     
   19.561780819763740        1.5645256327199695     
   19.567112819987535        1.5641098207946447     
   19.572444820211331        1.5636941193818854     
   19.577776820435126        1.5632785284523198     
   19.583108820658921        1.5628630479765846     
   19.588440820882717        1.5624476779253236     
   19.593772821106512        1.5620324182691891     
   19.599104821330307        1.5616172689788408     
   19.604436821554103        1.5612022300249457     
   19.609768821777902        1.5607873013781794     
   19.615100822001697        1.5603724830092247     
   19.620432822225492        1.5599577748887727     
   19.625764822449288        1.5595431769875228     
   19.631096822673083        1.5591286892761804     
   19.636428822896878        1.5587143117254600     
   19.641760823120674        1.5583000443060839     
   19.647092823344469        1.5578858869887813     
   19.652424823568264        1.5574718397442906     
   19.657756823792059        1.5570579025433560     
   19.663088824015855        1.5566440753567323     
   19.668420824239650        1.5562303581551793     
   19.673752824463445        1.5558167509094660     
   19.679084824687241        1.5554032535903679     
   19.684416824911040        1.5549898661686703     
   19.689748825134835        1.5545765886151650     
   19.695080825358630        1.5541634209006518     
   19.700412825582426        1.5537503629959388     
   19.705744825806221        1.5533374148718391     
   19.711076826030016        1.5529245764991775     
   19.716408826253812        1.5525118478487849     
   19.721740826477607        1.5520992288914992     
   19.727072826701402        1.5516867195981670     
   19.732404826925197        1.5512743199396415     
   19.737736827148993        1.5508620298867857     
   19.743068827372788        1.5504498494104677     
   19.748400827596583        1.5500377784815662     
   19.753732827820379        1.5496258170709656     
   19.759064828044178        1.5492139651495578     
   19.764396828267973        1.5488022226882450     
   19.769728828491768        1.5483905896579342     
   19.775060828715564        1.5479790660295412     
   19.780392828939359        1.5475676517739905     
   19.785724829163154        1.5471563468622127     
   19.791056829386950        1.5467451512651476     
   19.796388829610745        1.5463340649537414     
   19.801720829834540        1.5459230878989492     
   19.807052830058336        1.5455122200717333     
   19.812384830282131        1.5451014614430629     
   19.817716830505926        1.5446908119839171     
   19.823048830729721        1.5442802716652795     
   19.828380830953517        1.5438698404581448     
   19.833712831177316        1.5434595183335131     
   19.839044831401111        1.5430493052623935     
   19.844376831624906        1.5426392012158014     
   19.849708831848702        1.5422292061647616     
   19.855040832072497        1.5418193200803059     
   19.860372832296292        1.5414095429334724     
   19.865704832520088        1.5409998746953100     
   19.871036832743883        1.5405903153368714     
   19.876368832967678        1.5401808648292208     
   19.881700833191474        1.5397715231434272     
   19.887032833415269        1.5393622902505688     
   19.892364833639064        1.5389531661217317     
   19.897696833862859        1.5385441507280087     
   19.903028834086655        1.5381352440405001     
   19.908360834310454        1.5377264460303146     
   19.913692834534249        1.5373177566685692     
   19.919024834758044        1.5369091759263878     
   19.924356834981840        1.5365007037749012     
   19.929688835205635        1.5360923401852489     
   19.935020835429430        1.5356840851285782     
   19.940352835653226        1.5352759385760437     
   19.945684835877021        1.5348679004988073     
   19.951016836100816        1.5344599708680393     
   19.956348836324612        1.5340521496549175     
   19.961680836548407        1.5336444368306261     
   19.967012836772202        1.5332368323663588     
   19.972344836995997        1.5328293362333165     
   19.977676837219793        1.5324219484027071     
   19.983008837443592        1.5320146688457454     
   19.988340837667387        1.5316074975336564     
   19.993672837891182        1.5312004344376715     
   19.999004838114978        1.5307934795290283     
   20.004336838338773        1.5303866327789739     
   20.009668838562568        1.5299798941587623     
   20.015000838786364        1.5295732636396555     
   20.020332839010159        1.5291667411929224     
   20.025664839233954        1.5287603267898406     
   20.030996839457750        1.5283540204016939     
   20.036328839681545        1.5279478219997753     
   20.041660839905340        1.5275417315553848     
   20.046992840129136        1.5271357490398296     
   20.052324840352934        1.5267298744244240     
   20.057656840576730        1.5263241076804934     
   20.062988840800525        1.5259184487793660     
   20.068320841024320        1.5255128976923804     
   20.073652841248116        1.5251074543908820     
   20.078984841471911        1.5247021188462249     
   20.084316841695706        1.5242968910297694     
   20.089648841919502        1.5238917709128836     
   20.094980842143297        1.5234867584669445     
   20.100312842367092        1.5230818536633353     
   20.105644842590888        1.5226770564734471     
   20.110976842814683        1.5222723668686795     
   20.116308843038478        1.5218677848204385     
   20.121640843262274        1.5214633103001383     
   20.126972843486072        1.5210589432792001     
   20.132304843709868        1.5206546837290544     
   20.137636843933663        1.5202505316211381     
   20.142968844157458        1.5198464869268948     
   20.148300844381254        1.5194425496177764     
   20.153632844605049        1.5190387196652435     
   20.158964844828844        1.5186349970407629     
   20.164296845052640        1.5182313817158097     
   20.169628845276435        1.5178278736618660     
   20.174960845500230        1.5174244728504223     
   20.180292845724026        1.5170211792529753     
   20.185624845947821        1.5166179928410306     
   20.190956846171616        1.5162149135861014     
   20.196288846395412        1.5158119414597067     
   20.201620846619210        1.5154090764333763     
   20.206952846843006        1.5150063184786444     
   20.212284847066801        1.5146036675670544     
   20.217616847290596        1.5142011236701567     
   20.222948847514392        1.5137986867595099     
   20.228280847738187        1.5133963568066784     
   20.233612847961982        1.5129941337832367     
   20.238944848185778        1.5125920176607655     
   20.244276848409573        1.5121900084108519     
   20.249608848633368        1.5117881060050939     
   20.254940848857164        1.5113863104150931     
   20.260272849080959        1.5109846216124618     
   20.265604849304754        1.5105830395688173     
   20.270936849528550        1.5101815642557863     
   20.276268849752348        1.5097801956450032     
   20.281600849976144        1.5093789337081072     
   20.286932850199939        1.5089777784167495     
   20.292264850423734        1.5085767297425849     
   20.297596850647530        1.5081757876572774     
   20.302928850871325        1.5077749521324983     
   20.308260851095120        1.5073742231399267     
   20.313592851318916        1.5069736006512482     
   20.318924851542711        1.5065730846381569     
   20.324256851766506        1.5061726750723552     
   20.329588851990302        1.5057723719255505     
   20.334920852214097        1.5053721751694613     
   20.340252852437892        1.5049720847758095     
   20.345584852661688        1.5045721007163275     
   20.350916852885486        1.5041722229627545     
   20.356248853109282        1.5037724514868369     
   20.361580853333077        1.5033727862603286     
   20.366912853556872        1.5029732272549905     
   20.372244853780668        1.5025737744425927     
   20.377576854004463        1.5021744277949105     
   20.382908854228258        1.5017751872837297     
   20.388240854452054        1.5013760528808398     
   20.393572854675849        1.5009770245580416     
   20.398904854899644        1.5005781022871405     
   20.404236855123440        1.5001792860399517     
   20.409568855347235        1.4997805757882949     
   20.414900855571030        1.4993819715040009     
   20.420232855794826        1.4989834731589049     
   20.425564856018624        1.4985850807248509     
   20.430896856242420        1.4981867941736919     
   20.436228856466215        1.4977886134772846     
   20.441560856690010        1.4973905386074979     
   20.446892856913806        1.4969925695362034     
   20.452224857137601        1.4965947062352840     
   20.457556857361396        1.4961969486766271     
   20.462888857585192        1.4957992968321303     
   20.468220857808987        1.4954017506736976     
   20.473552858032782        1.4950043101732391     
   20.478884858256578        1.4946069753026745     
   20.484216858480373        1.4942097460339283     
   20.489548858704168        1.4938126223389361     
   20.494880858927964        1.4934156041896383     
   20.500212859151763        1.4930186915579831     
   20.505544859375558        1.4926218844159262     
   20.510876859599353        1.4922251827354329     
   20.516208859823148        1.4918285864884724     
   20.521540860046944        1.4914320956470233     
   20.526872860270739        1.4910357101830722     
   20.532204860494534        1.4906394300686112     
   20.537536860718330        1.4902432552756422     
   20.542868860942125        1.4898471857761717     
   20.548200861165920        1.4894512215422171     
   20.553532861389716        1.4890553625458010     
   20.558864861613511        1.4886596087589525     
   20.564196861837306        1.4882639601537113     
   20.569528862061102        1.4878684167021217     
   20.574860862284901        1.4874729783762370     
   20.580192862508696        1.4870776451481162     
   20.585524862732491        1.4866824169898287     
   20.590856862956286        1.4862872938734479     
   20.596188863180082        1.4858922757710573     
   20.601520863403877        1.4854973626547459     
   20.606852863627672        1.4851025544966117     
   20.612184863851468        1.4847078512687599     
   20.617516864075263        1.4843132529433005     
   20.622848864299058        1.4839187594923560     
   20.628180864522854        1.4835243708880506     
   20.633512864746649        1.4831300871025199     
   20.638844864970444        1.4827359081079059     
   20.644176865194240        1.4823418338763579     
   20.649508865418039        1.4819478643800312     
   20.654840865641834        1.4815539995910900     
   20.660172865865629        1.4811602394817074     
   20.665504866089424        1.4807665840240605     
   20.670836866313220        1.4803730331903364     
   20.676168866537015        1.4799795869527272     
   20.681500866760810        1.4795862452834350     
   20.686832866984606        1.4791930081546683     
   20.692164867208401        1.4787998755386422     
   20.697496867432196        1.4784068474075798     
   20.702828867655992        1.4780139237337115     
   20.708160867879787        1.4776211044892757     
   20.713492868103582        1.4772283896465175     
   20.718824868327378        1.4768357791776889     
   20.724156868551177        1.4764432730550505     
   20.729488868774972        1.4760508712508693     
   20.734820868998767        1.4756585737374208     
   20.740152869222563        1.4752663804869854     
   20.745484869446358        1.4748742914718551     
   20.750816869670153        1.4744823066643238     
   20.756148869893948        1.4740904260366983     
   20.761480870117744        1.4736986495612883     
   20.766812870341539        1.4733069772104137     
   20.772144870565334        1.4729154089564005     
   20.777476870789130        1.4725239447715819     
   20.782808871012925        1.4721325846282998     
   20.788140871236720        1.4717413284989014     
   20.793472871460516        1.4713501763557435     
   20.798804871684315        1.4709591281711878     
   20.804136871908110        1.4705681839176059     
   20.809468872131905        1.4701773435673753     
   20.814800872355701        1.4697866070928809     
   20.820132872579496        1.4693959744665139     
   20.825464872803291        1.4690054456606758     
   20.830796873027086        1.4686150206477733     
   20.836128873250882        1.4682246994002204     
   20.841460873474677        1.4678344818904387     
   20.846792873698472        1.4674443680908571     
   20.852124873922268        1.4670543579739130     
   20.857456874146063        1.4666644515120495     
   20.862788874369858        1.4662746486777167     
   20.868120874593654        1.4658849494433746     
   20.873452874817453        1.4654953537814870     
   20.878784875041248        1.4651058616645296     
   20.884116875265043        1.4647164730649800     
   20.889448875488839        1.4643271879553270     
   20.894780875712634        1.4639380063080663     
   20.900112875936429        1.4635489280956986     
   20.905444876160225        1.4631599532907338     
   20.910776876384020        1.4627710818656903     
   20.916108876607815        1.4623823137930894     
   20.921440876831610        1.4619936490454657     
   20.926772877055406        1.4616050875953561     
   20.932104877279201        1.4612166294153071     
   20.937436877502996        1.4608282744778718     
   20.942768877726792        1.4604400227556111     
   20.948100877950591        1.4600518742210931     
   20.953432878174386        1.4596638288468933     
   20.958764878398181        1.4592758866055930     
   20.964096878621977        1.4588880474697832     
   20.969428878845772        1.4585003114120607     
   20.974760879069567        1.4581126784050298     
   20.980092879293363        1.4577251484213023     
   20.985424879517158        1.4573377214334970     
   20.990756879740953        1.4569503974142404     
   20.996088879964748        1.4565631763361651     
   21.001420880188544        1.4561760581719132     
   21.006752880412339        1.4557890428941314     
   21.012084880636134        1.4554021304754763     
   21.017416880859930        1.4550153208886092     
   21.022748881083729        1.4546286141062010     
   21.028080881307524        1.4542420101009284     
   21.033412881531319        1.4538555088454757     
   21.038744881755115        1.4534691103125343     
   21.044076881978910        1.4530828144748038     
   21.049408882202705        1.4526966213049901     
   21.054740882426501        1.4523105307758055     
   21.060072882650296        1.4519245428599730     
   21.065404882874091        1.4515386575302178     
   21.070736883097887        1.4511528747592772     
   21.076068883321682        1.4507671945198926     
   21.081400883545477        1.4503816167848131     
   21.086732883769272        1.4499961415267968     
   21.092064883993068        1.4496107687186071     
   21.097396884216867        1.4492254983330153     
   21.102728884440662        1.4488403303428008     
   21.108060884664457        1.4484552647207485     
   21.113392884888253        1.4480703014396514     
   21.118724885112048        1.4476854404723118     
   21.124056885335843        1.4473006817915333     
   21.129388885559639        1.4469160253701341     
   21.134720885783434        1.4465314711809354     
   21.140052886007229        1.4461470191967656     
   21.145384886231025        1.4457626693904615     
   21.150716886454820        1.4453784217348673     
   21.156048886678615        1.4449942762028334     
   21.161380886902410        1.4446102327672175     
   21.166712887126206        1.4442262914008854     
   21.172044887350005        1.4438424520767092     
   21.177376887573800        1.4434587147675688     
   21.182708887797595        1.4430750794463518     
   21.188040888021391        1.4426915460859513     
   21.193372888245186        1.4423081146592684     
   21.198704888468981        1.4419247851392130     
   21.204036888692777        1.4415415574987003     
   21.209368888916572        1.4411584317106523     
   21.214700889140367        1.4407754077480006     
   21.220032889364163        1.4403924855836809     
   21.225364889587958        1.4400096651906391     
   21.230696889811753        1.4396269465418259     
   21.236028890035548        1.4392443296102009     
   21.241360890259344        1.4388618143687297     
   21.246692890483143        1.4384794007903863     
   21.252024890706938        1.4380970888481508     
   21.257356890930733        1.4377148785150098     
   21.262688891154529        1.4373327697639597     
   21.268020891378324        1.4369507625680014     
   21.273352891602119        1.4365688569001445     
   21.278684891825915        1.4361870527334049     
   21.284016892049710        1.4358053500408066     
   21.289348892273505        1.4354237487953800     
   21.294680892497301        1.4350422489701640     
   21.300012892721096        1.4346608505382015     
   21.305344892944891        1.4342795534725465     
   21.310676893168687        1.4338983577462578     
   21.316008893392482        1.4335172633324009     
   21.321340893616281        1.4331362702040509     
   21.326672893840076        1.4327553783342877     
   21.332004894063871        1.4323745876961997     
   21.337336894287667        1.4319938982628824     
   21.342668894511462        1.4316133100074373     
   21.348000894735257        1.4312328229029736     
   21.353332894959053        1.4308524369226092     
   21.358664895182848        1.4304721520394665     
   21.363996895406643        1.4300919682266764     
   21.369328895630439        1.4297118854573774     
   21.374660895854234        1.4293319037047150     
   21.379992896078029        1.4289520229418406     
   21.385324896301825        1.4285722431419146     
   21.390656896525620        1.4281925642781022     
   21.395988896749419        1.4278129863235778     
   21.401320896973214        1.4274335092515218     
   21.406652897197009        1.4270541330351239     
   21.411984897420805        1.4266748576475763     
   21.417316897644600        1.4262956830620834     
   21.422648897868395        1.4259166092518532     
   21.427980898092191        1.4255376361901035     
   21.433312898315986        1.4251587638500565     
   21.438644898539781        1.4247799922049436     
   21.443976898763577        1.4244013212280018     
   21.449308898987372        1.4240227508924770     
   21.454640899211167        1.4236442811716201     
   21.459972899434963        1.4232659120386915     
   21.465304899658758        1.4228876434669557     
   21.470636899882557        1.4225094754296876     
   21.475968900106352        1.4221314079001670     
   21.481300900330147        1.4217534408516816     
   21.486632900553943        1.4213755742575254     
   21.491964900777738        1.4209978080910011     
   21.497296901001533        1.4206201423254163     
   21.502628901225329        1.4202425769340881     
   21.507960901449124        1.4198651118903391     
   21.513292901672919        1.4194877471674987     
   21.518624901896715        1.4191104827389047     
   21.523956902120510        1.4187333185779019     
   21.529288902344305        1.4183562546578401     
   21.534620902568101        1.4179792909520792     
   21.539952902791896        1.4176024274339849     
   21.545284903015695        1.4172256640769272     
   21.550616903239490        1.4168490008542896     
   21.555948903463285        1.4164724377394560     
   21.561280903687081        1.4160959747058206     
   21.566612903910876        1.4157196117267852     
   21.571944904134671        1.4153433487757567     
   21.577276904358467        1.4149671858261517     
   21.582608904582262        1.4145911228513914     
   21.587940904806057        1.4142151598249042     
   21.593272905029853        1.4138392967201268     
   21.598604905253648        1.4134635335105030     
   21.603936905477443        1.4130878701694827     
   21.609268905701239        1.4127123066705234     
   21.614600905925034        1.4123368429870897     
   21.619932906148833        1.4119614790926527     
   21.625264906372628        1.4115862149606910     
   21.630596906596423        1.4112110505646898     
   21.635928906820219        1.4108359858781436     
   21.641260907044014        1.4104610208745496     
   21.646592907267809        1.4100861555274162     
   21.651924907491605        1.4097113898102567     
   21.657256907715400        1.4093367236965912     
   21.662588907939195        1.4089621571599491     
   21.667920908162991        1.4085876901738639     
   21.673252908386786        1.4082133227118780     
   21.678584908610581        1.4078390547475408     
   21.683916908834377        1.4074648862544072     
   21.689248909058172        1.4070908172060410     
   21.694580909281971        1.4067168475760117     
   21.699912909505766        1.4063429773378968     
   21.705244909729561        1.4059692064652809     
   21.710576909953357        1.4055955349317544     
   21.715908910177152        1.4052219627109146     
   21.721240910400947        1.4048484897763687     
   21.726572910624743        1.4044751161017268     
   21.731904910848538        1.4041018416606099     
   21.737236911072333        1.4037286664266420     
   21.742568911296129        1.4033555903734578     
   21.747900911519924        1.4029826134746974     
   21.753232911743719        1.4026097357040079     
   21.758564911967515        1.4022369570350435     
   21.763896912191310        1.4018642774414651     
   21.769228912415109        1.4014916968969413     
   21.774560912638904        1.4011192153751466     
   21.779892912862699        1.4007468328497643     
   21.785224913086495        1.4003745492944824     
   21.790556913310290        1.4000023646829975     
   21.795888913534085        1.3996302789890140     
   21.801220913757881        1.3992582921862404     
   21.806552913981676        1.3988864042483946     
   21.811884914205471        1.3985146151492003     
   21.817216914429267        1.3981429248623891     
   21.822548914653062        1.3977713333616992     
   21.827880914876857        1.3973998406208750     
   21.833212915100653        1.3970284466136689     
   21.838544915324448        1.3966571513138402     
   21.843876915548247        1.3962859546951545     
   21.849208915772042        1.3959148567313855     
   21.854540915995837        1.3955438573963121     
   21.859872916219633        1.3951729566637221     
   21.865204916443428        1.3948021545074096     
   21.870536916667223        1.3944314509011742     
   21.875868916891019        1.3940608458188248     
   21.881200917114814        1.3936903392341753     
   21.886532917338609        1.3933199311210485     
   21.891864917562405        1.3929496214532722     
   21.897196917786200        1.3925794102046827     
   21.902528918009995        1.3922092973491222     
   21.907860918233791        1.3918392828604402     
   21.913192918457586        1.3914693667124931     
   21.918524918681385        1.3910995488791449     
   21.923856918905180        1.3907298293342660     
   21.929188919128975        1.3903602080517332     
   21.934520919352771        1.3899906850054313     
   21.939852919576566        1.3896212601692515     
   21.945184919800361        1.3892519335170910     
   21.950516920024157        1.3888827050228563     
   21.955848920247952        1.3885135746604587     
   21.961180920471747        1.3881445424038172     
   21.966512920695543        1.3877756082268580     
   21.971844920919338        1.3874067721035135     
   21.977176921143133        1.3870380340077237     
   21.982508921366929        1.3866693939134349     
   21.987840921590724        1.3863008517946025     
   21.993172921814523        1.3859324076251842     
   21.998504922038318        1.3855640613791491     
   22.003836922262114        1.3851958130304718     
   22.009168922485909        1.3848276625531328     
   22.014500922709704        1.3844596099211210     
   22.019832922933499        1.3840916551084310     
   22.025164923157295        1.3837237980890651     
   22.030496923381090        1.3833560388370325     
   22.035828923604885        1.3829883773263481     
   22.041160923828681        1.3826208135310358     
   22.046492924052476        1.3822533474251248     
   22.051824924276271        1.3818859789826512     
   22.057156924500067        1.3815187081776585     
   22.062488924723862        1.3811515349841985     
   22.067820924947661        1.3807844593763270     
   22.073152925171456        1.3804174813281080     
   22.078484925395252        1.3800506008136137     
   22.083816925619047        1.3796838178069222     
   22.089148925842842        1.3793171322821163     
   22.094480926066637        1.3789505442132894     
   22.099812926290433        1.3785840535745397     
   22.105144926514228        1.3782176603399723     
   22.110476926738023        1.3778513644837005     
   22.115808926961819        1.3774851659798426     
   22.121140927185614        1.3771190648025258     
   22.126472927409409        1.3767530609258809     
   22.131804927633205        1.3763871543240513     
   22.137136927857000        1.3760213449711804     
   22.142468928080799        1.3756556328414238     
   22.147800928304594        1.3752900179089405     
   22.153132928528390        1.3749245001479000     
   22.158464928752185        1.3745590795324740     
   22.163796928975980        1.3741937560368456     
   22.169128929199776        1.3738285296352022     
   22.174460929423571        1.3734634003017376     
   22.179792929647366        1.3730983680106548     
   22.185124929871161        1.3727334327361616     
   22.190456930094957        1.3723685944524735     
   22.195788930318752        1.3720038531338132     
   22.201120930542547        1.3716392087544096     
   22.206452930766343        1.3712746612884974     
   22.211784930990138        1.3709102107103215     
   22.217116931213937        1.3705458569941298     
   22.222448931437732        1.3701816001141791     
   22.227780931661528        1.3698174400447336     
   22.233112931885323        1.3694533767600627     
   22.238444932109118        1.3690894102344435     
   22.243776932332914        1.3687255404421601     
   22.249108932556709        1.3683617673575030     
   22.254440932780504        1.3679980909547693     
   22.259772933004299        1.3676345112082644     
   22.265104933228095        1.3672710280922977     
   22.270436933451890        1.3669076415811889     
   22.275768933675685        1.3665443516492619     
   22.281100933899481        1.3661811582708485     
   22.286432934123276        1.3658180614202868     
   22.291764934347075        1.3654550610719236     
   22.297096934570870        1.3650921572001085     
   22.302428934794666        1.3647293497792035     
   22.307760935018461        1.3643666387835711     
   22.313092935242256        1.3640040241875866     
   22.318424935466052        1.3636415059656271     
   22.323756935689847        1.3632790840920803     
   22.329088935913642        1.3629167585413382     
   22.334420936137438        1.3625545292878007     
   22.339752936361233        1.3621923963058757     
   22.345084936585028        1.3618303595699748     
   22.350416936808823        1.3614684190545192     
   22.355748937032619        1.3611065747339361     
   22.361080937256414        1.3607448265826578     
   22.366412937480213        1.3603831745751263     
   22.371744937704008        1.3600216186857881     
   22.377076937927804        1.3596601588890984     
   22.382408938151599        1.3592987951595170     
   22.387740938375394        1.3589375274715128     
   22.393072938599190        1.3585763557995592     
   22.398404938822985        1.3582152801181380     
   22.403736939046780        1.3578543004017372     
   22.409068939270576        1.3574934166248518     
   22.414400939494371        1.3571326287619829     
   22.419732939718166        1.3567719367876399     
   22.425064939941961        1.3564113406763367     
   22.430396940165757        1.3560508404025964     
   22.435728940389552        1.3556904359409476     
   22.441060940613351        1.3553301272659248     
   22.446392940837146        1.3549699143520719     
   22.451724941060942        1.3546097971739370     
   22.457056941284737        1.3542497757060756     
   22.462388941508532        1.3538898499230512     
   22.467720941732328        1.3535300197994318     
   22.473052941956123        1.3531702853097947     
   22.478384942179918        1.3528106464287220     
   22.483716942403714        1.3524511031308035     
   22.489048942627509        1.3520916553906361     
   22.494380942851304        1.3517323031828223     
   22.499712943075100        1.3513730464819718     
   22.505044943298895        1.3510138852627023     
   22.510376943522690        1.3506548194996351     
   22.515708943746489        1.3502958491674024     
   22.521040943970284        1.3499369742406397     
   22.526372944194080        1.3495781946939913     
   22.531704944417875        1.3492195105021074     
   22.537036944641670        1.3488609216396450     
   22.542368944865466        1.3485024280812676     
   22.547700945089261        1.3481440298016460     
   22.553032945313056        1.3477857267754576     
   22.558364945536852        1.3474275189773861     
   22.563696945760647        1.3470694063821214     
   22.569028945984442        1.3467113889643629     
   22.574360946208238        1.3463534666988137     
   22.579692946432033        1.3459956395601844     
   22.585024946655828        1.3456379075231926     
   22.590356946879627        1.3452802705625631     
   22.595688947103422        1.3449227286530268     
   22.601020947327218        1.3445652817693212     
   22.606352947551013        1.3442079298861911     
   22.611684947774808        1.3438506729783877     
   22.617016947998604        1.3434935110206692     
   22.622348948222399        1.3431364439877986     
   22.627680948446194        1.3427794718545494     
   22.633012948669990        1.3424225945956982     
   22.638344948893785        1.3420658121860309     
   22.643676949117580        1.3417091246003368     
   22.649008949341376        1.3413525318134165     
   22.654340949565171        1.3409960338000733     
   22.659672949788966        1.3406396305351194     
   22.665004950012765        1.3402833219933727     
   22.670336950236560        1.3399271081496571     
   22.675668950460356        1.3395709889788070     
   22.681000950684151        1.3392149644556577     
   22.686332950907946        1.3388590345550557     
   22.691664951131742        1.3385031992518521     
   22.696996951355537        1.3381474585209063     
   22.702328951579332        1.3377918123370822     
   22.707660951803128        1.3374362606752510     
   22.712992952026923        1.3370808035102928     
   22.718324952250718        1.3367254408170914     
   22.723656952474514        1.3363701725705395     
   22.728988952698309        1.3360149987455339     
   22.734320952922104        1.3356599193169818     
   22.739652953145903        1.3353049342597922     
   22.744984953369698        1.3349500435488864     
   22.750316953593494        1.3345952471591882     
   22.755648953817289        1.3342405450656287     
   22.760980954041084        1.3338859372431482     
   22.766312954264880        1.3335314236666895     
   22.771644954488675        1.3331770043112061     
   22.776976954712470        1.3328226791516553     
   22.782308954936266        1.3324684481630029     
   22.787640955160061        1.3321143113202201     
   22.792972955383856        1.3317602685982850     
   22.798304955607652        1.3314063199721826     
   22.803636955831447        1.3310524654169058     
   22.808968956055242        1.3306987049074517     
   22.814300956279041        1.3303450384188253     
   22.819632956502836        1.3299914659260388     
   22.824964956726632        1.3296379874041095     
   22.830296956950427        1.3292846028280638     
   22.835628957174222        1.3289313121729311     
   22.840960957398018        1.3285781154137510     
   22.846292957621813        1.3282250125255683     
   22.851624957845608        1.3278720034834333     
   22.856956958069404        1.3275190882624053     
   22.862288958293199        1.3271662668375477     
   22.867620958516994        1.3268135391839333     
   22.872952958740790        1.3264609052766390     
   22.878284958964585        1.3261083650907493     
   22.883616959188380        1.3257559186013559     
   22.888948959412179        1.3254035657835559     
   22.894280959635974        1.3250513066124543     
   22.899612959859770        1.3246991410631614     
   22.904944960083565        1.3243470691107959     
   22.910276960307360        1.3239950907304818     
   22.915608960531156        1.3236432058973491     
   22.920940960754951        1.3232914145865353     
   22.926272960978746        1.3229397167731867     
   22.931604961202542        1.3225881124324508     
   22.936936961426337        1.3222366015394860     
   22.942268961650132        1.3218851840694570     
   22.947600961873928        1.3215338599975335     
   22.952932962097723        1.3211826292988942     
   22.958264962321518        1.3208314919487198     
   22.963596962545317        1.3204804479222032     
   22.968928962769112        1.3201294971945399     
   22.974260962992908        1.3197786397409339     
   22.979592963216703        1.3194278755365951     
   22.984924963440498        1.3190772045567396     
   22.990256963664294        1.3187266267765916     
   22.995588963888089        1.3183761421713804     
   23.000920964111884        1.3180257507163433     
   23.006252964335680        1.3176754523867218     
   23.011584964559475        1.3173252471577659     
   23.016916964783270        1.3169751350047325     
   23.022248965007066        1.3166251159028832     
   23.027580965230861        1.3162751898274889     
   23.032912965454656        1.3159253567538234     
   23.038244965678455        1.3155756166571704     
   23.043576965902250        1.3152259695128186     
   23.048908966126046        1.3148764152960639     
   23.054240966349841        1.3145269539822084     
   23.059572966573636        1.3141775855465605     
   23.064904966797432        1.3138283099644348     
   23.070236967021227        1.3134791272111541     
   23.075568967245022        1.3131300372620465     
   23.080900967468818        1.3127810400924478     
   23.086232967692613        1.3124321356776978     
   23.091564967916408        1.3120833239931460     
   23.096896968140204        1.3117346050141458     
   23.102228968363999        1.3113859787160593     
   23.107560968587794        1.3110374450742535     
   23.112892968811593        1.3106890040641033     
   23.118224969035388        1.3103406556609889     
   23.123556969259184        1.3099923998402982     
   23.128888969482979        1.3096442365774243     
   23.134220969706774        1.3092961658477691     
   23.139552969930570        1.3089481876267377     
   23.144884970154365        1.3086003018897454     
   23.150216970378160        1.3082525086122099     
   23.155548970601956        1.3079048077695603     
   23.160880970825751        1.3075571993372281     
   23.166212971049546        1.3072096832906521     
   23.171544971273342        1.3068622596052808     
   23.176876971497137        1.3065149282565658     
   23.182208971720932        1.3061676892199663     
   23.187540971944731        1.3058205424709473     
   23.192872972168527        1.3054734879849823     
   23.198204972392322        1.3051265257375486     
   23.203536972616117        1.3047796557041329     
   23.208868972839912        1.3044328778602263     
   23.214200973063708        1.3040861921813265     
   23.219532973287503        1.3037395986429405     
   23.224864973511298        1.3033930972205763     
   23.230196973735094        1.3030466878897549     
   23.235528973958889        1.3027003706259987     
   23.240860974182684        1.3023541454048393     
   23.246192974406480        1.3020080122018134     
   23.251524974630275        1.3016619709924653     
   23.256856974854070        1.3013160217523458     
   23.262188975077869        1.3009701644570111     
   23.267520975301665        1.3006243990820248     
   23.272852975525460        1.3002787256029564     
   23.278184975749255        1.2999331439953830     
   23.283516975973050        1.2995876542348868     
   23.288848976196846        1.2992422562970574     
   23.294180976420641        1.2988969501574896     
   23.299512976644436        1.2985517357917871     
   23.304844976868232        1.2982066131755581     
   23.310176977092027        1.2978615822844175     
   23.315508977315822        1.2975166430939880     
   23.320840977539618        1.2971717955798965     
   23.326172977763413        1.2968270397177786     
   23.331504977987208        1.2964823754832753     
   23.336836978211007        1.2961378028520338     
   23.342168978434803        1.2957933217997089     
   23.347500978658598        1.2954489323019611     
   23.352832978882393        1.2951046343344561     
   23.358164979106188        1.2947604278728693     
   23.363496979329984        1.2944163128928807     
   23.368828979553779        1.2940722893701748     
   23.374160979777574        1.2937283572804461     
   23.379492980001370        1.2933845165993934     
   23.384824980225165        1.2930407673027227     
   23.390156980448960        1.2926971093661459     
   23.395488980672756        1.2923535427653818     
   23.400820980896551        1.2920100674761570     
   23.406152981120346        1.2916666834742008     
   23.411484981344145        1.2913233907352533     
   23.416816981567941        1.2909801892350576     
   23.422148981791736        1.2906370789493657     
   23.427480982015531        1.2902940598539352     
   23.432812982239327        1.2899511319245287     
   23.438144982463122        1.2896082951369177     
   23.443476982686917        1.2892655494668781     
   23.448808982910712        1.2889228948901938     
   23.454140983134508        1.2885803313826532     
   23.459472983358303        1.2882378589200543     
   23.464804983582098        1.2878954774781985     
   23.470136983805894        1.2875531870328942     
   23.475468984029689        1.2872109875599580     
   23.480800984253484        1.2868688790352107     
   23.486132984477283        1.2865268614344807     
   23.491464984701079        1.2861849347336027     
   23.496796984924874        1.2858430989084182     
   23.502128985148669        1.2855013539347746     
   23.507460985372465        1.2851596997885257     
   23.512792985596260        1.2848181364455311     
   23.518124985820055        1.2844766638816580     
   23.523456986043850        1.2841352820727803     
   23.528788986267646        1.2837939909947764     
   23.534120986491441        1.2834527906235333     
   23.539452986715236        1.2831116809349419     
   23.544784986939032        1.2827706619049026     
   23.550116987162827        1.2824297335093195     
   23.555448987386622        1.2820888957241050     
   23.560780987610421        1.2817481485251763     
   23.566112987834217        1.2814074918884584     
   23.571444988058012        1.2810669257898819     
   23.576776988281807        1.2807264502053839     
   23.582108988505603        1.2803860651109085     
   23.587440988729398        1.2800457704824049     
   23.592772988953193        1.2797055662958301     
   23.598104989176989        1.2793654525271463     
   23.603436989400784        1.2790254291523231     
   23.608768989624579        1.2786854961473355     
   23.614100989848374        1.2783456534881661     
   23.619432990072170        1.2780059011508029     
   23.624764990295965        1.2776662391112412     
   23.630096990519760        1.2773266673454808     
   23.635428990743559        1.2769871858295294     
   23.640760990967355        1.2766477945394026     
   23.646092991191150        1.2763084934511175     
   23.651424991414945        1.2759692825407045     
   23.656756991638741        1.2756301617841930     
   23.662088991862536        1.2752911311576245     
   23.667420992086331        1.2749521906370431     
   23.672752992310127        1.2746133401985025     
   23.678084992533922        1.2742745798180599     
   23.683416992757717        1.2739359094717806     
   23.688748992981512        1.2735973291357356     
   23.694080993205308        1.2732588387860029     
   23.699412993429103        1.2729204383986654     
   23.704744993652898        1.2725821279498137     
   23.710076993876697        1.2722439074155454     
   23.715408994100493        1.2719057767719606     
   23.720740994324288        1.2715677359951714     
   23.726072994548083        1.2712297850612937     
   23.731404994771879        1.2708919239464471     
   23.736736994995674        1.2705541526267612     
   23.742068995219469        1.2702164710783705     
   23.747400995443265        1.2698788792774156     
   23.752732995667060        1.2695413772000455     
   23.758064995890855        1.2692039648224109     
   23.763396996114651        1.2688666421206747     
   23.768728996338446        1.2685294090710018     
   23.774060996562241        1.2681922656495659     
   23.779392996786036        1.2678552118325443     
   23.784724997009835        1.2675182475961244     
   23.790056997233631        1.2671813729164954     
   23.795388997457426        1.2668445877698580     
   23.800720997681221        1.2665078921324151     
   23.806052997905017        1.2661712859803775     
   23.811384998128812        1.2658347692899627     
   23.816716998352607        1.2654983420373924     
   23.822048998576403        1.2651620041988987     
   23.827380998800198        1.2648257557507152     
   23.832712999023993        1.2644895966690859     
   23.838044999247789        1.2641535269302584     
   23.843376999471584        1.2638175465104875     
   23.848708999695379        1.2634816553860353     
   23.854040999919174        1.2631458535331688     
   23.859373000142973        1.2628101409281609     
   23.864705000366769        1.2624745175472931     
   23.870037000590564        1.2621389833668517     
   23.875369000814359        1.2618035383631281     
   23.880701001038155        1.2614681825124237     
   23.886033001261950        1.2611329157910411     
   23.891365001485745        1.2607977381752933     
   23.896697001709541        1.2604626496414988     
   23.902029001933336        1.2601276501659806     
   23.907361002157131        1.2597927397250703     
   23.912693002380927        1.2594579182951031     
   23.918025002604722        1.2591231858524241     
   23.923357002828517        1.2587885423733804     
   23.928689003052313        1.2584539878343304     
   23.934021003276111        1.2581195222116335     
   23.939353003499907        1.2577851454816593     
   23.944685003723702        1.2574508576207823     
   23.950017003947497        1.2571166586053826     
   23.955349004171293        1.2567825484118476     
   23.960681004395088        1.2564485270165717     
   23.966013004618883        1.2561145943959526     
   23.971345004842679        1.2557807505263974     
   23.976677005066474        1.2554469953843179     
   23.982009005290269        1.2551133289461323     
   23.987341005514065        1.2547797511882652     
   23.992673005737860        1.2544462620871488     
   23.998005005961655        1.2541128616192188     
   24.003337006185451        1.2537795497609197     
   24.008669006409249        1.2534463264887001     
   24.014001006633045        1.2531131917790177     
   24.019333006856840        1.2527801456083327     
   24.024665007080635        1.2524471879531160     
   24.029997007304431        1.2521143187898403     
   24.035329007528226        1.2517815380949873     
   24.040661007752021        1.2514488458450452     
   24.045993007975817        1.2511162420165061     
   24.051325008199612        1.2507837265858706     
   24.056657008423407        1.2504512995296440     
   24.061989008647203        1.2501189608243402     
   24.067321008870998        1.2497867104464755     
   24.072653009094793        1.2494545483725754     
   24.077985009318589        1.2491224745791725     
   24.083317009542387        1.2487904890428017     
   24.088649009766183        1.2484585917400075     
   24.093981009989978        1.2481267826473394     
   24.099313010213773        1.2477950617413545     
   24.104645010437569        1.2474634289986131     
   24.109977010661364        1.2471318843956845     
   24.115309010885159        1.2468004279091438     
   24.120641011108955        1.2464690595155710     
   24.125973011332750        1.2461377791915524     
   24.131305011556545        1.2458065869136827     
   24.136637011780341        1.2454754826585615     
   24.141969012004136        1.2451444664027935     
   24.147301012227931        1.2448135381229921     
   24.152633012451727        1.2444826977957730     
   24.157965012675525        1.2441519453977639     
   24.163297012899321        1.2438212809055920     
   24.168629013123116        1.2434907042958963     
   24.173961013346911        1.2431602155453190     
   24.179293013570707        1.2428298146305090     
   24.184625013794502        1.2424995015281231     
   24.189957014018297        1.2421692762148218     
   24.195289014242093        1.2418391386672729     
   24.200621014465888        1.2415090888621505     
   24.205953014689683        1.2411791267761354     
   24.211285014913479        1.2408492523859129     
   24.216617015137274        1.2405194656681771     
   24.221949015361069        1.2401897665996260     
   24.227281015584865        1.2398601551569639     
   24.232613015808663        1.2395306313169034     
   24.237945016032459        1.2392011950561612     
   24.243277016256254        1.2388718463514603     
   24.248609016480049        1.2385425851795315     
   24.253941016703845        1.2382134115171111     
   24.259273016927640        1.2378843253409393     
   24.264605017151435        1.2375553266277655     
   24.269937017375231        1.2372264153543451     
   24.275269017599026        1.2368975914974369     
   24.280601017822821        1.2365688550338099     
   24.285933018046617        1.2362402059402349     
   24.291265018270412        1.2359116441934928     
   24.296597018494207        1.2355831697703676     
   24.301929018718003        1.2352547826476528     
   24.307261018941801        1.2349264828021436     
   24.312593019165597        1.2345982702106457     
   24.317925019389392        1.2342701448499684     
   24.323257019613187        1.2339421066969281     
   24.328589019836983        1.2336141557283475     
   24.333921020060778        1.2332862919210543     
   24.339253020284573        1.2329585152518840     
   24.344585020508369        1.2326308256976763     
   24.349917020732164        1.2323032232352795     
   24.355249020955959        1.2319757078415461     
   24.360581021179755        1.2316482794933350     
   24.365913021403550        1.2313209381675130     
   24.371245021627345        1.2309936838409501     
   24.376577021851141        1.2306665164905255     
   24.381909022074939        1.2303394360931215     
   24.387241022298735        1.2300124426256289     
   24.392573022522530        1.2296855360649444     
   24.397905022746325        1.2293587163879698     
   24.403237022970121        1.2290319835716144     
   24.408569023193916        1.2287053375927903     
   24.413901023417711        1.2283787784284212     
   24.419233023641507        1.2280523060554323     
   24.424565023865302        1.2277259204507567     
   24.429897024089097        1.2273996215913341     
   24.435229024312893        1.2270734094541098     
   24.440561024536688        1.2267472840160336     
   24.445893024760483        1.2264212452540646     
   24.451225024984279        1.2260952931451665     
   24.456557025208078        1.2257694276663085     
   24.461889025431873        1.2254436487944662     
   24.467221025655668        1.2251179565066217     
   24.472553025879463        1.2247923507797644     
   24.477885026103259        1.2244668315908867     
   24.483217026327054        1.2241413989169903     
   24.488549026550849        1.2238160527350797     
   24.493881026774645        1.2234907930221701     
   24.499213026998440        1.2231656197552783     
   24.504545027222235        1.2228405329114300     
   24.509877027446031        1.2225155324676558     
   24.515209027669826        1.2221906184009927     
   24.520541027893621        1.2218657906884829     
   24.525873028117417        1.2215410493071774     
   24.531205028341216        1.2212163942341299     
   24.536537028565011        1.2208918254464027     
   24.541869028788806        1.2205673429210622     
   24.547201029012601        1.2202429466351838     
   24.552533029236397        1.2199186365658454     
   24.557865029460192        1.2195944126901344     
   24.563197029683987        1.2192702749851414     
   24.568529029907783        1.2189462234279644     
   24.573861030131578        1.2186222579957080     
   24.579193030355373        1.2182983786654815     
   24.584525030579169        1.2179745854144031     
   24.589857030802964        1.2176508782195925     
   24.595189031026759        1.2173272570581788     
   24.600521031250555        1.2170037219072978     
   24.605853031474354        1.2166802727440891     
   24.611185031698149        1.2163569095456985     
   24.616517031921944        1.2160336322892797     
   24.621849032145739        1.2157104409519910     
   24.627181032369535        1.2153873355109983     
   24.632513032593330        1.2150643159434706     
   24.637845032817125        1.2147413822265869     
   24.643177033040921        1.2144185343375293     
   24.648509033264716        1.2140957722534844     
   24.653841033488511        1.2137730959516522     
   24.659173033712307        1.2134505054092302     
   24.664505033936102        1.2131280006034273     
   24.669837034159897        1.2128055815114558     
   24.675169034383693        1.2124832481105356     
   24.680501034607492        1.2121610003778927     
   24.685833034831287        1.2118388382907568     
   24.691165035055082        1.2115167618263685     
   24.696497035278878        1.2111947709619686     
   24.701829035502673        1.2108728656748073     
   24.707161035726468        1.2105510459421414     
   24.712493035950263        1.2102293117412315     
   24.717825036174059        1.2099076630493455     
   24.723157036397854        1.2095860998437578     
   24.728489036621649        1.2092646221017485     
   24.733821036845445        1.2089432298006018     
   24.739153037069240        1.2086219229176112     
   24.744485037293035        1.2083007014300748     
   24.749817037516831        1.2079795653152949     
   24.755149037740630        1.2076585145505827     
   24.760481037964425        1.2073375491132545     
   24.765813038188220        1.2070166689806319     
   24.771145038412016        1.2066958741300429     
   24.776477038635811        1.2063751645388230     
   24.781809038859606        1.2060545401843099     
   24.787141039083401        1.2057340010438518     
   24.792473039307197        1.2054135470948000     
   24.797805039530992        1.2050931783145129     
   24.803137039754787        1.2047728946803553     
   24.808469039978583        1.2044526961696962     
   24.813801040202378        1.2041325827599130     
   24.819133040426173        1.2038125544283877     
   24.824465040649969        1.2034926111525079     
   24.829797040873768        1.2031727529096687     
   24.835129041097563        1.2028529796772709     
   24.840461041321358        1.2025332914327196     
   24.845793041545154        1.2022136881534278     
   24.851125041768949        1.2018941698168140     
   24.856457041992744        1.2015747364003009     
   24.861789042216540        1.2012553878813210     
   24.867121042440335        1.2009361242373098     
   24.872453042664130        1.2006169454457101     
   24.877785042887925        1.2002978514839686     
   24.883117043111721        1.1999788423295419     
   24.888449043335516        1.1996599179598884     
   24.893781043559311        1.1993410783524752     
   24.899113043783107        1.1990223234847746     
   24.904445044006906        1.1987036533342643     
   24.909777044230701        1.1983850678784298     
   24.915109044454496        1.1980665670947601     
   24.920441044678292        1.1977481509607519     
   24.925773044902087        1.1974298194539075     
   24.931105045125882        1.1971115725517349     
   24.936437045349678        1.1967934102317490     
   24.941769045573473        1.1964753324714690     
   24.947101045797268        1.1961573392484215     
   24.952433046021063        1.1958394305401374     
   24.957765046244859        1.1955216063241565     
   24.963097046468654        1.1952038665780227     
   24.968429046692449        1.1948862112792842     
   24.973761046916245        1.1945686404054983     
   24.979093047140044        1.1942511539342271     
   24.984425047363839        1.1939337518430382     
   24.989757047587634        1.1936164341095052     
   24.995089047811430        1.1932992007112082     
   25.000421048035225        1.1929820516257330     
   25.005753048259020        1.1926649868306707     
   25.011085048482816        1.1923480063036207     
   25.016417048706611        1.1920311100221848     
   25.021749048930406        1.1917142979639730     
   25.027081049154202        1.1913975701066011     
   25.032413049377997        1.1910809264276905     
   25.037745049601792        1.1907643669048693     
   25.043077049825587        1.1904478915157701     
   25.048409050049383        1.1901315002380315     
   25.053741050273182        1.1898151930493006     
   25.059073050496977        1.1894989699272278     
   25.064405050720772        1.1891828308494703     
   25.069737050944568        1.1888667757936906     
   25.075069051168363        1.1885508047375588     
   25.080401051392158        1.1882349176587479     
   25.085733051615954        1.1879191145349415     
   25.091065051839749        1.1876033953438248     
   25.096397052063544        1.1872877600630896     
   25.101729052287340        1.1869722086704377     
   25.107061052511135        1.1866567411435709     
   25.112393052734930        1.1863413574602006     
   25.117725052958725        1.1860260575980435     
   25.123057053182521        1.1857108415348225     
   25.128389053406320        1.1853957092482639     
   25.133721053630115        1.1850806607161042     
   25.139053053853910        1.1847656959160824     
   25.144385054077706        1.1844508148259438     
   25.149717054301501        1.1841360174234430     
   25.155049054525296        1.1838213036863348     
   25.160381054749092        1.1835066735923851     
   25.165713054972887        1.1831921271193631     
   25.171045055196682        1.1828776642450445     
   25.176377055420478        1.1825632849472099     
   25.181709055644273        1.1822489892036472     
   25.187041055868068        1.1819347769921509     
   25.192373056091864        1.1816206482905185     
   25.197705056315659        1.1813066030765562     
   25.203037056539458        1.1809926413280745     
   25.208369056763253        1.1806787630228912     
   25.213701056987048        1.1803649681388280     
   25.219033057210844        1.1800512566537147     
   25.224365057434639        1.1797376285453847     
   25.229697057658434        1.1794240837916785     
   25.235029057882230        1.1791106223704444     
   25.240361058106025        1.1787972442595331     
   25.245693058329820        1.1784839494368033     
   25.251025058553616        1.1781707378801178     
   25.256357058777411        1.1778576095673488     
   25.261689059001206        1.1775445644763707     
   25.267021059225002        1.1772316025850644     
   25.272353059448797        1.1769187238713199     
   25.277685059672596        1.1766059283130277     
   25.283017059896391        1.1762932158880901     
   25.288349060120186        1.1759805865744097     
   25.293681060343982        1.1756680403499000     
   25.299013060567777        1.1753555771924760     
   25.304345060791572        1.1750431970800608     
   25.309677061015368        1.1747308999905839     
   25.315009061239163        1.1744186859019790     
   25.320341061462958        1.1741065547921872     
   25.325673061686754        1.1737945066391549     
   25.331005061910549        1.1734825414208341     
   25.336337062134344        1.1731706591151818     
   25.341669062358140        1.1728588597001626     
   25.347001062581935        1.1725471431537466     
   25.352333062805734        1.1722355094539088     
   25.357665063029529        1.1719239585786305     
   25.362997063253324        1.1716124905059000     
   25.368329063477120        1.1713011052137092     
   25.373661063700915        1.1709898026800576     
   25.378993063924710        1.1706785828829493     
   25.384325064148506        1.1703674458003965     
   25.389657064372301        1.1700563914104156     
   25.394989064596096        1.1697454196910271     
   25.400321064819892        1.1694345306202607     
   25.405653065043687        1.1691237241761503     
   25.410985065267482        1.1688130003367347     
   25.416317065491278        1.1685023590800614     
   25.421649065715073        1.1681918003841800     
   25.426981065938872        1.1678813242271489     
   25.432313066162667        1.1675709305870317     
   25.437645066386462        1.1672606194418969     
   25.442977066610258        1.1669503907698198     
   25.448309066834053        1.1666402445488806     
   25.453641067057848        1.1663301807571655     
   25.458973067281644        1.1660201993727668     
   25.464305067505439        1.1657103003737848     
   25.469637067729234        1.1654004837383212     
   25.474969067953030        1.1650907494444855     
   25.480301068176825        1.1647810974703949     
   25.485633068400620        1.1644715277941713     
   25.490965068624416        1.1641620403939399     
   25.496297068848211        1.1638526352478342     
   25.501629069072010        1.1635433123339942     
   25.506961069295805        1.1632340716305638     
   25.512293069519600        1.1629249131156942     
   25.517625069743396        1.1626158367675405     
   25.522957069967191        1.1623068425642671     
   25.528289070190986        1.1619979304840389     
   25.533621070414782        1.1616891005050312     
   25.538953070638577        1.1613803526054236     
   25.544285070862372        1.1610716867634008     
   25.549617071086168        1.1607631029571548     
   25.554949071309963        1.1604546011648820     
   25.560281071533758        1.1601461813647851     
   25.565613071757554        1.1598378435350729     
   25.570945071981349        1.1595295876539589     
   25.576277072205148        1.1592214136996633     
   25.581609072428943        1.1589133216504137     
   25.586941072652738        1.1586053114844397     
   25.592273072876534        1.1582973831799794     
   25.597605073100329        1.1579895367152762     
   25.602937073324124        1.1576817720685790     
   25.608269073547920        1.1573740892181421     
   25.613601073771715        1.1570664881422277     
   25.618933073995510        1.1567589688191002     
   25.624265074219306        1.1564515312270329     
   25.629597074443101        1.1561441753443036     
   25.634929074666896        1.1558369011491951     
   25.640261074890692        1.1555297086199974     
   25.645593075114487        1.1552225977350059     
   25.650925075338286        1.1549155684725212     
   25.656257075562081        1.1546086208108510     
   25.661589075785876        1.1543017547283065     
   25.666921076009672        1.1539949702032071     
   25.672253076233467        1.1536882672138760     
   25.677585076457262        1.1533816457386432     
   25.682917076681058        1.1530751057558448     
   25.688249076904853        1.1527686472438214     
   25.693581077128648        1.1524622701809206     
   25.698913077352444        1.1521559745454950     
   25.704245077576239        1.1518497603159028     
   25.709577077800034        1.1515436274705091     
   25.714909078023830        1.1512375759876832     
   25.720241078247625        1.1509316058458017     
   25.725573078471424        1.1506257170232455     
   25.730905078695219        1.1503199094984029     
   25.736237078919014        1.1500141832496653     
   25.741569079142810        1.1497085382554342     
   25.746901079366605        1.1494029744941114     
   25.752233079590400        1.1490974919441077     
   25.757565079814196        1.1487920905838407     
   25.762897080037991        1.1484867703917314     
   25.768229080261786        1.1481815313462072     
   25.773561080485582        1.1478763734257005     
   25.778893080709377        1.1475712966086509     
   25.784225080933172        1.1472663008735033     
   25.789557081156968        1.1469613861987082     
   25.794889081380763        1.1466565525627215     
   25.800221081604562        1.1463517999440047     
   25.805553081828357        1.1460471283210267     
   25.810885082052152        1.1457425376722603     
   25.816217082275948        1.1454380279761835     
   25.821549082499743        1.1451335992112817     
   25.826881082723538        1.1448292513560456     
   25.832213082947334        1.1445249843889715     
   25.837545083171129        1.1442207982885610     
   25.842877083394924        1.1439166930333224     
   25.848209083618720        1.1436126686017678     
   25.853541083842515        1.1433087249724174     
   25.858873084066310        1.1430048621237952     
   25.864205084290106        1.1427010800344324     
   25.869537084513901        1.1423973786828641     
   25.874869084737700        1.1420937580476334     
   25.880201084961495        1.1417902181072874     
   25.885533085185291        1.1414867588403790     
   25.890865085409086        1.1411833802254678     
   25.896197085632881        1.1408800822411178     
   25.901529085856676        1.1405768648659000     
   25.906861086080472        1.1402737280783908     
   25.912193086304267        1.1399706718571714     
   25.917525086528062        1.1396676961808283     
   25.922857086751858        1.1393648010279565     
   25.928189086975653        1.1390619863771538     
   25.933521087199448        1.1387592522070251     
   25.938853087423244        1.1384565984961803     
   25.944185087647039        1.1381540252232354     
   25.949517087870838        1.1378515323668112     
   25.954849088094633        1.1375491199055374     
   25.960181088318429        1.1372467878180448     
   25.965513088542224        1.1369445360829720     
   25.970845088766019        1.1366423646789647     
   25.976177088989814        1.1363402735846715     
   25.981509089213610        1.1360382627787495     
   25.986841089437405        1.1357363322398588     
   25.992173089661200        1.1354344819466662     
   25.997505089884996        1.1351327118778454     
   26.002837090108791        1.1348310220120741     
   26.008169090332586        1.1345294123280372     
   26.013501090556382        1.1342278828044228     
   26.018833090780177        1.1339264334199275     
   26.024165091003976        1.1336250641532517     
   26.029497091227771        1.1333237749831024     
   26.034829091451567        1.1330225658881918     
   26.040161091675362        1.1327214368472380     
   26.045493091899157        1.1324203878389636     
   26.050825092122952        1.1321194188420998     
   26.056157092346748        1.1318185298353802     
   26.061489092570543        1.1315177207975451     
   26.066821092794338        1.1312169917073420     
   26.072153093018134        1.1309163425435218     
   26.077485093241929        1.1306157732848432     
   26.082817093465724        1.1303152839100672     
   26.088149093689520        1.1300148743979648     
   26.093481093913315        1.1297145447273096     
   26.098813094137114        1.1294142948768813     
   26.104145094360909        1.1291141248254664     
   26.109477094584705        1.1288140345518558     
   26.114809094808500        1.1285140240348470     
   26.120141095032295        1.1282140932532418     
   26.125473095256091        1.1279142421858501     
   26.130805095479886        1.1276144708114837     
   26.136137095703681        1.1273147791089637     
   26.141469095927476        1.1270151670571154     
   26.146801096151272        1.1267156346347678     
   26.152133096375067        1.1264161818207592     
   26.157465096598862        1.1261168085939308     
   26.162797096822658        1.1258175149331318     
   26.168129097046453        1.1255183008172125     
   26.173461097270252        1.1252191662250344     
   26.178793097494047        1.1249201111354612     
   26.184125097717843        1.1246211355273628     
   26.189457097941638        1.1243222393796157     
   26.194789098165433        1.1240234226711008     
   26.200121098389229        1.1237246853807048     
   26.205453098613024        1.1234260274873213     
   26.210785098836819        1.1231274489698475     
   26.216117099060614        1.1228289498071877     
   26.221449099284410        1.1225305299782513     
   26.226781099508205        1.1222321894619536     
   26.232113099732000        1.1219339282372149     
   26.237445099955796        1.1216357462829616     
   26.242777100179591        1.1213376435781255     
   26.248109100403390        1.1210396201016437     
   26.253441100627185        1.1207416758324598     
   26.258773100850981        1.1204438107495227     
   26.264105101074776        1.1201460248317858     
   26.269437101298571        1.1198483180582104     
   26.274769101522367        1.1195506904077599     
   26.280101101746162        1.1192531418594063     
   26.285433101969957        1.1189556723921268     
   26.290765102193753        1.1186582819849027     
   26.296097102417548        1.1183609706167226     
   26.301429102641343        1.1180637382665786     
   26.306761102865138        1.1177665849134715     
   26.312093103088934        1.1174695105364041     
   26.317425103312729        1.1171725151143872     
   26.322757103536528        1.1168755986264360     
   26.328089103760323        1.1165787610515736     
   26.333421103984119        1.1162820023688245     
   26.338753104207914        1.1159853225572223     
   26.344085104431709        1.1156887215958051     
   26.349417104655505        1.1153921994636160     
   26.354749104879300        1.1150957561397046     
   26.360081105103095        1.1147993916031247     
   26.365413105326891        1.1145031058329375     
   26.370745105550686        1.1142068988082083     
   26.376077105774481        1.1139107705080094     
   26.381409105998276        1.1136147209114169     
   26.386741106222072        1.1133187499975132     
   26.392073106445867        1.1130228577453867     
   26.397405106669666        1.1127270441341306     
   26.402737106893461        1.1124313091428448     
   26.408069107117257        1.1121356527506341     
   26.413401107341052        1.1118400749366091     
   26.418733107564847        1.1115445756798836     
   26.424065107788643        1.1112491549595811     
   26.429397108012438        1.1109538127548275     
   26.434729108236233        1.1106585490447562     
   26.440061108460029        1.1103633638085053     
   26.445393108683824        1.1100682570252167     
   26.450725108907619        1.1097732286740412     
   26.456057109131415        1.1094782787341324     
   26.461389109355210        1.1091834071846514     
   26.466721109579005        1.1088886140047640     
   26.472053109802804        1.1085938991736402     
   26.477385110026599        1.1082992626704584     
   26.482717110250395        1.1080047044743995     
   26.488049110474190        1.1077102245646535     
   26.493381110697985        1.1074158229204116     
   26.498713110921781        1.1071214995208742     
   26.504045111145576        1.1068272543452449     
   26.509377111369371        1.1065330873727339     
   26.514709111593167        1.1062389985825571     
   26.520041111816962        1.1059449879539356     
   26.525373112040757        1.1056510554660954     
   26.530705112264553        1.1053572010982684     
   26.536037112488348        1.1050634248296947     
   26.541369112712143        1.1047697266396135     
   26.546701112935942        1.1044761065072768     
   26.552033113159737        1.1041825644119363     
   26.557365113383533        1.1038891003328535     
   26.562697113607328        1.1035957142492929     
   26.568029113831123        1.1033024061405254     
   26.573361114054919        1.1030091759858269     
   26.578693114278714        1.1027160237644795     
   26.584025114502509        1.1024229494557702     
   26.589357114726305        1.1021299530389912     
   26.594689114950100        1.1018370344934421     
   26.600021115173895        1.1015441937984256     
   26.605353115397691        1.1012514309332506     
   26.610685115621486        1.1009587458772336     
   26.616017115845281        1.1006661386096930     
   26.621349116069080        1.1003736091099556     
   26.626681116292875        1.1000811573573512     
   26.632013116516671        1.0997887833312185     
   26.637345116740466        1.0994964870108994     
   26.642677116964261        1.0992042683757410     
   26.648009117188057        1.0989121274050957     
   26.653341117411852        1.0986200640783232     
   26.658673117635647        1.0983280783747875     
   26.664005117859443        1.0980361702738586     
   26.669337118083238        1.0977443397549111     
   26.674669118307033        1.0974525867973255     
   26.680001118530829        1.0971609113804885     
   26.685333118754624        1.0968693134837915     
   26.690665118978419        1.0965777930866309     
   26.695997119202218        1.0962863501684104     
   26.701329119426013        1.0959949847085368     
   26.706661119649809        1.0957036966864253     
   26.711993119873604        1.0954124860814920     
   26.717325120097399        1.0951213528731643     
   26.722657120321195        1.0948302970408703     
   26.727989120544990        1.0945393185640466     
   26.733321120768785        1.0942484174221327     
   26.738653120992581        1.0939575935945756     
   26.743985121216376        1.0936668470608266     
   26.749317121440171        1.0933761778003435     
   26.754649121663967        1.0930855857925890     
   26.759981121887762        1.0927950710170309     
   26.765313122111557        1.0925046334531430     
   26.770645122335356        1.0922142730804032     
   26.775977122559151        1.0919239898782978     
   26.781309122782947        1.0916337838263155     
   26.786641123006742        1.0913436549039526     
   26.791973123230537        1.0910536030907088     
   26.797305123454333        1.0907636283660920     
   26.802637123678128        1.0904737307096117     
   26.807969123901923        1.0901839101007871     
   26.813301124125719        1.0898941665191408     
   26.818633124349514        1.0896044999441996     
   26.823965124573309        1.0893149103554969     
   26.829297124797105        1.0890253977325732     
   26.834629125020900        1.0887359620549719     
   26.839961125244695        1.0884466033022433     
   26.845293125468494        1.0881573214539415     
   26.850625125692289        1.0878681164896282     
   26.855957125916085        1.0875789883888698     
   26.861289126139880        1.0872899371312370     
   26.866621126363675        1.0870009626963073     
   26.871953126587471        1.0867120650636632     
   26.877285126811266        1.0864232442128927     
   26.882617127035061        1.0861345001235887     
   26.887949127258857        1.0858458327753500     
   26.893281127482652        1.0855572421477802     
   26.898613127706447        1.0852687282204898     
   26.903945127930243        1.0849802909730930     
   26.909277128154038        1.0846919303852107     
   26.914609128377833        1.0844036464364677     
   26.919941128601632        1.0841154391064960     
   26.925273128825427        1.0838273083749324     
   26.930605129049223        1.0835392542214184     
   26.935937129273018        1.0832512766256026     
   26.941269129496813        1.0829633755671362     
   26.946601129720609        1.0826755510256787     
   26.951933129944404        1.0823878029808931     
   26.957265130168199        1.0821001314124479     
   26.962597130391995        1.0818125363000191     
   26.967929130615790        1.0815250176232860     
   26.973261130839585        1.0812375753619332     
   26.978593131063381        1.0809502094956518     
   26.983925131287176        1.0806629200041387     
   26.989257131510971        1.0803757068670938     
   26.994589131734770        1.0800885700642247     
   26.999921131958565        1.0798015095752440     
   27.005253132182361        1.0795145253798697     
   27.010585132406156        1.0792276174578237     
   27.015917132629951        1.0789407857888338     
   27.021249132853747        1.0786540303526366     
   27.026581133077542        1.0783673511289689     
   27.031913133301337        1.0780807480975760     
   27.037245133525133        1.0777942212382083     
   27.042577133748928        1.0775077705306204     
   27.047909133972723        1.0772213959545729     
   27.053241134196519        1.0769350974898333     
   27.058573134420314        1.0766488751161716     
   27.063905134644109        1.0763627288133661     
   27.069237134867908        1.0760766585611972     
   27.074569135091703        1.0757906643394533     
   27.079901135315499        1.0755047461279290     
   27.085233135539294        1.0752189039064204     
   27.090565135763089        1.0749331376547322     
   27.095897135986885        1.0746474473526730     
   27.101229136210680        1.0743618329800584     
   27.106561136434475        1.0740762945167071     
   27.111893136658271        1.0737908319424443     
   27.117225136882066        1.0735054452371011     
   27.122557137105861        1.0732201343805132     
   27.127889137329657        1.0729348993525218     
   27.133221137553452        1.0726497401329740     
   27.138553137777247        1.0723646567017218     
   27.143885138001046        1.0720796490386206     
   27.149217138224842        1.0717947171235360     
   27.154549138448637        1.0715098609363338     
   27.159881138672432        1.0712250804568886     
   27.165213138896227        1.0709403756650790     
   27.170545139120023        1.0706557465407880     
   27.175877139343818        1.0703711930639073     
   27.181209139567613        1.0700867152143299     
   27.186541139791409        1.0698023129719558     
   27.191873140015204        1.0695179863166910     
   27.197205140238999        1.0692337352284467     
   27.202537140462795        1.0689495596871386     
   27.207869140686590        1.0686654596726874     
   27.213201140910385        1.0683814351650223     
   27.218533141134184        1.0680974861440728     
   27.223865141357980        1.0678136125897781     
   27.229197141581775        1.0675298144820804     
   27.234529141805570        1.0672460918009274     
   27.239861142029365        1.0669624445262735     
   27.245193142253161        1.0666788726380771     
   27.250525142476956        1.0663953761163019     
   27.255857142700751        1.0661119549409179     
   27.261189142924547        1.0658286090919002     
   27.266521143148342        1.0655453385492284     
   27.271853143372137        1.0652621432928877     
   27.277185143595933        1.0649790233028689     
   27.282517143819728        1.0646959785591685     
   27.287849144043523        1.0644130090417887     
   27.293181144267322        1.0641301147307343     
   27.298513144491118        1.0638472956060174     
   27.303845144714913        1.0635645516476568     
   27.309177144938708        1.0632818828356754     
   27.314509145162504        1.0629992891500992     
   27.319841145386299        1.0627167705709633     
   27.325173145610094        1.0624343270783041     
   27.330505145833889        1.0621519586521679     
   27.335837146057685        1.0618696652726025     
   27.341169146281480        1.0615874469196618     
   27.346501146505275        1.0613053035734079     
   27.351833146729071        1.0610232352139031     
   27.357165146952866        1.0607412418212201     
   27.362497147176661        1.0604593233754329     
   27.367829147400460        1.0601774798566233     
   27.373161147624256        1.0598957112448768     
   27.378493147848051        1.0596140175202857     
   27.383825148071846        1.0593323986629462     
   27.389157148295642        1.0590508546529613     
   27.394489148519437        1.0587693854704385     
   27.399821148743232        1.0584879910954890     
   27.405153148967027        1.0582066715082321     
   27.410485149190823        1.0579254266887912     
   27.415817149414618        1.0576442566172941     
   27.421149149638413        1.0573631612738741     
   27.426481149862209        1.0570821406386723     
   27.431813150086004        1.0568011946918314     
   27.437145150309799        1.0565203234135017     
   27.442477150533598        1.0562395267838378     
   27.447809150757394        1.0559588047830000     
   27.453141150981189        1.0556781573911542     
   27.458473151204984        1.0553975845884713     
   27.463805151428780        1.0551170863551269     
   27.469137151652575        1.0548366626713019     
   27.474469151876370        1.0545563135171840     
   27.479801152100165        1.0542760388729646     
   27.485133152323961        1.0539958387188393     
   27.490465152547756        1.0537157130350132     
   27.495797152771551        1.0534356618016911     
   27.501129152995347        1.0531556849990891     
   27.506461153219142        1.0528757826074220     
   27.511793153442937        1.0525959546069148     
   27.517125153666736        1.0523162009777964     
   27.522457153890532        1.0520365217003012     
   27.527789154114327        1.0517569167546668     
   27.533121154338122        1.0514773861211384     
   27.538453154561918        1.0511979297799658     
   27.543785154785713        1.0509185477114036     
   27.549117155009508        1.0506392398957132     
   27.554449155233304        1.0503600063131582     
   27.559781155457099        1.0500808469440104     
   27.565113155680894        1.0498017617685445     
   27.570445155904689        1.0495227507670428     
   27.575777156128485        1.0492438139197919     
   27.581109156352280        1.0489649512070831     
   27.586441156576075        1.0486861626092130     
   27.591773156799874        1.0484074481064829     
   27.597105157023670        1.0481288076792019     
   27.602437157247465        1.0478502413076813     
   27.607769157471260        1.0475717489722396     
   27.613101157695056        1.0472933306531989     
   27.618433157918851        1.0470149863308891     
   27.623765158142646        1.0467367159856420     
   27.629097158366442        1.0464585195977971     
   27.634429158590237        1.0461803971476988     
   27.639761158814032        1.0459023486156951     
   27.645093159037827        1.0456243739821418     
   27.650425159261623        1.0453464732273967     
   27.655757159485418        1.0450686463318262     
   27.661089159709213        1.0447908932757999     
   27.666421159933012        1.0445132140396927     
   27.671753160156808        1.0442356086038851     
   27.677085160380603        1.0439580769487633     
   27.682417160604398        1.0436806190547185     
   27.687749160828194        1.0434032349021460     
   27.693081161051989        1.0431259244714475     
   27.698413161275784        1.0428486877430294     
   27.703745161499580        1.0425715246973037     
   27.709077161723375        1.0422944353146868     
   27.714409161947170        1.0420174195756011     
   27.719741162170966        1.0417404774604750     
   27.725073162394761        1.0414636089497391     
   27.730405162618556        1.0411868140238330     
   27.735737162842351        1.0409100926631984     
   27.741069163066150        1.0406334448482844     
   27.746401163289946        1.0403568705595436     
   27.751733163513741        1.0400803697774346     
   27.757065163737536        1.0398039424824221     
   27.762397163961332        1.0395275886549742     
   27.767729164185127        1.0392513082755657     
   27.773061164408922        1.0389751013246746     
   27.778393164632718        1.0386989677827860     
   27.783725164856513        1.0384229076303906     
   27.789057165080308        1.0381469208479821     
   27.794389165304104        1.0378710074160615     
   27.799721165527899        1.0375951673151327     
   27.805053165751694        1.0373194005257076     
   27.810385165975489        1.0370437070283005     
   27.815717166199288        1.0367680868034332     
   27.821049166423084        1.0364925398316314     
   27.826381166646879        1.0362170660934262     
   27.831713166870674        1.0359416655693539     
   27.837045167094470        1.0356663382399558     
   27.842377167318265        1.0353910840857785     
   27.847709167542060        1.0351159030873747     
   27.853041167765856        1.0348407952252998     
   27.858373167989651        1.0345657604801179     
   27.863705168213446        1.0342907988323953     
   27.869037168437242        1.0340159102627031     
   27.874369168661037        1.0337410947516217     
   27.879701168884832        1.0334663522797320     
   27.885033169108628        1.0331916828276235     
   27.890365169332426        1.0329170863758874     
   27.895697169556222        1.0326425629051235     
   27.901029169780017        1.0323681123959347     
   27.906361170003812        1.0320937348289296     
   27.911693170227608        1.0318194301847226     
   27.917025170451403        1.0315451984439314     
   27.922357170675198        1.0312710395871807     
   27.927689170898994        1.0309969535951000     
   27.933021171122789        1.0307229404483242     
   27.938353171346584        1.0304490001274911     
   27.943685171570380        1.0301751326132464     
   27.949017171794175        1.0299013378862398     
   27.954349172017970        1.0296276159271265     
   27.959681172241766        1.0293539667165670     
   27.965013172465564        1.0290803902352244     
   27.970345172689360        1.0288068864637712     
   27.975677172913155        1.0285334553828820     
   27.981009173136950        1.0282600969732383     
   27.986341173360746        1.0279868112155246     
   27.991673173584541        1.0277135980904326     
   27.997005173808336        1.0274404575786591     
   28.002337174032132        1.0271673896609039     
   28.007669174255927        1.0268943943178728     
   28.013001174479722        1.0266214715302791     
   28.018333174703518        1.0263486212788382     
   28.023665174927313        1.0260758435442721     
   28.028997175151108        1.0258031383073074     
   28.034329175374904        1.0255305055486761     
   28.039661175598702        1.0252579452491148     
   28.044993175822498        1.0249854573893673     
   28.050325176046293        1.0247130419501789     
   28.055657176270088        1.0244406989123027     
   28.060989176493884        1.0241684282564969     
   28.066321176717679        1.0238962299635239     
   28.071653176941474        1.0236241040141503     
   28.076985177165270        1.0233520503891502     
   28.082317177389065        1.0230800690693009     
   28.087649177612860        1.0228081600353855     
   28.092981177836656        1.0225363232681928     
   28.098313178060451        1.0222645587485160     
   28.103645178284246        1.0219928664571527     
   28.108977178508042        1.0217212463749066     
   28.114309178731840        1.0214496984825869     
   28.119641178955636        1.0211782227610064     
   28.124973179179431        1.0209068191909854     
   28.130305179403226        1.0206354877533461     
   28.135637179627022        1.0203642284289187     
   28.140969179850817        1.0200930411985365     
   28.146301180074612        1.0198219260430390     
   28.151633180298408        1.0195508829432709     
   28.156965180522203        1.0192799118800799     
   28.162297180745998        1.0190090128343232     
   28.167629180969794        1.0187381857868583     
   28.172961181193589        1.0184674307185502     
   28.178293181417384        1.0181967476102689     
   28.183625181641180        1.0179261364428884     
   28.188957181864978        1.0176555971972896     
   28.194289182088774        1.0173851298543570     
   28.199621182312569        1.0171147343949816     
   28.204953182536364        1.0168444108000567     
   28.210285182760160        1.0165741590504838     
   28.215617182983955        1.0163039791271682     
   28.220949183207750        1.0160338710110191     
   28.226281183431546        1.0157638346829532     
   28.231613183655341        1.0154938701238909     
   28.236945183879136        1.0152239773147571     
   28.242277184102932        1.0149541562364821     
   28.247609184326727        1.0146844068700023     
   28.252941184550522        1.0144147291962593     
   28.258273184774318        1.0141451231961975     
   28.263605184998116        1.0138755888507676     
   28.268937185221912        1.0136061261409273     
   28.274269185445707        1.0133367350476363     
   28.279601185669502        1.0130674155518606     
   28.284933185893298        1.0127981676345728     
   28.290265186117093        1.0125289912767466     
   28.295597186340888        1.0122598864593657     
   28.300929186564684        1.0119908531634154     
   28.306261186788479        1.0117218913698871     
   28.311593187012274        1.0114530010597769     
   28.316925187236070        1.0111841822140868     
   28.322257187459865        1.0109154348138230     
   28.327589187683660        1.0106467588399970     
   28.332921187907456        1.0103781542736259     
   28.338253188131254        1.0101096210957299     
   28.343585188355050        1.0098411592873380     
   28.348917188578845        1.0095727688294807     
   28.354249188802640        1.0093044497031944     
   28.359581189026436        1.0090362018895216     
   28.364913189250231        1.0087680253695090     
   28.370245189474026        1.0084999201242091     
   28.375577189697822        1.0082318861346766     
   28.380909189921617        1.0079639233819766     
   28.386241190145412        1.0076960318471737     
   28.391573190369208        1.0074282115113404     
   28.396905190593003        1.0071604623555557     
   28.402237190816798        1.0068927843608990     
   28.407569191040594        1.0066251775084587     
   28.412901191264393        1.0063576417793267     
   28.418233191488188        1.0060901771546009     
   28.423565191711983        1.0058227836153824     
   28.428897191935778        1.0055554611427793     
   28.434229192159574        1.0052882097179032     
   28.439561192383369        1.0050210293218713     
   28.444893192607164        1.0047539199358069     
   28.450225192830960        1.0044868815408368     
   28.455557193054755        1.0042199141180930     
   28.460889193278550        1.0039530176487126     
   28.466221193502346        1.0036861921138387     
   28.471553193726141        1.0034194374946179     
   28.476885193949936        1.0031527537722034     
   28.482217194173732        1.0028861409277514     
   28.487549194397531        1.0026195989424260     
   28.492881194621326        1.0023531277973925     
   28.498213194845121        1.0020867274738248     
   28.503545195068916        1.0018203979529006     
   28.508877195292712        1.0015541392158012     
   28.514209195516507        1.0012879512437141     
   28.519541195740302        1.0010218340178316     
   28.524873195964098        1.0007557875193520     
   28.530205196187893        1.0004898117294774     
   28.535537196411688        1.0002239066294152     
   28.540869196635484       0.99995807220037680     
   28.546201196859279       0.99969230842358092     
   28.551533197083074       0.99942661528024956     
   28.556865197306870       0.99916099275160941     
   28.562197197530669       0.99889544081889325     
   28.567529197754464       0.99862995946333877     
   28.572861197978259       0.99836454866618829     
   28.578193198202055       0.99809920840868815     
   28.583525198425850       0.99783393867209136     
   28.588857198649645       0.99756873943765589     
   28.594189198873440       0.99730361068664319     
   28.599521199097236       0.99703855240032013     
   28.604853199321031       0.99677356455995980     
   28.610185199544826       0.99650864714683918     
   28.615517199768622       0.99624380014224001     
   28.620849199992417       0.99597902352745016     
   28.626181200216212       0.99571431728376103     
   28.631513200440008       0.99544968139246970     
   28.636845200663807       0.99518511583487879     
   28.642177200887602       0.99492062059229491     
   28.647509201111397       0.99465619564603025     
   28.652841201335193       0.99439184097740196     
   28.658173201558988       0.99412755656773166     
   28.663505201782783       0.99386334239834651     
   28.668837202006578       0.99359919845057776     
   28.674169202230374       0.99333512470576280     
   28.679501202454169       0.99307112114524387     
   28.684833202677964       0.99280718775036680     
   28.690165202901760       0.99254332450248373     
   28.695497203125555       0.99227953138295111     
   28.700829203349350       0.99201580837313119     
   28.706161203573146       0.99175215545438922     
   28.711493203796945       0.99148857260809820     
   28.716825204020740       0.99122505981563280     
   28.722157204244535       0.99096161705837749     
   28.727489204468331       0.99069824431771480     
   28.732821204692126       0.99043494157503920     
   28.738153204915921       0.99017170881174543     
   28.743485205139716       0.98990854600923439     
   28.748817205363512       0.98964545314891339     
   28.754149205587307       0.98938243021219274     
   28.759481205811102       0.98911947718048909     
   28.764813206034898       0.98885659403522252     
   28.770145206258693       0.98859378075781967     
   28.775477206482488       0.98833103732971050     
   28.780809206706284       0.98806836373233198     
   28.786141206930083       0.98780575994712350     
   28.791473207153878       0.98754322595553279     
   28.796805207377673       0.98728076173900803     
   28.802137207601469       0.98701836727900638     
   28.807469207825264       0.98675604255698757     
   28.812801208049059       0.98649378755441619     
   28.818133208272855       0.98623160225276485     
   28.823465208496650       0.98596948663350625     
   28.828797208720445       0.98570744067812188     
   28.834129208944240       0.98544546436809655     
   28.839461209168036       0.98518355768492061     
   28.844793209391831       0.98492172061008754     
   28.850125209615626       0.98465995312509880     
   28.855457209839422       0.98439825521145830     
   28.860789210063221       0.98413662685067615     
   28.866121210287016       0.98387506802426694     
   28.871453210510811       0.98361357871374877     
   28.876785210734607       0.98335215890064820     
   28.882117210958402       0.98309080856649311     
   28.887449211182197       0.98282952769281828     
   28.892781211405993       0.98256831626116192     
   28.898113211629788       0.98230717425306913     
   28.903445211853583       0.98204610165008843     
   28.908777212077378       0.98178509843377393     
   28.914109212301174       0.98152416458568370     
   28.919441212524969       0.98126330008738183     
   28.924773212748764       0.98100250492043695     
   28.930105212972560       0.98074177906642190     
   28.935437213196359       0.98048112250691566     
   28.940769213420154       0.98022053522350094     
   28.946101213643949       0.97996001719776649     
   28.951433213867745       0.97969956841130446     
   28.956765214091540       0.97943918884571435     
   28.962097214315335       0.97917887848259721     
   28.967429214539131       0.97891863730356143     
   28.972761214762926       0.97865846529022016     
   28.978093214986721       0.97839836242418943     
   28.983425215210517       0.97813832868709272     
   28.988757215434312       0.97787836406055706     
   28.994089215658107       0.97761846852621404     
   28.999421215881902       0.97735864206570167     
   29.004753216105698       0.97709888466066097     
   29.010085216329497       0.97683919629273896     
   29.015417216553292       0.97657957694358766     
   29.020749216777087       0.97632002659486306     
   29.026081217000883       0.97606054522822627     
   29.031413217224678       0.97580113282534409     
   29.036745217448473       0.97554178936788838     
   29.042077217672269       0.97528251483753348     
   29.047409217896064       0.97502330921596103     
   29.052741218119859       0.97476417248485747     
   29.058073218343655       0.97450510462591233     
   29.063405218567450       0.97424610562082081     
   29.068737218791245       0.97398717545128521     
   29.074069219015040       0.97372831409900917     
   29.079401219238836       0.97346952154570277     
   29.084733219462635       0.97321079777308128     
   29.090065219686430       0.97295214276286490     
   29.095397219910225       0.97269355649677758     
   29.100729220134021       0.97243503895654881     
   29.106061220357816       0.97217659012391366     
   29.111393220581611       0.97191820998061063     
   29.116725220805407       0.97165989850838419     
   29.122057221029202       0.97140165568898329     
   29.127389221252997       0.97114348150416108     
   29.132721221476793       0.97088537593567725     
   29.138053221700588       0.97062733896529396     
   29.143385221924383       0.97036937057478112     
   29.148717222148179       0.97011147074591020     
   29.154049222371974       0.96985363946046044     
   29.159381222595773       0.96959587670021385     
   29.164713222819568       0.96933818244695868     
   29.170045223043363       0.96908055668248738     
   29.175377223267159       0.96882299938859706     
   29.180709223490954       0.96856551054709039     
   29.186041223714749       0.96830809013977426     
   29.191373223938545       0.96805073814846021     
   29.196705224162340       0.96779345455496513     
   29.202037224386135       0.96753623934111066     
   29.207369224609931       0.96727909248872357     
   29.212701224833726       0.96702201397963328     
   29.218033225057521       0.96676500379567831     
   29.223365225281317       0.96650806191869809     
   29.228697225505112       0.96625118833053869     
   29.234029225728911       0.96599438301304996     
   29.239361225952706       0.96573764594808842     
   29.244693226176501       0.96548097711751346     
   29.250025226400297       0.96522437650318960     
   29.255357226624092       0.96496784408698844     
   29.260689226847887       0.96471137985078248     
   29.266021227071683       0.96445498377645200     
   29.271353227295478       0.96419865584588149     
   29.276685227519273       0.96394239604096033     
   29.282017227743069       0.96368620434358210     
   29.287349227966864       0.96343008073564462     
   29.292681228190659       0.96317402519905237     
   29.298013228414455       0.96291803771571316     
   29.303345228638250       0.96266211826754056     
   29.308677228862049       0.96240626683645214     
   29.314009229085844       0.96215048340437126     
   29.319341229309639       0.96189476795322415     
   29.324673229533435       0.96163912046494460     
   29.330005229757230       0.96138354092146883     
   29.335337229981025       0.96112802930473951     
   29.340669230204821       0.96087258559670286     
   29.346001230428616       0.96061720977931042     
   29.351333230652411       0.96036190183451842     
   29.356665230876207       0.96010666174428816     
   29.361997231100002       0.95985148949058630     
   29.367329231323797       0.95959638505538258     
   29.372661231547593       0.95934134842065277     
   29.377993231771388       0.95908637956837706     
   29.383325231995187       0.95883147848054029     
   29.388657232218982       0.95857664513913310     
   29.393989232442777       0.95832187952615011     
   29.399321232666573       0.95806718162359039     
   29.404653232890368       0.95781255141345800     
   29.409985233114163       0.95755798887776278     
   29.415317233337959       0.95730349399851722     
   29.420649233561754       0.95704906675774137     
   29.425981233785549       0.95679470713745740     
   29.431313234009345       0.95654041511969456     
   29.436645234233140       0.95628619068648413     
   29.441977234456935       0.95603203381986557     
   29.447309234680731       0.95577794450188036     
   29.452641234904526       0.95552392271457620     
   29.457973235128325       0.95526996844000445     
   29.463305235352120       0.95501608166022223     
   29.468637235575915       0.95476226235729178     
   29.473969235799711       0.95450851051327834     
   29.479301236023506       0.95425482611025370     
   29.484633236247301       0.95400120913029296     
   29.489965236471097       0.95374765955547725     
   29.495297236694892       0.95349417736789222     
   29.500629236918687       0.95324076254962753     
   29.505961237142483       0.95298741508277862     
   29.511293237366278       0.95273413494944448     
   29.516625237590073       0.95248092213172975     
   29.521957237813869       0.95222777661174418     
   29.527289238037664       0.95197469837160043     
   29.532621238261463       0.95172168739341800     
   29.537953238485258       0.95146874365932055     
   29.543285238709053       0.95121586715143547     
   29.548617238932849       0.95096305785189617     
   29.553949239156644       0.95071031574284159     
   29.559281239380439       0.95045764080641160     
   29.564613239604235       0.95020503302475490     
   29.569945239828030       0.94995249238002299     
   29.575277240051825       0.94970001885437338     
   29.580609240275621       0.94944761242996645     
   29.585941240499416       0.94919527308896812     
   29.591273240723211       0.94894300081355043     
   29.596605240947007       0.94869079558588809     
   29.601937241170802       0.94843865738816224     
   29.607269241394601       0.94818658620255669     
   29.612601241618396       0.94793458201126302     
   29.617933241842191       0.94768264479647391     
   29.623265242065987       0.94743077454039049     
   29.628597242289782       0.94717897122521522     
   29.633929242513577       0.94692723483315788     
   29.639261242737373       0.94667556534643182     
   29.644593242961168       0.94642396274725438     
   29.649925243184963       0.94617242701784932     
   29.655257243408759       0.94592095814044463     
   29.660589243632554       0.94566955609727210     
   29.665921243856349       0.94541822087056837     
   29.671253244080145       0.94516695244257642     
   29.676585244303940       0.94491575079554213     
   29.681917244527739       0.94466461591171624     
   29.687249244751534       0.94441354777335640     
   29.692581244975329       0.94416254636272190     
   29.697913245199125       0.94391161166207782     
   29.703245245422920       0.94366074365369590     
   29.708577245646715       0.94340994231984965     
   29.713909245870511       0.94315920764281858     
   29.719241246094306       0.94290853960488774     
   29.724573246318101       0.94265793818834598     
   29.729905246541897       0.94240740337548656     
   29.735237246765692       0.94215693514860832     
   29.740569246989487       0.94190653349001385     
   29.745901247213283       0.94165619838201131     
   29.751233247437078       0.94140592980691307     
   29.756565247660877       0.94115572774703593     
   29.761897247884672       0.94090559218470227     
   29.767229248108467       0.94065552310223888     
   29.772561248332263       0.94040552048197679     
   29.777893248556058       0.94015558430625168     
   29.783225248779853       0.93990571455740457     
   29.788557249003649       0.93965591121778091     
   29.793889249227444       0.93940617426973061     
   29.799221249451239       0.93915650369560777     
   29.804553249675035       0.93890689947777273     
   29.809885249898830       0.93865736159858981     
   29.815217250122625       0.93840789004042713     
   29.820549250346421       0.93815848478565877     
   29.825881250570216       0.93790914581666263     
   29.831213250794015       0.93765987311582100     
   29.836545251017810       0.93741066666552242     
   29.841877251241606       0.93716152644815831     
   29.847209251465401       0.93691245244612653     
   29.852541251689196       0.93666344464182782     
   29.857873251912991       0.93641450301766915     
   29.863205252136787       0.93616562755606036     
   29.868537252360582       0.93591681823941841     
   29.873869252584377       0.93566807505016292     
   29.879201252808173       0.93541939797071882     
   29.884533253031968       0.93517078698351597     
   29.889865253255763       0.93492224207098817     
   29.895197253479559       0.93467376321557527     
   29.900529253703354       0.93442535039972019     
   29.905861253927153       0.93417700360587186     
   29.911193254150948       0.93392872281648209     
   29.916525254374744       0.93368050801401048     
   29.921857254598539       0.93343235918091749     
   29.927189254822334       0.93318427629967071     
   29.932521255046129       0.93293625935274238     
   29.937853255269925       0.93268830832260763     
   29.943185255493720       0.93244042319174825     
   29.948517255717515       0.93219260394264913     
   29.953849255941311       0.93194485055780230     
   29.959181256165106       0.93169716301969974     
   29.964513256388901       0.93144954131084345     
   29.969845256612697       0.93120198541373744     
   29.975177256836492       0.93095449531088925     
   29.980509257060291       0.93070707098481242     
   29.985841257284086       0.93045971241802650     
   29.991173257507882       0.93021241959305323     
   29.996505257731677       0.92996519249242060     
   30.001837257955472       0.92971803109866014     
   30.007169258179268       0.92947093539430981     
   30.012501258403063       0.92922390536190913     
   30.017833258626858       0.92897694098400541     
   30.023165258850653       0.92873004224314903     
   30.028497259074449       0.92848320912189553     
   30.033829259298244       0.92823644160280394     
   30.039161259522039       0.92798973966843934     
   30.044493259745835       0.92774310330137122     
   30.049825259969634       0.92749653248417263     
   30.055157260193429       0.92725002719942351     
   30.060489260417224       0.92700358742970601     
   30.065821260641020       0.92675721315760740     
   30.071153260864815       0.92651090436572003     
   30.076485261088610       0.92626466103664185     
   30.081817261312406       0.92601848315297453     
   30.087149261536201       0.92577237069732266     
   30.092481261759996       0.92552632365229837     
   30.097813261983791       0.92528034200051712     
   30.103145262207587       0.92503442572459882     
   30.108477262431382       0.92478857480716781     
   30.113809262655177       0.92454278923085398     
   30.119141262878973       0.92429706897829078     
   30.124473263102772       0.92405141403211677     
   30.129805263326567       0.92380582437497605     
   30.135137263550362       0.92356029998951450     
   30.140469263774158       0.92331484085838644     
   30.145801263997953       0.92306944696424820     
   30.151133264221748       0.92282411828976096     
   30.156465264445544       0.92257885481759239     
   30.161797264669339       0.92233365653041144     
   30.167129264893134       0.92208852341089487     
   30.172461265116929       0.92184345544172097     
   30.177793265340725       0.92159845260557671     
   30.183125265564520       0.92135351488514994     
   30.188457265788315       0.92110864226313471     
   30.193789266012111       0.92086383472222999     
   30.199121266235910       0.92061909224513783     
   30.204453266459705       0.92037441481456672     
   30.209785266683500       0.92012980241322850     
   30.215117266907296       0.91988525502384033     
   30.220449267131091       0.91964077262912380     
   30.225781267354886       0.91939635521180363     
   30.231113267578682       0.91915200275461184     
   30.236445267802477       0.91890771524028270     
   30.241777268026272       0.91866349265155733     
   30.247109268250068       0.91841933497117867     
   30.252441268473863       0.91817524218189606     
   30.257773268697658       0.91793121426646396     
   30.263105268921453       0.91768725120763883     
   30.268437269145249       0.91744335298818536     
   30.273769269369048       0.91719951959086887     
   30.279101269592843       0.91695575099846205     
   30.284433269816638       0.91671204719374200     
   30.289765270040434       0.91646840815948938     
   30.295097270264229       0.91622483387848885     
   30.300429270488024       0.91598132433353197     
   30.305761270711820       0.91573787950741226     
   30.311093270935615       0.91549449938293037     
   30.316425271159410       0.91525118394288918     
   30.321757271383206       0.91500793317009732     
   30.327089271607001       0.91476474704736843     
   30.332421271830796       0.91452162555751926     
   30.337753272054591       0.91427856868337232     
   30.343085272278387       0.91403557640775501     
   30.348417272502186       0.91379264871349730     
   30.353749272725981       0.91354978558343602     
   30.359081272949776       0.91330698700041180     
   30.364413273173572       0.91306425294726856     
   30.369745273397367       0.91282158340685693     
   30.375077273621162       0.91257897836203061     
   30.380409273844958       0.91233643779564799     
   30.385741274068753       0.91209396169057300     
   30.391073274292548       0.91185155002967222     
   30.396405274516344       0.91160920279581892     
   30.401737274740139       0.91136691997189012     
   30.407069274963934       0.91112470154076686     
   30.412401275187730       0.91088254748533481     
   30.417733275411525       0.91064045778848479     
   30.423065275635324       0.91039843243311158     
   30.428397275859119       0.91015647140211620     
   30.433729276082914       0.90991457467840120     
   30.439061276306710       0.90967274224487538     
   30.444393276530505       0.90943097408445306     
   30.449725276754300       0.90918927018005125     
   30.455057276978096       0.90894763051459226     
   30.460389277201891       0.90870605507100377     
   30.465721277425686       0.90846454383221587     
   30.471053277649482       0.90822309678116597     
   30.476385277873277       0.90798171390079263     
   30.481717278097072       0.90774039517404281     
   30.487049278320868       0.90749914058386505     
   30.492381278544663       0.90725795011321386     
   30.497713278768462       0.90701682374504733     
   30.503045278992257       0.90677576146232952     
   30.508377279216052       0.90653476324802695     
   30.513709279439848       0.90629382908511213     
   30.519041279663643       0.90605295895656290     
   30.524373279887438       0.90581215284535865     
   30.529705280111234       0.90557141073448655     
   30.535037280335029       0.90533073260693664     
   30.540369280558824       0.90509011844570331     
   30.545701280782620       0.90484956823378604     
   30.551033281006415       0.90460908195418854     
   30.556365281230210       0.90436865958991985     
   30.561697281454006       0.90412830112399223     
   30.567029281677801       0.90388800653942325     
   30.572361281901600       0.90364777581923406     
   30.577693282125395       0.90340760894645245     
   30.583025282349190       0.90316750590410910     
   30.588357282572986       0.90292746667523871     
   30.593689282796781       0.90268749124288128     
   30.599021283020576       0.90244757959008215     
   30.604353283244372       0.90220773169988933     
   30.609685283468167       0.90196794755535681     
   30.615017283691962       0.90172822713954259     
   30.620349283915758       0.90148857043550845     
   30.625681284139553       0.90124897742632293     
   30.631013284363348       0.90100944809505545     
   30.636345284587144       0.90076998242478346     
   30.641677284810939       0.90053058039858658     
   30.647009285034738       0.90029124199955035     
   30.652341285258533       0.90005196721076453     
   30.657673285482328       0.89981275601532196     
   30.663005285706124       0.89957360839632283     
   30.668337285929919       0.89933452433686778     
   30.673669286153714       0.89909550382006631     
   30.679001286377510       0.89885654682902938     
   30.684333286601305       0.89861765334687349     
   30.689665286825100       0.89837882335671992     
   30.694997287048896       0.89814005684169307     
   30.700329287272691       0.89790135378492408     
   30.705661287496486       0.89766271416954657     
   30.710993287720282       0.89742413797869958     
   30.716325287944077       0.89718562519552614     
   30.721657288167876       0.89694717580317485     
   30.726989288391671       0.89670878978479718     
   30.732321288615466       0.89647046712354994     
   30.737653288839262       0.89623220780259438     
   30.742985289063057       0.89599401180509708     
   30.748317289286852       0.89575587911422727     
   30.753649289510648       0.89551780971315975     
   30.758981289734443       0.89527980358507431     
   30.764313289958238       0.89504186071315361     
   30.769645290182034       0.89480398108058634     
   30.774977290405829       0.89456616467056471     
   30.780309290629624       0.89432841146628572     
   30.785641290853420       0.89409072145095103     
   30.790973291077215       0.89385309460776630     
   30.796305291301014       0.89361553091994295     
   30.801637291524809       0.89337803037069441     
   30.806969291748604       0.89314059294324077     
   30.812301291972400       0.89290321862080591     
   30.817633292196195       0.89266590738661744     
   30.822965292419990       0.89242865922390913     
   30.828297292643786       0.89219147411591693     
   30.833629292867581       0.89195435204588336     
   30.838961293091376       0.89171729299705360     
   30.844293293315172       0.89148029695267894     
   30.849625293538967       0.89124336389601400     
   30.854957293762762       0.89100649381031871     
   30.860289293986558       0.89076968667885614     
   30.865621294210353       0.89053294248489456     
   30.870953294434152       0.89029626121170780     
   30.876285294657947       0.89005964284257177     
   30.881617294881742       0.88982308736076909     
   30.886949295105538       0.88958659474958623     
   30.892281295329333       0.88935016499231212     
   30.897613295553128       0.88911379807224278     
   30.902945295776924       0.88887749397267823     
   30.908277296000719       0.88864125267692096     
   30.913609296224514       0.88840507416828007     
   30.918941296448310       0.88816895843006827     
   30.924273296672105       0.88793290544560199     
   30.929605296895900       0.88769691519820393     
   30.934937297119696       0.88746098767119963     
   30.940269297343491       0.88722512284791955     
   30.945601297567290       0.88698932071169845     
   30.950933297791085       0.88675358124587567     
   30.956265298014880       0.88651790443379497     
   30.961597298238676       0.88628229025880456     
   30.966929298462471       0.88604673870425787     
   30.972261298686266       0.88581124975351078     
   30.977593298910062       0.88557582338992547     
   30.982925299133857       0.88534045959686636     
   30.988257299357652       0.88510515835770587     
   30.993589299581448       0.88486991965581774     
   30.998921299805243       0.88463474347458027     
   31.004253300029038       0.88439962979737863     
   31.009585300252834       0.88416457860759978     
   31.014917300476629       0.88392958988863546     
   31.020249300700428       0.88369466362388427     
   31.025581300924223       0.88345979979674638     
   31.030913301148018       0.88322499839062707     
   31.036245301371814       0.88299025938893716     
   31.041577301595609       0.88275558277509059     
   31.046909301819404       0.88252096853250661     
   31.052241302043200       0.88228641664460761     
   31.057573302266995       0.88205192709482227     
   31.062905302490790       0.88181749986658242     
   31.068237302714586       0.88158313494332419     
   31.073569302938381       0.88134883230848793     
   31.078901303162176       0.88111459194552033     
   31.084233303385972       0.88088041383787008     
   31.089565303609767       0.88064629796899085     
   31.094897303833566       0.88041224432234300     
   31.100229304057361       0.88017825288138685     
   31.105561304281157       0.87994432362959163     
   31.110893304504952       0.87971045655042857     
   31.116225304728747       0.87947665162737310     
   31.121557304952542       0.87924290884390599     
   31.126889305176338       0.87900922818351179     
   31.132221305400133       0.87877560962968082     
   31.137553305623928       0.87854205316590495     
   31.142885305847724       0.87830855877568359     
   31.148217306071519       0.87807512644251895     
   31.153549306295314       0.87784175614991689     
   31.158881306519110       0.87760844788138981     
   31.164213306742905       0.87737520162045124     
   31.169545306966704       0.87714201735062347     
   31.174877307190499       0.87690889505542979     
   31.180209307414295       0.87667583471839849     
   31.185541307638090       0.87644283632306297     
   31.190873307861885       0.87620989985296061     
   31.196205308085680       0.87597702529163324     
   31.201537308309476       0.87574421262262692     
   31.206869308533271       0.87551146182949291     
   31.212201308757066       0.87527877289578515     
   31.217533308980862       0.87504614580506290     
   31.222865309204657       0.87481358054089053     
   31.228197309428452       0.87458107708683563     
   31.233529309652248       0.87434863542647090     
   31.238861309876043       0.87411625554337313     
   31.244193310099842       0.87388393742112302     
   31.249525310323637       0.87365168104330604     
   31.254857310547433       0.87341948639351252     
   31.260189310771228       0.87318735345533560     
   31.265521310995023       0.87295528221237584     
   31.270853311218819       0.87272327264823435     
   31.276185311442614       0.87249132474651914     
   31.281517311666409       0.87225943849084220     
   31.286849311890204       0.87202761386481875     
   31.292181312114000       0.87179585085206912     
   31.297513312337795       0.87156414943621918     
   31.302845312561590       0.87133250960089725     
   31.308177312785386       0.87110093132973598     
   31.313509313009181       0.87086941460637424     
   31.318841313232980       0.87063795941445377     
   31.324173313456775       0.87040656573762076     
   31.329505313680571       0.87017523355952697     
   31.334837313904366       0.86994396286382614     
   31.340169314128161       0.86971275363417910     
   31.345501314351957       0.86948160585424905     
   31.350833314575752       0.86925051950770382     
   31.356165314799547       0.86901949457821637     
   31.361497315023342       0.86878853104946363     
   31.366829315247138       0.86855762890512622     
   31.372161315470933       0.86832678812889097     
   31.377493315694728       0.86809600870444636     
   31.382825315918524       0.86786529061548667     
   31.388157316142319       0.86763463384571193     
   31.393489316366118       0.86740403837882352     
   31.398821316589913       0.86717350419852890     
   31.404153316813709       0.86694303128853978     
   31.409485317037504       0.86671261963257251     
   31.414817317261299       0.86648226921434635     
   31.420149317485095       0.86625198001758674     
   31.425481317708890       0.86602175202602183     
   31.430813317932685       0.86579158522338462     
   31.436145318156480       0.86556147959341390     
   31.441477318380276       0.86533143511984956     
   31.446809318604071       0.86510145178643993     
   31.452141318827866       0.86487152957693336     
   31.457473319051662       0.86464166847508594     
   31.462805319275457       0.86441186846465645     
   31.468137319499256       0.86418212952940787     
   31.473469319723051       0.86395245165310897     
   31.478801319946847       0.86372283481953005     
   31.484133320170642       0.86349327901244943     
   31.489465320394437       0.86326378421564676     
   31.494797320618233       0.86303435041290688     
   31.500129320842028       0.86280497758801933     
   31.505461321065823       0.86257566572477762     
   31.510793321289619       0.86234641480697938     
   31.516125321513414       0.86211722481842756     
   31.521457321737209       0.86188809574292780     
   31.526789321961004       0.86165902756429191     
   31.532121322184800       0.86143002026633408     
   31.537453322408595       0.86120107383287403     
   31.542785322632394       0.86097218824773547     
   31.548117322856189       0.86074336349474667     
   31.553449323079985       0.86051459955773923     
   31.558781323303780       0.86028589642055087     
   31.564113323527575       0.86005725406702127     
   31.569445323751371       0.85982867248099726     
   31.574777323975166       0.85960015164632664     
   31.580109324198961       0.85937169154686399     
   31.585441324422757       0.85914329216646701     
   31.590773324646552       0.85891495348899882     
   31.596105324870347       0.85868667549832534     
   31.601437325094142       0.85845845817831812     
   31.606769325317938       0.85823030151285162     
   31.612101325541733       0.85800220548580586     
   31.617433325765532       0.85777417008106494     
   31.622765325989327       0.85754619528251586     
   31.628097326213123       0.85731828107405250     
   31.633429326436918       0.85709042743956998     
   31.638761326660713       0.85686263436297083     
   31.644093326884509       0.85663490182815871     
   31.649425327108304       0.85640722981904349     
   31.654757327332099       0.85617961831954026     
   31.660089327555895       0.85595206731356455     
   31.665421327779690       0.85572457678504121     
   31.670753328003485       0.85549714671789556     
   31.676085328227281       0.85526977709605867     
   31.681417328451076       0.85504246790346572     
   31.686749328674871       0.85481521912405567     
   31.692081328898670       0.85458803074177259     
   31.697413329122465       0.85436090274056475     
   31.702745329346261       0.85413383510438323     
   31.708077329570056       0.85390682781718563     
   31.713409329793851       0.85367988086293289     
   31.718741330017647       0.85345299422558840     
   31.724073330241442       0.85322616788912331     
   31.729405330465237       0.85299940183750911     
   31.734737330689033       0.85277269605472572     
   31.740069330912828       0.85254605052475352     
   31.745401331136623       0.85231946523157953     
   31.750733331360419       0.85209294015919401     
   31.756065331584214       0.85186647529159243     
   31.761397331808009       0.85164007061277280     
   31.766729332031808       0.85141372610673849     
   31.772061332255603       0.85118744175749850     
   31.777393332479399       0.85096121754906329     
   31.782725332703194       0.85073505346544942     
   31.788057332926989       0.85050894949067679     
   31.793389333150785       0.85028290560877018     
   31.798721333374580       0.85005692180375880     
   31.804053333598375       0.84983099805967466     
   31.809385333822171       0.84960513436055662     
   31.814717334045966       0.84937933069044447     
   31.820049334269761       0.84915358703338528     
   31.825381334493557       0.84892790337342849     
   31.830713334717352       0.84870227969462775     
   31.836045334941147       0.84847671598104335     
   31.841377335164946       0.84825121221673561     
   31.846709335388741       0.84802576838577348     
   31.852041335612537       0.84780038447222683     
   31.857373335836332       0.84757506046017328     
   31.862705336060127       0.84734979633368945     
   31.868037336283923       0.84712459207686130     
   31.873369336507718       0.84689944767377612     
   31.878701336731513       0.84667436310852628     
   31.884033336955309       0.84644933836520897     
   31.889365337179104       0.84622437342792467     
   31.894697337402899       0.84599946828077799     
   31.900029337626695       0.84577462290787842     
   31.905361337850490       0.84554983729334010     
   31.910693338074285       0.84532511142127942     
   31.916025338298084       0.84510044527581907     
   31.921357338521879       0.84487583884108552     
   31.926689338745675       0.84465129210120815     
   31.932021338969470       0.84442680504032330     
   31.937353339193265       0.84420237764256756     
   31.942685339417061       0.84397800989208616     
   31.948017339640856       0.84375370177302411     
   31.953349339864651       0.84352945326953455     
   31.958681340088447       0.84330526436577213     
   31.964013340312242       0.84308113504589688     
   31.969345340536037       0.84285706529407323     
   31.974677340759833       0.84263305509446940     
   31.980009340983628       0.84240910443125760     
   31.985341341207423       0.84218521328861518     
   31.990673341431222       0.84196138165072187     
   31.996005341655017       0.84173760950176379     
   32.001337341878809       0.84151389682592959     
   32.006669342102612       0.84129024360741311     
   32.012001342326400       0.84106664983041290     
   32.017333342550202       0.84084311547912916     
   32.022665342773990       0.84061964053776972     
   32.027997342997793       0.84039622499054334     
   32.033329343221588       0.84017286882166509     
   32.038661343445384       0.83994957201535347     
   32.043993343669179       0.83972633455583279     
   32.049325343892974       0.83950315642732787     
   32.054657344116769       0.83928003761407188     
   32.059989344340565       0.83905697810029944     
   32.065321344564360       0.83883397787025038     
   32.070653344788155       0.83861103690816785     
   32.075985345011951       0.83838815519830123     
   32.081317345235746       0.83816533272490201     
   32.086649345459541       0.83794256947222623     
   32.091981345683337       0.83771986542453525     
   32.097313345907132       0.83749722056609333     
   32.102645346130927       0.83727463488116904     
   32.107977346354723       0.83705210835403665     
   32.113309346578518       0.83682964096897305     
   32.118641346802313       0.83660723271025883     
   32.123973347026109       0.83638488356218088     
   32.129305347249904       0.83616259350902855     
   32.134637347473699       0.83594036253509574     
   32.139969347697495       0.83571819062468067     
   32.145301347921290       0.83549607776208623     
   32.150633348145085       0.83527402393161854     
   32.155965348368881       0.83505202911758758     
   32.161297348592676       0.83483009330430913     
   32.166629348816471       0.83460821647610284     
   32.171961349040266       0.83438639861729080     
   32.177293349264069       0.83416463971220001     
   32.182625349487864       0.83394293974516409     
   32.187957349711660       0.83372129870051648     
   32.193289349935455       0.83349971656259814     
   32.198621350159250       0.83327819331575359     
   32.203953350383046       0.83305672894433058     
   32.209285350606841       0.83283532343268041     
   32.214617350830636       0.83261397676516125     
   32.219949351054431       0.83239268892613283     
   32.225281351278227       0.83217145989996033     
   32.230613351502022       0.83195028967101314     
   32.235945351725817       0.83172917822366343     
   32.241277351949613       0.83150812554228848     
   32.246609352173408       0.83128713161127066     
   32.251941352397203       0.83106619641499524     
   32.257273352620999       0.83084531993785227     
   32.262605352844794       0.83062450216423445     
   32.267937353068589       0.83040374307854159     
   32.273269353292385       0.83018304266517384     
   32.278601353516180       0.82996240090853890     
   32.283933353739975       0.82974181779304779     
   32.289265353963771       0.82952129330311375     
   32.294597354187566       0.82930082742315669     
   32.299929354411361       0.82908042013759786     
   32.305261354635157       0.82886007143086660     
   32.310593354858952       0.82863978128739257     
   32.315925355082747       0.82841954969161125     
   32.321257355306543       0.82819937662796239     
   32.326589355530345       0.82797926208088879     
   32.331921355754140       0.82775920603484010     
   32.337253355977936       0.82753920847426654     
   32.342585356201731       0.82731926938362466     
   32.347917356425526       0.82709938874737410     
   32.353249356649322       0.82687956654997974     
   32.358581356873117       0.82665980277591045     
   32.363913357096912       0.82644009740963731     
   32.369245357320708       0.82622045043563819     
   32.374577357544503       0.82600086183839316     
   32.379909357768298       0.82578133160238709     
   32.385241357992093       0.82556185971210960     
   32.390573358215889       0.82534244615205332     
   32.395905358439684       0.82512309090671565     
   32.401237358663479       0.82490379396059810     
   32.406569358887275       0.82468455529820583     
   32.411901359111070       0.82446537490404959     
   32.417233359334865       0.82424625276264107     
   32.422565359558661       0.82402718885850013     
   32.427897359782456       0.82380818317614768     
   32.433229360006251       0.82358923570010956     
   32.438561360230047       0.82337034641491769     
   32.443893360453842       0.82315151530510400     
   32.449225360677637       0.82293274235520797     
   32.454557360901433       0.82271402754977241     
   32.459889361125228       0.82249537087334401     
   32.465221361349023       0.82227677231047347     
   32.470553361572819       0.82205823184571458     
   32.475885361796621       0.82183974946362792     
   32.481217362020416       0.82162132514877551     
   32.486549362244212       0.82140295888572390     
   32.491881362468007       0.82118465065904622     
   32.497213362691802       0.82096640045331637     
   32.502545362915598       0.82074820825311434     
   32.507877363139393       0.82053007404302392     
   32.513209363363188       0.82031199780763242     
   32.518541363586984       0.82009397953153096     
   32.523873363810779       0.81987601919931663     
   32.529205364034574       0.81965811679558875     
   32.534537364258370       0.81944027230495098     
   32.539869364482165       0.81922248571201250     
   32.545201364705960       0.81900475700138431     
   32.550533364929755       0.81878708615768370     
   32.555865365153551       0.81856947316553064     
   32.561197365377346       0.81835191800954887     
   32.566529365601141       0.81813442067436859     
   32.571861365824937       0.81791698114462141     
   32.577193366048732       0.81769959940494408     
   32.582525366272527       0.81748227543997787     
   32.587857366496323       0.81726500923436762     
   32.593189366720118       0.81704780077276129     
   32.598521366943913       0.81683065003981314     
   32.603853367167709       0.81661355702017979     
   32.609185367391504       0.81639652169852317     
   32.614517367615299       0.81617954405950754     
   32.619849367839095       0.81596262408780307     
   32.625181368062897       0.81574576176808256     
   32.630513368286692       0.81552895708502404     
   32.635845368510488       0.81531221002330867     
   32.641177368734283       0.81509552056762269     
   32.646509368958078       0.81487888870265535     
   32.651841369181874       0.81466231441310111     
   32.657173369405669       0.81444579768365666     
   32.662505369629464       0.81422933849902546     
   32.667837369853260       0.81401293684391229     
   32.673169370077055       0.81379659270302729     
   32.678501370300850       0.81358030606108533     
   32.683833370524646       0.81336407690280410     
   32.689165370748441       0.81314790521290614     
   32.694497370972236       0.81293179097611745     
   32.699829371196032       0.81271573417716858     
   32.705161371419827       0.81249973480079385     
   32.710493371643622       0.81228379283173147     
   32.715825371867417       0.81206790825472530     
   32.721157372091213       0.81185208105452034     
   32.726489372315008       0.81163631121586899     
   32.731821372538803       0.81142059872352357     
   32.737153372762599       0.81120494356224515     
   32.742485372986394       0.81098934571679493     
   32.747817373210189       0.81077380517194098     
   32.753149373433985       0.81055832191245292     
   32.758481373657780       0.81034289592310671     
   32.763813373881575       0.81012752718868153     
   32.769145374105371       0.80991221569395988     
   32.774477374329173       0.80969696142372816     
   32.779809374552968       0.80948176436277930     
   32.785141374776764       0.80926662449590658     
   32.790473375000559       0.80905154180791095     
   32.795805375224354       0.80883651628359443     
   32.801137375448150       0.80862154790776553     
   32.806469375671945       0.80840663666523405     
   32.811801375895740       0.80819178254081636     
   32.817133376119536       0.80797698551933173     
   32.822465376343331       0.80776224558560328     
   32.827797376567126       0.80754756272445860     
   32.833129376790922       0.80733293692073005     
   32.838461377014717       0.80711836815925186     
   32.843793377238512       0.80690385642486406     
   32.849125377462308       0.80668940170241132     
   32.854457377686103       0.80647500397673966     
   32.859789377909898       0.80626066323270118     
   32.865121378133693       0.80604637945515245     
   32.870453378357489       0.80583215262895236     
   32.875785378581284       0.80561798273896490     
   32.881117378805079       0.80540386977005751     
   32.886449379028875       0.80518981370710307     
   32.891781379252670       0.80497581453497535     
   32.897113379476465       0.80476187223855633     
   32.902445379700261       0.80454798680272810     
   32.907777379924056       0.80433415821238008     
   32.913109380147851       0.80412038645240236     
   32.918441380371647       0.80390667150769257     
   32.923773380595449       0.80369301336314969     
   32.929105380819244       0.80347941200367756     
   32.934437381043040       0.80326586741418449     
   32.939769381266835       0.80305237957958209     
   32.945101381490630       0.80283894848478710     
   32.950433381714426       0.80262557411471835     
   32.955765381938221       0.80241225645430081     
   32.961097382162016       0.80219899548846141     
   32.966429382385812       0.80198579120213331     
   32.971761382609607       0.80177264358025191     
   32.977093382833402       0.80155955260775646     
   32.982425383057198       0.80134651826959158     
   32.987757383280993       0.80113354055070563     
   32.993089383504788       0.80092061943605131     
   32.998421383728584       0.80070775491058199     
   33.003753383952379       0.80049494695925993     
   33.009085384176174       0.80028219556704849     
   33.014417384399970       0.80006950071891569     
   33.019749384623765       0.79985686239983378     
   33.025081384847560       0.79964428059477766     
   33.030413385071355       0.79943175528872867     
   33.035745385295151       0.79921928646666951     
   33.041077385518946       0.79900687411358873     
   33.046409385742741       0.79879451821447889     
   33.051741385966537       0.79858221875433477     
   33.057073386190332       0.79836997571815727     
   33.062405386414127       0.79815778909094959     
   33.067737386637923       0.79794565885771940     
   33.073069386861725       0.79773358500347957     
   33.078401387085520       0.79752156751324543     
   33.083733387309316       0.79730960637203618     
   33.089065387533111       0.79709770156487658     
   33.094397387756906       0.79688585307679449     
   33.099729387980702       0.79667406089282089     
   33.105061388204497       0.79646232499799241     
   33.110393388428292       0.79625064537734791     
   33.115725388652088       0.79603902201593124     
   33.121057388875883       0.79582745489879048     
   33.126389389099678       0.79561594401097768     
   33.131721389323474       0.79540448933754737     
   33.137053389547269       0.79519309086356038     
   33.142385389771064       0.79498174857407888     
   33.147717389994860       0.79477046245417182     
   33.153049390218655       0.79455923248890925     
   33.158381390442450       0.79434805866336811     
   33.163713390666246       0.79413694096262699     
   33.169045390890041       0.79392587937176895     
   33.174377391113836       0.79371487387588258     
   33.179709391337632       0.79350392446005835     
   33.185041391561427       0.79329303110939198     
   33.190373391785222       0.79308219380898182     
   33.195705392009017       0.79287141254393279     
   33.201037392232813       0.79266068729935069     
   33.206369392456608       0.79245001806034698     
   33.211701392680403       0.79223940481203659     
   33.217033392904199       0.79202884753953906     
   33.222365393128001       0.79181834622797653     
   33.227697393351797       0.79160790086247745     
   33.233029393575592       0.79139751142817139     
   33.238361393799387       0.79118717791019333     
   33.243693394023182       0.79097690029368284     
   33.249025394246978       0.79076667856378213     
   33.254357394470773       0.79055651270563865     
   33.259689394694568       0.79034640270440160     
   33.265021394918364       0.79013634854522719     
   33.270353395142159       0.78992635021327307     
   33.275685395365954       0.78971640769370177     
   33.281017395589750       0.78950652097168006     
   33.286349395813545       0.78929669003237746     
   33.291681396037340       0.78908691486097016     
   33.297013396261136       0.78887719544263457     
   33.302345396484931       0.78866753176255411     
   33.307677396708726       0.78845792380591395     
   33.313009396932522       0.78824837155790428     
   33.318341397156317       0.78803887500371994     
   33.323673397380112       0.78782943412855821     
   33.329005397603908       0.78762004891762150     
   33.334337397827703       0.78741071935611517     
   33.339669398051498       0.78720144542924886     
   33.345001398275294       0.78699222712223649     
   33.350333398499089       0.78678306442029622     
   33.355665398722884       0.78657395730864910     
   33.360997398946679       0.78636490577251983     
   33.366329399170475       0.78615590979713890     
   33.371661399394277       0.78594696936773856     
   33.376993399618073       0.78573808446955773     
   33.382325399841868       0.78552925508783622     
   33.387657400065663       0.78532048120781983     
   33.392989400289459       0.78511176281475659     
   33.398321400513254       0.78490309989390095     
   33.403653400737049       0.78469449243050848     
   33.408985400960844       0.78448594040984032     
   33.414317401184640       0.78427744381716136     
   33.419649401408435       0.78406900263773982     
   33.424981401632230       0.78386061685684860     
   33.430313401856026       0.78365228645976415     
   33.435645402079821       0.78344401143176701     
   33.440977402303616       0.78323579175814084     
   33.446309402527412       0.78302762742417353     
   33.451641402751207       0.78281951841515862     
   33.456973402975002       0.78261146471639054     
   33.462305403198798       0.78240346631317026     
   33.467637403422593       0.78219552319080077     
   33.472969403646388       0.78198763533459037     
   33.478301403870184       0.78177980272985070     
   33.483633404093979       0.78157202536189685     
   33.488965404317774       0.78136430321604855     
   33.494297404541570       0.78115663627762899     
   33.499629404765365       0.78094902453196513     
   33.504961404989160       0.78074146796438870     
   33.510293405212956       0.78053396656023466     
   33.515625405436751       0.78032652030484151     
   33.520957405660553       0.78011912918355208     
   33.526289405884349       0.77991179318171311     
   33.531621406108144       0.77970451228467574     
   33.536953406331939       0.77949728647779415     
   33.542285406555735       0.77929011574642637     
   33.547617406779530       0.77908300007593534     
   33.552949407003325       0.77887593945168654     
   33.558281407227120       0.77866893385905089     
   33.563613407450916       0.77846198328340133     
   33.568945407674711       0.77825508771011598     
   33.574277407898506       0.77804824712457754     
   33.579609408122302       0.77784146151217015     
   33.584941408346097       0.77763473085828472     
   33.590273408569892       0.77742805514831370     
   33.595605408793688       0.77722143436765478     
   33.600937409017483       0.77701486850170864     
   33.606269409241278       0.77680835753588051     
   33.611601409465074       0.77660190145557928     
   33.616933409688869       0.77639550024621784     
   33.622265409912664       0.77618915389321286     
   33.627597410136460       0.77598286238198533     
   33.632929410360255       0.77577662569795858     
   33.638261410584050       0.77557044382656215     
   33.643593410807846       0.77536431675322681     
   33.648925411031641       0.77515824446338899     
   33.654257411255436       0.77495222694248944     
   33.659589411479232       0.77474626417597137     
   33.664921411703027       0.77454035614928229     
   33.670253411926829       0.77433450284787320     
   33.675585412150625       0.77412870425720082     
   33.680917412374420       0.77392296036272390     
   33.686249412598215       0.77371727114990463     
   33.691581412822011       0.77351163660421096     
   33.696913413045806       0.77330605671111330     
   33.702245413269601       0.77310053145608681     
   33.707577413493397       0.77289506082460935     
   33.712909413717192       0.77268964480216373     
   33.718241413940987       0.77248428337423569     
   33.723573414164782       0.77227897652631583     
   33.728905414388578       0.77207372424389842     
   33.734237414612373       0.77186852651248095     
   33.739569414836168       0.77166338331756490     
   33.744901415059964       0.77145829464465610     
   33.750233415283759       0.77125326047926401     
   33.755565415507554       0.77104828080690158     
   33.760897415731350       0.77084335561308559     
   33.766229415955145       0.77063848488333841     
   33.771561416178940       0.77043366860318319     
   33.776893416402736       0.77022890675814926     
   33.782225416626531       0.77002419933376920     
   33.787557416850326       0.76981954631557936     
   33.792889417074122       0.76961494768911964     
   33.798221417297917       0.76941040343993483     
   33.803553417521712       0.76920591355357093     
   33.808885417745508       0.76900147801558194     
   33.814217417969303       0.76879709681152220     
   33.819549418193105       0.76859276992695047     
   33.824881418416901       0.76838849734743131     
   33.830213418640696       0.76818427905853082     
   33.835545418864491       0.76798011504582098     
   33.840877419088287       0.76777600529487555     
   33.846209419312082       0.76757194979127330     
   33.851541419535877       0.76736794852059609     
   33.856873419759673       0.76716400146843122     
   33.862205419983468       0.76696010862036834     
   33.867537420207263       0.76675626996200108     
   33.872869420431059       0.76655248547892718     
   33.878201420654854       0.76634875515674905     
   33.883533420878649       0.76614507898107076     
   33.888865421102444       0.76594145693750171     
   33.894197421326240       0.76573788901165551     
   33.899529421550035       0.76553437518914869     
   33.904861421773830       0.76533091545560206     
   33.910193421997626       0.76512750979664046     
   33.915525422221421       0.76492415819789150     
   33.920857422445216       0.76472086064498745     
   33.926189422669012       0.76451761712356470     
   33.931521422892807       0.76431442761926216     
   33.936853423116602       0.76411129211772433     
   33.942185423340398       0.76390821060459835     
   33.947517423564193       0.76370518306553481     
   33.952849423787988       0.76350220948618985     
   33.958181424011784       0.76329928985222151     
   33.963513424235579       0.76309642414929246     
   33.968845424459381       0.76289361236306874     
   33.974177424683177       0.76269085447922158     
   33.979509424906972       0.76248815048342522     
   33.984841425130767       0.76228550036135645     
   33.990173425354563       0.76208290409869817     
   33.995505425578358       0.76188036168113438     
   34.000837425802153       0.76167787309435564     
   34.006169426025949       0.76147543832405484     
   34.011501426249744       0.76127305735592854     
   34.016833426473539       0.76107073017567783     
   34.022165426697335       0.76086845676900627     
   34.027497426921130       0.76066623712162307     
   34.032829427144925       0.76046407121924042     
   34.038161427368721       0.76026195904757321     
   34.043493427592516       0.76005990059234307     
   34.048825427816311       0.75985789583927155     
   34.054157428040106       0.75965594477408671     
   34.059489428263902       0.75945404738251920     
   34.064821428487697       0.75925220365030477     
   34.070153428711492       0.75905041356318192     
   34.075485428935288       0.75884867710689241     
   34.080817429159083       0.75864699426718274     
   34.086149429382878       0.75844536502980286     
   34.091481429606674       0.75824378938050785     
   34.096813429830469       0.75804226730505364     
   34.102145430054264       0.75784079878920252     
   34.107477430278060       0.75763938381871876     
   34.112809430501855       0.75743802237937230     
   34.118141430725657       0.75723671445693486     
   34.123473430949453       0.75703546003718458     
   34.128805431173248       0.75683425910590063     
   34.134137431397043       0.75663311164886737     
   34.139469431620839       0.75643201765187229     
   34.144801431844634       0.75623097710070764     
   34.150133432068429       0.75602998998116833     
   34.155465432292225       0.75582905627905383     
   34.160797432516020       0.75562817598016674     
   34.166129432739815       0.75542734907031506     
   34.171461432963611       0.75522657553530692     
   34.176793433187406       0.75502585536095890     
   34.182125433411201       0.75482518853308800     
   34.187457433634997       0.75462457503751601     
   34.192789433858792       0.75442401486006849     
   34.198121434082587       0.75422350798657578     
   34.203453434306383       0.75402305440286954     
   34.208785434530178       0.75382265409478744     
   34.214117434753973       0.75362230704817013     
   34.219449434977768       0.75342201324886182     
   34.224781435201564       0.75322177268271129     
   34.230113435425359       0.75302158533556907     
   34.235445435649154       0.75282145119329236     
   34.240777435872950       0.75262137024174025     
   34.246109436096745       0.75242134246677539     
   34.251441436320540       0.75222136785426530     
   34.256773436544336       0.75202144639008062     
   34.262105436768131       0.75182157806009531     
   34.267437436991933       0.75162176285018811     
   34.272769437215729       0.75142200074624044     
   34.278101437439524       0.75122229173413946     
   34.283433437663319       0.75102263579977357     
   34.288765437887115       0.75082303292903563     
   34.294097438110910       0.75062348310782390     
   34.299429438334705       0.75042398632203822     
   34.304761438558501       0.75022454255758309     
   34.310093438782296       0.75002515180036677     
   34.315425439006091       0.74982581403630177     
   34.320757439229887       0.74962652925130302     
   34.326089439453682       0.74942729743129066     
   34.331421439677477       0.74922811856218763     
   34.336753439901273       0.74902899262992129     
   34.342085440125068       0.74882991962042145     
   34.347417440348863       0.74863089951962314     
   34.352749440572659       0.74843193231346417     
   34.358081440796454       0.74823301798788699     
   34.363413441020249       0.74803415652883687     
   34.368745441244045       0.74783534792226380     
   34.374077441467840       0.74763659215411959     
   34.379409441691635       0.74743788921036247     
   34.384741441915430       0.74723923907695233     
   34.390073442139226       0.74704064173985274     
   34.395405442363021       0.74684209718503392     
   34.400737442586816       0.74664360539846542     
   34.406069442810612       0.74644516636612412     
   34.411401443034407       0.74624678007398804     
   34.416733443258209       0.74604844650804136     
   34.422065443482005       0.74585016565426976     
   34.427397443705800       0.74565193749866465     
   34.432729443929595       0.74545376202721958     
   34.438061444153391       0.74525563922593252     
   34.443393444377186       0.74505756908080434     
   34.448725444600981       0.74485955157784156     
   34.454057444824777       0.74466158670305249     
   34.459389445048572       0.74446367444244987     
   34.464721445272367       0.74426581478205001     
   34.470053445496163       0.74406800770787362     
   34.475385445719958       0.74387025320594358     
   34.480717445943753       0.74367255126228893     
   34.486049446167549       0.74347490186294019     
   34.491381446391344       0.74327730499393196     
   34.496713446615139       0.74307976064130332     
   34.502045446838935       0.74288226879109720     
   34.507377447062730       0.74268482942935887     
   34.512709447286525       0.74248744254213883     
   34.518041447510321       0.74229010811549057     
   34.523373447734116       0.74209282613547156     
   34.528705447957911       0.74189559658814230     
   34.534037448181707       0.74169841945956716     
   34.539369448405502       0.74150129473581528     
   34.544701448629297       0.74130422240295823     
   34.550033448853092       0.74110720244707295     
   34.555365449076888       0.74091023485423679     
   34.560697449300683       0.74071331961053521     
   34.566029449524486       0.74051645670205324     
   34.571361449748281       0.74031964611488255     
   34.576693449972076       0.74012288783511793     
   34.582025450195871       0.73992618184885561     
   34.587357450419667       0.73972952814219861     
   34.592689450643462       0.73953292670125215     
   34.598021450867257       0.73933637751212478     
   34.603353451091053       0.73913988056092994     
   34.608685451314848       0.73894343583378341     
   34.614017451538643       0.73874704331680596     
   34.619349451762439       0.73855070299612069     
   34.624681451986234       0.73835441485785569     
   34.630013452210029       0.73815817888814195     
   34.635345452433825       0.73796199507311411     
   34.640677452657620       0.73776586339891137     
   34.646009452881415       0.73756978385167471     
   34.651341453105211       0.73737375641755232     
   34.656673453329006       0.73717778108269127     
   34.662005453552801       0.73698185783324677     
   34.667337453776597       0.73678598665537487     
   34.672669454000392       0.73659016753523632     
   34.678001454224187       0.73639440045899573     
   34.683333454447983       0.73619868541282107     
   34.688665454671778       0.73600302238288384     
   34.693997454895573       0.73580741135535999     
   34.699329455119369       0.73561185231642723     
   34.704661455343164       0.73541634525226918     
   34.709993455566959       0.73522089014907233     
   34.715325455790762       0.73502548699302606     
   34.720657456014557       0.73483013577032497     
   34.725989456238352       0.73463483646716632     
   34.731321456462148       0.73443958906975082     
   34.736653456685943       0.73424439356428295     
   34.741985456909738       0.73404924993697196     
   34.747317457133533       0.73385415817402921     
   34.752649457357329       0.73365911826167074     
   34.757981457581124       0.73346413018611600     
   34.763313457804919       0.73326919393358769     
   34.768645458028715       0.73307430949031216     
   34.773977458252510       0.73287947684252119     
   34.779309458476305       0.73268469597644792     
   34.784641458700101       0.73248996687832990     
   34.789973458923896       0.73229528953440848     
   34.795305459147691       0.73210066393092910     
   34.800637459371487       0.73190609005414020     
   34.805969459595282       0.73171156789029401     
   34.811301459819077       0.73151709742564652     
   34.816633460042873       0.73132267864645750     
   34.821965460266668       0.73112831153899038     
   34.827297460490463       0.73093399608951160     
   34.832629460714259       0.73073973228429245     
   34.837961460938054       0.73054552010960572     
   34.843293461161849       0.73035135955173147     
   34.848625461385645       0.73015725059694903     
   34.853957461609440       0.72996319323154524     
   34.859289461833235       0.72976918744180852     
   34.864621462057038       0.72957523321403006     
   34.869953462280833       0.72938133053450760     
   34.875285462504628       0.72918747938953998     
   34.880617462728424       0.72899367976543139     
   34.885949462952219       0.72879993164848755     
   34.891281463176014       0.72860623502502009     
   34.896613463399810       0.72841258988134305     
   34.901945463623605       0.72821899620377450     
   34.907277463847400       0.72802545397863694     
   34.912609464071195       0.72783196319225307     
   34.917941464294991       0.72763852383095418     
   34.923273464518786       0.72744513588107196     
   34.928605464742581       0.72725179932894191     
   34.933937464966377       0.72705851416090395     
   34.939269465190172       0.72686528036330256     
   34.944601465413967       0.72667209792248344     
   34.949933465637763       0.72647896682479784     
   34.955265465861558       0.72628588705659969     
   34.960597466085353       0.72609285860424744     
   34.965929466309149       0.72589988145410156     
   34.971261466532944       0.72570695559252862     
   34.976593466756739       0.72551408100589698     
   34.981925466980535       0.72532125768057798     
   34.987257467204330       0.72512848560294829     
   34.992589467428125       0.72493576475938737     
   34.997921467651921       0.72474309513627955     
   35.003253467875716       0.72455047672001005     
   35.008585468099511       0.72435790949697088     
   35.013917468323314       0.72416539345355435     
   35.019249468547109       0.72397292857616014     
   35.024581468770904       0.72378051485118777     
   35.029913468994700       0.72358815226504347     
   35.035245469218495       0.72339584080413577     
   35.040577469442290       0.72320358045487609     
   35.045909469666086       0.72301137120368064     
   35.051241469889881       0.72281921303696883     
   35.056573470113676       0.72262710594116364     
   35.061905470337472       0.72243504990269125     
   35.067237470561267       0.72224304490798297     
   35.072569470785062       0.72205109094347175     
   35.077901471008857       0.72185918799559434     
   35.083233471232653       0.72166733605079347     
   35.088565471456448       0.72147553509551277     
   35.093897471680243       0.72128378511620028     
   35.099229471904039       0.72109208609930919     
   35.104561472127834       0.72090043803129300     
   35.109893472351629       0.72070884089861220     
   35.115225472575425       0.72051729468772885     
   35.120557472799220       0.72032579938510877     
   35.125889473023015       0.72013435497722356     
   35.131221473246811       0.71994296145054448     
   35.136553473470606       0.71975161879154959     
   35.141885473694401       0.71956032698671979     
   35.147217473918197       0.71936908602253846     
   35.152549474141992       0.71917789588549375     
   35.157881474365787       0.71898675656207767     
   35.163213474589590       0.71879566803878470     
   35.168545474813385       0.71860463030211252     
   35.173877475037180       0.71841364333856539     
   35.179209475260976       0.71822270713464753     
   35.184541475484771       0.71803182167686852     
   35.189873475708566       0.71784098695174137     
   35.195205475932362       0.71765020294578230     
   35.200537476156157       0.71745946964551288     
   35.205869476379952       0.71726878703745456     
   35.211201476603748       0.71707815510813655     
   35.216533476827543       0.71688757384408774     
   35.221865477051338       0.71669704323184436     
   35.227197477275134       0.71650656325794349     
   35.232529477498929       0.71631613390892646     
   35.237861477722724       0.71612575517133970     
   35.243193477946519       0.71593542703173030     
   35.248525478170315       0.71574514947665202     
   35.253857478394110       0.71555492249266006     
   35.259189478617905       0.71536474606631395     
   35.264521478841701       0.71517462018417610     
   35.269853479065496       0.71498454483281415     
   35.275185479289291       0.71479451999879684     
   35.280517479513087       0.71460454566869969     
   35.285849479736882       0.71441462182909932     
   35.291181479960677       0.71422474846657591     
   35.296513480184473       0.71403492556771486     
   35.301845480408268       0.71384515311910335     
   35.307177480632063       0.71365543110733309     
   35.312509480855866       0.71346575951899938     
   35.317841481079661       0.71327613834070169     
   35.323173481303456       0.71308656755904165     
   35.328505481527252       0.71289704716062396     
   35.333837481751047       0.71270757713205990     
   35.339169481974842       0.71251815745996161     
   35.344501482198638       0.71232878813094469     
   35.349833482422433       0.71213946913163106     
   35.355165482646228       0.71195020044864243     
   35.360497482870024       0.71176098206860716     
   35.365829483093819       0.71157181397815517     
   35.371161483317614       0.71138269616392102     
   35.376493483541410       0.71119362861254332     
   35.381825483765205       0.71100461131066284     
   35.387157483989000       0.71081564424492383     
   35.392489484212796       0.71062672740197563     
   35.397821484436591       0.71043786076847060     
   35.403153484660386       0.71024904433106306     
   35.408485484884181       0.71006027807641348     
   35.413817485107977       0.70987156199118262     
   35.419149485331772       0.70968289606203860     
   35.424481485555567       0.70949428027565031     
   35.429813485779363       0.70930571461869107     
   35.435145486003158       0.70911719907783810     
   35.440477486226953       0.70892873363977105     
   35.445809486450749       0.70874031829117479     
   35.451141486674544       0.70855195301873608     
   35.456473486898339       0.70836363780914613     
   35.461805487122142       0.70817537264909913     
   35.467137487345937       0.70798715752529395     
   35.472469487569732       0.70779899242443112     
   35.477801487793528       0.70761087733321648     
   35.483133488017323       0.70742281223835934     
   35.488465488241118       0.70723479712657022     
   35.493797488464914       0.70704683198456586     
   35.499129488688709       0.70685891679906598     
   35.504461488912504       0.70667105155679255     
   35.509793489136300       0.70648323624447118     
   35.515125489360095       0.70629547084883437     
   35.520457489583890       0.70610775535661241     
   35.525789489807686       0.70592008975454468     
   35.531121490031481       0.70573247402936945     
   35.536453490255276       0.70554490816783277     
   35.541785490479072       0.70535739215668047     
   35.547117490702867       0.70516992598266404     
   35.552449490926662       0.70498250963253861     
   35.557781491150457       0.70479514309306179     
   35.563113491374253       0.70460782635099417     
   35.568445491598048       0.70442055939310300     
   35.573777491821843       0.70423334220615497     
   35.579109492045639       0.70404617477692255     
   35.584441492269434       0.70385905709218199     
   35.589773492493229       0.70367198913871210     
   35.595105492717025       0.70348497090329520     
   35.600437492940820       0.70329800237271844     
   35.605769493164615       0.70311108353377005     
   35.611101493388418       0.70292421437324415     
   35.616433493612213       0.70273739487793752     
   35.621765493836008       0.70255062503464993     
   35.627097494059804       0.70236390483018563     
   35.632429494283599       0.70217723425135148     
   35.637761494507394       0.70199061328495793     
   35.643093494731190       0.70180404191781987     
   35.648425494954985       0.70161752013675394     
   35.653757495178780       0.70143104792858291     
   35.659089495402576       0.70124462528013087     
   35.664421495626371       0.70105825217822570     
   35.669753495850166       0.70087192860969949     
   35.675085496073962       0.70068565456138698     
   35.680417496297757       0.70049943002012782     
   35.685749496521552       0.70031325497276331     
   35.691081496745348       0.70012712940614008     
   35.696413496969143       0.69994105330710699     
   35.701745497192938       0.69975502666251665     
   35.707077497416734       0.69956904945922549     
   35.712409497640529       0.69938312168409256     
   35.717741497864324       0.69919724332398225     
   35.723073498088119       0.69901141436576031     
   35.728405498311915       0.69882563479629678     
   35.733737498535710       0.69863990460246683     
   35.739069498759505       0.69845422377114563     
   35.744401498983301       0.69826859228921545     
   35.749733499207096       0.69808301014356011     
   35.755065499430891       0.69789747732106611     
   35.760397499654694       0.69771199380862625     
   35.765729499878489       0.69752655959313403     
   35.771061500102284       0.69734117466148737     
   35.776393500326080       0.69715583900058886     
   35.781725500549875       0.69697055259734242     
   35.787057500773670       0.69678531543865774     
   35.792389500997466       0.69660012751144540     
   35.797721501221261       0.69641498880262309     
   35.803053501445056       0.69622989929910728     
   35.808385501668852       0.69604485898782154     
   35.813717501892647       0.69585986785569165     
   35.819049502116442       0.69567492588964785     
   35.824381502340238       0.69549003307662172     
   35.829713502564033       0.69530518940355057     
   35.835045502787828       0.69512039485737320     
   35.840377503011624       0.69493564942503394     
   35.845709503235419       0.69475095309347867     
   35.851041503459214       0.69456630584965928     
   35.856373503683010       0.69438170768052654     
   35.861705503906805       0.69419715857303987     
   35.867037504130600       0.69401265851416027     
   35.872369504354396       0.69382820749084917     
   35.877701504578191       0.69364380549007676     
   35.883033504801986       0.69345945249881336     
   35.888365505025781       0.69327514850403238     
   35.893697505249577       0.69309089349271302     
   35.899029505473372       0.69290668745183626     
   35.904361505697167       0.69272253036838738     
   35.909693505920970       0.69253842222935280     
   35.915025506144765       0.69235436302172693     
   35.920357506368561       0.69217035273250394     
   35.925689506592356       0.69198639134868223     
   35.931021506816151       0.69180247885726398     
   35.936353507039946       0.69161861524525525     
   35.941685507263742       0.69143480049966433     
   35.947017507487537       0.69125103460750481     
   35.952349507711332       0.69106731755579132     
   35.957681507935128       0.69088364933154478     
   35.963013508158923       0.69070002992178703     
   35.968345508382718       0.69051645931354377     
   35.973677508606514       0.69033293749384705     
   35.979009508830309       0.69014946444972758     
   35.984341509054104       0.68996604016822360     
   35.989673509277900       0.68978266463637461     
   35.995005509501695       0.68959933784122418     
   36.000337509725490       0.68941605976981901     
   36.005669509949286       0.68923283040921002     
   36.011001510173081       0.68904964974645189     
   36.016333510396876       0.68886651776859953     
   36.021665510620672       0.68868343446271585     
   36.026997510844467       0.68850039981586375     
   36.032329511068262       0.68831741381511236     
   36.037661511292058       0.68813447644753112     
   36.042993511515853       0.68795158770019593     
   36.048325511739648       0.68776874756018336     
   36.053657511963443       0.68758595601457551     
   36.058989512187246       0.68740321305045671     
   36.064321512411041       0.68722051865491596     
   36.069653512634837       0.68703787281504514     
   36.074985512858632       0.68685527551793768     
   36.080317513082427       0.68667272675069391     
   36.085649513306223       0.68649022650041502     
   36.090981513530018       0.68630777475420646     
   36.096313513753813       0.68612537149917696     
   36.101645513977608       0.68594301672243863     
   36.106977514201404       0.68576071041110775     
   36.112309514425199       0.68557845255230265     
   36.117641514648994       0.68539624313314651     
   36.122973514872790       0.68521408214076496     
   36.128305515096585       0.68503196956228740     
   36.133637515320380       0.68484990538484614     
   36.138969515544176       0.68466788959557789     
   36.144301515767971       0.68448592218162296     
   36.149633515991766       0.68430400313012252     
   36.154965516215562       0.68412213242822462     
   36.160297516439357       0.68394031006307865     
   36.165629516663152       0.68375853602183723     
   36.170961516886948       0.68357681029165829     
   36.176293517110743       0.68339513285970133     
   36.181625517334538       0.68321350371312950     
   36.186957517558334       0.68303192283910996     
   36.192289517782129       0.68285039022481397     
   36.197621518005924       0.68266890585741391     
   36.202953518229720       0.68248746972408780     
   36.208285518453522       0.68230608181201557     
   36.213617518677317       0.68212474210838192     
   36.218949518901113       0.68194345060037331     
   36.224281519124908       0.68176220727518178     
   36.229613519348703       0.68158101212000088     
   36.234945519572499       0.68139986512202777     
   36.240277519796294       0.68121876626846389     
   36.245609520020089       0.68103771554651404     
   36.250941520243884       0.68085671294338523     
   36.256273520467680       0.68067575844628903     
   36.261605520691475       0.68049485204244042     
   36.266937520915270       0.68031399371905676     
   36.272269521139066       0.68013318346335983     
   36.277601521362861       0.67995242126257416     
   36.282933521586656       0.67977170710392787     
   36.288265521810452       0.67959104097465339     
   36.293597522034247       0.67941042286198428     
   36.298929522258042       0.67922985275316028     
   36.304261522481838       0.67904933063542205     
   36.309593522705633       0.67886885649601580     
   36.314925522929428       0.67868843032218951     
   36.320257523153224       0.67850805210119436     
   36.325589523377019       0.67832772182028711     
   36.330921523600814       0.67814743946672562     
   36.336253523824610       0.67796720502777219     
   36.341585524048405       0.67778701849069278     
   36.346917524272200       0.67760687984275469     
   36.352249524495996       0.67742678907123166     
   36.357581524719798       0.67724674616339908     
   36.362913524943593       0.67706675110653569     
   36.368245525167389       0.67688680388792377     
   36.373577525391184       0.67670690449484905     
   36.378909525614979       0.67652705291460147     
   36.384241525838775       0.67634724913447286     
   36.389573526062570       0.67616749314175884     
   36.394905526286365       0.67598778492375933     
   36.400237526510161       0.67580812446777683     
   36.405569526733956       0.67562851176111727     
   36.410901526957751       0.67544894679108969     
   36.416233527181546       0.67526942954500802     
   36.421565527405342       0.67508996001018706     
   36.426897527629137       0.67491053817394742     
   36.432229527852932       0.67473116402361122     
   36.437561528076728       0.67455183754650483     
   36.442893528300523       0.67437255872995838     
   36.448225528524318       0.67419332756130412     
   36.453557528748114       0.67401414402787918     
   36.458889528971909       0.67383500811702246     
   36.464221529195704       0.67365591981607809     
   36.469553529419500       0.67347687911239185     
   36.474885529643295       0.67329788599331375     
   36.480217529867090       0.67311894044619669     
   36.485549530090886       0.67294004245839723     
   36.490881530314681       0.67276119201727602     
   36.496213530538476       0.67258238911019541     
   36.501545530762272       0.67240363372452261     
   36.506877530986074       0.67222492584762705     
   36.512209531209869       0.67204626546688295     
   36.517541531433665       0.67186765256966574     
   36.522873531657460       0.67168908714335651     
   36.528205531881255       0.67151056917533836     
   36.533537532105051       0.67133209865299859     
   36.538869532328846       0.67115367556372596     
   36.544201532552641       0.67097529989491489     
   36.549533532776437       0.67079697163396290     
   36.554865533000232       0.67061869076826786     
   36.560197533224027       0.67044045728523527     
   36.565529533447823       0.67026227117227111     
   36.570861533671618       0.67008413241678644     
   36.576193533895413       0.66990604100619422     
   36.581525534119208       0.66972799692791074     
   36.586857534343004       0.66955000016935706     
   36.592189534566799       0.66937205071795691     
   36.597521534790594       0.66919414856113679     
   36.602853535014390       0.66901629368632720     
   36.608185535238185       0.66883848608096119     
   36.613517535461980       0.66866072573247604     
   36.618849535685776       0.66848301262831222     
   36.624181535909571       0.66830534675591313     
   36.629513536133366       0.66812772810272636     
   36.634845536357162       0.66795015665620128     
   36.640177536580957       0.66777263240379192     
   36.645509536804752       0.66759515533295521     
   36.650841537028548       0.66741772543115141     
   36.656173537252350       0.66724034268584431     
   36.661505537476145       0.66706300708450073     
   36.666837537699941       0.66688571861459123     
   36.672169537923736       0.66670847726358928     
   36.677501538147531       0.66653128301897147     
   36.682833538371327       0.66635413586821890     
   36.688165538595122       0.66617703579881404     
   36.693497538818917       0.66599998279824490     
   36.698829539042713       0.66582297685400127     
   36.704161539266508       0.66564601795357692     
   36.709493539490303       0.66546910608446830     
   36.714825539714099       0.66529224123417618     
   36.720157539937894       0.66511542339020380     
   36.725489540161689       0.66493865254005857     
   36.730821540385485       0.66476192867124972     
   36.736153540609280       0.66458525177129124     
   36.741485540833075       0.66440862182770022     
   36.746817541056870       0.66423203882799731     
   36.752149541280666       0.66405550275970471     
   36.757481541504461       0.66387901361034951     
   36.762813541728256       0.66370257136746258     
   36.768145541952052       0.66352617601857700     
   36.773477542175847       0.66334982755122851     
   36.778809542399642       0.66317352595295809     
   36.784141542623438       0.66299727121131002     
   36.789473542847233       0.66282106331382928     
   36.794805543071028       0.66264490224806705     
   36.800137543294824       0.66246878800157527     
   36.805469543518626       0.66229272056191169     
   36.810801543742421       0.66211669991663580     
   36.816133543966217       0.66194072605331089     
   36.821465544190012       0.66176479895950335     
   36.826797544413807       0.66158891862278357     
   36.832129544637603       0.66141308503072349     
   36.837461544861398       0.66123729817090060     
   36.842793545085193       0.66106155803089439     
   36.848125545308989       0.66088586459828746     
   36.853457545532784       0.66071021786066708     
   36.858789545756579       0.66053461780562139     
   36.864121545980375       0.66035906442074477     
   36.869453546204170       0.66018355769363224     
   36.874785546427965       0.66000809761188395     
   36.880117546651761       0.65983268416310337     
   36.885449546875556       0.65965731733489485     
   36.890781547099351       0.65948199711486943     
   36.896113547323147       0.65930672349063879     
   36.901445547546942       0.65913149644981961     
   36.906777547770737       0.65895631598003079     
   36.912109547994532       0.65878118206889502     
   36.917441548218328       0.65860609470403808     
   36.922773548442123       0.65843105387308942     
   36.928105548665918       0.65825605956368094     
   36.933437548889714       0.65808111176344908     
   36.938769549113509       0.65790621046003162     
   36.944101549337304       0.65773135564107188     
   36.949433549561100       0.65755654729421498     
   36.954765549784902       0.65738178540711045     
   36.960097550008697       0.65720706996740985     
   36.965429550232493       0.65703240096276894     
   36.970761550456288       0.65685777838084569     
   36.976093550680083       0.65668320220930265     
   36.981425550903879       0.65650867243580524     
   36.986757551127674       0.65633418904802165     
   36.992089551351469       0.65615975203362387     
   36.997421551575265       0.65598536138028762     
   37.002753551799060       0.65581101707568934     
   37.008085552022855       0.65563671910751309     
   37.013417552246651       0.65546246746344228     
   37.018749552470446       0.65528826213116520     
   37.024081552694241       0.65511410309837437     
   37.029413552918037       0.65493999035276274     
   37.034745553141832       0.65476592388203037     
   37.040077553365627       0.65459190367387665     
   37.045409553589423       0.65441792971600765     
   37.050741553813218       0.65424400199613031     
   37.056073554037013       0.65407012050195534     
   37.061405554260809       0.65389628522119858     
   37.066737554484604       0.65372249614157585     
   37.072069554708399       0.65354875325080941     
   37.077401554932194       0.65337505653662264     
   37.082733555155990       0.65320140598674337     
   37.088065555379785       0.65302780158890250     
   37.093397555603580       0.65285424333083275     
   37.098729555827376       0.65268073120027237     
   37.104061556051178       0.65250726518496138     
   37.109393556274973       0.65233384527264426     
   37.114725556498769       0.65216047145106704     
   37.120057556722564       0.65198714370797994     
   37.125389556946359       0.65181386203113656     
   37.130721557170155       0.65164062640829468     
   37.136053557393950       0.65146743682721320     
   37.141385557617745       0.65129429327565502     
   37.146717557841541       0.65112119574138705     
   37.152049558065336       0.65094814421218017     
   37.157381558289131       0.65077513867580528     
   37.162713558512927       0.65060217912004048     
   37.168045558736722       0.65042926553266389     
   37.173377558960517       0.65025639790145895     
   37.178709559184313       0.65008357621421153     
   37.184041559408108       0.64991080045871097     
   37.189373559631903       0.64973807062274924     
   37.194705559855699       0.64956538669412278     
   37.200037560079494       0.64939274866063024     
   37.205369560303289       0.64922015651007359     
   37.210701560527085       0.64904761023025859     
   37.216033560750880       0.64887510980899343     
   37.221365560974675       0.64870265523409087     
   37.226697561198471       0.64853024649336566     
   37.232029561422266       0.64835788357463564     
   37.237361561646061       0.64818556646572345     
   37.242693561869856       0.64801329515445338     
   37.248025562093652       0.64784106962865351     
   37.253357562317454       0.64766888987615501     
   37.258689562541250       0.64749675588479361     
   37.264021562765045       0.64732466764240526     
   37.269353562988840       0.64715262513683303     
   37.274685563212635       0.64698062835591974     
   37.280017563436431       0.64680867728751401     
   37.285349563660226       0.64663677191946500     
   37.290681563884021       0.64646491223962810     
   37.296013564107817       0.64629309823586023     
   37.301345564331612       0.64612132989602167     
   37.306677564555407       0.64594960720797612     
   37.312009564779203       0.64577793015958995     
   37.317341565002998       0.64560629873873376     
   37.322673565226793       0.64543471293328103     
   37.328005565450589       0.64526317273110811     
   37.333337565674384       0.64509167812009427     
   37.338669565898179       0.64492022908812363     
   37.344001566121975       0.64474882562308145     
   37.349333566345770       0.64457746771285762     
   37.354665566569565       0.64440615534534473     
   37.359997566793361       0.64423488850843802     
   37.365329567017156       0.64406366719003760     
   37.370661567240951       0.64389249137804494     
   37.375993567464747       0.64372136106036637     
   37.381325567688542       0.64355027622490979     
   37.386657567912337       0.64337923685958776     
   37.391989568136133       0.64320824295231438     
   37.397321568359928       0.64303729449100999     
   37.402653568583730       0.64286639146359370     
   37.407985568807526       0.64269553385799316     
   37.413317569031321       0.64252472166213404     
   37.418649569255116       0.64235395486394820     
   37.423981569478912       0.64218323345137052     
   37.429313569702707       0.64201255741233820     
   37.434645569926502       0.64184192673479201     
   37.439977570150297       0.64167134140667648     
   37.445309570374093       0.64150080141593857     
   37.450641570597888       0.64133030675052816     
   37.455973570821683       0.64115985739839954     
   37.461305571045479       0.64098945334750967     
   37.466637571269274       0.64081909458581843     
   37.471969571493069       0.64064878110128876     
   37.477301571716865       0.64047851288188673     
   37.482633571940660       0.64030828991558308     
   37.487965572164455       0.64013811219035066     
   37.493297572388251       0.63996797969416475     
   37.498629572612046       0.63979789241500418     
   37.503961572835841       0.63962785034085290     
   37.509293573059637       0.63945785345969541     
   37.514625573283432       0.63928790175952044     
   37.519957573507227       0.63911799522832047     
   37.525289573731023       0.63894813385409022     
   37.530621573954818       0.63877831762482928     
   37.535953574178613       0.63860854652853793     
   37.541285574402409       0.63843882055322132     
   37.546617574626204       0.63826913968688748     
   37.551949574850006       0.63809950391754688     
   37.557281575073802       0.63792991323321557     
   37.562613575297597       0.63776036762190957     
   37.567945575521392       0.63759086707165025     
   37.573277575745188       0.63742141157046073     
   37.578609575968983       0.63725200110636882     
   37.583941576192778       0.63708263566740475     
   37.589273576416574       0.63691331524160189     
   37.594605576640369       0.63674403981699668     
   37.599937576864164       0.63657480938162891     
   37.605269577087959       0.63640562392354127     
   37.610601577311755       0.63623648343078043     
   37.615933577535550       0.63606738789139594     
   37.621265577759345       0.63589833729343914     
   37.626597577983141       0.63572933162496692     
   37.631929578206936       0.63556037087403749     
   37.637261578430731       0.63539145502871308     
   37.642593578654527       0.63522258407705856     
   37.647925578878322       0.63505375800714281     
   37.653257579102117       0.63488497680703759     
   37.658589579325913       0.63471624046481645     
   37.663921579549708       0.63454754896855781     
   37.669253579773503       0.63437890230634364     
   37.674585579997299       0.63421030046625704     
   37.679917580221094       0.63404174343638575     
   37.685249580444889       0.63387323120482042     
   37.690581580668685       0.63370476375965457     
   37.695913580892480       0.63353634108898482     
   37.701245581116282       0.63336796318091160     
   37.706577581340078       0.63319963002353841     
   37.711909581563873       0.63303134160497165     
   37.717241581787668       0.63286309791331952     
   37.722573582011464       0.63269489893669617     
   37.727905582235259       0.63252674466321734     
   37.733237582459054       0.63235863508100143     
   37.738569582682850       0.63219057017817060     
   37.743901582906645       0.63202254994285034     
   37.749233583130440       0.63185457436316972     
   37.754565583354236       0.63168664342725889     
   37.759897583578031       0.63151875712325400     
   37.765229583801826       0.63135091543929311     
   37.770561584025621       0.63118311836351604     
   37.775893584249417       0.63101536588406792     
   37.781225584473212       0.63084765798909614     
   37.786557584697007       0.63067999466675106     
   37.791889584920803       0.63051237590518638     
   37.797221585144598       0.63034480169255869     
   37.802553585368393       0.63017727201702878     
   37.807885585592189       0.63000978686675901     
   37.813217585815984       0.62984234622991575     
   37.818549586039779       0.62967495009466867     
   37.823881586263575       0.62950759844918991     
   37.829213586487370       0.62934029128165625     
   37.834545586711165       0.62917302858024582     
   37.839877586934961       0.62900581033313940     
   37.845209587158756       0.62883863652852467     
   37.850541587382558       0.62867150715458819     
   37.855873587606354       0.62850442219952163     
   37.861205587830149       0.62833738165151976     
   37.866537588053944       0.62817038549878046     
   37.871869588277740       0.62800343372950429     
   37.877201588501535       0.62783652633189535     
   37.882533588725330       0.62766966329416018     
   37.887865588949126       0.62750284460450956     
   37.893197589172921       0.62733607025115712     
   37.898529589396716       0.62716934022231918     
   37.903861589620512       0.62700265450621495     
   37.909193589844307       0.62683601309106762     
   37.914525590068102       0.62666941596510262     
   37.919857590291898       0.62650286311654935     
   37.925189590515693       0.62633635453364100     
   37.930521590739488       0.62616989020461034     
   37.935853590963283       0.62600347011769764     
   37.941185591187079       0.62583709426114409     
   37.946517591410874       0.62567076262319488     
   37.951849591634669       0.62550447519209584     
   37.957181591858465       0.62533823195610017     
   37.962513592082260       0.62517203290346124     
   37.967845592306055       0.62500587802243535     
   37.973177592529851       0.62483976730128321     
   37.978509592753646       0.62467370072826867     
   37.983841592977441       0.62450767829165732     
   37.989173593201237       0.62434169997972033     
   37.994505593425032       0.62417576578072909     
   37.999837593648834       0.62400987568296007     
   38.005169593872630       0.62384402967469132     
   38.010501594096425       0.62367822774420623     
   38.015833594320220       0.62351246987978926     
   38.021165594544016       0.62334675606972889     
   38.026497594767811       0.62318108630231717     
   38.031829594991606       0.62301546056584722     
   38.037161595215402       0.62284987884861864     
   38.042493595439197       0.62268434113893012     
   38.047825595662992       0.62251884742508723     
   38.053157595886788       0.62235339769539555     
   38.058489596110583       0.62218799193816665     
   38.063821596334378       0.62202263014171255     
   38.069153596558174       0.62185731229435037     
   38.074485596781969       0.62169203838439857     
   38.079817597005764       0.62152680840018049     
   38.085149597229560       0.62136162233002101     
   38.090481597453355       0.62119648016225071     
   38.095813597677150       0.62103138188519835     
   38.101145597900945       0.62086632748720205     
   38.106477598124741       0.62070131695659725     
   38.111809598348536       0.62053635028172660     
   38.117141598572331       0.62037142745093432     
   38.122473598796127       0.62020654845256684     
   38.127805599019922       0.62004171327497504     
   38.133137599243717       0.61987692190651289     
   38.138469599467513       0.61971217433553594     
   38.143801599691308       0.61954747055040504     
   38.149133599915110       0.61938281053948196     
   38.154465600138906       0.61921819429113356     
   38.159797600362701       0.61905362179372758     
   38.165129600586496       0.61888909303563799     
   38.170461600810292       0.61872460800523876     
   38.175793601034087       0.61856016669090785     
   38.181125601257882       0.61839576908102700     
   38.186457601481678       0.61823141516398061     
   38.191789601705473       0.61806710492815642     
   38.197121601929268       0.61790283836194460     
   38.202453602153064       0.61773861545373909     
   38.207785602376859       0.61757443619193697     
   38.213117602600654       0.61741030056493795     
   38.218449602824450       0.61724620856114465     
   38.223781603048245       0.61708216016896300     
   38.229113603272040       0.61691815537680272     
   38.234445603495836       0.61675419417307575     
   38.239777603719631       0.61659027654619714     
   38.245109603943426       0.61642640248458502     
   38.250441604167221       0.61626257197666157     
   38.255773604391017       0.61609878501085114     
   38.261105604614812       0.61593504157558032     
   38.266437604838607       0.61577134165928127     
   38.271769605062403       0.61560768525038612     
   38.277101605286198       0.61544407233733300     
   38.282433605509993       0.61528050290856096     
   38.287765605733789       0.61511697695251388     
   38.293097605957584       0.61495349445763703     
   38.298429606181386       0.61479005541237897     
   38.303761606405182       0.61462665980519315     
   38.309093606628977       0.61446330762453416     
   38.314425606852772       0.61429999885886011     
   38.319757607076568       0.61413673349663289     
   38.325089607300363       0.61397351152631685     
   38.330421607524158       0.61381033293637877     
   38.335753607747954       0.61364719771529030     
   38.341085607971749       0.61348410585152358     
   38.346417608195544       0.61332105733355669     
   38.351749608419340       0.61315805214986885     
   38.357081608643135       0.61299509028894372     
   38.362413608866930       0.61283217173926519     
   38.367745609090726       0.61266929648932400     
   38.373077609314521       0.61250646452761137     
   38.378409609538316       0.61234367584262317     
   38.383741609762112       0.61218093042285615     
   38.389073609985907       0.61201822825681218     
   38.394405610209702       0.61185556933299534     
   38.399737610433498       0.61169295363991394     
   38.405069610657293       0.61153038116607694     
   38.410401610881088       0.61136785189999820     
   38.415733611104883       0.61120536583019447     
   38.421065611328679       0.61104292294518447     
   38.426397611552474       0.61088052323349140     
   38.431729611776269       0.61071816668364109     
   38.437061612000065       0.61055585328416140     
   38.442393612223860       0.61039358302358460     
   38.447725612447663       0.61023135589044564     
   38.453057612671458       0.61006917187328102     
   38.458389612895253       0.60990703096063326     
   38.463721613119048       0.60974493314104505     
   38.469053613342844       0.60958287840306380     
   38.474385613566639       0.60942086673523954     
   38.479717613790434       0.60925889812612566     
   38.485049614014230       0.60909697256427697     
   38.490381614238025       0.60893509003825363     
   38.495713614461820       0.60877325053661713     
   38.501045614685616       0.60861145404793315     
   38.506377614909411       0.60844970056077063     
   38.511709615133206       0.60828799006369894     
   38.517041615357002       0.60812632254529375     
   38.522373615580797       0.60796469799413144     
   38.527705615804592       0.60780311639879370     
   38.533037616028388       0.60764157774786243     
   38.538369616252183       0.60748008202992521     
   38.543701616475978       0.60731862923357116     
   38.549033616699774       0.60715721934739253     
   38.554365616923569       0.60699585235998554     
   38.559697617147364       0.60683452825994755     
   38.565029617371160       0.60667324703588077     
   38.570361617594955       0.60651200867639099     
   38.575693617818750       0.60635081317008399     
   38.581025618042545       0.60618966050557155     
   38.586357618266341       0.60602855067146699     
   38.591689618490136       0.60586748365638710     
   38.597021618713939       0.60570645944895107     
   38.602353618937734       0.60554547803778302     
   38.607685619161529       0.60538453941150749     
   38.613017619385325       0.60522364355875446     
   38.618349619609120       0.60506279046815481     
   38.623681619832915       0.60490198012834429     
   38.629013620056710       0.60474121252795932     
   38.634345620280506       0.60458048765564232     
   38.639677620504301       0.60441980550003649     
   38.645009620728096       0.60425916604978924     
   38.650341620951892       0.60409856929354977     
   38.655673621175687       0.60393801521997192     
   38.661005621399482       0.60377750381771145     
   38.666337621623278       0.60361703507542674     
   38.671669621847073       0.60345660898178022     
   38.677001622070868       0.60329622552543738     
   38.682333622294664       0.60313588469506640     
   38.687665622518459       0.60297558647933736     
   38.692997622742254       0.60281533086692451     
   38.698329622966050       0.60265511784650594     
   38.703661623189845       0.60249494740676057     
   38.708993623413640       0.60233481953637191     
   38.714325623637436       0.60217473422402679     
   38.719657623861231       0.60201469145841335     
   38.724989624085026       0.60185469122822466     
   38.730321624308822       0.60169473352215441     
   38.735653624532617       0.60153481832890199     
   38.740985624756412       0.60137494563716853     
   38.746317624980215       0.60121511543565720     
   38.751649625204010       0.60105532771307557     
   38.756981625427805       0.60089558245813468     
   38.762313625651601       0.60073587965954667     
   38.767645625875396       0.60057621930602767     
   38.772977626099191       0.60041660138629804     
   38.778309626322987       0.60025702588907814     
   38.783641626546782       0.60009749280309466     
   38.788973626770577       0.59993800211707449     
   38.794305626994372       0.59977855381974976     
   38.799637627218168       0.59961914789985393     
   38.804969627441963       0.59945978434612390     
   38.810301627665758       0.59930046314730101     
   38.815633627889554       0.59914118429212737     
   38.820965628113349       0.59898194776934977     
   38.826297628337144       0.59882275356771641     
   38.831629628560940       0.59866360167597998     
   38.836961628784735       0.59850449208289502     
   38.842293629008530       0.59834542477722008     
   38.847625629232326       0.59818639974771626     
   38.852957629456121       0.59802741698314754     
   38.858289629679916       0.59786847647228114     
   38.863621629903712       0.59770957820388626     
   38.868953630127507       0.59755072216673655     
   38.874285630351302       0.59739190834960831     
   38.879617630575098       0.59723313674127876     
   38.884949630798893       0.59707440733053219     
   38.890281631022688       0.59691572010615224     
   38.895613631246491       0.59675707505692654     
   38.900945631470286       0.59659847217164652     
   38.906277631694081       0.59643991143910668     
   38.911609631917877       0.59628139284810266     
   38.916941632141672       0.59612291638743453     
   38.922273632365467       0.59596448204590524     
   38.927605632589263       0.59580608981232153     
   38.932937632813058       0.59564773967549078     
   38.938269633036853       0.59548943162422507     
   38.943601633260648       0.59533116564733912     
   38.948933633484444       0.59517294173365098     
   38.954265633708239       0.59501475987198083     
   38.959597633932034       0.59485662005115192     
   38.964929634155830       0.59469852225999242     
   38.970261634379625       0.59454046648733017     
   38.975593634603420       0.59438245272199797     
   38.980925634827216       0.59422448095283265     
   38.986257635051011       0.59406655116867091     
   38.991589635274806       0.59390866335835468     
   38.996921635498602       0.59375081751072922     
   39.002253635722397       0.59359301361464134     
   39.007585635946192       0.59343525165894151     
   39.012917636169988       0.59327753163248176     
   39.018249636393783       0.59311985352411989     
   39.023581636617578       0.59296221732271459     
   39.028913636841374       0.59280462301712855     
   39.034245637065169       0.59264707059622534     
   39.039577637288964       0.59248956004887454     
   39.044909637512767       0.59233209136394616     
   39.050241637736562       0.59217466453031531     
   39.055573637960357       0.59201727953685823     
   39.060905638184153       0.59185993637245538     
   39.066237638407948       0.59170263502598852     
   39.071569638631743       0.59154537548634512     
   39.076901638855539       0.59138815774241216     
   39.082233639079334       0.59123098178308198     
   39.087565639303129       0.59107384759725057     
   39.092897639526925       0.59091675517381359     
   39.098229639750720       0.59075970450167270     
   39.103561639974515       0.59060269556973144     
   39.108893640198310       0.59044572836689613     
   39.114225640422106       0.59028880288207575     
   39.119557640645901       0.59013191910418372     
   39.124889640869696       0.58997507702213470     
   39.130221641093492       0.58981827662484687     
   39.135553641317287       0.58966151790124111     
   39.140885641541082       0.58950480084024293     
   39.146217641764878       0.58934812543077808     
   39.151549641988673       0.58919149166177720     
   39.156881642212468       0.58903489952217325     
   39.162213642436264       0.58887834900090208     
   39.167545642660059       0.58872184008690198     
   39.172877642883854       0.58856537276911658     
   39.178209643107650       0.58840894703648827     
   39.183541643331445       0.58825256287796679     
   39.188873643555240       0.58809622028250164     
   39.194205643779043       0.58793991923904609     
   39.199537644002838       0.58778365973655744     
   39.204869644226633       0.58762744176399473     
   39.210201644450429       0.58747126531032079     
   39.215533644674224       0.58731513036450045     
   39.220865644898019       0.58715903691550209     
   39.226197645121815       0.58700298495229675     
   39.231529645345610       0.58684697446385858     
   39.236861645569405       0.58669100543916464     
   39.242193645793201       0.58653507786719528     
   39.247525646016996       0.58637919173693220     
   39.252857646240791       0.58622334703736290     
   39.258189646464587       0.58606754375747483     
   39.263521646688382       0.58591178188625992     
   39.268853646912177       0.58575606141271375     
   39.274185647135972       0.58560038232583245     
   39.279517647359768       0.58544474461461660     
   39.284849647583563       0.58528914826807055     
   39.290181647807358       0.58513359327520009     
   39.295513648031154       0.58497807962501402     
   39.300845648254949       0.58482260730652491     
   39.306177648478744       0.58466717630874820     
   39.311509648702540       0.58451178662070047     
   39.316841648926335       0.58435643823140426     
   39.322173649150130       0.58420113112988281     
   39.327505649373926       0.58404586530516223     
   39.332837649597721       0.58389064074627284     
   39.338169649821516       0.58373545744224653     
   39.343501650045319       0.58358031538211963     
   39.348833650269114       0.58342521455493068     
   39.354165650492909       0.58327015494971912     
   39.359497650716705       0.58311513655553171     
   39.364829650940500       0.58296015936141388     
   39.370161651164295       0.58280522335641616     
   39.375493651388091       0.58265032852959109     
   39.380825651611886       0.58249547486999564     
   39.386157651835681       0.58234066236668725     
   39.391489652059477       0.58218589100872875     
   39.396821652283272       0.58203116078518369     
   39.402153652507067       0.58187647168512002     
   39.407485652730863       0.58172182369760794     
   39.412817652954658       0.58156721681172130     
   39.418149653178453       0.58141265101653572     
   39.423481653402249       0.58125812630113083     
   39.428813653626044       0.58110364265458780     
   39.434145653849839       0.58094920006599249     
   39.439477654073634       0.58079479852443261     
   39.444809654297430       0.58064043801899745     
   39.450141654521225       0.58048611853878251     
   39.455473654745020       0.58033184007288308     
   39.460805654968816       0.58017760261039963     
   39.466137655192611       0.58002340614043313     
   39.471469655416406       0.57986925065208961     
   39.476801655640202       0.57971513613447734     
   39.482133655863997       0.57956106257670659     
   39.487465656087792       0.57940702996789206     
   39.492797656311595       0.57925303829714980     
   39.498129656535390       0.57909908755360007     
   39.503461656759185       0.57894517772636445     
   39.508793656982981       0.57879130880456964     
   39.514125657206776       0.57863748077734367     
   39.519457657430571       0.57848369363381746     
   39.524789657654367       0.57832994736312460     
   39.530121657878162       0.57817624195440331     
   39.535453658101957       0.57802257739679253     
   39.540785658325753       0.57786895367943492     
   39.546117658549548       0.57771537079147761     
   39.551449658773343       0.57756182872206774     
   39.556781658997139       0.57740832746035686     
   39.562113659220934       0.57725486699549988     
   39.567445659444729       0.57710144731665391     
   39.572777659668525       0.57694806841297830     
   39.578109659892320       0.57679473027363681     
   39.583441660116115       0.57664143288779524     
   39.588773660339911       0.57648817624462179     
   39.594105660563706       0.57633496033328802     
   39.599437660787501       0.57618178514296947     
   39.604769661011296       0.57602865066284237     
   39.610101661235092       0.57587555688208758     
   39.615433661458887       0.57572250378988798     
   39.620765661682682       0.57556949137542968     
   39.626097661906478       0.57541651962790119     
   39.631429662130273       0.57526358853649440     
   39.636761662354068       0.57511069809040427     
   39.642093662577871       0.57495784827882779     
   39.647425662801666       0.57480503909096547     
   39.652757663025461       0.57465227051602075     
   39.658089663249257       0.57449954254319990     
   39.663421663473052       0.57434685516171091     
   39.668753663696847       0.57419420836076640     
   39.674085663920643       0.57404160212958033     
   39.679417664144438       0.57388903645737155     
   39.684749664368233       0.57373651133335912     
   39.690081664592029       0.57358402674676801     
   39.695413664815824       0.57343158268682248     
   39.700745665039619       0.57327917914275262     
   39.706077665263415       0.57312681610379046     
   39.711409665487210       0.57297449355916985     
   39.716741665711005       0.57282221149812862     
   39.722073665934801       0.57266996990990748     
   39.727405666158596       0.57251776878375027     
   39.732737666382391       0.57236560810890247     
   39.738069666606187       0.57221348787461312     
   39.743401666829982       0.57206140807013461     
   39.748733667053777       0.57190936868472175     
   39.754065667277573       0.57175736970763102     
   39.759397667501368       0.57160541112812402     
   39.764729667725163       0.57145349293546321     
   39.770061667948958       0.57130161511891575     
   39.775393668172754       0.57114977766775021     
   39.780725668396549       0.57099798057123863     
   39.786057668620344       0.57084622381865546     
   39.791389668844147       0.57069450739927807     
   39.796721669067942       0.57054283130238692     
   39.802053669291737       0.57039119551726569     
   39.807385669515533       0.57023960003320084     
   39.812717669739328       0.57008804483948017     
   39.818049669963123       0.56993652992539623     
   39.823381670186919       0.56978505528024459     
   39.828713670410714       0.56963362089332026     
   39.834045670634509       0.56948222675392646     
   39.839377670858305       0.56933087285136452     
   39.844709671082100       0.56917955917494134     
   39.850041671305895       0.56902828571396447     
   39.855373671529691       0.56887705245774789     
   39.860705671753486       0.56872585939560449     
   39.866037671977281       0.56857470651685194     
   39.871369672201077       0.56842359381081120     
   39.876701672424872       0.56827252126680394     
   39.882033672648667       0.56812148887415781     
   39.887365672872463       0.56797049662220023     
   39.892697673096258       0.56781954450026351     
   39.898029673320053       0.56766863249768151     
   39.903361673543849       0.56751776060379189     
   39.908693673767644       0.56736692880793493     
   39.914025673991439       0.56721613709945340     
   39.919357674215235       0.56706538546769258     
   39.924689674439030       0.56691467390200201     
   39.930021674662825       0.56676400239173264     
   39.935353674886620       0.56661337092623765     
   39.940685675110423       0.56646277949487567     
   39.946017675334218       0.56631222808700599     
   39.951349675558014       0.56616171669199167     
   39.956681675781809       0.56601124529919800     
   39.962013676005604       0.56586081389799314     
   39.967345676229399       0.56571042247774928     
   39.972677676453195       0.56556007102783945     
   39.978009676676990       0.56540975953764050     
   39.983341676900785       0.56525948799653258     
   39.988673677124581       0.56510925639389842     
   39.994005677348376       0.56495906471912316     
   39.999337677572171       0.56480891296159430     
   40.004669677795967       0.56465880111070366     
   40.010001678019762       0.56450872915584471     
   40.015333678243557       0.56435869708641440     
   40.020665678467353       0.56420870489181141     
   40.025997678691148       0.56405875256143856     
   40.031329678914943       0.56390884008470044     
   40.036661679138739       0.56375896745100562     
   40.041993679362534       0.56360913464976492     
   40.047325679586329       0.56345934167039091     
   40.052657679810125       0.56330958850229995     
   40.057989680033920       0.56315987513491217     
   40.063321680257715       0.56301020155764947     
   40.068653680481511       0.56286056775993532     
   40.073985680705306       0.56271097373119905     
   40.079317680929101       0.56256141946086913     
   40.084649681152904       0.56241190493837989     
   40.089981681376699       0.56226243015316768     
   40.095313681600494       0.56211299509467028     
   40.100645681824290       0.56196359975233079     
   40.105977682048085       0.56181424411559211     
   40.111309682271880       0.56166492817390201     
   40.116641682495676       0.56151565191671027     
   40.121973682719471       0.56136641533347065     
   40.127305682943266       0.56121721841363781     
   40.132637683167061       0.56106806114667040     
   40.137969683390857       0.56091894352202998     
   40.143301683614652       0.56076986552918073     
   40.148633683838447       0.56062082715758865     
   40.153965684062243       0.56047182839672438     
   40.159297684286038       0.56032286923605967     
   40.164629684509833       0.56017394966507050     
   40.169961684733629       0.56002506967323373     
   40.175293684957424       0.55987622925003133     
   40.180625685181219       0.55972742838494638     
   40.185957685405015       0.55957866706746484     
   40.191289685628810       0.55942994528707712     
   40.196621685852605       0.55928126303327486     
   40.201953686076401       0.55913262029555233     
   40.207285686300196       0.55898401706340717     
   40.212617686523991       0.55883545332634033     
   40.217949686747787       0.55868692907385464     
   40.223281686971582       0.55853844429545618     
   40.228613687195377       0.55838999898065356     
   40.233945687419180       0.55824159311895838     
   40.239277687642975       0.55809322669988470     
   40.244609687866770       0.55794489971295025     
   40.249941688090566       0.55779661214767484
[truncated: 395,116 more chars]
