# Supplementary material for: Design of high-temperature f-block molecular nanomagnets through the control of vibration-induced spin relaxation
Source: Chem Sci. 2019 Dec 2;11(6):1593–8. doi: 10.1039/c9sc03133b (PMC7025469; doi:10.1039/c9sc03133b)
Supplement: Supplementary file 3 [file SC-011-C9SC03133B-s003.zip › SI/Orbach-mag/rates.orbach12K.out]

 time(s) mag(dless)
   8.0000003799796104E-003   4.1410072796265007     
   9.3328004186352086E-003   4.1397407366407455     
   1.0665600457290808E-002   4.1384745810321828     
   1.1998400495946408E-002   4.1372088126823323     
   1.3331200534602006E-002   4.1359434314727492     
   1.4664000573257605E-002   4.1346784372850260     
   1.5996800611913206E-002   4.1334138300007872     
   1.7329600650568801E-002   4.1321496095017016     
   1.8662400689224402E-002   4.1308857756694657     
   1.9995200727880000E-002   4.1296223283858193     
   2.1328000766535599E-002   4.1283592675325309     
   2.2660800805191200E-002   4.1270965929914114     
   2.3993600843846798E-002   4.1258343046443056     
   2.5326400882502396E-002   4.1245724023730954     
   2.6659200921157995E-002   4.1233108860596968     
   2.7992000959813596E-002   4.1220497555860636     
   2.9324800998469194E-002   4.1207890108341836     
   3.0657601037124792E-002   4.1195286516860845     
   3.1990401075780391E-002   4.1182686780238269     
   3.3323201114435992E-002   4.1170090897295077     
   3.4656001153091587E-002   4.1157498866852622     
   3.5988801191747188E-002   4.1144910687732592     
   3.7321601230402790E-002   4.1132326358757041     
   3.8654401269058392E-002   4.1119745878748395     
   3.9987201307713986E-002   4.1107169246529427     
   4.1320001346369588E-002   4.1094596460923283     
   4.2652801385025182E-002   4.1082027520753446     
   4.3985601423680784E-002   4.1069462424843790     
   4.5318401462336379E-002   4.1056901172018527     
   4.6651201500991980E-002   4.1044343761102224     
   4.7984001539647582E-002   4.1031790190919839     
   4.9316801578303177E-002   4.1019240460296649     
   5.0649601616958778E-002   4.1006694568058322     
   5.1982401655614373E-002   4.0994152513030873     
   5.3315201694269974E-002   4.0981614294040662     
   5.4648001732925576E-002   4.0969079909914434     
   5.5980801771581171E-002   4.0956549359479277     
   5.7313601810236772E-002   4.0944022641562636     
   5.8646401848892374E-002   4.0931499754992338     
   5.9979201887547968E-002   4.0918980698596545     
   6.1312001926203570E-002   4.0906465471203743     
   6.2644801964859165E-002   4.0893954071642877     
   6.3977602003514766E-002   4.0881446498743159     
   6.5310402042170368E-002   4.0868942751334183     
   6.6643202080825970E-002   4.0856442828245925     
   6.7976002119481571E-002   4.0843946728308689     
   6.9308802158137173E-002   4.0831454450353162     
   7.0641602196792760E-002   4.0818965993210359     
   7.1974402235448362E-002   4.0806481355711668     
   7.3307202274103964E-002   4.0794000536688868     
   7.4640002312759565E-002   4.0781523534974022     
   7.5972802351415153E-002   4.0769050349399620     
   7.7305602390070755E-002   4.0756580978798462     
   7.8638402428726356E-002   4.0744115422003730     
   7.9971202467381958E-002   4.0731653677848980     
   8.1304002506037559E-002   4.0719195745168060     
   8.2636802544693147E-002   4.0706741622795226     
   8.3969602583348749E-002   4.0694291309565092     
   8.5302402622004350E-002   4.0681844804312624     
   8.6635202660659952E-002   4.0669402105873127     
   8.7968002699315553E-002   4.0656963213082262     
   8.9300802737971141E-002   4.0644528124776054     
   9.0633602776626743E-002   4.0632096839790917     
   9.1966402815282344E-002   4.0619669356963568     
   9.3299202853937946E-002   4.0607245675131090     
   9.4632002892593547E-002   4.0594825793130962     
   9.5964802931249135E-002   4.0582409709800960     
   9.7297602969904737E-002   4.0569997423979274     
   9.8630403008560338E-002   4.0557588934504416     
   9.9963203047215940E-002   4.0545184240215244     
  0.10129600308587154        4.0532783339950988     
  0.10262880312452714        4.0520386232551244     
  0.10396160316318273        4.0507992916855944     
  0.10529440320183833        4.0495603391705366     
  0.10662720324049393        4.0483217655940162     
  0.10796000327914954        4.0470835708401358     
  0.10929280331780514        4.0458457547930271     
  0.11062560335646072        4.0446083173368637     
  0.11195840339511633        4.0433712583558519     
  0.11329120343377193        4.0421345777342346     
  0.11462400347242753        4.0408982753562848     
  0.11595680351108313        4.0396623511063190     
  0.11728960354973872        4.0384268048686858     
  0.11862240358839432        4.0371916365277665     
  0.11995520362704992        4.0359568459679798     
  0.12128800366570552        4.0347224330737799     
  0.12262080370436113        4.0334883977296583     
  0.12395360374301671        4.0322547398201376     
  0.12528640378167233        4.0310214592297786     
  0.12661920382032793        4.0297885558431785     
  0.12795200385898353        4.0285560295449629     
  0.12928480389763913        4.0273238802198037     
  0.13061760393629473        4.0260921077524019     
  0.13195040397495031        4.0248607120274889     
  0.13328320401360591        4.0236296929298403     
  0.13461600405226151        4.0223990503442639     
  0.13594880409091711        4.0211687841555994     
  0.13728160412957272        4.0199388942487246     
  0.13861440416822832        4.0187093805085548     
  0.13994720420688392        4.0174802428200369     
  0.14128000424553952        4.0162514810681511     
  0.14261280428419509        4.0150230951379191     
  0.14394560432285070        4.0137950849143911     
  0.14527840436150630        4.0125674502826607     
  0.14661120440016190        4.0113401911278483     
  0.14794400443881750        4.0101133073351143     
  0.14927680447747310        4.0088867987896482     
  0.15060960451612870        4.0076606653766857     
  0.15194240455478430        4.0064349069814860     
  0.15327520459343991        4.0052095234893512     
  0.15460800463209551        4.0039845147856168     
  0.15594080467075108        4.0027598807556473     
  0.15727360470940668        4.0015356212848525     
  0.15860640474806229        4.0003117362586664     
  0.15993920478671789        3.9990882255625713     
  0.16127200482537349        3.9978650890820702     
  0.16260480486402909        3.9966423267027111     
  0.16393760490268469        3.9954199383100728     
  0.16527040494134029        3.9941979237897693     
  0.16660320497999589        3.9929762830274513     
  0.16793600501865150        3.9917550159088035     
  0.16926880505730710        3.9905341223195445     
  0.17060160509596267        3.9893136021454292     
  0.17193440513461827        3.9880934552722485     
  0.17326720517327387        3.9868736815858234     
  0.17460000521192948        3.9856542809720179     
  0.17593280525058508        3.9844352533167231     
  0.17726560528924068        3.9832165985058685     
  0.17859840532789628        3.9819983164254182     
  0.17993120536655188        3.9807804069613715     
  0.18126400540520748        3.9795628699997625     
  0.18259680544386309        3.9783457054266607     
  0.18392960548251866        3.9771289131281673     
  0.18526240552117426        3.9759124929904215     
  0.18659520555982986        3.9746964448995983     
  0.18792800559848546        3.9734807687419020     
  0.18926080563714107        3.9722654644035789     
  0.19059360567579667        3.9710505317709042     
  0.19192640571445227        3.9698359707301920     
  0.19325920575310787        3.9686217811677884     
  0.19459200579176347        3.9674079629700763     
  0.19592480583041907        3.9661945160234704     
  0.19725760586907468        3.9649814402144230     
  0.19859040590773025        3.9637687354294218     
  0.19992320594638585        3.9625564015549850     
  0.20125600598504145        3.9613444384776701     
  0.20258880602369705        3.9601328460840661     
  0.20392160606235266        3.9589216242607992     
  0.20525440610100826        3.9577107728945276     
  0.20658720613966386        3.9565002918719472     
  0.20792000617831946        3.9552901810797851     
  0.20925280621697506        3.9540804404048062     
  0.21058560625563066        3.9528710697338072     
  0.21191840629428624        3.9516620689536222     
  0.21325120633294184        3.9504534379511189     
  0.21458400637159744        3.9492451766131977     
  0.21591680641025304        3.9480372848267975     
  0.21724960644890864        3.9468297624788868     
  0.21858240648756425        3.9456226094564744     
  0.21991520652621985        3.9444158256465989     
  0.22124800656487545        3.9432094109363351     
  0.22258080660353105        3.9420033652127922     
  0.22391360664218665        3.9407976883631144     
  0.22524640668084225        3.9395923802744814     
  0.22657920671949783        3.9383874408341044     
  0.22791200675815343        3.9371828699292317     
  0.22924480679680903        3.9359786674471460     
  0.23057760683546463        3.9347748332751613     
  0.23191040687412023        3.9335713673006305     
  0.23324320691277584        3.9323682694109401     
  0.23457600695143144        3.9311655394935077     
  0.23590880699008704        3.9299631774357890     
  0.23724160702874264        3.9287611831252698     
  0.23857440706739824        3.9275595564494759     
  0.23990720710605382        3.9263582972959643     
  0.24124000714470942        3.9251574055523264     
  0.24257280718336502        3.9239568811061893     
  0.24390560722202062        3.9227567238452123     
  0.24523840726067622        3.9215569336570910     
  0.24657120729933182        3.9203575104295556     
  0.24790400733798743        3.9191584540503674     
  0.24923680737664303        3.9179597644073270     
  0.25056960741529866        3.9167614413882657     
  0.25190240745395420        3.9155634848810492     
  0.25323520749260986        3.9143658947735789     
  0.25456800753126541        3.9131686709537918     
  0.25590080756992101        3.9119718133096537     
  0.25723360760857661        3.9107753217291727     
  0.25856640764723221        3.9095791961003825     
  0.25989920768588781        3.9083834363113574     
  0.26123200772454341        3.9071880422502048     
  0.26256480776319902        3.9059930138050638     
  0.26389760780185462        3.9047983508641106     
  0.26523040784051022        3.9036040533155525     
  0.26656320787916582        3.9024101210476352     
  0.26789600791782142        3.9012165539486334     
  0.26922880795647702        3.9000233519068610     
  0.27056160799513262        3.8988305148106623     
  0.27189440803378823        3.8976380425484183     
  0.27322720807244383        3.8964459350085430     
  0.27456000811109943        3.8952541920794843     
  0.27589280814975498        3.8940628136497231     
  0.27722560818841058        3.8928717996077791     
  0.27855840822706618        3.8916811498421997     
  0.27989120826572178        3.8904908642415714     
  0.28122400830437738        3.8893009426945127     
  0.28255680834303298        3.8881113850896765     
  0.28388960838168859        3.8869221913157470     
  0.28522240842034419        3.8857333612614489     
  0.28655520845899979        3.8845448948155350     
  0.28788800849765539        3.8833567918667957     
  0.28922080853631099        3.8821690523040520     
  0.29055360857496659        3.8809816760161620     
  0.29188640861362219        3.8797946628920150     
  0.29321920865227780        3.8786080128205400     
  0.29455200869093340        3.8774217256906907     
  0.29588480872958900        3.8762358013914651     
  0.29721760876824460        3.8750502398118853     
  0.29855040880690020        3.8738650408410149     
  0.29988320884555580        3.8726802043679469     
  0.30121600888421141        3.8714957302818136     
  0.30254880892286701        3.8703116184717725     
  0.30388160896152255        3.8691278688270230     
  0.30521440900017816        3.8679444812367945     
  0.30654720903883376        3.8667614555903520     
  0.30788000907748936        3.8655787917769935     
  0.30921280911614496        3.8643964896860497     
  0.31054560915480056        3.8632145492068863     
  0.31187840919345616        3.8620329702289040     
  0.31321120923211176        3.8608517526415373     
  0.31454400927076737        3.8596708963342499     
  0.31587680930942297        3.8584904011965468     
  0.31720960934807857        3.8573102671179602     
  0.31854240938673417        3.8561304939880592     
  0.31987520942538977        3.8549510816964476     
  0.32120800946404537        3.8537720301327605     
  0.32254080950270098        3.8525933391866674     
  0.32387360954135658        3.8514150087478720     
  0.32520640958001218        3.8502370387061133     
  0.32653920961866778        3.8490594289511613     
  0.32787200965732338        3.8478821793728204     
  0.32920480969597898        3.8467052898609295     
  0.33053760973463459        3.8455287603053616     
  0.33187040977329013        3.8443525905960221     
  0.33320320981194573        3.8431767806228505     
  0.33453600985060133        3.8420013302758198     
  0.33586880988925694        3.8408262394449371     
  0.33720160992791254        3.8396515080202431     
  0.33853440996656814        3.8384771358918126     
  0.33986721000522374        3.8373031229497525     
  0.34120001004387934        3.8361294690842045     
  0.34253281008253494        3.8349561741853435     
  0.34386561012119055        3.8337832381433783     
  0.34519841015984615        3.8326106608485513     
  0.34653121019850175        3.8314384421911383     
  0.34786401023715735        3.8302665820614483     
  0.34919681027581295        3.8290950803498234     
  0.35052961031446855        3.8279239369466413     
  0.35186241035312416        3.8267531517423121     
  0.35319521039177976        3.8255827246272780     
  0.35452801043043536        3.8244126554920168     
  0.35586081046909096        3.8232429442270393     
  0.35719361050774656        3.8220735907228884     
  0.35852641054640216        3.8209045948701417     
  0.35985921058505771        3.8197359565594105     
  0.36119201062371331        3.8185676756813391     
  0.36252481066236891        3.8173997521266068     
  0.36385761070102451        3.8162321857859220     
  0.36519041073968012        3.8150649765500311     
  0.36652321077833572        3.8138981243097114     
  0.36785601081699132        3.8127316289557758     
  0.36918881085564692        3.8115654903790666     
  0.37052161089430252        3.8103997084704657     
  0.37185441093295812        3.8092342831208810     
  0.37318721097161373        3.8080692142212600     
  0.37452001101026933        3.8069045016625807     
  0.37585281104892493        3.8057401453358528     
  0.37718561108758053        3.8045761451321249     
  0.37851841112623613        3.8034125009424722     
  0.37985121116489173        3.8022492126580087     
  0.38118401120354733        3.8010862801698773     
  0.38251681124220294        3.7999237033692572     
  0.38384961128085854        3.7987614821473610     
  0.38518241131951414        3.7975996163954315     
  0.38651521135816974        3.7964381060047487     
  0.38784801139682529        3.7952769508666231     
  0.38918081143548089        3.7941161508723984     
  0.39051361147413649        3.7929557059134544     
  0.39184641151279209        3.7917956158812003     
  0.39317921155144769        3.7906358806670823     
  0.39451201159010330        3.7894765001625759     
  0.39584481162875890        3.7883174742591921     
  0.39717761166741450        3.7871588028484759     
  0.39851041170607010        3.7860004858220040     
  0.39984321174472570        3.7848425230713856     
  0.40117601178338130        3.7836849144882652     
  0.40250881182203690        3.7825276599643187     
  0.40384161186069251        3.7813707593912560     
  0.40517441189934811        3.7802142126608178     
  0.40650721193800371        3.7790580196647827     
  0.40784001197665931        3.7779021802949599     
  0.40917281201531491        3.7767466944431884     
  0.41050561205397051        3.7755915620013463     
  0.41183841209262612        3.7744367828613385     
  0.41317121213128172        3.7732823569151108     
  0.41450401216993732        3.7721282840546331     
  0.41583681220859287        3.7709745641719157     
  0.41716961224724847        3.7698211971589970     
  0.41850241228590407        3.7686681829079518     
  0.41983521232455967        3.7675155213108851     
  0.42116801236321527        3.7663632122599369     
  0.42250081240187087        3.7652112556472805     
  0.42383361244052647        3.7640596513651197     
  0.42516641247918208        3.7629083993056942     
  0.42649921251783768        3.7617574993612748     
  0.42783201255649328        3.7606069514241649     
  0.42916481259514888        3.7594567553867027     
  0.43049761263380448        3.7583069111412586     
  0.43183041267246008        3.7571574185802330     
  0.43316321271111569        3.7560082775960661     
  0.43449601274977129        3.7548594880812227     
  0.43582881278842689        3.7537110499282074     
  0.43716161282708249        3.7525629630295527     
  0.43849441286573809        3.7514152272778278     
  0.43982721290439369        3.7502678425656306     
  0.44116001294304930        3.7491208087855989     
  0.44249281298170490        3.7479741258303934     
  0.44382561302036044        3.7468277935927157     
  0.44515841305901604        3.7456818119652966     
  0.44649121309767165        3.7445361808409015     
  0.44782401313632725        3.7433909001123271     
  0.44915681317498285        3.7422459696724029     
  0.45048961321363845        3.7411013894139931     
  0.45182241325229405        3.7399571592299918     
  0.45315521329094965        3.7388132790133275     
  0.45448801332960526        3.7376697486569630     
  0.45582081336826086        3.7365265680538906     
  0.45715361340691646        3.7353837370971377     
  0.45848641344557206        3.7342412556797617     
  0.45981921348422766        3.7330991236948572     
  0.46115201352288326        3.7319573410355473     
  0.46248481356153887        3.7308159075949900     
  0.46381761360019447        3.7296748232663748     
  0.46515041363885007        3.7285340879429256     
  0.46648321367750567        3.7273937015178960     
  0.46781601371616127        3.7262536638845747     
  0.46914881375481687        3.7251139749362836     
  0.47048161379347248        3.7239746345663751     
  0.47181441383212802        3.7228356426682345     
  0.47314721387078362        3.7216969991352813     
  0.47448001390943922        3.7205587038609664     
  0.47581281394809483        3.7194207567387729     
  0.47714561398675043        3.7182831576622180     
  0.47847841402540603        3.7171459065248502     
  0.47981121406406163        3.7160090032202504     
  0.48114401410271723        3.7148724476420334     
  0.48247681414137283        3.7137362396838447     
  0.48380961418002844        3.7126003792393645     
  0.48514241421868404        3.7114648662023035     
  0.48647521425733964        3.7103297004664060     
  0.48780801429599524        3.7091948819254492     
  0.48914081433465084        3.7080604104732418     
  0.49047361437330644        3.7069262860036245     
  0.49180641441196205        3.7057925084104717     
  0.49313921445061765        3.7046590775876900     
  0.49447201448927325        3.7035259934292193     
  0.49580481452792885        3.7023932558290293     
  0.49713761456658445        3.7012608646811254     
  0.49847041460524005        3.7001288198795415     
  0.49980321464389560        3.6989971213183481     
  0.50113601468255120        3.6978657688916465     
  0.50246881472120686        3.6967347624935685     
  0.50380161475986240        3.6956041020182808     
  0.50513441479851795        3.6944737873599816     
  0.50646721483717361        3.6933438184129015     
  0.50780001487582926        3.6922141950713026     
  0.50913281491448481        3.6910849172294800     
  0.51046561495314047        3.6899559847817627     
  0.51179841499179601        3.6888273976225094     
  0.51313121503045167        3.6876991556461123     
  0.51446401506910722        3.6865712587469961     
  0.51579681510776276        3.6854437068196182     
  0.51712961514641842        3.6843164997584665     
  0.51846241518507397        3.6831896374580624     
  0.51979521522372962        3.6820631198129599     
  0.52112801526238517        3.6809369467177446     
  0.52246081530104083        3.6798111180670348     
  0.52379361533969637        3.6786856337554812     
  0.52512641537835203        3.6775604936777646     
  0.52645921541700758        3.6764356977286021     
  0.52779201545566323        3.6753112458027379     
  0.52912481549431878        3.6741871377949540     
  0.53045761553297444        3.6730633736000593     
  0.53179041557162998        3.6719399531128980     
  0.53312321561028564        3.6708168762283466     
  0.53445601564894119        3.6696941428413119     
  0.53578881568759684        3.6685717528467343     
  0.53712161572625239        3.6674497061395863     
  0.53845441576490805        3.6663280026148701     
  0.53978721580356359        3.6652066421676244     
  0.54112001584221925        3.6640856246929165     
  0.54245281588087479        3.6629649500858470     
  0.54378561591953034        3.6618446182415481     
  0.54511841595818600        3.6607246290551849     
  0.54645121599684154        3.6596049824219543     
  0.54778401603549720        3.6584856782370840     
  0.54911681607415275        3.6573667163958374     
  0.55044961611280840        3.6562480967935036     
  0.55178241615146395        3.6551298193254103     
  0.55311521619011961        3.6540118838869131     
  0.55444801622877515        3.6528942903734012     
  0.55578081626743081        3.6517770386802959     
  0.55711361630608636        3.6506601287030493     
  0.55844641634474201        3.6495435603371469     
  0.55977921638339756        3.6484273334781050     
  0.56111201642205322        3.6473114480214739     
  0.56244481646070876        3.6461959038628322     
  0.56377761649936442        3.6450807008977932     
  0.56511041653801997        3.6439658390220022     
  0.56644321657667562        3.6428513181311351     
  0.56777601661533117        3.6417371381209009     
  0.56910881665398683        3.6406232988870384     
  0.57044161669264237        3.6395098003253215     
  0.57177441673129792        3.6383966423315535     
  0.57310721676995358        3.6372838248015706     
  0.57444001680860912        3.6361713476312403     
  0.57577281684726478        3.6350592107164625     
  0.57710561688592033        3.6339474139531687     
  0.57843841692457598        3.6328359572373228     
  0.57977121696323153        3.6317248404649187     
  0.58110401700188719        3.6306140635319832     
  0.58243681704054273        3.6295036263345763     
  0.58376961707919839        3.6283935287687874     
  0.58510241711785393        3.6272837707307408     
  0.58643521715650959        3.6261743521165881     
  0.58776801719516514        3.6250652728225172     
  0.58910081723382079        3.6239565327447436     
  0.59043361727247634        3.6228481317795187     
  0.59176641731113200        3.6217400698231224     
  0.59309921734978754        3.6206323467718686     
  0.59443201738844320        3.6195249625221000     
  0.59576481742709875        3.6184179169701944     
  0.59709761746575440        3.6173112100125597     
  0.59843041750440995        3.6162048415456338     
  0.59976321754306550        3.6150988114658902     
  0.60109601758172115        3.6139931196698303     
  0.60242881762037670        3.6128877660539893     
  0.60376161765903236        3.6117827505149336     
  0.60509441769768790        3.6106780729492605     
  0.60642721773634356        3.6095737332535998     
  0.60776001777499911        3.6084697313246132     
  0.60909281781365476        3.6073660670589915     
  0.61042561785231031        3.6062627403534617     
  0.61175841789096597        3.6051597511047784     
  0.61309121792962151        3.6040570992097285     
  0.61442401796827717        3.6029547845651315     
  0.61575681800693272        3.6018528070678384     
  0.61708961804558837        3.6007511666147307     
  0.61842241808424392        3.5996498631027238     
  0.61975521812289958        3.5985488964287606     
  0.62108801816155512        3.5974482664898182     
  0.62242081820021078        3.5963479731829069     
  0.62375361823886633        3.5952480164050642     
  0.62508641827752198        3.5941483960533631     
  0.62641921831617753        3.5930491120249046     
  0.62775201835483307        3.5919501642168243     
  0.62908481839348873        3.5908515525262863     
  0.63041761843214428        3.5897532768504901     
  0.63175041847079993        3.5886553370866623     
  0.63308321850945548        3.5875577331320643     
  0.63441601854811114        3.5864604648839857     
  0.63574881858676668        3.5853635322397515     
  0.63708161862542234        3.5842669350967138     
  0.63841441866407789        3.5831706733522597     
  0.63974721870273354        3.5820747469038050     
  0.64108001874138909        3.5809791556487998     
  0.64241281878004475        3.5798838994847224     
  0.64374561881870029        3.5787889783090843     
  0.64507841885735595        3.5776943920194277     
  0.64641121889601150        3.5766001405133272     
  0.64774401893466715        3.5755062236883877     
  0.64907681897332270        3.5744126414422452     
  0.65040961901197836        3.5733193936725680     
  0.65174241905063390        3.5722264802770547     
  0.65307521908928956        3.5711339011534355     
  0.65440801912794511        3.5700416561994723     
  0.65574081916660065        3.5689497453129575     
  0.65707361920525631        3.5678581683917159     
  0.65840641924391186        3.5667669253336043     
  0.65973921928256751        3.5656760160365049     
  0.66107201932122306        3.5645854403983401     
  0.66240481935987872        3.5634951983170571     
  0.66373761939853426        3.5624052896906360     
  0.66507041943718992        3.5613157144170886     
  0.66640321947584547        3.5602264723944583     
  0.66773601951450112        3.5591375635208187     
  0.66906881955315667        3.5580489876942738     
  0.67040161959181233        3.5569607448129608     
  0.67173441963046787        3.5558728347750468     
  0.67306721966912353        3.5547852574787306     
  0.67440001970777907        3.5536980128222408     
  0.67573281974643473        3.5526111007038410     
  0.67706561978509028        3.5515245210218200     
  0.67839841982374594        3.5504382736745015     
  0.67973121986240148        3.5493523585602400     
  0.68106401990105714        3.5482667755774213     
  0.68239681993971268        3.5471815246244609     
  0.68372961997836823        3.5460966055998080     
  0.68506242001702389        3.5450120184019367     
  0.68639522005567943        3.5439277629293606     
  0.68772802009433509        3.5428438390806187     
  0.68906082013299064        3.5417602467542828     
  0.69039362017164629        3.5406769858489553     
  0.69172642021030184        3.5395940562632693     
  0.69305922024895750        3.5385114578958903     
  0.69439202028761304        3.5374291906455126     
  0.69572482032626870        3.5363472544108649     
  0.69705762036492425        3.5352656490907028     
  0.69839042040357990        3.5341843745838148     
  0.69972322044223545        3.5331034307890214     
  0.70105602048089111        3.5320228176051724     
  0.70238882051954665        3.5309425349311492     
  0.70372162055820231        3.5298625826658641     
  0.70505442059685786        3.5287829607082606     
  0.70638722063551351        3.5277036689573125     
  0.70772002067416906        3.5266247073120240     
  0.70905282071282472        3.5255460756714325     
  0.71038562075148026        3.5244677739346035     
  0.71171842079013581        3.5233898020006360     
  0.71305122082879147        3.5223121597686564     
  0.71438402086744701        3.5212348471378250     
  0.71571682090610267        3.5201578640073325     
  0.71704962094475821        3.5190812102764015     
  0.71838242098341387        3.5180048858442805     
  0.71971522102206942        3.5169288906102536     
  0.72104802106072508        3.5158532244736342     
  0.72238082109938062        3.5147778873337665     
  0.72371362113803628        3.5137028790900260     
  0.72504642117669182        3.5126281996418189     
  0.72637922121534748        3.5115538488885800     
  0.72771202125400303        3.5104798267297781     
  0.72904482129265868        3.5094061330649109     
  0.73037762133131423        3.5083327677935063     
  0.73171042136996989        3.5072597308151270     
  0.73304322140862543        3.5061870220293594     
  0.73437602144728109        3.5051146413358265     
  0.73570882148593664        3.5040425886341802     
  0.73704162152459229        3.5029708638241015     
  0.73837442156324784        3.5018994668053045     
  0.73970722160190339        3.5008283974775334     
  0.74104002164055904        3.4997576557405616     
  0.74237282167921459        3.4986872414941939     
  0.74370562171787025        3.4976171546382671     
  0.74503842175652579        3.4965473950726467     
  0.74637122179518145        3.4954779626972301     
  0.74770402183383700        3.4944088574119445     
  0.74903682187249265        3.4933400791167495     
  0.75036962191114820        3.4922716277116317     
  0.75170242194980386        3.4912035030966115     
  0.75303522198845940        3.4901357051717392     
  0.75436802202711506        3.4890682338370951     
  0.75570082206577061        3.4880010889927893     
  0.75703362210442626        3.4869342705389657     
  0.75836642214308181        3.4858677783757943     
  0.75969922218173747        3.4848016124034777     
  0.76103202222039301        3.4837357725222518     
  0.76236482225904867        3.4826702586323779     
  0.76369762229770422        3.4816050706341506     
  0.76503042233635987        3.4805402084278954     
  0.76636322237501542        3.4794756719139666     
  0.76769602241367096        3.4784114609927510     
  0.76902882245232662        3.4773475755646630     
  0.77036162249098217        3.4762840155301515     
  0.77169442252963782        3.4752207807896931     
  0.77302722256829337        3.4741578712437939     
  0.77436002260694903        3.4730952867929927     
  0.77569282264560457        3.4720330273378579     
  0.77702562268426023        3.4709710927789881     
  0.77835842272291578        3.4699094830170134     
  0.77969122276157143        3.4688481979525916     
  0.78102402280022698        3.4677872374864145     
  0.78235682283888264        3.4667266015192015     
  0.78368962287753818        3.4656662899517028     
  0.78502242291619384        3.4646063026847012     
  0.78635522295484939        3.4635466396190067     
  0.78768802299350504        3.4624873006554613     
  0.78902082303216059        3.4614282856949363     
  0.79035362307081625        3.4603695946383355     
  0.79168642310947179        3.4593112273865914     
  0.79301922314812745        3.4582531838406663     
  0.79435202318678300        3.4571954639015541     
  0.79568482322543854        3.4561380674702775     
  0.79701762326409420        3.4550809944478913     
  0.79835042330274975        3.4540242447354785     
  0.79968322334140540        3.4529678182341557     
  0.80101602338006095        3.4519117148450653     
  0.80234882341871661        3.4508559344693825     
  0.80368162345737215        3.4498004770083135     
  0.80501442349602781        3.4487453423630927     
  0.80634722353468335        3.4476905304349850     
  0.80768002357333901        3.4466360411252874     
  0.80901282361199456        3.4455818743353248     
  0.81034562365065022        3.4445280299664534     
  0.81167842368930576        3.4434745079200604     
  0.81301122372796142        3.4424213080975612     
  0.81434402376661696        3.4413684304004026     
  0.81567682380527262        3.4403158747300608     
  0.81700962384392817        3.4392636409880439     
  0.81834242388258382        3.4382117290758876     
  0.81967522392123937        3.4371601388951598     
  0.82100802395989503        3.4361088703474572     
  0.82234082399855057        3.4350579233344072     
  0.82367362403720612        3.4340072977576668     
  0.82500642407586178        3.4329569935189235     
  0.82633922411451732        3.4319070105198954     
  0.82767202415317298        3.4308573486623293     
  0.82900482419182853        3.4298080078480044     
  0.83033762423048418        3.4287589879787261     
  0.83167042426913973        3.4277102889563329     
  0.83300322430779539        3.4266619106826934     
  0.83433602434645093        3.4256138530597049     
  0.83566882438510659        3.4245661159892942     
  0.83700162442376214        3.4235186993734206     
  0.83833442446241779        3.4224716031140696     
  0.83966722450107334        3.4214248271132619     
  0.84100002453972900        3.4203783712730420     
  0.84233282457838454        3.4193322354954900     
  0.84366562461704020        3.4182864196827123     
  0.84499842465569575        3.4172409237368462     
  0.84633122469435140        3.4161957475600593     
  0.84766402473300695        3.4151508910545503     
  0.84899682477166261        3.4141063541225436     
  0.85032962481031815        3.4130621366662997     
  0.85166242484897370        3.4120182385881037     
  0.85299522488762936        3.4109746597902721     
  0.85432802492628490        3.4099314001751533     
  0.85566082496494056        3.4088884596451225     
  0.85699362500359610        3.4078458381025887     
  0.85832642504225176        3.4068035354499857     
  0.85965922508090731        3.4057615515897810     
  0.86099202511956296        3.4047198864244694     
  0.86232482515821851        3.4036785398565779     
  0.86365762519687417        3.4026375117886629     
  0.86499042523552971        3.4015968021233092     
  0.86632322527418537        3.4005564107631314     
  0.86765602531284092        3.3995163376107755     
  0.86898882535149657        3.3984765825689158     
  0.87032162539015212        3.3974371455402577     
  0.87165442542880778        3.3963980264275353     
  0.87298722546746332        3.3953592251335118     
  0.87432002550611898        3.3943207415609824     
  0.87565282554477453        3.3932825756127705     
  0.87698562558343018        3.3922447271917293     
  0.87831842562208573        3.3912071962007411     
  0.87965122566074128        3.3901699825427194     
  0.88098402569939693        3.3891330861206068     
  0.88231682573805248        3.3880965068373752     
  0.88364962577670814        3.3870602445960256     
  0.88498242581536368        3.3860242992995913     
  0.88631522585401934        3.3849886708511319     
  0.88764802589267489        3.3839533591537387     
  0.88898082593133054        3.3829183641105325     
  0.89031362596998609        3.3818836856246626     
  0.89164642600864175        3.3808493235993096     
  0.89297922604729729        3.3798152779376820     
  0.89431202608595295        3.3787815485430177     
  0.89564482612460850        3.3777481353185888     
  0.89697762616326415        3.3767150381676898     
  0.89831042620191970        3.3756822569936493     
  0.89964322624057536        3.3746497916998250     
  0.90097602627923090        3.3736176421896045     
  0.90230882631788656        3.3725858083664022     
  0.90364162635654210        3.3715542901336657     
  0.90497442639519776        3.3705230873948686     
  0.90630722643385331        3.3694922000535170     
  0.90764002647250885        3.3684616280131463     
  0.90897282651116451        3.3674313711773181     
  0.91030562654982006        3.3664014294496276     
  0.91163842658847571        3.3653718027336978     
  0.91297122662713126        3.3643424909331796     
  0.91430402666578692        3.3633134939517557     
  0.91563682670444246        3.3622848116931388     
  0.91696962674309812        3.3612564440610679     
  0.91830242678175367        3.3602283909593127     
  0.91963522682040932        3.3592006522916749     
  0.92096802685906487        3.3581732279619820     
  0.92230082689772053        3.3571461178740929     
  0.92363362693637607        3.3561193219318968     
  0.92496642697503173        3.3550928400393087     
  0.92629922701368728        3.3540666721002772     
  0.92763202705234293        3.3530408180187772     
  0.92896482709099848        3.3520152776988139     
  0.93029762712965414        3.3509900510444242     
  0.93163042716830968        3.3499651379596700     
  0.93296322720696534        3.3489405383486450     
  0.93429602724562089        3.3479162521154731     
  0.93562882728427643        3.3468922791643063     
  0.93696162732293209        3.3458686193993250     
  0.93829442736158764        3.3448452727247413     
  0.93962722740024329        3.3438222390447936     
  0.94096002743889884        3.3427995182637522     
  0.94229282747755450        3.3417771102859173     
  0.94362562751621004        3.3407550150156142     
  0.94495842755486570        3.3397332323572004     
  0.94629122759352124        3.3387117622150644     
  0.94762402763217690        3.3376906044936208     
  0.94895682767083245        3.3366697590973127     
  0.95028962770948811        3.3356492259306156     
  0.95162242774814365        3.3346290048980349     
  0.95295522778679931        3.3336090959040994     
  0.95428802782545485        3.3325894988533729     
  0.95562082786411051        3.3315702136504468     
  0.95695362790276606        3.3305512401999393     
  0.95828642794142171        3.3295325784065017     
  0.95961922798007726        3.3285142281748121     
  0.96095202801873292        3.3274961894095774     
  0.96228482805738846        3.3264784620155341     
  0.96361762809604401        3.3254610458974483     
  0.96495042813469967        3.3244439409601152     
  0.96628322817335521        3.3234271471083603     
  0.96761602821201087        3.3224106642470335     
  0.96894882825066642        3.3213944922810215     
  0.97028162828932207        3.3203786311152315     
  0.97161442832797762        3.3193630806546066     
  0.97294722836663328        3.3183478408041154     
  0.97428002840528882        3.3173329114687578     
  0.97561282844394448        3.3163182925535608     
  0.97694562848260003        3.3153039839635796     
  0.97827842852125568        3.3142899856039021     
  0.97961122855991123        3.3132762973796419     
  0.98094402859856689        3.3122629191959447     
  0.98227682863722243        3.3112498509579806     
  0.98360962867587809        3.3102370925709543     
  0.98494242871453364        3.3092246439400936     
  0.98627522875318929        3.3082125049706619     
  0.98760802879184484        3.3072006755679442     
  0.98894082883050050        3.3061891556372611     
  0.99027362886915604        3.3051779450839587     
  0.99160642890781159        3.3041670438134121     
  0.99293922894646724        3.3031564517310272     
  0.99427202898512279        3.3021461687422353     
  0.99560482902377845        3.3011361947525018     
  0.99693762906243399        3.3001265296673150     
  0.99827042910108965        3.2991171733921987     
  0.99960322913974520        3.2981081258326985     
   1.0009360291784009        3.2970993868943950     
   1.0022688292170563        3.2960909564828942     
   1.0036016292557122        3.2950828345038325     
   1.0049344292943676        3.2940750208628735     
   1.0062672293330233        3.2930675154657125     
   1.0076000293716789        3.2920603182180717     
   1.0089328294103344        3.2910534290257001     
   1.0102656294489900        3.2900468477943798     
   1.0115984294876457        3.2890405744299187     
   1.0129312295263013        3.2880346088381565     
   1.0142640295649568        3.2870289509249568     
   1.0155968296036124        3.2860236005962173     
   1.0169296296422681        3.2850185577578603     
   1.0182624296809237        3.2840138223158388     
   1.0195952297195792        3.2830093941761369     
   1.0209280297582348        3.2820052732447613     
   1.0222608297968905        3.2810014594277543     
   1.0235936298355459        3.2799979526311818     
   1.0249264298742016        3.2789947527611405     
   1.0262592299128572        3.2779918597237572     
   1.0275920299515129        3.2769892734251838     
   1.0289248299901683        3.2759869937716046     
   1.0302576300288240        3.2749850206692304     
   1.0315904300674796        3.2739833540243013     
   1.0329232301061353        3.2729819937430862     
   1.0342560301447907        3.2719809397318826     
   1.0355888301834464        3.2709801918970172     
   1.0369216302221020        3.2699797501448424     
   1.0382544302607577        3.2689796143817440     
   1.0395872302994131        3.2679797845141341     
   1.0409200303380688        3.2669802604484519     
   1.0422528303767244        3.2659810420911666     
   1.0435856304153801        3.2649821293487773     
   1.0449184304540355        3.2639835221278117     
   1.0462512304926912        3.2629852203348215     
   1.0475840305313469        3.2619872238763916     
   1.0489168305700023        3.2609895326591354     
   1.0502496306086579        3.2599921465896924     
   1.0515824306473136        3.2589950655747324     
   1.0529152306859693        3.2579982895209545     
   1.0542480307246247        3.2570018183350822     
   1.0555808307632804        3.2560056519238727     
   1.0569136308019360        3.2550097901941095     
   1.0582464308405917        3.2540142330526027     
   1.0595792308792471        3.2530189804061944     
   1.0609120309179028        3.2520240321617537     
   1.0622448309565584        3.2510293882261774     
   1.0635776309952141        3.2500350485063918     
   1.0649104310338695        3.2490410129093501     
   1.0662432310725252        3.2480472813420374     
   1.0675760311111808        3.2470538537114630     
   1.0689088311498365        3.2460607299246678     
   1.0702416311884919        3.2450679098887187     
   1.0715744312271476        3.2440753935107147     
   1.0729072312658032        3.2430831806977780     
   1.0742400313044589        3.2420912713570633     
   1.0755728313431143        3.2410996653957533     
   1.0769056313817700        3.2401083627210556     
   1.0782384314204256        3.2391173632402119     
   1.0795712314590811        3.2381266668604884     
   1.0809040314977367        3.2371362734891784     
   1.0822368315363924        3.2361461830336067     
   1.0835696315750480        3.2351563954011260     
   1.0849024316137035        3.2341669104991171     
   1.0862352316523591        3.2331777282349874     
   1.0875680316910148        3.2321888485161732     
   1.0889008317296704        3.2312002712501422     
   1.0902336317683259        3.2302119963443867     
   1.0915664318069815        3.2292240237064278     
   1.0928992318456372        3.2282363532438172     
   1.0942320318842929        3.2272489848641328     
   1.0955648319229483        3.2262619184749810     
   1.0968976319616039        3.2252751539839970     
   1.0982304320002596        3.2242886912988440     
   1.0995632320389153        3.2233025303272140     
   1.1008960320775707        3.2223166709768263     
   1.1022288321162264        3.2213311131554287     
   1.1035616321548820        3.2203458567707974     
   1.1048944321935374        3.2193609017307381     
   1.1062272322321931        3.2183762479430804     
   1.1075600322708488        3.2173918953156879     
   1.1088928323095044        3.2164078437564476     
   1.1102256323481599        3.2154240931732785     
   1.1115584323868155        3.2144406434741235     
   1.1128912324254712        3.2134574945669589     
   1.1142240324641268        3.2124746463597842     
   1.1155568325027823        3.2114920987606297     
   1.1168896325414379        3.2105098516775539     
   1.1182224325800936        3.2095279050186409     
   1.1195552326187492        3.2085462586920062     
   1.1208880326574047        3.2075649126057928     
   1.1222208326960603        3.2065838666681694     
   1.1235536327347160        3.2056031207873339     
   1.1248864327733716        3.2046226748715143     
   1.1262192328120271        3.2036425288289654     
   1.1275520328506827        3.2026626825679680     
   1.1288848328893384        3.2016831359968343     
   1.1302176329279940        3.2007038890239019     
   1.1315504329666495        3.1997249415575379     
   1.1328832330053051        3.1987462935061370     
   1.1342160330439608        3.1977679447781227     
   1.1355488330826162        3.1967898952819440     
   1.1368816331212719        3.1958121449260819     
   1.1382144331599275        3.1948346936190410     
   1.1395472331985832        3.1938575412693573     
   1.1408800332372386        3.1928806877855931     
   1.1422128332758943        3.1919041330763389     
   1.1435456333145499        3.1909278770502141     
   1.1448784333532056        3.1899519196158641     
   1.1462112333918610        3.1889762606819652     
   1.1475440334305167        3.1880009001572178     
   1.1488768334691724        3.1870258379503542     
   1.1502096335078280        3.1860510739701309     
   1.1515424335464834        3.1850766081253350     
   1.1528752335851391        3.1841024403247808     
   1.1542080336237948        3.1831285704773098     
   1.1555408336624504        3.1821549984917921     
   1.1568736337011059        3.1811817242771254     
   1.1582064337397615        3.1802087477422356     
   1.1595392337784172        3.1792360687960759     
   1.1608720338170726        3.1782636873476275     
   1.1622048338557283        3.1772916033058993     
   1.1635376338943839        3.1763198165799289     
   1.1648704339330396        3.1753483270787806     
   1.1662032339716950        3.1743771347115484     
   1.1675360340103507        3.1734062393873494     
   1.1688688340490063        3.1724356410153352     
   1.1702016340876620        3.1714653395046803     
   1.1715344341263174        3.1704953347645897     
   1.1728672341649731        3.1695256267042931     
   1.1742000342036287        3.1685562152330502     
   1.1755328342422844        3.1675871002601488     
   1.1768656342809398        3.1666182816949040     
   1.1781984343195955        3.1656497594466573     
   1.1795312343582511        3.1646815334247798     
   1.1808640343969068        3.1637136035386684     
   1.1821968344355622        3.1627459696977511     
   1.1835296344742179        3.1617786318114787     
   1.1848624345128735        3.1608115897893327     
   1.1861952345515292        3.1598448435408240     
   1.1875280345901846        3.1588783929754873     
   1.1888608346288403        3.1579122380028855     
   1.1901936346674959        3.1569463785326142     
   1.1915264347061514        3.1559808144742889     
   1.1928592347448070        3.1550155457375588     
   1.1941920347834627        3.1540505722320979     
   1.1955248348221184        3.1530858938676092     
   1.1968576348607738        3.1521215105538225     
   1.1981904348994294        3.1511574222004954     
   1.1995232349380851        3.1501936287174113     
   1.2008560349767408        3.1492301300143861     
   1.2021888350153962        3.1482669260012583     
   1.2035216350540519        3.1473040165878952     
   1.2048544350927075        3.1463414016841940     
   1.2061872351313632        3.1453790812000761     
   1.2075200351700186        3.1444170550454933     
   1.2088528352086743        3.1434553231304232     
   1.2101856352473299        3.1424938853648725     
   1.2115184352859856        3.1415327416588728     
   1.2128512353246410        3.1405718919224861     
   1.2141840353632967        3.1396113360657996     
   1.2155168354019523        3.1386510739989295     
   1.2168496354406078        3.1376911056320194     
   1.2181824354792634        3.1367314308752396     
   1.2195152355179191        3.1357720496387880     
   1.2208480355565747        3.1348129618328908     
   1.2221808355952302        3.1338541673678009     
   1.2235136356338858        3.1328956661537983     
   1.2248464356725415        3.1319374581011914     
   1.2261792357111971        3.1309795431203167     
   1.2275120357498526        3.1300219211215361     
   1.2288448357885082        3.1290645920152391     
   1.2301776358271639        3.1281075557118445     
   1.2315104358658195        3.1271508121217968     
   1.2328432359044750        3.1261943611555689     
   1.2341760359431306        3.1252382027236600     
   1.2355088359817863        3.1242823367365977     
   1.2368416360204419        3.1233267631049380     
   1.2381744360590974        3.1223714817392607     
   1.2395072360977530        3.1214164925501753     
   1.2408400361364087        3.1204617954483185     
   1.2421728361750644        3.1195073903443555     
   1.2435056362137198        3.1185532771489770     
   1.2448384362523754        3.1175994557729014     
   1.2461712362910311        3.1166459261268740     
   1.2475040363296865        3.1156926881216687     
   1.2488368363683422        3.1147397416680862     
   1.2501696364069979        3.1137870866769544     
   1.2515024364456535        3.1128347230591276     
   1.2528352364843089        3.1118826507254891     
   1.2541680365229646        3.1109308695869471     
   1.2555008365616203        3.1099793795544395     
   1.2568336366002759        3.1090281805389295     
   1.2581664366389314        3.1080772724514101     
   1.2594992366775870        3.1071266552028978     
   1.2608320367162427        3.1061763287044393     
   1.2621648367548983        3.1052262928671079     
   1.2634976367935538        3.1042765476020024     
   1.2648304368322094        3.1033270928202525     
   1.2661632368708651        3.1023779284330097     
   1.2674960369095207        3.1014290543514580     
   1.2688288369481762        3.1004804704868061     
   1.2701616369868318        3.0995321767502890     
   1.2714944370254875        3.0985841730531698     
   1.2728272370641429        3.0976364593067394     
   1.2741600371027986        3.0966890354223149     
   1.2754928371414542        3.0957419013112424     
   1.2768256371801099        3.0947950568848901     
   1.2781584372187653        3.0938485020546604     
   1.2794912372574210        3.0929022367319767     
   1.2808240372960766        3.0919562608282933     
   1.2821568373347323        3.0910105742550904     
   1.2834896373733877        3.0900651769238747     
   1.2848224374120434        3.0891200687461788     
   1.2861552374506990        3.0881752496335668     
   1.2874880374893547        3.0872307194976258     
   1.2888208375280101        3.0862864782499706     
   1.2901536375666658        3.0853425258022442     
   1.2914864376053214        3.0843988620661156     
   1.2928192376439771        3.0834554869532811     
   1.2941520376826325        3.0825124003754651     
   1.2954848377212882        3.0815696022444174     
   1.2968176377599439        3.0806270924719144     
   1.2981504377985995        3.0796848709697624     
   1.2994832378372549        3.0787429376497912     
   1.3008160378759106        3.0778012924238594     
   1.3021488379145663        3.0768599352038541     
   1.3034816379532217        3.0759188659016847     
   1.3048144379918774        3.0749780844292918     
   1.3061472380305330        3.0740375906986426     
   1.3074800380691887        3.0730973846217280     
   1.3088128381078441        3.0721574661105695     
   1.3101456381464998        3.0712178350772139     
   1.3114784381851554        3.0702784914337333     
   1.3128112382238111        3.0693394350922305     
   1.3141440382624665        3.0684006659648326     
   1.3154768383011222        3.0674621839636926     
   1.3168096383397778        3.0665239890009937     
   1.3181424383784335        3.0655860809889419     
   1.3194752384170889        3.0646484598397752     
   1.3208080384557446        3.0637111254657525     
   1.3221408384944002        3.0627740777791641     
   1.3234736385330559        3.0618373166923245     
   1.3248064385717113        3.0609008421175776     
   1.3261392386103670        3.0599646539672909     
   1.3274720386490226        3.0590287521538611     
   1.3288048386876781        3.0580931365897110     
   1.3301376387263337        3.0571578071872905     
   1.3314704387649894        3.0562227638590747     
   1.3328032388036450        3.0552880065175678     
   1.3341360388423005        3.0543535350752986     
   1.3354688388809561        3.0534193494448254     
   1.3368016389196118        3.0524854495387292     
   1.3381344389582674        3.0515518352696218     
   1.3394672389969229        3.0506185065501401     
   1.3408000390355785        3.0496854632929455     
   1.3421328390742342        3.0487527054107306     
   1.3434656391128899        3.0478202328162110     
   1.3447984391515453        3.0468880454221319     
   1.3461312391902009        3.0459561431412610     
   1.3474640392288566        3.0450245258863977     
   1.3487968392675123        3.0440931935703643     
   1.3501296393061677        3.0431621461060119     
   1.3514624393448234        3.0422313834062171     
   1.3527952393834790        3.0413009053838835     
   1.3541280394221347        3.0403707119519416     
   1.3554608394607901        3.0394408030233477     
   1.3567936394994458        3.0385111785110865     
   1.3581264395381014        3.0375818383281663     
   1.3594592395767569        3.0366527823876268     
   1.3607920396154125        3.0357240106025278     
   1.3621248396540682        3.0347955228859615     
   1.3634576396927238        3.0338673191510437     
   1.3647904397313793        3.0329393993109175     
   1.3661232397700349        3.0320117632787538     
   1.3674560398086906        3.0310844109677459     
   1.3687888398473462        3.0301573422911194     
   1.3701216398860017        3.0292305571621228     
   1.3714544399246573        3.0283040554940319     
   1.3727872399633130        3.0273778372001479     
   1.3741200400019686        3.0264519021938012     
   1.3754528400406241        3.0255262503883462     
   1.3767856400792797        3.0246008816971659     
   1.3781184401179354        3.0236757960336678     
   1.3794512401565910        3.0227509933112864     
   1.3807840401952465        3.0218264734434848     
   1.3821168402339021        3.0209022363437481     
   1.3834496402725578        3.0199782819255918     
   1.3847824403112132        3.0190546101025584     
   1.3861152403498689        3.0181312207882121     
   1.3874480403885245        3.0172081138961486     
   1.3887808404271802        3.0162852893399879     
   1.3901136404658356        3.0153627470333753     
   1.3914464405044913        3.0144404868899835     
   1.3927792405431469        3.0135185088235130     
   1.3941120405818026        3.0125968127476894     
   1.3954448406204580        3.0116753985762630     
   1.3967776406591137        3.0107542662230133     
   1.3981104406977694        3.0098334156017463     
   1.3994432407364250        3.0089128466262918     
   1.4007760407750804        3.0079925592105075     
   1.4021088408137361        3.0070725532682769     
   1.4034416408523918        3.0061528287135122     
   1.4047744408910474        3.0052333854601470     
   1.4061072409297029        3.0043142234221456     
   1.4074400409683585        3.0033953425134974     
   1.4087728410070142        3.0024767426482173     
   1.4101056410456698        3.0015584237403465     
   1.4114384410843253        3.0006403857039552     
   1.4127712411229809        2.9997226284531364     
   1.4141040411616366        2.9988051519020105     
   1.4154368412002920        2.9978879559647251     
   1.4167696412389477        2.9969710405554517     
   1.4181024412776033        2.9960544055883913     
   1.4194352413162590        2.9951380509777699     
   1.4207680413549144        2.9942219766378382     
   1.4221008413935701        2.9933061824828751     
   1.4234336414322257        2.9923906684271837     
   1.4247664414708814        2.9914754343850958     
   1.4260992415095368        2.9905604802709673     
   1.4274320415481925        2.9896458059991824     
   1.4287648415868481        2.9887314114841481     
   1.4300976416255038        2.9878172966403018     
   1.4314304416641592        2.9869034613821039     
   1.4327632417028149        2.9859899056240415     
   1.4340960417414705        2.9850766292806297     
   1.4354288417801262        2.9841636322664069     
   1.4367616418187816        2.9832509144959416     
   1.4380944418574373        2.9823384758838238     
   1.4394272418960929        2.9814263163446726     
   1.4407600419347484        2.9805144357931312     
   1.4420928419734040        2.9796028341438721     
   1.4434256420120597        2.9786915113115899     
   1.4447584420507154        2.9777804672110104     
   1.4460912420893708        2.9768697017568790     
   1.4474240421280264        2.9759592148639729     
   1.4487568421666821        2.9750490064470916     
   1.4500896422053378        2.9741390764210629     
   1.4514224422439932        2.9732294247007394     
   1.4527552422826489        2.9723200512010002     
   1.4540880423213045        2.9714109558367512     
   1.4554208423599602        2.9705021385229231     
   1.4567536423986156        2.9695935991744720     
   1.4580864424372713        2.9686853377063827     
   1.4594192424759269        2.9677773540336641     
   1.4607520425145826        2.9668696480713512     
   1.4620848425532380        2.9659622197345050     
   1.4634176425918937        2.9650550689382120     
   1.4647504426305493        2.9641481955975864     
   1.4660832426692050        2.9632415996277670     
   1.4674160427078604        2.9623352809439187     
   1.4687488427465161        2.9614292394612320     
   1.4700816427851717        2.9605234750949250     
   1.4714144428238272        2.9596179877602400     
   1.4727472428624828        2.9587127773724449     
   1.4740800429011385        2.9578078438468354     
   1.4754128429397941        2.9569031870987317     
   1.4767456429784496        2.9559988070434815     
   1.4780784430171052        2.9550947035964561     
   1.4794112430557609        2.9541908766730534     
   1.4807440430944165        2.9532873261886969     
   1.4820768431330720        2.9523840520588398     
   1.4834096431717276        2.9514810541989545     
   1.4847424432103833        2.9505783325245440     
   1.4860752432490389        2.9496758869511361     
   1.4874080432876944        2.9487737173942845     
   1.4887408433263500        2.9478718237695682     
   1.4900736433650057        2.9469702059925917     
   1.4914064434036614        2.9460688639789878     
   1.4927392434423168        2.9451677976444102     
   1.4940720434809724        2.9442670069045440     
   1.4954048435196281        2.9433664916750946     
   1.4967376435582835        2.9424662518717994     
   1.4980704435969392        2.9415662874104154     
   1.4994032436355949        2.9406665982067302     
   1.5007360436742505        2.9397671841765538     
   1.5020688437129059        2.9388680452357239     
   1.5034016437515616        2.9379691813001036     
   1.5047344437902173        2.9370705922855804     
   1.5060672438288729        2.9361722781080704     
   1.5074000438675283        2.9352742386835118     
   1.5087328439061840        2.9343764739278715     
   1.5100656439448397        2.9334789837571393     
   1.5113984439834953        2.9325817680873345     
   1.5127312440221508        2.9316848268344993     
   1.5140640440608064        2.9307881599147012     
   1.5153968440994621        2.9298917672440346     
   1.5167296441381177        2.9289956487386197     
   1.5180624441767732        2.9280998043146025     
   1.5193952442154288        2.9272042338881534     
   1.5207280442540845        2.9263089373754689     
   1.5220608442927401        2.9254139146927716     
   1.5233936443313956        2.9245191657563105     
   1.5247264443700512        2.9236246904823573     
   1.5260592444087069        2.9227304887872130     
   1.5273920444473623        2.9218365605872032     
   1.5287248444860180        2.9209429057986744     
   1.5300576445246736        2.9200495243380060     
   1.5313904445633293        2.9191564161215986     
   1.5327232446019847        2.9182635810658808     
   1.5340560446406404        2.9173710190873026     
   1.5353888446792960        2.9164787301023440     
   1.5367216447179517        2.9155867140275085     
   1.5380544447566071        2.9146949707793257     
   1.5393872447952628        2.9138035002743505     
   1.5407200448339184        2.9129123024291625     
   1.5420528448725741        2.9120213771603685     
   1.5433856449112295        2.9111307243845994     
   1.5447184449498852        2.9102403440185118     
   1.5460512449885409        2.9093502359787893     
   1.5473840450271965        2.9084604001821392     
   1.5487168450658519        2.9075708365452946     
   1.5500496451045076        2.9066815449850147     
   1.5513824451431633        2.9057925254180836     
   1.5527152451818187        2.9049037777613109     
   1.5540480452204744        2.9040153019315329     
   1.5553808452591300        2.9031270978456085     
   1.5567136452977857        2.9022391654204243     
   1.5580464453364411        2.9013515045728928     
   1.5593792453750968        2.9004641152199504     
   1.5607120454137524        2.8995769972785586     
   1.5620448454524081        2.8986901506657063     
   1.5633776454910635        2.8978035752984064     
   1.5647104455297192        2.8969172710936957     
   1.5660432455683748        2.8960312379686401     
   1.5673760456070305        2.8951454758403279     
   1.5687088456456859        2.8942599846258741     
   1.5700416456843416        2.8933747642424175     
   1.5713744457229972        2.8924898146071247     
   1.5727072457616529        2.8916051356371866     
   1.5740400458003083        2.8907207272498172     
   1.5753728458389640        2.8898365893622593     
   1.5767056458776196        2.8889527218917785     
   1.5780384459162753        2.8880691247556687     
   1.5793712459549307        2.8871857978712439     
   1.5807040459935864        2.8863027411558493     
   1.5820368460322420        2.8854199545268511     
   1.5833696460708975        2.8845374379016429     
   1.5847024461095531        2.8836551911976431     
   1.5860352461482088        2.8827732143322948     
   1.5873680461868644        2.8818915072230666     
   1.5887008462255199        2.8810100697874534     
   1.5900336462641755        2.8801289019429723     
   1.5913664463028312        2.8792480036071715     
   1.5926992463414869        2.8783673746976177     
   1.5940320463801423        2.8774870151319067     
   1.5953648464187979        2.8766069248276587     
   1.5966976464574536        2.8757271037025194     
   1.5980304464961093        2.8748475516741574     
   1.5993632465347647        2.8739682686602714     
   1.6006960465734204        2.8730892545785798     
   1.6020288466120760        2.8722105093468304     
   1.6033616466507317        2.8713320328827923     
   1.6046944466893871        2.8704538251042639     
   1.6060272467280428        2.8695758859290654     
   1.6073600467666984        2.8686982152750438     
   1.6086928468053538        2.8678208130600709     
   1.6100256468440095        2.8669436792020440     
   1.6113584468826652        2.8660668136188838     
   1.6126912469213208        2.8651902162285383     
   1.6140240469599763        2.8643138869489788     
   1.6153568469986319        2.8634378256982043     
   1.6166896470372876        2.8625620323942367     
   1.6180224470759432        2.8616865069551207     
   1.6193552471145987        2.8608112492989330     
   1.6206880471532543        2.8599362593437681     
   1.6220208471919100        2.8590615370077490     
   1.6233536472305656        2.8581870822090241     
   1.6246864472692211        2.8573128948657653     
   1.6260192473078767        2.8564389748961712     
   1.6273520473465324        2.8555653222184638     
   1.6286848473851880        2.8546919367508918     
   1.6300176474238435        2.8538188184117264     
   1.6313504474624991        2.8529459671192656     
   1.6326832475011548        2.8520733827918341     
   1.6340160475398104        2.8512010653477771     
   1.6353488475784659        2.8503290147054687     
   1.6366816476171215        2.8494572307833055     
   1.6380144476557772        2.8485857134997108     
   1.6393472476944326        2.8477144627731326     
   1.6406800477330883        2.8468434785220422     
   1.6420128477717439        2.8459727606649379     
   1.6433456478103996        2.8451023091203411     
   1.6446784478490550        2.8442321238068002     
   1.6460112478877107        2.8433622046428866     
   1.6473440479263664        2.8424925515471977     
   1.6486768479650220        2.8416231644383552     
   1.6500096480036774        2.8407540432350071     
   1.6513424480423331        2.8398851878558236     
   1.6526752480809888        2.8390165982195019     
   1.6540080481196444        2.8381482742447646     
   1.6553408481582998        2.8372802158503565     
   1.6566736481969555        2.8364124229550480     
   1.6580064482356112        2.8355448954776383     
   1.6593392482742668        2.8346776333369457     
   1.6606720483129223        2.8338106364518163     
   1.6620048483515779        2.8329439047411209     
   1.6633376483902336        2.8320774381237559     
   1.6646704484288890        2.8312112365186408     
   1.6660032484675447        2.8303452998447187     
   1.6673360485062003        2.8294796280209611     
   1.6686688485448560        2.8286142209663629     
   1.6700016485835114        2.8277490785999433     
   1.6713344486221671        2.8268842008407451     
   1.6726672486608227        2.8260195876078380     
   1.6740000486994784        2.8251552388203161     
   1.6753328487381338        2.8242911543972973     
   1.6766656487767895        2.8234273342579237     
   1.6779984488154451        2.8225637783213640     
   1.6793312488541008        2.8217004865068116     
   1.6806640488927562        2.8208374587334819     
   1.6819968489314119        2.8199746949206181     
   1.6833296489700675        2.8191121949874858     
   1.6846624490087232        2.8182499588533774     
   1.6859952490473786        2.8173879864376095     
   1.6873280490860343        2.8165262776595203     
   1.6886608491246899        2.8156648324384776     
   1.6899936491633456        2.8148036506938703     
   1.6913264492020010        2.8139427323451138     
   1.6926592492406567        2.8130820773116456     
   1.6939920492793124        2.8122216855129318     
   1.6953248493179678        2.8113615568684609     
   1.6966576493566234        2.8105016912977456     
   1.6979904493952791        2.8096420887203224     
   1.6993232494339348        2.8087827490557555     
   1.7006560494725902        2.8079236722236320     
   1.7019888495112458        2.8070648581435624     
   1.7033216495499015        2.8062063067351835     
   1.7046544495885572        2.8053480179181562     
   1.7059872496272126        2.8044899916121659     
   1.7073200496658683        2.8036322277369230     
   1.7086528497045239        2.8027747262121609     
   1.7099856497431796        2.8019174869576395     
   1.7113184497818350        2.8010605098931425     
   1.7126512498204907        2.8002037949384770     
   1.7139840498591463        2.7993473420134767     
   1.7153168498978020        2.7984911510379988     
   1.7166496499364574        2.7976352219319245     
   1.7179824499751131        2.7967795546151604     
   1.7193152500137687        2.7959241490076367     
   1.7206480500524244        2.7950690050293092     
   1.7219808500910798        2.7942141226001573     
   1.7233136501297355        2.7933595016401842     
   1.7246464501683911        2.7925051420694214     
   1.7259792502070466        2.7916510438079185     
   1.7273120502457022        2.7907972067757547     
   1.7286448502843579        2.7899436308930321     
   1.7299776503230135        2.7890903160798772     
   1.7313104503616690        2.7882372622564393     
   1.7326432504003246        2.7873844693428951     
   1.7339760504389803        2.7865319372594448     
   1.7353088504776359        2.7856796659263110     
   1.7366416505162914        2.7848276552637432     
   1.7379744505549470        2.7839759051920137     
   1.7393072505936027        2.7831244156314203     
   1.7406400506322584        2.7822731865022838     
   1.7419728506709138        2.7814222177249506     
   1.7433056507095694        2.7805715092197922     
   1.7446384507482251        2.7797210609072018     
   1.7459712507868808        2.7788708727075986     
   1.7473040508255362        2.7780209445414270     
   1.7486368508641918        2.7771712763291538     
   1.7499696509028475        2.7763218679912725     
   1.7513024509415029        2.7754727194482967     
   1.7526352509801586        2.7746238306207696     
   1.7539680510188143        2.7737752014292556     
   1.7553008510574699        2.7729268317943432     
   1.7566336510961253        2.7720787216366474     
   1.7579664511347810        2.7712308708768041     
   1.7592992511734367        2.7703832794354777     
   1.7606320512120923        2.7695359472333538     
   1.7619648512507478        2.7686888741911413     
   1.7632976512894034        2.7678420602295772     
   1.7646304513280591        2.7669955052694206     
   1.7659632513667147        2.7661492092314535     
   1.7672960514053702        2.7653031720364845     
   1.7686288514440258        2.7644573936053458     
   1.7699616514826815        2.7636118738588928     
   1.7712944515213371        2.7627666127180057     
   1.7726272515599926        2.7619216101035886     
   1.7739600515986482        2.7610768659365710     
   1.7752928516373039        2.7602323801379067     
   1.7766256516759595        2.7593881526285693     
   1.7779584517146150        2.7585441833295641     
   1.7792912517532706        2.7577004721619134     
   1.7806240517919263        2.7568570190466688     
   1.7819568518305817        2.7560138239049023     
   1.7832896518692374        2.7551708866577118     
   1.7846224519078930        2.7543282072262212     
   1.7859552519465487        2.7534857855315740     
   1.7872880519852041        2.7526436214949417     
   1.7886208520238598        2.7518017150375180     
   1.7899536520625154        2.7509600660805233     
   1.7912864521011711        2.7501186745451958     
   1.7926192521398265        2.7492775403528071     
   1.7939520521784822        2.7484366634246440     
   1.7952848522171378        2.7475960436820235     
   1.7966176522557935        2.7467556810462828     
   1.7979504522944489        2.7459155754387852     
   1.7992832523331046        2.7450757267809189     
   1.8006160523717603        2.7442361349940922     
   1.8019488524104159        2.7433967999997426     
   1.8032816524490713        2.7425577217193289     
   1.8046144524877270        2.7417189000743321     
   1.8059472525263827        2.7408803349862607     
   1.8072800525650381        2.7400420263766461     
   1.8086128526036938        2.7392039741670433     
   1.8099456526423494        2.7383661782790298     
   1.8112784526810051        2.7375286386342097     
   1.8126112527196605        2.7366913551542109     
   1.8139440527583162        2.7358543277606828     
   1.8152768527969718        2.7350175563753005     
   1.8166096528356275        2.7341810409197653     
   1.8179424528742829        2.7333447813157963     
   1.8192752529129386        2.7325087774851426     
   1.8206080529515942        2.7316730293495741     
   1.8219408529902499        2.7308375368308866     
   1.8232736530289053        2.7300022998508973     
   1.8246064530675610        2.7291673183314491     
   1.8259392531062166        2.7283325921944099     
   1.8272720531448723        2.7274981213616667     
   1.8286048531835277        2.7266639057551365     
   1.8299376532221834        2.7258299452967560     
   1.8312704532608390        2.7249962399084873     
   1.8326032532994947        2.7241627895123171     
   1.8339360533381501        2.7233295940302544     
   1.8352688533768058        2.7224966533843324     
   1.8366016534154614        2.7216639674966081     
   1.8379344534541169        2.7208315362891646     
   1.8392672534927725        2.7199993596841052     
   1.8406000535314282        2.7191674376035588     
   1.8419328535700839        2.7183357699696793     
   1.8432656536087393        2.7175043567046417     
   1.8445984536473949        2.7166731977306471     
   1.8459312536860506        2.7158422929699189     
   1.8472640537247063        2.7150116423447059     
   1.8485968537633617        2.7141812457772798     
   1.8499296538020173        2.7133511031899347     
   1.8512624538406730        2.7125212145049917     
   1.8525952538793287        2.7116915796447918     
   1.8539280539179841        2.7108621985317032     
   1.8552608539566398        2.7100330710881151     
   1.8565936539952954        2.7092041972364425     
   1.8579264540339511        2.7083755768991233     
   1.8592592540726065        2.7075472099986189     
   1.8605920541112622        2.7067190964574146     
   1.8619248541499178        2.7058912361980187     
   1.8632576541885733        2.7050636291429653     
   1.8645904542272289        2.7042362752148112     
   1.8659232542658846        2.7034091743361355     
   1.8672560543045402        2.7025823264295417     
   1.8685888543431957        2.7017557314176583     
   1.8699216543818513        2.7009293892231345     
   1.8712544544205070        2.7001032997686472     
   1.8725872544591626        2.6992774629768954     
   1.8739200544978181        2.6984518787705989     
   1.8752528545364737        2.6976265470725043     
   1.8765856545751294        2.6968014678053813     
   1.8779184546137850        2.6959766408920229     
   1.8792512546524405        2.6951520662552464     
   1.8805840546910961        2.6943277438178899     
   1.8819168547297518        2.6935036735028191     
   1.8832496547684074        2.6926798552329205     
   1.8845824548070629        2.6918562889311062     
   1.8859152548457185        2.6910329745203092     
   1.8872480548843742        2.6902099119234886     
   1.8885808549230299        2.6893871010636263     
   1.8899136549616853        2.6885645418637263     
   1.8912464550003409        2.6877422342468185     
   1.8925792550389966        2.6869201781359546     
   1.8939120550776520        2.6860983734542114     
   1.8952448551163077        2.6852768201246882     
   1.8965776551549633        2.6844555180705063     
   1.8979104551936190        2.6836344672148149     
   1.8992432552322744        2.6828136674807812     
   1.9005760552709301        2.6819931187916000     
   1.9019088553095858        2.6811728210704882     
   1.9032416553482414        2.6803527742406854     
   1.9045744553868968        2.6795329782254567     
   1.9059072554255525        2.6787134329480899     
   1.9072400554642082        2.6778941383318933     
   1.9085728555028638        2.6770750943002031     
   1.9099056555415193        2.6762563007763776     
   1.9112384555801749        2.6754377576837958     
   1.9125712556188306        2.6746194649458648     
   1.9139040556574862        2.6738014224860107     
   1.9152368556961417        2.6729836302276864     
   1.9165696557347973        2.6721660880943641     
   1.9179024557734530        2.6713487960095459     
   1.9192352558121084        2.6705317538967517     
   1.9205680558507641        2.6697149616795257     
   1.9219008558894197        2.6688984192814367     
   1.9232336559280754        2.6680821266260781     
   1.9245664559667308        2.6672660836370636     
   1.9258992560053865        2.6664502902380307     
   1.9272320560440421        2.6656347463526453     
   1.9285648560826978        2.6648194519045871     
   1.9298976561213532        2.6640044068175701     
   1.9312304561600089        2.6631896110153228     
   1.9325632561986645        2.6623750644216022     
   1.9338960562373202        2.6615607669601848     
   1.9352288562759756        2.6607467185548748     
   1.9365616563146313        2.6599329191294965     
   1.9378944563532869        2.6591193686078980     
   1.9392272563919426        2.6583060669139518     
   1.9405600564305980        2.6574930139715525     
   1.9418928564692537        2.6566802097046187     
   1.9432256565079093        2.6558676540370914     
   1.9445584565465650        2.6550553468929361     
   1.9458912565852204        2.6542432881961409     
   1.9472240566238761        2.6534314778707175     
   1.9485568566625318        2.6526199158407002     
   1.9498896567011872        2.6518086020301470     
   1.9512224567398428        2.6509975363631377     
   1.9525552567784985        2.6501867187637789     
   1.9538880568171542        2.6493761491561960     
   1.9552208568558096        2.6485658274645418     
   1.9565536568944653        2.6477557536129881     
   1.9578864569331209        2.6469459275257332     
   1.9592192569717766        2.6461363491269982     
   1.9605520570104320        2.6453270183410247     
   1.9618848570490877        2.6445179350920807     
   1.9632176570877433        2.6437090993044556     
   1.9645504571263990        2.6429005109024613     
   1.9658832571650544        2.6420921698104367     
   1.9672160572037101        2.6412840759527385     
   1.9685488572423657        2.6404762292537498     
   1.9698816572810214        2.6396686296378769     
   1.9712144573196768        2.6388612770295468     
   1.9725472573583325        2.6380541713532133     
   1.9738800573969881        2.6372473125333507     
   1.9752128574356436        2.6364407004944552     
   1.9765456574742992        2.6356343351610501     
   1.9778784575129549        2.6348282164576782     
   1.9792112575516105        2.6340223443089079     
   1.9805440575902660        2.6332167186393276     
   1.9818768576289216        2.6324113393735527     
   1.9832096576675773        2.6316062064362189     
   1.9845424577062329        2.6308013197519853     
   1.9858752577448884        2.6299966792455347     
   1.9872080577835440        2.6291922848415727     
   1.9885408578221997        2.6283881364648272     
   1.9898736578608553        2.6275842340400501     
   1.9912064578995108        2.6267805774920179     
   1.9925392579381664        2.6259771667455247     
   1.9938720579768221        2.6251740017253944     
   1.9952048580154778        2.6243710823564688     
   1.9965376580541332        2.6235684085636155     
   1.9978704580927888        2.6227659802717236     
   1.9992032581314445        2.6219637974057051     
   2.0005360581701002        2.6211618598904955     
   2.0018688582087556        2.6203601676510546     
   2.0032016582474110        2.6195587206123627     
   2.0045344582860669        2.6187575186994252     
   2.0058672583247223        2.6179565618372673     
   2.0072000583633782        2.6171558499509415     
   2.0085328584020337        2.6163553829655211     
   2.0098656584406891        2.6155551608061005     
   2.0111984584793450        2.6147551833977989     
   2.0125312585180004        2.6139554506657596     
   2.0138640585566558        2.6131559625351461     
   2.0151968585953117        2.6123567189311463     
   2.0165296586339672        2.6115577197789719     
   2.0178624586726230        2.6107589650038543     
   2.0191952587112785        2.6099604545310524     
   2.0205280587499339        2.6091621882858425     
   2.0218608587885898        2.6083641661935277     
   2.0231936588272452        2.6075663881794346     
   2.0245264588659007        2.6067688541689096     
   2.0258592589045565        2.6059715640873224     
   2.0271920589432120        2.6051745178600663     
   2.0285248589818679        2.6043777154125598     
   2.0298576590205233        2.6035811566702405     
   2.0311904590591787        2.6027848415585693     
   2.0325232590978346        2.6019887700030320     
   2.0338560591364900        2.6011929419291344     
   2.0351888591751455        2.6003973572624095     
   2.0365216592138013        2.5996020159284079     
   2.0378544592524568        2.5988069178527065     
   2.0391872592911122        2.5980120629609034     
   2.0405200593297681        2.5972174511786186     
   2.0418528593684235        2.5964230824314978     
   2.0431856594070794        2.5956289566452075     
   2.0445184594457348        2.5948350737454362     
   2.0458512594843903        2.5940414336578983     
   2.0471840595230462        2.5932480363083261     
   2.0485168595617016        2.5924548816224782     
   2.0498496596003570        2.5916619695261351     
   2.0511824596390129        2.5908692999451000     
   2.0525152596776683        2.5900768728051982     
   2.0538480597163242        2.5892846880322784     
   2.0551808597549797        2.5884927455522115     
   2.0565136597936351        2.5877010452908920     
   2.0578464598322910        2.5869095871742349     
   2.0591792598709464        2.5861183711281810     
   2.0605120599096018        2.5853273970786912     
   2.0618448599482577        2.5845366649517487     
   2.0631776599869132        2.5837461746733621     
   2.0645104600255686        2.5829559261695616     
   2.0658432600642245        2.5821659193663979     
   2.0671760601028799        2.5813761541899467     
   2.0685088601415358        2.5805866305663043     
   2.0698416601801912        2.5797973484215930     
   2.0711744602188467        2.5790083076819541     
   2.0725072602575025        2.5782195082735533     
   2.0738400602961580        2.5774309501225785     
   2.0751728603348134        2.5766426331552399     
   2.0765056603734693        2.5758545572977707     
   2.0778384604121247        2.5750667224764268     
   2.0791712604507806        2.5742791286174849     
   2.0805040604894360        2.5734917756472471     
   2.0818368605280915        2.5727046634920372     
   2.0831696605667473        2.5719177920781995     
   2.0845024606054028        2.5711311613321026     
   2.0858352606440582        2.5703447711801384     
   2.0871680606827141        2.5695586215487189     
   2.0885008607213695        2.5687727123642805     
   2.0898336607600250        2.5679870435532823     
   2.0911664607986808        2.5672016150422028     
   2.0924992608373363        2.5664164267575482     
   2.0938320608759922        2.5656314786258418     
   2.0951648609146476        2.5648467705736335     
   2.0964976609533030        2.5640623025274945     
   2.0978304609919589        2.5632780744140158     
   2.0991632610306143        2.5624940861598149     
   2.1004960610692698        2.5617103376915291     
   2.1018288611079257        2.5609268289358189     
   2.1031616611465811        2.5601435598193678     
   2.1044944611852370        2.5593605302688811     
   2.1058272612238924        2.5585777402110859     
   2.1071600612625478        2.5577951895727336     
   2.1084928613012037        2.5570128782805952     
   2.1098256613398592        2.5562308062614667     
   2.1111584613785146        2.5554489734421657     
   2.1124912614171705        2.5546673797495321     
   2.1138240614558259        2.5538860251104269     
   2.1151568614944813        2.5531049094517364     
   2.1164896615331372        2.5523240327003647     
   2.1178224615717927        2.5515433947832435     
   2.1191552616104485        2.5507629956273239     
   2.1204880616491040        2.5499828351595801     
   2.1218208616877594        2.5492029133070075     
   2.1231536617264153        2.5484232299966250     
   2.1244864617650707        2.5476437851554743     
   2.1258192618037262        2.5468645787106174     
   2.1271520618423820        2.5460856105891407     
   2.1284848618810375        2.5453068807181518     
   2.1298176619196934        2.5445283890247801     
   2.1311504619583488        2.5437501354361789     
   2.1324832619970042        2.5429721198795248     
   2.1338160620356601        2.5421943422820110     
   2.1351488620743155        2.5414168025708590     
   2.1364816621129710        2.5406395006733087     
   2.1378144621516268        2.5398624365166262     
   2.1391472621902823        2.5390856100280961     
   2.1404800622289382        2.5383090211350265     
   2.1418128622675936        2.5375326697647482     
   2.1431456623062490        2.5367565558446148     
   2.1444784623449049        2.5359806793019999     
   2.1458112623835603        2.5352050400643007     
   2.1471440624222158        2.5344296380589375     
   2.1484768624608717        2.5336544732133515     
   2.1498096624995271        2.5328795454550064     
   2.1511424625381825        2.5321048547113874     
   2.1524752625768384        2.5313304009100035     
   2.1538080626154938        2.5305561839783843     
   2.1551408626541497        2.5297822038440834     
   2.1564736626928052        2.5290084604346745     
   2.1578064627314606        2.5282349536777544     
   2.1591392627701165        2.5274616835009418     
   2.1604720628087719        2.5266886498318786     
   2.1618048628474273        2.5259158525982275     
   2.1631376628860832        2.5251432917276730     
   2.1644704629247387        2.5243709671479224     
   2.1658032629633945        2.5235988787867072     
   2.1671360630020500        2.5228270265717776     
   2.1684688630407054        2.5220554104309083     
   2.1698016630793613        2.5212840302918935     
   2.1711344631180167        2.5205128860825519     
   2.1724672631566722        2.5197419777307246     
   2.1738000631953280        2.5189713051642708     
   2.1751328632339835        2.5182008683110775     
   2.1764656632726389        2.5174306670990507     
   2.1777984633112948        2.5166607014561158     
   2.1791312633499502        2.5158909713102262     
   2.1804640633886061        2.5151214765893521     
   2.1817968634272615        2.5143522172214894     
   2.1831296634659170        2.5135831931346537     
   2.1844624635045728        2.5128144042568827     
   2.1857952635432283        2.5120458505162380     
   2.1871280635818837        2.5112775318408018     
   2.1884608636205396        2.5105094481586772     
   2.1897936636591950        2.5097415993979926     
   2.1911264636978509        2.5089739854868944     
   2.1924592637365063        2.5082066063535540     
   2.1937920637751618        2.5074394619261628     
   2.1951248638138177        2.5066725521329358     
   2.1964576638524731        2.5059058769021103     
   2.1977904638911285        2.5051394361619423     
   2.1991232639297844        2.5043732298407129     
   2.2004560639684398        2.5036072578667246     
   2.2017888640070953        2.5028415201683005     
   2.2031216640457512        2.5020760166737870     
   2.2044544640844066        2.5013107473115510     
   2.2057872641230625        2.5005457120099841     
   2.2071200641617179        2.4997809106974955     
   2.2084528642003733        2.4990163433025208     
   2.2097856642390292        2.4982520097535144     
   2.2111184642776847        2.4974879099789549     
   2.2124512643163401        2.4967240439073386     
   2.2137840643549960        2.4959604114671894     
   2.2151168643936514        2.4951970125870488     
   2.2164496644323073        2.4944338471954817     
   2.2177824644709627        2.4936709152210756     
   2.2191152645096182        2.4929082165924372     
   2.2204480645482740        2.4921457512381973     
   2.2217808645869295        2.4913835190870097     
   2.2231136646255849        2.4906215200675459     
   2.2244464646642408        2.4898597541085032     
   2.2257792647028962        2.4890982211386001     
   2.2271120647415517        2.4883369210865727     
   2.2284448647802075        2.4875758538811841     
   2.2297776648188630        2.4868150194512180     
   2.2311104648575188        2.4860544177254775     
   2.2324432648961743        2.4852940486327912     
   2.2337760649348297        2.4845339121020054     
   2.2351088649734856        2.4837740080619897     
   2.2364416650121410        2.4830143364416384     
   2.2377744650507965        2.4822548971698617     
   2.2391072650894523        2.4814956901755982     
   2.2404400651281078        2.4807367153878030     
   2.2417728651667637        2.4799779727354552     
   2.2431056652054191        2.4792194621475558     
   2.2444384652440745        2.4784611835531249     
   2.2457712652827304        2.4777031368812090     
   2.2471040653213858        2.4769453220608733     
   2.2484368653600413        2.4761877390212037     
   2.2497696653986972        2.4754303876913095     
   2.2511024654373526        2.4746732680003225     
   2.2524352654760085        2.4739163798773931     
   2.2537680655146639        2.4731597232516971     
   2.2551008655533193        2.4724032980524293     
   2.2564336655919752        2.4716471042088073     
   2.2577664656306307        2.4708911416500707     
   2.2590992656692861        2.4701354103054785     
   2.2604320657079420        2.4693799101043137     
   2.2617648657465974        2.4686246409758805     
   2.2630976657852528        2.4678696028495035     
   2.2644304658239087        2.4671147956545312     
   2.2657632658625642        2.4663602193203316     
   2.2670960659012200        2.4656058737762940     
   2.2684288659398755        2.4648517589518324     
   2.2697616659785309        2.4640978747763786     
   2.2710944660171868        2.4633442211793892     
   2.2724272660558422        2.4625907980903388     
   2.2737600660944977        2.4618376054387263     
   2.2750928661331535        2.4610846431540732     
   2.2764256661718090        2.4603319111659192     
   2.2777584662104648        2.4595794094038275     
   2.2790912662491203        2.4588271377973832     
   2.2804240662877757        2.4580750962761906     
   2.2817568663264316        2.4573232847698794     
   2.2830896663650870        2.4565717032080974     
   2.2844224664037425        2.4558203515205155     
   2.2857552664423983        2.4550692296368246     
   2.2870880664810538        2.4543183374867397     
   2.2884208665197092        2.4535676749999960     
   2.2897536665583651        2.4528172421063501     
   2.2910864665970205        2.4520670387355783     
   2.2924192666356764        2.4513170648174816     
   2.2937520666743318        2.4505673202818801     
   2.2950848667129873        2.4498178050586183     
   2.2964176667516432        2.4490685190775570     
   2.2977504667902986        2.4483194622685831     
   2.2990832668289540        2.4475706345616053     
   2.3004160668676099        2.4468220358865485     
   2.3017488669062653        2.4460736661733642     
   2.3030816669449212        2.4453255253520232     
   2.3044144669835767        2.4445776133525192     
   2.3057472670222321        2.4438299301048634     
   2.3070800670608880        2.4430824755390939     
   2.3084128670995434        2.4423352495852662     
   2.3097456671381988        2.4415882521734571     
   2.3110784671768547        2.4408414832337684     
   2.3124112672155102        2.4400949426963203     
   2.3137440672541656        2.4393486304912546     
   2.3150768672928215        2.4386025465487355     
   2.3164096673314769        2.4378566907989478     
   2.3177424673701328        2.4371110631720976     
   2.3190752674087882        2.4363656635984121     
   2.3204080674474437        2.4356204920081423     
   2.3217408674860995        2.4348755483315561     
   2.3230736675247550        2.4341308324989468     
   2.3244064675634104        2.4333863444406267     
   2.3257392676020663        2.4326420840869312     
   2.3270720676407217        2.4318980513682145     
   2.3284048676793776        2.4311542462148537     
   2.3297376677180330        2.4304106685572480     
   2.3310704677566885        2.4296673183258171     
   2.3324032677953443        2.4289241954510006     
   2.3337360678339998        2.4281812998632604     
   2.3350688678726552        2.4274386314930818     
   2.3364016679113111        2.4266961902709667     
   2.3377344679499665        2.4259539761274436     
   2.3390672679886220        2.4252119889930577     
   2.3404000680272778        2.4244702287983797     
   2.3417328680659333        2.4237286954739954     
   2.3430656681045892        2.4229873889505185     
   2.3443984681432446        2.4222463091585809     
   2.3457312681819000        2.4215054560288358     
   2.3470640682205559        2.4207648294919557     
   2.3483968682592113        2.4200244294786386     
   2.3497296682978668        2.4192842559196013     
   2.3510624683365227        2.4185443087455796     
   2.3523952683751781        2.4178045878873351     
   2.3537280684138340        2.4170650932756472     
   2.3550608684524894        2.4163258248413171     
   2.3563936684911448        2.4155867825151689     
   2.3577264685298007        2.4148479662280451     
   2.3590592685684562        2.4141093759108117     
   2.3603920686071116        2.4133710114943550     
   2.3617248686457675        2.4126328729095814     
   2.3630576686844229        2.4118949600874204     
   2.3643904687230788        2.4111572729588202     
   2.3657232687617342        2.4104198114547533     
   2.3670560688003897        2.4096825755062103     
   2.3683888688390455        2.4089455650442049     
   2.3697216688777010        2.4082087799997707     
   2.3710544689163564        2.4074722203039642     
   2.3723872689550123        2.4067358858878585     
   2.3737200689936677        2.4059997766825543     
   2.3750528690323232        2.4052638926191663     
   2.3763856690709790        2.4045282336288389     
   2.3777184691096345        2.4037927996427277     
   2.3790512691482903        2.4030575905920175     
   2.3803840691869458        2.4023226064079091     
   2.3817168692256012        2.4015878470216285     
   2.3830496692642571        2.4008533123644171     
   2.3843824693029125        2.4001190023675418     
   2.3857152693415680        2.3993849169622918     
   2.3870480693802238        2.3986510560799719     
   2.3883808694188793        2.3979174196519120     
   2.3897136694575352        2.3971840076094622     
   2.3910464694961906        2.3964508198839924     
   2.3923792695348460        2.3957178564068946     
   2.3937120695735019        2.3949851171095817     
   2.3950448696121573        2.3942526019234887     
   2.3963776696508128        2.3935203107800684     
   2.3977104696894687        2.3927882436107963     
   2.3990432697281241        2.3920564003471707     
   2.4003760697667795        2.3913247809207077     
   2.4017088698054354        2.3905933852629468     
   2.4030416698440908        2.3898622133054470     
   2.4043744698827467        2.3891312649797891     
   2.4057072699214022        2.3884005402175732     
   2.4070400699600576        2.3876700389504233     
   2.4083728699987135        2.3869397611099812     
   2.4097056700373689        2.3862097066279122     
   2.4110384700760243        2.3854798754359003     
   2.4123712701146802        2.3847502674656509     
   2.4137040701533357        2.3840208826488918     
   2.4150368701919915        2.3832917209173696     
   2.4163696702306470        2.3825627822028546     
   2.4177024702693024        2.3818340664371340     
   2.4190352703079583        2.3811055735520190     
   2.4203680703466137        2.3803773034793414     
   2.4217008703852692        2.3796492561509512     
   2.4230336704239250        2.3789214314987230     
   2.4243664704625805        2.3781938294545495     
   2.4256992705012359        2.3774664499503460     
   2.4270320705398918        2.3767392929180469     
   2.4283648705785472        2.3760123582896093     
   2.4296976706172031        2.3752856459970082     
   2.4310304706558585        2.3745591559722428     
   2.4323632706945140        2.3738328881473323     
   2.4336960707331698        2.3731068424543134     
   2.4350288707718253        2.3723810188252483     
   2.4363616708104807        2.3716554171922182     
   2.4376944708491366        2.3709300374873230     
   2.4390272708877920        2.3702048796426869     
   2.4403600709264479        2.3694799435904508     
   2.4416928709651033        2.3687552292627800     
   2.4430256710037588        2.3680307365918609     
   2.4443584710424147        2.3673064655098952     
   2.4456912710810701        2.3665824159491118     
   2.4470240711197255        2.3658585878417568     
   2.4483568711583814        2.3651349811200970     
   2.4496896711970368        2.3644115957164211     
   2.4510224712356923        2.3636884315630402     
   2.4523552712743482        2.3629654885922817     
   2.4536880713130036        2.3622427667364954     
   2.4550208713516595        2.3615202659280543     
   2.4563536713903149        2.3607979860993487     
   2.4576864714289703        2.3600759271827929     
   2.4590192714676262        2.3593540891108193     
   2.4603520715062817        2.3586324718158802     
   2.4616848715449371        2.3579110752304513     
   2.4630176715835930        2.3571898992870284     
   2.4643504716222484        2.3564689439181259     
   2.4656832716609043        2.3557482090562814     
   2.4670160716995597        2.3550276946340514     
   2.4683488717382152        2.3543074005840130     
   2.4696816717768710        2.3535873268387655     
   2.4710144718155265        2.3528674733309276     
   2.4723472718541819        2.3521478399931390     
   2.4736800718928378        2.3514284267580581     
   2.4750128719314932        2.3507092335583670     
   2.4763456719701491        2.3499902603267677     
   2.4776784720088045        2.3492715069959806     
   2.4790112720474600        2.3485529734987503     
   2.4803440720861158        2.3478346597678366     
   2.4816768721247713        2.3471165657360258     
   2.4830096721634267        2.3463986913361210     
   2.4843424722020826        2.3456810365009475     
   2.4856752722407380        2.3449636011633492     
   2.4870080722793935        2.3442463852561941     
   2.4883408723180493        2.3435293887123660     
   2.4896736723567048        2.3428126114647743     
   2.4910064723953607        2.3420960534463435     
   2.4923392724340161        2.3413797145900244     
   2.4936720724726715        2.3406635948287833     
   2.4950048725113274        2.3399476940956108     
   2.4963376725499828        2.3392320123235146     
   2.4976704725886383        2.3385165494455258     
   2.4990032726272942        2.3378013053946942     
   2.5003360726659496        2.3370862801040899     
   2.5016688727046055        2.3363714735068055     
   2.5030016727432609        2.3356568855359536     
   2.5043344727819163        2.3349425161246646     
   2.5056672728205722        2.3342283652060911     
   2.5070000728592277        2.3335144327134074     
   2.5083328728978831        2.3328007185798070     
   2.5096656729365390        2.3320872227385032     
   2.5109984729751944        2.3313739451227309     
   2.5123312730138498        2.3306608856657443     
   2.5136640730525057        2.3299480443008198     
   2.5149968730911612        2.3292354209612522     
   2.5163296731298170        2.3285230155803576     
   2.5176624731684725        2.3278108280914727     
   2.5189952732071279        2.3270988584279557     
   2.5203280732457838        2.3263871065231809     
   2.5216608732844392        2.3256755723105487     
   2.5229936733230947        2.3249642557234762     
   2.5243264733617505        2.3242531566954003     
   2.5256592734004060        2.3235422751597814     
   2.5269920734390618        2.3228316110500979     
   2.5283248734777173        2.3221211642998498     
   2.5296576735163727        2.3214109348425560     
   2.5309904735550286        2.3207009226117585     
   2.5323232735936840        2.3199911275410154     
   2.5336560736323395        2.3192815495639079     
   2.5349888736709953        2.3185721886140374     
   2.5363216737096508        2.3178630446250263     
   2.5376544737483062        2.3171541175305150     
   2.5389872737869621        2.3164454072641649     
   2.5403200738256175        2.3157369137596593     
   2.5416528738642734        2.3150286369507009     
   2.5429856739029288        2.3143205767710122     
   2.5443184739415843        2.3136127331543368     
   2.5456512739802402        2.3129051060344361     
   2.5469840740188956        2.3121976953450960     
   2.5483168740575510        2.3114905010201192     
   2.5496496740962069        2.3107835229933302     
   2.5509824741348623        2.3100767611985726     
   2.5523152741735182        2.3093702155697122     
   2.5536480742121737        2.3086638860406326     
   2.5549808742508291        2.3079577725452403     
   2.5563136742894850        2.3072518750174584     
   2.5576464743281404        2.3065461933912341     
   2.5589792743667958        2.3058407276005330     
   2.5603120744054517        2.3051354775793400     
   2.5616448744441072        2.3044304432616611     
   2.5629776744827630        2.3037256245815239     
   2.5643104745214185        2.3030210214729734     
   2.5656432745600739        2.3023166338700771     
   2.5669760745987298        2.3016124617069207     
   2.5683088746373852        2.3009085049176123     
   2.5696416746760407        2.3002047634362786     
   2.5709744747146965        2.2995012371970653     
   2.5723072747533520        2.2987979261341422     
   2.5736400747920074        2.2980948301816961     
   2.5749728748306633        2.2973919492739325     
   2.5763056748693187        2.2966892833450827     
   2.5776384749079746        2.2959868323293917     
   2.5789712749466300        2.2952845961611277     
   2.5803040749852855        2.2945825747745805     
   2.5816368750239413        2.2938807681040565     
   2.5829696750625968        2.2931791760838851     
   2.5843024751012522        2.2924777986484139     
   2.5856352751399081        2.2917766357320124     
   2.5869680751785635        2.2910756872690667     
   2.5883008752172194        2.2903749531939881     
   2.5896336752558748        2.2896744334412036     
   2.5909664752945303        2.2889741279451634     
   2.5922992753331862        2.2882740366403338     
   2.5936320753718416        2.2875741594612062     
   2.5949648754104970        2.2868744963422873     
   2.5962976754491529        2.2861750472181064     
   2.5976304754878083        2.2854758120232135     
   2.5989632755264638        2.2847767906921765     
   2.6002960755651197        2.2840779831595848     
   2.6016288756037751        2.2833793893600469     
   2.6029616756424310        2.2826810092281917     
   2.6042944756810864        2.2819828426986688     
   2.6056272757197418        2.2812848897061455     
   2.6069600757583977        2.2805871501853123     
   2.6082928757970532        2.2798896240708770     
   2.6096256758357086        2.2791923112975687     
   2.6109584758743645        2.2784952118001365     
   2.6122912759130199        2.2777983255133503     
   2.6136240759516758        2.2771016523719956     
   2.6149568759903312        2.2764051923108837     
   2.6162896760289867        2.2757089452648414     
   2.6176224760676425        2.2750129111687185     
   2.6189552761062980        2.2743170899573824     
   2.6202880761449534        2.2736214815657236     
   2.6216208761836093        2.2729260859286482     
   2.6229536762222647        2.2722309029810837     
   2.6242864762609202        2.2715359326579807     
   2.6256192762995760        2.2708411748943056     
   2.6269520763382315        2.2701466296250463     
   2.6282848763768873        2.2694522967852104     
   2.6296176764155428        2.2687581763098272     
   2.6309504764541982        2.2680642681339420     
   2.6322832764928541        2.2673705721926227     
   2.6336160765315095        2.2666770884209577     
   2.6349488765701650        2.2659838167540531     
   2.6362816766088208        2.2652907571270355     
   2.6376144766474763        2.2645979094750524     
   2.6389472766861322        2.2639052737332706     
   2.6402800767247876        2.2632128498368753     
   2.6416128767634430        2.2625206377210736     
   2.6429456768020989        2.2618286373210914     
   2.6442784768407543        2.2611368485721757     
   2.6456112768794098        2.2604452714095906     
   2.6469440769180657        2.2597539057686213     
   2.6482768769567211        2.2590627515845743     
   2.6496096769953765        2.2583718087927744     
   2.6509424770340324        2.2576810773285660     
   2.6522752770726878        2.2569905571273141     
   2.6536080771113437        2.2563002481244028     
   2.6549408771499992        2.2556101502552370     
   2.6562736771886546        2.2549202634552401     
   2.6576064772273105        2.2542305876598543     
   2.6589392772659659        2.2535411228045459     
   2.6602720773046213        2.2528518688247958     
   2.6616048773432772        2.2521628256561081     
   2.6629376773819327        2.2514739932340051     
   2.6642704774205885        2.2507853714940276     
   2.6656032774592440        2.2500969603717400     
   2.6669360774978994        2.2494087598027233     
   2.6682688775365553        2.2487207697225782     
   2.6696016775752107        2.2480329900669265     
   2.6709344776138662        2.2473454207714094     
   2.6722672776525220        2.2466580617716860     
   2.6736000776911775        2.2459709130034380     
   2.6749328777298333        2.2452839744023643     
   2.6762656777684888        2.2445972459041843     
   2.6775984778071442        2.2439107274446384     
   2.6789312778458001        2.2432244189594841     
   2.6802640778844555        2.2425383203845004     
   2.6815968779231110        2.2418524316554866     
   2.6829296779617668        2.2411667527082586     
   2.6842624780004223        2.2404812834786547     
   2.6855952780390777        2.2397960239025325     
   2.6869280780777336        2.2391109739157669     
   2.6882608781163890        2.2384261334542566     
   2.6895936781550449        2.2377415024539151     
   2.6909264781937003        2.2370570808506796     
   2.6922592782323558        2.2363728685805051     
   2.6935920782710117        2.2356888655793639     
   2.6949248783096671        2.2350050717832528     
   2.6962576783483225        2.2343214871281858     
   2.6975904783869784        2.2336381115501940     
   2.6989232784256338        2.2329549449853325     
   2.7002560784642897        2.2322719873696726     
   2.7015888785029452        2.2315892386393066     
   2.7029216785416006        2.2309066987303461     
   2.7042544785802565        2.2302243675789226     
   2.7055872786189119        2.2295422451211859     
   2.7069200786575673        2.2288603312933080     
   2.7082528786962232        2.2281786260314767     
   2.7095856787348787        2.2274971292719017     
   2.7109184787735341        2.2268158409508128     
   2.7122512788121900        2.2261347610044573     
   2.7135840788508454        2.2254538893691032     
   2.7149168788895013        2.2247732259810382     
   2.7162496789281567        2.2240927707765685     
   2.7175824789668122        2.2234125236920192     
   2.7189152790054680        2.2227324846637386     
   2.7202480790441235        2.2220526536280896     
   2.7215808790827789        2.2213730305214585     
   2.7229136791214348        2.2206936152802474     
   2.7242464791600902        2.2200144078408819     
   2.7255792791987461        2.2193354081398047     
   2.7269120792374015        2.2186566161134769     
   2.7282448792760570        2.2179780316983808     
   2.7295776793147128        2.2172996548310184     
   2.7309104793533683        2.2166214854479103     
   2.7322432793920237        2.2159435234855960     
   2.7335760794306796        2.2152657688806348     
   2.7349088794693350        2.2145882215696071     
   2.7362416795079905        2.2139108814891100     
   2.7375744795466463        2.2132337485757607     
   2.7389072795853018        2.2125568227661980     
   2.7402400796239577        2.2118801039970770     
   2.7415728796626131        2.2112035922050746     
   2.7429056797012685        2.2105272873268853     
   2.7442384797399244        2.2098511892992234     
   2.7455712797785798        2.2091752980588235     
   2.7469040798172353        2.2084996135424388     
   2.7482368798558912        2.2078241356868413     
   2.7495696798945466        2.2071488644288242     
   2.7509024799332025        2.2064737997051984     
   2.7522352799718579        2.2057989414527941     
   2.7535680800105133        2.2051242896084613     
   2.7549008800491692        2.2044498441090696     
   2.7562336800878247        2.2037756048915074     
   2.7575664801264801        2.2031015718926819     
   2.7588992801651360        2.2024277450495213     
   2.7602320802037914        2.2017541242989727     
   2.7615648802424468        2.2010807095780001     
   2.7628976802811027        2.2004075008235895     
   2.7642304803197582        2.1997344979727447     
   2.7655632803584140        2.1990617009624898     
   2.7668960803970695        2.1983891097298680     
   2.7682288804357249        2.1977167242119404     
   2.7695616804743808        2.1970445443457884     
   2.7708944805130362        2.1963725700685135     
   2.7722272805516917        2.1957008013172348     
   2.7735600805903475        2.1950292380290914     
   2.7748928806290030        2.1943578801412427     
   2.7762256806676588        2.1936867275908640     
   2.7775584807063143        2.1930157803151538     
   2.7788912807449697        2.1923450382513274     
   2.7802240807836256        2.1916745013366210     
   2.7815568808222810        2.1910041695082874     
   2.7828896808609365        2.1903340427036002     
   2.7842224808995923        2.1896641208598524     
   2.7855552809382478        2.1889944039143572     
   2.7868880809769037        2.1883248918044442     
   2.7882208810155591        2.1876555844674637     
   2.7895536810542145        2.1869864818407851     
   2.7908864810928704        2.1863175838617979     
   2.7922192811315258        2.1856488904679088     
   2.7935520811701813        2.1849804015965439     
   2.7948848812088372        2.1843121171851516     
   2.7962176812474926        2.1836440371711956     
   2.7975504812861480        2.1829761614921592     
   2.7988832813248039        2.1823084900855472     
   2.8002160813634593        2.1816410228888818     
   2.8015488814021152        2.1809737598397048     
   2.8028816814407707        2.1803067008755752     
   2.8042144814794261        2.1796398459340747     
   2.8055472815180820        2.1789731949528011     
   2.8068800815567374        2.1783067478693736     
   2.8082128815953928        2.1776405046214271     
   2.8095456816340487        2.1769744651466203     
   2.8108784816727042        2.1763086293826261     
   2.8122112817113600        2.1756429972671398     
   2.8135440817500155        2.1749775687378747     
   2.8148768817886709        2.1743123437325633     
   2.8162096818273268        2.1736473221889558     
   2.8175424818659822        2.1729825040448252     
   2.8188752819046377        2.1723178892379584     
   2.8202080819432935        2.1716534777061645     
   2.8215408819819490        2.1709892693872717     
   2.8228736820206044        2.1703252642191266     
   2.8242064820592603        2.1696614621395938     
   2.8255392820979157        2.1689978630865578     
   2.8268720821365716        2.1683344669979236     
   2.8282048821752270        2.1676712738116128     
   2.8295376822138825        2.1670082834655666     
   2.8308704822525383        2.1663454958977453     
   2.8322032822911938        2.1656829110461309     
   2.8335360823298492        2.1650205288487179     
   2.8348688823685051        2.1643583492435261     
   2.8362016824071605        2.1636963721685918     
   2.8375344824458164        2.1630345975619689     
   2.8388672824844718        2.1623730253617341     
   2.8402000825231273        2.1617116555059792     
   2.8415328825617832        2.1610504879328154     
   2.8428656826004386        2.1603895225803753     
   2.8441984826390940        2.1597287593868084     
   2.8455312826777499        2.1590681982902828     
   2.8468640827164053        2.1584078392289876     
   2.8481968827550608        2.1577476821411299     
   2.8495296827937167        2.1570877269649329     
   2.8508624828323721        2.1564279736386438     
   2.8521952828710280        2.1557684221005240     
   2.8535280829096834        2.1551090722888571     
   2.8548608829483388        2.1544499241419430     
   2.8561936829869947        2.1537909775981028     
   2.8575264830256502        2.1531322325956750     
   2.8588592830643056        2.1524736890730187     
   2.8601920831029615        2.1518153469685068     
   2.8615248831416169        2.1511572062205393     
   2.8628576831802728        2.1504992667675285     
   2.8641904832189282        2.1498415285479062     
   2.8655232832575837        2.1491839915001263     
   2.8668560832962395        2.1485266555626592     
   2.8681888833348950        2.1478695206739942     
   2.8695216833735504        2.1472125867726404     
   2.8708544834122063        2.1465558537971230     
   2.8721872834508617        2.1458993216859898     
   2.8735200834895172        2.1452429903778061     
   2.8748528835281730        2.1445868598111537     
   2.8761856835668285        2.1439309299246365     
   2.8775184836054843        2.1432752006568756     
   2.8788512836441398        2.1426196719465107     
   2.8801840836827952        2.1419643437321998     
   2.8815168837214511        2.1413092159526208     
   2.8828496837601065        2.1406542885464694     
   2.8841824837987620        2.1399995614524632     
   2.8855152838374178        2.1393450346093337     
   2.8868480838760733        2.1386907079558326     
   2.8881808839147292        2.1380365814307321     
   2.8895136839533846        2.1373826549728245     
   2.8908464839920400        2.1367289285209141     
   2.8921792840306959        2.1360754020138306     
   2.8935120840693513        2.1354220753904212     
   2.8948448841080068        2.1347689485895476     
   2.8961776841466627        2.1341160215500965     
   2.8975104841853181        2.1334632942109675     
   2.8988432842239740        2.1328107665110840     
   2.9001760842626294        2.1321584383893826     
   2.9015088843012848        2.1315063097848239     
   2.9028416843399407        2.1308543806363831     
   2.9041744843785962        2.1302026508830583     
   2.9055072844172516        2.1295511204638600     
   2.9068400844559075        2.1288997893178250     
   2.9081728844945629        2.1282486573840012     
   2.9095056845332183        2.1275977246014612     
   2.9108384845718742        2.1269469909092935     
   2.9121712846105297        2.1262964562466045     
   2.9135040846491855        2.1256461205525210     
   2.9148368846878410        2.1249959837661874     
   2.9161696847264964        2.1243460458267673     
   2.9175024847651523        2.1236963066734416     
   2.9188352848038077        2.1230467662454124     
   2.9201680848424632        2.1223974244818979     
   2.9215008848811190        2.1217482813221351     
   2.9228336849197745        2.1210993367053810     
   2.9241664849584303        2.1204505905709112     
   2.9254992849970858        2.1198020428580175     
   2.9268320850357412        2.1191536935060129     
   2.9281648850743971        2.1185055424542272     
   2.9294976851130525        2.1178575896420107     
   2.9308304851517080        2.1172098350087305     
   2.9321632851903638        2.1165622784937712     
   2.9334960852290193        2.1159149200365399     
   2.9348288852676747        2.1152677595764584     
   2.9361616853063306        2.1146207970529693     
   2.9374944853449860        2.1139740324055336     
   2.9388272853836419        2.1133274655736276     
   2.9401600854222973        2.1126810964967504     
   2.9414928854609528        2.1120349251144184     
   2.9428256854996087        2.1113889513661643     
   2.9441584855382641        2.1107431751915415     
   2.9454912855769195        2.1100975965301227     
   2.9468240856155754        2.1094522153214958     
   2.9481568856542308        2.1088070315052700     
   2.9494896856928867        2.1081620450210719     
   2.9508224857315422        2.1075172558085473     
   2.9521552857701976        2.1068726638073585     
   2.9534880858088535        2.1062282689571887     
   2.9548208858475089        2.1055840711977378     
   2.9561536858861643        2.1049400704687260     
   2.9574864859248202        2.1042962667098886     
   2.9588192859634757        2.1036526598609844     
   2.9601520860021311        2.1030092498617856     
   2.9614848860407870        2.1023660366520862     
   2.9628176860794424        2.1017230201716957     
   2.9641504861180983        2.1010802003604452     
   2.9654832861567537        2.1004375771581820     
   2.9668160861954092        2.0997951505047725     
   2.9681488862340650        2.0991529203401016     
   2.9694816862727205        2.0985108866040729     
   2.9708144863113759        2.0978690492366074     
   2.9721472863500318        2.0972274081776447     
   2.9734800863886872        2.0965859633671426     
   2.9748128864273431        2.0959447147450780     
   2.9761456864659985        2.0953036622514478     
   2.9774784865046540        2.0946628058262644     
   2.9788112865433098        2.0940221454095571     
   2.9801440865819653        2.0933816809413792     
   2.9814768866206207        2.0927414123617982     
   2.9828096866592766        2.0921013396108989     
   2.9841424866979320        2.0914614626287884     
   2.9854752867365875        2.0908217813555887     
   2.9868080867752433        2.0901822957314429     
   2.9881408868138988        2.0895430056965099     
   2.9894736868525547        2.0889039111909686     
   2.9908064868912101        2.0882650121550146     
   2.9921392869298655        2.0876263085288649     
   2.9934720869685214        2.0869878002527491     
   2.9948048870071768        2.0863494872669208     
   2.9961376870458323        2.0857113695116505     
   2.9974704870844882        2.0850734469272236     
   2.9988032871231436        2.0844357194539502     
   3.0001360871617995        2.0837981870321514     
   3.0014688872004549        2.0831608496021699     
   3.0028016872391103        2.0825237071043685     
   3.0041344872777662        2.0818867594791266     
   3.0054672873164217        2.0812500066668402     
   3.0068000873550771        2.0806134486079260     
   3.0081328873937330        2.0799770852428159     
   3.0094656874323884        2.0793409165119643     
   3.0107984874710443        2.0787049423558415     
   3.0121312875096997        2.0780691627149350     
   3.0134640875483552        2.0774335775297512     
   3.0147968875870110        2.0767981867408163     
   3.0161296876256665        2.0761629902886729     
   3.0174624876643219        2.0755279881138824     
   3.0187952877029778        2.0748931801570243     
   3.0201280877416332        2.0742585663586959     
   3.0214608877802887        2.0736241466595136     
   3.0227936878189445        2.0729899210001115     
   3.0241264878576000        2.0723558893211407     
   3.0254592878962558        2.0717220515632722     
   3.0267920879349113        2.0710884076671947     
   3.0281248879735667        2.0704549575736144     
   3.0294576880122226        2.0698217012232565     
   3.0307904880508780        2.0691886385568625     
   3.0321232880895335        2.0685557695151964     
   3.0334560881281893        2.0679230940390343     
   3.0347888881668448        2.0672906120691752     
   3.0361216882055007        2.0666583235464326     
   3.0374544882441561        2.0660262284116424     
   3.0387872882828115        2.0653943266056545     
   3.0401200883214674        2.0647626180693388     
   3.0414528883601228        2.0641311027435822     
   3.0427856883987783        2.0634997805692921     
   3.0441184884374342        2.0628686514873911     
   3.0454512884760896        2.0622377154388216     
   3.0467840885147450        2.0616069723645438     
   3.0481168885534009        2.0609764222055356     
   3.0494496885920563        2.0603460649027938     
   3.0507824886307122        2.0597159003973307     
   3.0521152886693677        2.0590859286301799     
   3.0534480887080231        2.0584561495423914     
   3.0547808887466790        2.0578265630750332     
   3.0561136887853344        2.0571971691691919     
   3.0574464888239898        2.0565679677659716     
   3.0587792888626457        2.0559389588064940     
   3.0601120889013012        2.0553101422319004     
   3.0614448889399570        2.0546815179833491     
   3.0627776889786125        2.0540530860020159     
   3.0641104890172679        2.0534248462290954     
   3.0654432890559238        2.0527967986058000     
   3.0667760890945792        2.0521689430733598     
   3.0681088891332347        2.0515412795730223     
   3.0694416891718905        2.0509138080460549     
   3.0707744892105460        2.0502865284337406     
   3.0721072892492014        2.0496594406773840     
   3.0734400892878573        2.0490325447183029     
   3.0747728893265127        2.0484058404978347     
   3.0761056893651686        2.0477793279573371     
   3.0774384894038240        2.0471530070381840     
   3.0787712894424795        2.0465268776817664     
   3.0801040894811353        2.0459009398294947     
   3.0814368895197908        2.0452751934227962     
   3.0827696895584462        2.0446496384031168     
   3.0841024895971021        2.0440242747119197     
   3.0854352896357575        2.0433991022906866     
   3.0867680896744134        2.0427741210809169     
   3.0881008897130688        2.0421493310241279     
   3.0894336897517243        2.0415247320618537     
   3.0907664897903802        2.0409003241356483     
   3.0920992898290356        2.0402761071870827     
   3.0934320898676910        2.0396520811577439     
   3.0947648899063469        2.0390282459892415     
   3.0960976899450023        2.0384046016231974     
   3.0974304899836578        2.0377811480012555     
   3.0987632900223137        2.0371578850650742     
   3.1000960900609691        2.0365348127563330     
   3.1014288900996250        2.0359119310167273     
   3.1027616901382804        2.0352892397879705     
   3.1040944901769358        2.0346667390117954     
   3.1054272902155917        2.0340444286299491     
   3.1067600902542472        2.0334223085842007     
   3.1080928902929026        2.0328003788163338     
   3.1094256903315585        2.0321786392681518     
   3.1107584903702139        2.0315570898814750     
   3.1120912904088698        2.0309357305981424     
   3.1134240904475252        2.0303145613600098     
   3.1147568904861807        2.0296935821089512     
   3.1160896905248365        2.0290727927868577     
   3.1174224905634920        2.0284521933356392     
   3.1187552906021474        2.0278317836972235     
   3.1200880906408033        2.0272115638135544     
   3.1214208906794587        2.0265915336265952     
   3.1227536907181146        2.0259716930783265     
   3.1240864907567700        2.0253520421107467     
   3.1254192907954255        2.0247325806658720     
   3.1267520908340813        2.0241133086857350     
   3.1280848908727368        2.0234942261123887     
   3.1294176909113922        2.0228753328879012     
   3.1307504909500481        2.0222566289543589     
   3.1320832909887035        2.0216381142538680     
   3.1334160910273590        2.0210197887285499     
   3.1347488910660148        2.0204016523205457     
   3.1360816911046703        2.0197837049720113     
   3.1374144911433262        2.0191659466251224     
   3.1387472911819816        2.0185483772220740     
   3.1400800912206370        2.0179309967050747     
   3.1414128912592929        2.0173138050163537     
   3.1427456912979483        2.0166968020981586     
   3.1440784913366038        2.0160799878927502     
   3.1454112913752597        2.0154633623424121     
   3.1467440914139151        2.0148469253894437     
   3.1480768914525710        2.0142306769761591     
   3.1494096914912264        2.0136146170448961     
   3.1507424915298818        2.0129987455380047     
   3.1520752915685377        2.0123830623978556     
   3.1534080916071932        2.0117675675668347     
   3.1547408916458486        2.0111522609873478     
   3.1560736916845045        2.0105371426018177     
   3.1574064917231599        2.0099222123526834     
   3.1587392917618153        2.0093074701824039     
   3.1600720918004712        2.0086929160334543     
   3.1614048918391267        2.0080785498483267     
   3.1627376918777825        2.0074643715695326     
   3.1640704919164380        2.0068503811395999     
   3.1654032919550934        2.0062365785010732     
   3.1667360919937493        2.0056229635965179     
   3.1680688920324047        2.0050095363685116     
   3.1694016920710602        2.0043962967596567     
   3.1707344921097160        2.0037832447125656     
   3.1720672921483715        2.0031703801698741     
   3.1734000921870273        2.0025577030742325     
   3.1747328922256828        2.0019452133683080     
   3.1760656922643382        2.0013329109947890     
   3.1773984923029941        2.0007207958963775     
   3.1787312923416495        2.0001088680157961     
   3.1800640923803050        1.9994971272957822     
   3.1813968924189608        1.9988855736790925     
   3.1827296924576163        1.9982742071085005     
   3.1840624924962717        1.9976630275267979     
   3.1853952925349276        1.9970520348767933     
   3.1867280925735830        1.9964412291013121     
   3.1880608926122389        1.9958306101431984     
   3.1893936926508943        1.9952201779453140     
   3.1907264926895498        1.9946099324505377     
   3.1920592927282057        1.9939998736017635     
   3.1933920927668611        1.9933900013419081     
   3.1947248928055165        1.9927803156139001     
   3.1960576928441724        1.9921708163606884     
   3.1973904928828278        1.9915615035252396     
   3.1987232929214837        1.9909523770505375     
   3.2000560929601392        1.9903434368795816     
   3.2013888929987946        1.9897346829553910     
   3.2027216930374505        1.9891261152210016     
   3.2040544930761059        1.9885177336194657     
   3.2053872931147613        1.9879095380938545     
   3.2067200931534172        1.9873015285872555     
   3.2080528931920727        1.9866937050427742     
   3.2093856932307281        1.9860860674035337     
   3.2107184932693840        1.9854786156126731     
   3.2120512933080394        1.9848713496133519     
   3.2133840933466953        1.9842642693487431     
   3.2147168933853507        1.9836573747620394     
   3.2160496934240062        1.9830506657964515     
   3.2173824934626620        1.9824441423952055     
   3.2187152935013175        1.9818378045015455     
   3.2200480935399729        1.9812316520587347     
   3.2213808935786288        1.9806256850100505     
   3.2227136936172842        1.9800199032987909     
   3.2240464936559401        1.9794143068682686     
   3.2253792936945955        1.9788088956618153     
   3.2267120937332510        1.9782036696227787     
   3.2280448937719068        1.9775986286945264     
   3.2293776938105623        1.9769937728204390     
   3.2307104938492177        1.9763891019439201     
   3.2320432938878736        1.9757846160083843     
   3.2333760939265290        1.9751803149572686     
   3.2347088939651849        1.9745761987340251     
   3.2360416940038403        1.9739722672821227     
   3.2373744940424958        1.9733685205450493     
   3.2387072940811517        1.9727649584663083     
   3.2400400941198071        1.9721615809894220     
   3.2413728941584625        1.9715583880579282     
   3.2427056941971184        1.9709553796153845     
   3.2440384942357738        1.9703525556053627     
   3.2453712942744293        1.9697499159714540     
   3.2467040943130852        1.9691474606572663     
   3.2480368943517406        1.9685451896064241     
   3.2493696943903965        1.9679431027625705     
   3.2507024944290519        1.9673412000693651     
   3.2520352944677073        1.9667394814704837     
   3.2533680945063632        1.9661379469096214     
   3.2547008945450187        1.9655365963304896     
   3.2560336945836741        1.9649354296768158     
   3.2573664946223300        1.9643344468923456     
   3.2586992946609854        1.9637336479208429     
   3.2600320946996413        1.9631330327060865     
   3.2613648947382967        1.9625326011918751     
   3.2626976947769522        1.9619323533220216     
   3.2640304948156080        1.9613322890403595     
   3.2653632948542635        1.9607324082907363     
   3.2666960948929189        1.9601327110170179     
   3.2680288949315748        1.9595331971630878     
   3.2693616949702302        1.9589338666728475     
   3.2706944950088856        1.9583347194902123     
   3.2720272950475415        1.9577357555591184     
   3.2733600950861970        1.9571369748235172     
   3.2746928951248528        1.9565383772273774     
   3.2760256951635083        1.9559399627146850     
   3.2773584952021637        1.9553417312294434     
   3.2786912952408196        1.9547436827156732     
   3.2800240952794750        1.9541458171174120     
   3.2813568953181305        1.9535481343787138     
   3.2826896953567863        1.9529506344436500     
   3.2840224953954418        1.9523533172563099     
   3.2853552954340977        1.9517561827607997     
   3.2866880954727531        1.9511592309012411     
   3.2880208955114085        1.9505624616217756     
   3.2893536955500644        1.9499658748665605     
   3.2906864955887198        1.9493694705797693     
   3.2920192956273753        1.9487732487055929     
   3.2933520956660312        1.9481772091882403     
   3.2946848957046866        1.9475813519719360     
   3.2960176957433420        1.9469856770009244     
   3.2973504957819979        1.9463901842194631     
   3.2986832958206533        1.9457948735718296     
   3.3000160958593092        1.9451997450023184     
   3.3013488958979647        1.9446047984552384     
   3.3026816959366201        1.9440100338749187     
   3.3040144959752760        1.9434154512057029     
   3.3053472960139314        1.9428210503919545     
   3.3066800960525868        1.9422268313780504     
   3.3080128960912427        1.9416327941083873     
   3.3093456961298982        1.9410389385273781     
   3.3106784961685540        1.9404452645794521     
   3.3120112962072095        1.9398517722090567     
   3.3133440962458649        1.9392584613606554     
   3.3146768962845208        1.9386653319787284     
   3.3160096963231762        1.9380723840077747     
   3.3173424963618316        1.9374796173923083     
   3.3186752964004875        1.9368870320768607     
   3.3200080964391430        1.9362946280059812     
   3.3213408964777984        1.9357024051242349     
   3.3226736965164543        1.9351103633762043     
   3.3240064965551097        1.9345185027064893     
   3.3253392965937656        1.9339268230597064     
   3.3266720966324210        1.9333353243804892     
   3.3280048966710765        1.9327440066134871     
   3.3293376967097323        1.9321528697033681     
   3.3306704967483878        1.9315619135948172     
   3.3320032967870432        1.9309711382325341     
   3.3333360968256991        1.9303805435612367     
   3.3346688968643545        1.9297901295256612     
   3.3360016969030104        1.9291998960705596     
   3.3373344969416658        1.9286098431406995     
   3.3386672969803213        1.9280199706808667     
   3.3400000970189772        1.9274302786358635     
   3.3413328970576326        1.9268407669505103     
   3.3426656970962880        1.9262514355696432     
   3.3439984971349439        1.9256622844381150     
   3.3453312971735993        1.9250733135007956     
   3.3466640972122552        1.9244845227025724     
   3.3479968972509107        1.9238959119883481     
   3.3493296972895661        1.9233074813030444     
   3.3506624973282220        1.9227192305915985     
   3.3519952973668774        1.9221311597989639     
   3.3533280974055328        1.9215432688701135     
   3.3546608974441887        1.9209555577500332     
   3.3559936974828442        1.9203680263837288     
   3.3573264975214996        1.9197806747162225     
   3.3586592975601555        1.9191935026925511     
   3.3599920975988109        1.9186065102577712     
   3.3613248976374668        1.9180196973569537     
   3.3626576976761222        1.9174330639351889     
   3.3639904977147776        1.9168466099375805     
   3.3653232977534335        1.9162603353092527     
   3.3666560977920890        1.9156742399953439     
   3.3679888978307444        1.9150883239410099     
   3.3693216978694003        1.9145025870914243     
   3.3706544979080557        1.9139170293917751     
   3.3719872979467116        1.9133316507872700     
   3.3733200979853670        1.9127464512231314     
   3.3746528980240225        1.9121614306445995     
   3.3759856980626783        1.9115765889969305     
   3.3773184981013338        1.9109919262253980     
   3.3786512981399892        1.9104074422752917     
   3.3799840981786451        1.9098231370919176     
   3.3813168982173005        1.9092390106206010     
   3.3826496982559560        1.9086550628066812     
   3.3839824982946118        1.9080712935955146     
   3.3853152983332673        1.9074877029324750     
   3.3866480983719232        1.9069042907629536     
   3.3879808984105786        1.9063210570323568     
   3.3893136984492340        1.9057380016861081     
   3.3906464984878899        1.9051551246696485     
   3.3919792985265453        1.9045724259284349     
   3.3933120985652008        1.9039899054079414     
   3.3946448986038567        1.9034075630536582     
   3.3959776986425121        1.9028253988110921     
   3.3973104986811680        1.9022434126257675     
   3.3986432987198234        1.9016616044432242     
   3.3999760987584788        1.9010799742090210     
   3.4013088987971347        1.9004985218687296     
   3.4026416988357902        1.8999172473679411     
   3.4039744988744456        1.8993361506522639     
   3.4053072989131015        1.8987552316673204     
   3.4066400989517569        1.8981744903587503     
   3.4079728989904123        1.8975939266722124     
   3.4093056990290682        1.8970135405533788     
   3.4106384990677237        1.8964333319479403     
   3.4119712991063795        1.8958533008016047     
   3.4133040991450350        1.8952734470600938     
   3.4146368991836904        1.8946937706691476     
   3.4159696992223463        1.8941142715745245     
   3.4173024992610017        1.8935349497219960     
   3.4186352992996571        1.8929558050573532     
   3.4199680993383130        1.8923768375264012     
   3.4213008993769685        1.8917980470749638     
   3.4226336994156243        1.8912194336488801     
   3.4239664994542798        1.8906409971940066     
   3.4252992994929352        1.8900627376562156     
   3.4266320995315911        1.8894846549813966     
   3.4279648995702465        1.8889067491154554     
   3.4292976996089020        1.8883290200043139     
   3.4306304996475578        1.8877514675939111     
   3.4319632996862133        1.8871740918302022     
   3.4332960997248692        1.8865968926591601     
   3.4346288997635246        1.8860198700267716     
   3.4359616998021800        1.8854430238790434     
   3.4372944998408359        1.8848663541619952     
   3.4386272998794913        1.8842898608216669     
   3.4399600999181468        1.8837135438041113     
   3.4412928999568027        1.8831374030554007     
   3.4426256999954581        1.8825614385216209     
   3.4439585000341135        1.8819856501488774     
   3.4452913000727694        1.8814100378832899     
   3.4466241001114248        1.8808346016709965     
   3.4479569001500807        1.8802593414581481     
   3.4492897001887362        1.8796842571909176     
   3.4506225002273916        1.8791093488154893     
   3.4519553002660475        1.8785346162780665     
   3.4532881003047029        1.8779600595248691     
   3.4546209003433583        1.8773856785021317     
   3.4559537003820142        1.8768114731561065     
   3.4572865004206697        1.8762374434330635     
   3.4586193004593255        1.8756635892792854     
   3.4599521004979810        1.8750899106410766     
   3.4612849005366364        1.8745164074647522     
   3.4626177005752923        1.8739430796966481     
   3.4639505006139477        1.8733699272831141     
   3.4652833006526031        1.8727969501705186     
   3.4666161006912590        1.8722241483052440     
   3.4679489007299145        1.8716515216336900     
   3.4692817007685699        1.8710790701022744     
   3.4706145008072258        1.8705067936574273     
   3.4719473008458812        1.8699346922456008     
   3.4732801008845371        1.8693627658132581     
   3.4746129009231925        1.8687910143068833     
   3.4759457009618480        1.8682194376729717     
   3.4772785010005038        1.8676480358580392     
   3.4786113010391593        1.8670768088086174     
   3.4799441010778147        1.8665057564712528     
   3.4812769011164706        1.8659348787925096     
   3.4826097011551260        1.8653641757189676     
   3.4839425011937819        1.8647936471972220     
   3.4852753012324373        1.8642232931738869     
   3.4866081012710928        1.8636531135955907     
   3.4879409013097487        1.8630831084089785     
   3.4892737013484041        1.8625132775607123     
   3.4906065013870595        1.8619436209974707     
   3.4919393014257154        1.8613741386659453     
   3.4932721014643708        1.8608048305128499     
   3.4946049015030263        1.8602356964849092     
   3.4959377015416822        1.8596667365288668     
   3.4972705015803376        1.8590979505914831     
   3.4986033016189935        1.8585293386195330     
   3.4999361016576489        1.8579609005598077     
   3.5012689016963043        1.8573926363591167     
   3.5026017017349602        1.8568245459642845     
   3.5039345017736157        1.8562566293221505     
   3.5052673018122711        1.8556888863795740     
   3.5066001018509270        1.8551213170834262     
   3.5079329018895824        1.8545539213805973     
   3.5092657019282383        1.8539866992179934     
   3.5105985019668937        1.8534196505425371     
   3.5119313020055491        1.8528527753011654     
   3.5132641020442050        1.8522860734408331     
   3.5145969020828605        1.8517195449085118     
   3.5159297021215159        1.8511531896511879     
   3.5172625021601718        1.8505870076158641     
   3.5185953021988272        1.8500209987495599     
   3.5199281022374826        1.8494551629993117     
   3.5212609022761385        1.8488895003121701     
   3.5225937023147940        1.8483240106352044     
   3.5239265023534498        1.8477586939154977     
   3.5252593023921053        1.8471935501001500     
   3.5265921024307607        1.8466285791362793     
   3.5279249024694166        1.8460637809710165     
   3.5292577025080720        1.8454991555515130     
   3.5305905025467275        1.8449347028249308     
   3.5319233025853833        1.8443704227384530     
   3.5332561026240388        1.8438063152392772     
   3.5345889026626947        1.8432423802746150     
   3.5359217027013501        1.8426786177916972     
   3.5372545027400055        1.8421150277377705     
   3.5385873027786614        1.8415516100600955     
   3.5399201028173168        1.8409883647059502     
   3.5412529028559723        1.8404252916226300     
   3.5425857028946282        1.8398623907574436     
   3.5439185029332836        1.8392996620577182     
   3.5452513029719395        1.8387371054707964     
   3.5465841030105949        1.8381747209440367     
   3.5479169030492503        1.8376125084248143     
   3.5492497030879062        1.8370504678605184     
   3.5505825031265617        1.8364885991985582     
   3.5519153031652171        1.8359269023863549     
   3.5532481032038730        1.8353653773713483     
   3.5545809032425284        1.8348040241009933     
   3.5559137032811838        1.8342428425227613     
   3.5572465033198397        1.8336818325841402     
   3.5585793033584951        1.8331209942326314     
   3.5599121033971510        1.8325603274157567     
   3.5612449034358065        1.8319998320810502     
   3.5625777034744619        1.8314395081760633     
   3.5639105035131178        1.8308793556483638     
   3.5652433035517732        1.8303193744455357     
   3.5665761035904286        1.8297595645151781     
   3.5679089036290845        1.8291999258049074     
   3.5692417036677400        1.8286404582623534     
   3.5705745037063958        1.8280811618351660     
   3.5719073037450513        1.8275220364710076     
   3.5732401037837067        1.8269630821175582     
   3.5745729038223626        1.8264042987225138     
   3.5759057038610180        1.8258456862335857     
   3.5772385038996735        1.8252872445985011     
   3.5785713039383293        1.8247289737650048     
   3.5799041039769848        1.8241708736808555     
   3.5812369040156402        1.8236129442938296     
   3.5825697040542961        1.8230551855517185     
   3.5839025040929515        1.8224975974023299     
   3.5852353041316074        1.8219401797934858     
   3.5865681041702628        1.8213829326730282     
   3.5879009042089183        1.8208258559888109     
   3.5892337042475742        1.8202689496887055     
   3.5905665042862296        1.8197122137205997     
   3.5918993043248850        1.8191556480323978     
   3.5932321043635409        1.8185992525720158     
   3.5945649044021963        1.8180430272873922     
   3.5958977044408522        1.8174869721264766     
   3.5972305044795077        1.8169310870372362     
   3.5985633045181631        1.8163753719676539     
   3.5998961045568190        1.8158198268657282     
   3.6012289045954744        1.8152644516794738     
   3.6025617046341298        1.8147092463569232     
   3.6038945046727857        1.8141542108461202     
   3.6052273047114411        1.8135993450951287     
   3.6065601047500966        1.8130446490520258     
   3.6078929047887525        1.8124901226649071     
   3.6092257048274079        1.8119357658818822     
   3.6105585048660638        1.8113815786510763     
   3.6118913049047192        1.8108275609206326     
   3.6132241049433746        1.8102737126387076     
   3.6145569049820305        1.8097200337534747     
   3.6158897050206860        1.8091665242131241     
   3.6172225050593414        1.8086131839658603     
   3.6185553050979973        1.8080600129599038     
   3.6198881051366527        1.8075070111434930     
   3.6212209051753086        1.8069541784648799     
   3.6225537052139640        1.8064015148723334     
   3.6238865052526195        1.8058490203141371     
   3.6252193052912753        1.8052966947385911     
   3.6265521053299308        1.8047445380940121     
   3.6278849053685862        1.8041925503287319     
   3.6292177054072421        1.8036407313910974     
   3.6305505054458975        1.8030890812294729     
   3.6318833054845530        1.8025375997922362     
   3.6332161055232088        1.8019862870277843     
   3.6345489055618643        1.8014351428845263     
   3.6358817056005202        1.8008841673108889     
   3.6372145056391756        1.8003333602553149     
   3.6385473056778310        1.7997827216662623     
   3.6398801057164869        1.7992322514922052     
   3.6412129057551423        1.7986819496816326     
   3.6425457057937978        1.7981318161830502     
   3.6438785058324537        1.7975818509449786     
   3.6452113058711091        1.7970320539159563     
   3.6465441059097650        1.7964824250445337     
   3.6478769059484204        1.7959329642792807     
   3.6492097059870758        1.7953836715687810     
   3.6505425060257317        1.7948345468616338     
   3.6518753060643871        1.7942855901064547     
   3.6532081061030426        1.7937368012518757     
   3.6545409061416985        1.7931881802465433     
   3.6558737061803539        1.7926397270391206     
   3.6572065062190098        1.7920914415782845     
   3.6585393062576652        1.7915433238127305     
   3.6598721062963206        1.7909953736911679     
   3.6612049063349765        1.7904475911623214     
   3.6625377063736320        1.7898999761749337     
   3.6638705064122874        1.7893525286777601     
   3.6652033064509433        1.7888052486195740     
   3.6665361064895987        1.7882581359491627     
   3.6678689065282541        1.7877111906153309     
   3.6692017065669100        1.7871644125668964     
   3.6705345066055655        1.7866178017526968     
   3.6718673066442213        1.7860713581215808     
   3.6732001066828768        1.7855250816224160     
   3.6745329067215322        1.7849789722040836     
   3.6758657067601881        1.7844330298154807     
   3.6771985067988435        1.7838872544055226     
   3.6785313068374990        1.7833416459231366     
   3.6798641068761548        1.7827962043172687     
   3.6811969069148103        1.7822509295368767     
   3.6825297069534662        1.7817058215309383     
   3.6838625069921216        1.7811608802484451     
   3.6851953070307770        1.7806161056384024     
   3.6865281070694329        1.7800714976498337     
   3.6878609071080883        1.7795270562317780     
   3.6891937071467438        1.7789827813332866     
   3.6905265071853997        1.7784386729034323     
   3.6918593072240551        1.7778947308912965     
   3.6931921072627105        1.7773509552459830     
   3.6945249073013664        1.7768073459166043     
   3.6958577073400218        1.7762639028522944     
   3.6971905073786777        1.7757206260022005     
   3.6985233074173332        1.7751775153154847     
   3.6998561074559886        1.7746345707413245     
   3.7011889074946445        1.7740917922289154     
   3.7025217075332999        1.7735491797274661     
   3.7038545075719553        1.7730067331862009     
   3.7051873076106112        1.7724644525543607     
   3.7065201076492666        1.7719223377812012     
   3.7078529076879225        1.7713803888159936     
   3.7091857077265780        1.7708386056080256     
   3.7105185077652334        1.7702969881066000     
   3.7118513078038893        1.7697555362610342     
   3.7131841078425447        1.7692142500206605     
   3.7145169078812001        1.7686731293348301     
   3.7158497079198560        1.7681321741529064     
   3.7171825079585115        1.7675913844242690     
   3.7185153079971669        1.7670507600983143     
   3.7198481080358228        1.7665103011244523     
   3.7211809080744782        1.7659700074521099     
   3.7225137081131341        1.7654298790307290     
   3.7238465081517895        1.7648899158097671     
   3.7251793081904450        1.7643501177386964     
   3.7265121082291008        1.7638104847670055     
   3.7278449082677563        1.7632710168441983     
   3.7291777083064117        1.7627317139197940     
   3.7305105083450676        1.7621925759433261     
   3.7318433083837230        1.7616536028643459     
   3.7331761084223789        1.7611147946324188     
   3.7345089084610343        1.7605761511971250     
   3.7358417084996898        1.7600376725080609     
   3.7371745085383457        1.7594993585148384     
   3.7385073085770011        1.7589612091670848     
   3.7398401086156565        1.7584232244144424     
   3.7411729086543124        1.7578854042065692     
   3.7425057086929678        1.7573477484931381     
   3.7438385087316233        1.7568102572238391     
   3.7451713087702792        1.7562729303483744     
   3.7465041088089346        1.7557357678164656     
   3.7478369088475905        1.7551987695778457     
   3.7491697088862459        1.7546619355822659     
   3.7505025089249013        1.7541252657794917     
   3.7518353089635572        1.7535887601193041     
   3.7531681090022126        1.7530524185514995     
   3.7545009090408681        1.7525162410258894     
   3.7558337090795240        1.7519802274923011     
   3.7571665091181794        1.7514443779005764     
   3.7584993091568353        1.7509086922005739     
   3.7598321091954907        1.7503731703421659     
   3.7611649092341461        1.7498378122752409     
   3.7624977092728020        1.7493026179497029     
   3.7638305093114575        1.7487675873154713     
   3.7651633093501129        1.7482327203224803     
   3.7664961093887688        1.7476980169206782     
   3.7678289094274242        1.7471634770600322     
   3.7691617094660801        1.7466291006905206     
   3.7704945095047355        1.7460948877621405     
   3.7718273095433910        1.7455608382249024     
   3.7731601095820468        1.7450269520288317     
   3.7744929096207023        1.7444932291239710     
   3.7758257096593577        1.7439596694603758     
   3.7771585096980136        1.7434262729881189     
   3.7784913097366690        1.7428930396572870     
   3.7798241097753245        1.7423599694179845     
   3.7811569098139803        1.7418270622203260     
   3.7824897098526358        1.7412943180144478     
   3.7838225098912917        1.7407617367504959     
   3.7851553099299471        1.7402293183786353     
   3.7864881099686025        1.7396970628490442     
   3.7878209100072584        1.7391649701119163     
   3.7891537100459138        1.7386330401174614     
   3.7904865100845693        1.7381012728159040     
   3.7918193101232252        1.7375696681574837     
   3.7931521101618806        1.7370382260924557     
   3.7944849102005365        1.7365069465710892     
   3.7958177102391919        1.7359758295436707     
   3.7971505102778473        1.7354448749605009     
   3.7984833103165032        1.7349140827718941     
   3.7998161103551586        1.7343834529281830     
   3.8011489103938141        1.7338529853797127     
   3.8024817104324700        1.7333226800768444     
   3.8038145104711254        1.7327925369699564     
   3.8051473105097808        1.7322625560094382     
   3.8064801105484367        1.7317327371456983     
   3.8078129105870921        1.7312030803291576     
   3.8091457106257480        1.7306735855102535     
   3.8104785106644035        1.7301442526394391     
   3.8118113107030589        1.7296150816671811     
   3.8131441107417148        1.7290860725439630     
   3.8144769107803702        1.7285572252202823     
   3.8158097108190256        1.7280285396466519     
   3.8171425108576815        1.7275000157735996     
   3.8184753108963370        1.7269716535516701     
   3.8198081109349928        1.7264434529314188     
   3.8211409109736483        1.7259154138634218     
   3.8224737110123037        1.7253875362982674     
   3.8238065110509596        1.7248598201865579     
   3.8251393110896150        1.7243322654789139     
   3.8264721111282705        1.7238048721259680     
   3.8278049111669263        1.7232776400783700     
   3.8291377112055818        1.7227505692867831     
   3.8304705112442372        1.7222236597018881     
   3.8318033112828931        1.7216969112743772     
   3.8331361113215485        1.7211703239549618     
   3.8344689113602044        1.7206438976943650     
   3.8358017113988598        1.7201176324433269     
   3.8371345114375153        1.7195915281526017     
   3.8384673114761712        1.7190655847729592     
   3.8398001115148266        1.7185398022551850     
   3.8411329115534820        1.7180141805500777     
   3.8424657115921379        1.7174887196084523     
   3.8437985116307933        1.7169634193811385     
   3.8451313116694492        1.7164382798189817     
   3.8464641117081046        1.7159133008728418     
   3.8477969117467601        1.7153884824935937     
   3.8491297117854160        1.7148638246321279     
   3.8504625118240714        1.7143393272393475     
   3.8517953118627268        1.7138149902661746     
   3.8531281119013827        1.7132908136635432     
   3.8544609119400381        1.7127667973824034     
   3.8557937119786936        1.7122429413737210     
   3.8571265120173495        1.7117192455884749     
   3.8584593120560049        1.7111957099776611     
   3.8597921120946608        1.7106723344922883     
   3.8611249121333162        1.7101491190833829     
   3.8624577121719716        1.7096260637019847     
   3.8637905122106275        1.7091031682991478     
   3.8651233122492830        1.7085804328259426     
   3.8664561122879384        1.7080578572334548     
   3.8677889123265943        1.7075354414727824     
   3.8691217123652497        1.7070131854950414     
   3.8704545124039056        1.7064910892513621     
   3.8717873124425610        1.7059691526928884     
   3.8731201124812165        1.7054473757707791     
   3.8744529125198723        1.7049257584362107     
   3.8757857125585278        1.7044043006403717     
   3.8771185125971832        1.7038830023344660     
   3.8784513126358391        1.7033618634697147     
   3.8797841126744945        1.7028408839973503     
   3.8811169127131504        1.7023200638686229     
   3.8824497127518058        1.7017994030347963     
   3.8837825127904613        1.7012789014471497     
   3.8851153128291172        1.7007585590569765     
   3.8864481128677726        1.7002383758155866     
   3.8877809129064280        1.6997183516743029     
   3.8891137129450839        1.6991984865844638     
   3.8904465129837393        1.6986787804974233     
   3.8917793130223948        1.6981592333645503     
   3.8931121130610506        1.6976398451372265     
   3.8944449130997061        1.6971206157668515     
   3.8957777131383620        1.6966015452048371     
   3.8971105131770174        1.6960826334026129     
   3.8984433132156728        1.6955638803116191     
   3.8997761132543287        1.6950452858833154     
   3.9011089132929841        1.6945268500691724     
   3.9024417133316396        1.6940085728206788     
   3.9037745133702955        1.6934904540893359     
   3.9051073134089509        1.6929724938266613     
   3.9064401134476068        1.6924546919841856     
   3.9077729134862622        1.6919370485134562     
   3.9091057135249176        1.6914195633660349     
   3.9104385135635735        1.6909022364934962     
   3.9117713136022290        1.6903850678474326     
   3.9131041136408844        1.6898680573794498     
   3.9144369136795403        1.6893512050411676     
   3.9157697137181957        1.6888345107842218     
   3.9171025137568511        1.6883179745602628     
   3.9184353137955070        1.6878015963209561     
   3.9197681138341625        1.6872853760179807     
   3.9211009138728183        1.6867693136030304     
   3.9224337139114738        1.6862534090278158     
   3.9237665139501292        1.6857376622440605     
   3.9250993139887851        1.6852220732035037     
   3.9264321140274405        1.6847066418578986     
   3.9277649140660960        1.6841913681590137     
   3.9290977141047518        1.6836762520586328     
   3.9304305141434073        1.6831612935085520     
   3.9317633141820632        1.6826464924605857     
   3.9330961142207186        1.6821318488665604     
   3.9344289142593740        1.6816173626783186     
   3.9357617142980299        1.6811030338477171     
   3.9370945143366853        1.6805888623266270     
   3.9384273143753408        1.6800748480669343     
   3.9397601144139967        1.6795609910205411     
   3.9410929144526521        1.6790472911393626     
   3.9424257144913075        1.6785337483753286     
   3.9437585145299634        1.6780203626803851     
   3.9450913145686188        1.6775071340064911     
   3.9464241146072747        1.6769940623056214     
   3.9477569146459301        1.6764811475297654     
   3.9490897146845856        1.6759683896309272     
   3.9504225147232415        1.6754557885611248     
   3.9517553147618969        1.6749433442723909     
   3.9530881148005523        1.6744310567167744     
   3.9544209148392082        1.6739189258463376     
   3.9557537148778636        1.6734069516131576     
   3.9570865149165195        1.6728951339693265     
   3.9584193149551750        1.6723834728669498     
   3.9597521149938304        1.6718719682581507     
   3.9610849150324863        1.6713606200950628     
   3.9624177150711417        1.6708494283298381     
   3.9637505151097971        1.6703383929146409     
   3.9650833151484530        1.6698275138016512     
   3.9664161151871085        1.6693167909430637     
   3.9677489152257639        1.6688062242910866     
   3.9690817152644198        1.6682958137979440     
   3.9704145153030752        1.6677855594158744     
   3.9717473153417311        1.6672754610971297     
   3.9730801153803865        1.6667655187939781     
   3.9744129154190420        1.6662557324587013     
   3.9757457154576978        1.6657461020435953     
   3.9770785154963533        1.6652366275009727     
   3.9784113155350087        1.6647273087831587     
   3.9797441155736646        1.6642181458424927     
   3.9810769156123200        1.6637091386313310     
   3.9824097156509759        1.6632002871020422     
   3.9837425156896313        1.6626915912070115     
   3.9850753157282868        1.6621830508986364     
   3.9864081157669427        1.6616746661293296     
   3.9877409158055981        1.6611664368515207     
   3.9890737158442535        1.6606583630176504     
   3.9904065158829094        1.6601504445801771     
   3.9917393159215648        1.6596426814915701     
   3.9930721159602207        1.6591350737043180     
   3.9944049159988761        1.6586276211709186     
   3.9957377160375316        1.6581203238438884     
   3.9970705160761875        1.6576131816757564     
   3.9984033161148429        1.6571061946190677     
   3.9997361161534983        1.6565993626263793     
   4.0010689161921542        1.6560926856502654     
   4.0024017162308096        1.6555861636433125     
   4.0037345162694651        1.6550797965581232     
   4.0050673163081214        1.6545735843473148     
   4.0064001163467768        1.6540675269635177     
   4.0077329163854323        1.6535616243593767     
   4.0090657164240877        1.6530558764875531     
   4.0103985164627431        1.6525502833007211     
   4.0117313165013986        1.6520448447515694     
   4.0130641165400549        1.6515395607928012     
   4.0143969165787103        1.6510344313771348     
   4.0157297166173658        1.6505294564573025     
   4.0170625166560212        1.6500246359860511     
   4.0183953166946766        1.6495199699161429     
   4.0197281167333321        1.6490154582003518     
   4.0210609167719884        1.6485111007914688     
   4.0223937168106438        1.6480068976422988     
   4.0237265168492993        1.6475028487056607     
   4.0250593168879547        1.6469989539343881     
   4.0263921169266101        1.6464952132813284     
   4.0277249169652665        1.6459916266993440     
   4.0290577170039219        1.6454881941413118     
   4.0303905170425773        1.6449849155601239     
   4.0317233170812328        1.6444817909086846     
   4.0330561171198882        1.6439788201399146     
   4.0343889171585436        1.6434760032067477     
   4.0357217171972000        1.6429733400621336     
   4.0370545172358554        1.6424708306590343     
   4.0383873172745108        1.6419684749504280     
   4.0397201173131663        1.6414662728893066     
   4.0410529173518217        1.6409642244286762     
   4.0423857173904780        1.6404623295215572     
   4.0437185174291335        1.6399605881209856     
   4.0450513174677889        1.6394590001800107     
   4.0463841175064443        1.6389575656516946     
   4.0477169175450998        1.6384562844891177     
   4.0490497175837561        1.6379551566453707     
   4.0503825176224115        1.6374541820735622     
   4.0517153176610670        1.6369533607268116     
   4.0530481176997224        1.6364526925582557     
   4.0543809177383778        1.6359521775210437     
   4.0557137177770333        1.6354518155683391     
   4.0570465178156896        1.6349516066533221     
   4.0583793178543450        1.6344515507291832     
   4.0597121178930005        1.6339516477491323     
   4.0610449179316559        1.6334518976663897     
   4.0623777179703113        1.6329523004341904     
   4.0637105180089677        1.6324528560057845     
   4.0650433180476231        1.6319535643344374     
   4.0663761180862785        1.6314544253734273     
   4.0677089181249340        1.6309554390760466     
   4.0690417181635894        1.6304566053956033     
   4.0703745182022448        1.6299579242854179     
   4.0717073182409012        1.6294593956988273     
   4.0730401182795566        1.6289610195891813     
   4.0743729183182120        1.6284627959098437     
   4.0757057183568675        1.6279647246141933     
   4.0770385183955229        1.6274668056556236     
   4.0783713184341792        1.6269690389875402     
   4.0797041184728347        1.6264714245633660     
   4.0810369185114901        1.6259739623365359     
   4.0823697185501455        1.6254766522604995     
   4.0837025185888010        1.6249794942887221     
   4.0850353186274564        1.6244824883746805     
   4.0863681186661127        1.6239856344718675     
   4.0877009187047681        1.6234889325337905     
   4.0890337187434236        1.6229923825139705     
   4.0903665187820790        1.6224959843659421     
   4.0916993188207345        1.6219997380432551     
   4.0930321188593908        1.6215036434994727     
   4.0943649188980462        1.6210077006881738     
   4.0956977189367016        1.6205119095629490     
   4.0970305189753571        1.6200162700774059     
   4.0983633190140125        1.6195207821851636     
   4.0996961190526688        1.6190254458398567     
   4.1010289190913243        1.6185302609951346     
   4.1023617191299797        1.6180352276046619     
   4.1036945191686351        1.6175403456221125     
   4.1050273192072906        1.6170456150011794     
   4.1063601192459460        1.6165510356955681     
   4.1076929192846023        1.6160566076589975     
   4.1090257193232578        1.6155623308452023     
   4.1103585193619132        1.6150682052079299     
   4.1116913194005686        1.6145742307009419     
   4.1130241194392241        1.6140804072780155     
   4.1143569194778804        1.6135867348929398     
   4.1156897195165358        1.6130932134995208     
   4.1170225195551913        1.6125998430515758     
   4.1183553195938467        1.6121066235029384     
   4.1196881196325021        1.6116135548074551     
   4.1210209196711576        1.6111206369189865     
   4.1223537197098139        1.6106278697914078     
   4.1236865197484693        1.6101352533786084     
   4.1250193197871248        1.6096427876344923     
   4.1263521198257802        1.6091504725129762     
   4.1276849198644356        1.6086583079679917     
   4.1290177199030920        1.6081662939534833     
   4.1303505199417474        1.6076744304234116     
   4.1316833199804028        1.6071827173317510     
   4.1330161200190583        1.6066911546324880     
   4.1343489200577137        1.6061997422796261     
   4.1356817200963691        1.6057084802271797     
   4.1370145201350255        1.6052173684291788     
   4.1383473201736809        1.6047264068396692     
   4.1396801202123363        1.6042355954127074     
   4.1410129202509918        1.6037449341023660     
   4.1423457202896472        1.6032544228627315     
   4.1436785203283035        1.6027640616479040     
   4.1450113203669590        1.6022738504119982     
   4.1463441204056144        1.6017837891091413     
   4.1476769204442698        1.6012938776934775     
   4.1490097204829253        1.6008041161191620     
   4.1503425205215816        1.6003145043403642     
   4.1516753205602370        1.5998250423112705     
   4.1530081205988925        1.5993357299860798     
   4.1543409206375479        1.5988465673190020     
   4.1556737206762033        1.5983575542642652     
   4.1570065207148588        1.5978686907761102     
   4.1583393207535151        1.5973799768087902     
   4.1596721207921705        1.5968914123165749     
   4.1610049208308260        1.5964029972537455     
   4.1623377208694814        1.5959147315746001     
   4.1636705209081368        1.5954266152334478     
   4.1650033209467932        1.5949386481846131     
   4.1663361209854486        1.5944508303824347     
   4.1676689210241040        1.5939631617812653     
   4.1690017210627595        1.5934756423354699     
   4.1703345211014149        1.5929882719994306     
   4.1716673211400703        1.5925010507275397     
   4.1730001211787267        1.5920139784742053     
   4.1743329212173821        1.5915270551938521     
   4.1756657212560375        1.5910402808409132     
   4.1769985212946930        1.5905536553698409     
   4.1783313213333484        1.5900671787350966     
   4.1796641213720047        1.5895808508911597     
   4.1809969214106601        1.5890946717925227     
   4.1823297214493156        1.5886086413936891     
   4.1836625214879710        1.5881227596491805     
   4.1849953215266265        1.5876370265135293     
   4.1863281215652828        1.5871514419412820     
   4.1876609216039382        1.5866660058870017     
   4.1889937216425936        1.5861807183052634     
   4.1903265216812491        1.5856955791506548     
   4.1916593217199045        1.5852105883777801     
   4.1929921217585600        1.5847257459412565     
   4.1943249217972163        1.5842410517957126     
   4.1956577218358717        1.5837565058957961     
   4.1969905218745271        1.5832721081961627     
   4.1983233219131826        1.5827878586514861     
   4.1996561219518380        1.5823037572164524     
   4.2009889219904943        1.5818198038457612     
   4.2023217220291498        1.5813359984941275     
   4.2036545220678052        1.5808523411162778     
   4.2049873221064606        1.5803688316669546     
   4.2063201221451161        1.5798854701009135     
   4.2076529221837715        1.5794022563729233     
   4.2089857222224278        1.5789191904377669     
   4.2103185222610833        1.5784362722502419     
   4.2116513222997387        1.5779535017651585     
   4.2129841223383941        1.5774708789373424     
   4.2143169223770496        1.5769884037216306     
   4.2156497224157059        1.5765060760728764     
   4.2169825224543613        1.5760238959459454     
   4.2183153224930168        1.5755418632957174     
   4.2196481225316722        1.5750599780770862     
   4.2209809225703276        1.5745782402449600     
   4.2223137226089831        1.5740966497542592     
   4.2236465226476394        1.5736152065599187     
   4.2249793226862948        1.5731339106168871     
   4.2263121227249503        1.5726527618801285     
   4.2276449227636057        1.5721717603046181     
   4.2289777228022611        1.5716909058453459     
   4.2303105228409175        1.5712101984573157     
   4.2316433228795729        1.5707296380955471     
   4.2329761229182283        1.5702492247150688     
   4.2343089229568838        1.5697689582709287     
   4.2356417229955392        1.5692888387181838     
   4.2369745230341955        1.5688088660119062     
   4.2383073230728510        1.5683290401071841     
   4.2396401231115064        1.5678493609591175     
   4.2409729231501618        1.5673698285228195     
   4.2423057231888173        1.5668904427534178     
   4.2436385232274727        1.5664112036060545     
   4.2449713232661290        1.5659321110358830     
   4.2463041233047845        1.5654531649980739     
   4.2476369233434399        1.5649743654478097     
   4.2489697233820953        1.5644957123402847     
   4.2503025234207508        1.5640172056307109     
   4.2516353234594071        1.5635388452743102     
   4.2529681234980625        1.5630606312263218     
   4.2543009235367180        1.5625825634419945     
   4.2556337235753734        1.5621046418765954     
   4.2569665236140288        1.5616268664854003     
   4.2582993236526843        1.5611492372237032     
   4.2596321236913406        1.5606717540468089     
   4.2609649237299960        1.5601944169100370     
   4.2622977237686515        1.5597172257687204     
   4.2636305238073069        1.5592401805782068     
   4.2649633238459623        1.5587632812938548     
   4.2662961238846187        1.5582865278710396     
   4.2676289239232741        1.5578099202651488     
   4.2689617239619295        1.5573334584315832     
   4.2702945240005850        1.5568571423257587     
   4.2716273240392404        1.5563809719031023     
   4.2729601240778967        1.5559049471190580     
   4.2742929241165522        1.5554290679290808     
   4.2756257241552076        1.5549533342886399     
   4.2769585241938630        1.5544777461532195     
   4.2782913242325185        1.5540023034783148     
   4.2796241242711739        1.5535270062194375     
   4.2809569243098302        1.5530518543321095     
   4.2822897243484856        1.5525768477718720     
   4.2836225243871411        1.5521019864942720     
   4.2849553244257965        1.5516272704548764     
   4.2862881244644520        1.5511526996092642     
   4.2876209245031083        1.5506782739130256     
   4.2889537245417637        1.5502039933217664     
   4.2902865245804191        1.5497298577911069     
   4.2916193246190746        1.5492558672766790     
   4.2929521246577300        1.5487820217341288     
   4.2942849246963855        1.5483083211191160     
   4.2956177247350418        1.5478347653873135     
   4.2969505247736972        1.5473613544944091     
   4.2982833248123526        1.5468880883961034     
   4.2996161248510081        1.5464149670481091     
   4.3009489248896635        1.5459419904061551     
   4.3022817249283198        1.5454691584259814     
   4.3036145249669753        1.5449964710633437     
   4.3049473250056307        1.5445239282740093     
   4.3062801250442861        1.5440515300137601     
   4.3076129250829416        1.5435792762383920     
   4.3089457251215970        1.5431071669037126     
   4.3102785251602533        1.5426352019655449     
   4.3116113251989088        1.5421633813797240     
   4.3129441252375642        1.5416917051021000     
   4.3142769252762196        1.5412201730885351     
   4.3156097253148751        1.5407487852949053     
   4.3169425253535314        1.5402775416771008     
   4.3182753253921868        1.5398064421910258     
   4.3196081254308423        1.5393354867925950     
   4.3209409254694977        1.5388646754377400     
   4.3222737255081531        1.5383940080824046     
   4.3236065255468095        1.5379234846825451     
   4.3249393255854649        1.5374531051941329     
   4.3262721256241203        1.5369828695731520     
   4.3276049256627758        1.5365127777755994     
   4.3289377257014312        1.5360428297574862     
   4.3302705257400866        1.5355730254748379     
   4.3316033257787430        1.5351033648836909     
   4.3329361258173984        1.5346338479400989     
   4.3342689258560538        1.5341644746001240     
   4.3356017258947093        1.5336952448198460     
   4.3369345259333647        1.5332261585553570     
   4.3382673259720210        1.5327572157627603     
   4.3396001260106765        1.5322884163981769     
   4.3409329260493319        1.5318197604177366     
   4.3422657260879873        1.5313512477775864     
   4.3435985261266428        1.5308828784338833     
   4.3449313261652982        1.5304146523428013     
   4.3462641262039545        1.5299465694605250     
   4.3475969262426100        1.5294786297432537     
   4.3489297262812654        1.5290108331472005     
   4.3502625263199208        1.5285431796285900     
   4.3515953263585763        1.5280756691436621     
   4.3529281263972326        1.5276083016486690     
   4.3542609264358880        1.5271410770998770     
   4.3555937264745435        1.5266739954535655     
   4.3569265265131989        1.5262070566660266     
   4.3582593265518543        1.5257402606935677     
   4.3595921265905107        1.5252736074925066     
   4.3609249266291661        1.5248070970191772     
   4.3622577266678215        1.5243407292299251     
   4.3635905267064770        1.5238745040811104     
   4.3649233267451324        1.5234084215291055     
   4.3662561267837878        1.5229424815302970     
   4.3675889268224442        1.5224766840410835     
   4.3689217268610996        1.5220110290178785     
   4.3702545268997550        1.5215455164171083     
   4.3715873269384105        1.5210801461952128     
   4.3729201269770659        1.5206149183086437     
   4.3742529270157222        1.5201498327138681     
   4.3755857270543776        1.5196848893673649     
   4.3769185270930331        1.5192200882256284     
   4.3782513271316885        1.5187554292451628     
   4.3795841271703440        1.5182909123824886     
   4.3809169272089994        1.5178265375941380     
   4.3822497272476557        1.5173623048366567     
   4.3835825272863111        1.5168982140666047     
   4.3849153273249666        1.5164342652405558     
   4.3862481273636220        1.5159704583150930     
   4.3875809274022775        1.5155067932468174     
   4.3889137274409338        1.5150432699923402     
   4.3902465274795892        1.5145798885082888     
   4.3915793275182446        1.5141166487513005     
   4.3929121275569001        1.5136535506780282     
   4.3942449275955555        1.5131905942451374     
   4.3955777276342110        1.5127277794093075     
   4.3969105276728673        1.5122651061272288     
   4.3982433277115227        1.5118025743556078     
   4.3995761277501781        1.5113401840511624     
   4.4009089277888336        1.5108779351706247     
   4.4022417278274890        1.5104158276707396     
   4.4035745278661453        1.5099538615082653     
   4.4049073279048008        1.5094920366399722     
   4.4062401279434562        1.5090303530226463     
   4.4075729279821116        1.5085688106130852     
   4.4089057280207671        1.5081074093680995     
   4.4102385280594234        1.5076461492445128     
   4.4115713280980788        1.5071850301991641     
   4.4129041281367343        1.5067240521889029     
   4.4142369281753897        1.5062632151705946     
   4.4155697282140451        1.5058025191011140     
   4.4169025282527006        1.5053419639373529     
   4.4182353282913569        1.5048815496362133     
   4.4195681283300123        1.5044212761546143     
   4.4209009283686678        1.5039611434494828     
   4.4222337284073232        1.5035011514777641     
   4.4235665284459786        1.5030413001964129     
   4.4248993284846350        1.5025815895623988     
   4.4262321285232904        1.5021220195327050     
   4.4275649285619458        1.5016625900643263     
   4.4288977286006013        1.5012033011142718     
   4.4302305286392567        1.5007441526395626     
   4.4315633286779121        1.5002851445972352     
   4.4328961287165685        1.4998262769443369     
   4.4342289287552239        1.4993675496379293     
   4.4355617287938793        1.4989089626350858     
   4.4368945288325348        1.4984505158928965     
   4.4382273288711902        1.4979922093684601     
   4.4395601289098465        1.4975340430188901     
   4.4408929289485020        1.4970760168013151     
   4.4422257289871574        1.4966181306728741     
   4.4435585290258128        1.4961603845907208     
   4.4448913290644683        1.4957027785120207     
   4.4462241291031237        1.4952453123939542     
   4.4475569291417800        1.4947879861937130     
   4.4488897291804355        1.4943307998685031     
   4.4502225292190909        1.4938737533755437     
   4.4515553292577463        1.4934168466720652     
   4.4528881292964018        1.4929600797153135     
   4.4542209293350581        1.4925034524625458     
   4.4555537293737135        1.4920469648710331     
   4.4568865294123690        1.4915906168980611     
   4.4582193294510244        1.4911344085009239     
   4.4595521294896798        1.4906783396369341     
   4.4608849295283362        1.4902224102634143     
   4.4622177295669916        1.4897666203377016     
   4.4635505296056470        1.4893109698171434     
   4.4648833296443025        1.4888554586591034     
   4.4662161296829579        1.4884000868209564     
   4.4675489297216133        1.4879448542600913     
   4.4688817297602696        1.4874897609339093     
   4.4702145297989251        1.4870348067998260     
   4.4715473298375805        1.4865799918152676     
   4.4728801298762360        1.4861253159376746     
   4.4742129299148914        1.4856707791245021     
   4.4755457299535477        1.4852163813332147     
   4.4768785299922031        1.4847621225212932     
   4.4782113300308586        1.4843080026462303     
   4.4795441300695140        1.4838540216655309     
   4.4808769301081695        1.4834001795367151     
   4.4822097301468249        1.4829464762173128     
   4.4835425301854812        1.4824929116648689     
   4.4848753302241366        1.4820394858369412     
   4.4862081302627921        1.4815861986911010     
   4.4875409303014475        1.4811330501849309     
   4.4888737303401030        1.4806800402760276     
   4.4902065303787593        1.4802271689220006     
   4.4915393304174147        1.4797744360804728     
   4.4928721304560701        1.4793218417090792     
   4.4942049304947256        1.4788693857654678     
   4.4955377305333810        1.4784170682073010     
   4.4968705305720373        1.4779648889922512     
   4.4982033306106928        1.4775128480780078     
   4.4995361306493482        1.4770609454222694     
   4.5008689306880036        1.4766091809827500     
   4.5022017307266591        1.4761575547171746     
   4.5035345307653145        1.4757060665832831     
   4.5048673308039708        1.4752547165388272     
   4.5062001308426263        1.4748035045415715     
   4.5075329308812817        1.4743524305492934     
   4.5088657309199371        1.4739014945197848     
   4.5101985309585926        1.4734506964108476     
   4.5115313309972489        1.4730000361802988     
   4.5128641310359043        1.4725495137859685     
   4.5141969310745598        1.4720991291856982     
   4.5155297311132152        1.4716488823373430     
   4.5168625311518706        1.4711987731987715     
   4.5181953311905261        1.4707488017278643     
   4.5195281312291824        1.4702989678825147     
   4.5208609312678378        1.4698492716206297     
   4.5221937313064933        1.4693997129001299     
   4.5235265313451487        1.4689502916789470     
   4.5248593313838041        1.4685010079150247     
   4.5261921314224605        1.4680518615663232     
   4.5275249314611159        1.4676028525908131     
   4.5288577314997713        1.4671539809464782     
   4.5301905315384268        1.4667052465913151     
   4.5315233315770822        1.4662566494833325     
   4.5328561316157376        1.4658081895805544     
   4.5341889316543940        1.4653598668410148     
   4.5355217316930494        1.4649116812227625     
   4.5368545317317048        1.4644636326838580     
   4.5381873317703603        1.4640157211823754     
   4.5395201318090157        1.4635679466764011     
   4.5408529318476720        1.4631203091240339     
   4.5421857318863275        1.4626728084833875     
   4.5435185319249829        1.4622254447125846     
   4.5448513319636383        1.4617782177697654     
   4.5461841320022938        1.4613311276130792     
   4.5475169320409501        1.4608841742006899     
   4.5488497320796055        1.4604373574907734     
   4.5501825321182610        1.4599906774415183     
   4.5515153321569164        1.4595441340111277     
   4.5528481321955718        1.4590977271578152     
   4.5541809322342273        1.4586514568398083     
   4.5555137322728836        1.4582053230153469     
   4.5568465323115390        1.4577593256426837     
   4.5581793323501945        1.4573134646800858     
   4.5595121323888499        1.4568677400858305     
   4.5608449324275053        1.4564221518182092     
   4.5621777324661617        1.4559766998355261     
   4.5635105325048171        1.4555313840960968     
   4.5648433325434725        1.4550862045582524     
   4.5661761325821280        1.4546411611803340     
   4.5675089326207834        1.4541962539206976     
   4.5688417326594388        1.4537514827377094     
   4.5701745326980951        1.4533068475897508     
   4.5715073327367506        1.4528623484352146     
   4.5728401327754060        1.4524179852325068     
   4.5741729328140615        1.4519737579400462     
   4.5755057328527169        1.4515296665162640     
   4.5768385328913732        1.4510857109196043     
   4.5781713329300286        1.4506418911085235     
   4.5795041329686841        1.4501982070414907     
   4.5808369330073395        1.4497546586769894     
   4.5821697330459950        1.4493112459735136     
   4.5835025330846513        1.4488679688895703     
   4.5848353331233067        1.4484248273836804     
   4.5861681331619621        1.4479818214143765     
   4.5875009332006176        1.4475389509402050     
   4.5888337332392730        1.4470962159197238     
   4.5901665332779285        1.4466536163115029     
   4.5914993333165848        1.4462111520741263     
   4.5928321333552402        1.4457688231661914     
   4.5941649333938956        1.4453266295463059     
   4.5954977334325511        1.4448845711730924     
   4.5968305334712065        1.4444426480051846     
   4.5981633335098628        1.4440008600012286     
   4.5994961335485183        1.4435592071198862     
   4.6008289335871737        1.4431176893198274     
   4.6021617336258291        1.4426763065597388     
   4.6034945336644846        1.4422350587983161     
   4.6048273337031400        1.4417939459942701     
   4.6061601337417963        1.4413529681063244     
   4.6074929337804518        1.4409121250932144     
   4.6088257338191072        1.4404714169136863     
   4.6101585338577626        1.4400308435265023     
   4.6114913338964181        1.4395904048904355     
   4.6128241339350744        1.4391501009642713     
   4.6141569339737298        1.4387099317068084     
   4.6154897340123853        1.4382698970768570     
   4.6168225340510407        1.4378299970332422     
   4.6181553340896961        1.4373902315347995     
   4.6194881341283516        1.4369506005403774     
   4.6208209341670079        1.4365111040088379     
   4.6221537342056633        1.4360717418990545     
   4.6234865342443188        1.4356325141699142     
   4.6248193342829742        1.4351934207803165     
   4.6261521343216296        1.4347544616891719     
   4.6274849343602860        1.4343156368554044     
   4.6288177343989414        1.4338769462379533     
   4.6301505344375968        1.4334383897957659     
   4.6314833344762523        1.4329999674878058     
   4.6328161345149077        1.4325616792730453     
   4.6341489345535640        1.4321235251104731     
   4.6354817345922195        1.4316855049590880     
   4.6368145346308749        1.4312476187779035     
   4.6381473346695303        1.4308098665259423     
   4.6394801347081858        1.4303722481622432     
   4.6408129347468412        1.4299347636458550     
   4.6421457347854975        1.4294974129358398     
   4.6434785348241530        1.4290601959912741     
   4.6448113348628084        1.4286231127712441     
   4.6461441349014638        1.4281861632348485     
   4.6474769349401193        1.4277493473412015     
   4.6488097349787756        1.4273126650494266     
   4.6501425350174310        1.4268761163186614     
   4.6514753350560865        1.4264397011080567     
   4.6528081350947419        1.4260034193767739     
   4.6541409351333973        1.4255672710839877     
   4.6554737351720528        1.4251312561888867     
   4.6568065352107091        1.4246953746506683     
   4.6581393352493645        1.4242596264285470     
   4.6594721352880200        1.4238240114817469     
   4.6608049353266754        1.4233885297695048     
   4.6621377353653308        1.4229531812510714     
   4.6634705354039871        1.4225179658857066     
   4.6648033354426426        1.4220828836326873     
   4.6661361354812980        1.4216479344513000     
   4.6674689355199535        1.4212131183008441     
   4.6688017355586089        1.4207784351406307     
   4.6701345355972643        1.4203438849299852     
   4.6714673356359206        1.4199094676282442     
   4.6728001356745761        1.4194751831947572     
   4.6741329357132315        1.4190410315888853     
   4.6754657357518870        1.4186070127700035     
   4.6767985357905424        1.4181731266974980     
   4.6781313358291987        1.4177393733307673     
   4.6794641358678541        1.4173057526292234     
   4.6807969359065096        1.4168722645522893     
   4.6821297359451650        1.4164389090594027     
   4.6834625359838205        1.4160056861100114     
   4.6847953360224768        1.4155725956635761     
   4.6861281360611322        1.4151396376795704     
   4.6874609360997876        1.4147068121174811     
   4.6887937361384431        1.4142741189368053     
   4.6901265361770985        1.4138415580970540     
   4.6914593362157540        1.4134091295577504     
   4.6927921362544103        1.4129768332784292     
   4.6941249362930657        1.4125446692186392     
   4.6954577363317211        1.4121126373379396     
   4.6967905363703766        1.4116807375959033     
   4.6981233364090320        1.4112489699521158     
   4.6994561364476883        1.4108173343661734     
   4.7007889364863438        1.4103858307976855     
   4.7021217365249992        1.4099544592062752     
   4.7034545365636546        1.4095232195515757     
   4.7047873366023101        1.4090921117932338     
   4.7061201366409655        1.4086611358909091     
   4.7074529366796218        1.4082302918042724     
   4.7087857367182773        1.4077995794930069     
   4.7101185367569327        1.4073689989168101     
   4.7114513367955881        1.4069385500353886     
   4.7127841368342436        1.4065082328084648     
   4.7141169368728999        1.4060780471957695     
   4.7154497369115553        1.4056479931570500     
   4.7167825369502108        1.4052180706520627     
   4.7181153369888662        1.4047882796405771     
   4.7194481370275216        1.4043586200823763     
   4.7207809370661780        1.4039290919372542     
   4.7221137371048334        1.4034996951650198     
   4.7234465371434888        1.4030704297254890     
   4.7247793371821443        1.4026412955784946     
   4.7261121372207997        1.4022122926838798     
   4.7274449372594551        1.4017834210015017     
   4.7287777372981115        1.4013546804912271     
   4.7301105373367669        1.4009260711129372     
   4.7314433373754223        1.4004975928265244     
   4.7327761374140778        1.4000692455918939     
   4.7341089374527332        1.3996410293689641     
   4.7354417374913895        1.3992129441176628     
   4.7367745375300450        1.3987849897979325     
   4.7381073375687004        1.3983571663697272     
   4.7394401376073558        1.3979294737930139     
   4.7407729376460113        1.3975019120277705     
   4.7421057376846667        1.3970744810339877     
   4.7434385377233230        1.3966471807716681     
   4.7447713377619785        1.3962200112008281     
   4.7461041378006339        1.3957929722814948     
   4.7474369378392893        1.3953660639737075     
   4.7487697378779448        1.3949392862375189     
   4.7501025379166011        1.3945126390329916     
   4.7514353379552565        1.3940861223202039     
   4.7527681379939120        1.3936597360592438     
   4.7541009380325674        1.3932334802102113     
   4.7554337380712228        1.3928073547332196     
   4.7567665381098783        1.3923813595883940     
   4.7580993381485346        1.3919554947358730     
   4.7594321381871900        1.3915297601358048     
   4.7607649382258455        1.3911041557483519     
   4.7620977382645009        1.3906786815336882     
   4.7634305383031563        1.3902533374519990     
   4.7647633383418126        1.3898281234634839     
   4.7660961383804681        1.3894030395283521     
   4.7674289384191235        1.3889780856068277     
   4.7687617384577790        1.3885532616591441     
   4.7700945384964344        1.3881285676455488     
   4.7714273385350907        1.3877040035263015     
   4.7727601385737461        1.3872795692616726     
   4.7740929386124016        1.3868552648119459     
   4.7754257386510570        1.3864310901374179     
   4.7767585386897125        1.3860070451983950     
   4.7780913387283679        1.3855831299551977     
   4.7794241387670242        1.3851593443681578     
   4.7807569388056796        1.3847356883976196     
   4.7820897388443351        1.3843121620039394     
   4.7834225388829905        1.3838887651474863     
   4.7847553389216460        1.3834654977886389     
   4.7860881389603023        1.3830423598877915     
   4.7874209389989577        1.3826193514053489     
   4.7887537390376131        1.3821964723017270     
   4.7900865390762686        1.3817737225373548     
   4.7914193391149240        1.3813511020726743     
   4.7927521391535794        1.3809286108681387     
   4.7940849391922358        1.3805062488842119     
   4.7954177392308912        1.3800840160813730     
   4.7967505392695466        1.3796619124201102     
   4.7980833393082021        1.3792399378609248     
   4.7994161393468575        1.3788180923643321     
   4.8007489393855138        1.3783963758908555     
   4.8020817394241693        1.3779747884010352     
   4.8034145394628247        1.3775533298554195     
   4.8047473395014801        1.3771320002145697     
   4.8060801395401356        1.3767107994390622     
   4.8074129395787919        1.3762897274894805     
   4.8087457396174473        1.3758687843264235     
   4.8100785396561028        1.3754479699105024     
   4.8114113396947582        1.3750272842023386     
   4.8127441397334136        1.3746067271625657     
   4.8140769397720691        1.3741862987518310     
   4.8154097398107254        1.3737659989307913     
   4.8167425398493808        1.3733458276601191     
   4.8180753398880363        1.3729257849004952     
   4.8194081399266917        1.3725058706126139     
   4.8207409399653471        1.3720860847571821     
   4.8220737400040035        1.3716664272949188     
   4.8234065400426589        1.3712468981865540     
   4.8247393400813143        1.3708274973928296     
   4.8260721401199698        1.3704082248745004     
   4.8274049401586252        1.3699890805923336     
   4.8287377401972806        1.3695700645071063     
   4.8300705402359370        1.3691511765796098     
   4.8314033402745924        1.3687324167706465     
   4.8327361403132478        1.3683137850410307     
   4.8340689403519033        1.3678952813515883     
   4.8354017403905587        1.3674769056631590     
   4.8367345404292150        1.3670586579365926     
   4.8380673404678705        1.3666405381327507     
   4.8394001405065259        1.3662225462125086     
   4.8407329405451813        1.3658046821367520     
   4.8420657405838368        1.3653869458663799     
   4.8433985406224922        1.3649693373623013     
   4.8447313406611485        1.3645518565854391     
   4.8460641406998040        1.3641345034967280     
   4.8473969407384594        1.3637172780571134     
   4.8487297407771148        1.3633001802275535     
   4.8500625408157703        1.3628832099690169     
   4.8513953408544266        1.3624663672424879     
   4.8527281408930820        1.3620496520089591     
   4.8540609409317375        1.3616330642294365     
   4.8553937409703929        1.3612166038649374     
   4.8567265410090483        1.3608002708764910     
   4.8580593410477046        1.3603840652251402     
   4.8593921410863601        1.3599679868719377     
   4.8607249411250155        1.3595520357779491     
   4.8620577411636710        1.3591362119042509     
   4.8633905412023264        1.3587205152119328     
   4.8647233412409818        1.3583049456620957     
   4.8660561412796381        1.3578895032158531     
   4.8673889413182936        1.3574741878343295     
   4.8687217413569490        1.3570589994786617     
   4.8700545413956045        1.3566439381099984     
   4.8713873414342599        1.3562290036894997     
   4.8727201414729162        1.3558141961783383     
   4.8740529415115716        1.3553995155376986     
   4.8753857415502271        1.3549849617287766     
   4.8767185415888825        1.3545705347127808     
   4.8780513416275380        1.3541562344509304     
   4.8793841416661934        1.3537420609044570     
   4.8807169417048497        1.3533280140346047     
   4.8820497417435051        1.3529140938026289     
   4.8833825417821606        1.3525003001697966     
   4.8847153418208160        1.3520866330973882     
   4.8860481418594714        1.3516730925466924     
   4.8873809418981278        1.3512596784790138     
   4.8887137419367832        1.3508463908556667     
   4.8900465419754386        1.3504332296379777     
   4.8913793420140941        1.3500201947872845     
   4.8927121420527495        1.3496072862649382     
   4.8940449420914049        1.3491945040322997     
   4.8953777421300613        1.3487818480507430     
   4.8967105421687167        1.3483693182816545     
   4.8980433422073721        1.3479569146864310     
   4.8993761422460276        1.3475446372264819     
   4.9007089422846830        1.3471324858632283     
   4.9020417423233393        1.3467204605581033     
   4.9033745423619948        1.3463085612725509     
   4.9047073424006502        1.3458967879680273     
   4.9060401424393056        1.3454851406060022     
   4.9073729424779611        1.3450736191479531     
   4.9087057425166174        1.3446622235553740     
   4.9100385425552728        1.3442509537897680     
   4.9113713425939283        1.3438398098126494     
   4.9127041426325837        1.3434287915855461     
   4.9140369426712391        1.3430178990699975     
   4.9153697427098946        1.3426071322275532     
   4.9167025427485509        1.3421964910197755     
   4.9180353427872063        1.3417859754082395     
   4.9193681428258618        1.3413755853545304     
   4.9207009428645172        1.3409653208202463     
   4.9220337429031726        1.3405551817669954     
   4.9233665429418290        1.3401451681564005     
   4.9246993429804844        1.3397352799500939     
   4.9260321430191398        1.3393255171097196     
   4.9273649430577953        1.3389158795969340     
   4.9286977430964507        1.3385063673734066     
   4.9300305431351061        1.3380969804008147     
   4.9313633431737625        1.3376877186408518     
   4.9326961432124179        1.3372785820552211     
   4.9340289432510733        1.3368695706056362     
   4.9353617432897288        1.3364606842538249     
   4.9366945433283842        1.3360519229615249     
   4.9380273433670405        1.3356432866904862     
   4.9393601434056960        1.3352347754024709     
   4.9406929434443514        1.3348263890592531     
   4.9420257434830068        1.3344181276226168     
   4.9433585435216623        1.3340099910543595     
   4.9446913435603186        1.3336019793162888     
   4.9460241435989740        1.3331940923702259     
   4.9473569436376295        1.3327863301780021     
   4.9486897436762849        1.3323786927014616     
   4.9500225437149403        1.3319711799024589     
   4.9513553437535958        1.3315637917428620     
   4.9526881437922521        1.3311565281845470     
   4.9540209438309075        1.3307493891894060     
   4.9553537438695630        1.3303423747193417     
   4.9566865439082184        1.3299354847362659     
   4.9580193439468738        1.3295287192021048     
   4.9593521439855301        1.3291220780787938     
   4.9606849440241856        1.3287155613282826     
   4.9620177440628410        1.3283091689125313     
   4.9633505441014965        1.3279029007935115     
   4.9646833441401519        1.3274967569332057     
   4.9660161441788073        1.3270907372936100     
   4.9673489442174636        1.3266848418367307     
   4.9686817442561191        1.3262790705245853     
   4.9700145442947745        1.3258734233192047     
   4.9713473443334300        1.3254679001826297     
   4.9726801443720854        1.3250625010769133     
   4.9740129444107417        1.3246572259641203     
   4.9753457444493971        1.3242520748063276     
   4.9766785444880526        1.3238470475656219     
   4.9780113445267080        1.3234421442041040     
   4.9793441445653635        1.3230373646838838     
   4.9806769446040189        1.3226327089670846     
   4.9820097446426752        1.3222281770158402     
   4.9833425446813306        1.3218237687922969     
   4.9846753447199861        1.3214194842586116     
   4.9860081447586415        1.3210153233769535     
   4.9873409447972969        1.3206112861095032     
   4.9886737448359533        1.3202073724184535     
   4.9900065448746087        1.3198035822660068     
   4.9913393449132641        1.3193999156143779     
   4.9926721449519196        1.3189963724257960     
   4.9940049449905750        1.3185929526624971     
   4.9953377450292313        1.3181896562867321     
   4.9966705450678868        1.3177864832607622     
   4.9980033451065422        1.3173834335468606     
   4.9993361451451976        1.3169805071073128     
   5.0006689451838531        1.3165777039044129     
   5.0020017452225085        1.3161750239004693     
   5.0033345452611648        1.3157724670578006     
   5.0046673452998203        1.3153700333387386     
   5.0060001453384757        1.3149677227056245     
   5.0073329453771311        1.3145655351208125     
   5.0086657454157866        1.3141634705466672     
   5.0099985454544429        1.3137615289455655     
   5.0113313454930983        1.3133597102798968     
   5.0126641455317538        1.3129580145120594     
   5.0139969455704092        1.3125564416044648     
   5.0153297456090646        1.3121549915195354     
   5.0166625456477201        1.3117536642197070     
   5.0179953456863764        1.3113524596674229     
   5.0193281457250318        1.3109513778251425     
   5.0206609457636873        1.3105504186553323     
   5.0219937458023427        1.3101495821204743     
   5.0233265458409981        1.3097488681830600     
   5.0246593458796545        1.3093482768055906     
   5.0259921459183099        1.3089478079505830     
   5.0273249459569653        1.3085474615805619     
   5.0286577459956208        1.3081472376580643     
   5.0299905460342762        1.3077471361456412     
   5.0313233460729325        1.3073471570058512     
   5.0326561461115880        1.3069473002012659     
   5.0339889461502434        1.3065475656944698     
   5.0353217461888988        1.3061479534480578     
   5.0366545462275543        1.3057484634246346     
   5.0379873462662097        1.3053490955868188     
   5.0393201463048660        1.3049498498972392     
   5.0406529463435215        1.3045507263185367     
   5.0419857463821769        1.3041517248133627     
   5.0433185464208323        1.3037528453443807     
   5.0446513464594878        1.3033540878742653     
   5.0459841464981441        1.3029554523657032     
   5.0473169465367995        1.3025569387813911     
   5.0486497465754550        1.3021585470840393     
   5.0499825466141104        1.3017602772363670     
   5.0513153466527658        1.3013621292011057     
   5.0526481466914213        1.3009641029409997     
   5.0539809467300776        1.3005661984188031     
   5.0553137467687330        1.3001684155972826     
   5.0566465468073885        1.2997707544392139     
   5.0579793468460439        1.2993732149073873     
   5.0593121468846993        1.2989757969646025     
   5.0606449469233556        1.2985785005736699     
   5.0619777469620111        1.2981813256974135     
   5.0633105470006665        1.2977842722986688     
   5.0646433470393220        1.2973873403402787     
   5.0659761470779774        1.2969905297851019     
   5.0673089471166328        1.2965938405960067     
   5.0686417471552891        1.2961972727358715     
   5.0699745471939446        1.2958008261675893     
   5.0713073472326000        1.2954045008540616     
   5.0726401472712555        1.2950082967582015     
   5.0739729473099109        1.2946122138429350     
   5.0753057473485672        1.2942162520711979     
   5.0766385473872226        1.2938204114059382     
   5.0779713474258781        1.2934246918101158     
   5.0793041474645335        1.2930290932466997     
   5.0806369475031889        1.2926336156786731     
   5.0819697475418453        1.2922382590690269     
   5.0833025475805007        1.2918430233807685     
   5.0846353476191561        1.2914479085769117     
   5.0859681476578116        1.2910529146204839     
   5.0873009476964670        1.2906580414745228     
   5.0886337477351224        1.2902632891020800     
   5.0899665477737788        1.2898686574662139     
   5.0912993478124342        1.2894741465299981     
   5.0926321478510896        1.2890797562565162     
   5.0939649478897451        1.2886854866088628     
   5.0952977479284005        1.2882913375501444     
   5.0966305479670568        1.2878973090434775     
   5.0979633480057123        1.2875034010519917     
   5.0992961480443677        1.2871096135388256     
   5.1006289480830231        1.2867159464671325     
   5.1019617481216786        1.2863223998000739     
   5.1032945481603340        1.2859289735008226     
   5.1046273481989903        1.2855356675325644     
   5.1059601482376458        1.2851424818584962     
   5.1072929482763012        1.2847494164418254     
   5.1086257483149566        1.2843564712457698     
   5.1099585483536121        1.2839636462335597     
   5.1112913483922684        1.2835709413684373     
   5.1126241484309238        1.2831783566136545     
   5.1139569484695793        1.2827858919324751     
   5.1152897485082347        1.2823935472881740     
   5.1166225485468901        1.2820013226440385     
   5.1179553485855465        1.2816092179633634     
   5.1192881486242019        1.2812172332094609     
   5.1206209486628573        1.2808253683456490     
   5.1219537487015128        1.2804336233352580     
   5.1232865487401682        1.2800419981416324     
   5.1246193487788236        1.2796504927281240     
   5.1259521488174800        1.2792591070580988     
   5.1272849488561354        1.2788678410949319     
   5.1286177488947908        1.2784766948020108     
   5.1299505489334463        1.2780856681427339     
   5.1312833489721017        1.2776947610805107     
   5.1326161490107580        1.2773039735787624     
   5.1339489490494135        1.2769133056009205     
   5.1352817490880689        1.2765227571104276     
   5.1366145491267243        1.2761323280707397     
   5.1379473491653798        1.2757420184453212     
   5.1392801492040352        1.2753518281976484     
   5.1406129492426915        1.2749617572912089     
   5.1419457492813470        1.2745718056895028     
   5.1432785493200024        1.2741819733560404     
   5.1446113493586578        1.2737922602543423     
   5.1459441493973133        1.2734026663479410     
   5.1472769494359696        1.2730131916003797     
   5.1486097494746250        1.2726238359752149     
   5.1499425495132805        1.2722345994360111     
   5.1512753495519359        1.2718454819463461     
   5.1526081495905913        1.2714564834698070     
   5.1539409496292468        1.2710676039699940     
   5.1552737496679031        1.2706788434105178     
   5.1566065497065585        1.2702902017549997     
   5.1579393497452140        1.2699016789670732     
   5.1592721497838694        1.2695132750103810     
   5.1606049498225248        1.2691249898485786     
   5.1619377498611811        1.2687368234453320     
   5.1632705498998366        1.2683487757643186     
   5.1646033499384920        1.2679608467692265     
   5.1659361499771475        1.2675730364237554     
   5.1672689500158029        1.2671853446916157     
   5.1686017500544592        1.2667977715365291     
   5.1699345500931146        1.2664103169222287     
   5.1712673501317701        1.2660229808124575     
   5.1726001501704255        1.2656357631709714     
   5.1739329502090809        1.2652486639615359     
   5.1752657502477364        1.2648616831479271     
   5.1765985502863927        1.2644748206939351     
   5.1779313503250481        1.2640880765633575     
   5.1792641503637036        1.2637014507200062     
   5.1805969504023590        1.2633149431277009     
   5.1819297504410144        1.2629285537502750     
   5.1832625504796708        1.2625422825515715     
   5.1845953505183262        1.2621561294954455     
   5.1859281505569816        1.2617700945457626     
   5.1872609505956371        1.2613841776663997     
   5.1885937506342925        1.2609983788212440     
   5.1899265506729479        1.2606126979741941     
   5.1912593507116043        1.2602271350891594     
   5.1925921507502597        1.2598416901300626     
   5.1939249507889151        1.2594563630608346     
   5.1952577508275706        1.2590711538454171     
   5.1965905508662260        1.2586860624477660     
   5.1979233509048823        1.2583010888318453     
   5.1992561509435378        1.2579162329616305     
   5.2005889509821932        1.2575314948011092     
   5.2019217510208486        1.2571468743142802     
   5.2032545510595041        1.2567623714651515     
   5.2045873510981595        1.2563779862177431     
   5.2059201511368158        1.2559937185360854     
   5.2072529511754713        1.2556095683842230     
   5.2085857512141267        1.2552255357262061     
   5.2099185512527821        1.2548416205261015     
   5.2112513512914376        1.2544578227479812     
   5.2125841513300939        1.2540741423559327     
   5.2139169513687493        1.2536905793140540     
   5.2152497514074048        1.2533071335864514     
   5.2165825514460602        1.2529238051372449     
   5.2179153514847156        1.2525405939305636     
   5.2192481515233720        1.2521574999305496     
   5.2205809515620274        1.2517745231013540     
   5.2219137516006828        1.2513916634071398     
   5.2232465516393383        1.2510089208120809     
   5.2245793516779937        1.2506262952803611     
   5.2259121517166491        1.2502437867761773     
   5.2272449517553055        1.2498613952637354     
   5.2285777517939609        1.2494791207072544     
   5.2299105518326163        1.2490969630709607     
   5.2312433518712718        1.2487149223190956     
   5.2325761519099272        1.2483329984159091     
   5.2339089519485835        1.2479511913256620     
   5.2352417519872390        1.2475695010126262     
   5.2365745520258944        1.2471879274410869     
   5.2379073520645498        1.2468064705753363     
   5.2392401521032053        1.2464251303796805     
   5.2405729521418607        1.2460439068184357     
   5.2419057521805170        1.2456627998559269     
   5.2432385522191725        1.2452818094564939     
   5.2445713522578279        1.2449009355844849     
   5.2459041522964833        1.2445201782042603     
   5.2472369523351388        1.2441395372801884     
   5.2485697523737951        1.2437590127766525     
   5.2499025524124505        1.2433786046580442     
   5.2512353524511060        1.2429983128887669     
   5.2525681524897614        1.2426181374332361     
   5.2539009525284168        1.2422380782558735     
   5.2552337525670731        1.2418581353211178     
   5.2565665526057286        1.2414783085934149     
   5.2578993526443840        1.2410985980372224     
   5.2592321526830395        1.2407190036170082     
   5.2605649527216949        1.2403395252972524     
   5.2618977527603503        1.2399601630424448     
   5.2632305527990066        1.2395809168170864     
   5.2645633528376621        1.2392017865856901     
   5.2658961528763175        1.2388227723127769     
   5.2672289529149730        1.2384438739628822     
   5.2685617529536284        1.2380650915005500     
   5.2698945529922847        1.2376864248903350     
   5.2712273530309401        1.2373078740968035     
   5.2725601530695956        1.2369294390845336     
   5.2738929531082510        1.2365511198181114     
   5.2752257531469064        1.2361729162621367     
   5.2765585531855619        1.2357948283812195     
   5.2778913532242182        1.2354168561399788     
   5.2792241532628736        1.2350389995030462     
   5.2805569533015291        1.2346612584350645     
   5.2818897533401845        1.2342836329006854     
   5.2832225533788399        1.2339061228645731     
   5.2845553534174963        1.2335287282914016     
   5.2858881534561517        1.2331514491458557     
   5.2872209534948071        1.2327742853926331     
   5.2885537535334626        1.2323972369964398     
   5.2898865535721180        1.2320203039219915     
   5.2912193536107734        1.2316434861340197     
   5.2925521536494298        1.2312667835972613     
   5.2938849536880852        1.2308901962764669     
   5.2952177537267406        1.2305137241363979     
   5.2965505537653961        1.2301373671418248     
   5.2978833538040515        1.2297611252575307     
   5.2992161538427078        1.2293849984483081     
   5.3005489538813633        1.2290089866789617     
   5.3018817539200187        1.2286330899143045     
   5.3032145539586741        1.2282573081191630     
   5.3045473539973296        1.2278816412583735     
   5.3058801540359859        1.2275060892967828     
   5.3072129540746413        1.2271306521992482     
   5.3085457541132968        1.2267553299306373     
   5.3098785541519522        1.2263801224558308     
   5.3112113541906076        1.2260050297397178     
   5.3125441542292631        1.2256300517471987     
   5.3138769542679194        1.2252551884431846     
   5.3152097543065748        1.2248804397925985     
   5.3165425543452303        1.2245058057603726     
   5.3178753543838857        1.2241312863114500     
   5.3192081544225411        1.2237568814107866     
   5.3205409544611975        1.2233825910233451     
   5.3218737544998529        1.2230084151141023     
   5.3232065545385083        1.2226343536480451     
   5.3245393545771638        1.2222604065901710     
   5.3258721546158192        1.2218865739054856     
   5.3272049546544746        1.2215128555590091     
   5.3285377546931310        1.2211392515157695     
   5.3298705547317864        1.2207657617408081     
   5.3312033547704418        1.2203923861991757     
   5.3325361548090973        1.2200191248559316     
   5.3338689548477527        1.2196459776761497     
   5.3352017548864090        1.2192729446249111     
   5.3365345549250645        1.2189000256673110     
   5.3378673549637199        1.2185272207684510     
   5.3392001550023753        1.2181545298934480     
   5.3405329550410308        1.2177819530074268     
   5.3418657550796871        1.2174094900755217     
   5.3431985551183425        1.2170371410628824     
   5.3445313551569980        1.2166649059346633     
   5.3458641551956534        1.2162927846560347     
   5.3471969552343088        1.2159207771921736     
   5.3485297552729643        1.2155488835082711     
   5.3498625553116206        1.2151771035695245     
   5.3511953553502760        1.2148054373411465     
   5.3525281553889315        1.2144338847883573     
   5.3538609554275869        1.2140624458763902     
   5.3551937554662423        1.2136911205704866     
   5.3565265555048986        1.2133199088358992     
   5.3578593555435541        1.2129488106378925     
   5.3591921555822095        1.2125778259417404     
   5.3605249556208650        1.2122069547127285     
   5.3618577556595204        1.2118361969161520     
   5.3631905556981758        1.2114655525173175     
   5.3645233557368321        1.2110950214815412     
   5.3658561557754876        1.2107246037741510     
   5.3671889558141430        1.2103542993604857     
   5.3685217558527984        1.2099841082058926     
   5.3698545558914539        1.2096140302757321     
   5.3711873559301102        1.2092440655353729     
   5.3725201559687656        1.2088742139501960     
   5.3738529560074211        1.2085044754855931     
   5.3751857560460765        1.2081348501069655     
   5.3765185560847319        1.2077653377797244     
   5.3778513561233874        1.2073959384692940     
   5.3791841561620437        1.2070266521411064     
   5.3805169562006991        1.2066574787606064     
   5.3818497562393546        1.2062884182932478     
   5.3831825562780100        1.2059194707044962     
   5.3845153563166654        1.2055506359598278     
   5.3858481563553218        1.2051819140247277     
   5.3871809563939772        1.2048133048646930     
   5.3885137564326326        1.2044448084452308     
   5.3898465564712881        1.2040764247318601     
   5.3911793565099435        1.2037081536901078     
   5.3925121565485998        1.2033399952855133     
   5.3938449565872553        1.2029719494836268     
   5.3951777566259107        1.2026040162500073     
   5.3965105566645661        1.2022361955502257     
   5.3978433567032216        1.2018684873498637     
   5.3991761567418770        1.2015008916145120     
   5.4005089567805333        1.2011334083097727     
   5.4018417568191888        1.2007660374012596     
   5.4031745568578442        1.2003987788545953     
   5.4045073568964996        1.2000316326354128     
   5.4058401569351551        1.1996645987093570     
   5.4071729569738114        1.1992976770420816     
   5.4085057570124668        1.1989308675992534     
   5.4098385570511223        1.1985641703465475     
   5.4111713570897777        1.1981975852496500     
   5.4125041571284331        1.1978311122742564     
   5.4138369571670886        1.1974647513860766     
   5.4151697572057449        1.1970985025508256     
   5.4165025572444003        1.1967323657342335     
   5.4178353572830558        1.1963663409020371     
   5.4191681573217112        1.1960004280199870     
   5.4205009573603666        1.1956346270538429     
   5.4218337573990230        1.1952689379693739     
   5.4231665574376784        1.1949033607323611     
   5.4244993574763338        1.1945378953085952     
   5.4258321575149893        1.1941725416638778     
   5.4271649575536447        1.1938072997640214     
   5.4284977575923001        1.1934421695748476     
   5.4298305576309565        1.1930771510621891     
   5.4311633576696119        1.1927122441918907     
   5.4324961577082673        1.1923474489298040     
   5.4338289577469228        1.1919827652417949     
   5.4351617577855782        1.1916181930937368     
   5.4364945578242345        1.1912537324515153     
   5.4378273578628900        1.1908893832810263     
   5.4391601579015454        1.1905251455481762     
   5.4404929579402008        1.1901610192188798     
   5.4418257579788563        1.1897970042590644     
   5.4431585580175126        1.1894331006346670     
   5.4444913580561680        1.1890693083116364     
   5.4458241580948235        1.1887056272559302     
   5.4471569581334789        1.1883420574335160     
   5.4484897581721343        1.1879785988103728     
   5.4498225582107898        1.1876152513524909     
   5.4511553582494461        1.1872520150258692     
   5.4524881582881015        1.1868888897965175     
   5.4538209583267570        1.1865258756304569     
   5.4551537583654124        1.1861629724937179     
   5.4564865584040678        1.1858001803523419     
   5.4578193584427241        1.1854374991723808     
   5.4591521584813796        1.1850749289198952     
   5.4604849585200350        1.1847124695609597     
   5.4618177585586904        1.1843501210616556     
   5.4631505585973459        1.1839878833880759     
   5.4644833586360013        1.1836257565063260     
   5.4658161586746576        1.1832637403825164     
   5.4671489587133131        1.1829018349827745     
   5.4684817587519685        1.1825400402732333     
   5.4698145587906239        1.1821783562200381     
   5.4711473588292794        1.1818167827893449     
   5.4724801588679357        1.1814553199473177     
   5.4738129589065911        1.1810939676601344     
   5.4751457589452466        1.1807327258939810     
   5.4764785589839020        1.1803715946150528     
   5.4778113590225574        1.1800105737895579     
   5.4791441590612138        1.1796496633837137     
   5.4804769590998692        1.1792888633637475     
   5.4818097591385246        1.1789281736958988     
   5.4831425591771801        1.1785675943464138     
   5.4844753592158355        1.1782071252815518     
   5.4858081592544909        1.1778467664675829     
   5.4871409592931473        1.1774865178707852     
   5.4884737593318027        1.1771263794574491     
   5.4898065593704581        1.1767663511938748     
   5.4911393594091136        1.1764064330463717     
   5.4924721594477690        1.1760466249812604     
   5.4938049594864253        1.1756869269648731     
   5.4951377595250808        1.1753273389635488     
   5.4964705595637362        1.1749678609436405     
   5.4978033596023916        1.1746084928715095     
   5.4991361596410471        1.1742492347135280     
   5.5004689596797025        1.1738900864360786     
   5.5018017597183588        1.1735310480055527     
   5.5031345597570143        1.1731721193883551     
   5.5044673597956697        1.1728133005508972     
   5.5058001598343251        1.1724545914596036     
   5.5071329598729806        1.1720959920809064     
   5.5084657599116369        1.1717375023812513     
   5.5097985599502923        1.1713791223270920     
   5.5111313599889478        1.1710208518848932     
   5.5124641600276032        1.1706626910211286     
   5.5137969600662586        1.1703046397022849     
   5.5151297601049141        1.1699466978948552     
   5.5164625601435704        1.1695888655653472     
   5.5177953601822258        1.1692311426802748     
   5.5191281602208813        1.1688735292061654     
   5.5204609602595367        1.1685160251095543     
   5.5217937602981921        1.1681586303569886     
   5.5231265603368485        1.1678013449150242     
   5.5244593603755039        1.1674441687502290     
   5.5257921604141593        1.1670871018291795     
   5.5271249604528148        1.1667301441184637     
   5.5284577604914702        1.1663732955846782     
   5.5297905605301265        1.1660165561944311     
   5.5311233605687820        1.1656599259143412     
   5.5324561606074374        1.1653034047110353     
   5.5337889606460928        1.1649469925511535     
   5.5351217606847483        1.1645906894013434     
   5.5364545607234037        1.1642344952282646     
   5.5377873607620600        1.1638784099985844     
   5.5391201608007155        1.1635224336789844     
   5.5404529608393709        1.1631665662361517     
   5.5417857608780263        1.1628108076367878     
   5.5431185609166818        1.1624551578476019     
   5.5444513609553381        1.1620996168353128     
   5.5457841609939935        1.1617441845666527     
   5.5471169610326490        1.1613888610083603     
   5.5484497610713044        1.1610336461271873     
   5.5497825611099598        1.1606785398898940     
   5.5511153611486153        1.1603235422632501     
   5.5524481611872716        1.1599686532140374     
   5.5537809612259270        1.1596138727090481     
   5.5551137612645825        1.1592592007150824     
   5.5564465613032379        1.1589046371989518     
   5.5577793613418933        1.1585501821274784     
   5.5591121613805496        1.1581958354674926     
   5.5604449614192051        1.1578415971858389     
   5.5617777614578605        1.1574874672493665     
   5.5631105614965159        1.1571334456249402     
   5.5644433615351714        1.1567795322794296     
   5.5657761615738277        1.1564257271797203     
   5.5671089616124831        1.1560720302927021     
   5.5684417616511386        1.1557184415852788     
   5.5697745616897940        1.1553649610243637     
   5.5711073617284494        1.1550115885768795     
   5.5724401617671049        1.1546583242097590     
   5.5737729618057612        1.1543051678899452     
   5.5751057618444166        1.1539521195843920     
   5.5764385618830721        1.1535991792600628     
   5.5777713619217275        1.1532463468839302     
   5.5791041619603829        1.1528936224229795     
   5.5804369619990393        1.1525410058442020     
   5.5817697620376947        1.1521884971146041     
   5.5831025620763501        1.1518360962011984     
   5.5844353621150056        1.1514838030710082     
   5.5857681621536610        1.1511316176910689     
   5.5871009621923164        1.1507795400284246     
   5.5884337622309728        1.1504275700501281     
   5.5897665622696282        1.1500757077232451     
   5.5910993623082836        1.1497239530148495     
   5.5924321623469391        1.1493723058920255     
   5.5937649623855945        1.1490207663218686     
   5.5950977624242508        1.1486693342714820     
   5.5964305624629063        1.1483180097079821     
   5.5977633625015617        1.1479667925984922     
   5.5990961625402171        1.1476156829101472     
   5.6004289625788726        1.1472646806100919     
   5.6017617626175280        1.1469137856654819     
   5.6030945626561843        1.1465629980434817     
   5.6044273626948398        1.1462123177112662     
   5.6057601627334952        1.1458617446360202     
   5.6070929627721506        1.1455112787849393     
   5.6084257628108061        1.1451609201252277     
   5.6097585628494624        1.1448106686241011     
   5.6110913628881178        1.1444605242487855     
   5.6124241629267733        1.1441104869665135     
   5.6137569629654287        1.1437605567445330     
   5.6150897630040841        1.1434107335500974     
   5.6164225630427405        1.1430610173504729     
   5.6177553630813959        1.1427114081129341     
   5.6190881631200513        1.1423619058047663     
   5.6204209631587068        1.1420125103932655     
   5.6217537631973622        1.1416632218457354     
   5.6230865632360176        1.1413140401294934     
   5.6244193632746740        1.1409649652118627     
   5.6257521633133294        1.1406159970601788     
   5.6270849633519848        1.1402671356417884     
   5.6284177633906403        1.1399183809240452     
   5.6297505634292957        1.1395697328743148     
   5.6310833634679520        1.1392211914599724     
   5.6324161635066075        1.1388727566484034     
   5.6337489635452629        1.1385244284070033     
   5.6350817635839183        1.1381762067031760     
   5.6364145636225738        1.1378280915043373     
   5.6377473636612292        1.1374800827779115     
   5.6390801636998855        1.1371321804913352     
   5.6404129637385410        1.1367843846120518     
   5.6417457637771964        1.1364366951075167     
   5.6430785638158518        1.1360891119451946     
   5.6444113638545073        1.1357416350925613     
   5.6457441638931636        1.1353942645170996     
   5.6470769639318190        1.1350470001863062     
   5.6484097639704745        1.1346998420676853     
   5.6497425640091299        1.1343527901287498     
   5.6510753640477853        1.1340058443370271     
   5.6524081640864408        1.1336590046600492     
   5.6537409641250971        1.1333122710653616     
   5.6550737641637525        1.1329656435205180     
   5.6564065642024079        1.1326191219930839     
   5.6577393642410634        1.1322727064506313     
   5.6590721642797188        1.1319263968607469     
   5.6604049643183751        1.1315801931910223     
   5.6617377643570306        1.1312340954090629     
   5.6630705643956860        1.1308881034824825     
   5.6644033644343414        1.1305422173789035     
   5.6657361644729969        1.1301964370659607     
   5.6670689645116532        1.1298507625112977     
   5.6684017645503086        1.1295051936825669     
   5.6697345645889641        1.1291597305474321     
   5.6710673646276195        1.1288143730735676     
   5.6724001646662749        1.1284691212286544     
   5.6737329647049304        1.1281239749803875     
   5.6750657647435867        1.1277789342964679     
   5.6763985647822421        1.1274339991446101     
   5.6777313648208976        1.1270891694925356     
   5.6790641648595530        1.1267444453079762     
   5.6803969648982084        1.1263998265586759     
   5.6817297649368648        1.1260553132123856     
   5.6830625649755202        1.1257109052368690     
   5.6843953650141756        1.1253666025998963     
   5.6857281650528311        1.1250224052692499     
   5.6870609650914865        1.1246783132127220     
   5.6883937651301419        1.1243343263981125     
   5.6897265651687983        1.1239904447932347     
   5.6910593652074537        1.1236466683659083     
   5.6923921652461091        1.1233029970839652     
   5.6937249652847646        1.1229594309152466     
   5.6950577653234200        1.1226159698276015     
   5.6963905653620763        1.1222726137888921     
   5.6977233654007318        1.1219293627669877     
   5.6990561654393872        1.1215862167297701     
   5.7003889654780426        1.1212431756451275     
   5.7017217655166981        1.1209002394809608     
   5.7030545655553544        1.1205574082051788     
   5.7043873655940098        1.1202146817857019     
   5.7057201656326653        1.1198720601904586     
   5.7070529656713207        1.1195295433873889     
   5.7083857657099761        1.1191871313444410     
   5.7097185657486316        1.1188448240295734     
   5.7110513657872879        1.1185026214107550     
   5.7123841658259433        1.1181605234559644     
   5.7137169658645988        1.1178185301331891     
   5.7150497659032542        1.1174766414104276     
   5.7163825659419096        1.1171348572556863     
   5.7177153659805660        1.1167931776369848     
   5.7190481660192214        1.1164516025223483     
   5.7203809660578768        1.1161101318798146     
   5.7217137660965323        1.1157687656774316     
   5.7230465661351877        1.1154275038832535     
   5.7243793661738431        1.1150863464653484     
   5.7257121662124995        1.1147452933917914     
   5.7270449662511549        1.1144043446306693     
   5.7283777662898103        1.1140635001500778     
   5.7297105663284658        1.1137227599181214     
   5.7310433663671212        1.1133821239029154     
   5.7323761664057775        1.1130415920725849     
   5.7337089664444330        1.1127011643952647     
   5.7350417664830884        1.1123608408390999     
   5.7363745665217438        1.1120206213722430     
   5.7377073665603993        1.1116805059628587     
   5.7390401665990547        1.1113404945791210     
   5.7403729666377110        1.1110005871892121     
   5.7417057666763665        1.1106607837613258     
   5.7430385667150219        1.1103210842636659     
   5.7443713667536773        1.1099814886644428     
   5.7457041667923328        1.1096419969318800     
   5.7470369668309891        1.1093026090342104     
   5.7483697668696445        1.1089633249396740     
   5.7497025669082999        1.1086241446165226     
   5.7510353669469554        1.1082850680330185     
   5.7523681669856108        1.1079460951574303     
   5.7537009670242671        1.1076072259580403     
   5.7550337670629226        1.1072684604031382     
   5.7563665671015780        1.1069297984610240     
   5.7576993671402334        1.1065912401000071     
   5.7590321671788889        1.1062527852884081     
   5.7603649672175443        1.1059144339945537     
   5.7616977672562006        1.1055761861867832     
   5.7630305672948561        1.1052380418334464     
   5.7643633673335115        1.1049000009029004     
   5.7656961673721669        1.1045620633635131     
   5.7670289674108224        1.1042242291836621     
   5.7683617674494787        1.1038864983317331     
   5.7696945674881341        1.1035488707761245     
   5.7710273675267896        1.1032113464852422     
   5.7723601675654450        1.1028739254275020     
   5.7736929676041004        1.1025366075713308     
   5.7750257676427559        1.1021993928851619     
   5.7763585676814122        1.1018622813374415     
   5.7776913677200676        1.1015252728966256     
   5.7790241677587231        1.1011883675311755     
   5.7803569677973785        1.1008515652095678     
   5.7816897678360339        1.1005148659002855     
   5.7830225678746903        1.1001782695718212     
   5.7843553679133457        1.0998417761926786     
   5.7856881679520011        1.0995053857313695     
   5.7870209679906566        1.0991690981564166     
   5.7883537680293120        1.0988329134363519     
   5.7896865680679683        1.0984968315397154     
   5.7910193681066238        1.0981608524350603     
   5.7923521681452792        1.0978249760909460     
   5.7936849681839346        1.0974892024759422     
   5.7950177682225901        1.0971535315586307     
   5.7963505682612455        1.0968179633075992     
   5.7976833682999018        1.0964824976914473     
   5.7990161683385573        1.0961471346787846     
   5.8003489683772127        1.0958118742382279     
   5.8016817684158681        1.0954767163384063     
   5.8030145684545236        1.0951416609479572     
   5.8043473684931799        1.0948067080355270     
   5.8056801685318353        1.0944718575697729     
   5.8070129685704908        1.0941371095193613     
   5.8083457686091462        1.0938024638529680     
   5.8096785686478016        1.0934679205392781     
   5.8110113686864571        1.0931334795469869     
   5.8123441687251134        1.0927991408447981     
   5.8136769687637688        1.0924649044014276     
   5.8150097688024243        1.0921307701855980     
   5.8163425688410797        1.0917967381660429     
   5.8176753688797351        1.0914628083115046     
   5.8190081689183915        1.0911289805907369     
   5.8203409689570469        1.0907952549725004     
   5.8216737689957023        1.0904616314255671     
   5.8230065690343578        1.0901281099187179     
   5.8243393690730132        1.0897946904207438     
   5.8256721691116686        1.0894613729004456     
   5.8270049691503250        1.0891281573266309     
   5.8283377691889804        1.0887950436681215     
   5.8296705692276358        1.0884620318937448     
   5.8310033692662913        1.0881291219723390     
   5.8323361693049467        1.0877963138727527     
   5.8336689693436030        1.0874636075638420     
   5.8350017693822585        1.0871310030144756     
   5.8363345694209139        1.0867985001935287     
   5.8376673694595693        1.0864660990698884     
   5.8390001694982248        1.0861337996124489     
   5.8403329695368811        1.0858016017901151     
   5.8416657695755365        1.0854695055718022     
   5.8429985696141920        1.0851375109264345     
   5.8443313696528474        1.0848056178229457     
   5.8456641696915028        1.0844738262302778     
   5.8469969697301583        1.0841421361173833     
   5.8483297697688146        1.0838105474532249     
   5.8496625698074700        1.0834790602067739     
   5.8509953698461254        1.0831476743470114     
   5.8523281698847809        1.0828163898429279     
   5.8536609699234363        1.0824852066635227     
   5.8549937699620926        1.0821541247778059     
   5.8563265700007481        1.0818231441547963     
   5.8576593700394035        1.0814922647635219     
   5.8589921700780589        1.0811614865730215     
   5.8603249701167144        1.0808308095523416     
   5.8616577701553698        1.0805002336705394     
   5.8629905701940261        1.0801697588966805     
   5.8643233702326816        1.0798393851998422     
   5.8656561702713370        1.0795091125491076     
   5.8669889703099924        1.0791789409135730     
   5.8683217703486479        1.0788488702623422     
   5.8696545703873042        1.0785189005645281     
   5.8709873704259596        1.0781890317892544     
   5.8723201704646151        1.0778592639056523     
   5.8736529705032705        1.0775295968828655     
   5.8749857705419259        1.0772000306900444     
   5.8763185705805823        1.0768705652963495     
   5.8776513706192377        1.0765412006709516     
   5.8789841706578931        1.0762119367830298     
   5.8803169706965486        1.0758827736017729     
   5.8816497707352040        1.0755537110963806     
   5.8829825707738594        1.0752247492360592     
   5.8843153708125158        1.0748958879900272     
   5.8856481708511712        1.0745671273275113     
   5.8869809708898266        1.0742384672177467     
   5.8883137709284821        1.0739099076299790     
   5.8896465709671375        1.0735814485334647     
   5.8909793710057938        1.0732530898974664     
   5.8923121710444493        1.0729248316912585     
   5.8936449710831047        1.0725966738841248     
   5.8949777711217601        1.0722686164453563     
   5.8963105711604156        1.0719406593442573     
   5.8976433711990710        1.0716128025501366     
   5.8989761712377273        1.0712850460323158     
   5.9003089712763828        1.0709573897601259     
   5.9016417713150382        1.0706298337029052     
   5.9029745713536936        1.0703023778300040     
   5.9043073713923491        1.0699750221107780     
   5.9056401714310054        1.0696477665145971     
   5.9069729714696608        1.0693206110108382     
   5.9083057715083163        1.0689935555688859     
   5.9096385715469717        1.0686666001581377     
   5.9109713715856271        1.0683397447479983     
   5.9123041716242826        1.0680129893078807     
   5.9136369716629389        1.0676863338072105     
   5.9149697717015943        1.0673597782154192     
   5.9163025717402498        1.0670333225019508     
   5.9176353717789052        1.0667069666362565     
   5.9189681718175606        1.0663807105877974     
   5.9203009718562170        1.0660545543260433     
   5.9216337718948724        1.0657284978204757     
   5.9229665719335278        1.0654025410405821     
   5.9242993719721833        1.0650766839558621     
   5.9256321720108387        1.0647509265358233     
   5.9269649720494950        1.0644252687499818     
   5.9282977720881505        1.0640997105678660     
   5.9296305721268059        1.0637742519590101     
   5.9309633721654613        1.0634488928929602     
   5.9322961722041168        1.0631236333392704     
   5.9336289722427722        1.0627984732675047     
   5.9349617722814285        1.0624734126472350     
   5.9362945723200840        1.0621484514480455     
   5.9376273723587394        1.0618235896395265     
   5.9389601723973948        1.0614988271912795     
   5.9402929724360503        1.0611741640729146     
   5.9416257724747066        1.0608496002540508     
   5.9429585725133620        1.0605251357043191     
   5.9442913725520174        1.0602007703933547     
   5.9456241725906729        1.0598765042908072     
   5.9469569726293283        1.0595523373663325     
   5.9482897726679838        1.0592282695895965     
   5.9496225727066401        1.0589043009302737     
   5.9509553727452955        1.0585804313580511     
   5.9522881727839509        1.0582566608426203     
   5.9536209728226064        1.0579329893536846     
   5.9549537728612618        1.0576094168609576     
   5.9562865728999181        1.0572859433341601     
   5.9576193729385736        1.0569625687430231     
   5.9589521729772290        1.0566392930572863     
   5.9602849730158844        1.0563161162466992     
   5.9616177730545399        1.0559930382810210     
   5.9629505730931953        1.0556700591300192     
   5.9642833731318516        1.0553471787634712     
   5.9656161731705071        1.0550243971511630     
   5.9669489732091625        1.0547017142628907     
   5.9682817732478179        1.0543791300684586     
   5.9696145732864734        1.0540566445376818     
   5.9709473733251297        1.0537342576403819     
   5.9722801733637851        1.0534119693463933     
   5.9736129734024406        1.0530897796255563     
   5.9749457734410960        1.0527676884477235     
   5.9762785734797514        1.0524456957827537     
   5.9776113735184078        1.0521238016005161     
   5.9789441735570632        1.0518020058708908     
   5.9802769735957186        1.0514803085637650     
   5.9816097736343741        1.0511587096490367     
   5.9829425736730295        1.0508372090966100     
   5.9842753737116849        1.0505158068764020     
   5.9856081737503413        1.0501945029583371     
   5.9869409737889967        1.0498732973123492     
   5.9882737738276521        1.0495521899083817     
   5.9896065738663076        1.0492311807163863     
   5.9909393739049630        1.0489102697063251     
   5.9922721739436193        1.0485894568481680     
   5.9936049739822748        1.0482687421118955     
   5.9949377740209302        1.0479481254674965     
   5.9962705740595856        1.0476276068849688     
   5.9976033740982411        1.0473071863343202     
   5.9989361741368965        1.0469868637855670     
   6.0002689741755528        1.0466666392087356     
   6.0016017742142083        1.0463465125738602     
   6.0029345742528637        1.0460264838509850     
   6.0042673742915191        1.0457065530101632     
   6.0056001743301746        1.0453867200214568     
   6.0069329743688309        1.0450669848549385     
   6.0082657744074863        1.0447473474806888     
   6.0095985744461418        1.0444278078687963     
   6.0109313744847972        1.0441083659893609     
   6.0122641745234526        1.0437890218124908     
   6.0135969745621090        1.0434697753083031     
   6.0149297746007644        1.0431506264469235     
   6.0162625746394198        1.0428315751984885     
   6.0175953746780753        1.0425126215331426     
   6.0189281747167307        1.0421937654210409     
   6.0202609747553861        1.0418750068323437     
   6.0215937747940425        1.0415563457372241     
   6.0229265748326979        1.0412377821058647     
   6.0242593748713533        1.0409193159084540     
   6.0255921749100088        1.0406009471151927     
   6.0269249749486642        1.0402826756962884     
   6.0282577749873205        1.0399645016219587     
   6.0295905750259760        1.0396464248624318     
   6.0309233750646314        1.0393284453879423     
   6.0322561751032868        1.0390105631687359     
   6.0335889751419423        1.0386927781750659     
   6.0349217751805977        1.0383750903771960     
   6.0362545752192540        1.0380574997453980     
   6.0375873752579094        1.0377400062499547     
   6.0389201752965649        1.0374226098611550     
   6.0402529753352203        1.0371053105492987     
   6.0415857753738758        1.0367881082846948     
   6.0429185754125321        1.0364710030376612     
   6.0442513754511875        1.0361539947785241     
   6.0455841754898429        1.0358370834776203     
   6.0469169755284984        1.0355202691052938     
   6.0482497755671538        1.0352035516318994     
   6.0495825756058093        1.0348869310277988     
   6.0509153756444656        1.0345704072633648     
   6.0522481756831210        1.0342539803089799     
   6.0535809757217764        1.0339376501350326     
   6.0549137757604319        1.0336214167119235     
   6.0562465757990873        1.0333052800100597     
   6.0575793758377436        1.0329892399998595     
   6.0589121758763991        1.0326732966517496     
   6.0602449759150545        1.0323574499361652     
   6.0615777759537099        1.0320416998235504     
   6.0629105759923654        1.0317260462843598     
   6.0642433760310217        1.0314104892890548     
   6.0655761760696771        1.0310950288081075     
   6.0669089761083326        1.0307796648119998     
   6.0682417761469880        1.0304643972712195     
   6.0695745761856434        1.0301492261562666     
   6.0709073762242989        1.0298341514376481     
   6.0722401762629552        1.0295191730858819     
   6.0735729763016106        1.0292042910714931     
   6.0749057763402661        1.0288895053650160     
   6.0762385763789215        1.0285748159369952     
   6.0775713764175769        1.0282602227579838     
   6.0789041764562333        1.0279457257985432     
   6.0802369764948887        1.0276313250292441     
   6.0815697765335441        1.0273170204206665     
   6.0829025765721996        1.0270028119433998     
   6.0842353766108550        1.0266886995680409     
   6.0855681766495104        1.0263746832651974     
   6.0869009766881668        1.0260607630054850     
   6.0882337767268222        1.0257469387595279     
   6.0895665767654776        1.0254332104979607     
   6.0908993768041331        1.0251195781914264     
   6.0922321768427885        1.0248060418105758     
   6.0935649768814448        1.0244926013260698     
   6.0948977769201003        1.0241792567085795     
   6.0962305769587557        1.0238660079287818     
   6.0975633769974111        1.0235528549573656     
   6.0988961770360666        1.0232397977650269     
   6.1002289770747229        1.0229268363224708     
   6.1015617771133783        1.0226139706004136     
   6.1028945771520338        1.0223012005695769     
   6.1042273771906892        1.0219885262006938     
   6.1055601772293446        1.0216759474645063     
   6.1068929772680001        1.0213634643317642     
   6.1082257773066564        1.0210510767732270     
   6.1095585773453118        1.0207387847596630     
   6.1108913773839673        1.0204265882618493     
   6.1122241774226227        1.0201144872505716     
   6.1135569774612781        1.0198024816966256     
   6.1148897774999345        1.0194905715708151     
   6.1162225775385899        1.0191787568439532     
   6.1175553775772453        1.0188670374868609     
   6.1188881776159008        1.0185554134703705     
   6.1202209776545562        1.0182438847653201     
   6.1215537776932116        1.0179324513425594     
   6.1228865777318680        1.0176211131729451     
   6.1242193777705234        1.0173098702273449     
   6.1255521778091788        1.0169987224766330     
   6.1268849778478343        1.0166876698916940     
   6.1282177778864897        1.0163767124434213     
   6.1295505779251460        1.0160658501027167     
   6.1308833779638015        1.0157550828404907     
   6.1322161780024569        1.0154444106276643     
   6.1335489780411123        1.0151338334351661     
   6.1348817780797678        1.0148233512339333     
   6.1362145781184232        1.0145129639949115     
   6.1375473781570795        1.0142026716890582     
   6.1388801781957349        1.0138924742873363     
   6.1402129782343904        1.0135823717607186     
   6.1415457782730458        1.0132723640801891     
   6.1428785783117013        1.0129624512167370     
   6.1442113783503576        1.0126526331413621     
   6.1455441783890130        1.0123429098250751     
   6.1468769784276684        1.0120332812388910     
   6.1482097784663239        1.0117237473538379     
   6.1495425785049793        1.0114143081409503     
   6.1508753785436356        1.0111049635712723     
   6.1522081785822911        1.0107957136158578     
   6.1535409786209465        1.0104865582457678     
   6.1548737786596019        1.0101774974320734     
   6.1562065786982574        1.0098685311458533     
   6.1575393787369128        1.0095596593581970     
   6.1588721787755691        1.0092508820402015     
   6.1602049788142246        1.0089421991629728     
   6.1615377788528800        1.0086336106976255     
   6.1628705788915354        1.0083251166152840     
   6.1642033789301909        1.0080167168870797     
   6.1655361789688472        1.0077084114841550     
   6.1668689790075026        1.0074002003776596     
   6.1682017790461581        1.0070920835387538     
   6.1695345790848135        1.0067840609386043     
   6.1708673791234689        1.0064761325483877     
   6.1722001791621244        1.0061682983392899     
   6.1735329792007807        1.0058605582825049     
   6.1748657792394361        1.0055529123492368     
   6.1761985792780916        1.0052453605106970     
   6.1775313793167470        1.0049379027381053     
   6.1788641793554024        1.0046305390026926     
   6.1801969793940588        1.0043232692756967     
   6.1815297794327142        1.0040160935283653     
   6.1828625794713696        1.0037090117319534     
   6.1841953795100251        1.0034020238577266     
   6.1855281795486805        1.0030951298769577     
   6.1868609795873359        1.0027883297609297     
   6.1881937796259923        1.0024816234809326     
   6.1895265796646477        1.0021750110082681     
   6.1908593797033031        1.0018684923142427     
   6.1921921797419586        1.0015620673701753     
   6.1935249797806140        1.0012557361473919     
   6.1948577798192703        1.0009494986172269     
   6.1961905798579258        1.0006433547510247     
   6.1975233798965812        1.0003373045201380     
   6.1988561799352366        1.0000313478959268     
   6.2001889799738921       0.99972548484976265     
   6.2015217800125484       0.99941971535302276     
   6.2028545800512038       0.99911403937709609     
   6.2041873800898593       0.99880845689337827     
   6.2055201801285147       0.99850296787327497     
   6.2068529801671701       0.99819757228819839     
   6.2081857802058256       0.99789227010957282     
   6.2095185802444819       0.99758706130882813     
   6.2108513802831373       0.99728194585740593     
   6.2121841803217928       0.99697692372675351     
   6.2135169803604482       0.99667199488832858     
   6.2148497803991036       0.99636715931359787     
   6.2161825804377600       0.99606241697403586     
   6.2175153804764154       0.99575776784112702     
   6.2188481805150708       0.99545321188636304     
   6.2201809805537263       0.99514874908124462     
   6.2215137805923817       0.99484437939728221     
   6.2228465806310371       0.99454010280599447     
   6.2241793806696935       0.99423591927890798     
   6.2255121807083489       0.99393182878755904     
   6.2268449807470043       0.99362783130349230     
   6.2281777807856598       0.99332392679826131     
   6.2295105808243152       0.99302011524342804     
   6.2308433808629715       0.99271639661056266     
   6.2321761809016269       0.99241277087124524     
   6.2335089809402824       0.99210923799706363     
   6.2348417809789378       0.99180579795961521     
   6.2361745810175933       0.99150245073050536     
   6.2375073810562496       0.99119919628134712     
   6.2388401810949050       0.99089603458376463     
   6.2401729811335604       0.99059296560938892     
   6.2415057811722159       0.99028998932986123     
   6.2428385812108713       0.98998710571682835     
   6.2441713812495268       0.98968431474195040     
   6.2455041812881831       0.98938161637689137     
   6.2468369813268385       0.98907901059332748     
   6.2481697813654939       0.98877649736294249     
   6.2495025814041494       0.98847407665742770     
   6.2508353814428048       0.98817174844848499     
   6.2521681814814611       0.98786951270782286     
   6.2535009815201166       0.98756736940716017     
   6.2548337815587720       0.98726531851822374     
   6.2561665815974274       0.98696336001274954     
   6.2574993816360829       0.98666149386248037     
   6.2588321816747383       0.98635972003917038     
   6.2601649817133946       0.98605803851457996     
   6.2614977817520501       0.98575644926048034     
   6.2628305817907055       0.98545495224864921     
   6.2641633818293609       0.98515354745087425     
   6.2654961818680164       0.98485223483895223     
   6.2668289819066727       0.98455101438468617     
   6.2681617819453281       0.98424988605989039     
   6.2694945819839836       0.98394884983638631     
   6.2708273820226390       0.98364790568600469     
   6.2721601820612944       0.98334705358058450     
   6.2734929820999499       0.98304629349197292     
   6.2748257821386062       0.98274562539202648     
   6.2761585821772616       0.98244504925261078     
   6.2774913822159171       0.98214456504559877     
   6.2788241822545725       0.98184417274287183     
   6.2801569822932279       0.98154387231632267     
   6.2814897823318843       0.98124366373784844     
   6.2828225823705397       0.98094354697935870     
   6.2841553824091951       0.98064352201276894     
   6.2854881824478506       0.98034358881000394     
   6.2868209824865060       0.98004374734299826     
   6.2881537825251623       0.97974399758369379     
   6.2894865825638178       0.97944433950404186     
   6.2908193826024732       0.97914477307600134     
   6.2921521826411286       0.97884529827154043     
   6.2934849826797841       0.97854591506263511     
   6.2948177827184395       0.97824662342127111     
   6.2961505827570958       0.97794742331944173     
   6.2974833827957513       0.97764831472915026     
   6.2988161828344067       0.97734929762240641     
   6.3001489828730621       0.97705037197122968     
   6.3014817829117176       0.97675153774764889     
   6.3028145829503739       0.97645279492369952     
   6.3041473829890293       0.97615414347142726     
   6.3054801830276848       0.97585558336288536     
   6.3068129830663402       0.97555711457013661     
   6.3081457831049956       0.97525873706525090     
   6.3094785831436511       0.97496045082030802     
   6.3108113831823074       0.97466225580739485     
   6.3121441832209628       0.97436415199860926     
   6.3134769832596183       0.97406613936605513     
   6.3148097832982737       0.97376821788184620     
   6.3161425833369291       0.97347038751810377     
   6.3174753833755855       0.97317264824695837     
   6.3188081834142409       0.97287500004055028     
   6.3201409834528963       0.97257744287102532     
   6.3214737834915518       0.97227997671054023     
   6.3228065835302072       0.97198260153125993     
   6.3241393835688635       0.97168531730535601     
   6.3254721836075190       0.97138812400501184     
   6.3268049836461744       0.97109102160241634     
   6.3281377836848298       0.97079401006976862     
   6.3294705837234853       0.97049708937927559     
   6.3308033837621407       0.97020025950315236     
   6.3321361838007970       0.96990352041362349     
   6.3334689838394524       0.96960687208292173     
   6.3348017838781079       0.96931031448328753     
   6.3361345839167633       0.96901384758697084     
   6.3374673839554188       0.96871747136622999     
   6.3388001839940751       0.96842118579333036     
   6.3401329840327305       0.96812499084054782     
   6.3414657840713859       0.96782888648016574     
   6.3427985841100414       0.96753287268447674     
   6.3441313841486968       0.96723694942578009     
   6.3454641841873523       0.96694111667638494     
   6.3467969842260086       0.96664537440860843     
   6.3481297842646640       0.96634972259477780     
   6.3494625843033194       0.96605416120722609     
   6.3507953843419749       0.96575869021829630     
   6.3521281843806303       0.96546330960033988     
   6.3534609844192866       0.96516801932571594     
   6.3547937844579421       0.96487281936679314     
   6.3561265844965975       0.96457770969594880     
   6.3574593845352529       0.96428269028556612     
   6.3587921845739084       0.96398776110803974     
   6.3601249846125638       0.96369292213577185     
   6.3614577846512201       0.96339817334117173     
   6.3627905846898756       0.96310351469665922     
   6.3641233847285310       0.96280894617466106     
   6.3654561847671864       0.96251446774761329     
   6.3667889848058419       0.96222007938795939     
   6.3681217848444982       0.96192578106815241     
   6.3694545848831536       0.96163157276065359     
   6.3707873849218091       0.96133745443793106     
   6.3721201849604645       0.96104342607246385     
   6.3734529849991199       0.96074948763673740     
   6.3747857850377763       0.96045563910324694     
   6.3761185850764317       0.96016188044449602     
   6.3774513851150871       0.95986821163299429     
   6.3787841851537426       0.95957463264126286     
   6.3801169851923980       0.95928114344182991     
   6.3814497852310534       0.95898774400723219     
   6.3827825852697098       0.95869443431001444     
   6.3841153853083652       0.95840121432273007     
   6.3854481853470206       0.95810808401794167     
   6.3867809853856761       0.95781504336821843     
   6.3881137854243315       0.95752209234613928     
   6.3894465854629878       0.95722923092429191     
   6.3907793855016433       0.95693645907527136     
   6.3921121855402987       0.95664377677168166     
   6.3934449855789541       0.95635118398613439     
   6.3947777856176096       0.95605868069125044     
   6.3961105856562650       0.95576626685965860     
   6.3974433856949213       0.95547394246399664     
   6.3987761857335768       0.95518170747690945     
   6.4001089857722322       0.95488956187105167     
   6.4014417858108876       0.95459750561908563     
   6.4027745858495431       0.95430553869368162     
   6.4041073858881994       0.95401366106751917     
   6.4054401859268548       0.95372187271328579     
   6.4067729859655103       0.95343017360367732     
   6.4081057860041657       0.95313856371139793     
   6.4094385860428211       0.95284704300915957     
   6.4107713860814766       0.95255561146968426     
   6.4121041861201329       0.95226426906569994     
   6.4134369861587883       0.95197301576994509     
   6.4147697861974438       0.95168185155516494     
   6.4161025862360992       0.95139077639411473     
   6.4174353862747546       0.95109979025955582     
   6.4187681863134110       0.95080889312425920     
   6.4201009863520664       0.95051808496100521     
   6.4214337863907218       0.95022736574258071     
   6.4227665864293773       0.94993673544178125     
   6.4240993864680327       0.94964619403141182     
   6.4254321865066890       0.94935574148428359     
   6.4267649865453444       0.94906537777321909     
   6.4280977865839999       0.94877510287104672     
   6.4294305866226553       0.94848491675060331     
   6.4307633866613108       0.94819481938473560     
   6.4320961866999662       0.94790481074629651     
   6.4334289867386225       0.94761489080814942     
   6.4347617867772779       0.94732505954316470     
   6.4360945868159334       0.94703531692422138     
   6.4374273868545888       0.94674566292420659     
   6.4387601868932443       0.94645609751601611     
   6.4400929869319006       0.94616662067255275     
   6.4414257869705560       0.94587723236673005     
   6.4427585870092114       0.94558793257146778     
   6.4440913870478669       0.94529872125969472     
   6.4454241870865223       0.94500959840434773     
   6.4467569871251778       0.94472056397837267     
   6.4480897871638341       0.94443161795472164     
   6.4494225872024895       0.94414276030635780     
   6.4507553872411449       0.94385399100625078     
   6.4520881872798004       0.94356531002737820     
   6.4534209873184558       0.94327671734272800     
   6.4547537873571121       0.94298821292529433     
   6.4560865873957676       0.94269979674808035     
   6.4574193874344230       0.94241146878409721     
   6.4587521874730784       0.94212322900636514     
   6.4600849875117339       0.94183507738791172     
   6.4614177875503902       0.94154701390177276     
   6.4627505875890456       0.94125903852099257     
   6.4640833876277011       0.94097115121862507     
   6.4654161876663565       0.94068335196773023     
   6.4667489877050119       0.94039564074137605     
   6.4680817877436674       0.94010801751264184     
   6.4694145877823237       0.93982048225461134     
   6.4707473878209791       0.93953303494037987     
   6.4720801878596346       0.93924567554304972     
   6.4734129878982900       0.93895840403572906     
   6.4747457879369454       0.93867122039153839     
   6.4760785879756018       0.93838412458360332     
   6.4774113880142572       0.93809711658505890     
   6.4787441880529126       0.93781019636904916     
   6.4800769880915681       0.93752336390872426     
   6.4814097881302235       0.93723661917724477     
   6.4827425881688789       0.93694996214777859     
   6.4840753882075353       0.93666339279349986     
   6.4854081882461907       0.93637691108759491     
   6.4867409882848461       0.93609051700325552     
   6.4880737883235016       0.93580421051368157     
   6.4894065883621570       0.93551799159208349     
   6.4907393884008133       0.93523186021167570     
   6.4920721884394688       0.93494581634568563     
   6.4934049884781242       0.93465985996734535     
   6.4947377885167796       0.93437399104989749     
   6.4960705885554351       0.93408820956659067     
   6.4974033885940905       0.93380251549068427     
   6.4987361886327468       0.93351690879544214     
   6.5000689886714023       0.93323138945414086     
   6.5014017887100577       0.93294595744006148     
   6.5027345887487131       0.93266061272649559     
   6.5040673887873686       0.93237535528674131     
   6.5054001888260249       0.93209018509410513     
   6.5067329888646803       0.93180510212190326     
   6.5080657889033358       0.93152010634345872     
   6.5093985889419912       0.93123519773210228     
   6.5107313889806466       0.93095037626117461     
   6.5120641890193030       0.93066564190402179     
   6.5133969890579584       0.93038099463400192     
   6.5147297890966138       0.93009643442447709     
   6.5160625891352693       0.92981196124882115     
   6.5173953891739247       0.92952757508041306     
   6.5187281892125801       0.92924327589264211     
   6.5200609892512364       0.92895906365890490     
   6.5213937892898919       0.92867493835260539     
   6.5227265893285473       0.92839089994715751     
   6.5240593893672028       0.92810694841598185     
   6.5253921894058582       0.92782308373250733     
   6.5267249894445145       0.92753930587017164     
   6.5280577894831699       0.92725561480241991     
   6.5293905895218254       0.92697201050270606     
   6.5307233895604808       0.92668849294449185     
   6.5320561895991363       0.92640506210124651     
   6.5333889896377917       0.92612171794644793     
   6.5347217896764480       0.92583846045358187     
   6.5360545897151034       0.92555528959614275     
   6.5373873897537589       0.92527220534763388     
   6.5387201897924143       0.92498920768156367     
   6.5400529898310698       0.92470629657145209     
   6.5413857898697261       0.92442347199082420     
   6.5427185899083815       0.92414073391321638     
   6.5440513899470369       0.92385808231216993     
   6.5453841899856924       0.92357551716123631     
   6.5467169900243478       0.92329303843397348     
   6.5480497900630041       0.92301064610394923     
   6.5493825901016596       0.92272834014473915     
   6.5507153901403150       0.92244612052992536     
   6.5520481901789704       0.92216398723310011     
   6.5533809902176259       0.92188194022786085     
   6.5547137902562813       0.92159997948781713     
   6.5560465902949376       0.92131810498658351     
   6.5573793903335931       0.92103631669778285     
   6.5587121903722485       0.92075461459504804     
   6.5600449904109039       0.92047299865201748     
   6.5613777904495594       0.92019146884233960     
   6.5627105904882157       0.91991002513966946     
   6.5640433905268711       0.91962866751767192     
   6.5653761905655266       0.91934739595001869     
   6.5667089906041820       0.91906621041038927     
   6.5680417906428374       0.91878511087247117     
   6.5693745906814929       0.91850409730996185     
   6.5707073907201492       0.91822316969656381     
   6.5720401907588046       0.91794232800598996     
   6.5733729907974601       0.91766157221196121     
   6.5747057908361155       0.91738090228820468     
   6.5760385908747709       0.91710031820845672     
   6.5773713909134273       0.91681981994646167     
   6.5787041909520827       0.91653940747597185     
   6.5800369909907381       0.91625908077074825     
   6.5813697910293936       0.91597883980455830     
   6.5827025910680490       0.91569868455117898     
   6.5840353911067044       0.91541861498439392     
   6.5853681911453608       0.91513863107799631     
   6.5867009911840162       0.91485873280578645     
   6.5880337912226716       0.91457892014157305     
   6.5893665912613271       0.91429919305917151     
   6.5906993912999825       0.91401955153240722     
   6.5920321913386388       0.91373999553511265     
   6.5933649913772943       0.91346052504112762     
   6.5946977914159497       0.91318114002430062     
   6.5960305914546051       0.91290184045848921     
   6.5973633914932606       0.91262262631755742     
   6.5986961915319169       0.91234349757537681     
   6.6000289915705723       0.91206445420582805     
   6.6013617916092278       0.91178549618280114     
   6.6026945916478832       0.91150662348019051     
   6.6040273916865386       0.91122783607190194     
   6.6053601917251941       0.91094913393184695     
   6.6066929917638504       0.91067051703394641     
   6.6080257918025058       0.91039198535212829     
   6.6093585918411613       0.91011353886032964     
   6.6106913918798167       0.90983517753249421     
   6.6120241919184721       0.90955690134257394     
   6.6133569919571285       0.90927871026452967     
   6.6146897919957839       0.90900060427232932     
   6.6160225920344393       0.90872258333994904     
   6.6173553920730948       0.90844464744137321     
   6.6186881921117502       0.90816679655059374     
   6.6200209921504056       0.90788903064161031     
   6.6213537921890619       0.90761134968843149     
   6.6226865922277174       0.90733375366507274     
   6.6240193922663728       0.90705624254555861     
   6.6253521923050283       0.90677881630392010     
   6.6266849923436837       0.90650147491419708     
   6.6280177923823400       0.90622421835043743     
   6.6293505924209954       0.90594704658669722     
   6.6306833924596509       0.90566995959703966     
   6.6320161924983063       0.90539295735553638     
   6.6333489925369618       0.90511603983626654     
   6.6346817925756172       0.90483920701331755     
   6.6360145926142735       0.90456245886078457     
   6.6373473926529289       0.90428579535277120     
   6.6386801926915844       0.90400921646338839     
   6.6400129927302398       0.90373272216675615     
   6.6413457927688953       0.90345631243699975     
   6.6426785928075516       0.90317998724825554     
   6.6440113928462070       0.90290374657466432     
   6.6453441928848624       0.90262759039037965     
   6.6466769929235179       0.90235151866955809     
   6.6480097929621733       0.90207553138636642     
   6.6493425930008296       0.90179962851497897     
   6.6506753930394851       0.90152381002957904     
   6.6520081930781405       0.90124807590435685     
   6.6533409931167959       0.90097242611350925     
   6.6546737931554514       0.90069686063124221     
   6.6560065931941068       0.90042137943177081     
   6.6573393932327631       0.90014598248931665     
   6.6586721932714186       0.89987066977810826     
   6.6600049933100740       0.89959544127238411     
   6.6613377933487294       0.89932029694639049     
   6.6626705933873849       0.89904523677437842     
   6.6640033934260412       0.89877026073061028     
   6.6653361934646966       0.89849536878935599     
   6.6666689935033521       0.89822056092489078     
   6.6680017935420075       0.89794583711150144     
   6.6693345935806629       0.89767119732347833     
   6.6706673936193184       0.89739664153512355     
   6.6720001936579747       0.89712216972074432     
   6.6733329936966301       0.89684778185465852     
   6.6746657937352856       0.89657347791118869     
   6.6759985937739410       0.89629925786466713     
   6.6773313938125964       0.89602512168943416     
   6.6786641938512528       0.89575106935983706     
   6.6799969938899082       0.89547710085023113     
   6.6813297939285636       0.89520321613497944     
   6.6826625939672191       0.89492941518845459     
   6.6839953940058745       0.89465569798503397     
   6.6853281940445308       0.89438206449910518     
   6.6866609940831863       0.89410851470506292     
   6.6879937941218417       0.89383504857730967     
   6.6893265941604971       0.89356166609025467     
   6.6906593941991526       0.89328836721831806     
   6.6919921942378080       0.89301515193592429     
   6.6933249942764643       0.89274202021750759     
   6.6946577943151198       0.89246897203751019     
   6.6959905943537752       0.89219600737038030     
   6.6973233943924306       0.89192312619057623     
   6.6986561944310861       0.89165032847256276     
   6.6999889944697424       0.89137761419081252     
   6.7013217945083978       0.89110498331980681     
   6.7026545945470533       0.89083243583403293     
   6.7039873945857087       0.89055997170798884     
   6.7053201946243641       0.89028759091617771     
   6.7066529946630196       0.89001529343311092     
   6.7079857947016759       0.88974307923330875     
   6.7093185947403313       0.88947094829129880     
   6.7106513947789868       0.88919890058161632     
   6.7119841948176422       0.88892693607880457     
   6.7133169948562976       0.88865505475741391     
   6.7146497948949539       0.88838325659200212     
   6.7159825949336094       0.88811154155713723     
   6.7173153949722648       0.88783990962739301     
   6.7186481950109203       0.88756836077735168     
   6.7199809950495757       0.88729689498160258     
   6.7213137950882311       0.88702551221474268     
   6.7226465951268874       0.88675421245137742     
   6.7239793951655429       0.88648299566612065     
   6.7253121952041983       0.88621186183359313     
   6.7266449952428538       0.88594081092842281     
   6.7279777952815092       0.88566984292524620     
   6.7293105953201655       0.88539895779870714     
   6.7306433953588209       0.88512815552345803     
   6.7319761953974764       0.88485743607415868     
   6.7333089954361318       0.88458679942547613     
   6.7346417954747873       0.88431624555208499     
   6.7359745955134436       0.88404577442866805     
   6.7373073955520990       0.88377538602991668     
   6.7386401955907544       0.88350508033052932     
   6.7399729956294099       0.88323485730521190     
   6.7413057956680653       0.88296471692867695     
   6.7426385957067207       0.88269465917564727     
   6.7439713957453771       0.88242468402085217     
   6.7453041957840325       0.88215479143902820     
   6.7466369958226879       0.88188498140492011     
   6.7479697958613434       0.88161525389328110     
   6.7493025958999988       0.88134560887886992     
   6.7506353959386551       0.88107604633645509     
   6.7519681959773106       0.88080656624081310     
   6.7533009960159660       0.88053716856672648     
   6.7546337960546214       0.88026785328898671     
   6.7559665960932769       0.87999862038239152     
   6.7572993961319323       0.87972946982174882     
   6.7586321961705886       0.87946040158187100     
   6.7599649962092441       0.87919141563758196     
   6.7612977962478995       0.87892251196370941     
   6.7626305962865549       0.87865369053509201     
   6.7639633963252104       0.87838495132657401     
   6.7652961963638667       0.87811629431300819     
   6.7666289964025221       0.87784771946925466     
   6.7679617964411776       0.87757922677018241     
   6.7692945964798330       0.87731081619066531     
   6.7706273965184884       0.87704248770558924     
   6.7719601965571448       0.87677424128984349     
   6.7732929965958002       0.87650607691832727     
   6.7746257966344556       0.87623799456594664     
   6.7759585966731111       0.87596999420761645     
   6.7772913967117665       0.87570207581825832     
   6.7786241967504219       0.87543423937280185     
   6.7799569967890783       0.87516648484618376     
   6.7812897968277337       0.87489881221334898     
   6.7826225968663891       0.87463122144924965     
   6.7839553969050446       0.87436371252884737     
   6.7852881969437000       0.87409628542710771     
   6.7866209969823563       0.87382894011900702     
   6.7879537970210118       0.87356167657952910     
   6.7892865970596672       0.87329449478366483     
   6.7906193970983226       0.87302739470641133     
   6.7919521971369781       0.87276037632277526     
   6.7932849971756335       0.87249343960776993     
   6.7946177972142898       0.87222658453641722     
   6.7959505972529453       0.87195981108374598     
   6.7972833972916007       0.87169311922479287     
   6.7986161973302561       0.87142650893460172     
   6.7999489973689116       0.87115998018822516     
   6.8012817974075679       0.87089353296072136     
   6.8026145974462233       0.87062716722715938     
   6.8039473974848788       0.87036088296261183     
   6.8052801975235342       0.87009468014216262     
   6.8066129975621896       0.86982855874090093     
   6.8079457976008451       0.86956251873392576     
   6.8092785976395014       0.86929656009634015     
   6.8106113976781568       0.86903068280325890     
   6.8119441977168123       0.86876488682980102     
   6.8132769977554677       0.86849917215109584     
   6.8146097977941231       0.86823353874227793     
   6.8159425978327794       0.86796798657849117     
   6.8172753978714349       0.86770251563488687     
   6.8186081979100903       0.86743712588662270     
   6.8199409979487458       0.86717181730886428     
   6.8212737979874012       0.86690658987678793     
   6.8226065980260575       0.86664144356557127     
   6.8239393980647129       0.86637637835040560     
   6.8252721981033684       0.86611139420648664     
   6.8266049981420238       0.86584649110901890     
   6.8279377981806793       0.86558166903321254     
   6.8292705982193347       0.86531692795428883     
   6.8306033982579910       0.86505226784747313     
   6.8319361982966464       0.86478768868800049     
   6.8332689983353019       0.86452319045111226     
   6.8346017983739573       0.86425877311205834     
   6.8359345984126128       0.86399443664609576     
   6.8372673984512691       0.86373018102848886     
   6.8386001984899245       0.86346600623451031     
   6.8399329985285799       0.86320191223943998     
   6.8412657985672354       0.86293789901856521     
   6.8425985986058908       0.86267396654717909     
   6.8439313986445462       0.86241011480058738     
   6.8452641986832026       0.86214634375409716     
   6.8465969987218580       0.86188265338302716     
   6.8479297987605134       0.86161904366270292     
   6.8492625987991689       0.86135551456845627     
   6.8505953988378243       0.86109206607562838     
   6.8519281988764806       0.86082869815956553     
   6.8532609989151361       0.86056541079562365     
   6.8545937989537915       0.86030220395916568     
   6.8559265989924469       0.86003907762556286     
   6.8572593990311024       0.85977603177019191     
   6.8585921990697587       0.85951306636843805     
   6.8599249991084141       0.85925018139569498     
   6.8612577991470696       0.85898737682736315     
   6.8625905991857250       0.85872465263885067     
   6.8639233992243804       0.85846200880557200     
   6.8652561992630359       0.85819944530295056     
   6.8665889993016922       0.85793696210641790     
   6.8679217993403476       0.85767455919141089     
   6.8692545993790031       0.85741223653337639     
   6.8705873994176585       0.85714999410776582     
   6.8719201994563139       0.85688783189004114     
   6.8732529994949703       0.85662574985566908     
   6.8745857995336257       0.85636374798012749     
   6.8759185995722811       0.85610182623889730     
   6.8772513996109366       0.85583998460747035     
   6.8785841996495920       0.85557822306134368     
   6.8799169996882474       0.85531654157602410     
   6.8812497997269038       0.85505494012702432     
   6.8825825997655592       0.85479341868986436     
   6.8839153998042146       0.85453197724007257     
   6.8852481998428701       0.85427061575318419     
   6.8865809998815255       0.85400933420474290     
   6.8879137999201818       0.85374813257029925     
   6.8892465999588373       0.85348701082541056     
   6.8905793999974927       0.85322596894564273     
   6.8919122000361481       0.85296500690656885     
   6.8932450000748036       0.85270412468376899     
   6.8945778001134590       0.85244332225283093     
   6.8959106001521153       0.85218259958934972     
   6.8972434001907708       0.85192195666892989     
   6.8985762002294262       0.85166139346717984     
   6.8999090002680816       0.85140090995971740     
   6.9012418003067371       0.85114050612216874     
   6.9025746003453934       0.85088018193016624     
   6.9039074003840488       0.85061993735934938     
   6.9052402004227043       0.85035977238536653     
   6.9065730004613597       0.85009968698387206     
   6.9079058005000151       0.84983968113052855     
   6.9092386005386714       0.84957975480100578     
   6.9105714005773269       0.84931990797098134     
   6.9119042006159823       0.84906014061614010     
   6.9132370006546378       0.84880045271217364     
   6.9145698006932932       0.84854084423478271     
   6.9159026007319486       0.84828131515967320     
   6.9172354007706049       0.84802186546256053     
   6.9185682008092604       0.84776249511916568     
   6.9199010008479158       0.84750320410521918     
   6.9212338008865713       0.84724399239645620     
   6.9225666009252267       0.84698485996862238     
   6.9238994009638830       0.84672580679746845     
   6.9252322010025384       0.84646683285875424     
   6.9265650010411939       0.84620793812824557     
   6.9278978010798493       0.84594912258171673     
   6.9292306011185048       0.84569038619494818     
   6.9305634011571602       0.84543172894372987     
   6.9318962011958165       0.84517315080385635     
   6.9332290012344719       0.84491465175113267     
   6.9345618012731274       0.84465623176136895     
   6.9358946013117828       0.84439789081038319     
   6.9372274013504382       0.84413962887400118     
   6.9385602013890946       0.84388144592805592     
   6.9398930014277500       0.84362334194838884     
   6.9412258014664054       0.84336531691084693     
   6.9425586015050609       0.84310737079128562     
   6.9438914015437163       0.84284950356556687     
   6.9452242015823717       0.84259171520956178     
   6.9465570016210281       0.84233400569914740     
   6.9478898016596835       0.84207637501020793     
   6.9492226016983389       0.84181882311863621     
   6.9505554017369944       0.84156135000033172     
   6.9518882017756498       0.84130395563120064     
   6.9532210018143061       0.84104663998715801     
   6.9545538018529616       0.84078940304412464     
   6.9558866018916170       0.84053224477803001     
   6.9572194019302724       0.84027516516481049     
   6.9585522019689279       0.84001816418040998     
   6.9598850020075842       0.83976124180077971     
   6.9612178020462396       0.83950439800187682     
   6.9625506020848951       0.83924763275966840     
   6.9638834021235505       0.83899094605012714     
   6.9652162021622059       0.83873433784923390     
   6.9665490022008614       0.83847780813297501     
   6.9678818022395177       0.83822135687734745     
   6.9692146022781731       0.83796498405835285     
   6.9705474023168286       0.83770868965200151     
   6.9718802023554840       0.83745247363431019     
   6.9732130023941394       0.83719633598130316     
   6.9745458024327958       0.83694027666901316     
   6.9758786024714512       0.83668429567347802     
   6.9772114025101066       0.83642839297074578     
   6.9785442025487621       0.83617256853686939     
   6.9798770025874175       0.83591682234791065     
   6.9812098026260729       0.83566115437993693     
   6.9825426026647293       0.83540556460902493     
   6.9838754027033847       0.83515005301125778     
   6.9852082027420401       0.83489461956272482     
   6.9865410027806956       0.83463926423952584     
   6.9878738028193510       0.83438398701776406     
   6.9892066028580073       0.83412878787355249     
   6.9905394028966628       0.83387366678301011     
   6.9918722029353182       0.83361862372226569     
   6.9932050029739736       0.83336365866745188     
   6.9945378030126291       0.83310877159471108     
   6.9958706030512854       0.83285396248019128     
   6.9972034030899408       0.83259923130004976     
   6.9985362031285963       0.83234457803044881     
   6.9998690031672517       0.83209000264756006     
   7.0012018032059071       0.83183550512756221     
   7.0025346032445626       0.83158108544663867     
   7.0038674032832189       0.83132674358098335     
   7.0052002033218743       0.83107247950679553     
   7.0065330033605298       0.83081829320028333     
   7.0078658033991852       0.83056418463766046     
   7.0091986034378406       0.83031015379514816     
   7.0105314034764969       0.83005620064897634     
   7.0118642035151524       0.82980232517538111     
   7.0131970035538078       0.82954852735060614     
   7.0145298035924633       0.82929480715090176     
   7.0158626036311187       0.82904116455252563     
   7.0171954036697741       0.82878759953174408     
   7.0185282037084304       0.82853411206482919     
   7.0198610037470859       0.82828070212806060     
   7.0211938037857413       0.82802736969772639     
   7.0225266038243968       0.82777411475012019     
   7.0238594038630522       0.82752093726154297     
   7.0251922039017085       0.82726783720830455     
   7.0265250039403639       0.82701481456672055     
   7.0278578039790194       0.82676186931311491     
   7.0291906040176748       0.82650900142381711     
   7.0305234040563303       0.82625621087516599     
   7.0318562040949857       0.82600349764350678     
   7.0331890041336420       0.82575086170518996     
   7.0345218041722974       0.82549830303657756     
   7.0358546042109529       0.82524582161403381     
   7.0371874042496083       0.82499341741393539     
   7.0385202042882637       0.82474109041266153     
   7.0398530043269201       0.82448884058660077     
   7.0411858043655755       0.82423666791214967     
   7.0425186044042309       0.82398457236571099     
   7.0438514044428864       0.82373255392369427     
   7.0451842044815418       0.82348061256251714     
   7.0465170045201981       0.82322874825860348     
   7.0478498045588536       0.82297696098838558     
   7.0491826045975090       0.82272525072830260     
   7.0505154046361644       0.82247361745480052     
   7.0518482046748199       0.82222206114433316     
   7.0531810047134753       0.82197058177335991     
   7.0545138047521316       0.82171917931834859     
   7.0558466047907871       0.82146785375577591     
   7.0571794048294425       0.82121660506212224     
   7.0585122048680979       0.82096543321387705     
   7.0598450049067534       0.82071433818753803     
   7.0611778049454097       0.82046331995960808     
   7.0625106049840651       0.82021237850659789     
   7.0638434050227206       0.81996151380502558     
   7.0651762050613760       0.81971072583141702     
   7.0665090051000314       0.81946001456230455     
   7.0678418051386869       0.81920937997422694     
   7.0691746051773432       0.81895882204373227     
   7.0705074052159986       0.81870834074737309     
   7.0718402052546541       0.81845793606171258     
   7.0731730052933095       0.81820760796331615     
   7.0745058053319649       0.81795735642876233     
   7.0758386053706213       0.81770718143463139     
   7.0771714054092767       0.81745708295751440     
   7.0785042054479321       0.81720706097400841     
   7.0798370054865876       0.81695711546071681     
   7.0811698055252430       0.81670724639425130     
   7.0825026055638993       0.81645745375122958     
   7.0838354056025548       0.81620773750827902     
   7.0851682056412102       0.81595809764203053     
   7.0865010056798656       0.81570853412912536     
   7.0878338057185211       0.81545904694620974     
   7.0891666057571765       0.81520963606993779     
   7.0904994057958328       0.81496030147697029     
   7.0918322058344883       0.81471104314397769     
   7.0931650058731437       0.81446186104763318     
   7.0944978059117991       0.81421275516462155     
   7.0958306059504546       0.81396372547163154     
   7.0971634059891109       0.81371477194535968     
   7.0984962060277663       0.81346589456251095     
   7.0998290060664218       0.81321709329979652     
   7.1011618061050772       0.81296836813393425     
   7.1024946061437326       0.81271971904165008     
   7.1038274061823881       0.81247114599967718     
   7.1051602062210444       0.81222264898475305     
   7.1064930062596998       0.81197422797362695     
   7.1078258062983553       0.81172588294305170     
   7.1091586063370107       0.81147761386978845     
   7.1104914063756661       0.81122942073060489     
   7.1118242064143224       0.81098130350227715     
   7.1131570064529779       0.81073326216158759     
   7.1144898064916333       0.81048529668532476     
   7.1158226065302888       0.81023740705028591     
   7.1171554065689442       0.80998959323327513     
   7.1184882066075996       0.80974185521110231     
   7.1198210066462559       0.80949419296058556     
   7.1211538066849114       0.80924660645854962     
   7.1224866067235668       0.80899909568182704     
   7.1238194067622223       0.80875166060725634     
   7.1251522068008777       0.80850430121168437     
   7.1264850068395340       0.80825701747196410     
   7.1278178068781894       0.80800980936495614     
   7.1291506069168449       0.80776267686752667     
   7.1304834069555003       0.80751561995655197     
   7.1318162069941557       0.80726863860891251     
   7.1331490070328121       0.80702173280149725     
   7.1344818070714675       0.80677490251120265     
   7.1358146071101229       0.80652814771492964     
   7.1371474071487784       0.80628146838959003     
   7.1384802071874338       0.80603486451209949     
   7.1398130072260892       0.80578833605938294     
   7.1411458072647456       0.80554188300837004     
   7.1424786073034010       0.80529550533600014     
   7.1438114073420564       0.80504920301921823     
   7.1451442073807119       0.80480297603497608     
   7.1464770074193673       0.80455682436023279     
   7.1478098074580236       0.80431074797195568     
   7.1491426074966791       0.80406474684711737     
   7.1504754075353345       0.80381882096269708     
   7.1518082075739899       0.80357297029568497     
   7.1531410076126454       0.80332719482307269     
   7.1544738076513008       0.80308149452186339     
   7.1558066076899571       0.80283586936906481     
   7.1571394077286126       0.80259031934169345     
   7.1584722077672680       0.80234484441677112     
   7.1598050078059234       0.80209944457132765     
   7.1611378078445789       0.80185411978239929     
   7.1624706078832352       0.80160887002703063     
   7.1638034079218906       0.80136369528227169     
   7.1651362079605461       0.80111859552518028     
   7.1664690079992015       0.80087357073282139     
   7.1678018080378569       0.80062862088226638     
   7.1691346080765124       0.80038374595059381     
   7.1704674081151687       0.80013894591488977     
   7.1718002081538241       0.79989422075224770     
   7.1731330081924796       0.79964957043976670     
   7.1744658082311350       0.79940499495455264     
   7.1757986082697904       0.79916049427372082     
   7.1771314083084468       0.79891606837439166     
   7.1784642083471022       0.79867171723369235     
   7.1797970083857576       0.79842744082875805     
   7.1811298084244131       0.79818323913673062     
   7.1824626084630685       0.79793911213475899     
   7.1837954085017248       0.79769505979999800     
   7.1851282085403803       0.79745108210961146     
   7.1864610085790357       0.79720717904076843     
   7.1877938086176911       0.79696335057064627     
   7.1891266086563466       0.79671959667642822     
   7.1904594086950020       0.79647591733530432     
   7.1917922087336583       0.79623231252447302     
   7.1931250087723138       0.79598878222113889     
   7.1944578088109692       0.79574532640251372     
   7.1957906088496246       0.79550194504581562     
   7.1971234088882801       0.79525863812827025     
   7.1984562089269364       0.79501540562710893     
   7.1997890089655918       0.79477224751957387     
   7.2011218090042473       0.79452916378290883     
   7.2024546090429027       0.79428615439436911     
   7.2037874090815581       0.79404321933121369     
   7.2051202091202136       0.79380035857071007     
   7.2064530091588699       0.79355757209013378     
   7.2077858091975253       0.79331485986676342     
   7.2091186092361808       0.79307222187789006     
   7.2104514092748362       0.79282965810080652     
   7.2117842093134916       0.79258716851281641     
   7.2131170093521479       0.79234475309122698     
   7.2144498093908034       0.79210241181335639     
   7.2157826094294588       0.79186014465652610     
   7.2171154094681143       0.79161795159806536     
   7.2184482095067697       0.79137583261531241     
   7.2197810095454260       0.79113378768560905     
   7.2211138095840814       0.79089181678630782     
   7.2224466096227369       0.79064991989476541     
   7.2237794096613923       0.79040809698834602     
   7.2251122097000477       0.79016634804442032     
   7.2264450097387032       0.78992467304036817     
   7.2277778097773595       0.78968307195357379     
   7.2291106098160149       0.78944154476142980     
   7.2304434098546704       0.78920009144133463     
   7.2317762098933258       0.78895871197069489     
   7.2331090099319812       0.78871740632692278     
   7.2344418099706376       0.78847617448743812     
   7.2357746100092930       0.78823501642966864     
   7.2371074100479484       0.78799393213104663     
   7.2384402100866039       0.78775292156901233     
   7.2397730101252593       0.78751198472101491     
   7.2411058101639147       0.78727112156450663     
   7.2424386102025711       0.78703033207694983     
   7.2437714102412265       0.78678961623581301     
   7.2451042102798819       0.78654897401856938     
   7.2464370103185374       0.78630840540270242     
   7.2477698103571928       0.78606791036570023     
   7.2491026103958491       0.78582748888505782     
   7.2504354104345046       0.78558714093827864     
   7.2517682104731600       0.78534686650287178     
   7.2531010105118154       0.78510666555635367     
   7.2544338105504709       0.78486653807624751     
   7.2557666105891263       0.78462648404008206     
   7.2570994106277826       0.78438650342539562     
   7.2584322106664381       0.78414659620973148     
   7.2597650107050935       0.78390676237064039     
   7.2610978107437489       0.78366700188567928     
   7.2624306107824044       0.78342731473241334     
   7.2637634108210607       0.78318770088841294     
   7.2650962108597161       0.78294816033125691     
   7.2664290108983716       0.78270869303852941     
   7.2677618109370270       0.78246929898782325     
   7.2690946109756824       0.78222997815673623     
   7.2704274110143388       0.78199073052287327     
   7.2717602110529942       0.78175155606384816     
   7.2730930110916496       0.78151245475728048     
   7.2744258111303051       0.78127342658079391     
   7.2757586111689605       0.78103447151202277     
   7.2770914112076159       0.78079558952860695     
   7.2784242112462723       0.78055678060819256     
   7.2797570112849277       0.78031804472843302     
   7.2810898113235831       0.78007938186698855     
   7.2824226113622386       0.77984079200152645     
   7.2837554114008940       0.77960227510972069     
   7.2850882114395503       0.77936383116925190     
   7.2864210114782058       0.77912546015780704     
   7.2877538115168612       0.77888716205308106     
   7.2890866115555166       0.77864893683277514     
   7.2904194115941721       0.77841078447459711     
   7.2917522116328275       0.77817270495626190     
   7.2930850116714838       0.77793469825549089     
   7.2944178117101393       0.77769676435001300     
   7.2957506117487947       0.77745890321756350     
   7.2970834117874501       0.77722111483588407     
   7.2984162118261056       0.77698339918272330     
   7.2997490118647619       0.77674575623583797     
   7.3010818119034173       0.77650818597298965     
   7.3024146119420728       0.77627068837194790     
   7.3037474119807282       0.77603326341048884     
   7.3050802120193836       0.77579591106639567     
   7.3064130120580399       0.77555863131745806     
   7.3077458120966954       0.77532142414147209     
   7.3090786121353508       0.77508428951624064     
   7.3104114121740063       0.77484722741957479     
   7.3117442122126617       0.77461023782929095     
   7.3130770122513171       0.77437332072321219     
   7.3144098122899734       0.77413647607917024     
   7.3157426123286289       0.77389970387500107     
   7.3170754123672843       0.77366300408854904     
   7.3184082124059398       0.77342637669766545     
   7.3197410124445952       0.77318982168020711     
   7.3210738124832515       0.77295333901403840     
   7.3224066125219069       0.77271692867703035     
   7.3237394125605624       0.77248059064706132     
   7.3250722125992178       0.77224432490201589     
   7.3264050126378732       0.77200813141978486     
   7.3277378126765287       0.77177201017826658     
   7.3290706127151850       0.77153596115536582     
   7.3304034127538404       0.77129998432899427     
   7.3317362127924959       0.77106407967707113     
   7.3330690128311513       0.77082824717752141     
   7.3344018128698067       0.77059248680827519     
   7.3357346129084631       0.77035679854727324     
   7.3370674129471185       0.77012118237246008     
   7.3384002129857739       0.76988563826178735     
   7.3397330130244294       0.76965016619321558     
   7.3410658130630848       0.76941476614470872     
   7.3423986131017402       0.76917943809423983     
   7.3437314131403966       0.76894418201978820     
   7.3450642131790520       0.76870899789933955     
   7.3463970132177074       0.76847388571088660     
   7.3477298132563629       0.76823884543242826     
   7.3490626132950183       0.76800387704197037     
   7.3503954133336746       0.76776898051752651     
   7.3517282133723301       0.76753415583711582     
   7.3530610134109855       0.76729940297876431     
   7.3543938134496409       0.76706472192050557     
   7.3557266134882964       0.76683011264037848     
   7.3570594135269527       0.76659557511642984     
   7.3583922135656081       0.76636110932671220     
   7.3597250136042636       0.76612671524928588     
   7.3610578136429190       0.76589239286221722     
   7.3623906136815744       0.76565814214358041     
   7.3637234137202299       0.76542396307145344     
   7.3650562137588862       0.76518985562392405     
   7.3663890137975416       0.76495581977908578     
   7.3677218138361971       0.76472185551503835     
   7.3690546138748525       0.76448796280988907     
   7.3703874139135079       0.76425414164174987     
   7.3717202139521643       0.76402039198874228     
   7.3730530139908197       0.76378671382899244     
   7.3743858140294751       0.76355310714063451     
   7.3757186140681306       0.76331957190180788     
   7.3770514141067860       0.76308610809065924     
   7.3783842141454414       0.76285271568534385     
   7.3797170141840978       0.76261939466401985     
   7.3810498142227532       0.76238614500485502     
   7.3823826142614086       0.76215296668602384     
   7.3837154143000641       0.76191985968570575     
   7.3850482143387195       0.76168682398208709     
   7.3863810143773758       0.76145385955336198     
   7.3877138144160313       0.76122096637773207     
   7.3890466144546867       0.76098814443340235     
   7.3903794144933421       0.76075539369858736     
   7.3917122145319976       0.76052271415150718     
   7.3930450145706530       0.76029010577038858     
   7.3943778146093093       0.76005756853346573     
   7.3957106146479648       0.75982510241897860     
   7.3970434146866202       0.75959270740517382     
   7.3983762147252756       0.75936038347030510     
   7.3997090147639311       0.75912813059263340     
   7.4010418148025874       0.75889594875042454     
   7.4023746148412428       0.75866383792195236     
   7.4037074148798983       0.75843179808549777     
   7.4050402149185537       0.75819982921934637     
   7.4063730149572091       0.75796793130179285     
   7.4077058149958654       0.75773610431113569     
   7.4090386150345209       0.75750434822568358     
   7.4103714150731763       0.75727266302374829     
   7.4117042151118318       0.75704104868365096     
   7.4130370151504872       0.75680950518371715     
   7.4143698151891426       0.75657803250228106     
   7.4157026152277989       0.75634663061768159     
   7.4170354152664544       0.75611529950826573     
   7.4183682153051098       0.75588403915238711     
   7.4197010153437652       0.75565284952840495     
   7.4210338153824207       0.75542173061468609     
   7.4223666154210770       0.75519068238960263     
   7.4236994154597324       0.75495970483153529     
   7.4250322154983879       0.75472879791886860     
   7.4263650155370433       0.75449796162999738     
   7.4276978155756987       0.75426719594331981     
   7.4290306156143542       0.75403650083724294     
   7.4303634156530105       0.75380587629017770     
   7.4316962156916659       0.75357532228054525     
   7.4330290157303214       0.75334483878676961     
   7.4343618157689768       0.75311442578728482     
   7.4356946158076322       0.75288408326052947     
   7.4370274158462886       0.75265381118494845     
   7.4383602158849440       0.75242360953899490     
   7.4396930159235994       0.75219347830112704     
   7.4410258159622549       0.75196341744981066     
   7.4423586160009103       0.75173342696351808     
   7.4436914160395666       0.75150350682072709     
   7.4450242160782221       0.75127365699992277     
   7.4463570161168775       0.75104387747959755     
   7.4476898161555329       0.75081416823824987     
   7.4490226161941884       0.75058452925438401     
   7.4503554162328438       0.75035496050651140     
   7.4516882162715001       0.75012546197315033     
   7.4530210163101556       0.74989603363282509     
   7.4543538163488110       0.74966667546406829     
   7.4556866163874664       0.74943738744541588     
   7.4570194164261219       0.74920816955541303     
   7.4583522164647782       0.74897902177260978     
   7.4596850165034336       0.74874994407556494     
   7.4610178165420891       0.74852093644284234     
   7.4623506165807445       0.74829199885301079     
   7.4636834166193999       0.74806313128464907     
   7.4650162166580554       0.74783433371634078     
   7.4663490166967117       0.74760560612667593     
   7.4676818167353671       0.74737694849425029     
   7.4690146167740226       0.74714836079766833     
   7.4703474168126780       0.74691984301553938     
   7.4716802168513334       0.74669139512647953     
   7.4730130168899898       0.74646301710911267     
   7.4743458169286452       0.74623470894206723     
   7.4756786169673006       0.74600647060397984     
   7.4770114170059561       0.74577830207349349     
   7.4783442170446115       0.74555020332925614     
   7.4796770170832669       0.74532217434992376     
   7.4810098171219233       0.74509421511415908     
   7.4823426171605787       0.74486632560062982     
   7.4836754171992341       0.74463850578801238     
   7.4850082172378896       0.74441075565498682     
   7.4863410172765450       0.74418307518024285     
   7.4876738173152013       0.74395546434247406     
   7.4890066173538568       0.74372792312038261     
   7.4903394173925122       0.74350045149267596     
   7.4916722174311676       0.74327304943806816     
   7.4930050174698231       0.74304571693528021     
   7.4943378175084794       0.74281845396303947     
   7.4956706175471348       0.74259126050008017     
   7.4970034175857903       0.74236413652514099     
   7.4983362176244457       0.74213708201697060     
   7.4996690176631011       0.74191009695432142     
   7.5010018177017566       0.74168318131595390     
   7.5023346177404129       0.74145633508063313     
   7.5036674177790683       0.74122955822713310     
   7.5050002178177238       0.74100285073423255     
   7.5063330178563792       0.74077621258071713     
   7.5076658178950346       0.74054964374537924     
   7.5089986179336909       0.74032314420701839     
   7.5103314179723464       0.74009671394443899     
   7.5116642180110018       0.73987035293645254     
   7.5129970180496572       0.73964406116187875     
   7.5143298180883127       0.73941783859954047     
   7.5156626181269681       0.73919168522826917     
   7.5169954181656244       0.73896560102690390     
   7.5183282182042799       0.73873958597428691     
   7.5196610182429353       0.73851364004927078     
   7.5209938182815907       0.73828776323071110     
   7.5223266183202462       0.73806195549747078     
   7.5236594183589025       0.73783621682842149     
   7.5249922183975579       0.73761054720243879     
   7.5263250184362134       0.73738494659840637     
   7.5276578184748688       0.73715941499521243     
   7.5289906185135242       0.73693395237175363     
   7.5303234185521806       0.73670855870693119     
   7.5316562185908360       0.73648323397965543     
   7.5329890186294914       0.73625797816884031     
   7.5343218186681469       0.73603279125340826     
   7.5356546187068023       0.73580767321228668     
   7.5369874187454577       0.73558262402440999     
   7.5383202187841141       0.73535764366871981     
   7.5396530188227695       0.73513273212416363     
   7.5409858188614249       0.73490788936969431     
   7.5423186189000804       0.73468311538427278     
   7.5436514189387358       0.73445841014686630     
   7.5449842189773921       0.73423377363644649     
   7.5463170190160476       0.73400920583199469     
   7.5476498190547030       0.73378470671249596     
   7.5489826190933584       0.73356027625694242     
   7.5503154191320139       0.73333591444433355     
   7.5516482191706693       0.73311162125367446     
   7.5529810192093256       0.73288739666397651     
   7.5543138192479811       0.73266324065425892     
   7.5556466192866365       0.73243915320354491     
   7.5569794193252919       0.73221513429086582     
   7.5583122193639474       0.73199118389525952     
   7.5596450194026037       0.73176730199576989     
   7.5609778194412591       0.73154348857144547     
   7.5623106194799146       0.73131974360134544     
   7.5636434195185700       0.73109606706453079     
   7.5649762195572254       0.73087245894007147     
   7.5663090195958809       0.73064891920704311     
   7.5676418196345372       0.73042544784452867     
   7.5689746196731926       0.73020204483161655     
   7.5703074197118481       0.72997871014740157     
   7.5716402197505035       0.72975544377098422     
   7.5729730197891589       0.72953224568147368     
   7.5743058198278153       0.72930911585798330     
   7.5756386198664707       0.72908605427963458     
   7.5769714199051261       0.72886306092555364     
   7.5783042199437816       0.72864013577487297     
   7.5796370199824370       0.72841727880673401     
   7.5809698200210933       0.72819449000028247     
   7.5823026200597488       0.72797176933466989     
   7.5836354200984042       0.72774911678905696     
   7.5849682201370596       0.72752653234260656     
   7.5863010201757151       0.72730401597449124     
   7.5876338202143705       0.72708156766389020     
   7.5889666202530268       0.72685918738998567     
   7.5902994202916823       0.72663687513197062     
   7.5916322203303377       0.72641463086903990     
   7.5929650203689931       0.72619245458039861     
   7.5942978204076486       0.72597034624525569     
   7.5956306204463049       0.72574830584282723     
   7.5969634204849603       0.72552633335233629     
   7.5982962205236158       0.72530442875301149     
   7.5996290205622712       0.72508259202408776     
   7.6009618206009266       0.72486082314480771     
   7.6022946206395821       0.72463912209441761     
   7.6036274206782384       0.72441748885217283     
   7.6049602207168938       0.72419592339733418     
   7.6062930207555493       0.72397442570916759     
   7.6076258207942047       0.72375299576694729     
   7.6089586208328601       0.72353163354995254     
   7.6102914208715164       0.72331033903746944     
   7.6116242209101719       0.72308911220878969     
   7.6129570209488273       0.72286795304321305     
   7.6142898209874827       0.72264686152004376     
   7.6156226210261382       0.72242583761859269     
   7.6169554210647945       0.72220488131817828     
   7.6182882211034499       0.72198399259812474     
   7.6196210211421054       0.72176317143776136     
   7.6209538211807608       0.72154241781642547     
   7.6222866212194162       0.72132173171346003     
   7.6236194212580717       0.72110111310821323     
   7.6249522212967280       0.72088056198004169     
   7.6262850213353834       0.72066007830830681     
   7.6276178213740389       0.72043966207237708     
   7.6289506214126943       0.72021931325162669     
   7.6302834214513497       0.71999903182543734     
   7.6316162214900061       0.71977881777319419     
   7.6329490215286615       0.71955867107429261     
   7.6342818215673169       0.71933859170813141     
   7.6356146216059724       0.71911857965411741     
   7.6369474216446278       0.71889863489166084     
   7.6382802216832832       0.71867875740018283     
   7.6396130217219396       0.71845894715910663     
   7.6409458217605950       0.71823920414786435     
   7.6422786217992504       0.71801952834589355     
   7.6436114218379059       0.71779991973263635     
   7.6449442218765613       0.71758037828754506     
   7.6462770219152176       0.71736090399007446     
   7.6476098219538731       0.71714149681968820     
   7.6489426219925285       0.71692215675585458     
   7.6502754220311839       0.71670288377804825     
   7.6516082220698394       0.71648367786575240     
   7.6529410221084948       0.71626453899845355     
   7.6542738221471511       0.71604546715564521     
   7.6556066221858066       0.71582646231682889     
   7.6569394222244620       0.71560752446151088     
   7.6582722222631174       0.71538865356920411     
   7.6596050223017729       0.71516984961942631     
   7.6609378223404292       0.71495111259170430     
   7.6622706223790846       0.71473244246556922     
   7.6636034224177401       0.71451383922055955     
   7.6649362224563955       0.71429530283621878     
   7.6662690224950509       0.71407683329209704     
   7.6676018225337073       0.71385843056775167     
   7.6689346225723627       0.71364009464274536     
   7.6702674226110181       0.71342182549664657     
   7.6716002226496736       0.71320362310903274     
   7.6729330226883290       0.71298548745948287     
   7.6742658227269844       0.71276741852758652     
   7.6755986227656408       0.71254941629293722     
   7.6769314228042962       0.71233148073513575     
   7.6782642228429516       0.71211361183378841     
   7.6795970228816071       0.71189580956850829     
   7.6809298229202625       0.71167807391891469     
   7.6822626229589188       0.71146040486463213     
   7.6835954229975743       0.71124280238529214     
   7.6849282230362297       0.71102526646053399     
   7.6862610230748851       0.71080779707000019     
   7.6875938231135406       0.71059039419334236     
   7.6889266231521960       0.71037305781021576     
   7.6902594231908523       0.71015578790028278     
   7.6915922232295078       0.70993858444321345     
   7.6929250232681632       0.70972144741868282     
   7.6942578233068186       0.70950437680637124     
   7.6955906233454741       0.70928737258596775     
   7.6969234233841304       0.70907043473716447     
   7.6982562234227858       0.70885356323966253     
   7.6995890234614413       0.70863675807316751     
   7.7009218235000967       0.70842001921739273     
   7.7022546235387521       0.70820334665205531     
   7.7035874235774076       0.70798674035688169     
   7.7049202236160639       0.70777020031160143     
   7.7062530236547193       0.70755372649595272     
   7.7075858236933747       0.70733731888967866     
   7.7089186237320302       0.70712097747252900     
   7.7102514237706856       0.70690470222425883     
   7.7115842238093419       0.70668849312463100     
   7.7129170238479974       0.70647235015341314     
   7.7142498238866528       0.70625627329038021     
   7.7155826239253082       0.70604026251531204     
   7.7169154239639637       0.70582431780799582     
   7.7182482240026200       0.70560843914822391     
   7.7195810240412754       0.70539262651579648     
   7.7209138240799309       0.70517687989051792     
   7.7222466241185863       0.70496119925219991     
   7.7235794241572417       0.70474558458065995     
   7.7249122241958972       0.70453003585572260     
   7.7262450242345535       0.70431455305721646     
   7.7275778242732089       0.70409913616497855     
   7.7289106243118644       0.70388378515885075     
   7.7302434243505198       0.70366850001868231     
   7.7315762243891752       0.70345328072432778     
   7.7329090244278316       0.70323812725564683     
   7.7342418244664870       0.70302303959250756     
   7.7355746245051424       0.70280801771478252     
   7.7369074245437979       0.70259306160235113     
   7.7382402245824533       0.70237817123509905     
   7.7395730246211087       0.70216334659291724     
   7.7409058246597651       0.70194858765570423     
   7.7422386246984205       0.70173389440336298     
   7.7435714247370759       0.70151926681580423     
   7.7449042247757314       0.70130470487294361     
   7.7462370248143868       0.70109020855470428     
   7.7475698248530431       0.70087577784101385     
   7.7489026248916986       0.70066141271180726     
   7.7502354249303540       0.70044711314702546     
   7.7515682249690094       0.70023287912661458     
   7.7529010250076649       0.70001871063052856     
   7.7542338250463212       0.69980460763872554     
   7.7555666250849766       0.69959057013117143     
   7.7568994251236321       0.69937659808783759     
   7.7582322251622875       0.69916269148870180     
   7.7595650252009429       0.69894885031374632     
   7.7608978252395984       0.69873507454296269     
   7.7622306252782547       0.69852136415634536     
   7.7635634253169101       0.69830771913389700     
   7.7648962253555656       0.69809413945562582     
   7.7662290253942210       0.69788062510154603     
   7.7675618254328764       0.69766717605167761     
   7.7688946254715328       0.69745379228604742     
   7.7702274255101882       0.69724047378468768     
   7.7715602255488436       0.69702722052763744     
   7.7728930255874991       0.69681403249494067     
   7.7742258256261545       0.69660090966664889     
   7.7755586256648099       0.69638785202281894     
   7.7768914257034663       0.69617485954351455     
   7.7782242257421217       0.69596193220880298     
   7.7795570257807771       0.69574906999876196     
   7.7808898258194326       0.69553627289347142     
   7.7822226258580880       0.69532354087301906     
   7.7835554258967443       0.69511087391749815     
   7.7848882259353998       0.69489827200700838     
   7.7862210259740552       0.69468573512165666     
   7.7875538260127106       0.69447326324155301     
   7.7888866260513661       0.69426085634681634     
   7.7902194260900215       0.69404851441756998     
   7.7915522261286778       0.69383623743394518     
   7.7928850261673333       0.69362402537607692     
   7.7942178262059887       0.69341187822410810     
   7.7955506262446441       0.69319979595818604     
   7.7968834262832996       0.69298777855846605     
   7.7982162263219559       0.69277582600510834     
   7.7995490263606113       0.69256393827827900     
   7.8008818263992667       0.69235211535815122     
   7.8022146264379222       0.69214035722490308     
   7.8035474264765776       0.69192866385871932     
   7.8048802265152339       0.69171703523979022     
   7.8062130265538894       0.69150547134831364     
   7.8075458265925448       0.69129397216449162     
   7.8088786266312002       0.69108253766853400     
   7.8102114266698557       0.69087116784065483     
   7.8115442267085111       0.69065986266107526     
   7.8128770267471674       0.69044862211002223     
   7.8142098267858229       0.69023744616772975     
   7.8155426268244783       0.69002633481443587     
   7.8168754268631337       0.68981528803038639     
   7.8182082269017892       0.68960430579583243     
   7.8195410269404455       0.68939338809103090     
   7.8208738269791009       0.68918253489624559     
   7.8222066270177564       0.68897174619174584     
   7.8235394270564118       0.68876102195780742     
   7.8248722270950672       0.68855036217471077     
   7.8262050271337227       0.68833976682274367     
   7.8275378271723790       0.68812923588220010     
   7.8288706272110344       0.68791876933337914     
   7.8302034272496899       0.68770836715658656     
   7.8315362272883453       0.68749802933213322     
   7.8328690273270007       0.68728775584033774     
   7.8342018273656571       0.68707754666152321     
   7.8355346274043125       0.68686740177601935     
   7.8368674274429679       0.68665732116416189     
   7.8382002274816234       0.68644730480629212     
   7.8395330275202788       0.68623735268275776     
   7.8408658275589351       0.68602746477391274     
   7.8421986275975906       0.68581764106011656     
   7.8435314276362460       0.68560788152173491     
   7.8448642276749014       0.68539818613913972     
   7.8461970277135569       0.68518855489270869     
   7.8475298277522123       0.68497898776282551     
   7.8488626277908686       0.68476948472987920     
   7.8501954278295241       0.68456004577426599     
   7.8515282278681795       0.68435067087638823     
   7.8528610279068349       0.68414136001665260     
   7.8541938279454904       0.68393211317547287     
   7.8555266279841467       0.68372293033326959     
   7.8568594280228021       0.68351381147046675     
   7.8581922280614576       0.68330475656749812     
   7.8595250281001130       0.68309576560479990     
   7.8608578281387684       0.68288683856281596     
   7.8621906281774239       0.68267797542199593     
   7.8635234282160802       0.68246917616279534     
   7.8648562282547356       0.68226044076567594     
   7.8661890282933911       0.68205176921110588     
   7.8675218283320465       0.68184316147955726     
   7.8688546283707019       0.68163461755151022     
   7.8701874284093583       0.68142613740745073     
   7.8715202284480137       0.68121772102786948     
   7.8728530284866691       0.68100936839326354     
   7.8741858285253246       0.68080107948413715     
   7.8755186285639800       0.68059285428099969     
   7.8768514286026354       0.68038469276436586     
   7.8781842286412918       0.68017659491475713     
   7.8795170286799472       0.67996856071270029     
   7.8808498287186026       0.67976059013872847     
   7.8821826287572581       0.67955268317338224     
   7.8835154287959135       0.67934483979720484     
   7.8848482288345698       0.67913705999074769     
   7.8861810288732253       0.67892934373456770     
   7.8875138289118807       0.67872169100922897     
   7.8888466289505361       0.67851410179529958     
   7.8901794289891916       0.67830657607335332     
   7.8915122290278479       0.67809911382397170     
   7.8928450290665033       0.67789171502774137     
   7.8941778291051588       0.67768437966525585     
   7.8955106291438142       0.67747710771711256     
   7.8968434291824696       0.67726989916391578     
   7.8981762292211251       0.67706275398627691     
   7.8995090292597814       0.67685567216481113     
   7.9008418292984368       0.67664865368014160     
   7.9021746293370922       0.67644169851289615     
   7.9035074293757477       0.67623480664370972     
   7.9048402294144031       0.67602797805322046     
   7.9061730294530594       0.67582121272207629     
   7.9075058294917149       0.67561451063092792     
   7.9088386295303703       0.67540787176043315     
   7.9101714295690257       0.67520129609125679     
   7.9115042296076812       0.67499478360406751     
   7.9128370296463366       0.67478833427954066     
   7.9141698296849929       0.67458194809835870     
   7.9155026297236484       0.67437562504120774     
   7.9168354297623038       0.67416936508878222     
   7.9181682298009592       0.67396316822178060     
   7.9195010298396147       0.67375703442090806     
   7.9208338298782710       0.67355096366687528     
   7.9221666299169264       0.67334495594040000     
   7.9234994299555819       0.67313901122220399     
   7.9248322299942373       0.67293312949301665     
   7.9261650300328927       0.67272731073357284     
   7.9274978300715482       0.67252155492461230     
   7.9288306301102045       0.67231586204688076     
   7.9301634301488599       0.67211023208113152     
   7.9314962301875154       0.67190466500812307     
   7.9328290302261708       0.67169916080861769     
   7.9341618302648262       0.67149371946338732     
   7.9354946303034826       0.67128834095320622     
   7.9368274303421380       0.67108302525885699     
   7.9381602303807934       0.67087777236112678     
   7.9394930304194489       0.67067258224080828     
   7.9408258304581043       0.67046745487870230     
   7.9421586304967606       0.67026239025561252     
   7.9434914305354161       0.67005738835235062     
   7.9448242305740715       0.66985244914973407     
   7.9461570306127269       0.66964757262858476     
   7.9474898306513824       0.66944275876973092     
   7.9488226306900378       0.66923800755400864     
   7.9501554307286941       0.66903331896225671     
   7.9514882307673496       0.66882869297532266     
   7.9528210308060050       0.66862412957405681     
   7.9541538308446604       0.66841962873931882     
   7.9554866308833159       0.66821519045197186     
   7.9568194309219722       0.66801081469288504     
   7.9581522309606276       0.66780650144293441     
   7.9594850309992831       0.66760225068300094     
   7.9608178310379385       0.66739806239397248     
   7.9621506310765939       0.66719393655674153     
   7.9634834311152494       0.66698987315220737     
   7.9648162311539057       0.66678587216127405     
   7.9661490311925611       0.66658193356485229     
   7.9674818312312166       0.66637805734385902     
   7.9688146312698720       0.66617424347921561     
   7.9701474313085274       0.66597049195185154     
   7.9714802313471838       0.66576680274269906     
   7.9728130313858392       0.66556317583269864     
   7.9741458314244946       0.66535961120279619     
   7.9754786314631501       0.66515610883394194     
   7.9768114315018055       0.66495266870709480     
   7.9781442315404618       0.66474929080321654     
   7.9794770315791173       0.66454597510327651     
   7.9808098316177727       0.66434272158824925     
   7.9821426316564281       0.66413953023911476     
   7.9834754316950836       0.66393640103685991     
   7.9848082317337390       0.66373333396247736     
   7.9861410317723953       0.66353032899696485     
   7.9874738318110508       0.66332738612132425     
   7.9888066318497062       0.66312450531656753     
   7.9901394318883616       0.66292168656370998     
   7.9914722319270171       0.66271892984377090     
   7.9928050319656734       0.66251623513777802     
   7.9941378320043288       0.66231360242676474     
   7.9954706320429842       0.66211103169177010     
   7.9968034320816397       0.66190852291383695     
   7.9981362321202951       0.66170607607401677     
   7.9994690321589506       0.66150369115336516     
   8.0008018321976060       0.66130136813294338     
   8.0021346322362632       0.66109910699381902     
   8.0034674322749169       0.66089690771706677     
   8.0048002323135741       0.66069477028376422     
   8.0061330323522277       0.66049269467499749     
   8.0074658323908849       0.66029068087185572     
   8.0087986324295404       0.66008872885543735     
   8.0101314324681958       0.65988683860684350     
   8.0114642325068512       0.65968501010718217     
   8.0127970325455067       0.65948324333756858     
   8.0141298325841621       0.65928153827911939     
   8.0154626326228176       0.65907989491296382     
   8.0167954326614730       0.65887831322022994     
   8.0181282327001302       0.65867679318205608     
   8.0194610327387856       0.65847533477958453     
   8.0207938327774411       0.65827393799396461     
   8.0221266328160965       0.65807260280634972     
   8.0234594328547519       0.65787132919789948     
   8.0247922328934074       0.65767011714978063     
   8.0261250329320628       0.65746896664316390     
   8.0274578329707182       0.65726787765922812     
   8.0287906330093737       0.65706685017915445     
   8.0301234330480291       0.65686588418413239     
   8.0314562330866845       0.65666497965535697     
   8.0327890331253418       0.65646413657402702     
   8.0341218331639972       0.65626335492135079     
   8.0354546332026526       0.65606263467853854     
   8.0367874332413081       0.65586197582680750     
   8.0381202332799635       0.65566137834738281     
   8.0394530333186189       0.65546084222149170     
   8.0407858333572744       0.65526036743037008     
   8.0421186333959298       0.65505995395525751     
   8.0434514334345852       0.65485960177740110     
   8.0447842334732407       0.65465931087805196     
   8.0461170335118961       0.65445908123846896     
   8.0474498335505533       0.65425891283991433     
   8.0487826335892088       0.65405880566365826     
   8.0501154336278642       0.65385875969097573     
   8.0514482336665196       0.65365877490314594     
   8.0527810337051751       0.65345885128145709     
   8.0541138337438305       0.65325898880720001     
   8.0554466337824859       0.65305918746167291     
   8.0567794338211414       0.65285944722617983     
   8.0581122338597968       0.65265976808202919     
   8.0594450338984522       0.65246015001053626     
   8.0607778339371077       0.65226059299302153     
   8.0621106339757649       0.65206109701081205     
   8.0634434340144203       0.65186166204523910     
   8.0647762340530758       0.65166228807764159     
   8.0661090340917312       0.65146297508936213     
   8.0674418341303866       0.65126372306175018     
   8.0687746341690421       0.65106453197616043     
   8.0701074342076975       0.65086540181395414     
   8.0714402342463529       0.65066633255649775     
   8.0727730342850084       0.65046732418516240     
   8.0741058343236638       0.65026837668132620     
   8.0754386343623192       0.65006949002637271     
   8.0767714344009764       0.64987066420169093     
   8.0781042344396319       0.64967189918867552     
   8.0794370344782873       0.64947319496872769     
   8.0807698345169428       0.64927455152325353     
   8.0821026345555982       0.64907596883366381     
   8.0834354345942536       0.64887744688137761     
   8.0847682346329091       0.64867898564781723     
   8.0861010346715645       0.64848058511441176     
   8.0874338347102199       0.64828224526259581     
   8.0887666347488754       0.64808396607380991     
   8.0900994347875326       0.64788574752949968     
   8.0914322348261880       0.64768758961111716     
   8.0927650348648434       0.64748949230011954     
   8.0940978349034989       0.64729145557796941     
   8.0954306349421543       0.64709347942613582     
   8.0967634349808097       0.64689556382609315     
   8.0980962350194652       0.64669770875932175     
   8.0994290350581206       0.64649991420730624     
   8.1007618350967761       0.64630218015153873     
   8.1020946351354315       0.64610450657351604     
   8.1034274351740869       0.64590689345474095     
   8.1047602352127441       0.64570934077672115     
   8.1060930352513996       0.64551184852097099     
   8.1074258352900550       0.64531441666901002     
   8.1087586353287104       0.64511704520236446     
   8.1100914353673659       0.64491973410256320     
   8.1114242354060213       0.64472248335114468     
   8.1127570354446767       0.64452529292965055     
   8.1140898354833322       0.64432816281962824     
   8.1154226355219876       0.64413109300263138     
   8.1167554355606431       0.64393408346021952     
   8.1180882355992985       0.64373713417395728     
   8.1194210356379557       0.64354024512541397     
   8.1207538356766111       0.64334341629616754     
   8.1220866357152666       0.64314664766779850     
   8.1234194357539220       0.64294993922189447     
   8.1247522357925774       0.64275329094004863     
   8.1260850358312329       0.64255670280385868     
   8.1274178358698883       0.64236017479492968     
   8.1287506359085437       0.64216370689487179     
   8.1300834359471992       0.64196729908530004     
   8.1314162359858546       0.64177095134783446     
   8.1327490360245100       0.64157466366410310     
   8.1340818360631673       0.64137843601573730     
   8.1354146361018227       0.64118226838437686     
   8.1367474361404781       0.64098616075166326     
   8.1380802361791336       0.64079011309924661     
   8.1394130362177890       0.64059412540878236     
   8.1407458362564444       0.64039819766192885     
   8.1420786362950999       0.64020232984035430     
   8.1434114363337553       0.64000652192572871     
   8.1447442363724107       0.63981077389973073     
   8.1460770364110662       0.63961508574404213     
   8.1474098364497216       0.63941945744035178     
   8.1487426364883788       0.63922388897035320     
   8.1500754365270343       0.63902838031574660     
   8.1514082365656897       0.63883293145823694     
   8.1527410366043451       0.63863754237953574     
   8.1540738366430006       0.63844221306135829     
   8.1554066366816560       0.63824694348542677     
   8.1567394367203114       0.63805173363346945     
   8.1580722367589669       0.63785658348721941     
   8.1594050367976223       0.63766149302841457     
   8.1607378368362777       0.63746646223879999     
   8.1620706368749332       0.63727149110012626     
   8.1634034369135904       0.63707657959414732     
   8.1647362369522458       0.63688172770262552     
   8.1660690369909013       0.63668693540732724     
   8.1674018370295567       0.63649220269002427     
   8.1687346370682121       0.63629752953249508     
   8.1700674371068676       0.63610291591652235     
   8.1714002371455230       0.63590836182389632     
   8.1727330371841784       0.63571386723641066     
   8.1740658372228339       0.63551943213586493     
   8.1753986372614893       0.63532505650406557     
   8.1767314373001465       0.63513074032282379     
   8.1780642373388019       0.63493648357395638     
   8.1793970373774574       0.63474228623928530     
   8.1807298374161128       0.63454814830063966     
   8.1820626374547683       0.63435406973985153     
   8.1833954374934237       0.63416005053876079     
   8.1847282375320791       0.63396609067921150     
   8.1860610375707346       0.63377219014305441     
   8.1873938376093900       0.63357834891214448     
   8.1887266376480454       0.63338456696834444     
   8.1900594376867009       0.63319084429351902     
   8.1913922377253581       0.63299718086954138     
   8.1927250377640135       0.63280357667829046     
   8.1940578378026689       0.63261003170164876     
   8.1953906378413244       0.63241654592150498     
   8.1967234378799798       0.63222311931975494     
   8.1980562379186352       0.63202975187829735     
   8.1993890379572907       0.63183644357903757     
   8.2007218379959461       0.63164319440388783     
   8.2020546380346016       0.63145000433476484     
   8.2033874380732570       0.63125687335358949     
   8.2047202381119124       0.63106380144229068     
   8.2060530381505696       0.63087078858280154     
   8.2073858381892251       0.63067783475706007     
   8.2087186382278805       0.63048493994701094     
   8.2100514382665359       0.63029210413460479     
   8.2113842383051914       0.63009932730179630     
   8.2127170383438468       0.62990660943054544     
   8.2140498383825022       0.62971395050282064     
   8.2153826384211577       0.62952135050059166     
   8.2167154384598131       0.62932880940583669     
   8.2180482384984685       0.62913632720053925     
   8.2193810385371240       0.62894390386668797     
   8.2207138385757812       0.62875153938627437     
   8.2220466386144366       0.62855923374130107     
   8.2233794386530921       0.62836698691377113     
   8.2247122386917475       0.62817479888569561     
   8.2260450387304029       0.62798266963908977     
   8.2273778387690584       0.62779059915597646     
   8.2287106388077138       0.62759858741838159     
   8.2300434388463692       0.62740663440833699     
   8.2313762388850247       0.62721474010788203     
   8.2327090389236801       0.62702290449905962     
   8.2340418389623355       0.62683112756391890     
   8.2353746390009928       0.62663940928451334     
   8.2367074390396482       0.62644774964290351     
   8.2380402390783036       0.62625614862115486     
   8.2393730391169591       0.62606460620133841     
   8.2407058391556145       0.62587312236553072     
   8.2420386391942699       0.62568169709581278     
   8.2433714392329254       0.62549033037427226     
   8.2447042392715808       0.62529902218300215     
   8.2460370393102362       0.62510777250410099     
   8.2473698393488917       0.62491658131967243     
   8.2487026393875471       0.62472544861182522     
   8.2500354394262043       0.62453437436267412     
   8.2513682394648598       0.62434335855433987     
   8.2527010395035152       0.62415240116894743     
   8.2540338395421706       0.62396150218862889     
   8.2553666395808261       0.62377066159551986     
   8.2566994396194815       0.62357987937176229     
   8.2580322396581369       0.62338915549950435     
   8.2593650396967924       0.62319848996089910     
   8.2606978397354478       0.62300788273810492     
   8.2620306397741032       0.62281733381328519     
   8.2633634398127587       0.62262684316860883     
   8.2646962398514159       0.62243641078625167     
   8.2660290398900713       0.62224603664839351     
   8.2673618399287268       0.62205572073722060     
   8.2686946399673822       0.62186546303492252     
   8.2700274400060376       0.62167526352369751     
   8.2713602400446931       0.62148512218574647     
   8.2726930400833485       0.62129503900327765     
   8.2740258401220039       0.62110501395850437     
   8.2753586401606594       0.62091504703364309     
   8.2766914401993148       0.62072513821091979     
   8.2780242402379720       0.62053528747256204     
   8.2793570402766274       0.62034549480080514     
   8.2806898403152829       0.62015576017788976     
   8.2820226403539383       0.61996608358606053     
   8.2833554403925937       0.61977646500756900     
   8.2846882404312492       0.61958690442467179     
   8.2860210404699046       0.61939740181962955     
   8.2873538405085601       0.61920795717471044     
   8.2886866405472155       0.61901857047218700     
   8.2900194405858709       0.61882924169433728     
   8.2913522406245264       0.61863997082344513     
   8.2926850406631836       0.61845075784179815     
   8.2940178407018390       0.61826160273169262     
   8.2953506407404944       0.61807250547542658     
   8.2966834407791499       0.61788346605530653     
   8.2980162408178053       0.61769448445364250     
   8.2993490408564607       0.61750556065275009     
   8.3006818408951162       0.61731669463495109     
   8.3020146409337716       0.61712788638257243     
   8.3033474409724271       0.61693913587794569     
   8.3046802410110825       0.61675044310340998     
   8.3060130410497379       0.61656180804130711     
   8.3073458410883951       0.61637323067398508     
   8.3086786411270506       0.61618471098379879     
   8.3100114411657060       0.61599624895310745     
   8.3113442412043614       0.61580784456427473     
   8.3126770412430169       0.61561949779967118     
   8.3140098412816723       0.61543120864167233     
   8.3153426413203277       0.61524297707265863     
   8.3166754413589832       0.61505480307501725     
   8.3180082413976386       0.61486668663113797     
   8.3193410414362940       0.61467862772341930     
   8.3206738414749495       0.61449062633426288     
   8.3220066415136067       0.61430268244607644     
   8.3233394415522621       0.61411479604127317     
   8.3246722415909176       0.61392696710227179     
   8.3260050416295730       0.61373919561149604     
   8.3273378416682284       0.61355148155137496     
   8.3286706417068839       0.61336382490434338     
   8.3300034417455393       0.61317622565284091     
   8.3313362417841947       0.61298868377931348     
   8.3326690418228502       0.61280119926621079     
   8.3340018418615056       0.61261377209599033     
   8.3353346419001610       0.61242640225111344     
   8.3366674419388183       0.61223908971404517     
   8.3380002419774737       0.61205183446725908     
   8.3393330420161291       0.61186463649323264     
   8.3406658420547846       0.61167749577444841     
   8.3419986420934400       0.61149041229339529     
   8.3433314421320954       0.61130338603256629     
   8.3446642421707509       0.61111641697446029     
   8.3459970422094063       0.61092950510158217     
   8.3473298422480617       0.61074265039644127     
   8.3486626422867172       0.61055585284155267     
   8.3499954423253726       0.61036911241943659     
   8.3513282423640298       0.61018242911261855     
   8.3526610424026853       0.60999580290363054     
   8.3539938424413407       0.60980923377500806     
   8.3553266424799961       0.60962272170929299     
   8.3566594425186516       0.60943626668903250     
   8.3579922425573070       0.60924986869677944     
   8.3593250425959624       0.60906352771509076     
   8.3606578426346179       0.60887724372653040     
   8.3619906426732733       0.60869101671366654     
   8.3633234427119287       0.60850484665907167     
   8.3646562427505859       0.60831873354532640     
   8.3659890427892414       0.60813267735501519     
   8.3673218428278968       0.60794667807072744     
   8.3686546428665523       0.60776073567505784     
   8.3699874429052077       0.60757485015060730     
   8.3713202429438631       0.60738902147998064     
   8.3726530429825186       0.60720324964578998     
   8.3739858430211740       0.60701753463065122     
   8.3753186430598294       0.60683187641718583     
   8.3766514430984849       0.60664627498802148     
   8.3779842431371403       0.60646073032578940     
   8.3793170431757975       0.60627524241312747     
   8.3806498432144529       0.60608981123267958     
   8.3819826432531084       0.60590443676709305     
   8.3833154432917638       0.60571911899902164     
   8.3846482433304192       0.60553385791112413     
   8.3859810433690747       0.60534865348606448     
   8.3873138434077301       0.60516350570651301     
   8.3886466434463856       0.60497841455514312     
   8.3899794434850410       0.60479338001463634     
   8.3913122435236964       0.60460840206767685     
   8.3926450435623519       0.60442348069695573     
   8.3939778436010091       0.60423861588516870     
   8.3953106436396645       0.60405380761501704     
   8.3966434436783199       0.60386905586920803     
   8.3979762437169754       0.60368436063045228     
   8.3993090437556308       0.60349972188146794     
   8.4006418437942862       0.60331513960497685     
   8.4019746438329417       0.60313061378370625     
   8.4033074438715971       0.60294614440038952     
   8.4046402439102526       0.60276173143776524     
   8.4059730439489080       0.60257737487857654     
   8.4073058439875634       0.60239307470557246     
   8.4086386440262206       0.60220883090150623     
   8.4099714440648761       0.60202464344913842     
   8.4113042441035315       0.60184051233123270     
   8.4126370441421869       0.60165643753055986     
   8.4139698441808424       0.60147241902989423     
   8.4153026442194978       0.60128845681201559     
   8.4166354442581532       0.60110455085971126     
   8.4179682442968087       0.60092070115577134     
   8.4193010443354641       0.60073690768299293     
   8.4206338443741195       0.60055317042417589     
   8.4219666444127750       0.60036948936212808     
   8.4232994444514322       0.60018586447966071     
   8.4246322444900876       0.60000229575959163     
   8.4259650445287431       0.59981878318474391     
   8.4272978445673985       0.59963532673794373     
   8.4286306446060539       0.59945192640202594     
   8.4299634446447094       0.59926858215982759     
   8.4312962446833648       0.59908529399419208     
   8.4326290447220202       0.59890206188796891     
   8.4339618447606757       0.59871888582401234     
   8.4352946447993311       0.59853576578518008     
   8.4366274448379865       0.59835270175433786     
   8.4379602448766438       0.59816969371435524     
   8.4392930449152992       0.59798674164810717     
   8.4406258449539546       0.59780384553847365     
   8.4419586449926101       0.59762100536834029     
   8.4432914450312655       0.59743822112059786     
   8.4446242450699209       0.59725549277814249     
   8.4459570451085764       0.59707282032387443     
   8.4472898451472318       0.59689020374070045     
   8.4486226451858872       0.59670764301153301     
   8.4499554452245427       0.59652513811928787     
   8.4512882452631999       0.59634268904688725     
   8.4526210453018553       0.59616029577725871     
   8.4539538453405108       0.59597795829333533     
   8.4552866453791662       0.59579567657805377     
   8.4566194454178216       0.59561345061435766     
   8.4579522454564771       0.59543128038519455     
   8.4592850454951325       0.59524916587351817     
   8.4606178455337879       0.59506710706228783     
   8.4619506455724434       0.59488510393446559     
   8.4632834456110988       0.59470315647302197     
   8.4646162456497542       0.59452126466093036     
   8.4659490456884114       0.59433942848117061     
   8.4672818457270669       0.59415764791672732     
   8.4686146457657223       0.59397592295058965     
   8.4699474458043778       0.59379425356575377     
   8.4712802458430332       0.59361263974521949     
   8.4726130458816886       0.59343108147199219     
   8.4739458459203441       0.59324957872908224     
   8.4752786459589995       0.59306813149950577     
   8.4766114459976549       0.59288673976628392     
   8.4779442460363104       0.59270540351244250     
   8.4792770460749658       0.59252412272101296     
   8.4806098461136230       0.59234289737503198     
   8.4819426461522784       0.59216172745754214     
   8.4832754461909339       0.59198061295158932     
   8.4846082462295893       0.59179955384022609     
   8.4859410462682447       0.59161855010651010     
   8.4872738463069002       0.59143760173350290     
   8.4886066463455556       0.59125670870427305     
   8.4899394463842111       0.59107587100189363     
   8.4912722464228665       0.59089508860944207     
   8.4926050464615219       0.59071436151000190     
   8.4939378465001774       0.59053368968666187     
   8.4952706465388346       0.59035307312251450     
   8.4966034465774900       0.59017251180065933     
   8.4979362466161454       0.58999200570420041     
   8.4992690466548009       0.58981155481624681     
   8.5006018466934563       0.58963115911991248     
   8.5019346467321117       0.58945081859831705     
   8.5032674467707672       0.58927053323458523     
   8.5046002468094226       0.58909030301184606     
   8.5059330468480780       0.58891012791323527     
   8.5072658468867335       0.58873000792189223     
   8.5085986469253889       0.58854994302096242     
   8.5099314469640461       0.58836993319359676     
   8.5112642470027016       0.58818997842295062     
   8.5125970470413570       0.58801007869218358     
   8.5139298470800124       0.58783023398446321     
   8.5152626471186679       0.58765044428295954     
   8.5165954471573233       0.58747070957084835     
   8.5179282471959787       0.58729102983131132     
   8.5192610472346342       0.58711140504753512     
   8.5205938472732896       0.58693183520271064     
   8.5219266473119450       0.58675232028003566     
   8.5232594473506005       0.58657286026271083     
   8.5245922473892577       0.58639345513394359     
   8.5259250474279131       0.58621410487694636     
   8.5272578474665686       0.58603480947493669     
   8.5285906475052240       0.58585556891113588     
   8.5299234475438794       0.58567638316877213     
   8.5312562475825349       0.58549725223107829     
   8.5325890476211903       0.58531817608129122     
   8.5339218476598457       0.58513915470265476     
   8.5352546476985012       0.58496018807841710     
   8.5365874477371566       0.58478127619183040     
   8.5379202477758138       0.58460241902615329     
   8.5392530478144693       0.58442361656464936     
   8.5405858478531247       0.58424486879058679     
   8.5419186478917801       0.58406617568723984     
   8.5432514479304356       0.58388753723788700     
   8.5445842479690910       0.58370895342581153     
   8.5459170480077464       0.58353042423430335     
   8.5472498480464019       0.58335194964665626     
   8.5485826480850573       0.58317352964616898     
   8.5499154481237127       0.58299516421614606     
   8.5512482481623682       0.58281685333989708     
   8.5525810482010254       0.58263859700073595     
   8.5539138482396808       0.58246039518198300     
   8.5552466482783363       0.58228224786696325     
   8.5565794483169917       0.58210415503900537     
   8.5579122483556471       0.58192611668144523     
   8.5592450483943026       0.58174813277762250     
   8.5605778484329580       0.58157020331088216     
   8.5619106484716134       0.58139232826457443     
   8.5632434485102689       0.58121450762205451     
   8.5645762485489243       0.58103674136668371     
   8.5659090485875797       0.58085902948182688     
   8.5672418486262369       0.58068137195085356     
   8.5685746486648924       0.58050376875714005     
   8.5699074487035478       0.58032621988406830     
   8.5712402487422032       0.58014872531502326     
   8.5725730487808587       0.57997128503339523     
   8.5739058488195141       0.57979389902258061     
   8.5752386488581696       0.57961656726598110     
   8.5765714488968250       0.57943928974700254     
   8.5779042489354804       0.57926206644905520     
   8.5792370489741359       0.57908489735555613     
   8.5805698490127913       0.57890778244992702     
   8.5819026490514485       0.57873072171559337     
   8.5832354490901039       0.57855371513598730     
   8.5845682491287594       0.57837676269454530     
   8.5859010491674148       0.57819986437470927     
   8.5872338492060702       0.57802302015992524     
   8.5885666492447257       0.57784623003364544     
   8.5898994492833811       0.57766949397932621     
   8.5912322493220366       0.57749281198043045     
   8.5925650493606920       0.57731618402042428     
   8.5938978493993474       0.57713961008277959     
   8.5952306494380029       0.57696309015097402     
   8.5965634494766601       0.57678662420848836     
   8.5978962495153155       0.57661021223881126     
   8.5992290495539709       0.57643385422543503     
   8.6005618495926264       0.57625755015185531     
   8.6018946496312818       0.57608130000157598     
   8.6032274496699372       0.57590510375810366     
   8.6045602497085927       0.57572896140495045     
   8.6058930497472481       0.57555287292563528     
   8.6072258497859035       0.57537683830367847     
   8.6085586498245590       0.57520085752260852     
   8.6098914498632144       0.57502493056595883     
   8.6112242499018716       0.57484905741726566     
   8.6125570499405271       0.57467323806007220     
   8.6138898499791825       0.57449747247792604     
   8.6152226500178379       0.57432176065438001     
   8.6165554500564934       0.57414610257299181     
   8.6178882500951488       0.57397049821732449     
   8.6192210501338042       0.57379494757094485     
   8.6205538501724597       0.57361945061742659     
   8.6218866502111151       0.57344400734034728     
   8.6232194502497705       0.57326861772328919     
   8.6245522502884278       0.57309328174984153     
   8.6258850503270832       0.57291799940359556     
   8.6272178503657386       0.57274277066815060     
   8.6285506504043941       0.57256759552710867     
   8.6298834504430495       0.57239247396407833     
   8.6312162504817049       0.57221740596267179     
   8.6325490505203604       0.57204239150650793     
   8.6338818505590158       0.57186743057920919     
   8.6352146505976712       0.57169252316440311     
   8.6365474506363267       0.57151766924572389     
   8.6378802506749821       0.57134286880680840     
   8.6392130507136393       0.57116812183130017     
   8.6405458507522948       0.57099342830284694     
   8.6418786507909502       0.57081878820510201     
   8.6432114508296056       0.57064420152172335     
   8.6445442508682611       0.57046966823637357     
   8.6458770509069165       0.57029518833272153     
   8.6472098509455719       0.57012076179443893     
   8.6485426509842274       0.56994638860520530     
   8.6498754510228828       0.56977206874870190     
   8.6512082510615382       0.56959780220861822     
   8.6525410511001937       0.56942358896864642     
   8.6538738511388509       0.56924942901248488     
   8.6552066511775063       0.56907532232383617     
   8.6565394512161618       0.56890126888640835     
   8.6578722512548172       0.56872726868391432     
   8.6592050512934726       0.56855332170007200     
   8.6605378513321281       0.56837942791860363     
   8.6618706513707835       0.56820558732323823     
   8.6632034514094389       0.56803179989770802     
   8.6645362514480944       0.56785806562575070     
   8.6658690514867498       0.56768438449110914     
   8.6672018515254052       0.56751075647753135     
   8.6685346515640624       0.56733718156876967     
   8.6698674516027179       0.56716365974858129     
   8.6712002516413733       0.56699019100073034     
   8.6725330516800287       0.56681677530898311     
   8.6738658517186842       0.56664341265711304     
   8.6751986517573396       0.56647010302889622     
   8.6765314517959951       0.56629684640811695     
   8.6778642518346505       0.56612364277856198     
   8.6791970518733059       0.56595049212402337     
   8.6805298519119614       0.56577739442829944     
   8.6818626519506168       0.56560434967519113     
   8.6831954519892740       0.56543135784850695     
   8.6845282520279294       0.56525841893205830     
   8.6858610520665849       0.56508553290966324     
   8.6871938521052403       0.56491269976514313     
   8.6885266521438957       0.56473991948232583     
   8.6898594521825512       0.56456719204504269     
   8.6911922522212066       0.56439451743713065     
   8.6925250522598621       0.56422189564243230     
   8.6938578522985175       0.56404932664479379     
   8.6951906523371729       0.56387681042806748     
   8.6965234523758284       0.56370434697610994     
   8.6978562524144856       0.56353193627278320     
   8.6991890524531410       0.56335957830195282     
   8.7005218524917964       0.56318727304749128     
   8.7018546525304519       0.56301502049327479     
   8.7031874525691073       0.56284282062318514     
   8.7045202526077627       0.56267067342110810     
   8.7058530526464182       0.56249857887093480     
   8.7071858526850736       0.56232653695656321     
   8.7085186527237290       0.56215454766189199     
   8.7098514527623845       0.56198261097082813     
   8.7111842528010417       0.56181072686728317     
   8.7125170528396971       0.56163889533517286     
   8.7138498528783526       0.56146711635841740     
   8.7151826529170080       0.56129538992094286     
   8.7165154529556634       0.56112371600668032     
   8.7178482529943189       0.56095209459956530     
   8.7191810530329743       0.56078052568353709     
   8.7205138530716297       0.56060900924254231     
   8.7218466531102852       0.56043754526053113     
   8.7231794531489406       0.56026613372145839     
   8.7245122531875960       0.56009477460928425     
   8.7258450532262533       0.55992346790797376     
   8.7271778532649087       0.55975221360149685     
   8.7285106533035641       0.55958101167382879     
   8.7298434533422196       0.55940986210894905     
   8.7311762533808750       0.55923876489084179     
   8.7325090534195304       0.55906772000349714     
   8.7338418534581859       0.55889672743090923     
   8.7351746534968413       0.55872578715707755     
   8.7365074535354967       0.55855489916600642     
   8.7378402535741522       0.55838406344170399     
   8.7391730536128076       0.55821327996818570     
   8.7405058536514648       0.55804254872946946     
   8.7418386536901203       0.55787186970957936     
   8.7431714537287757       0.55770124289254441     
   8.7445042537674311       0.55753066826239739     
   8.7458370538060866       0.55736014580317772     
   8.7471698538447420       0.55718967549892773     
   8.7485026538833974       0.55701925733369573     
   8.7498354539220529       0.55684889129153581     
   8.7511682539607083       0.55667857735650494     
   8.7525010539993637       0.55650831551266633     
   8.7538338540380192       0.55633810574408737     
   8.7551666540766764       0.55616794803484060     
   8.7564994541153318       0.55599784236900474     
   8.7578322541539873       0.55582778873065986     
   8.7591650541926427       0.55565778710389491     
   8.7604978542312981       0.55548783747280150     
   8.7618306542699536       0.55531793982147637     
   8.7631634543086090       0.55514809413402133     
   8.7644962543472644       0.55497830039454288     
   8.7658290543859199       0.55480855858715261     
   8.7671618544245753       0.55463886869596790     
   8.7684946544632307       0.55446923070510812     
   8.7698274545018879       0.55429964459870085     
   8.7711602545405434       0.55413011036087589     
   8.7724930545791988       0.55396062797576973     
   8.7738258546178542       0.55379119742752303     
   8.7751586546565097       0.55362181870028138     
   8.7764914546951651       0.55345249177819478     
   8.7778242547338206       0.55328321664541880     
   8.7791570547724760       0.55311399328611233     
   8.7804898548111314       0.55294482168444181     
   8.7818226548497869       0.55277570182457569     
   8.7831554548884423       0.55260663369068930     
   8.7844882549270995       0.55243761726696261     
   8.7858210549657549       0.55226865253757818     
   8.7871538550044104       0.55209973948672630     
   8.7884866550430658       0.55193087809860064     
   8.7898194550817212       0.55176206835739972     
   8.7911522551203767       0.55159331024732750     
   8.7924850551590321       0.55142460375259195     
   8.7938178551976875       0.55125594885740703     
   8.7951506552363430       0.55108734554599026     
   8.7964834552749984       0.55091879380256481     
   8.7978162553136539       0.55075029361135786     
   8.7991490553523111       0.55058184495660190     
   8.8004818553909665       0.55041344782253498     
   8.8018146554296219       0.55024510219339962     
   8.8031474554682774       0.55007680805344161     
   8.8044802555069328       0.54990856538691391     
   8.8058130555455882       0.54974037417807253     
   8.8071458555842437       0.54957223441117897     
   8.8084786556228991       0.54940414607050003     
   8.8098114556615545       0.54923610914030585     
   8.8111442557002100       0.54906812360487312     
   8.8124770557388672       0.54890018944848185     
   8.8138098557775226       0.54873230665541850     
   8.8151426558161781       0.54856447520997287     
   8.8164754558548335       0.54839669509644018     
   8.8178082558934889       0.54822896629912010     
   8.8191410559321444       0.54806128880231764     
   8.8204738559707998       0.54789366259034222     
   8.8218066560094552       0.54772608764750841     
   8.8231394560481107       0.54755856395813496     
   8.8244722560867661       0.54739109150654575     
   8.8258050561254215       0.54722367027707042     
   8.8271378561640788       0.54705630025404106     
   8.8284706562027342       0.54688898142179687     
   8.8298034562413896       0.54672171376468059     
   8.8311362562800451       0.54655449726704131     
   8.8324690563187005       0.54638733191322952     
   8.8338018563573559       0.54622021768760420     
   8.8351346563960114       0.54605315457452752     
   8.8364674564346668       0.54588614255836587     
   8.8378002564733222       0.54571918162349153     
   8.8391330565119777       0.54555227175428112     
   8.8404658565506331       0.54538541293511544     
   8.8417986565892903       0.54521860515038101     
   8.8431314566279458       0.54505184838446930     
   8.8444642566666012       0.54488514262177512     
   8.8457970567052566       0.54471848784669918     
   8.8471298567439121       0.54455188404364663     
   8.8484626567825675       0.54438533119702825     
   8.8497954568212229       0.54421882929125809     
   8.8511282568598784       0.54405237831075548     
   8.8524610568985338       0.54388597823994578     
   8.8537938569371892       0.54371962906325655     
   8.8551266569758447       0.54355333076512313     
   8.8564594570145019       0.54338708332998242     
   8.8577922570531573       0.54322088674227953     
   8.8591250570918127       0.54305474098646189     
   8.8604578571304682       0.54288864604698173     
   8.8617906571691236       0.54272260190829746     
   8.8631234572077791       0.54255660855487131     
   8.8644562572464345       0.54239066597117003     
   8.8657890572850899       0.54222477414166637     
   8.8671218573237454       0.54205893305083552     
   8.8684546573624008       0.54189314268316080     
   8.8697874574010562       0.54172740302312661     
   8.8711202574397134       0.54156171405522346     
   8.8724530574783689       0.54139607576394921     
   8.8737858575170243       0.54123048813380248     
   8.8751186575556797       0.54106495114928943     
   8.8764514575943352       0.54089946479491868     
   8.8777842576329906       0.54073402905520540     
   8.8791170576716461       0.54056864391466930     
   8.8804498577103015       0.54040330935783387     
   8.8817826577489569       0.54023802536922716     
   8.8831154577876124       0.54007279193338498     
   8.8844482578262678       0.53990760903484303     
   8.8857810578649250       0.53974247665814601     
   8.8871138579035804       0.53957739478784084     
   8.8884466579422359       0.53941236340847964     
   8.8897794579808913       0.53924738250462045     
   8.8911122580195467       0.53908245206082461     
   8.8924450580582022       0.53891757206165869     
   8.8937778580968576       0.53875274249169458     
   8.8951106581355130       0.53858796333550740     
   8.8964434581741685       0.53842323457767849     
   8.8977762582128239       0.53825855620279295     
   8.8991090582514811       0.53809392819544133     
   8.9004418582901366       0.53792935054021818     
   8.9017746583287920       0.53776482322172325     
   8.9031074583674474       0.53760034622456143     
   8.9044402584061029       0.53743591953334069     
   8.9057730584447583       0.53727154313267556     
   8.9071058584834137       0.53710721700718422     
   8.9084386585220692       0.53694294114148866     
   8.9097714585607246       0.53677871552021894     
   8.9111042585993800       0.53661454012800647     
   8.9124370586380355       0.53645041494948786     
   8.9137698586766927       0.53628633996930575     
   8.9151026587153481       0.53612231517210707     
   8.9164354587540036       0.53595834054254265     
   8.9177682587926590       0.53579441606526890     
   8.9191010588313144       0.53563054172494573     
   8.9204338588699699       0.53546671750624020     
   8.9217666589086253       0.53530294339382101     
   8.9230994589472807       0.53513921937236264     
   8.9244322589859362       0.53497554542654535     
   8.9257650590245916       0.53481192154105395     
   8.9270978590632470       0.53464834770057590     
   8.9284306591019043       0.53448482388980545     
   8.9297634591405597       0.53432135009344095     
   8.9310962591792151       0.53415792629618497     
   8.9324290592178706       0.53399455248274530     
   8.9337618592565260       0.53383122863783372     
   8.9350946592951814       0.53366795474616813     
   8.9364274593338369       0.53350473079246885     
   8.9377602593724923       0.53334155676146366     
   8.9390930594111477       0.53317843263788178     
   8.9404258594498032       0.53301535840646042     
   8.9417586594884586       0.53285233405193866     
   8.9430914595271158       0.53268935955906227     
   8.9444242595657713       0.53252643491258023     
   8.9457570596044267       0.53236356009724728     
   8.9470898596430821       0.53220073509782229     
   8.9484226596817376       0.53203795989906910     
   8.9497554597203930       0.53187523448575558     
   8.9510882597590484       0.53171255884265500     
   8.9524210597977039       0.53154993295454400     
   8.9537538598363593       0.53138735680620597     
   8.9550866598750147       0.53122483038242763     
   8.9564194599136702       0.53106235366799937     
   8.9577522599523274       0.53089992664771857     
   8.9590850599909828       0.53073754930638617     
   8.9604178600296382       0.53057522162880677     
   8.9617506600682937       0.53041294359979174     
   8.9630834601069491       0.53025071520415479     
   8.9644162601456046       0.53008853642671616     
   8.9657490601842600       0.52992640725229878     
   8.9670818602229154       0.52976432766573245     
   8.9684146602615709       0.52960229765185007     
   8.9697474603002263       0.52944031719548945     
   8.9710802603388817       0.52927838628149415     
   8.9724130603775389       0.52911650489471085     
   8.9737458604161944       0.52895467301999033     
   8.9750786604548498       0.52879289064219070     
   8.9764114604935052       0.52863115774617320     
   8.9777442605321607       0.52846947431680202     
   8.9790770605708161       0.52830784033894951     
   8.9804098606094716       0.52814625579748975     
   8.9817426606481270       0.52798472067730240     
   8.9830754606867824       0.52782323496327166     
   8.9844082607254379       0.52766179864028695     
   8.9857410607640951       0.52750041169324147     
   8.9870738608027505       0.52733907410703362     
   8.9884066608414059       0.52717778586656561     
   8.9897394608800614       0.52701654695674616     
   8.9910722609187168       0.52685535736248545     
   8.9924050609573722       0.52669421706870190     
   8.9937378609960277       0.52653312606031488     
   8.9950706610346831       0.52637208432225280     
   8.9964034610733385       0.52621109183944370     
   8.9977362611119940       0.52605014859682320     
   8.9990690611506494       0.52588925457933222     
   9.0004018611893066       0.52572840977191460     
   9.0017346612279621       0.52556761415951792     
   9.0030674612666175       0.52540686772709788     
   9.0044002613052729       0.52524617045961031     
   9.0057330613439284       0.52508552234201977     
   9.0070658613825838       0.52492492335929264     
   9.0083986614212392       0.52476437349640070     
   9.0097314614598947       0.52460387273832099     
   9.0110642614985501       0.52444342107003394     
   9.0123970615372055       0.52428301847652625     
   9.0137298615758610       0.52412266494278748     
   9.0150626616145182       0.52396236045381206     
   9.0163954616531736       0.52380210499460134     
   9.0177282616918291       0.52364189855015675     
   9.0190610617304845       0.52348174110548917     
   9.0203938617691399       0.52332163264561071     
   9.0217266618077954       0.52316157315553857     
   9.0230594618464508       0.52300156262029673     
   9.0243922618851062       0.52284160102491095     
   9.0257250619237617       0.52268168835441375     
   9.0270578619624171       0.52252182459384056     
   9.0283906620010725       0.52236200972823199     
   9.0297234620397298       0.52220224374263380     
   9.0310562620783852       0.52204252662209560     
   9.0323890621170406       0.52188285835167192     
   9.0337218621556961       0.52172323891642092     
   9.0350546621943515       0.52156366830140799     
   9.0363874622330069       0.52140414649169942     
   9.0377202622716624       0.52124467347236902     
   9.0390530623103178       0.52108524922849375     
   9.0403858623489732       0.52092587374515542     
   9.0417186623876287       0.52076654700744041     
   9.0430514624262841       0.52060726900043963     
   9.0443842624649413       0.52044803970924891     
   9.0457170625035968       0.52028885911896705     
   9.0470498625422522       0.52012972721470130     
   9.0483826625809076       0.51997064398155812     
   9.0497154626195631       0.51981160940465299     
   9.0510482626582185       0.51965262346910368     
   9.0523810626968739       0.51949368616003244     
   9.0537138627355294       0.51933479746256805     
   9.0550466627741848       0.51917595736184130     
   9.0563794628128402       0.51901716584298863     
   9.0577122628514957       0.51885842289115158     
   9.0590450628901529       0.51869972849147561     
   9.0603778629288083       0.51854108262911069     
   9.0617106629674637       0.51838248528921227     
   9.0630434630061192       0.51822393645693865     
   9.0643762630447746       0.51806543611745370     
   9.0657090630834301       0.51790698425592574     
   9.0670418631220855       0.51774858085752773     
   9.0683746631607409       0.51759022590743742     
   9.0697074631993964       0.51743191939083621     
   9.0710402632380518       0.51727366129291019     
   9.0723730632767090       0.51711545159885153     
   9.0737058633153644       0.51695729029385418     
   9.0750386633540199       0.51679917736311953     
   9.0763714633926753       0.51664111279185110     
   9.0777042634313307       0.51648309656525848     
   9.0790370634699862       0.51632512866855529     
   9.0803698635086416       0.51616720908695946     
   9.0817026635472970       0.51600933780569380     
   9.0830354635859525       0.51585151480998515     
   9.0843682636246079       0.51569374008506497     
   9.0857010636632634       0.51553601361617052     
   9.0870338637019206       0.51537833538854083     
   9.0883666637405760       0.51522070538742237     
   9.0896994637792314       0.51506312359806528     
   9.0910322638178869       0.51490559000572289     
   9.0923650638565423       0.51474810459565412     
   9.0936978638951977       0.51459066735312220     
   9.0950306639338532       0.51443327826339480     
   9.0963634639725086       0.51427593731174481     
   9.0976962640111640       0.51411864448344868     
   9.0990290640498195       0.51396139976378719     
   9.1003618640884749       0.51380420313804642     
   9.1016946641271321       0.51364705459151683     
   9.1030274641657876       0.51348995410949361     
   9.1043602642044430       0.51333290167727519     
   9.1056930642430984       0.51317589728016577     
   9.1070258642817539       0.51301894090347400     
   9.1083586643204093       0.51286203253251117     
   9.1096914643590647       0.51270517215259648     
   9.1110242643977202       0.51254835974905044     
   9.1123570644363756       0.51239159530719958     
   9.1136898644750310       0.51223487881237473     
   9.1150226645136865       0.51207821024991129     
   9.1163554645523437       0.51192158960514866     
   9.1176882645909991       0.51176501686343101     
   9.1190210646296546       0.51160849201010694     
   9.1203538646683100       0.51145201503052962     
   9.1216866647069654       0.51129558591005742     
   9.1230194647456209       0.51113920463405127     
   9.1243522647842763       0.51098287118787833     
   9.1256850648229317       0.51082658555690952     
   9.1270178648615872       0.51067034772652065     
   9.1283506649002426       0.51051415768209152     
   9.1296834649388980       0.51035801540900672     
   9.1310162649775553       0.51020192089265448     
   9.1323490650162107       0.51004587411842961     
   9.1336818650548661       0.50988987507172889     
   9.1350146650935216       0.50973392373795501     
   9.1363474651321770       0.50957802010251463     
   9.1376802651708324       0.50942216415081920     
   9.1390130652094879       0.50926635586828461     
   9.1403458652481433       0.50911059524033109     
   9.1416786652867987       0.50895488225238250     
   9.1430114653254542       0.50879921688986895     
   9.1443442653641096       0.50864359913822299     
   9.1456770654027668       0.50848802898288348     
   9.1470098654414222       0.50833250640929295     
   9.1483426654800777       0.50817703140289783     
   9.1496754655187331       0.50802160394915008     
   9.1510082655573886       0.50786622403350457     
   9.1523410655960440       0.50771089164142280     
   9.1536738656346994       0.50755560675836875     
   9.1550066656733549       0.50740036936981103     
   9.1563394657120103       0.50724517946122494     
   9.1576722657506657       0.50709003701808708     
   9.1590050657893229       0.50693494202587963     
   9.1603378658279784       0.50677989447009142     
   9.1616706658666338       0.50662489433621249     
   9.1630034659052892       0.50646994160973924     
   9.1643362659439447       0.50631503627617147     
   9.1656690659826001       0.50616017832101368     
   9.1670018660212556       0.50600536772977578     
   9.1683346660599110       0.50585060448797015     
   9.1696674660985664       0.50569588858111658     
   9.1710002661372219       0.50554121999473600     
   9.1723330661758773       0.50538659871435543     
   9.1736658662145345       0.50523202472550643     
   9.1749986662531899       0.50507749801372492     
   9.1763314662918454       0.50492301856455013     
   9.1776642663305008       0.50476858636352806     
   9.1789970663691562       0.50461420139620583     
   9.1803298664078117       0.50445986364813877     
   9.1816626664464671       0.50430557310488333     
   9.1829954664851225       0.50415132975200228     
   9.1843282665237780       0.50399713357506215     
   9.1856610665624334       0.50384298455963417     
   9.1869938666010889       0.50368888269129308     
   9.1883266666397461       0.50353482795561932     
   9.1896594666784015       0.50338082033819764     
   9.1909922667170569       0.50322685982461590     
   9.1923250667557124       0.50307294640046774     
   9.1936578667943678       0.50291908005135011     
   9.1949906668330232       0.50276526076286587     
   9.1963234668716787       0.50261148852061999     
   9.1976562669103341       0.50245776331022474     
   9.1989890669489895       0.50230408511729374     
   9.2003218669876450       0.50215045392744750     
   9.2016546670263004       0.50199686972631019     
   9.2029874670649576       0.50184333249950885     
   9.2043202671036131       0.50168984223267765     
   9.2056530671422685       0.50153639891145252     
   9.2069858671809239       0.50138300252147494     
   9.2083186672195794       0.50122965304839218     
   9.2096514672582348       0.50107635047785326     
   9.2109842672968902       0.50092309479551389     
   9.2123170673355457       0.50076988598703132     
   9.2136498673742011       0.50061672403807100     
   9.2149826674128565       0.50046360893429953     
   9.2163154674515120       0.50031054066138947     
   9.2176482674901692       0.50015751920501739     
   9.2189810675288246       0.50000454455086518     
   9.2203138675674801       0.49985161668461625     
   9.2216466676061355       0.49969873559196221     
   9.2229794676447909       0.49954590125859588     
   9.2243122676834464       0.49939311367021610     
   9.2256450677221018       0.49924037281252653     
   9.2269778677607572       0.49908767867123305     
   9.2283106677994127       0.49893503123204863     
   9.2296434678380681       0.49878243048068821     
   9.2309762678767235       0.49862987640287221     
   9.2323090679153808       0.49847736898432649     
   9.2336418679540362       0.49832490821077791     
   9.2349746679926916       0.49817249406796282     
   9.2363074680313471       0.49802012654161704     
   9.2376402680700025       0.49786780561748234     
   9.2389730681086579       0.49771553128130708     
   9.2403058681473134       0.49756330351884048     
   9.2416386681859688       0.49741112231583839     
   9.2429714682246242       0.49725898765806154     
   9.2443042682632797       0.49710689953127174     
   9.2456370683019369       0.49695485792123884     
   9.2469698683405923       0.49680286281373459     
   9.2483026683792477       0.49665091419453677     
   9.2496354684179032       0.49649901204942681     
   9.2509682684565586       0.49634715636419013     
   9.2523010684952141       0.49619534712461610     
   9.2536338685338695       0.49604358431650031     
   9.2549666685725249       0.49589186792564049     
   9.2562994686111804       0.49574019793784085     
   9.2576322686498358       0.49558857433890746     
   9.2589650686884912       0.49543699711465350     
   9.2602978687271484       0.49528546625089453     
   9.2616306687658039       0.49513398173344991     
   9.2629634688044593       0.49498254354814653     
   9.2642962688431147       0.49483115168081171     
   9.2656290688817702       0.49467980611727991     
   9.2669618689204256       0.49452850684338889     
   9.2682946689590811       0.49437725384498021     
   9.2696274689977365       0.49422604710790075     
   9.2709602690363919       0.49407488661800136     
   9.2722930690750474       0.49392377236113738     
   9.2736258691137028       0.49377270432316717     
   9.2749586691523600       0.49362168248995508     
   9.2762914691910154       0.49347070684736982     
   9.2776242692296709       0.49331977738128319     
   9.2789570692683263       0.49316889407757181     
   9.2802898693069817       0.49301805692211720     
   9.2816226693456372       0.49286726590080443     
   9.2829554693842926       0.49271652099952346     
   9.2842882694229480       0.49256582220416778     
   9.2856210694616035       0.49241516950063602     
   9.2869538695002589       0.49226456287483072     
   9.2882866695389144       0.49211400231265956     
   9.2896194695775716       0.49196348780003252     
   9.2909522696162270       0.49181301932286670     
   9.2922850696548824       0.49166259686708003     
   9.2936178696935379       0.49151222041859843     
   9.2949506697321933       0.49136188996334940     
   9.2962834697708487       0.49121160548726617     
   9.2976162698095042       0.49106136697628555     
   9.2989490698481596       0.49091117441634879     
   9.3002818698868150       0.49076102779340247     
   9.3016146699254705       0.49061092709339538     
   9.3029474699641259       0.49046087230228319     
   9.3042802700027831       0.49031086340602270     
   9.3056130700414386       0.49016090039057802     
   9.3069458700800940       0.49001098324191683     
   9.3082786701187494       0.48986111194600901     
   9.3096114701574049       0.48971128648883133     
   9.3109442701960603       0.48956150685636390     
   9.3122770702347157       0.48941177303459016     
   9.3136098702733712       0.48926208500950047     
   9.3149426703120266       0.48911244276708610     
   9.3162754703506820       0.48896284629334419     
   9.3176082703893375       0.48881329557427722     
   9.3189410704279947       0.48866379059589038     
   9.3202738704666501       0.48851433134419397     
   9.3216066705053056       0.48836491780520208     
   9.3229394705439610       0.48821554996493299     
   9.3242722705826164       0.48806622780941078     
   9.3256050706212719       0.48791695132466151     
   9.3269378706599273       0.48776772049671591     
   9.3282706706985827       0.48761853531161159     
   9.3296034707372382       0.48746939575538728     
   9.3309362707758936       0.48732030181408725     
   9.3322690708145490       0.48717125347376050     
   9.3336018708532063       0.48702225072045935     
   9.3349346708918617       0.48687329354024067     
   9.3362674709305171       0.48672438191916628     
   9.3376002709691726       0.48657551584330117     
   9.3389330710078280       0.48642669529871602     
   9.3402658710464834       0.48627792027148398     
   9.3415986710851389       0.48612919074768368     
   9.3429314711237943       0.48598050671339799     
   9.3442642711624497       0.48583186815471341     
   9.3455970712011052       0.48568327505772180     
   9.3469298712397624       0.48553472740851711     
   9.3482626712784178       0.48538622519320018     
   9.3495954713170732       0.48523776839787414     
   9.3509282713557287       0.48508935700864814     
   9.3522610713943841       0.48494099101163357     
   9.3535938714330396       0.48479267039294660     
   9.3549266714716950       0.48464439513871005     
   9.3562594715103504       0.48449616523504702     
   9.3575922715490059       0.48434798066808793     
   9.3589250715876613       0.48419984142396566     
   9.3602578716263167       0.48405174748881846     
   9.3615906716649739       0.48390369884878837     
   9.3629234717036294       0.48375569549002151     
   9.3642562717422848       0.48360773739866919     
   9.3655890717809402       0.48345982456088549     
   9.3669218718195957       0.48331195696282880     
   9.3682546718582511       0.48316413459066387     
   9.3695874718969065       0.48301635743055749     
   9.3709202719355620       0.48286862546868098     
   9.3722530719742174       0.48272093869121102     
   9.3735858720128729       0.48257329708432684     
   9.3749186720515283       0.48242570063421392     
   9.3762514720901855       0.48227814932705981     
   9.3775842721288409       0.48213064314905868     
   9.3789170721674964       0.48198318208640556     
   9.3802498722061518       0.48183576612530432     
   9.3815826722448072       0.48168839525195861     
   9.3829154722834627       0.48154106945257885     
   9.3842482723221181       0.48139378871337835     
   9.3855810723607735       0.48124655302057567     
   9.3869138723994290       0.48109936236039408     
   9.3882466724380844       0.48095221671905852     
   9.3895794724767399       0.48080511608280108     
   9.3909122725153971       0.48065806043785630     
   9.3922450725540525       0.48051104977046366     
   9.3935778725927079       0.48036408406686593     
   9.3949106726313634       0.48021716331331143     
   9.3962434726700188       0.48007028749605207     
   9.3975762727086742       0.47992345660134350     
   9.3989090727473297       0.47977667061544582     
   9.4002418727859851       0.47962992952462452     
   9.4015746728246405       0.47948323331514708     
   9.4029074728632960       0.47933658197328671     
   9.4042402729019514       0.47918997548532000     
   9.4055730729406086       0.47904341383752996     
   9.4069058729792641       0.47889689701620003     
   9.4082386730179195       0.47875042500762111     
   9.4095714730565749       0.47860399779808604     
   9.4109042730952304       0.47845761537389486     
   9.4122370731338858       0.47831127772134674     
   9.4135698731725412       0.47816498482675046     
   9.4149026732111967       0.47801873667641570     
   9.4162354732498521       0.47787253325665802     
   9.4175682732885075       0.47772637455379546     
   9.4189010733271630       0.47758026055415170     
   9.4202338733658202       0.47743419124405340     
   9.4215666734044756       0.47728816660983281     
   9.4228994734431311       0.47714218663782587     
   9.4242322734817865       0.47699625131437196     
   9.4255650735204419       0.47685036062581476     
   9.4268978735590974       0.47670451455850316     
   9.4282306735977528       0.47655871309878922     
   9.4295634736364082       0.47641295623303015     
   9.4308962736750637       0.47626724394758635     
   9.4322290737137191       0.47612157622882223     
   9.4335618737523763       0.47597595306310697     
   9.4348946737910317       0.47583037443681486     
   9.4362274738296872       0.47568484033632280     
   9.4375602738683426       0.47553935074801168     
   9.4388930739069981       0.47539390565826811     
   9.4402258739456535       0.47524850505348182     
   9.4415586739843089       0.47510314892004685     
   9.4428914740229644       0.47495783724436152     
   9.4442242740616198       0.47481257001282851     
   9.4455570741002752       0.47466734721185322     
   9.4468898741389307       0.47452216882784787     
   9.4482226741775879       0.47437703484722721     
   9.4495554742162433       0.47423194525640860     
   9.4508882742548987       0.47408690004181736     
   9.4522210742935542       0.47394189918987983     
   9.4535538743322096       0.47379694268702793     
   9.4548866743708651       0.47365203051969679     
   9.4562194744095205       0.47350716267432635     
   9.4575522744481759       0.47336233913736092     
   9.4588850744868314       0.47321755989524816     
   9.4602178745254868       0.47307282493444053     
   9.4615506745641422       0.47292813424139452     
   9.4628834746027994       0.47278348780256990     
   9.4642162746414549       0.47263888560443279     
   9.4655490746801103       0.47249432763345078     
   9.4668818747187657       0.47234981387609692     
   9.4682146747574212       0.47220534431884942     
   9.4695474747960766       0.47206091894818814     
   9.4708802748347320       0.47191653775059944     
   9.4722130748733875       0.47177220071257198     
   9.4735458749120429       0.47162790782060010     
   9.4748786749506984       0.47148365906118112     
   9.4762114749893538       0.47133945442081632     
   9.4775442750280110       0.47119529388601250     
   9.4788770750666664       0.47105117744328040     
   9.4802098751053219       0.47090710507913297     
   9.4815426751439773       0.47076307678009016     
   9.4828754751826327       0.47061909253267259     
   9.4842082752212882       0.47047515232340814     
   9.4855410752599436       0.47033125613882776     
   9.4868738752985990       0.47018740396546527     
   9.4882066753372545       0.47004359578986016     
   9.4895394753759099       0.46989983159855614     
   9.4908722754145654       0.46975611137809908     
   9.4922050754532226       0.46961243511504192     
   9.4935378754918780       0.46946880279593867     
   9.4948706755305334       0.46932521440734992     
   9.4962034755691889       0.46918166993583937     
   9.4975362756078443       0.46903816936797421     
   9.4988690756464997       0.46889471269032645     
   9.5002018756851552       0.46875129988947234     
   9.5015346757238106       0.46860793095199171     
   9.5028674757624660       0.46846460586446953     
   9.5042002758011215       0.46832132461349280     
   9.5055330758397769       0.46817808718565496     
   9.5068658758784341       0.46803489356755162     
   9.5081986759170896       0.46789174374578435     
   9.5095314759557450       0.46774863770695801     
   9.5108642759944004       0.46760557543767978     
   9.5121970760330559       0.46746255692456523     
   9.5135298760717113       0.46731958215422936     
   9.5148626761103667       0.46717665111329271     
   9.5161954761490222       0.46703376378838263     
   9.5175282761876776       0.46689092016612693     
   9.5188610762263330       0.46674812023315965     
   9.5201938762649903       0.46660536397611740     
   9.5215266763036457       0.46646265138164239     
   9.5228594763423011       0.46631998243638045     
   9.5241922763809566       0.46617735712698011     
   9.5255250764196120       0.46603477544009664     
   9.5268578764582674       0.46589223736238777     
   9.5281906764969229       0.46574974288051424     
   9.5295234765355783       0.46560729198114342     
   9.5308562765742337       0.46546488465094443     
   9.5321890766128892       0.46532252087659171     
   9.5335218766515446       0.46518020064476456     
   9.5348546766902018       0.46503792394214322     
   9.5361874767288572       0.46489569075541654     
   9.5375202767675127       0.46475350107127317     
   9.5388530768061681       0.46461135487640798     
   9.5401858768448236       0.46446925215752094     
   9.5415186768834790       0.46432719290131291     
   9.5428514769221344       0.46418517709449231     
   9.5441842769607899       0.46404320472376864     
   9.5455170769994453       0.46390127577585766     
   9.5468498770381007       0.46375939023747798     
   9.5481826770767562       0.46361754809535244     
   9.5495154771154134       0.46347574933620833     
   9.5508482771540688       0.46333399394677688     
   9.5521810771927242       0.46319228191379286     
   9.5535138772313797       0.46305061322399627     
   9.5548466772700351       0.46290898786412998     
   9.5561794773086906       0.46276740582094106     
   9.5575122773473460       0.46262586708118253     
   9.5588450773860014       0.46248437163160699     
   9.5601778774246569       0.46234291945897682     
   9.5615106774633123       0.46220151055005371     
   9.5628434775019677       0.46206014489160624     
   9.5641762775406249       0.46191882247040567     
   9.5655090775792804       0.46177754327322723     
   9.5668418776179358       0.46163630728685212     
   9.5681746776565912       0.46149511449806330     
   9.5695074776952467       0.46135396489364783     
   9.5708402777339021       0.46121285846039894     
   9.5721730777725575       0.46107179518511182     
   9.5735058778112130       0.46093077505458685     
   9.5748386778498684       0.46078979805562792     
   9.5761714778885239       0.46064886417504242     
   9.5775042779271793       0.46050797339964339     
   9.5788370779658365       0.46036712571624649     
   9.5801698780044919       0.46022632111167200     
   9.5815026780431474       0.46008555957274377     
   9.5828354780818028       0.45994484108628969     
   9.5841682781204582       0.45980416563914367     
   9.5855010781591137       0.45966353321814030     
   9.5868338781977691       0.45952294381011966     
   9.5881666782364245       0.45938239740192738     
   9.5894994782750800       0.45924189398041132     
   9.5908322783137354       0.45910143353242355     
   9.5921650783523909       0.45896101604482081     
   9.5934978783910481       0.45882064150446206     
   9.5948306784297035       0.45868030989821490     
   9.5961634784683589       0.45854002121294407     
   9.5974962785070144       0.45839977543552474     
   9.5988290785456698       0.45825957255283206     
   9.6001618785843252       0.45811941255174693     
   9.6014946786229807       0.45797929541915333     
   9.6028274786616361       0.45783922114194026     
   9.6041602787002915       0.45769918970700069     
   9.6054930787389470       0.45755920110122977     
   9.6068258787776042       0.45741925531152888     
   9.6081586788162596       0.45727935232480271     
   9.6094914788549151       0.45713949212796062     
   9.6108242788935705       0.45699967470791286     
   9.6121570789322259       0.45685990005157789     
   9.6134898789708814       0.45672016814587507     
   9.6148226790095368       0.45658047897772996     
   9.6161554790481922       0.45644083253407058     
   9.6174882790868477       0.45630122880182916     
   9.6188210791255031       0.45616166776794392     
   9.6201538791641585       0.45602214941935287     
   9.6214866792028158       0.45588267374300201     
   9.6228194792414712       0.45574324072583955     
   9.6241522792801266       0.45560385035481860     
   9.6254850793187821       0.45546450261689470     
   9.6268178793574375       0.45532519749902917     
   9.6281506793960929       0.45518593498818555     
   9.6294834794347484       0.45504671507133404     
   9.6308162794734038       0.45490753773544507     
   9.6321490795120592       0.45476840296749660     
   9.6334818795507147       0.45462931075446777     
   9.6348146795893701       0.45449026108334395     
   9.6361474796280273       0.45435125394111325     
   9.6374802796666827       0.45421228931476737     
   9.6388130797053382       0.45407336719130403     
   9.6401458797439936       0.45393448755772298     
   9.6414786797826491       0.45379565040102793     
   9.6428114798213045       0.45365685570822817     
   9.6441442798599599       0.45351810346633453     
   9.6454770798986154       0.45337939366236518     
   9.6468098799372708       0.45324072628333850     
   9.6481426799759262       0.45310210131627932     
   9.6494754800145817       0.45296351874821644     
   9.6508082800532389       0.45282497856618092     
   9.6521410800918943       0.45268648075720846     
   9.6534738801305497       0.45254802530834098     
   9.6548066801692052       0.45240961220662085     
   9.6561394802078606       0.45227124143909730     
   9.6574722802465160       0.45213291299282116     
   9.6588050802851715       0.45199462685484854     
   9.6601378803238269       0.45185638301223913     
   9.6614706803624824       0.45171818145205683     
   9.6628034804011378       0.45158002216137022     
   9.6641362804397932       0.45144190512725030     
   9.6654690804784504       0.45130383033677185     
   9.6668018805171059       0.45116579777701588     
   9.6681346805557613       0.45102780743506560     
   9.6694674805944167       0.45088985929800868     
   9.6708002806330722       0.45075195335293655     
   9.6721330806717276       0.45061408958694310     
   9.6734658807103830       0.45047626798712975     
   9.6747986807490385       0.45033848854059905     
   9.6761314807876939       0.45020075123445796     
   9.6774642808263494       0.45006305605581887     
   9.6787970808650048       0.44992540299179479     
   9.6801298809036620       0.44978779202950686     
   9.6814626809423174       0.44965022315607689     
   9.6827954809809729       0.44951269635863228     
   9.6841282810196283       0.44937521162430338     
   9.6854610810582837       0.44923776894022588     
   9.6867938810969392       0.44910036829353822     
   9.6881266811355946       0.44896300967138308     
   9.6894594811742500       0.44882569306090614     
   9.6907922812129055       0.44868841844925950     
   9.6921250812515609       0.44855118582359715     
   9.6934578812902181       0.44841399517107733     
   9.6947906813288736       0.44827684647886251     
   9.6961234813675290       0.44813973973411808     
   9.6974562814061844       0.44800267492401585     
   9.6987890814448399       0.44786565203572876     
   9.7001218814834953       0.44772867105643577     
   9.7014546815221507       0.44759173197331703     
   9.7027874815608062       0.44745483477356085     
   9.7041202815994616       0.44731797944435503     
   9.7054530816381170       0.44718116597289492     
   9.7067858816767725       0.44704439434637694     
   9.7081186817154297       0.44690766455200320     
   9.7094514817540851       0.44677097657697906     
   9.7107842817927406       0.44663433040851391     
   9.7121170818313960       0.44649772603382176     
   9.7134498818700514       0.44636116344011795     
   9.7147826819087069       0.44622464261462508     
   9.7161154819473623       0.44608816354456798     
   9.7174482819860177       0.44595172621717538     
   9.7187810820246732       0.44581533061968071     
   9.7201138820633286       0.44567897673931955     
   9.7214466821019840       0.44554266456333386     
   9.7227794821406412       0.44540639407896659     
   9.7241122821792967       0.44527016527346791     
   9.7254450822179521       0.44513397813408917     
   9.7267778822566076       0.44499783264808729     
   9.7281106822952630       0.44486172880272112     
   9.7294434823339184       0.44472566658525664     
   9.7307762823725739       0.44458964598295980     
   9.7321090824112293       0.44445366698310390     
   9.7334418824498847       0.44431772957296350     
   9.7347746824885402       0.44418183373981962     
   9.7361074825271956       0.44404597947095464     
   9.7374402825658528       0.44391016675365585     
   9.7387730826045082       0.44377439557521542     
   9.7401058826431637       0.44363866592292883     
   9.7414386826818191       0.44350297778409342     
   9.7427714827204746       0.44336733114601318     
   9.7441042827591300       0.44323172599599575     
   9.7454370827977854       0.44309616232135013     
   9.7467698828364409       0.44296064010939201     
   9.7481026828750963       0.44282515934743999     
   9.7494354829137517       0.44268972002281604     
   9.7507682829524072       0.44255432212284596     
   9.7521010829910644       0.44241896563486055     
   9.7534338830297198       0.44228365054619317     
   9.7547666830683752       0.44214837684418257     
   9.7560994831070307       0.44201314451616996     
   9.7574322831456861       0.44187795354950038     
   9.7587650831843415       0.44174280393152465     
   9.7600978832229970       0.44160769564959457     
   9.7614306832616524       0.44147262869106824     
   9.7627634833003079       0.44133760304330749     
   9.7640962833389633       0.44120261869367533     
   9.7654290833776187       0.44106767562954158     
   9.7667618834162759       0.44093277383827895     
   9.7680946834549314       0.44079791330726426     
   9.7694274834935868       0.44066309402387810     
   9.7707602835322422       0.44052831597550296     
   9.7720930835708977       0.44039357914952909     
   9.7734258836095531       0.44025888353334680     
   9.7747586836482085       0.44012422911435328     
   9.7760914836868640       0.43998961587994773     
   9.7774242837255194       0.43985504381753288     
   9.7787570837641749       0.43972051291451769     
   9.7800898838028303       0.43958602315831141     
   9.7814226838414875       0.43945157453633088     
   9.7827554838801429       0.43931716703599372     
   9.7840882839187984       0.43918280064472437     
   9.7854210839574538       0.43904847534994712     
   9.7867538839961092       0.43891419113909469     
   9.7880866840347647       0.43877994799960002     
   9.7894194840734201       0.43864574591890176     
   9.7907522841120755       0.43851158488444220     
   9.7920850841507310       0.43837746488366658     
   9.7934178841893864       0.43824338590402478     
   9.7947506842280436       0.43810934793296996     
   9.7960834842666991       0.43797535095796103     
   9.7974162843053545       0.43784139496645713     
   9.7987490843440099       0.43770747994592474     
   9.8000818843826654       0.43757360588383187     
   9.8014146844213208       0.43743977276765139     
   9.8027474844599762       0.43730598058486053     
   9.8040802844986317       0.43717222932293975     
   9.8054130845372871       0.43703851896937113     
   9.8067458845759425       0.43690484951164510     
   9.8080786846145980       0.43677122093725235     
   9.8094114846532552       0.43663763323368865     
   9.8107442846919106       0.43650408638845356     
   9.8120770847305661       0.43637058038905080     
   9.8134098847692215       0.43623711522298747     
   9.8147426848078769       0.43610369087777390     
   9.8160754848465324       0.43597030734092501     
   9.8174082848851878       0.43583696459996007     
   9.8187410849238432       0.43570366264239985     
   9.8200738849624987       0.43557040145577314     
   9.8214066850011541       0.43543718102760820     
   9.8227394850398095       0.43530400134543867     
   9.8240722850784667       0.43517086239680325     
   9.8254050851171222       0.43503776416924295     
   9.8267378851557776       0.43490470665030362     
   9.8280706851944331       0.43477168982753411     
   9.8294034852330885       0.43463871368848622     
   9.8307362852717439       0.43450577822071834     
   9.8320690853103994       0.43437288341178998     
   9.8334018853490548       0.43424002924926575     
   9.8347346853877102       0.43410721572071337     
   9.8360674854263657       0.43397444281370523     
   9.8374002854650211       0.43384171051581777     
   9.8387330855036783       0.43370901881462848     
   9.8400658855423337       0.43357636769772318     
   9.8413986855809892       0.43344375715268735     
   9.8427314856196446       0.43331118716711237     
   9.8440642856583001       0.43317865772859332     
   9.8453970856969555       0.43304616882472835     
   9.8467298857356109       0.43291372044311915     
   9.8480626857742664       0.43278131257137298     
   9.8493954858129218       0.43264894519709901     
   9.8507282858515772       0.43251661830791149     
   9.8520610858902327       0.43238433189142766     
   9.8533938859288899       0.43225208593526776     
   9.8547266859675453       0.43211988042705901     
   9.8560594860062007       0.43198771535442815     
   9.8573922860448562       0.43185559070500934     
   9.8587250860835116       0.43172350646643765     
   9.8600578861221670       0.43159146262635451     
   9.8613906861608225       0.43145945917240336     
   9.8627234861994779       0.43132749609223114     
   9.8640562862381334       0.43119557337349035     
   9.8653890862767888       0.43106369100383579     
   9.8667218863154442       0.43093184897092757     
   9.8680546863541014       0.43080004726242682     
   9.8693874863927569       0.43066828586600170     
   9.8707202864314123       0.43053656476932167     
   9.8720530864700677       0.43040488396006171     
   9.8733858865087232       0.43027324342589901     
   9.8747186865473786       0.43014164315451497     
   9.8760514865860340       0.43001008313359612     
   9.8773842866246895       0.42987856335083097     
   9.8787170866633449       0.42974708379391291     
   9.8800498867020004       0.42961564445053846     
   9.8813826867406576       0.42948424530840834     
   9.8827154867793130       0.42935288635522612     
   9.8840482868179684       0.42922156757870089     
   9.8853810868566239       0.42909028896654433     
   9.8867138868952793       0.42895905050647093     
   9.8880466869339347       0.42882785218620179     
   9.8893794869725902       0.42869669399345811     
   9.8907122870112456       0.42856557591596778     
   9.8920450870499010       0.42843449794146149     
   9.8933778870885565       0.42830346005767306     
   9.8947106871272119       0.42817246225234090     
   9.8960434871658691       0.42804150451320677     
   9.8973762872045246       0.42791058682801608     
   9.8987090872431800       0.42777970918451846     
   9.9000418872818354       0.42764887157046683     
   9.9013746873204909       0.42751807397361830     
   9.9027074873591463       0.42738731638173355     
   9.9040402873978017       0.42725659878257571     
   9.9053730874364572       0.42712592116391457     
   9.9067058874751126       0.42699528351352056     
   9.9080386875137680       0.42686468581917036     
   9.9093714875524235       0.42673412806864219     
   9.9107042875910807       0.42660361024971960     
   9.9120370876297361       0.42647313235018924     
   9.9133698876683916       0.42634269435784200     
   9.9147026877070470       0.42621229626047163     
   9.9160354877457024       0.42608193804587569     
   9.9173682877843579       0.42595161970185741     
   9.9187010878230133       0.42582134121622051     
   9.9200338878616687       0.42569110257677545     
   9.9213666879003242       0.42556090377133404     
   9.9226994879389796       0.42543074478771359     
   9.9240322879776350       0.42530062561373383     
   9.9253650880162922       0.42517054623721962     
   9.9266978880549477       0.42504050664599868     
   9.9280306880936031       0.42491050682790166     
   9.9293634881322586       0.42478054677076471     
   9.9306962881709140       0.42465062646242580     
   9.9320290882095694       0.42452074589072886     
   9.9333618882482249       0.42439090504351912     
   9.9346946882868803       0.42426110390864757     
   9.9360274883255357       0.42413134247396733     
   9.9373602883641912       0.42400162072733660     
   9.9386930884028466       0.42387193865661621     
   9.9400258884415038       0.42374229624967097     
   9.9413586884801592       0.42361269349436970     
   9.9426914885188147       0.42348313037858543     
   9.9440242885574701       0.42335360689019336     
   9.9453570885961255       0.42322412301707357     
   9.9466898886347810       0.42309467874711004     
   9.9480226886734364       0.42296527406818940     
   9.9493554887120919       0.42283590896820222     
   9.9506882887507473       0.42270658343504486     
   9.9520210887894027       0.42257729745661365     
   9.9533538888280582       0.42244805102081140     
   9.9546866888667154       0.42231884411554399     
   9.9560194889053708       0.42218967672872088     
   9.9573522889440262       0.42206054884825461     
   9.9586850889826817       0.42193146046206265     
   9.9600178890213371       0.42180241155806597     
   9.9613506890599925       0.42167340212418758     
   9.9626834890986480       0.42154443214835557     
   9.9640162891373034       0.42141550161850250     
   9.9653490891759589       0.42128661052256267     
   9.9666818892146143       0.42115775884847595     
   9.9680146892532715       0.42102894658418377     
   9.9693474892919269       0.42090017371763400     
   9.9706802893305824       0.42077144023677560     
   9.9720130893692378       0.42064274612956265     
   9.9733458894078932       0.42051409138395257     
   9.9746786894465487       0.42038547598790632     
   9.9760114894852041       0.42025689992938864     
   9.9773442895238595       0.42012836319636893     
   9.9786770895625150       0.41999986577681792     
   9.9800098896011704       0.41987140765871167     
   9.9813426896398258       0.41974298883003069     
   9.9826754896784831       0.41961460927875704     
   9.9840082897171385       0.41948626899287811     
   9.9853410897557939       0.41935796796038460     
   9.9866738897944494       0.41922970616927013     
   9.9880066898331048       0.41910148360753385     
   9.9893394898717602       0.41897330026317536     
   9.9906722899104157       0.41884515612420159     
   9.9920050899490711       0.41871705117861990     
   9.9933378899877265       0.41858898541444389     
   9.9946706900263820       0.41846095881969003     
   9.9960034900650374       0.41833297138237724     
   9.9973362901036946       0.41820502309052887     
   9.9986690901423501       0.41807711393217384     
   10.000001890181005       0.41794924389534105     
   10.001334690219661       0.41782141296806696     
   10.002667490258316       0.41769362113838804     
   10.004000290296972       0.41756586839434673     
   10.005333090335627       0.41743815472398860     
   10.006665890374283       0.41731048011536276     
   10.007998690412938       0.41718284455652255     
   10.009331490451594       0.41705524803552352     
   10.010664290490249       0.41692769054042655     
   10.011997090528906       0.41680017205929454     
   10.013329890567562       0.41667269258019635     
   10.014662690606217       0.41654525209120108     
   10.015995490644872       0.41641785058038561     
   10.017328290683528       0.41629048803582636     
   10.018661090722183       0.41616316444560686     
   10.019993890760839       0.41603587979781176     
   10.021326690799494       0.41590863408053103     
   10.022659490838150       0.41578142728185730     
   10.023992290876805       0.41565425938988698     
   10.025325090915461       0.41552713039272055     
   10.026657890954118       0.41540004027846200     
   10.027990690992773       0.41527298903521859     
   10.029323491031429       0.41514597665110137     
   10.030656291070084       0.41501900311422524     
   10.031989091108739       0.41489206841270898     
   10.033321891147395       0.41476517253467410     
   10.034654691186050       0.41463831546824703     
   10.035987491224706       0.41451149720155611     
   10.037320291263361       0.41438471772273527     
   10.038653091302017       0.41425797701992029     
   10.039985891340672       0.41413127508125147     
   10.041318691379329       0.41400461189487292     
   10.042651491417985       0.41387798744893212     
   10.043984291456640       0.41375140173158054     
   10.045317091495296       0.41362485473097144     
   10.046649891533951       0.41349834643526501     
   10.047982691572606       0.41337187683262167     
   10.049315491611262       0.41324544591120793     
   10.050648291649917       0.41311905365919260     
   10.051981091688573       0.41299270006474853     
   10.053313891727228       0.41286638511605223     
   10.054646691765885       0.41274010880128359     
   10.055979491804541       0.41261387110862657     
   10.057312291843196       0.41248767202626813     
   10.058645091881852       0.41236151154239897     
   10.059977891920507       0.41223538964521506     
   10.061310691959163       0.41210930632291187     
   10.062643491997818       0.41198326156369325     
   10.063976292036473       0.41185725535576484
[truncated: 395,116 more chars]
