# Supplementary material for: Design of high-temperature f-block molecular nanomagnets through the control of vibration-induced spin relaxation
Source: Chem Sci. 2019 Dec 2;11(6):1593–8. doi: 10.1039/c9sc03133b (PMC7025469; doi:10.1039/c9sc03133b)
Supplement: Supplementary file 3 [file SC-011-C9SC03133B-s003.zip › SI/Orbach-mag/rates.orbach13K.out]

 time(s) mag(dless)
   2.0000000949949026E-003   4.1415475782192441     
   2.4665334379921355E-003   4.1399001263896231     
   2.9330667809893689E-003   4.1382533298944058     
   3.3996001239866018E-003   4.1366071884729090     
   3.8661334669838352E-003   4.1349617018645493     
   4.3326668099810681E-003   4.1333168698088523     
   4.7992001529783010E-003   4.1316726920454458     
   5.2657334959755340E-003   4.1300291683140617     
   5.7322668389727677E-003   4.1283862983545347     
   6.1988001819700007E-003   4.1267440819068026     
   6.6653335249672336E-003   4.1251025187109072     
   7.1318668679644665E-003   4.1234616085069939     
   7.5984002109616994E-003   4.1218213510353099     
   8.0649335539589324E-003   4.1201817460362076     
   8.5314668969561653E-003   4.1185427932501426     
   8.9980002399534000E-003   4.1169044924176728     
   9.4645335829506329E-003   4.1152668432794623     
   9.9310669259478641E-003   4.1136298455762716     
   1.0397600268945099E-002   4.1119934990489710     
   1.0864133611942332E-002   4.1103578034385304     
   1.1330666954939565E-002   4.1087227584860253     
   1.1797200297936798E-002   4.1070883639326299     
   1.2263733640934030E-002   4.1054546195196275     
   1.2730266983931263E-002   4.1038215249883967     
   1.3196800326928496E-002   4.1021890800804277     
   1.3663333669925729E-002   4.1005572845373059     
   1.4129867012922962E-002   4.0989261381007234     
   1.4596400355920195E-002   4.0972956405124759     
   1.5062933698917428E-002   4.0956657915144570     
   1.5529467041914661E-002   4.0940365908486696     
   1.5996000384911897E-002   4.0924080382572132     
   1.6462533727909130E-002   4.0907801334822933     
   1.6929067070906363E-002   4.0891528762662190     
   1.7395600413903596E-002   4.0875262663513956     
   1.7862133756900826E-002   4.0859003034803392     
   1.8328667099898058E-002   4.0842749873956610     
   1.8795200442895295E-002   4.0826503178400833     
   1.9261733785892528E-002   4.0810262945564197     
   1.9728267128889761E-002   4.0794029172875952     
   2.0194800471886994E-002   4.0777801857766320     
   2.0661333814884227E-002   4.0761580997666593     
   2.1127867157881459E-002   4.0745366590009011     
   2.1594400500878692E-002   4.0729158632226907     
   2.2060933843875925E-002   4.0712957121754583     
   2.2527467186873158E-002   4.0696762056027422     
   2.2994000529870391E-002   4.0680573432481761     
   2.3460533872867624E-002   4.0664391248555001     
   2.3927067215864857E-002   4.0648215501685518     
   2.4393600558862090E-002   4.0632046189312758     
   2.4860133901859323E-002   4.0615883308877176     
   2.5326667244856556E-002   4.0599726857820233     
   2.5793200587853789E-002   4.0583576833584392     
   2.6259733930851022E-002   4.0567433233613146     
   2.6726267273848255E-002   4.0551296055351012     
   2.7192800616845487E-002   4.0535165296243516     
   2.7659333959842720E-002   4.0519040953737226     
   2.8125867302839953E-002   4.0502923025279678     
   2.8592400645837186E-002   4.0486811508319462     
   2.9058933988834419E-002   4.0470706400306176     
   2.9525467331831656E-002   4.0454607698690390     
   2.9992000674828889E-002   4.0438515400923762     
   3.0458534017826121E-002   4.0422429504458925     
   3.0925067360823354E-002   4.0406350006749507     
   3.1391600703820591E-002   4.0390276905250193     
   3.1858134046817824E-002   4.0374210197416636     
   3.2324667389815057E-002   4.0358149880705518     
   3.2791200732812290E-002   4.0342095952574528     
   3.3257734075809516E-002   4.0326048410482418     
   3.3724267418806748E-002   4.0310007251888855     
   3.4190800761803981E-002   4.0293972474254609     
   3.4657334104801214E-002   4.0277944075041390     
   3.5123867447798454E-002   4.0261922051711956     
   3.5590400790795687E-002   4.0245906401730087     
   3.6056934133792920E-002   4.0229897122560505     
   3.6523467476790153E-002   4.0213894211669032     
   3.6990000819787386E-002   4.0197897666522424     
   3.7456534162784619E-002   4.0181907484588475     
   3.7923067505781852E-002   4.0165923663335992     
   3.8389600848779085E-002   4.0149946200234776     
   3.8856134191776318E-002   4.0133975092755643     
   3.9322667534773550E-002   4.0118010338370409     
   3.9789200877770783E-002   4.0102051934551906     
   4.0255734220768016E-002   4.0086099878773922     
   4.0722267563765249E-002   4.0070154168511349     
   4.1188800906762482E-002   4.0054214801239993     
   4.1655334249759715E-002   4.0038281774436708     
   4.2121867592756948E-002   4.0022355085579342     
   4.2588400935754181E-002   4.0006434732146721     
   4.3054934278751414E-002   3.9990520711618731     
   4.3521467621748647E-002   3.9974613021476202     
   4.3988000964745880E-002   3.9958711659201001     
   4.4454534307743113E-002   3.9942816622275976     
   4.4921067650740346E-002   3.9926927908185004     
   4.5387600993737579E-002   3.9911045514412939     
   4.5854134336734811E-002   3.9895169438445639     
   4.6320667679732044E-002   3.9879299677769966     
   4.6787201022729277E-002   3.9863436229873779     
   4.7253734365726510E-002   3.9847579092245948     
   4.7720267708723743E-002   3.9831728262376327     
   4.8186801051720976E-002   3.9815883737755771     
   4.8653334394718209E-002   3.9800045515876130     
   4.9119867737715442E-002   3.9784213594230273     
   4.9586401080712675E-002   3.9768387970312049     
   5.0052934423709908E-002   3.9752568641616288     
   5.0519467766707141E-002   3.9736755605638852     
   5.0986001109704374E-002   3.9720948859876577     
   5.1452534452701607E-002   3.9705148401827293     
   5.1919067795698839E-002   3.9689354228989848     
   5.2385601138696072E-002   3.9673566338864048     
   5.2852134481693305E-002   3.9657784728950722     
   5.3318667824690538E-002   3.9642009396751678     
   5.3785201167687771E-002   3.9626240339769749     
   5.4251734510685004E-002   3.9610477555508705     
   5.4718267853682237E-002   3.9594721041473364     
   5.5184801196679470E-002   3.9578970795169508     
   5.5651334539676703E-002   3.9563226814103927     
   5.6117867882673936E-002   3.9547489095784369     
   5.6584401225671169E-002   3.9531757637719607     
   5.7050934568668409E-002   3.9516032437419399     
   5.7517467911665641E-002   3.9500313492394485     
   5.7984001254662874E-002   3.9484600800156611     
   5.8450534597660107E-002   3.9468894358218494     
   5.8917067940657340E-002   3.9453194164093843     
   5.9383601283654573E-002   3.9437500215297363     
   5.9850134626651806E-002   3.9421812509344747     
   6.0316667969649039E-002   3.9406131043752675     
   6.0783201312646272E-002   3.9390455816038821     
   6.1249734655643505E-002   3.9374786823721828     
   6.1716267998640738E-002   3.9359124064321351     
   6.2182801341637971E-002   3.9343467535358005     
   6.2649334684635211E-002   3.9327817234353417     
   6.3115868027632444E-002   3.9312173158830190     
   6.3582401370629676E-002   3.9296535306311897     
   6.4048934713626909E-002   3.9280903674323113     
   6.4515468056624128E-002   3.9265278260389400     
   6.4982001399621361E-002   3.9249659062037292     
   6.5448534742618594E-002   3.9234046076794331     
   6.5915068085615827E-002   3.9218439302188997     
   6.6381601428613060E-002   3.9202838735750807     
   6.6848134771610293E-002   3.9187244375010208     
   6.7314668114607526E-002   3.9171656217498678     
   6.7781201457604773E-002   3.9156074260748652     
   6.8247734800602006E-002   3.9140498502293548     
   6.8714268143599239E-002   3.9124928939667760     
   6.9180801486596472E-002   3.9109365570406669     
   6.9647334829593704E-002   3.9093808392046654     
   7.0113868172590937E-002   3.9078257402125045     
   7.0580401515588170E-002   3.9062712598180154     
   7.1046934858585403E-002   3.9047173977751295     
   7.1513468201582636E-002   3.9031641538378756     
   7.1980001544579869E-002   3.9016115277603767     
   7.2446534887577102E-002   3.9000595192968590     
   7.2913068230574335E-002   3.8985081282016414     
   7.3379601573571568E-002   3.8969573542291460     
   7.3846134916568801E-002   3.8954071971338879     
   7.4312668259566034E-002   3.8938576566704830     
   7.4779201602563267E-002   3.8923087325936403     
   7.5245734945560500E-002   3.8907604246581724     
   7.5712268288557732E-002   3.8892127326189856     
   7.6178801631554965E-002   3.8876656562310834     
   7.6645334974552198E-002   3.8861191952495693     
   7.7111868317549431E-002   3.8845733494296413     
   7.7578401660546664E-002   3.8830281185265982     
   7.8044935003543897E-002   3.8814835022958341     
   7.8511468346541130E-002   3.8799395004928381     
   7.8978001689538363E-002   3.8783961128732023     
   7.9444535032535596E-002   3.8768533391926114     
   7.9911068375532829E-002   3.8753111792068480     
   8.0377601718530062E-002   3.8737696326717921     
   8.0844135061527295E-002   3.8722286993434225     
   8.1310668404524528E-002   3.8706883789778144     
   8.1777201747521761E-002   3.8691486713311378     
   8.2243735090518993E-002   3.8676095761596612     
   8.2710268433516226E-002   3.8660710932197495     
   8.3176801776513459E-002   3.8645332222678683     
   8.3643335119510692E-002   3.8629959630605737     
   8.4109868462507925E-002   3.8614593153545238     
   8.4576401805505158E-002   3.8599232789064697     
   8.5042935148502391E-002   3.8583878534732632     
   8.5509468491499624E-002   3.8568530388118489     
   8.5976001834496857E-002   3.8553188346792715     
   8.6442535177494090E-002   3.8537852408326687     
   8.6909068520491323E-002   3.8522522570292783     
   8.7375601863488556E-002   3.8507198830264344     
   8.7842135206485789E-002   3.8491881185815640     
   8.8308668549483021E-002   3.8476569634521951     
   8.8775201892480254E-002   3.8461264173959484     
   8.9241735235477487E-002   3.8445964801705439     
   8.9708268578474720E-002   3.8430671515337966     
   9.0174801921471953E-002   3.8415384312436180     
   9.0641335264469186E-002   3.8400103190580142     
   9.1107868607466419E-002   3.8384828147350918     
   9.1574401950463652E-002   3.8369559180330506     
   9.2040935293460885E-002   3.8354296287101861     
   9.2507468636458118E-002   3.8339039465248925     
   9.2974001979455351E-002   3.8323788712356572     
   9.3440535322452584E-002   3.8308544026010645     
   9.3907068665449817E-002   3.8293305403797970     
   9.4373602008447049E-002   3.8278072843306310     
   9.4840135351444282E-002   3.8262846342124388     
   9.5306668694441515E-002   3.8247625897841893     
   9.5773202037438748E-002   3.8232411508049471     
   9.6239735380435981E-002   3.8217203170338720     
   9.6706268723433214E-002   3.8202000882302221     
   9.7172802066430447E-002   3.8186804641533478     
   9.7639335409427680E-002   3.8171614445626978     
   9.8105868752424913E-002   3.8156430292178150     
   9.8572402095422146E-002   3.8141252178783382     
   9.9038935438419379E-002   3.8126080103040025     
   9.9505468781416612E-002   3.8110914062546377     
   9.9972002124413845E-002   3.8095754054901700     
  0.10043853546741108        3.8080600077706221     
  0.10090506881040831        3.8065452128561086     
  0.10137160215340554        3.8050310205068421     
  0.10183813549640278        3.8035174304831312     
  0.10230466883940001        3.8020044425453769     
  0.10277120218239724        3.8004920564540803     
  0.10323773552539448        3.7989802719698318     
  0.10370426886839171        3.7974690888533216     
  0.10417080221138894        3.7959585068653348     
  0.10463733555438617        3.7944485257667480     
  0.10510386889738341        3.7929391453185377     
  0.10557040224038064        3.7914303652817716     
  0.10603693558337787        3.7899221854176148     
  0.10650346892637511        3.7884146054873264     
  0.10697000226937234        3.7869076252522609     
  0.10743653561236957        3.7854012444738676     
  0.10790306895536680        3.7838954629136889     
  0.10836960229836404        3.7823902803333667     
  0.10883613564136127        3.7808856964946322     
  0.10930266898435850        3.7793817111593158     
  0.10976920232735574        3.7778783240893397     
  0.11023573567035297        3.7763755350467219     
  0.11070226901335020        3.7748733437935766     
  0.11116880235634743        3.7733717500921098     
  0.11163533569934468        3.7718707537046230     
  0.11210186904234191        3.7703703543935130     
  0.11256840238533915        3.7688705519212715     
  0.11303493572833638        3.7673713460504841     
  0.11350146907133361        3.7658727365438289     
  0.11396800241433085        3.7643747231640821     
  0.11443453575732808        3.7628773056741101     
  0.11490106910032531        3.7613804838368785     
  0.11536760244332254        3.7598842574154432     
  0.11583413578631978        3.7583886261729562     
  0.11630066912931701        3.7568935898726630     
  0.11676720247231424        3.7553991482779034     
  0.11723373581531148        3.7539053011521117     
  0.11770026915830871        3.7524120482588161     
  0.11816680250130594        3.7509193893616377     
  0.11863333584430318        3.7494273242242948     
  0.11909986918730041        3.7479358526105959     
  0.11956640253029764        3.7464449742844459     
  0.12003293587329487        3.7449546890098433     
  0.12049946921629211        3.7434649965508791     
  0.12096600255928934        3.7419758966717391     
  0.12143253590228657        3.7404873891367050     
  0.12189906924528381        3.7389994737101473     
  0.12236560258828104        3.7375121501565358     
  0.12283213593127827        3.7360254182404296     
  0.12329866927427550        3.7345392777264830     
  0.12376520261727274        3.7330537283794460     
  0.12423173596026997        3.7315687699641575     
  0.12469826930326720        3.7300844022455562     
  0.12516480264626445        3.7286006249886667     
  0.12563133598926168        3.7271174379586149     
  0.12609786933225892        3.7256348409206139     
  0.12656440267525615        3.7241528336399741     
  0.12703093601825335        3.7226714158820982     
  0.12749746936125059        3.7211905874124800     
  0.12796400270424782        3.7197103479967097     
  0.12843053604724505        3.7182306974004704     
  0.12889706939024229        3.7167516353895356     
  0.12936360273323952        3.7152731617297761     
  0.12983013607623675        3.7137952761871516     
  0.13029666941923398        3.7123179785277176     
  0.13076320276223122        3.7108412685176217     
  0.13122973610522845        3.7093651459231065     
  0.13169626944822568        3.7078896105105041     
  0.13216280279122292        3.7064146620462424     
  0.13262933613422015        3.7049403002968404     
  0.13309586947721738        3.7034665250289107     
  0.13356240282021464        3.7019933360091595     
  0.13402893616321188        3.7005207330043848     
  0.13449546950620911        3.6990487157814775     
  0.13496200284920634        3.6975772841074206     
  0.13542853619220357        3.6961064377492927     
  0.13589506953520081        3.6946361764742601     
  0.13636160287819804        3.6931665000495877     
  0.13682813622119527        3.6916974082426268     
  0.13729466956419251        3.6902289008208258     
  0.13776120290718974        3.6887609775517243     
  0.13822773625018697        3.6872936382029540     
  0.13869426959318421        3.6858268825422389     
  0.13916080293618144        3.6843607103373945     
  0.13962733627917867        3.6828951213563319     
  0.14009386962217590        3.6814301153670517     
  0.14056040296517314        3.6799656921376465     
  0.14102693630817037        3.6785018514363035     
  0.14149346965116760        3.6770385930313005     
  0.14196000299416484        3.6755759166910078     
  0.14242653633716207        3.6741138221838865     
  0.14289306968015930        3.6726523092784928     
  0.14335960302315653        3.6711913777434728     
  0.14382613636615377        3.6697310273475656     
  0.14429266970915100        3.6682712578595997     
  0.14475920305214823        3.6668120690485000     
  0.14522573639514547        3.6653534606832805     
  0.14569226973814270        3.6638954325330464     
  0.14615880308113993        3.6624379843669979     
  0.14662533642413716        3.6609811159544225     
  0.14709186976713440        3.6595248270647036     
  0.14755840311013163        3.6580691174673139     
  0.14802493645312886        3.6566139869318195     
  0.14849146979612610        3.6551594352278776     
  0.14895800313912333        3.6537054621252358     
  0.14942453648212056        3.6522520673937340     
  0.14989106982511780        3.6507992508033049     
  0.15035760316811503        3.6493470121239704     
  0.15082413651111226        3.6478953511258458     
  0.15129066985410949        3.6464442675791378     
  0.15175720319710673        3.6449937612541428     
  0.15222373654010396        3.6435438319212508     
  0.15269026988310119        3.6420944793509418     
  0.15315680322609843        3.6406457033137860     
  0.15362333656909566        3.6391975035804474     
  0.15408986991209289        3.6377498799216803     
  0.15455640325509012        3.6363028321083291     
  0.15502293659808736        3.6348563599113306     
  0.15548946994108459        3.6334104631017121     
  0.15595600328408182        3.6319651414505922     
  0.15642253662707906        3.6305203947291806     
  0.15688906997007629        3.6290762227087776     
  0.15735560331307352        3.6276326251607749     
  0.15782213665607076        3.6261896018566553     
  0.15828866999906799        3.6247471525679922     
  0.15875520334206522        3.6233052770664504     
  0.15922173668506245        3.6218639751237838     
  0.15968827002805969        3.6204232465118387     
  0.16015480337105692        3.6189830910025527     
  0.16062133671405415        3.6175435083679512     
  0.16108787005705139        3.6161044983801545     
  0.16155440340004862        3.6146660608113699     
  0.16202093674304585        3.6132281954338978     
  0.16248747008604308        3.6117909020201271     
  0.16295400342904032        3.6103541803425387     
  0.16342053677203755        3.6089180301737045     
  0.16388707011503478        3.6074824512862840     
  0.16435360345803202        3.6060474434530301     
  0.16482013680102925        3.6046130064467850     
  0.16528667014402648        3.6031791400404822     
  0.16575320348702371        3.6017458440071426     
  0.16621973683002095        3.6003131181198813     
  0.16668627017301818        3.5988809621519007     
  0.16715280351601541        3.5974493758764940     
  0.16761933685901265        3.5960183590670471     
  0.16808587020200988        3.5945879114970336     
  0.16855240354500711        3.5931580329400159     
  0.16901893688800435        3.5917287231696493     
  0.16948547023100158        3.5902999819596775     
  0.16995200357399881        3.5888718090839360     
  0.17041853691699604        3.5874442043163479     
  0.17088507025999328        3.5860171674309278     
  0.17135160360299051        3.5845906982017790     
  0.17181813694598774        3.5831647964030964     
  0.17228467028898498        3.5817394618091631     
  0.17275120363198221        3.5803146941943536     
  0.17321773697497944        3.5788904933331289     
  0.17368427031797667        3.5774668590000447     
  0.17415080366097391        3.5760437909697425     
  0.17461733700397114        3.5746212890169531     
  0.17508387034696837        3.5731993529165007     
  0.17555040368996561        3.5717779824432960     
  0.17601693703296284        3.5703571773723399     
  0.17648347037596007        3.5689369374787225     
  0.17695000371895730        3.5675172625376237     
  0.17741653706195454        3.5660981523243143     
  0.17788307040495177        3.5646796066141513     
  0.17834960374794900        3.5632616251825837     
  0.17881613709094624        3.5618442078051502     
  0.17928267043394347        3.5604273542574756     
  0.17974920377694070        3.5590110643152761     
  0.18021573711993794        3.5575953377543583     
  0.18068227046293517        3.5561801743506161     
  0.18114880380593240        3.5547655738800326     
  0.18161533714892963        3.5533515361186812     
  0.18208187049192687        3.5519380608427227     
  0.18254840383492410        3.5505251478284077     
  0.18301493717792133        3.5491127968520781     
  0.18348147052091857        3.5477010076901609     
  0.18394800386391580        3.5462897801191740     
  0.18441453720691303        3.5448791139157247     
  0.18488107054991026        3.5434690088565071     
  0.18534760389290750        3.5420594647183066     
  0.18581413723590473        3.5406504812779960     
  0.18628067057890196        3.5392420583125381     
  0.18674720392189920        3.5378341955989812     
  0.18721373726489643        3.5364268929144664     
  0.18768027060789366        3.5350201500362215     
  0.18814680395089090        3.5336139667415631     
  0.18861333729388813        3.5322083428078948     
  0.18907987063688536        3.5308032780127121     
  0.18954640397988259        3.5293987721335962     
  0.19001293732287983        3.5279948249482169     
  0.19047947066587706        3.5265914362343360     
  0.19094600400887429        3.5251886057697965     
  0.19141253735187153        3.5237863333325401     
  0.19187907069486876        3.5223846187005861     
  0.19234560403786599        3.5209834616520488     
  0.19281213738086322        3.5195828619651297     
  0.19327867072386046        3.5181828194181159     
  0.19374520406685769        3.5167833337893870     
  0.19421173740985492        3.5153844048574059     
  0.19467827075285216        3.5139860324007266     
  0.19514480409584939        3.5125882161979924     
  0.19561133743884662        3.5111909560279306     
  0.19607787078184385        3.5097942516693603     
  0.19654440412484109        3.5083981029011850     
  0.19701093746783832        3.5070025095024020     
  0.19747747081083555        3.5056074712520893     
  0.19794400415383279        3.5042129879294190     
  0.19841053749683002        3.5028190593136457     
  0.19887707083982725        3.5014256851841150     
  0.19934360418282449        3.5000328653202613     
  0.19981013752582172        3.4986405995016021     
  0.20027667086881895        3.4972488875077490     
  0.20074320421181618        3.4958577291183963     
  0.20120973755481342        3.4944671241133265     
  0.20167627089781065        3.4930770722724120     
  0.20214280424080788        3.4916875733756112     
  0.20260933758380512        3.4902986272029706     
  0.20307587092680235        3.4889102335346234     
  0.20354240426979958        3.4875223921507907     
  0.20400893761279681        3.4861351028317817     
  0.20447547095579405        3.4847483653579916     
  0.20494200429879128        3.4833621795099030     
  0.20540853764178851        3.4819765450680888     
  0.20587507098478575        3.4805914618132054     
  0.20634160432778298        3.4792069295259980     
  0.20680813767078021        3.4778229479872995     
  0.20727467101377745        3.4764395169780298     
  0.20774120435677468        3.4750566362791946     
  0.20820773769977191        3.4736743056718882     
  0.20867427104276914        3.4722925249372913     
  0.20914080438576638        3.4709112938566724     
  0.20960733772876361        3.4695306122113858     
  0.21007387107176084        3.4681504797828744     
  0.21054040441475808        3.4667708963526658     
  0.21100693775775531        3.4653918617023765     
  0.21147347110075254        3.4640133756137090     
  0.21194000444374977        3.4626354378684545     
  0.21240653778674701        3.4612580482484856     
  0.21287307112974424        3.4598812065357691     
  0.21333960447274147        3.4585049125123510     
  0.21380613781573871        3.4571291659603722     
  0.21427267115873594        3.4557539666620523     
  0.21473920450173317        3.4543793143997021     
  0.21520573784473040        3.4530052089557195     
  0.21567227118772764        3.4516316501125854     
  0.21613880453072487        3.4502586376528699     
  0.21660533787372210        3.4488861713592289     
  0.21707187121671934        3.4475142510144061     
  0.21753840455971657        3.4461428764012281     
  0.21800493790271380        3.4447720473026116     
  0.21847147124571104        3.4434017635015577     
  0.21893800458870827        3.4420320247811542     
  0.21940453793170550        3.4406628309245759     
  0.21987107127470273        3.4392941817150824     
  0.22033760461769997        3.4379260769360216     
  0.22080413796069723        3.4365585163708245     
  0.22127067130369446        3.4351914998030120     
  0.22173720464669169        3.4338250270161876     
  0.22220373798968893        3.4324590977940432     
  0.22267027133268616        3.4310937119203557     
  0.22313680467568339        3.4297288691789882     
  0.22360333801868063        3.4283645693538904     
  0.22406987136167786        3.4270008122290974     
  0.22453640470467509        3.4256375975887314     
  0.22500293804767232        3.4242749252169955     
  0.22546947139066956        3.4229127948981870     
  0.22593600473366679        3.4215512064166811     
  0.22640253807666402        3.4201901595569439     
  0.22686907141966126        3.4188296541035261     
  0.22733560476265849        3.4174696898410613     
  0.22780213810565572        3.4161102665542722     
  0.22826867144865295        3.4147513840279653     
  0.22873520479165019        3.4133930420470335     
  0.22920173813464742        3.4120352403964564     
  0.22966827147764465        3.4106779788612966     
  0.23013480482064189        3.4093212572267029     
  0.23060133816363912        3.4079650752779105     
  0.23106787150663635        3.4066094328002396     
  0.23153440484963358        3.4052543295790962     
  0.23200093819263082        3.4038997653999701     
  0.23246747153562805        3.4025457400484389     
  0.23293400487862528        3.4011922533101639     
  0.23340053822162252        3.3998393049708908     
  0.23386707156461975        3.3984868948164531     
  0.23433360490761698        3.3971350226327663     
  0.23480013825061422        3.3957836882058352     
  0.23526667159361145        3.3944328913217454     
  0.23573320493660868        3.3930826317666698     
  0.23619973827960591        3.3917329093268673     
  0.23666627162260315        3.3903837237886791     
  0.23713280496560038        3.3890350749385325     
  0.23759933830859761        3.3876869625629427     
  0.23806587165159485        3.3863393864485047     
  0.23853240499459208        3.3849923463819014     
  0.23899893833758931        3.3836458421499023     
  0.23946547168058654        3.3822998735393566     
  0.23993200502358378        3.3809544403372027     
  0.24039853836658101        3.3796095423304626     
  0.24086507170957824        3.3782651793062421     
  0.24133160505257548        3.3769213510517306     
  0.24179813839557271        3.3755780573542071     
  0.24226467173856994        3.3742352980010306     
  0.24273120508156718        3.3728930727796453     
  0.24319773842456441        3.3715513814775808     
  0.24366427176756164        3.3702102238824523     
  0.24413080511055887        3.3688695997819567     
  0.24459733845355611        3.3675295089638788     
  0.24506387179655334        3.3661899512160840     
  0.24553040513955057        3.3648509263265254     
  0.24599693848254781        3.3635124340832383     
  0.24646347182554504        3.3621744742743442     
  0.24693000516854227        3.3608370466880459     
  0.24739653851153950        3.3595001511126341     
  0.24786307185453674        3.3581637873364811     
  0.24832960519753397        3.3568279551480447     
  0.24879613854053120        3.3554926543358654     
  0.24926267188352844        3.3541578846885698     
  0.24972920522652567        3.3528236459948682     
  0.25019573856952293        3.3514899380435521     
  0.25066227191252011        3.3501567606235025     
  0.25112880525551740        3.3488241135236767     
  0.25159533859851457        3.3474919965331242     
  0.25206187194151181        3.3461604094409734     
  0.25252840528450904        3.3448293520364385     
  0.25299493862750627        3.3434988241088153     
  0.25346147197050350        3.3421688254474842     
  0.25392800531350074        3.3408393558419127     
  0.25439453865649797        3.3395104150816479     
  0.25486107199949520        3.3381820029563229     
  0.25532760534249244        3.3368541192556536     
  0.25579413868548967        3.3355267637694395     
  0.25626067202848690        3.3341999362875634     
  0.25672720537148414        3.3328736365999934     
  0.25719373871448137        3.3315478644967786     
  0.25766027205747860        3.3302226197680533     
  0.25812680540047583        3.3288979022040368     
  0.25859333874347307        3.3275737115950279     
  0.25905987208647030        3.3262500477314112     
  0.25952640542946753        3.3249269104036547     
  0.25999293877246477        3.3236042994023105     
  0.26045947211546200        3.3222822145180104     
  0.26092600545845923        3.3209606555414748     
  0.26139253880145646        3.3196396222635030     
  0.26185907214445370        3.3183191144749791     
  0.26232560548745093        3.3169991319668712     
  0.26279213883044816        3.3156796745302293     
  0.26325867217344540        3.3143607419561874     
  0.26372520551644263        3.3130423340359614     
  0.26419173885943986        3.3117244505608512     
  0.26465827220243715        3.3104070913222388     
  0.26512480554543438        3.3090902561115918     
  0.26559133888843162        3.3077739447204575     
  0.26605787223142885        3.3064581569404679     
  0.26652440557442608        3.3051428925633379     
  0.26699093891742331        3.3038281513808636     
  0.26745747226042055        3.3025139331849260     
  0.26792400560341778        3.3012002377674872     
  0.26839053894641501        3.2998870649205942     
  0.26885707228941225        3.2985744144363744     
  0.26932360563240948        3.2972622861070389     
  0.26979013897540671        3.2959506797248816     
  0.27025667231840395        3.2946395950822804     
  0.27072320566140118        3.2933290319716919     
  0.27118973900439841        3.2920189901856576     
  0.27165627234739564        3.2907094695168033     
  0.27212280569039288        3.2894004697578341     
  0.27258933903339011        3.2880919907015413     
  0.27305587237638734        3.2867840321407931     
  0.27352240571938458        3.2854765938685446     
  0.27398893906238181        3.2841696756778327     
  0.27445547240537904        3.2828632773617747     
  0.27492200574837627        3.2815573987135731     
  0.27538853909137351        3.2802520395265091     
  0.27585507243437074        3.2789471995939490     
  0.27632160577736797        3.2776428787093397     
  0.27678813912036521        3.2763390766662104     
  0.27725467246336244        3.2750357932581751     
  0.27772120580635967        3.2737330282789254     
  0.27818773914935691        3.2724307815222380     
  0.27865427249235414        3.2711290527819714     
  0.27912080583535137        3.2698278418520648     
  0.27958733917834860        3.2685271485265401     
  0.28005387252134584        3.2672269725995013     
  0.28052040586434307        3.2659273138651352     
  0.28098693920734030        3.2646281721177073     
  0.28145347255033754        3.2633295471515695     
  0.28192000589333477        3.2620314387611518     
  0.28238653923633200        3.2607338467409663     
  0.28285307257932923        3.2594367708856100     
  0.28331960592232647        3.2581402109897573     
  0.28378613926532370        3.2568441668481678     
  0.28425267260832093        3.2555486382556804     
  0.28471920595131817        3.2542536250072183     
  0.28518573929431540        3.2529591268977827     
  0.28565227263731263        3.2516651437224575     
  0.28611880598030986        3.2503716752764116     
  0.28658533932330710        3.2490787213548900     
  0.28705187266630433        3.2477862817532226     
  0.28751840600930156        3.2464943562668194     
  0.28798493935229880        3.2452029446911732     
  0.28845147269529603        3.2439120468218565     
  0.28891800603829326        3.2426216624545234     
  0.28938453938129050        3.2413317913849107     
  0.28985107272428773        3.2400424334088336     
  0.29031760606728496        3.2387535883221923     
  0.29078413941028219        3.2374652559209656     
  0.29125067275327943        3.2361774360012134     
  0.29171720609627666        3.2348901283590776     
  0.29218373943927389        3.2336033327907816     
  0.29265027278227113        3.2323170490926287     
  0.29311680612526836        3.2310312770610041     
  0.29358333946826559        3.2297460164923737     
  0.29404987281126282        3.2284612671832833     
  0.29451640615426006        3.2271770289303614     
  0.29498293949725729        3.2258933015303186     
  0.29544947284025452        3.2246100847799410     
  0.29591600618325176        3.2233273784761010     
  0.29638253952624899        3.2220451824157492     
  0.29684907286924622        3.2207634963959175     
  0.29731560621224346        3.2194823202137193     
  0.29778213955524069        3.2182016536663465     
  0.29824867289823792        3.2169214965510751     
  0.29871520624123515        3.2156418486652583     
  0.29918173958423239        3.2143627098063310     
  0.29964827292722962        3.2130840797718112     
  0.30011480627022685        3.2118059583592937     
  0.30058133961322409        3.2105283453664555     
  0.30104787295622132        3.2092512405910543     
  0.30151440629921855        3.2079746438309287     
  0.30198093964221578        3.2066985548839946     
  0.30244747298521302        3.2054229735482536     
  0.30291400632821025        3.2041478996217836     
  0.30338053967120748        3.2028733329027435     
  0.30384707301420472        3.2015992731893719     
  0.30431360635720195        3.2003257202799924     
  0.30478013970019918        3.1990526739730010     
  0.30524667304319641        3.1977801340668814     
  0.30571320638619365        3.1965081003601914     
  0.30617973972919088        3.1952365726515728     
  0.30664627307218811        3.1939655507397462     
  0.30711280641518535        3.1926950344235121     
  0.30757933975818258        3.1914250235017514     
  0.30804587310117981        3.1901555177734258     
  0.30851240644417705        3.1888865170375746     
  0.30897893978717428        3.1876180210933205     
  0.30944547313017151        3.1863500297398621     
  0.30991200647316874        3.1850825427764806     
  0.31037853981616598        3.1838155600025364     
  0.31084507315916321        3.1825490812174695     
  0.31131160650216044        3.1812831062208002     
  0.31177813984515768        3.1800176348121290     
  0.31224467318815491        3.1787526667911323     
  0.31271120653115214        3.1774882019575728     
  0.31317773987414937        3.1762242401112868     
  0.31364427321714661        3.1749607810521936     
  0.31411080656014384        3.1736978245802914     
  0.31457733990314107        3.1724353704956565     
  0.31504387324613831        3.1711734185984479     
  0.31551040658913554        3.1699119686889006     
  0.31597693993213277        3.1686510205673302     
  0.31644347327513001        3.1673905740341342     
  0.31691000661812724        3.1661306288897855     
  0.31737653996112447        3.1648711849348392     
  0.31784307330412170        3.1636122419699273     
  0.31830960664711894        3.1623537997957651     
  0.31877613999011617        3.1610958582131432     
  0.31924267333311340        3.1598384170229337     
  0.31970920667611064        3.1585814760260864     
  0.32017574001910787        3.1573250350236317     
  0.32064227336210510        3.1560690938166776     
  0.32110880670510233        3.1548136522064123     
  0.32157534004809957        3.1535587099941034     
  0.32204187339109680        3.1523042669810981     
  0.32250840673409403        3.1510503229688189     
  0.32297494007709127        3.1497968777587713     
  0.32344147342008850        3.1485439311525396     
  0.32390800676308573        3.1472914829517840     
  0.32437454010608296        3.1460395329582469     
  0.32484107344908020        3.1447880809737478     
  0.32530760679207743        3.1435371268001830     
  0.32577414013507466        3.1422866702395331     
  0.32624067347807190        3.1410367110938529     
  0.32670720682106913        3.1397872491652774     
  0.32717374016406636        3.1385382842560214     
  0.32764027350706360        3.1372898161683755     
  0.32810680685006083        3.1360418447047103     
  0.32857334019305806        3.1347943696674778     
  0.32903987353605529        3.1335473908592046     
  0.32950640687905253        3.1323009080824975     
  0.32997294022204976        3.1310549211400418     
  0.33043947356504699        3.1298094298346020     
  0.33090600690804423        3.1285644339690193     
  0.33137254025104146        3.1273199333462149     
  0.33183907359403869        3.1260759277691874     
  0.33230560693703592        3.1248324170410147     
  0.33277214028003316        3.1235894009648515     
  0.33323867362303039        3.1223468793439331     
  0.33370520696602762        3.1211048519815714     
  0.33417174030902486        3.1198633186811553     
  0.33463827365202209        3.1186222792461562     
  0.33510480699501932        3.1173817334801193     
  0.33557134033801655        3.1161416811866709     
  0.33603787368101379        3.1149021221695126     
  0.33650440702401102        3.1136630562324270     
  0.33697094036700825        3.1124244831792724     
  0.33743747371000549        3.1111864028139875     
  0.33790400705300272        3.1099488149405858     
  0.33837054039599995        3.1087117193631624     
  0.33883707373899719        3.1074751158858867     
  0.33930360708199442        3.1062390043130095     
  0.33977014042499165        3.1050033844488567     
  0.34023667376798888        3.1037682560978337     
  0.34070320711098612        3.1025336190644230     
  0.34116974045398335        3.1012994731531847     
  0.34163627379698058        3.1000658181687566     
  0.34210280713997782        3.0988326539158555     
  0.34256934048297505        3.0975999801992740     
  0.34303587382597228        3.0963677968238850     
  0.34350240716896951        3.0951361035946352     
  0.34396894051196675        3.0939049003165522     
  0.34443547385496398        3.0926741867947394     
  0.34490200719796121        3.0914439628343784     
  0.34536854054095845        3.0902142282407290     
  0.34583507388395568        3.0889849828191260     
  0.34630160722695291        3.0877562263749847     
  0.34676814056995015        3.0865279587137957     
  0.34723467391294738        3.0853001796411279     
  0.34770120725594461        3.0840728889626270     
  0.34816774059894184        3.0828460864840168     
  0.34863427394193908        3.0816197720110976     
  0.34910080728493631        3.0803939453497469     
  0.34956734062793354        3.0791686063059207     
  0.35003387397093078        3.0779437546856503     
  0.35050040731392801        3.0767193902950449     
  0.35096694065692524        3.0754955129402921     
  0.35143347399992247        3.0742721224276548     
  0.35190000734291971        3.0730492185634741     
  0.35236654068591694        3.0718268011541667     
  0.35283307402891417        3.0706048700062292     
  0.35329960737191141        3.0693834249262317     
  0.35376614071490864        3.0681624657208229     
  0.35423267405790587        3.0669419921967296     
  0.35469920740090310        3.0657220041607540     
  0.35516574074390034        3.0645025014197746     
  0.35563227408689757        3.0632834837807463     
  0.35609880742989480        3.0620649510507048     
  0.35656534077289204        3.0608469030367584     
  0.35703187411588927        3.0596293395460927     
  0.35749840745888650        3.0584122603859716     
  0.35796494080188374        3.0571956653637362     
  0.35843147414488097        3.0559795542868002     
  0.35889800748787820        3.0547639269626585     
  0.35936454083087543        3.0535487831988797     
  0.35983107417387267        3.0523341228031113     
  0.36029760751686990        3.0511199455830744     
  0.36076414085986713        3.0499062513465689     
  0.36123067420286437        3.0486930399014707     
  0.36169720754586160        3.0474803110557298     
  0.36216374088885883        3.0462680646173781     
  0.36263027423185606        3.0450563003945170     
  0.36309680757485330        3.0438450181953298     
  0.36356334091785053        3.0426342178280730     
  0.36402987426084776        3.0414238991010794     
  0.36449640760384500        3.0402140618227604     
  0.36496294094684223        3.0390047058016028     
  0.36542947428983946        3.0377958308461657     
  0.36589600763283670        3.0365874367650911     
  0.36636254097583393        3.0353795233670913     
  0.36682907431883116        3.0341720904609581     
  0.36729560766182839        3.0329651378555580     
  0.36776214100482563        3.0317586653598330     
  0.36822867434782286        3.0305526727828034     
  0.36869520769082009        3.0293471599335624     
  0.36916174103381733        3.0281421266212818     
  0.36962827437681456        3.0269375726552070     
  0.37009480771981179        3.0257334978446613     
  0.37056134106280902        3.0245299019990437     
  0.37102787440580626        3.0233267849278262     
  0.37149440774880349        3.0221241464405613     
  0.37196094109180072        3.0209219863468726     
  0.37242747443479796        3.0197203044564618     
  0.37289400777779519        3.0185191005791077     
  0.37336054112079242        3.0173183745246606     
  0.37382707446378965        3.0161181261030516     
  0.37429360780678689        3.0149183551242822     
  0.37476014114978412        3.0137190613984344     
  0.37522667449278135        3.0125202447356609     
  0.37569320783577859        3.0113219049461937     
  0.37615974117877582        3.0101240418403390     
  0.37662627452177305        3.0089266552284770     
  0.37709280786477029        3.0077297449210674     
  0.37755934120776752        3.0065333107286403     
  0.37802587455076475        3.0053373524618046     
  0.37849240789376198        3.0041418699312428     
  0.37895894123675922        3.0029468629477138     
  0.37942547457975645        3.0017523313220513     
  0.37989200792275368        3.0005582748651647     
  0.38035854126575092        2.9993646933880376     
  0.38082507460874815        2.9981715867017282     
  0.38129160795174538        2.9969789546173744     
  0.38175814129474261        2.9957867969461813     
  0.38222467463773985        2.9945951134994373     
  0.38269120798073708        2.9934039040885017     
  0.38315774132373431        2.9922131685248075     
  0.38362427466673155        2.9910229066198668     
  0.38409080800972878        2.9898331181852620     
  0.38455734135272601        2.9886438030326556     
  0.38502387469572324        2.9874549609737810     
  0.38549040803872048        2.9862665918204470     
  0.38595694138171771        2.9850786953845398     
  0.38642347472471494        2.9838912714780181     
  0.38689000806771218        2.9827043199129148     
  0.38735654141070941        2.9815178405013398     
  0.38782307475370664        2.9803318330554784     
  0.38828960809670388        2.9791462973875849     
  0.38875614143970111        2.9779612333099954     
  0.38922267478269834        2.9767766406351170     
  0.38968920812569557        2.9755925191754309     
  0.39015574146869281        2.9744088687434953     
  0.39062227481169004        2.9732256891519415     
  0.39108880815468727        2.9720429802134745     
  0.39155534149768451        2.9708607417408754     
  0.39202187484068174        2.9696789735469999     
  0.39248840818367897        2.9684976754447754     
  0.39295494152667620        2.9673168472472078     
  0.39342147486967344        2.9661364887673738     
  0.39388800821267067        2.9649565998184260     
  0.39435454155566790        2.9637771802135937     
  0.39482107489866514        2.9625982297661735     
  0.39528760824166237        2.9614197482895452     
  0.39575414158465960        2.9602417355971560     
  0.39622067492765684        2.9590641915025317     
  0.39668720827065407        2.9578871158192674     
  0.39715374161365130        2.9567105083610379     
  0.39762027495664853        2.9555343689415881     
  0.39808680829964577        2.9543586973747402     
  0.39855334164264300        2.9531834934743859     
  0.39901987498564023        2.9520087570544957     
  0.39948640832863747        2.9508344879291122     
  0.39995294167163470        2.9496606859123511     
  0.40041947501463193        2.9484873508184020     
  0.40088600835762916        2.9473144824615316     
  0.40135254170062640        2.9461420806560756     
  0.40181907504362363        2.9449701452164478     
  0.40228560838662086        2.9437986759571335     
  0.40275214172961810        2.9426276726926912     
  0.40321867507261533        2.9414571352377563     
  0.40368520841561256        2.9402870634070357     
  0.40415174175860979        2.9391174570153096     
  0.40461827510160703        2.9379483158774322     
  0.40508480844460426        2.9367796398083326     
  0.40555134178760149        2.9356114286230115     
  0.40601787513059873        2.9344436821365458     
  0.40648440847359596        2.9332764001640834     
  0.40695094181659319        2.9321095825208472     
  0.40741747515959043        2.9309432290221333     
  0.40788400850258766        2.9297773394833113     
  0.40835054184558489        2.9286119137198234     
  0.40881707518858212        2.9274469515471866     
  0.40928360853157936        2.9262824527809910     
  0.40975014187457659        2.9251184172368991     
  0.41021667521757382        2.9239548447306465     
  0.41068320856057106        2.9227917350780448     
  0.41114974190356829        2.9216290880949760     
  0.41161627524656552        2.9204669035973958     
  0.41208280858956275        2.9193051814013340     
  0.41254934193255999        2.9181439213228932     
  0.41301587527555722        2.9169831231782499     
  0.41348240861855445        2.9158227867836524     
  0.41394894196155169        2.9146629119554226     
  0.41441547530454892        2.9135034985099559     
  0.41488200864754615        2.9123445462637192     
  0.41534854199054339        2.9111860550332551     
  0.41581507533354062        2.9100280246351771     
  0.41628160867653785        2.9088704548861717     
  0.41674814201953508        2.9077133456030002     
  0.41721467536253232        2.9065566966024945     
  0.41768120870552955        2.9054005077015588     
  0.41814774204852678        2.9042447787171746     
  0.41861427539152402        2.9030895094663918     
  0.41908080873452125        2.9019346997663336     
  0.41954734207751848        2.9007803494341982     
  0.42001387542051571        2.8996264582872544     
  0.42048040876351295        2.8984730261428449     
  0.42094694210651018        2.8973200528183831     
  0.42141347544950741        2.8961675381313592     
  0.42188000879250465        2.8950154818993319     
  0.42234654213550188        2.8938638839399333     
  0.42281307547849911        2.8927127440708693     
  0.42327960882149634        2.8915620621099190     
  0.42374614216449358        2.8904118378749306     
  0.42421267550749081        2.8892620711838273     
  0.42467920885048804        2.8881127618546043     
  0.42514574219348528        2.8869639097053290     
  0.42561227553648251        2.8858155145541424     
  0.42607880887947974        2.8846675762192562     
  0.42654534222247698        2.8835200945189534     
  0.42701187556547421        2.8823730692715932     
  0.42747840890847144        2.8812265002956039     
  0.42794494225146867        2.8800803874094858     
  0.42841147559446591        2.8789347304318134     
  0.42887800893746314        2.8777895291812321     
  0.42934454228046037        2.8766447834764599     
  0.42981107562345761        2.8755004931362871     
  0.43027760896645484        2.8743566579795736     
  0.43074414230945207        2.8732132778252577     
  0.43121067565244930        2.8720703524923410     
  0.43167720899544654        2.8709278817999047     
  0.43214374233844377        2.8697858655670974     
  0.43261027568144100        2.8686443036131410     
  0.43307680902443824        2.8675031957573309     
  0.43354334236743547        2.8663625418190315     
  0.43400987571043270        2.8652223416176796     
  0.43447640905342994        2.8640825949727877     
  0.43494294239642717        2.8629433017039343     
  0.43540947573942440        2.8618044616307734     
  0.43587600908242163        2.8606660745730301     
  0.43634254242541887        2.8595281403505015     
  0.43680907576841610        2.8583906587830534     
  0.43727560911141333        2.8572536296906281     
  0.43774214245441057        2.8561170528932354     
  0.43820867579740780        2.8549809282109595     
  0.43867520914040503        2.8538452554639551     
  0.43914174248340226        2.8527100344724476     
  0.43960827582639955        2.8515752650567339     
  0.44007480916939679        2.8504409470371854     
  0.44054134251239402        2.8493070802342415     
  0.44100787585539125        2.8481736644684132     
  0.44147440919838848        2.8470406995602859     
  0.44194094254138572        2.8459081853305133     
  0.44240747588438295        2.8447761215998217     
  0.44287400922738018        2.8436445081890089     
  0.44334054257037742        2.8425133449189430     
  0.44380707591337465        2.8413826316105646     
  0.44427360925637188        2.8402523680848852     
  0.44474014259936911        2.8391225541629863     
  0.44520667594236635        2.8379931896660215     
  0.44567320928536358        2.8368642744152175     
  0.44613974262836081        2.8357358082318664     
  0.44660627597135805        2.8346077909373393     
  0.44707280931435528        2.8334802223530708     
  0.44753934265735251        2.8323531023005728     
  0.44800587600034975        2.8312264306014230     
  0.44847240934334698        2.8301002070772734     
  0.44893894268634421        2.8289744315498462     
  0.44940547602934144        2.8278491038409341     
  0.44987200937233868        2.8267242237724020     
  0.45033854271533591        2.8255997911661805     
  0.45080507605833314        2.8244758058442794     
  0.45127160940133038        2.8233522676287737     
  0.45173814274432761        2.8222291763418093     
  0.45220467608732484        2.8211065318056066     
  0.45267120943032207        2.8199843338424495     
  0.45313774277331931        2.8188625822747020     
  0.45360427611631654        2.8177412769247905     
  0.45407080945931377        2.8166204176152179     
  0.45453734280231101        2.8155000041685541     
  0.45500387614530824        2.8143800364074414     
  0.45547040948830547        2.8132605141545906     
  0.45593694283130271        2.8121414372327860     
  0.45640347617429994        2.8110228054648800     
  0.45687000951729717        2.8099046186737970     
  0.45733654286029440        2.8087868766825310     
  0.45780307620329164        2.8076695793141462     
  0.45826960954628887        2.8065527263917764     
  0.45873614288928610        2.8054363177386294     
  0.45920267623228334        2.8043203531779799     
  0.45966920957528057        2.8032048325331722     
  0.46013574291827780        2.8020897556276236     
  0.46060227626127503        2.8009751222848216     
  0.46106880960427227        2.7998609323283219     
  0.46153534294726950        2.7987471855817510     
  0.46200187629026673        2.7976338818688062     
  0.46246840963326397        2.7965210210132549     
  0.46293494297626120        2.7954086028389340     
  0.46340147631925843        2.7942966271697509     
  0.46386800966225566        2.7931850938296821     
  0.46433454300525290        2.7920740026427771     
  0.46480107634825013        2.7909633534331517     
  0.46526760969124736        2.7898531460249929     
  0.46573414303424460        2.7887433802425594     
  0.46620067637724183        2.7876340559101767     
  0.46666720972023906        2.7865251728522424     
  0.46713374306323630        2.7854167308932238     
  0.46760027640623353        2.7843087298576581     
  0.46806680974923076        2.7832011695701513     
  0.46853334309222799        2.7820940498553792     
  0.46899987643522523        2.7809873705380888     
  0.46946640977822246        2.7798811314430947     
  0.46993294312121969        2.7787753323952824     
  0.47039947646421693        2.7776699732196084     
  0.47086600980721416        2.7765650537410962     
  0.47133254315021139        2.7754605737848399     
  0.47179907649320862        2.7743565331760056     
  0.47226560983620586        2.7732529317398238     
  0.47273214317920309        2.7721497693015991     
  0.47319867652220032        2.7710470456867027     
  0.47366520986519756        2.7699447607205787     
  0.47413174320819479        2.7688429142287370     
  0.47459827655119202        2.7677415060367587     
  0.47506480989418925        2.7666405359702924     
  0.47553134323718649        2.7655400038550599     
  0.47599787658018372        2.7644399095168493     
  0.47646440992318095        2.7633402527815178     
  0.47693094326617819        2.7622410334749952     
  0.47739747660917542        2.7611422514232746     
  0.47786400995217265        2.7600439064524260     
  0.47833054329516989        2.7589459983885805     
  0.47879707663816712        2.7578485270579445     
  0.47926360998116435        2.7567514922867913     
  0.47973014332416158        2.7556548939014629     
  0.48019667666715882        2.7545587317283706     
  0.48066321001015605        2.7534630055939946     
  0.48112974335315328        2.7523677153248860     
  0.48159627669615052        2.7512728607476631     
  0.48206281003914775        2.7501784416890112     
  0.48252934338214498        2.7490844579756897     
  0.48299587672514221        2.7479909094345225     
  0.48346241006813945        2.7468977958924050     
  0.48392894341113668        2.7458051171762983     
  0.48439547675413391        2.7447128731132371     
  0.48486201009713115        2.7436210635303202     
  0.48532854344012838        2.7425296882547179     
  0.48579507678312561        2.7414387471136683     
  0.48626161012612285        2.7403482399344785     
  0.48672814346912008        2.7392581665445244     
  0.48719467681211731        2.7381685267712514     
  0.48766121015511454        2.7370793204421706     
  0.48812774349811178        2.7359905473848651     
  0.48859427684110901        2.7349022074269840     
  0.48906081018410624        2.7338143003962476     
  0.48952734352710348        2.7327268261204418     
  0.48999387687010071        2.7316397844274234     
  0.49046041021309794        2.7305531751451158     
  0.49092694355609517        2.7294669981015134     
  0.49139347689909241        2.7283812531246761     
  0.49186001024208964        2.7272959400427328     
  0.49232654358508687        2.7262110586838841     
  0.49279307692808411        2.7251266088763937     
  0.49325961027108134        2.7240425904485965     
  0.49372614361407857        2.7229590032288975     
  0.49419267695707580        2.7218758470457649     
  0.49465921030007304        2.7207931217277412     
  0.49512574364307027        2.7197108271034316     
  0.49559227698606750        2.7186289630015126     
  0.49605881032906474        2.7175475292507292     
  0.49652534367206197        2.7164665256798912     
  0.49699187701505920        2.7153859521178800     
  0.49745841035805644        2.7143058083936444     
  0.49792494370105367        2.7132260943362003     
  0.49839147704405090        2.7121468097746315     
  0.49885801038704813        2.7110679545380907     
  0.49932454373004537        2.7099895284557975     
  0.49979107707304260        2.7089115313570411     
  0.50025761041603989        2.7078339630711761     
  0.50072414375903707        2.7067568234276278     
  0.50119067710203424        2.7056801122558878     
  0.50165721044503153        2.7046038293855150     
  0.50212374378802871        2.7035279746461374     
  0.50259027713102600        2.7024525478674493     
  0.50305681047402317        2.7013775488792153     
  0.50352334381702046        2.7003029775112646     
  0.50398987716001764        2.6992288335934962     
  0.50445641050301493        2.6981551169558760     
  0.50492294384601211        2.6970818274284381     
  0.50538947718900940        2.6960089648412819     
  0.50585601053200657        2.6949365290245790     
  0.50632254387500386        2.6938645198085633     
  0.50678907721800104        2.6927929370235404     
  0.50725561056099833        2.6917217804998814     
  0.50772214390399550        2.6906510500680247     
  0.50818867724699279        2.6895807455584766     
  0.50865521058998997        2.6885108668018112     
  0.50912174393298726        2.6874414136286697     
  0.50958827727598444        2.6863723858697610     
  0.51005481061898172        2.6853037833558608     
  0.51052134396197890        2.6842356059178112     
  0.51098787730497619        2.6831678533865246     
  0.51145441064797337        2.6821005255929773     
  0.51192094399097066        2.6810336223682150     
  0.51238747733396783        2.6799671435433474     
  0.51285401067696512        2.6789010889495590     
  0.51332054401996230        2.6778354584180923     
  0.51378707736295959        2.6767702517802614     
  0.51425361070595677        2.6757054688674486     
  0.51472014404895405        2.6746411095110996     
  0.51518667739195123        2.6735771735427316     
  0.51565321073494852        2.6725136607939262     
  0.51611974407794570        2.6714505710963308     
  0.51658627742094299        2.6703879042816610     
  0.51705281076394016        2.6693256601817010     
  0.51751934410693745        2.6682638386283006     
  0.51798587744993463        2.6672024394533751     
  0.51845241079293192        2.6661414624889090     
  0.51891894413592909        2.6650809075669528     
  0.51938547747892638        2.6640207745196234     
  0.51985201082192356        2.6629610631791034     
  0.52031854416492085        2.6619017733776449     
  0.52078507750791803        2.6608429049475659     
  0.52125161085091531        2.6597844577212482     
  0.52171814419391249        2.6587264315311443     
  0.52218467753690978        2.6576688262097710     
  0.52265121087990696        2.6566116415897123     
  0.52311774422290425        2.6555548775036195     
  0.52358427756590142        2.6544985337842086     
  0.52405081090889871        2.6534426102642645     
  0.52451734425189589        2.6523871067766365     
  0.52498387759489318        2.6513320231542421     
  0.52545041093789036        2.6502773592300630     
  0.52591694428088764        2.6492231148371514     
  0.52638347762388482        2.6481692898086213     
  0.52685001096688211        2.6471158839776563     
  0.52731654430987940        2.6460628971775035     
  0.52778307765287658        2.6450103292414804     
  0.52824961099587386        2.6439581800029663     
  0.52871614433887104        2.6429064492954102     
  0.52918267768186833        2.6418551369523264     
  0.52964921102486551        2.6408042428072935     
  0.53011574436786280        2.6397537666939592     
  0.53058227771085997        2.6387037084460343     
  0.53104881105385726        2.6376540678973002     
  0.53151534439685444        2.6366048448816000     
  0.53198187773985173        2.6355560392328448     
  0.53244841108284890        2.6345076507850118     
  0.53291494442584619        2.6334596793721441     
  0.53338147776884337        2.6324121248283503     
  0.53384801111184066        2.6313649869878057     
  0.53431454445483784        2.6303182656847519     
  0.53478107779783512        2.6292719607534947     
  0.53524761114083230        2.6282260720284079     
  0.53571414448382959        2.6271805993439288     
  0.53618067782682677        2.6261355425345640     
  0.53664721116982406        2.6250909014348824     
  0.53711374451282123        2.6240466758795211     
  0.53758027785581852        2.6230028657031825     
  0.53804681119881570        2.6219594707406326     
  0.53851334454181299        2.6209164908267062     
  0.53897987788481017        2.6198739257963033     
  0.53944641122780745        2.6188317754843853     
  0.53991294457080463        2.6177900397259863     
  0.54037947791380192        2.6167487183562006     
  0.54084601125679910        2.6157078112101915     
  0.54131254459979639        2.6146673181231845     
  0.54177907794279356        2.6136272389304742     
  0.54224561128579085        2.6125875734674171     
  0.54271214462878803        2.6115483215694382     
  0.54317867797178532        2.6105094830720263     
  0.54364521131478249        2.6094710578107367     
  0.54411174465777978        2.6084330456211897     
  0.54457827800077696        2.6073954463390705     
  0.54504481134377425        2.6063582598001296     
  0.54551134468677143        2.6053214858401836     
  0.54597787802976872        2.6042851242951137     
  0.54644441137276589        2.6032491750008679     
  0.54691094471576318        2.6022136377934575     
  0.54737747805876036        2.6011785125089597     
  0.54784401140175765        2.6001437989835177     
  0.54831054474475482        2.5991094970533379     
  0.54877707808775211        2.5980756065546950     
  0.54924361143074929        2.5970421273239261     
  0.54971014477374658        2.5960090591974332     
  0.55017667811674376        2.5949764020116866     
  0.55064321145974104        2.5939441556032188     
  0.55110974480273822        2.5929123198086277     
  0.55157627814573551        2.5918808944645755     
  0.55204281148873269        2.5908498794077923     
  0.55250934483172998        2.5898192744750719     
  0.55297587817472715        2.5887890795032695     
  0.55344241151772444        2.5877592943293104     
  0.55390894486072162        2.5867299187901818     
  0.55437547820371891        2.5857009527229367     
  0.55484201154671609        2.5846723959646916     
  0.55530854488971337        2.5836442483526301     
  0.55577507823271055        2.5826165097239988     
  0.55624161157570784        2.5815891799161093     
  0.55670814491870502        2.5805622587663386     
  0.55717467826170231        2.5795357461121271     
  0.55764121160469948        2.5785096417909821     
  0.55810774494769677        2.5774839456404735     
  0.55857427829069395        2.5764586574982360     
  0.55904081163369124        2.5754337772019689     
  0.55950734497668841        2.5744093045894383     
  0.55997387831968570        2.5733852394984718     
  0.56044041166268288        2.5723615817669629     
  0.56090694500568017        2.5713383312328690     
  0.56137347834867735        2.5703154877342143     
  0.56184001169167463        2.5692930511090823     
  0.56230654503467181        2.5682710211956281     
  0.56277307837766910        2.5672493978320636     
  0.56323961172066628        2.5662281808566698     
  0.56370614506366357        2.5652073701077924     
  0.56417267840666074        2.5641869654238376     
  0.56463921174965803        2.5631669666432790     
  0.56510574509265521        2.5621473736046547     
  0.56557227843565250        2.5611281861465653     
  0.56603881177864968        2.5601094041076768     
  0.56650534512164696        2.5590910273267169     
  0.56697187846464414        2.5580730556424816     
  0.56743841180764143        2.5570554888938268     
  0.56790494515063861        2.5560383269196763     
  0.56837147849363590        2.5550215695590142     
  0.56883801183663307        2.5540052166508942     
  0.56930454517963036        2.5529892680344268     
  0.56977107852262754        2.5519737235487931     
  0.57023761186562483        2.5509585830332320     
  0.57070414520862200        2.5499438463270518     
  0.57117067855161929        2.5489295132696221     
  0.57163721189461647        2.5479155837003766     
  0.57210374523761376        2.5469020574588135     
  0.57257027858061094        2.5458889343844935     
  0.57303681192360822        2.5448762143170431     
  0.57350334526660540        2.5438638970961511     
  0.57396987860960269        2.5428519825615701     
  0.57443641195259987        2.5418404705531175     
  0.57490294529559716        2.5408293609106734     
  0.57536947863859433        2.5398186534741827     
  0.57583601198159162        2.5388083480836516     
  0.57630254532458880        2.5377984445791526     
  0.57676907866758609        2.5367889428008215     
  0.57723561201058327        2.5357798425888554     
  0.57770214535358055        2.5347711437835172     
  0.57816867869657773        2.5337628462251334     
  0.57863521203957502        2.5327549497540929     
  0.57910174538257220        2.5317474542108478     
  0.57956827872556949        2.5307403594359155     
  0.58003481206856666        2.5297336652698745     
  0.58050134541156395        2.5287273715533694     
  0.58096787875456113        2.5277214781271051     
  0.58143441209755842        2.5267159848318523     
  0.58190094544055559        2.5257108915084441     
  0.58236747878355288        2.5247061979977765     
  0.58283401212655006        2.5237019041408111     
  0.58330054546954735        2.5226980097785687     
  0.58376707881254453        2.5216945147521375     
  0.58423361215554181        2.5206914189026657     
  0.58470014549853899        2.5196887220713662     
  0.58516667884153628        2.5186864240995157     
  0.58563321218453346        2.5176845248284523     
  0.58609974552753075        2.5166830240995788     
  0.58656627887052792        2.5156819217543602     
  0.58703281221352521        2.5146812176343243     
  0.58749934555652239        2.5136809115810634     
  0.58796587889951968        2.5126810034362319     
  0.58843241224251686        2.5116814930415448     
  0.58889894558551414        2.5106823802387859     
  0.58936547892851132        2.5096836648697951     
  0.58983201227150861        2.5086853467764811     
  0.59029854561450579        2.5076874258008117     
  0.59076507895750308        2.5066899017848190     
  0.59123161230050025        2.5056927745705968     
  0.59169814564349754        2.5046960440003057     
  0.59216467898649472        2.5036997099161620     
  0.59263121232949201        2.5027037721604515     
  0.59309774567248918        2.5017082305755194     
  0.59356427901548647        2.5007130850037735     
  0.59403081235848365        2.4997183352876866     
  0.59449734570148094        2.4987239812697908     
  0.59496387904447812        2.4977300227926835     
  0.59543041238747541        2.4967364596990222     
  0.59589694573047258        2.4957432918315319     
  0.59636347907346987        2.4947505190329955     
  0.59683001241646705        2.4937581411462588     
  0.59729654575946434        2.4927661580142320     
  0.59776307910246151        2.4917745694798863     
  0.59822961244545880        2.4907833753862572     
  0.59869614578845598        2.4897925755764412     
  0.59916267913145327        2.4888021698935954     
  0.59962921247445045        2.4878121581809438     
  0.60009574581744773        2.4868225402817679     
  0.60056227916044491        2.4858333160394177     
  0.60102881250344220        2.4848444852972982     
  0.60149534584643938        2.4838560478988825     
  0.60196187918943667        2.4828680036877011     
  0.60242841253243384        2.4818803525073521     
  0.60289494587543113        2.4808930942014915     
  0.60336147921842831        2.4799062286138409     
  0.60382801256142560        2.4789197555881795     
  0.60429454590442278        2.4779336749683529     
  0.60476107924742006        2.4769479865982671     
  0.60522761259041724        2.4759626903218908     
  0.60569414593341453        2.4749777859832540     
  0.60616067927641171        2.4739932734264487     
  0.60662721261940900        2.4730091524956297     
  0.60709374596240617        2.4720254230350136     
  0.60756027930540346        2.4710420848888774     
  0.60802681264840064        2.4700591379015631     
  0.60849334599139793        2.4690765819174723     
  0.60895987933439510        2.4680944167810694     
  0.60942641267739239        2.4671126423368799     
  0.60989294602038957        2.4661312584294928     
  0.61035947936338686        2.4651502649035559     
  0.61082601270638404        2.4641696616037816     
  0.61129254604938132        2.4631894483749428     
  0.61175907939237850        2.4622096250618757     
  0.61222561273537579        2.4612301915094745     
  0.61269214607837297        2.4602511475627011     
  0.61315867942137026        2.4592724930665724     
  0.61362521276436743        2.4582942278661726     
  0.61409174610736472        2.4573163518066434     
  0.61455827945036190        2.4563388647331892     
  0.61502481279335919        2.4553617664910776     
  0.61549134613635637        2.4543850569256378     
  0.61595787947935365        2.4534087358822569     
  0.61642441282235083        2.4524328032063885     
  0.61689094616534812        2.4514572587435430     
  0.61735747950834530        2.4504821023392953     
  0.61782401285134259        2.4495073338392812     
  0.61829054619433976        2.4485329530891971     
  0.61875707953733705        2.4475589599348018     
  0.61922361288033423        2.4465853542219147     
  0.61969014622333152        2.4456121357964165     
  0.62015667956632869        2.4446393045042485     
  0.62062321290932598        2.4436668601914153     
  0.62108974625232316        2.4426948027039823     
  0.62155627959532045        2.4417231318880739     
  0.62202281293831763        2.4407518475898802     
  0.62248934628131491        2.4397809496556451     
  0.62295587962431209        2.4388104379316817     
  0.62342241296730938        2.4378403122643588     
  0.62388894631030656        2.4368705725001103     
  0.62435547965330385        2.4359012184854270     
  0.62482201299630102        2.4349322500668649     
  0.62528854633929831        2.4339636670910361     
  0.62575507968229549        2.4329954694046201     
  0.62622161302529278        2.4320276568543511     
  0.62668814636828996        2.4310602292870285     
  0.62715467971128724        2.4300931865495099     
  0.62762121305428442        2.4291265284887165     
  0.62808774639728171        2.4281602549516288     
  0.62855427974027889        2.4271943657852879     
  0.62902081308327618        2.4262288608367966     
  0.62948734642627335        2.4252637399533175     
  0.62995387976927064        2.4242990029820759     
  0.63042041311226782        2.4233346497703554     
  0.63088694645526511        2.4223706801655025     
  0.63135347979826228        2.4214070940149224     
  0.63182001314125957        2.4204438911660837     
  0.63228654648425675        2.4194810714665125     
  0.63275307982725404        2.4185186347637972     
  0.63321961317025122        2.4175565809055883     
  0.63368614651324850        2.4165949097395942     
  0.63415267985624568        2.4156336211135847     
  0.63461921319924297        2.4146727148753917     
  0.63508574654224015        2.4137121908729045     
  0.63555227988523744        2.4127520489540775     
  0.63601881322823461        2.4117922889669203     
  0.63648534657123190        2.4108329107595070     
  0.63695187991422908        2.4098739141799701     
  0.63741841325722637        2.4089152990765044     
  0.63788494660022355        2.4079570652973623     
  0.63835147994322083        2.4069992126908581     
  0.63881801328621801        2.4060417411053674     
  0.63928454662921530        2.4050846503893246     
  0.63975107997221248        2.4041279403912252     
  0.64021761331520977        2.4031716109596233     
  0.64068414665820694        2.4022156619431363     
  0.64115068000120423        2.4012600931904395     
  0.64161721334420141        2.4003049045502687     
  0.64208374668719870        2.3993500958714207     
  0.64255028003019588        2.3983956670027520     
  0.64301681337319316        2.3974416177931790     
  0.64348334671619034        2.3964879480916785     
  0.64394988005918763        2.3955346577472860     
  0.64441641340218481        2.3945817466091008     
  0.64488294674518210        2.3936292145262770     
  0.64534948008817927        2.3926770613480337     
  0.64581601343117656        2.3917252869236454     
  0.64628254677417374        2.3907738911024516     
  0.64674908011717103        2.3898228737338463     
  0.64721561346016820        2.3888722346672879     
  0.64768214680316549        2.3879219737522925     
  0.64814868014616267        2.3869720908384369     
  0.64861521348915996        2.3860225857753554     
  0.64908174683215714        2.3850734584127453     
  0.64954828017515442        2.3841247086003636     
  0.65001481351815160        2.3831763361880234     
  0.65048134686114889        2.3822283410256015     
  0.65094788020414607        2.3812807229630324     
  0.65141441354714336        2.3803334818503106     
  0.65188094689014053        2.3793866175374920     
  0.65234748023313782        2.3784401298746882     
  0.65281401357613500        2.3774940187120746     
  0.65328054691913229        2.3765482838998842     
  0.65374708026212947        2.3756029252884097     
  0.65421361360512675        2.3746579427280023     
  0.65468014694812393        2.3737133360690756     
  0.65514668029112122        2.3727691051621003     
  0.65561321363411840        2.3718252498576073     
  0.65607974697711569        2.3708817700061871     
  0.65654628032011286        2.3699386654584891     
  0.65701281366311015        2.3689959360652217     
  0.65747934700610733        2.3680535816771564     
  0.65794588034910462        2.3671116021451168     
  0.65841241369210179        2.3661699973199943     
  0.65887894703509908        2.3652287670527326     
  0.65934548037809626        2.3642879111943400     
  0.65981201372109355        2.3633474295958790     
  0.66027854706409073        2.3624073221084751     
  0.66074508040708801        2.3614675885833125     
  0.66121161375008519        2.3605282288716336     
  0.66167814709308248        2.3595892428247409     
  0.66214468043607966        2.3586506302939947     
  0.66261121377907695        2.3577123911308151     
  0.66307774712207412        2.3567745251866814     
  0.66354428046507141        2.3558370323131332     
  0.66401081380806859        2.3548999123617675     
  0.66447734715106588        2.3539631651842408     
  0.66494388049406306        2.3530267906322671     
  0.66541041383706034        2.3520907885576232     
  0.66587694718005752        2.3511551588121420     
  0.66634348052305481        2.3502199012477147     
  0.66681001386605199        2.3492850157162950     
  0.66727654720904928        2.3483505020698905     
  0.66774308055204645        2.3474163601605706     
  0.66820961389504374        2.3464825898404653     
  0.66867614723804092        2.3455491909617594     
  0.66914268058103821        2.3446161633766991     
  0.66960921392403538        2.3436835069375896     
  0.67007574726703267        2.3427512214967923     
  0.67054228061002985        2.3418193069067299     
  0.67100881395302714        2.3408877630198832     
  0.67147534729602432        2.3399565896887919     
  0.67194188063902160        2.3390257867660509     
  0.67240841398201878        2.3380953541043210     
  0.67287494732501607        2.3371652915563144     
  0.67334148066801325        2.3362355989748056     
  0.67380801401101054        2.3353062762126271     
  0.67427454735400771        2.3343773231226685     
  0.67474108069700500        2.3334487395578805     
  0.67520761404000218        2.3325205253712697     
  0.67567414738299947        2.3315926804159042     
  0.67614068072599665        2.3306652045449070     
  0.67660721406899393        2.3297380976114619     
  0.67707374741199111        2.3288113594688107     
  0.67754028075498840        2.3278849899702525     
  0.67800681409798558        2.3269589889691469     
  0.67847334744098287        2.3260333563189084     
  0.67893988078398004        2.3251080918730143     
  0.67940641412697733        2.3241831954849963     
  0.67987294746997451        2.3232586670084472     
  0.68033948081297180        2.3223345062970155     
  0.68080601415596897        2.3214107132044086     
  0.68127254749896626        2.3204872875843945     
  0.68173908084196344        2.3195642292907963     
  0.68220561418496073        2.3186415381774967     
  0.68267214752795791        2.3177192140984362     
  0.68313868087095519        2.3167972569076141     
  0.68360521421395237        2.3158756664590858     
  0.68407174755694966        2.3149544426069673     
  0.68453828089994684        2.3140335852054301     
  0.68500481424294413        2.3131130941087066     
  0.68547134758594130        2.3121929691710852     
  0.68593788092893859        2.3112732102469122     
  0.68640441427193577        2.3103538171905926     
  0.68687094761493306        2.3094347898565890     
  0.68733748095793024        2.3085161280994226     
  0.68780401430092752        2.3075978317736698     
  0.68827054764392470        2.3066799007339687     
  0.68873708098692199        2.3057623348350140     
  0.68920361432991917        2.3048451339315545     
  0.68967014767291646        2.3039282978784024     
  0.69013668101591363        2.3030118265304256     
  0.69060321435891092        2.3020957197425473     
  0.69106974770190810        2.3011799773697508     
  0.69153628104490539        2.3002645992670772     
  0.69200281438790257        2.2993495852896246     
  0.69246934773089985        2.2984349352925486     
  0.69293588107389703        2.2975206491310631     
  0.69340241441689432        2.2966067266604382     
  0.69386894775989150        2.2956931677360037     
  0.69433548110288879        2.2947799722131452     
  0.69480201444588596        2.2938671399473067     
  0.69526854778888325        2.2929546707939883     
  0.69573508113188043        2.2920425646087499     
  0.69620161447487772        2.2911308212472070     
  0.69666814781787489        2.2902194405650342     
  0.69713468116087218        2.2893084224179603     
  0.69760121450386936        2.2883977666617765     
  0.69806774784686665        2.2874874731523263     
  0.69853428118986383        2.2865775417455128     
  0.69900081453286111        2.2856679722972983     
  0.69946734787585829        2.2847587646636991     
  0.69993388121885558        2.2838499187007901     
  0.70040041456185276        2.2829414342647039     
  0.70086694790485005        2.2820333112116291     
  0.70133348124784722        2.2811255493978138     
  0.70180001459084451        2.2802181486795607     
  0.70226654793384180        2.2793111089132303     
  0.70273308127683898        2.2784044299552431     
  0.70319961461983627        2.2774981116620734     
  0.70366614796283344        2.2765921538902516     
  0.70413268130583073        2.2756865564963698     
  0.70459921464882791        2.2747813193370723     
  0.70506574799182520        2.2738764422690636     
  0.70553228133482238        2.2729719251491036     
  0.70599881467781966        2.2720677678340109     
  0.70646534802081684        2.2711639701806581     
  0.70693188136381413        2.2702605320459788     
  0.70739841470681131        2.2693574532869598     
  0.70786494804980860        2.2684547337606467     
  0.70833148139280577        2.2675523733241403     
  0.70879801473580306        2.2666503718346021     
  0.70926454807880024        2.2657487291492453     
  0.70973108142179753        2.2648474451253438     
  0.71019761476479470        2.2639465196202258     
  0.71066414810779199        2.2630459524912783     
  0.71113068145078917        2.2621457435959424     
  0.71159721479378646        2.2612458927917198     
  0.71206374813678364        2.2603463999361653     
  0.71253028147978092        2.2594472648868922     
  0.71299681482277810        2.2585484875015691     
  0.71346334816577539        2.2576500676379228     
  0.71392988150877257        2.2567520051537362     
  0.71439641485176986        2.2558542999068467     
  0.71486294819476703        2.2549569517551524     
  0.71532948153776432        2.2540599605566043     
  0.71579601488076150        2.2531633261692114     
  0.71626254822375879        2.2522670484510399     
  0.71672908156675597        2.2513711272602093     
  0.71719561490975325        2.2504755624548998     
  0.71766214825275043        2.2495803538933457     
  0.71812868159574772        2.2486855014338372     
  0.71859521493874490        2.2477910049347218     
  0.71906174828174219        2.2468968642544032     
  0.71952828162473936        2.2460030792513423     
  0.71999481496773665        2.2451096497840539     
  0.72046134831073383        2.2442165757111128     
  0.72092788165373112        2.2433238568911462     
  0.72139441499672829        2.2424314931828389     
  0.72186094833972558        2.2415394844449334     
  0.72232748168272276        2.2406478305362265     
  0.72279401502572005        2.2397565313155723     
  0.72326054836871723        2.2388655866418801     
  0.72372708171171451        2.2379749963741156     
  0.72419361505471169        2.2370847603713018     
  0.72466014839770898        2.2361948784925163     
  0.72512668174070616        2.2353053505968932     
  0.72559321508370345        2.2344161765436228     
  0.72605974842670062        2.2335273561919515     
  0.72652628176969791        2.2326388894011817     
  0.72699281511269509        2.2317507760306716     
  0.72745934845569238        2.2308630159398337     
  0.72792588179868956        2.2299756089881400     
  0.72839241514168684        2.2290885550351156     
  0.72885894848468402        2.2282018539403428     
  0.72932548182768131        2.2273155055634586     
  0.72979201517067849        2.2264295097641571     
  0.73025854851367578        2.2255438664021869     
  0.73072508185667295        2.2246585753373540     
  0.73119161519967024        2.2237736364295198     
  0.73165814854266742        2.2228890495385998     
  0.73212468188566471        2.2220048145245657     
  0.73259121522866189        2.2211209312474471     
  0.73305774857165917        2.2202373995673277     
  0.73352428191465635        2.2193542193443458     
  0.73399081525765364        2.2184713904386970     
  0.73445734860065082        2.2175889127106312     
  0.73492388194364811        2.2167067860204561     
  0.73539041528664528        2.2158250102285333     
  0.73585694862964257        2.2149435851952783     
  0.73632348197263975        2.2140625107811660     
  0.73679001531563704        2.2131817868467238     
  0.73725654865863421        2.2123014132525372     
  0.73772308200163150        2.2114213898592419     
  0.73818961534462868        2.2105417165275361     
  0.73865614868762597        2.2096623931181680     
  0.73912268203062315        2.2087834194919447     
  0.73958921537362043        2.2079047955097253     
  0.74005574871661761        2.2070265210324287     
  0.74052228205961490        2.2061485959210234     
  0.74098881540261208        2.2052710200365380     
  0.74145534874560937        2.2043937932400550     
  0.74192188208860654        2.2035169153927114     
  0.74238841543160383        2.2026403863556987     
  0.74285494877460101        2.2017642059902660     
  0.74332148211759830        2.2008883741577163     
  0.74378801546059548        2.2000128907194085     
  0.74425454880359276        2.1991377555367557     
  0.74472108214658994        2.1982629684712256     
  0.74518761548958723        2.1973885293843409     
  0.74565414883258441        2.1965144381376840     
  0.74612068217558170        2.1956406945928846     
  0.74658721551857887        2.1947672986116342     
  0.74705374886157616        2.1938942500556746     
  0.74752028220457334        2.1930215487868079     
  0.74798681554757063        2.1921491946668850     
  0.74845334889056780        2.1912771875578150     
  0.74891988223356509        2.1904055273215621     
  0.74938641557656227        2.1895342138201461     
  0.74985294891955956        2.1886632469156373     
  0.75031948226255674        2.1877926264701690     
  0.75078601560555402        2.1869223523459187     
  0.75125254894855120        2.1860524244051289     
  0.75171908229154849        2.1851828425100899     
  0.75218561563454567        2.1843136065231503     
  0.75265214897754296        2.1834447163067132     
  0.75311868232054013        2.1825761717232344     
  0.75358521566353742        2.1817079726352251     
  0.75405174900653460        2.1808401189052544     
  0.75451828234953189        2.1799726103959416     
  0.75498481569252907        2.1791054469699618     
  0.75545134903552635        2.1782386284900475     
  0.75591788237852353        2.1773721548189817     
  0.75638441572152082        2.1765060258196058     
  0.75685094906451800        2.1756402413548139     
  0.75731748240751529        2.1747748012875538     
  0.75778401575051246        2.1739097054808281     
  0.75825054909350975        2.1730449537976959     
  0.75871708243650693        2.1721805461012695     
  0.75918361577950422        2.1713164822547149     
  0.75965014912250139        2.1704527621212533     
  0.76011668246549868        2.1695893855641599     
  0.76058321580849586        2.1687263524467646     
  0.76104974915149315        2.1678636626324526     
  0.76151628249449033        2.1670013159846628     
  0.76198281583748761        2.1661393123668864     
  0.76244934918048479        2.1652776516426715     
  0.76291588252348208        2.1644163336756188     
  0.76338241586647926        2.1635553583293872     
  0.76384894920947655        2.1626947254676825     
  0.76431548255247372        2.1618344349542715     
  0.76478201589547101        2.1609744866529708     
  0.76524854923846819        2.1601148804276544     
  0.76571508258146548        2.1592556161422491     
  0.76618161592446266        2.1583966936607357     
  0.76664814926745994        2.1575381128471487     
  0.76711468261045712        2.1566798735655768     
  0.76758121595345441        2.1558219756801638     
  0.76804774929645159        2.1549644190551067     
  0.76851428263944888        2.1541072035546560     
  0.76898081598244605        2.1532503290431180     
  0.76944734932544334        2.1523937953848509     
  0.76991388266844052        2.1515376024442698     
  0.77038041601143781        2.1506817500858384     
  0.77084694935443498        2.1498262381740800     
  0.77131348269743227        2.1489710665735688     
  0.77178001604042945        2.1481162351489340     
  0.77224654938342674        2.1472617437648571     
  0.77271308272642392        2.1464075922860766     
  0.77317961606942121        2.1455537805773792     
  0.77364614941241838        2.1447003085036118     
  0.77411268275541567        2.1438471759296713     
  0.77457921609841285        2.1429943827205098     
  0.77504574944141014        2.1421419287411316     
  0.77551228278440731        2.1412898138565950     
  0.77597881612740460        2.1404380379320149     
  0.77644534947040178        2.1395866008325548     
  0.77691188281339907        2.1387355024234367     
  0.77737841615639625        2.1378847425699323     
  0.77784494949939353        2.1370343211373699     
  0.77831148284239071        2.1361842379911309     
  0.77877801618538800        2.1353344929966482     
  0.77924454952838518        2.1344850860194100     
  0.77971108287138247        2.1336360169249562     
  0.78017761621437964        2.1327872855788836     
  0.78064414955737693        2.1319388918468394     
  0.78111068290037411        2.1310908355945259     
  0.78157721624337140        2.1302431166876969     
  0.78204374958636858        2.1293957349921624     
  0.78251028292936586        2.1285486903737825     
  0.78297681627236304        2.1277019826984742     
  0.78344334961536033        2.1268556118322057     
  0.78390988295835751        2.1260095776409962     
  0.78437641630135480        2.1251638799909238     
  0.78484294964435197        2.1243185187481166     
  0.78530948298734926        2.1234734937787545     
  0.78577601633034644        2.1226288049490751     
  0.78624254967334373        2.1217844521253646     
  0.78670908301634090        2.1209404351739649     
  0.78717561635933819        2.1200967539612696     
  0.78764214970233537        2.1192534083537278     
  0.78810868304533266        2.1184103982178391     
  0.78857521638832984        2.1175677234201569     
  0.78904174973132712        2.1167253838272897     
  0.78950828307432430        2.1158833793058975     
  0.78997481641732159        2.1150417097226915     
  0.79044134976031877        2.1142003749444389     
  0.79090788310331606        2.1133593748379593     
  0.79137441644631323        2.1125187092701228     
  0.79184094978931052        2.1116783781078561     
  0.79230748313230770        2.1108383812181377     
  0.79277401647530499        2.1099987184679958     
  0.79324054981830217        2.1091593897245171     
  0.79370708316129945        2.1083203948548364     
  0.79417361650429663        2.1074817337261429     
  0.79464014984729392        2.1066434062056802     
  0.79510668319029110        2.1058054121607426     
  0.79557321653328839        2.1049677514586782     
  0.79603974987628556        2.1041304239668874     
  0.79650628321928285        2.1032934295528234     
  0.79697281656228003        2.1024567680839934     
  0.79743934990527732        2.1016204394279545     
  0.79790588324827449        2.1007844434523197     
  0.79837241659127178        2.0999487800247532     
  0.79883894993426896        2.0991134490129699     
  0.79930548327726625        2.0982784502847420     
  0.79977201662026343        2.0974437837078885     
  0.80023854996326071        2.0966094491502876     
  0.80070508330625789        2.0957754464798635     
  0.80117161664925518        2.0949417755645965     
  0.80163814999225236        2.0941084362725193     
  0.80210468333524965        2.0932754284717174     
  0.80257121667824682        2.0924427520303257     
  0.80303775002124411        2.0916104068165366     
  0.80350428336424129        2.0907783926985899     
  0.80397081670723858        2.0899467095447810     
  0.80443735005023576        2.0891153572234575     
  0.80490388339323304        2.0882843356030167     
  0.80537041673623022        2.0874536445519118     
  0.80583695007922751        2.0866232839386463     
  0.80630348342222469        2.0857932536317767     
  0.80677001676522198        2.0849635534999122     
  0.80723655010821915        2.0841341834117104     
  0.80770308345121644        2.0833051432358878     
  0.80816961679421362        2.0824764328412089     
  0.80863615013721091        2.0816480520964897     
  0.80910268348020808        2.0808200008706010     
  0.80956921682320537        2.0799922790324650     
  0.81003575016620255        2.0791648864510539     
  0.81050228350919984        2.0783378229953962     
  0.81096881685219702        2.0775110885345680     
  0.81143535019519430        2.0766846829376995     
  0.81190188353819148        2.0758586060739743     
  0.81236841688118877        2.0750328578126269     
  0.81283495022418595        2.0742074380229423     
  0.81330148356718324        2.0733823465742600     
  0.81376801691018041        2.0725575833359691     
  0.81423455025317770        2.0717331481775134     
  0.81470108359617488        2.0709090409683859     
  0.81516761693917217        2.0700852615781327     
  0.81563415028216935        2.0692618098763531     
  0.81610068362516663        2.0684386857326960     
  0.81656721696816381        2.0676158890168628     
  0.81703375031116110        2.0667934195986080     
  0.81750028365415828        2.0659712773477357     
  0.81796681699715557        2.0651494621341051     
  0.81843335034015274        2.0643279738276221     
  0.81889988368315003        2.0635068122982507     
  0.81936641702614721        2.0626859774160020     
  0.81983295036914450        2.0618654690509381     
  0.82029948371214167        2.0610452870731795     
  0.82076601705513896        2.0602254313528885     
  0.82123255039813614        2.0594059017602877     
  0.82169908374113343        2.0585866981656462     
  0.82216561708413061        2.0577678204392877     
  0.82263215042712790        2.0569492684515840     
  0.82309868377012507        2.0561310420729635     
  0.82356521711312236        2.0553131411739005     
  0.82403175045611954        2.0544955656249253     
  0.82449828379911683        2.0536783152966169     
  0.82496481714211400        2.0528613900596078     
  0.82543135048511129        2.0520447897845804     
  0.82589788382810847        2.0512285143422688     
  0.82636441717110576        2.0504125636034600     
  0.82683095051410294        2.0495969374389902     
  0.82729748385710022        2.0487816357197488     
  0.82776401720009740        2.0479666583166756     
  0.82823055054309469        2.0471520051007608     
  0.82869708388609187        2.0463376759430494     
  0.82916361722908916        2.0455236707146334     
  0.82963015057208633        2.0447099892866585     
  0.83009668391508362        2.0438966315303224     
  0.83056321725808080        2.0430835973168713     
  0.83102975060107809        2.0422708865176040     
  0.83149628394407527        2.0414584990038724     
  0.83196281728707255        2.0406464346470763     
  0.83242935063006973        2.0398346933186691     
  0.83289588397306702        2.0390232748901531     
  0.83336241731606420        2.0382121792330841     
  0.83382895065906149        2.0374014062190673     
  0.83429548400205866        2.0365909557197601     
  0.83476201734505595        2.0357808276068710     
  0.83522855068805313        2.0349710217521584     
  0.83569508403105042        2.0341615380274312     
  0.83616161737404759        2.0333523763045522     
  0.83662815071704488        2.0325435364554316     
  0.83709468406004206        2.0317350183520340     
  0.83756121740303935        2.0309268218663719     
  0.83802775074603653        2.0301189468705108     
  0.83849428408903381        2.0293113932365663     
  0.83896081743203099        2.0285041608367047     
  0.83942735077502828        2.0276972495431429     
  0.83989388411802546        2.0268906592281497     
  0.84036041746102275        2.0260843897640446     
  0.84082695080401992        2.0252784410231963     
  0.84129348414701721        2.0244728128780252     
  0.84176001749001439        2.0236675052010042     
  0.84222655083301168        2.0228625178646542     
  0.84269308417600886        2.0220578507415485     
  0.84315961751900614        2.0212535037043091     
  0.84362615086200332        2.0204494766256120     
  0.84409268420500061        2.0196457693781795     
  0.84455921754799779        2.0188423818347907     
  0.84502575089099508        2.0180393138682686     
  0.84549228423399225        2.0172365653514910     
  0.84595881757698954        2.0164341361573834     
  0.84642535091998672        2.0156320261589262     
  0.84689188426298401        2.0148302352291463     
  0.84735841760598118        2.0140287632411220     
  0.84782495094897847        2.0132276100679829     
  0.84829148429197565        2.0124267755829077     
  0.84875801763497294        2.0116262596591286     
  0.84922455097797012        2.0108260621699250     
  0.84969108432096740        2.0100261829886272     
  0.85015761766396458        2.0092266219886175     
  0.85062415100696187        2.0084273790433276     
  0.85109068434995905        2.0076284540262392     
  0.85155721769295634        2.0068298468108852     
  0.85202375103595351        2.0060315572708474     
  0.85249028437895080        2.0052335852797594     
  0.85295681772194798        2.0044359307113044     
  0.85342335106494527        2.0036385934392165     
  0.85388988440794245        2.0028415733372782     
  0.85435641775093973        2.0020448702793239     
  0.85482295109393691        2.0012484841392384     
  0.85528948443693420        2.0004524147909550     
  0.85575601777993138        1.9996566621084590     
  0.85622255112292867        1.9988612259657836     
  0.85668908446592584        1.9980661062370153     
  0.85715561780892313        1.9972713027962883     
  0.85762215115192031        1.9964768155177868     
  0.85808868449491760        1.9956826442757463     
  0.85855521783791477        1.9948887889444507     
  0.85902175118091206        1.9940952493982358     
  0.85948828452390924        1.9933020255114862     
  0.85995481786690653        1.9925091171586378     
  0.86042135120990371        1.9917165242141741     
  0.86088788455290099        1.9909242465526298     
  0.86135441789589817        1.9901322840485909     
  0.86182095123889546        1.9893406365766899     
  0.86228748458189264        1.9885493040116129     
  0.86275401792488993        1.9877582862280940     
  0.86322055126788710        1.9869675831009166     
  0.86368708461088439        1.9861771945049145     
  0.86415361795388157        1.9853871203149724     
  0.86462015129687886        1.9845973604060232     
  0.86508668463987604        1.9838079146530492     
  0.86555321798287332        1.9830187829310848     
  0.86601975132587050        1.9822299651152122     
  0.86648628466886779        1.9814414610805631     
  0.86695281801186497        1.9806532707023208     
  0.86741935135486226        1.9798653938557147     
  0.86788588469785943        1.9790778304160286     
  0.86835241804085672        1.9782905802585924     
  0.86881895138385390        1.9775036432587862     
  0.86928548472685119        1.9767170192920402     
  0.86975201806984836        1.9759307082338347     
  0.87021855141284565        1.9751447099596977     
  0.87068508475584283        1.9743590243452092     
  0.87115161809884012        1.9735736512659965     
  0.87161815144183730        1.9727885905977369     
  0.87208468478483459        1.9720038422161577     
  0.87255121812783176        1.9712194059970367     
  0.87301775147082905        1.9704352818161985     
  0.87348428481382623        1.9696514695495186     
  0.87395081815682352        1.9688679690729221     
  0.87441735149982069        1.9680847802623822     
  0.87488388484281798        1.9673019029939232     
  0.87535041818581516        1.9665193371436178     
  0.87581695152881245        1.9657370825875875     
  0.87628348487180963        1.9649551392020035     
  0.87675001821480691        1.9641735068630870     
  0.87721655155780420        1.9633921854471070     
  0.87768308490080138        1.9626111748303834     
  0.87814961824379867        1.9618304748892836     
  0.87861615158679585        1.9610500855002253     
  0.87908268492979313        1.9602700065396761     
  0.87954921827279031        1.9594902378841492     
  0.88001575161578760        1.9587107794102110     
  0.88048228495878478        1.9579316309944756     
  0.88094881830178207        1.9571527925136052     
  0.88141535164477924        1.9563742638443129     
  0.88188188498777653        1.9555960448633576     
  0.88234841833077371        1.9548181354475525     
  0.88281495167377100        1.9540405354737536     
  0.88328148501676818        1.9532632448188714     
  0.88374801835976546        1.9524862633598612     
  0.88421455170276264        1.9517095909737305     
  0.88468108504575993        1.9509332275375337     
  0.88514761838875711        1.9501571729283740     
  0.88561415173175440        1.9493814270234047     
  0.88608068507475157        1.9486059896998269     
  0.88654721841774886        1.9478308608348920     
  0.88701375176074604        1.9470560403058983     
  0.88748028510374333        1.9462815279901950     
  0.88794681844674050        1.9455073237651772     
  0.88841335178973779        1.9447334275082917     
  0.88887988513273497        1.9439598390970330     
  0.88934641847573226        1.9431865584089429     
  0.88981295181872944        1.9424135853216160     
  0.89027948516172672        1.9416409197126900     
  0.89074601850472390        1.9408685614598551     
  0.89121255184772119        1.9400965104408494     
  0.89167908519071837        1.9393247665334588     
  0.89214561853371566        1.9385533296155188     
  0.89261215187671283        1.9377821995649136     
  0.89307868521971012        1.9370113762595738     
  0.89354521856270730        1.9362408595774820     
  0.89401175190570459        1.9354706493966667     
  0.89447828524870177        1.9347007455952059     
  0.89494481859169905        1.9339311480512258     
  0.89541135193469623        1.9331618566429016     
  0.89587788527769352        1.9323928712484564     
  0.89634441862069070        1.9316241917461621     
  0.89681095196368799        1.9308558180143383     
  0.89727748530668516        1.9300877499313542     
  0.89774401864968245        1.9293199873756268     
  0.89821055199267963        1.9285525302256221     
  0.89867708533567692        1.9277853783598515     
  0.89914361867867409        1.9270185316568791     
  0.89961015202167138        1.9262519899953148     
  0.90007668536466856        1.9254857532538163     
  0.90054321870766585        1.9247198213110914     
  0.90100975205066303        1.9239541940458946     
  0.90147628539366031        1.9231888713370298     
  0.90194281873665749        1.9224238530633473     
  0.90240935207965478        1.9216591391037492     
  0.90287588542265196        1.9208947293371808     
  0.90334241876564925        1.9201306236426396     
  0.90380895210864642        1.9193668218991702     
  0.90427548545164371        1.9186033239858640     
  0.90474201879464089        1.9178401297818610     
  0.90520855213763818        1.9170772391663511     
  0.90567508548063536        1.9163146520185699     
  0.90614161882363264        1.9155523682178024     
  0.90660815216662982        1.9147903876433809     
  0.90707468550962711        1.9140287101746851     
  0.90754121885262429        1.9132673356911452     
  0.90800775219562158        1.9125062640722374     
  0.90847428553861875        1.9117454951974857     
  0.90894081888161604        1.9109850289464620     
  0.90940735222461322        1.9102248651987883     
  0.90987388556761051        1.9094650038341316     
  0.91034041891060768        1.9087054447322074     
  0.91080695225360497        1.9079461877727810     
  0.91127348559660215        1.9071872328356632     
  0.91174001893959944        1.9064285798007141     
  0.91220655228259662        1.9056702285478402     
  0.91267308562559391        1.9049121789569974     
  0.91313961896859108        1.9041544309081890     
  0.91360615231158837        1.9033969842814644     
  0.91407268565458555        1.9026398389569223     
  0.91453921899758284        1.9018829948147091     
  0.91500575234058001        1.9011264517350182     
  0.91547228568357730        1.9003702095980903     
  0.91593881902657448        1.8996142682842159     
  0.91640535236957177        1.8988586276737300     
  0.91687188571256895        1.8981032876470183     
  0.91733841905556623        1.8973482480845116     
  0.91780495239856341        1.8965935088666892     
  0.91827148574156070        1.8958390698740784     
  0.91873801908455788        1.8950849309872531     
  0.91920455242755517        1.8943310920868357     
  0.91967108577055234        1.8935775530534960     
  0.92013761911354963        1.8928243137679492     
  0.92060415245654681        1.8920713741109616     
  0.92107068579954410        1.8913187339633437     
  0.92153721914254128        1.8905663932059553     
  0.92200375248553856        1.8898143517197032     
  0.92247028582853574        1.8890626093855400     
  0.92293681917153303        1.8883111660844678     
  0.92340335251453021        1.8875600216975355     
  0.92386988585752750        1.8868091761058388     
  0.92433641920052467        1.8860586291905208     
  0.92480295254352196        1.8853083808327722     
  0.92526948588651914        1.8845584309138308     
  0.92573601922951643        1.8838087793149814     
  0.92620255257251360        1.8830594259175559     
  0.92666908591551089        1.8823103706029352     
  0.92713561925850807        1.8815616132525439     
  0.92760215260150536        1.8808131537478570     
  0.92806868594450254        1.8800649919703956     
  0.92853521928749982        1.8793171278017269     
  0.92900175263049700        1.8785695611234672     
  0.92946828597349429        1.8778222918172778     
  0.92993481931649147        1.8770753197648689     
  0.93040135265948876        1.8763286448479957     
  0.93086788600248593        1.8755822669484630     
  0.93133441934548322        1.8748361859481204     
  0.93180095268848040        1.8740904017288658     
  0.93226748603147769        1.8733449141726426     
  0.93273401937447487        1.8725997231614442     
  0.93320055271747215        1.8718548285773073     
  0.93366708606046933        1.8711102303023175     
  0.93413361940346662        1.8703659282186067     
  0.93460015274646380        1.8696219222083552     
  0.93506668608946109        1.8688782121537884     
  0.93553321943245826        1.8681347979371774     
  0.93599975277545555        1.8673916794408445     
  0.93646628611845273        1.8666488565471533     
  0.93693281946145002        1.8659063291385189     
  0.93739935280444719        1.8651640970974015     
  0.93786588614744448        1.8644221603063067     
  0.93833241949044166        1.8636805186477889     
  0.93879895283343895        1.8629391720044470     
  0.93926548617643613        1.8621981202589295     
  0.93973201951943341        1.8614573632939284     
  0.94019855286243059        1.8607169009921851     
  0.94066508620542788        1.8599767332364858     
  0.94113161954842506        1.8592368599096660     
  0.94159815289142235        1.8584972808946021     
  0.94206468623441952        1.8577579960742236     
  0.94253121957741681        1.8570190053315028     
  0.94299775292041399        1.8562803085494595     
  0.94346428626341128        1.8555419056111611     
  0.94393081960640846        1.8548037963997190     
  0.94439735294940574        1.8540659807982931     
  0.94486388629240292        1.8533284586900898     
  0.94533041963540021        1.8525912299583613     
  0.94579695297839739        1.8518542944864054     
  0.94626348632139468        1.8511176521575678     
  0.94673001966439185        1.8503813028552405     
  0.94719655300738914        1.8496452464628608     
  0.94766308635038632        1.8489094828639137     
  0.94812961969338361        1.8481740119419292     
  0.94859615303638078        1.8474388335804846     
  0.94906268637937807        1.8467039476632032     
  0.94952921972237525        1.8459693540737550     
  0.94999575306537254        1.8452350526958554     
  0.95046228640836972        1.8445010434132663     
  0.95092881975136700        1.8437673261097964     
  0.95139535309436418        1.8430339006693008     
  0.95186188643736147        1.8423007669756788     
  0.95232841978035865        1.8415679249128798     
  0.95279495312335594        1.8408353743648944     
  0.95326148646635311        1.8401031152157636     
  0.95372801980935040        1.8393711473495720     
  0.95419455315234758        1.8386394706504514     
  0.95466108649534487        1.8379080850025786     
  0.95512761983834205        1.8371769902901787     
  0.95559415318133933        1.8364461863975214     
  0.95606068652433651        1.8357156732089208     
  0.95652721986733380        1.8349854506087406     
  0.95699375321033098        1.8342555184813876     
  0.95746028655332827        1.8335258767113156     
  0.95792681989632544        1.8327965251830243     
  0.95839335323932273        1.8320674637810599     
  0.95885988658231991        1.8313386923900132     
  0.95932641992531720        1.8306102108945228     
  0.95979295326831437        1.8298820191792713     
  0.96025948661131166        1.8291541171289882     
  0.96072601995430884        1.8284265046284487     
  0.96119255329730613        1.8276991815624732     
  0.96165908664030331        1.8269721478159293     
  0.96212561998330060        1.8262454032737294     
  0.96259215332629777        1.8255189478208316     
  0.96305868666929506        1.8247927813422400     
  0.96352522001229224        1.8240669037230046     
  0.96399175335528953        1.8233413148482209     
  0.96445828669828670        1.8226160146030306     
  0.96492482004128399        1.8218910028726203     
  0.96539135338428117        1.8211662795422228     
  0.96585788672727846        1.8204418444971162     
  0.96632442007027564        1.8197176976226250     
  0.96679095341327292        1.8189938388041180     
  0.96725748675627010        1.8182702679270111     
  0.96772402009926739        1.8175469848767642     
  0.96819055344226457        1.8168239895388845     
  0.96865708678526186        1.8161012817989228     
  0.96912362012825903        1.8153788615424780     
  0.96959015347125632        1.8146567286551920     
  0.97005668681425350        1.8139348830227533     
  0.97052322015725079        1.8132133245308952     
  0.97098975350024797        1.8124920530653976     
  0.97145628684324525        1.8117710685120858     
  0.97192282018624243        1.8110503707568288     
  0.97238935352923972        1.8103299596855429     
  0.97285588687223690        1.8096098351841894     
  0.97332242021523419        1.8088899971387729     
  0.97378895355823136        1.8081704454353464     
  0.97425548690122865        1.8074511799600073     
  0.97472202024422583        1.8067322005988962     
  0.97518855358722312        1.8060135072382022     
  0.97565508693022029        1.8052950997641579     
  0.97612162027321758        1.8045769780630405     
  0.97658815361621476        1.8038591420211754     
  0.97705468695921205        1.8031415915249280     
  0.97752122030220923        1.8024243264607140     
  0.97798775364520651        1.8017073467149924     
  0.97845428698820369        1.8009906521742671     
  0.97892082033120098        1.8002742427250871     
  0.97938735367419816        1.7995581182540472     
  0.97985388701719545        1.7988422786477865     
  0.98032042036019262        1.7981267237929892     
  0.98078695370318991        1.7974114535763859     
  0.98125348704618709        1.7966964678847506     
  0.98172002038918438        1.7959817666049043     
  0.98218655373218156        1.7952673496237097     
  0.98265308707517884        1.7945532168280778     
  0.98311962041817602        1.7938393681049640     
  0.98358615376117331        1.7931258033413664     
  0.98405268710417049        1.7924125224243315     
  0.98451922044716778        1.7916995252409469     
  0.98498575379016495        1.7909868116783492     
  0.98545228713316224        1.7902743816237159     
  0.98591882047615942        1.7895622349642730     
  0.98638535381915671        1.7888503715872885     
  0.98685188716215388        1.7881387913800777     
  0.98731842050515117        1.7874274942299975     
  0.98778495384814835        1.7867164800244533     
  0.98825148719114564        1.7860057486508922     
  0.98871802053414282        1.7852952999968086     
  0.98918455387714010        1.7845851339497392     
  0.98965108722013728        1.7838752503972688     
  0.99011762056313457        1.7831656492270223     
  0.99058415390613175        1.7824563303266734     
  0.99105068724912904        1.7817472935839376     
  0.99151722059212621        1.7810385388865777     
  0.99198375393512350        1.7803300661223995     
  0.99245028727812068        1.7796218751792534     
  0.99291682062111797        1.7789139659450344     
  0.99338335396411515        1.7782063383076836     
  0.99384988730711243        1.7774989921551838     
  0.99431642065010961        1.7767919273755659     
  0.99478295399310690        1.7760851438569030     
  0.99524948733610408        1.7753786414873123     
  0.99571602067910137        1.7746724201549573     
  0.99618255402209854        1.7739664797480448     
  0.99664908736509583        1.7732608201548263     
  0.99711562070809301        1.7725554412635987     
  0.99758215405109030        1.7718503429627013     
  0.99804868739408747        1.7711455251405201     
  0.99851522073708476        1.7704409876854832     
  0.99898175408008194        1.7697367304860649     
  0.99944828742307923        1.7690327534307839     
  0.99991482076607641        1.7683290564082017     
   1.0003813541090736        1.7676256393069254     
   1.0008478874520708        1.7669225020156056     
   1.0013144207950682        1.7662196444229379     
   1.0017809541380653        1.7655170664176618     
   1.0022474874810625        1.7648147678885620     
   1.0027140208240599        1.7641127487244648     
   1.0031805541670571        1.7634110088142450     
   1.0036470875100543        1.7627095480468167     
   1.0041136208530514        1.7620083663111423     
   1.0045801541960488        1.7613074634962254     
   1.0050466875390460        1.7606068394911165     
   1.0055132208820432        1.7599064941849081     
   1.0059797542250404        1.7592064274667365     
   1.0064462875680378        1.7585066392257835     
   1.0069128209110350        1.7578071293512763     
   1.0073793542540321        1.7571078977324823     
   1.0078458875970293        1.7564089442587165     
   1.0083124209400267        1.7557102688193356     
   1.0087789542830239        1.7550118713037413     
   1.0092454876260211        1.7543137516013800     
   1.0097120209690182        1.7536159096017403     
   1.0101785543120156        1.7529183451943560     
   1.0106450876550128        1.7522210582688058     
   1.0111116209980100        1.7515240487147097     
   1.0115781543410072        1.7508273164217327     
   1.0120446876840046        1.7501308612795858     
   1.0125112210270018        1.7494346831780203     
   1.0129777543699989        1.7487387820068347     
   1.0134442877129961        1.7480431576558690     
   1.0139108210559935        1.7473478100150075     
   1.0143773543989907        1.7466527389741784     
   1.0148438877419879        1.7459579444233551     
   1.0153104210849850        1.7452634262525533     
   1.0157769544279824        1.7445691843518309     
   1.0162434877709796        1.7438752186112940     
   1.0167100211139768        1.7431815289210877     
   1.0171765544569740        1.7424881151714033     
   1.0176430877999714        1.7417949772524761     
   1.0181096211429685        1.7411021150545847     
   1.0185761544859657        1.7404095284680490     
   1.0190426878289629        1.7397172173832358     
   1.0195092211719603        1.7390251816905540     
   1.0199757545149575        1.7383334212804560     
   1.0204422878579547        1.7376419360434385     
   1.0209088212009518        1.7369507258700421     
   1.0213753545439492        1.7362597906508477     
   1.0218418878869464        1.7355691302764840     
   1.0223084212299436        1.7348787446376208     
   1.0227749545729408        1.7341886336249730     
   1.0232414879159382        1.7334987971292963     
   1.0237080212589353        1.7328092350413933     
   1.0241745546019325        1.7321199472521061     
   1.0246410879449297        1.7314309336523239     
   1.0251076212879271        1.7307421941329779     
   1.0255741546309243        1.7300537285850417     
   1.0260406879739215        1.7293655368995338     
   1.0265072213169186        1.7286776189675144     
   1.0269737546599160        1.7279899746800897     
   1.0274402880029132        1.7273026039284054     
   1.0279068213459104        1.7266155066036544     
   1.0283733546889076        1.7259286825970703     
   1.0288398880319050        1.7252421317999305     
   1.0293064213749021        1.7245558541035562     
   1.0297729547178993        1.7238698493993125     
   1.0302394880608965        1.7231841175786060     
   1.0307060214038939        1.7224986585328861     
   1.0311725547468911        1.7218134721536487     
   1.0316390880898882        1.7211285583324292     
   1.0321056214328854        1.7204439169608079     
   1.0325721547758828        1.7197595479304075     
   1.0330386881188800        1.7190754511328961     
   1.0335052214618772        1.7183916264599823     
   1.0339717548048744        1.7177080738034174     
   1.0344382881478718        1.7170247930549976     
   1.0349048214908689        1.7163417841065614     
   1.0353713548338661        1.7156590468499910     
   1.0358378881768633        1.7149765811772104     
   1.0363044215198607        1.7142943869801879     
   1.0367709548628579        1.7136124641509327     
   1.0372374882058550        1.7129308125814993     
   1.0377040215488522        1.7122494321639841     
   1.0381705548918496        1.7115683227905265     
   1.0386370882348468        1.7108874843533086     
   1.0391036215778440        1.7102069167445555     
   1.0395701549208411        1.7095266198565353     
   1.0400366882638385        1.7088465935815584     
   1.0405032216068357        1.7081668378119799     
   1.0409697549498329        1.7074873524401952     
   1.0414362882928301        1.7068081373586446     
   1.0419028216358275        1.7061291924598088     
   1.0423693549788247        1.7054505176362134     
   1.0428358883218218        1.7047721127804267     
   1.0433024216648190        1.7040939777850588     
   1.0437689550078164        1.7034161125427618     
   1.0442354883508136        1.7027385169462330     
   1.0447020216938108        1.7020611908882100     
   1.0451685550368079        1.7013841342614746     
   1.0456350883798053        1.7007073469588494     
   1.0461016217228025        1.7000308288732024     
   1.0465681550657997        1.6993545798974423     
   1.0470346884087969        1.6986785999245200     
   1.0475012217517943        1.6980028888474299     
   1.0479677550947915        1.6973274465592092     
   1.0484342884377886        1.6966522729529374     
   1.0489008217807858        1.6959773679217363     
   1.0493673551237832        1.6953027313587699     
   1.0498338884667804        1.6946283631572452     
   1.0503004218097776        1.6939542632104125     
   1.0507669551527747        1.6932804314115624     
   1.0512334884957721        1.6926068676540293     
   1.0517000218387693        1.6919335718311912     
   1.0521665551817665        1.6912605438364663     
   1.0526330885247639        1.6905877835633161     
   1.0530996218677611        1.6899152909052446     
   1.0535661552107582        1.6892430657557982     
   1.0540326885537554        1.6885711080085657     
   1.0544992218967528        1.6878994175571780     
   1.0549657552397500        1.6872279942953077     
   1.0554322885827472        1.6865568381166713     
   1.0558988219257444        1.6858859489150264     
   1.0563653552687418        1.6852153265841723     
   1.0568318886117389        1.6845449710179530     
   1.0572984219547361        1.6838748821102514     
   1.0577649552977333        1.6832050597549955     
   1.0582314886407307        1.6825355038461525     
   1.0586980219837279        1.6818662142777361     
   1.0591645553267250        1.6811971909437982     
   1.0596310886697222        1.6805284337384343     
   1.0600976220127196        1.6798599425557816     
   1.0605641553557168        1.6791917172900210     
   1.0610306886987140        1.6785237578353738     
   1.0614972220417112        1.6778560640861033     
   1.0619637553847086        1.6771886359365156     
   1.0624302887277057        1.6765214732809590     
   1.0628968220707029        1.6758545760138239     
   1.0633633554137001        1.6751879440295421     
   1.0638298887566975        1.6745215772225868     
   1.0642964220996947        1.6738554754874742     
   1.0647629554426918        1.6731896387187635     
   1.0652294887856890        1.6725240668110530     
   1.0656960221286864        1.6718587596589858     
   1.0661625554716836        1.6711937171572449     
   1.0666290888146808        1.6705289392005562     
   1.0670956221576779        1.6698644256836865     
   1.0675621555006753        1.6692001765014466     
   1.0680286888436725        1.6685361915486858     
   1.0684952221866697        1.6678724707202988     
   1.0689617555296669        1.6672090139112197     
   1.0694282888726643        1.6665458210164250     
   1.0698948222156615        1.6658828919309345     
   1.0703613555586586        1.6652202265498059     
   1.0708278889016558        1.6645578247681434     
   1.0712944222446532        1.6638956864810890     
   1.0717609555876504        1.6632338115838292     
   1.0722274889306476        1.6625721999715910     
   1.0726940222736447        1.6619108515396417     
   1.0731605556166421        1.6612497661832928     
   1.0736270889596393        1.6605889437978973     
   1.0740936223026365        1.6599283842788470     
   1.0745601556456337        1.6592680875215784     
   1.0750266889886311        1.6586080534215670     
   1.0754932223316283        1.6579482818743332     
   1.0759597556746254        1.6572887727754357     
   1.0764262890176226        1.6566295260204769     
   1.0768928223606200        1.6559705415050976     
   1.0773593557036172        1.6553118191249849     
   1.0778258890466144        1.6546533587758645     
   1.0782924223896115        1.6539951603535035     
   1.0787589557326089        1.6533372237537107     
   1.0792254890756061        1.6526795488723363     
   1.0796920224186033        1.6520221356052733     
   1.0801585557616005        1.6513649838484543     
   1.0806250891045979        1.6507080934978542     
   1.0810916224475950        1.6500514644494886     
   1.0815581557905922        1.6493950965994162     
   1.0820246891335894        1.6487389898437341     
   1.0824912224765868        1.6480831440785837     
   1.0829577558195840        1.6474275592001459     
   1.0834242891625812        1.6467722351046439     
   1.0838908225055783        1.6461171716883416     
   1.0843573558485757        1.6454623688475429     
   1.0848238891915729        1.6448078264785968     
   1.0852904225345701        1.6441535444778890     
   1.0857569558775673        1.6434995227418492     
   1.0862234892205647        1.6428457611669480     
   1.0866900225635618        1.6421922596496963     
   1.0871565559065590        1.6415390180866465     
   1.0876230892495562        1.6408860363743931     
   1.0880896225925536        1.6402333144095689     
   1.0885561559355508        1.6395808520888526     
   1.0890226892785480        1.6389286493089603     
   1.0894892226215451        1.6382767059666483     
   1.0899557559645425        1.6376250219587176     
   1.0904222893075397        1.6369735971820085     
   1.0908888226505369        1.6363224315334020     
   1.0913553559935341        1.6356715249098199     
   1.0918218893365315        1.6350208772082251     
   1.0922884226795286        1.6343704883256236     
   1.0927549560225258        1.6337203581590585     
   1.0932214893655230        1.6330704866056178     
   1.0936880227085204        1.6324208735624275     
   1.0941545560515176        1.6317715189266568     
   1.0946210893945147        1.6311224225955139     
   1.0950876227375119        1.6304735844662486     
   1.0955541560805093        1.6298250044361513     
   1.0960206894235065        1.6291766824025544     
   1.0964872227665037        1.6285286182628302     
   1.0969537561095009        1.6278808119143917     
   1.0974202894524983        1.6272332632546924     
   1.0978868227954954        1.6265859721812288     
   1.0983533561384926        1.6259389385915348     
   1.0988198894814898        1.6252921623831873     
   1.0992864228244872        1.6246456434538035     
   1.0997529561674844        1.6239993817010419     
   1.1002194895104815        1.6233533770226007     
   1.1006860228534787        1.6227076293162188     
   1.1011525561964761        1.6220621384796756     
   1.1016190895394733        1.6214169044107929     
   1.1020856228824705        1.6207719270074317     
   1.1025521562254676        1.6201272061674932     
   1.1030186895684650        1.6194827417889206     
   1.1034852229114622        1.6188385337696964     
   1.1039517562544594        1.6181945820078452     
   1.1044182895974566        1.6175508864014301     
   1.1048848229404540        1.6169074468485556     
   1.1053513562834512        1.6162642632473687     
   1.1058178896264483        1.6156213354960547     
   1.1062844229694455        1.6149786634928389     
   1.1067509563124429        1.6143362471359883     
   1.1072174896554401        1.6136940863238118     
   1.1076840229984373        1.6130521809546552     
   1.1081505563414344        1.6124105309269072     
   1.1086170896844318        1.6117691361389972     
   1.1090836230274290        1.6111279964893932     
   1.1095501563704262        1.6104871118766055     
   1.1100166897134234        1.6098464821991827     
   1.1104832230564208        1.6092061073557153     
   1.1109497563994180        1.6085659872448348     
   1.1114162897424151        1.6079261217652105     
   1.1118828230854123        1.6072865108155547     
   1.1123493564284097        1.6066471542946177     
   1.1128158897714069        1.6060080521011919     
   1.1132824231144041        1.6053692041341088     
   1.1137489564574012        1.6047306102922407     
   1.1142154898003986        1.6040922704745000     
   1.1146820231433958        1.6034541845798391     
   1.1151485564863930        1.6028163525072514     
   1.1156150898293902        1.6021787741557694     
   1.1160816231723876        1.6015414494244651     
   1.1165481565153847        1.6009043782124537     
   1.1170146898583819        1.6002675604188881     
   1.1174812232013791        1.5996309959429613     
   1.1179477565443765        1.5989946846839065     
   1.1184142898873737        1.5983586265409981     
   1.1188808232303709        1.5977228214135502     
   1.1193473565733680        1.5970872692009161     
   1.1198138899163654        1.5964519698024899     
   1.1202804232593626        1.5958169231177051     
   1.1207469566023598        1.5951821290460355     
   1.1212134899453570        1.5945475874869957     
   1.1216800232883544        1.5939132983401385     
   1.1221465566313515        1.5932792615050593     
   1.1226130899743487        1.5926454768813902     
   1.1230796233173459        1.5920119443688059     
   1.1235461566603433        1.5913786638670195     
   1.1240126900033405        1.5907456352757841     
   1.1244792233463377        1.5901128584948940     
   1.1249457566893348        1.5894803334241814     
   1.1254122900323322        1.5888480599635195     
   1.1258788233753294        1.5882160380128219     
   1.1263453567183266        1.5875842674720408     
   1.1268118900613238        1.5869527482411687     
   1.1272784234043212        1.5863214802202379     
   1.1277449567473183        1.5856904633093205     
   1.1282114900903155        1.5850596974085280     
   1.1286780234333127        1.5844291824180128     
   1.1291445567763101        1.5837989182379646     
   1.1296110901193073        1.5831689047686162     
   1.1300776234623044        1.5825391419102366     
   1.1305441568053016        1.5819096295631365     
   1.1310106901482990        1.5812803676276659     
   1.1314772234912962        1.5806513560042150     
   1.1319437568342934        1.5800225945932129     
   1.1324102901772906        1.5793940832951279     
   1.1328768235202880        1.5787658220104677     
   1.1333433568632851        1.5781378106397819     
   1.1338098902062823        1.5775100490836578     
   1.1342764235492795        1.5768825372427211     
   1.1347429568922769        1.5762552750176397     
   1.1352094902352741        1.5756282623091198     
   1.1356760235782712        1.5750014990179060     
   1.1361425569212684        1.5743749850447841     
   1.1366090902642658        1.5737487202905782     
   1.1370756236072630        1.5731227046561538     
   1.1375421569502602        1.5724969380424128     
   1.1380086902932574        1.5718714203502990     
   1.1384752236362548        1.5712461514807936     
   1.1389417569792519        1.5706211313349190     
   1.1394082903222491        1.5699963598137365     
   1.1398748236652463        1.5693718368183467     
   1.1403413570082437        1.5687475622498879     
   1.1408078903512409        1.5681235360095409     
   1.1412744236942380        1.5674997579985233     
   1.1417409570372352        1.5668762281180926     
   1.1422074903802326        1.5662529462695456     
   1.1426740237232298        1.5656299123542197     
   1.1431405570662270        1.5650071262734897     
   1.1436070904092241        1.5643845879287699     
   1.1440736237522215        1.5637622972215133     
   1.1445401570952187        1.5631402540532155     
   1.1450066904382159        1.5625184583254070     
   1.1454732237812131        1.5618969099396600     
   1.1459397571242105        1.5612756087975841     
   1.1464062904672077        1.5606545548008304     
   1.1468728238102048        1.5600337478510877     
   1.1473393571532020        1.5594131878500823     
   1.1478058904961994        1.5587928746995832     
   1.1482724238391966        1.5581728083013959     
   1.1487389571821938        1.5575529885573660     
   1.1492054905251909        1.5569334153693768     
   1.1496720238681883        1.5563140886393525     
   1.1501385572111855        1.5556950082692542     
   1.1506050905541827        1.5550761741610846     
   1.1510716238971799        1.5544575862168832     
   1.1515381572401773        1.5538392443387294     
   1.1520046905831745        1.5532211484287417     
   1.1524712239261716        1.5526032983890770     
   1.1529377572691688        1.5519856941219314     
   1.1534042906121662        1.5513683355295389     
   1.1538708239551634        1.5507512225141753     
   1.1543373572981606        1.5501343549781517     
   1.1548038906411577        1.5495177328238210     
   1.1552704239841551        1.5489013559535723     
   1.1557369573271523        1.5482852242698348     
   1.1562034906701495        1.5476693376750790     
   1.1566700240131467        1.5470536960718091     
   1.1571365573561441        1.5464382993625712     
   1.1576030906991412        1.5458231474499509     
   1.1580696240421384        1.5452082402365701     
   1.1585361573851356        1.5445935776250914     
   1.1590026907281330        1.5439791595182153     
   1.1594692240711302        1.5433649858186804     
   1.1599357574141274        1.5427510564292668     
   1.1604022907571245        1.5421373712527893     
   1.1608688241001219        1.5415239301921033     
   1.1613353574431191        1.5409107331501031     
   1.1618018907861163        1.5402977800297217     
   1.1622684241291135        1.5396850707339309     
   1.1627349574721109        1.5390726051657380     
   1.1632014908151080        1.5384603832281940     
   1.1636680241581052        1.5378484048243846     
   1.1641345575011024        1.5372366698574362     
   1.1646010908440998        1.5366251782305123     
   1.1650676241870970        1.5360139298468150     
   1.1655341575300942        1.5354029246095868     
   1.1660006908730913        1.5347921624221055     
   1.1664672242160887        1.5341816431876902     
   1.1669337575590859        1.5335713668096973     
   1.1674002909020831        1.5329613331915222     
   1.1678668242450803        1.5323515422365972     
   1.1683333575880777        1.5317419938483945     
   1.1687998909310748        1.5311326879304252     
   1.1692664242740720        1.5305236243862363     
   1.1697329576170692        1.5299148031194156     
   1.1701994909600666        1.5293062240335882     
   1.1706660243030638        1.5286978870324186     
   1.1711325576460609        1.5280897920196082     
   1.1715990909890581        1.5274819388988961     
   1.1720656243320555        1.5268743275740613     
   1.1725321576750527        1.5262669579489228     
   1.1729986910180499        1.5256598299273332     
   1.1734652243610471        1.5250529434131863     
   1.1739317577040445        1.5244462983104143     
   1.1743982910470416        1.5238398945229861     
   1.1748648243900388        1.5232337319549116     
   1.1753313577330360        1.5226278105102340     
   1.1757978910760334        1.5220221300930401     
   1.1762644244190306        1.5214166906074513     
   1.1767309577620277        1.5208114919576283     
   1.1771974911050249        1.5202065340477697     
   1.1776640244480223        1.5196018167821130     
   1.1781305577910195        1.5189973400649324     
   1.1785970911340167        1.5183931038005416     
   1.1790636244770138        1.5177891078932910     
   1.1795301578200112        1.5171853522475696     
   1.1799966911630084        1.5165818367678057     
   1.1804632245060056        1.5159785613584635     
   1.1809297578490028        1.5153755259240467     
   1.1813962911920002        1.5147727303690959     
   1.1818628245349974        1.5141701745981910     
   1.1823293578779945        1.5135678585159487     
   1.1827958912209917        1.5129657820270230     
   1.1832624245639891        1.5123639450361093     
   1.1837289579069863        1.5117623474479360     
   1.1841954912499835        1.5111609891672739     
   1.1846620245929806        1.5105598700989282     
   1.1851285579359780        1.5099589901477430     
   1.1855950912789752        1.5093583492186031     
   1.1860616246219724        1.5087579472164268     
   1.1865281579649696        1.5081577840461722     
   1.1869946913079670        1.5075578596128354     
   1.1874612246509642        1.5069581738214506     
   1.1879277579939613        1.5063587265770888     
   1.1883942913369585        1.5057595177848582     
   1.1888608246799559        1.5051605473499079     
   1.1893273580229531        1.5045618151774207     
   1.1897938913659503        1.5039633211726191     
   1.1902604247089474        1.5033650652407642     
   1.1907269580519448        1.5027670472871524     
   1.1911934913949420        1.5021692672171212     
   1.1916600247379392        1.5015717249360414     
   1.1921265580809364        1.5009744203493249     
   1.1925930914239338        1.5003773533624192     
   1.1930596247669309        1.4997805238808122     
   1.1935261581099281        1.4991839318100249     
   1.1939926914529253        1.4985875770556207     
   1.1944592247959227        1.4979914595231965     
   1.1949257581389199        1.4973955791183897     
   1.1953922914819171        1.4967999357468733     
   1.1958588248249142        1.4962045293143598     
   1.1963253581679116        1.4956093597265965     
   1.1967918915109088        1.4950144268893706     
   1.1972584248539060        1.4944197307085061     
   1.1977249581969032        1.4938252710898641     
   1.1981914915399006        1.4932310479393425     
   1.1986580248828977        1.4926370611628785     
   1.1991245582258949        1.4920433106664450     
   1.1995910915688921        1.4914497963560536     
   1.2000576249118895        1.4908565181377513     
   1.2005241582548867        1.4902634759176250     
   1.2009906915978839        1.4896706696017981     
   1.2014572249408810        1.4890780990964299     
   1.2019237582838784        1.4884857643077181     
   1.2023902916268756        1.4878936651418986     
   1.2028568249698728        1.4873018015052433     
   1.2033233583128700        1.4867101733040622     
   1.2037898916558674        1.4861187804447022     
   1.2042564249988645        1.4855276228335468     
   1.2047229583418617        1.4849367003770177     
   1.2051894916848589        1.4843460129815738     
   1.2056560250278563        1.4837555605537112     
   1.2061225583708535        1.4831653429999618     
   1.2065890917138506        1.4825753602268963     
   1.2070556250568478        1.4819856121411230     
   1.2075221583998452        1.4813960986492851     
   1.2079886917428424        1.4808068196580650     
   1.2084552250858396        1.4802177750741818     
   1.2089217584288368        1.4796289648043899     
   1.2093882917718342        1.4790403887554837     
   1.2098548251148313        1.4784520468342930     
   1.2103213584578285        1.4778639389476849     
   1.2107878918008257        1.4772760650025631     
   1.2112544251438231        1.4766884249058689     
   1.2117209584868203        1.4761010185645806     
   1.2121874918298174        1.4755138458857135     
   1.2126540251728146        1.4749269067763202     
   1.2131205585158120        1.4743402011434894     
   1.2135870918588092        1.4737537288943470     
   1.2140536252018064        1.4731674899360563     
   1.2145201585448036        1.4725814841758182     
   1.2149866918878010        1.4719957115208679     
   1.2154532252307981        1.4714101718784804     
   1.2159197585737953        1.4708248651559663     
   1.2163862919167925        1.4702397912606726     
   1.2168528252597899        1.4696549500999849     
   1.2173193586027871        1.4690703415813224     
   1.2177858919457842        1.4684859656121463     
   1.2182524252887814        1.4679018220999482     
   1.2187189586317788        1.4673179109522618     
   1.2191854919747760        1.4667342320766557     
   1.2196520253177732        1.4661507853807338     
   1.2201185586607703        1.4655675707721392     
   1.2205850920037677        1.4649845881585499     
   1.2210516253467649        1.4644018374476822     
   1.2215181586897621        1.4638193185472876     
   1.2219846920327593        1.4632370313651561     
   1.2224512253757567        1.4626549758091116     
   1.2229177587187539        1.4620731517870176     
   1.2233842920617510        1.4614915592067728     
   1.2238508254047482        1.4609101979763119     
   1.2243173587477456        1.4603290680036072     
   1.2247838920907428        1.4597481691966687     
   1.2252504254337400        1.4591675014635408     
   1.2257169587767371        1.4585870647123051     
   1.2261834921197345        1.4580068588510804     
   1.2266500254627317        1.4574268837880224     
   1.2271165588057289        1.4568471394313218     
   1.2275830921487263        1.4562676256892066     
   1.2280496254917235        1.4556883424699421     
   1.2285161588347207        1.4551092896818290     
   1.2289826921777178        1.4545304672332047     
   1.2294492255207152        1.4539518750324436     
   1.2299157588637124        1.4533735129879559     
   1.2303822922067096        1.4527953810081879     
   1.2308488255497068        1.4522174790016245     
   1.2313153588927042        1.4516398068767842     
   1.2317818922357013        1.4510623645422234     
   1.2322484255786985        1.4504851519065345     
   1.2327149589216957        1.4499081688783468     
   1.2331814922646931        1.4493314153663239     
   1.2336480256076903        1.4487548912791699     
   1.2341145589506874        1.4481785965256204     
   1.2345810922936846        1.4476025310144514     
   1.2350476256366820        1.4470266946544712     
   1.2355141589796792        1.4464510873545287     
   1.2359806923226764        1.4458757090235057     
   1.2364472256656736        1.4453005595703214     
   1.2369137590086710        1.4447256389039311     
   1.2373802923516681        1.4441509469333269     
   1.2378468256946653        1.4435764835675369     
   1.2383133590376625        1.4430022487156244     
   1.2387798923806599        1.4424282422866896     
   1.2392464257236571        1.4418544641898701     
   1.2397129590666542        1.4412809143343368     
   1.2401794924096514        1.4407075926293003     
   1.2406460257526488        1.4401344989840037     
   1.2411125590956460        1.4395616333077281     
   1.2415790924386432        1.4389889955097912     
   1.2420456257816404        1.4384165854995448     
   1.2425121591246377        1.4378444031863795     
   1.2429786924676349        1.4372724484797192     
   1.2434452258106321        1.4367007212890259     
   1.2439117591536293        1.4361292215237971     
   1.2443782924966267        1.4355579490935642     
   1.2448448258396239        1.4349869039078980     
   1.2453113591826210        1.4344160858764037     
   1.2457778925256182        1.4338454949087212     
   1.2462444258686156        1.4332751309145277     
   1.2467109592116128        1.4327049938035377     
   1.2471774925546100        1.4321350834854987     
   1.2476440258976071        1.4315653998701954     
   1.2481105592406045        1.4309959428674479     
   1.2485770925836017        1.4304267123871159     
   1.2490436259265989        1.4298577083390887     
   1.2495101592695961        1.4292889306332952     
   1.2499766926125935        1.4287203791796999     
   1.2504432259555907        1.4281520538883019     
   1.2509097592985878        1.4275839546691387     
   1.2513762926415850        1.4270160814322805     
   1.2518428259845824        1.4264484340878336     
   1.2523093593275796        1.4258810125459425     
   1.2527758926705768        1.4253138167167856     
   1.2532424260135739        1.4247468465105779     
   1.2537089593565713        1.4241801018375679     
   1.2541754926995685        1.4236135826080427     
   1.2546420260425657        1.4230472887323247     
   1.2551085593855629        1.4224812201207688     
   1.2555750927285603        1.4219153766837698     
   1.2560416260715574        1.4213497583317565     
   1.2565081594145546        1.4207843649751921     
   1.2569746927575518        1.4202191965245767     
   1.2574412261005492        1.4196542528904450     
   1.2579077594435464        1.4190895339833693     
   1.2583742927865436        1.4185250397139555     
   1.2588408261295407        1.4179607699928454     
   1.2593073594725381        1.4173967247307175     
   1.2597738928155353        1.4168329038382843     
   1.2602404261585325        1.4162693072262951     
   1.2607069595015297        1.4157059348055332     
   1.2611734928445271        1.4151427864868189     
   1.2616400261875242        1.4145798621810082     
   1.2621065595305214        1.4140171617989903     
   1.2625730928735186        1.4134546852516925     
   1.2630396262165160        1.4128924324500756     
   1.2635061595595132        1.4123304033051367     
   1.2639726929025104        1.4117685977279077     
   1.2644392262455075        1.4112070156294576     
   1.2649057595885049        1.4106456569208887     
   1.2653722929315021        1.4100845215133391     
   1.2658388262744993        1.4095236093179833     
   1.2663053596174965        1.4089629202460296     
   1.2667718929604939        1.4084024542087239     
   1.2672384263034910        1.4078422111173443     
   1.2677049596464882        1.4072821908832074     
   1.2681714929894854        1.4067223934176631     
   1.2686380263324828        1.4061628186320960     
   1.2691045596754800        1.4056034664379291     
   1.2695710930184771        1.4050443367466159     
   1.2700376263614743        1.4044854294696498     
   1.2705041597044717        1.4039267445185566     
   1.2709706930474689        1.4033682818048974     
   1.2714372263904661        1.4028100412402702     
   1.2719037597334633        1.4022520227363062     
   1.2723702930764607        1.4016942262046734     
   1.2728368264194578        1.4011366515570738     
   1.2733033597624550        1.4005792987052450     
   1.2737698931054522        1.4000221675609594     
   1.2742364264484496        1.3994652580360243     
   1.2747029597914468        1.3989085700422828     
   1.2751694931344439        1.3983521034916133     
   1.2756360264774411        1.3977958582959282     
   1.2761025598204385        1.3972398343671752     
   1.2765690931634357        1.3966840316173377     
   1.2770356265064329        1.3961284499584343     
   1.2775021598494301        1.3955730893025158     
   1.2779686931924275        1.3950179495616719     
   1.2784352265354246        1.3944630306480259     
   1.2789017598784218        1.3939083324737347     
   1.2793682932214190        1.3933538549509903     
   1.2798348265644164        1.3927995979920231     
   1.2803013599074136        1.3922455615090934     
   1.2807678932504107        1.3916917454144999     
   1.2812344265934079        1.3911381496205746     
   1.2817009599364053        1.3905847740396842     
   1.2821674932794025        1.3900316185842327     
   1.2826340266223997        1.3894786831666555     
   1.2831005599653968        1.3889259676994257     
   1.2835670933083942        1.3883734720950480     
   1.2840336266513914        1.3878211962660665     
   1.2845001599943886        1.3872691401250556     
   1.2849666933373858        1.3867173035846267     
   1.2854332266803832        1.3861656865574257     
   1.2858997600233804        1.3856142889561338     
   1.2863662933663775        1.3850631106934657     
   1.2868328267093747        1.3845121516821712     
   1.2872993600523721        1.3839614118350356     
   1.2877658933953693        1.3834108910648777     
   1.2882324267383665        1.3828605892845527     
   1.2886989600813636        1.3823105064069479     
   1.2891654934243610        1.3817606423449875     
   1.2896320267673582        1.3812109970116295     
   1.2900985601103554        1.3806615703198664     
   1.2905650934533526        1.3801123621827258     
   1.2910316267963500        1.3795633725132690     
   1.2914981601393472        1.3790146012245939     
   1.2919646934823443        1.3784660482298297     
   1.2924312268253415        1.3779177134421430     
   1.2928977601683389        1.3773695967747330     
   1.2933642935113361        1.3768216981408357     
   1.2938308268543333        1.3762740174537202     
   1.2942973601973304        1.3757265546266888     
   1.2947638935403278        1.3751793095730811     
   1.2952304268833250        1.3746322822062684     
   1.2956969602263222        1.3740854724396590     
   1.2961634935693194        1.3735388801866935     
   1.2966300269123168        1.3729925053608489     
   1.2970965602553139        1.3724463478756341     
   1.2975630935983111        1.3719004076445953     
   1.2980296269413083        1.3713546845813114     
   1.2984961602843057        1.3708091785993954     
   1.2989626936273029        1.3702638896124961     
   1.2994292269703001        1.3697188175342943     
   1.2998957603132972        1.3691739622785086     
   1.3003622936562946        1.3686293237588880     
   1.3008288269992918        1.3680849018892185     
   1.3012953603422890        1.3675406965833197     
   1.3017618936852862        1.3669967077550464     
   1.3022284270282836        1.3664529353182846     
   1.3026949603712807        1.3659093791869585     
   1.3031614937142779        1.3653660392750235     
   1.3036280270572751        1.3648229154964717     
   1.3040945604002725        1.3642800077653263     
   1.3045610937432697        1.3637373159956478     
   1.3050276270862669        1.3631948401015292     
   1.3054941604292640        1.3626525799970981     
   1.3059606937722614        1.3621105355965162     
   1.3064272271152586        1.3615687068139801     
   1.3068937604582558        1.3610270935637185     
   1.3073602938012530        1.3604856957599969     
   1.3078268271442504        1.3599445133171124     
   1.3082933604872475        1.3594035461493976     
   1.3087598938302447        1.3588627941712197     
   1.3092264271732419        1.3583222572969780     
   1.3096929605162393        1.3577819354411080     
   1.3101594938592365        1.3572418285180774     
   1.3106260272022336        1.3567019364423896     
   1.3110925605452308        1.3561622591285805     
   1.3115590938882282        1.3556227964912209     
   1.3120256272312254        1.3550835484449155     
   1.3124921605742226        1.3545445149043025     
   1.3129586939172198        1.3540056957840556     
   1.3134252272602172        1.3534670909988800     
   1.3138917606032143        1.3529287004635158     
   1.3143582939462115        1.3523905240927383     
   1.3148248272892087        1.3518525618013553     
   1.3152913606322061        1.3513148135042081     
   1.3157578939752033        1.3507772791161745     
   1.3162244273182004        1.3502399585521625     
   1.3166909606611976        1.3497028517271161     
   1.3171574940041950        1.3491659585560132     
   1.3176240273471922        1.3486292789538650     
   1.3180905606901894        1.3480928128357170     
   1.3185570940331865        1.3475565601166473     
   1.3190236273761839        1.3470205207117691     
   1.3194901607191811        1.3464846945362288     
   1.3199566940621783        1.3459490815052066     
   1.3204232274051755        1.3454136815339164     
   1.3208897607481729        1.3448784945376051     
   1.3213562940911701        1.3443435204315566     
   1.3218228274341672        1.3438087591310823     
   1.3222893607771644        1.3432742105515343     
   1.3227558941201618        1.3427398746082930     
   1.3232224274631590        1.3422057512167753     
   1.3236889608061562        1.3416718402924306     
   1.3241554941491533        1.3411381417507438     
   1.3246220274921507        1.3406046555072291     
   1.3250885608351479        1.3400713814774394     
   1.3255550941781451        1.3395383195769575     
   1.3260216275211423        1.3390054697214031     
   1.3264881608641397        1.3384728318264250     
   1.3269546942071369        1.3379404058077100     
   1.3274212275501340        1.3374081915809763     
   1.3278877608931312        1.3368761890619749     
   1.3283542942361286        1.3363443981664924     
   1.3288208275791258        1.3358128188103469     
   1.3292873609221230        1.3352814509093909     
   1.3297538942651201        1.3347502943795115     
   1.3302204276081175        1.3342193491366268     
   1.3306869609511147        1.3336886150966900     
   1.3311534942941119        1.3331580921756878     
   1.3316200276371091        1.3326277802896394     
   1.3320865609801065        1.3320976793545984     
   1.3325530943231036        1.3315677892866513     
   1.3330196276661008        1.3310381100019169     
   1.3334861610090980        1.3305086414165497     
   1.3339526943520954        1.3299793834467357     
   1.3344192276950926        1.3294503360086944     
   1.3348857610380898        1.3289214990186811     
   1.3353522943810869        1.3283928723929790     
   1.3358188277240843        1.3278644560479107     
   1.3362853610670815        1.3273362498998296     
   1.3367518944100787        1.3268082538651205     
   1.3372184277530759        1.3262804678602031     
   1.3376849610960733        1.3257528918015313     
   1.3381514944390704        1.3252255256055911     
   1.3386180277820676        1.3246983691889014     
   1.3390845611250648        1.3241714224680150     
   1.3395510944680622        1.3236446853595185     
   1.3400176278110594        1.3231181577800293     
   1.3404841611540566        1.3225918396462013     
   1.3409506944970537        1.3220657308747183     
   1.3414172278400511        1.3215398313822999     
   1.3418837611830483        1.3210141410856968     
   1.3423502945260455        1.3204886599016945     
   1.3428168278690427        1.3199633877471098     
   1.3432833612120401        1.3194383245387946     
   1.3437498945550372        1.3189134701936325     
   1.3442164278980344        1.3183888246285398     
   1.3446829612410316        1.3178643877604674     
   1.3451494945840290        1.3173401595063983     
   1.3456160279270262        1.3168161397833489     
   1.3460825612700233        1.3162923285083672     
   1.3465490946130205        1.3157687255985373     
   1.3470156279560179        1.3152453309709722     
   1.3474821612990151        1.3147221445428208     
   1.3479486946420123        1.3141991662312649     
   1.3484152279850095        1.3136763959535174     
   1.3488817613280069        1.3131538336268254     
   1.3493482946710040        1.3126314791684692     
   1.3498148280140012        1.3121093324957616     
   1.3502813613569984        1.3115873935260476     
   1.3507478946999958        1.3110656621767061     
   1.3512144280429930        1.3105441383651484     
   1.3516809613859901        1.3100228220088195     
   1.3521474947289873        1.3095017130251945     
   1.3526140280719847        1.3089808113317856     
   1.3530805614149819        1.3084601168461341     
   1.3535470947579791        1.3079396294858161     
   1.3540136281009763        1.3074193491684396     
   1.3544801614439737        1.3068992758116456     
   1.3549466947869708        1.3063794093331089     
   1.3554132281299680        1.3058597496505338     
   1.3558797614729652        1.3053402966816625     
   1.3563462948159626        1.3048210503442645     
   1.3568128281589598        1.3043020105561465     
   1.3572793615019569        1.3037831772351449     
   1.3577458948449541        1.3032645502991307     
   1.3582124281879515        1.3027461296660050     
   1.3586789615309487        1.3022279152537055     
   1.3591454948739459        1.3017099069801981     
   1.3596120282169430        1.3011921047634856     
   1.3600785615599404        1.3006745085215989     
   1.3605450949029376        1.3001571181726064     
   1.3610116282459348        1.2996399336346056     
   1.3614781615889320        1.2991229548257273     
   1.3619446949319294        1.2986061816641354     
   1.3624112282749266        1.2980896140680267     
   1.3628777616179237        1.2975732519556298     
   1.3633442949609209        1.2970570952452056     
   1.3638108283039183        1.2965411438550476     
   1.3642773616469155        1.2960253977034828     
   1.3647438949899127        1.2955098567088708     
   1.3652104283329098        1.2949945207896012     
   1.3656769616759072        1.2944793898640983     
   1.3661434950189044        1.2939644638508192     
   1.3666100283619016        1.2934497426682514     
   1.3670765617048988        1.2929352262349170     
   1.3675430950478962        1.2924209144693677     
   1.3680096283908934        1.2919068072901925     
   1.3684761617338905        1.2913929046160060     
   1.3689426950768877        1.2908792063654619     
   1.3694092284198851        1.2903657124572416     
   1.3698757617628823        1.2898524228100610     
   1.3703422951058795        1.2893393373426669     
   1.3708088284488766        1.2888264559738400     
   1.3712753617918740        1.2883137786223928     
   1.3717418951348712        1.2878013052071697     
   1.3722084284778684        1.2872890356470479     
   1.3726749618208656        1.2867769698609357     
   1.3731414951638630        1.2862651077677747     
   1.3736080285068601        1.2857534492865397     
   1.3740745618498573        1.2852419943362352     
   1.3745410951928545        1.2847307428359001     
   1.3750076285358519        1.2842196947046045     
   1.3754741618788491        1.2837088498614502     
   1.3759406952218463        1.2831982082255728     
   1.3764072285648434        1.2826877697161396     
   1.3768737619078408        1.2821775342523483     
   1.3773402952508380        1.2816675017534314     
   1.3778068285938352        1.2811576721386511     
   1.3782733619368324        1.2806480453273028     
   1.3787398952798298        1.2801386212387140     
   1.3792064286228269        1.2796293997922454     
   1.3796729619658241        1.2791203809072873     
   1.3801394953088213        1.2786115645032650     
   1.3806060286518187        1.2781029504996320     
   1.3810725619948159        1.2775945388158780     
   1.3815390953378131        1.2770863293715220     
   1.3820056286808102        1.2765783220861160     
   1.3824721620238076        1.2760705168792446     
   1.3829386953668048        1.2755629136705222     
   1.3834052287098020        1.2750555123795988     
   1.3838717620527992        1.2745483129261517     
   1.3843382953957966        1.2740413152298937     
   1.3848048287387937        1.2735345192105689     
   1.3852713620817909        1.2730279247879526     
   1.3857378954247881        1.2725215318818524     
   1.3862044287677855        1.2720153404121073     
   1.3866709621107827        1.2715093502985888     
   1.3871374954537798        1.2710035614612001     
   1.3876040287967770        1.2704979738198765     
   1.3880705621397744        1.2699925872945850     
   1.3885370954827716        1.2694874018053230     
   1.3890036288257688        1.2689824172721231     
   1.3894701621687660        1.2684776336150458     
   1.3899366955117634        1.2679730507541864     
   1.3904032288547605        1.2674686686096703     
   1.3908697621977577        1.2669644871016561     
   1.3913362955407549        1.2664605061503318     
   1.3918028288837523        1.2659567256759197     
   1.3922693622267495        1.2654531455986724     
   1.3927358955697466        1.2649497658388746     
   1.3932024289127438        1.2644465863168428     
   1.3936689622557412        1.2639436069529248     
   1.3941354955987384        1.2634408276675000     
   1.3946020289417356        1.2629382483809812     
   1.3950685622847327        1.2624358690138111     
   1.3955350956277301        1.2619336894864626     
   1.3960016289707273        1.2614317097194443     
   1.3964681623137245        1.2609299296332941     
   1.3969346956567217        1.2604283491485802     
   1.3974012289997191        1.2599269681859040     
   1.3978677623427163        1.2594257866658998     
   1.3983342956857134        1.2589248045092301     
   1.3988008290287106        1.2584240216365925     
   1.3992673623717080        1.2579234379687136     
   1.3997338957147052        1.2574230534263515     
   1.4002004290577024        1.2569228679302984     
   1.4006669624006995        1.2564228814013760     
   1.4011334957436969        1.2559230937604366     
   1.4016000290866941        1.2554235049283664     
   1.4020665624296913        1.2549241148260815     
   1.4025330957726887        1.2544249233745299     
   1.4029996291156859        1.2539259304946908     
   1.4034661624586831        1.2534271361075755     
   1.4039326958016802        1.2529285401342263     
   1.4043992291446776        1.2524301424957154     
   1.4048657624876748        1.2519319431131495     
   1.4053322958306720        1.2514339419076645     
   1.4057988291736692        1.2509361388004274     
   1.4062653625166666        1.2504385337126389     
   1.4067318958596637        1.2499411265655278     
   1.4071984292026609        1.2494439172803573     
   1.4076649625456581        1.2489469057784204     
   1.4081314958886555        1.2484500919810411     
   1.4085980292316527        1.2479534758095745     
   1.4090645625746498        1.2474570571854093     
   1.4095310959176470        1.2469608360299627     
   1.4099976292606444        1.2464648122646844     
   1.4104641626036416        1.2459689858110552     
   1.4109306959466388        1.2454733565905878     
   1.4113972292896360        1.2449779245248238     
   1.4118637626326334        1.2444826895353398     
   1.4123302959756305        1.2439876515437407     
   1.4127968293186277        1.2434928104716623     
   1.4132633626616249        1.2429981662407741     
   1.4137298960046223        1.2425037187727750     
   1.4141964293476195        1.2420094679893943     
   1.4146629626906166        1.2415154138123947     
   1.4151294960336138        1.2410215561635678     
   1.4155960293766112        1.2405278949647389     
   1.4160625627196084        1.2400344301377610     
   1.4165290960626056        1.2395411616045209     
   1.4169956294056028        1.2390480892869356     
   1.4174621627486002        1.2385552131069522     
   1.4179286960915973        1.2380625329865509     
   1.4183952294345945        1.2375700488477419     
   1.4188617627775917        1.2370777606125656     
   1.4193282961205891        1.2365856682030940     
   1.4197948294635863        1.2360937715414304     
   1.4202613628065834        1.2356020705497099     
   1.4207278961495806        1.2351105651500969     
   1.4211944294925780        1.2346192552647868     
   1.4216609628355752        1.2341281408160081     
   1.4221274961785724        1.2336372217260168     
   1.4225940295215695        1.2331464979171036     
   1.4230605628645669        1.2326559693115873     
   1.4235270962075641        1.2321656358318187     
   1.4239936295505613        1.2316754974001798     
   1.4244601628935585        1.2311855539390826     
   1.4249266962365559        1.2306958053709707     
   1.4253932295795531        1.2302062516183181     
   1.4258597629225502        1.2297168926036297     
   1.4263262962655474        1.2292277282494419     
   1.4267928296085448        1.2287387584783203     
   1.4272593629515420        1.2282499832128635     
   1.4277258962945392        1.2277614023756993     
   1.4281924296375363        1.2272730158894858     
   1.4286589629805337        1.2267848236769143     
   1.4291254963235309        1.2262968256607043     
   1.4295920296665281        1.2258090217636080     
   1.4300585630095253        1.2253214119084064     
   1.4305250963525227        1.2248339960179127     
   1.4309916296955199        1.2243467740149696     
   1.4314581630385170        1.2238597458224525     
   1.4319246963815142        1.2233729113632661     
   1.4323912297245116        1.2228862705603440     
   1.4328577630675088        1.2223998233366546     
   1.4333242964105060        1.2219135696151937     
   1.4337908297535031        1.2214275093189886     
   1.4342573630965005        1.2209416423710966     
   1.4347238964394977        1.2204559686946082     
   1.4351904297824949        1.2199704882126410     
   1.4356569631254921        1.2194852008483454     
   1.4361234964684895        1.2190001065249016     
   1.4365900298114866        1.2185152051655204     
   1.4370565631544838        1.2180304966934434     
   1.4375230964974810        1.2175459810319433     
   1.4379896298404784        1.2170616581043214     
   1.4384561631834756        1.2165775278339117     
   1.4389226965264728        1.2160935901440768     
   1.4393892298694699        1.2156098449582116     
   1.4398557632124673        1.2151262921997403     
   1.4403222965554645        1.2146429317921175     
   1.4407888298984617        1.2141597636588290     
   1.4412553632414589        1.2136767877233905     
   1.4417218965844563        1.2131940039093478     
   1.4421884299274534        1.2127114121402789     
   1.4426549632704506        1.2122290123397894     
   1.4431214966134478        1.2117468044315176     
   1.4435880299564452        1.2112647883391308     
   1.4440545632994424        1.2107829639863279     
   1.4445210966424396        1.2103013312968369     
   1.4449876299854367        1.2098198901944159     
   1.4454541633284341        1.2093386406028561     
   1.4459206966714313        1.2088575824459753     
   1.4463872300144285        1.2083767156476244     
   1.4468537633574257        1.2078960401316832     
   1.4473202967004231        1.2074155558220607     
   1.4477868300434202        1.2069352626427003     
   1.4482533633864174        1.2064551605175711     
   1.4487198967294146        1.2059752493706746     
   1.4491864300724120        1.2054955291260427     
   1.4496529634154092        1.2050159997077359     
   1.4501194967584063        1.2045366610398471     
   1.4505860301014035        1.2040575130464983     
   1.4510525634444009        1.2035785556518406     
   1.4515190967873981        1.2030997887800576     
   1.4519856301303953        1.2026212123553606     
   1.4524521634733925        1.2021428263019938     
   1.4529186968163899        1.2016646305442293     
   1.4533852301593870        1.2011866250063694     
   1.4538517635023842        1.2007088096127490     
   1.4543182968453814        1.2002311842877289     
   1.4547848301883788        1.1997537489557040     
   1.4552513635313760        1.1992765035410968     
   1.4557178968743731        1.1987994479683610     
   1.4561844302173703        1.1983225821619803     
   1.4566509635603677        1.1978459060464677     
   1.4571174969033649        1.1973694195463671     
   1.4575840302463621        1.1968931225862514     
   1.4580505635893592        1.1964170150907241     
   1.4585170969323566        1.1959410969844197     
   1.4589836302753538        1.1954653681920013     
   1.4594501636183510        1.1949898286381615     
   1.4599166969613482        1.1945144782476249     
   1.4603832303043456        1.1940393169451440     
   1.4608497636473428        1.1935643446555020     
   1.4613162969903399        1.1930895613035135     
   1.4617828303333371        1.1926149668140200     
   1.4622493636763345        1.1921405611118954     
   1.4627158970193317        1.1916663441220416     
   1.4631824303623289        1.1911923157693931     
   1.4636489637053260        1.1907184759789116     
   1.4641154970483234        1.1902448246755892     
   1.4645820303913206        1.1897713617844481     
   1.4650485637343178        1.1892980872305414     
   1.4655150970773150        1.1888250009389503     
   1.4659816304203124        1.1883521028347872     
   1.4664481637633096        1.1878793928431925     
   1.4669146971063067        1.1874068708893393     
   1.4673812304493039        1.1869345368984272     
   1.4678477637923013        1.1864623907956870     
   1.4683142971352985        1.1859904325063806     
   1.4687808304782957        1.1855186619557967     
   1.4692473638212928        1.1850470790692569     
   1.4697138971642902        1.1845756837721102     
   1.4701804305072874        1.1841044759897354     
   1.4706469638502846        1.1836334556475425     
   1.4711134971932818        1.1831626226709706     
   1.4715800305362792        1.1826919769854864     
   1.4720465638792763        1.1822215185165905     
   1.4725130972222735        1.1817512471898082     
   1.4729796305652707        1.1812811629306992     
   1.4734461639082681        1.1808112656648482     
   1.4739126972512653        1.1803415553178731     
   1.4743792305942625        1.1798720318154203     
   1.4748457639372596        1.1794026950831646     
   1.4753122972802570        1.1789335450468119     
   1.4757788306232542        1.1784645816320962     
   1.4762453639662514        1.1779958047647836     
   1.4767118973092486        1.1775272143706665     
   1.4771784306522460        1.1770588103755688     
   1.4776449639952431        1.1765905927053435     
   1.4781114973382403        1.1761225612858730     
   1.4785780306812375        1.1756547160430695     
   1.4790445640242349        1.1751870569028746     
   1.4795110973672321        1.1747195837912572     
   1.4799776307102293        1.1742522966342210     
   1.4804441640532264        1.1737851953577931     
   1.4809106973962238        1.1733182798880331     
   1.4813772307392210        1.1728515501510304     
   1.4818437640822182        1.1723850060729026     
   1.4823102974252154        1.1719186475797971     
   1.4827768307682128        1.1714524745978896     
   1.4832433641112099        1.1709864870533881     
   1.4837098974542071        1.1705206848725265     
   1.4841764307972043        1.1700550679815709     
   1.4846429641402017        1.1695896363068141     
   1.4851094974831989        1.1691243897745811     
   1.4855760308261960        1.1686593283112234     
   1.4860425641691932        1.1681944518431235     
   1.4865090975121906        1.1677297602966927     
   1.4869756308551878        1.1672652535983719     
   1.4874421641981850        1.1668009316746302     
   1.4879086975411822        1.1663367944519674     
   1.4883752308841796        1.1658728418569115     
   1.4888417642271767        1.1654090738160214     
   1.4893082975701739        1.1649454902558822     
   1.4897748309131711        1.1644820911031109     
   1.4902413642561685        1.1640188762843517     
   1.4907078975991657        1.1635558457262798     
   1.4911744309421628        1.1630929993555992     
   1.4916409642851600        1.1626303370990416     
   1.4921074976281574        1.1621678588833686     
   1.4925740309711546        1.1617055646353727     
   1.4930405643141518        1.1612434542818730     
   1.4935070976571490        1.1607815277497193     
   1.4939736310001464        1.1603197849657889     
   1.4944401643431435        1.1598582258569894     
   1.4949066976861407        1.1593968503502590     
   1.4953732310291379        1.1589356583725614     
   1.4958397643721353        1.1584746498508913     
   1.4963062977151325        1.1580138247122727     
   1.4967728310581296        1.1575531828837584     
   1.4972393644011268        1.1570927242924303     
   1.4977058977441242        1.1566324488653985     
   1.4981724310871214        1.1561723565298032     
   1.4986389644301186        1.1557124472128126     
   1.4991054977731157        1.1552527208416248     
   1.4995720311161131        1.1547931773434652     
   1.5000385644591103        1.1543338166455912     
   1.5005050978021075        1.1538746386752872     
   1.5009716311451047        1.1534156433598644     
   1.5014381644881021        1.1529568306266667     
   1.5019046978310993        1.1524982004030655     
   1.5023712311740964        1.1520397526164603     
   1.5028377645170936        1.1515814871942809     
   1.5033042978600910        1.1511234040639839     
   1.5037708312030882        1.1506655031530573     
   1.5042373645460854        1.1502077843890162     
   1.5047038978890825        1.1497502476994039     
   1.5051704312320799        1.1492928930117956     
   1.5056369645750771        1.1488357202537911     
   1.5061034979180743        1.1483787293530228     
   1.5065700312610715        1.1479219202371507     
   1.5070365646040689        1.1474652928338620     
   1.5075030979470661        1.1470088470708744     
   1.5079696312900632        1.1465525828759342     
   1.5084361646330604        1.1460965001768142     
   1.5089026979760578        1.1456405989013203     
   1.5093692313190550        1.1451848789772832     
   1.5098357646620522        1.1447293403325629     
   1.5103022980050493        1.1442739828950514     
   1.5107688313480467        1.1438188065926647     
   1.5112353646910439        1.1433638113533509     
   1.5117018980340411        1.1429089971050845     
   1.5121684313770383        1.1424543637758702     
   1.5126349647200357        1.1419999112937402     
   1.5131014980630328        1.1415456395867571     
   1.5135680314060300        1.1410915485830107     
   1.5140345647490272        1.1406376382106187     
   1.5145010980920246        1.1401839083977297     
   1.5149676314350218        1.1397303590725181     
   1.5154341647780190        1.1392769901631890     
   1.5159006981210161        1.1388238015979761     
   1.5163672314640135        1.1383707933051399     
   1.5168337648070107        1.1379179652129701     
   1.5173002981500079        1.1374653172497868     
   1.5177668314930051        1.1370128493439355     
   1.5182333648360025        1.1365605614237935     
   1.5186998981789996        1.1361084534177628     
   1.5191664315219968        1.1356565252542776     
   1.5196329648649940        1.1352047768617983     
   1.5200994982079914        1.1347532081688141     
   1.5205660315509886        1.1343018191038439     
   1.5210325648939858        1.1338506095954326     
   1.5214990982369829        1.1333995795721563     
   1.5219656315799803        1.1329487289626179     
   1.5224321649229775        1.1324980576954491     
   1.5228986982659747        1.1320475656993088     
   1.5233652316089719        1.1315972529028870     
   1.5238317649519693        1.1311471192348990     
   1.5242982982949664        1.1306971646240913     
   1.5247648316379636        1.1302473889992364     
   1.5252313649809608        1.1297977922891360     
   1.5256978983239582        1.1293483744226205     
   1.5261644316669554        1.1288991353285480     
   1.5266309650099525        1.1284500749358064     
   1.5270974983529497        1.1280011931733085     
   1.5275640316959471        1.1275524899700000     
   1.5280305650389443        1.1271039652548505     
   1.5284970983819415        1.1266556189568606     
   1.5289636317249387        1.1262074510050584     
   1.5294301650679361        1.1257594613284996     
   1.5298966984109332        1.1253116498562701     
   1.5303632317539304        1.1248640165174806     
   1.5308297650969276        1.1244165612412735     
   1.5312962984399250        1.1239692839568172     
   1.5317628317829222        1.1235221845933092     
   1.5322293651259193        1.1230752630799747     
   1.5326958984689165        1.1226285193460677     
   1.5331624318119139        1.1221819533208690     
   1.5336289651549111        1.1217355649336904     
   1.5340954984979083        1.1212893541138675     
   1.5345620318409054        1.1208433207907673     
   1.5350285651839028        1.1203974648937838     
   1.5354950985269000        1.1199517863523401     
   1.5359616318698972        1.1195062850958861     
   1.5364281652128944        1.1190609610539000     
   1.5368946985558918        1.1186158141558877     
   1.5373612318988890        1.1181708443313840     
   1.5378277652418861        1.1177260515099525     
   1.5382942985848833        1.1172814356211829     
   1.5387608319278807        1.1168369965946934     
   1.5392273652708779        1.1163927343601312     
   1.5396938986138751        1.1159486488471702     
   1.5401604319568722        1.1155047399855127     
   1.5406269652998696        1.1150610077048908     
   1.5410934986428668        1.1146174519350609     
   1.5415600319858640        1.1141740726058105     
   1.5420265653288612        1.1137308696469534     
   1.5424930986718586        1.1132878429883331     
   1.5429596320148558        1.1128449925598174     
   1.5434261653578529        1.1124023182913068     
   1.5438926987008501        1.1119598201127250     
   1.5443592320438475        1.1115174979540265     
   1.5448257653868447        1.1110753517451939     
   1.5452922987298419        1.1106333814162357     
   1.5457588320728390        1.1101915868971897     
   1.5462253654158364        1.1097499681181200     
   1.5466918987588336        1.1093085250091212     
   1.5471584321018308        1.1088672575003131     
   1.5476249654448280        1.1084261655218455     
   1.5480914987878254        1.1079852490038922     
   1.5485580321308225        1.1075445078766595     
   1.5490245654738197        1.1071039420703783     
   1.5494910988168169        1.1066635515153098     
   1.5499576321598143        1.1062233361417388     
   1.5504241655028115        1.1057832958799827     
   1.5508906988458087        1.1053434306603838     
   1.5513572321888058        1.1049037404133122     
   1.5518237655318032        1.1044642250691663     
   1.5522902988748004        1.1040248845583716     
   1.5527568322177976        1.1035857188113831     
   1.5532233655607948        1.1031467277586808     
   1.5536898989037922        1.1027079113307738     
   1.5541564322467893        1.1022692694581993     
   1.5546229655897865        1.1018308020715206     
   1.5550894989327837        1.1013925091013315     
   1.5555560322757811        1.1009543904782484     
   1.5560225656187783        1.1005164461329204     
   1.5564890989617755        1.1000786759960224     
   1.5569556323047726        1.0996410799982550     
   1.5574221656477700        1.0992036580703495     
   1.5578886989907672        1.0987664101430625     
   1.5583552323337644        1.0983293361471784     
   1.5588217656767616        1.0978924360135116     
   1.5592882990197590        1.0974557096728992     
   1.5597548323627561        1.0970191570562104     
   1.5602213657057533        1.0965827780943402     
   1.5606878990487505        1.0961465727182098     
   1.5611544323917479        1.0957105408587706     
   1.5616209657347451        1.0952746824469997     
   1.5620874990777422        1.0948389974139001     
   1.5625540324207394        1.0944034856905067     
   1.5630205657637368        1.0939681472078773     
   1.5634870991067340        1.0935329818971002     
   1.5639536324497312        1.0930979896892894     
   1.5644201657927284        1.0926631705155865     
   1.5648866991357258        1.0922285243071612     
   1.5653532324787229        1.0917940509952109     
   1.5658197658217201        1.0913597505109587     
   1.5662862991647173        1.0909256227856561     
   1.5667528325077147        1.0904916677505827     
   1.5672193658507119        1.0900578853370442     
   1.5676858991937090        1.0896242754763734     
   1.5681524325367062        1.0891908380999318     
   1.5686189658797036        1.0887575731391073     
   1.5690854992227008        1.0883244805253152     
   1.5695520325656980        1.0878915601899981     
   1.5700185659086952        1.0874588120646265     
   1.5704850992516926        1.0870262360806966     
   1.5709516325946897        1.0865938321697335     
   1.5714181659376869        1.0861616002632886     
   1.5718846992806841        1.0857295402929410     
   1.5723512326236815        1.0852976521902962     
   1.5728177659666787        1.0848659358869890     
   1.5732842993096758        1.0844343913146779     
   1.5737508326526730        1.0840030184050520     
   1.5742173659956704        1.0835718170898252     
   1.5746838993386676        1.0831407873007413     
   1.5751504326816648        1.0827099289695679     
   1.5756169660246619        1.0822792420281016     
   1.5760834993676593        1.0818487264081653     
   1.5765500327106565        1.0814183820416110     
   1.5770165660536537        1.0809882088603155     
   1.5774830993966511        1.0805582067961836     
   1.5779496327396483        1.0801283757811473     
   1.5784161660826455        1.0796987157471656     
   1.5788826994256426        1.0792692266262247     
   1.5793492327686400        1.0788399083503373     
   1.5798157661116372        1.0784107608515436     
   1.5802822994546344        1.0779817840619101     
   1.5807488327976316        1.0775529779135324     
   1.5812153661406290        1.0771243423385310     
   1.5816818994836261        1.0766958772690538     
   1.5821484328266233        1.0762675826372761     
   1.5826149661696205        1.0758394583754010     
   1.5830814995126179        1.0754115044156554     
   1.5835480328556151        1.0749837206902975     
   1.5840145661986123        1.0745561071316090     
   1.5844810995416094        1.0741286636719007     
   1.5849476328846068        1.0737013902435097     
   1.5854141662276040        1.0732742867787992     
   1.5858806995706012        1.0728473532101594     
   1.5863472329135984        1.0724205894700094     
   1.5868137662565958        1.0719939954907927     
   1.5872802995995929        1.0715675712049797     
   1.5877468329425901        1.0711413165450709     
   1.5882133662855873        1.0707152314435899     
   1.5886798996285847        1.0702893158330884     
   1.5891464329715819        1.0698635696461458     
   1.5896129663145790        1.0694379928153679     
   1.5900794996575762        1.0690125852733869     
   1.5905460330005736        1.0685873469528617     
   1.5910125663435708        1.0681622777864781     
   1.5914790996865680        1.0677373777069481     
   1.5919456330295652        1.0673126466470135     
   1.5924121663725626        1.0668880845394386     
   1.5928786997155597        1.0664636913170176     
   1.5933452330585569        1.0660394669125686     
   1.5938117664015541        1.0656154112589404     
   1.5942782997445515        1.0651915242890033     
   1.5947448330875487        1.0647678059356598     
   1.5952113664305458        1.0643442561318353     
   1.5956778997735430        1.0639208748104831     
   1.5961444331165404        1.0634976619045835     
   1.5966109664595376        1.0630746173471419     
   1.5970774998025348        1.0626517410711926     
   1.5975440331455319        1.0622290330097959     
   1.5980105664885293        1.0618064930960369     
   1.5984770998315265        1.0613841212630299     
   1.5989436331745237        1.0609619174439144     
   1.5994101665175209        1.0605398815718552     
   1.5998766998605183        1.0601180135800479     
   1.6003432332035155        1.0596963134017094     
   1.6008097665465126        1.0592747809700875     
   1.6012762998895098        1.0588534162184542     
   1.6017428332325072        1.0584322190801088     
   1.6022093665755044        1.0580111894883759     
   1.6026758999185016        1.0575903273766090     
   1.6031424332614987        1.0571696326781863     
   1.6036089666044961        1.0567491053265134     
   1.6040754999474933        1.0563287452550210     
   1.6045420332904905        1.0559085523971683     
   1.6050085666334877        1.0554885266864398     
   1.6054750999764851        1.0550686680563459     
   1.6059416333194823        1.0546489764404252     
   1.6064081666624794        1.0542294517722404     
   1.6068747000054766        1.0538100939853832     
   1.6073412333484740        1.0533909030134689     
   1.6078077666914712        1.0529718787901421     
   1.6082743000344684        1.0525530212490717     
   1.6087408333774655        1.0521343303239548     
   1.6092073667204629        1.0517158059485128     
   1.6096739000634601        1.0512974480564941     
   1.6101404334064573        1.0508792565816754     
   1.6106069667494545        1.0504612314578554     
   1.6110735000924519        1.0500433726188656     
   1.6115400334354490        1.0496256799985568     
   1.6120065667784462        1.0492081535308109     
   1.6124731001214434        1.0487907931495346     
   1.6129396334644408        1.0483735987886609     
   1.6134061668074380        1.0479565703821494     
   1.6138727001504352        1.0475397078639850     
   1.6143392334934323        1.0471230111681789     
   1.6148057668364297        1.0467064802287709     
   1.6152723001794269        1.0462901149798238     
   1.6157388335224241        1.0458739153554295     
   1.6162053668654213        1.0454578812897037     
   1.6166719002084187        1.0450420127167890     
   1.6171384335514158        1.0446263095708570     
   1.6176049668944130        1.0442107717861002     
   1.6180715002374102        1.0437953992967415     
   1.6185380335804076        1.0433801920370280     
   1.6190045669234048        1.0429651499412338     
   1.6194711002664020        1.0425502729436598     
   1.6199376336093991        1.0421355609786305     
   1.6204041669523965        1.0417210139804991     
   1.6208707002953937        1.0413066318836441     
   1.6213372336383909        1.0408924146224696     
   1.6218037669813881        1.0404783621314064     
   1.6222703003243855        1.0400644743449110     
   1.6227368336673826        1.0396507511974660     
   1.6232033670103798        1.0392371926235802     
   1.6236699003533770        1.0388237985577886     
   1.6241364336963744        1.0384105689346517     
   1.6246029670393716        1.0379975036887570     
   1.6250695003823687        1.0375846027547171     
   1.6255360337253659        1.0371718660671712     
   1.6260025670683633        1.0367592935607832     
   1.6264691004113605        1.0363468851702458     
   1.6269356337543577        1.0359346408302741     
   1.6274021670973549        1.0355225604756120     
   1.6278687004403523        1.0351106440410283     
   1.6283352337833494        1.0346988914613175     
   1.6288017671263466        1.0342873026713002     
   1.6292683004693438        1.0338758776058232     
   1.6297348338123412        1.0334646161997587     
   1.6302013671553384        1.0330535183880059     
   1.6306679004983355        1.0326425841054896     
   1.6311344338413327        1.0322318132871586     
   1.6316009671843301        1.0318212058679894     
   1.6320675005273273        1.0314107617829851     
   1.6325340338703245        1.0310004809671720     
   1.6330005672133217        1.0305903633556044     
   1.6334671005563191        1.0301804088833622     
   1.6339336338993162        1.0297706174855501     
   1.6344001672423134        1.0293609890973003     
   1.6348667005853106        1.0289515236537690     
   1.6353332339283080        1.0285422210901387     
   1.6357997672713052        1.0281330813416181     
   1.6362663006143023        1.0277241043434431     
   1.6367328339572995        1.0273152900308713     
   1.6371993673002969        1.0269066383391892     
   1.6376659006432941        1.0264981492037097     
   1.6381324339862913        1.0260898225597688     
   1.6385989673292884        1.0256816583427300     
   1.6390655006722858        1.0252736564879819     
   1.6395320340152830        1.0248658169309395     
   1.6399985673582802        1.0244581396070418     
   1.6404651007012774        1.0240506244517560     
   1.6409316340442748        1.0236432714005719     
   1.6413981673872720        1.0232360803890086     
   1.6418647007302691        1.0228290513526073     
   1.6423312340732663        1.0224221842269376     
   1.6427977674162637        1.0220154789475928     
   1.6432643007592609        1.0216089354501923     
   1.6437308341022581        1.0212025536703826     
   1.6441973674452552        1.0207963335438337     
   1.6446639007882526        1.0203902750062417     
   1.6451304341312498        1.0199843779933302     
   1.6455969674742470        1.0195786424408453     
   1.6460635008172442        1.0191730682845606     
   1.6465300341602416        1.0187676554602751     
   1.6469965675032388        1.0183624039038133     
   1.6474631008462359        1.0179573135510249     
   1.6479296341892331        1.0175523843377843     
   1.6483961675322305        1.0171476161999935     
   1.6488627008752277        1.0167430090735785     
   1.6493292342182249        1.0163385628944905     
   1.6497957675612220        1.0159342775987081     
   1.6502623009042194        1.0155301531222325     
   1.6507288342472166        1.0151261894010926     
   1.6511953675902138        1.0147223863713428     
   1.6516619009332110        1.0143187439690613     
   1.6521284342762084        1.0139152621303527     
   1.6525949676192055        1.0135119407913473     
   1.6530615009622027        1.0131087798882008     
   1.6535280343051999        1.0127057793570924     
   1.6539945676481973        1.0123029391342300     
   1.6544611009911945        1.0119002591558446     
   1.6549276343341917        1.0114977393581923     
   1.6553941676771888        1.0110953796775557     
   1.6558607010201862        1.0106931800502437     
   1.6563272343631834        1.0102911404125872     
   1.6567937677061806        1.0098892607009462     
   1.6572603010491778        1.0094875408517019     
   1.6577268343921752        1.0090859808012662     
   1.6581933677351723        1.0086845804860707     
   1.6586599010781695        1.0082833398425763     
   1.6591264344211667        1.0078822588072680     
   1.6595929677641641        1.0074813373166540     
   1.6600595011071613        1.0070805753072711     
   1.6605260344501585        1.0066799727156797     
   1.6609925677931556        1.0062795294784650     
   1.6614591011361530        1.0058792455322383     
   1.6619256344791502        1.0054791208136349     
   1.6623921678221474        1.0050791552593168     
   1.6628587011651446        1.0046793488059718     
   1.6633252345081420        1.0042797013903093     
   1.6637917678511391        1.0038802129490683     
   1.6642583011941363        1.0034808834190092     
   1.6647248345371335        1.0030817127369205     
   1.6651913678801309        1.0026827008396140     
   1.6656579012231281        1.0022838476639275     
   1.6661244345661252        1.0018851531467239     
   1.6665909679091224        1.0014866172248895     
   1.6670575012521198        1.0010882398353391     
   1.6675240345951170        1.0006900209150098     
   1.6679905679381142        1.0002919604008644     
   1.6684571012811114       0.99989405822989097     
   1.6689236346241088       0.99949631433910380     
   1.6693901679671059       0.99909872866553995     
   1.6698567013101031       0.99870130114626399     
   1.6703232346531003       0.99830403171836268     
   1.6707897679960977       0.99790692031894945     
   1.6712563013390949       0.99750996688516425     
   1.6717228346820920       0.99711317135416921     
   1.6721893680250892       0.99671653366315360     
   1.6726559013680866       0.99632005374932930     
   1.6731224347110838       0.99592373154993608     
   1.6735889680540810       0.99552756700223688     
   1.6740555013970781       0.99513156004351955     
   1.6745220347400755       0.99473571061109722     
   1.6749885680830727       0.99434001864230837     
   1.6754551014260699       0.99394448407451663     
   1.6759216347690671       0.99354910684510911     
   1.6763881681120645       0.99315388689149842     
   1.6768547014550617       0.99275882415112338     
   1.6773212347980588       0.99236391856144646     
   1.6777877681410560       0.99196917005995444     
   1.6782543014840534       0.99157457858416009     
   1.6787208348270506       0.99118014407160127     
   1.6791873681700478       0.99078586645983935     
   1.6796539015130449       0.99039174568646149     
   1.6801204348560423       0.98999778168907948     
   1.6805869681990395       0.98960397440533054     
   1.6810535015420367       0.98921032377287477     
   1.6815200348850339       0.98881682972939944     
   1.6819865682280313       0.98842349221261527     
   1.6824531015710285       0.98803031116025730     
   1.6829196349140256       0.98763728651008764     
   1.6833861682570228       0.98724441819989017     
   1.6838527016000202       0.98685170616747497     
   1.6843192349430174       0.98645915035067822     
   1.6847857682860146       0.98606675068735772     
   1.6852523016290117       0.98567450711539883     
   1.6857188349720091       0.98528241957271001     
   1.6861853683150063       0.98489048799722489     
   1.6866519016580035       0.98449871232690211     
   1.6871184350010007       0.98410709249972428     
   1.6875849683439981       0.98371562845369909     
   1.6880515016869952       0.98332432012685989     
   1.6885180350299924       0.98293316745726134     
   1.6889845683729896       0.98254217038298830     
   1.6894511017159870       0.98215132884214318     
   1.6899176350589842       0.98176064277285990     
   1.6903841684019814       0.98137011211329372     
   1.6908507017449785       0.98097973680162343     
   1.6913172350879759       0.98058951677605399     
   1.6917837684309731       0.98019945197481417     
   1.6922503017739703       0.97980954233616024     
   1.6927168351169675       0.97941978779836758     
   1.6931833684599649       0.97903018829974109     
   1.6936499018029620       0.97864074377860744     
   1.6941164351459592       0.97825145417331882     
   1.6945829684889564       0.97786231942225166     
   1.6950495018319538       0.97747333946380655     
   1.6955160351749510       0.97708451423641041     
   1.6959825685179482       0.97669584367851259     
   1.6964491018609453       0.97630732772858686     
   1.6969156352039427       0.97591896632513364     
   1.6973821685469399       0.97553075940667522     
   1.6978487018899371       0.97514270691175986     
   1.6983152352329343       0.97475480877896015     
   1.6987817685759317       0.97436706494687220     
   1.6992483019189288       0.97397947535411866     
   1.6997148352619260       0.97359203993934407     
   1.7001813686049232       0.97320475864121891     
   1.7006479019479206       0.97281763139843691     
   1.7011144352909178       0.97243065814971785     
   1.7015809686339149       0.97204383883380452     
   1.7020475019769121       0.97165717338946456     
   1.7025140353199095       0.97127066175548959     
   1.7029805686629067       0.97088430387069602     
   1.7034471020059039       0.97049809967392564     
   1.7039136353489011       0.97011204910404158     
   1.7043801686918985       0.96972615209993407     
   1.7048467020348956       0.96934040860051607     
   1.7053132353778928       0.96895481854472676     
   1.7057797687208900       0.96856938187152697     
   1.7062463020638874       0.96818409851990350     
   1.7067128354068846       0.96779896842886770     
   1.7071793687498817       0.96741399153745400     
   1.7076459020928789       0.96702916778472137     
   1.7081124354358763       0.96664449710975386     
   1.7085789687788735       0.96625997945165887     
   1.7090455021218707       0.96587561474956840     
   1.7095120354648679       0.96549140294263847     
   1.7099785688078653       0.96510734397004971     
   1.7104451021508624       0.96472343777100633     
   1.7109116354938596       0.96433968428473693     
   1.7113781688368568       0.96395608345049499     
   1.7118447021798542       0.96357263520755732     
   1.7123112355228514       0.96318933949522445     
   1.7127777688658485       0.96280619625282315     
   1.7132443022088457       0.96242320541970172     
   1.7137108355518431       0.96204036693523398     
   1.7141773688948403       0.96165768073881819     
   1.7146439022378375       0.96127514676987569     
   1.7151104355808346       0.96089276496785225     
   1.7155769689238320       0.96051053527221808     
   1.7160435022668292       0.96012845762246801     
   1.7165100356098264       0.95974653195811999     
   1.7169765689528236       0.95936475821871503     
   1.7174431022958210       0.95898313634381993     
   1.7179096356388182       0.95860166627302623     
   1.7183761689818153       0.95822034794594657     
   1.7188427023248125       0.95783918130222090     
   1.7193092356678099       0.95745816628150993     
   1.7197757690108071       0.95707730282350223     
   1.7202423023538043       0.95669659086790615     
   1.7207088356968014       0.95631603035445611     
   1.7211753690397988       0.95593562122291253     
   1.7216419023827960       0.95555536341305536     
   1.7221084357257932       0.95517525686469229     
   1.7225749690687904       0.95479530151765268     
   1.7230415024117878       0.95441549731179065     
   1.7235080357547850       0.95403584418698550     
   1.7239745690977821       0.95365634208313732     
   1.7244411024407793       0.95327699094017360     
   1.7249076357837767       0.95289779069804326     
   1.7253741691267739       0.95251874129672032     
   1.7258407024697711       0.95213984267620178     
   1.7263072358127682       0.95176109477650916     
   1.7267737691557656       0.95138249753768855     
   1.7272403024987628       0.95100405089980866     
   1.7277068358417600       0.95062575480296141     
   1.7281733691847572       0.95024760918726503     
   1.7286399025277546       0.94986961399285952     
   1.7291064358707517       0.94949176915990896     
   1.7295729692137489       0.94911407462860231     
   1.7300395025567461       0.94873653033915117     
   1.7305060358997435       0.94835913623179136     
   1.7309725692427407       0.94798189224678231     
   1.7314391025857379       0.94760479832440703     
   1.7319056359287350       0.94722785440497381     
   1.7323721692717324       0.94685106042881195     
   1.7328387026147296       0.94647441633627716     
   1.7333052359577268       0.94609792206774779     
   1.7337717693007240       0.94572157756362485     
   1.7342383026437214       0.94534538276433411     
   1.7347048359867185       0.94496933761032598     
   1.7351713693297157       0.94459344204207329     
   1.7356379026727129       0.94421769600007266     
   1.7361044360157103       0.94384209942484321     
   1.7365709693587075       0.94346665225693160     
   1.7370375027017046       0.94309135443690362     
   1.7375040360447018       0.94271620590535143     
   1.7379705693876992       0.94234120660289056     
   1.7384371027306964       0.94196635647015803     
   1.7389036360736936       0.94159165544781798     
   1.7393701694166908       0.94121710347655474     
   1.7398367027596882       0.94084270049707885     
   1.7403032361026853       0.94046844645012329     
   1.7407697694456825       0.94009434127644365     
   1.7412363027886797       0.93972038491682175     
   1.7417028361316771       0.93934657731205917     
   1.7421693694746743       0.93897291840298569     
   1.7426359028176714       0.93859940813045062     
   1.7431024361606686       0.93822604643532825     
   1.7435689695036660       0.93785283325851709     
   1.7440355028466632       0.93747976854093840     
   1.7445020361896604       0.93710685222353696     
   1.7449685695326576       0.93673408424728111     
   1.7454351028756550       0.93636146455316305     
   1.7459016362186521       0.93598899308219741     
   1.7463681695616493       0.93561666977542313     
   1.7468347029046465       0.93524449457390357     
   1.7473012362476439       0.93487246741872332     
   1.7477677695906411       0.93450058825099158     
   1.7482343029336382       0.93412885701184123     
   1.7487008362766354       0.93375727364242855     
   1.7491673696196328       0.93338583808393216     
   1.7496339029626300       0.93301455027755542     
   1.7501004363056272       0.93264341016452412     
   1.7505669696486243       0.93227241768608859     
   1.7510335029916217       0.93190157278352026     
   1.7515000363346189       0.93153087539811708     
   1.7519665696776161       0.93116032547119776     
   1.7524331030206135       0.93078992294410545     
   1.7528996363636107       0.93041966775820617     
   1.7533661697066079       0.93004955985489057     
   1.7538327030496050       0.92967959917556986     
   1.7542992363926024       0.92930978566168232     
   1.7547657697355996       0.92894011925468578     
   1.7552323030785968       0.92857059989606450     
   1.7556988364215940       0.92820122752732370     
   1.7561653697645914       0.92783200208999250     
   1.7566319031075885       0.92746292352562421     
   1.7570984364505857       0.92709399177579410     
   1.7575649697935829       0.92672520678210235     
   1.7580315031365803       0.92635656848617010     
   1.7584980364795775       0.92598807682964446     
   1.7589645698225747       0.92561973175419276     
   1.7594311031655718       0.92525153320150744     
   1.7598976365085692       0.92488348111330310     
   1.7603641698515664       0.92451557543132012     
   1.7608307031945636       0.92414781609731778     
   1.7612972365375608       0.92378020305308217     
   1.7617637698805582       0.92341273624042053     
   1.7622303032235553       0.92304541560116427     
   1.7626968365665525       0.92267824107716789     
   1.7631633699095497       0.92231121261030791     
   1.7636299032525471       0.92194433014248434     
   1.7640964365955443       0.92157759361562186     
   1.7645629699385414       0.92121100297166647     
   1.7650295032815386       0.92084455815258881     
   1.7654960366245360       0.92047825910037995     
   1.7659625699675332       0.92011210575705737     
   1.7664291033105304       0.91974609806465923     
   1.7668956366535276       0.91938023596524798     
   1.7673621699965250       0.91901451940090784     
   1.7678287033395221       0.91864894831374744     
   1.7682952366825193       0.91828352264589808     
   1.7687617700255165       0.91791824233951380     
   1.7692283033685139       0.91755310733677153     
   1.7696948367115111       0.91718811757987173     
   1.7701613700545082       0.91682327301103705     
   1.7706279033975054       0.91645857357251437     
   1.7710944367405028       0.91609401920657163     
   1.7715609700835000       0.91572960985550234     
   1.7720275034264972       0.91536534546161996     
   1.7724940367694944       0.91500122596726430     
   1.7729605701124918       0.91463725131479456     
   1.7734271034554889       0.91427342144659496     
   1.7738936367984861       0.91390973630507355     
   1.7743601701414833       0.91354619583265773     
   1.7748267034844807       0.91318279997180185     
   1.7752932368274779       0.91281954866498094     
   1.7757597701704750       0.91245644185469255     
   1.7762263035134722       0.91209347948345909     
   1.7766928368564696       0.91173066149382331     
   1.7771593701994668       0.91136798782835338     
   1.7776259035424640       0.91100545842963832     
   1.7780924368854611       0.91064307324029103     
   1.7785589702284585       0.91028083220294709     
   1.7790255035714557       0.90991873526026457     
   1.7794920369144529       0.90955678235492454     
   1.7799585702574501       0.90919497342962985     
   1.7804251036004475       0.90883330842710952     
   1.7808916369434447       0.90847178729011058     
   1.7813581702864418       0.90811040996140624     
   1.7818247036294390       0.90774917638379227     
   1.7822912369724364       0.90738808650008485     
   1.7827577703154336       0.90702714025312614     
   1.7832243036584308       0.90666633758577742     
   1.7836908370014279       0.90630567844092635     
   1.7841573703444253       0.90594516276148018     
   1.7846239036874225       0.90558479049037188     
   1.7850904370304197       0.90522456157055375     
   1.7855569703734169       0.90486447594500452     
   1.7860235037164143       0.90450453355672156     
   1.7864900370594115       0.90414473434872844     
   1.7869565704024086       0.90378507826406940     
   1.7874231037454058       0.90342556524581175     
   1.7878896370884032       0.90306619523704590     
   1.7883561704314004       0.90270696818088503     
   1.7888227037743976       0.90234788402046340     
   1.7892892371173947       0.90198894269893970     
   1.7897557704603921       0.90163014415949438     
   1.7902223038033893       0.90127148834533044     
   1.7906888371463865       0.90091297519967395     
   1.7911553704893837       0.90055460466577342     
   1.7916219038323811       0.90019637668689900     
   1.7920884371753782       0.89983829120634529     
   1.7925549705183754       0.89948034816742728     
   1.7930215038613726       0.89912254751348442     
   1.7934880372043700       0.89876488918787756     
   1.7939545705473672       0.89840737313399066     
   1.7944211038903644       0.89804999929522922     
   1.7948876372333615       0.89769276761502281     
   1.7953541705763589       0.89733567803682168     
   1.7958207039193561       0.89697873050410004     
   1.7962872372623533       0.89662192496035475     
   1.7967537706053505       0.89626526134910312     
   1.7972203039483479       0.89590873961388762     
   1.7976868372913450       0.89555235969827074     
   1.7981533706343422       0.89519612154583950     
   1.7986199039773394       0.89484002510020189     
   1.7990864373203368       0.89448407030498855     
   1.7995529706633340       0.89412825710385346     
   1.8000195040063312       0.89377258544047233     
   1.8004860373493283       0.89341705525854276     
   1.8009525706923257       0.89306166650178542     
   1.8014191040353229       0.89270641911394422     
   1.8018856373783201       0.89235131303878268     
   1.8023521707213173       0.89199634822009055     
   1.8028187040643147       0.89164152460167634     
   1.8032852374073118       0.89128684212737341     
   1.8037517707503090       0.89093230074103569     
   1.8042183040933062       0.89057790038654105     
   1.8046848374363036       0.89022364100778839     
   1.8051513707793008       0.88986952254869989     
   1.8056179041222979       0.88951554495321905     
   1.8060844374652951       0.88916170816531248     
   1.8065509708082925       0.88880801212896876     
   1.8070175041512897       0.88845445678819868     
   1.8074840374942869       0.88810104208703544     
   1.8079505708372841       0.88774776796953492     
   1.8084171041802815       0.88739463437977406     
   1.8088836375232786       0.88704164126185336     
   1.8093501708662758       0.88668878855989552     
   1.8098167042092730       0.88633607621804367     
   1.8102832375522704       0.88598350418046468     
   1.8107497708952676       0.88563107239134808     
   1.8112163042382647       0.88527878079490496     
   1.8116828375812619       0.88492662933536725     
   1.8121493709242593       0.88457461795699177     
   1.8126159042672565       0.88422274660405509     
   1.8130824376102537       0.88387101522085776     
   1.8135489709532508       0.88351942375172143     
   1.8140155042962482       0.88316797214098952     
   1.8144820376392454       0.88281666033302908     
   1.8149485709822426       0.88246548827222848     
   1.8154151043252398       0.88211445590299697     
   1.8158816376682372       0.88176356316976878     
   1.8163481710112344       0.88141281001699712     
   1.8168147043542315       0.88106219638915961     
   1.8172812376972287       0.88071172223075456     
   1.8177477710402261       0.88036138748630322     
   1.8182143043832233       0.88001119210034839     
   1.8186808377262205       0.87966113601745533     
   1.8191473710692176       0.87931121918221100     
   1.8196139044122150       0.87896144153922451     
   1.8200804377552122       0.87861180303312691     
   1.8205469710982094       0.87826230360857149     
   1.8210135044412066       0.87791294321023416     
   1.8214800377842040       0.87756372178281128     
   1.8219465711272012       0.87721463927102206     
   1.8224131044701983       0.87686569561960825     
   1.8228796378131955       0.87651689077333284     
   1.8233461711561929       0.87616822467698041     
   1.8238127044991901       0.87581969727535902     
   1.8242792378421873       0.87547130851329702     
   1.8247457711851844       0.87512305833564630     
   1.8252123045281818       0.87477494668727851     
   1.8256788378711790       0.87442697351308929     
   1.8261453712141762       0.87407913875799592     
   1.8266119045571734       0.87373144236693689     
   1.8270784379001708       0.87338388428487157     
   1.8275449712431679       0.87303646445678473     
   1.8280115045861651       0.87268918282767893     
   1.8284780379291623       0.87234203934258159     
   1.8289445712721597       0.87199503394653977     
   1.8294111046151569       0.87164816658462463     
   1.8298776379581541       0.87130143720192665     
   1.8303441713011512       0.87095484574356130     
   1.8308107046441486       0.87060839215466290     
   1.8312772379871458       0.87026207638038822     
   1.8317437713301430       0.86991589836591865     
   1.8322103046731402       0.86956985805645348     
   1.8326768380161376       0.86922395539721553     
   1.8331433713591347       0.86887819033344937     
   1.8336099047021319       0.86853256281042213     
   1.8340764380451291       0.86818707277342211     
   1.8345429713881265       0.86784172016775774     
   1.8350095047311237       0.86749650493876207     
   1.8354760380741209       0.86715142703178760     
   1.8359425714171180       0.86680648639220992     
   1.8364091047601154       0.86646168296542514     
   1.8368756381031126       0.86611701669685270     
   1.8373421714461098       0.86577248753193337     
   1.8378087047891070       0.86542809541612808     
   1.8382752381321044       0.86508384029492025     
   1.8387417714751015       0.86473972211381611     
   1.8392083048180987       0.86439574081834303     
   1.8396748381610959       0.86405189635404844     
   1.8401413715040933       0.86370818866650334     
   1.8406079048470905       0.86336461770130046     
   1.8410744381900876       0.86302118340405254     
   1.8415409715330848       0.86267788572039561     
   1.8420075048760822       0.86233472459598570     
   1.8424740382190794       0.86199169997650160     
   1.8429405715620766       0.86164881180764430     
   1.8434071049050738       0.86130606003513444     
   1.8438736382480712       0.86096344460471663     
   1.8443401715910683       0.86062096546215439     
   1.8448067049340655       0.86027862255323539     
   1.8452732382770627       0.85993641582376690     
   1.8457397716200601       0.85959434521957878     
   1.8462063049630573       0.85925241068652269     
   1.8466728383060544       0.85891061217047127     
   1.8471393716490516       0.85856894961731778     
   1.8476059049920490       0.85822742297297894     
   1.8480724383350462       0.85788603218339166     
   1.8485389716780434       0.85754477719451516     
   1.8490055050210406       0.85720365795232878     
   1.8494720383640380       0.85686267440283526     
   1.8499385717070351       0.85652182649205777     
   1.8504051050500323       0.85618111416604037     
   1.8508716383930295       0.85584053737084997     
   1.8513381717360269       0.85550009605257316     
   1.8518047050790241       0.85515979015732058     
   1.8522712384220212       0.85481961963122188     
   1.8527377717650184       0.85447958442042848     
   1.8532043051080158       0.85413968447111466     
   1.8536708384510130       0.85379991972947422     
   1.8541373717940102       0.85346029014172542     
   1.8546039051370073       0.85312079565410359     
   1.8550704384800047       0.85278143621286850     
   1.8555369718230019       0.85244221176430046     
   1.8560035051659991       0.85210312225470186     
   1.8564700385089963       0.85176416763039453     
   1.8569365718519937       0.85142534783772339     
   1.8574031051949909       0.85108666282305512     
   1.8578696385379880       0.85074811253277538     
   1.8583361718809852       0.85040969691329371     
   1.8588027052239826       0.85007141591103874     
   1.8592692385669798       0.84973326947246308     
   1.8597357719099770       0.84939525754403800     
   1.8602023052529741       0.84905738007225739     
   1.8606688385959715       0.84871963700363551     
   1.8611353719389687       0.84838202828471010     
   1.8616019052819659       0.84804455386203736     
   1.8620684386249631       0.84770721368219681     
   1.8625349719679605       0.84737000769178783     
   1.8630015053109577       0.84703293583743200     
   1.8634680386539548       0.84669599806577178     
   1.8639345719969520       0.84635919432347029     
   1.8644011053399494       0.84602252455721327     
   1.8648676386829466       0.84568598871370670     
   1.8653341720259438       0.84534958673967697     
   1.8658007053689409       0.84501331858187412     
   1.8662672387119383       0.84467718418706661     
   1.8667337720549355       0.84434118350204579     
   1.8672003053979327       0.84400531647362331     
   1.8676668387409299       0.84366958304863293     
   1.8681333720839273       0.84333398317392838     
   1.8685999054269244       0.84299851679638549     
   1.8690664387699216       0.84266318386290140     
   1.8695329721129188       0.84232798432039258     
   1.8699995054559162       0.84199291811579835     
   1.8704660387989134       0.84165798519607982     
   1.8709325721419106       0.84132318550821639     
   1.8713991054849077       0.84098851899921101     
   1.8718656388279051       0.84065398561608717     
   1.8723321721709023       0.84031958530588857     
   1.8727987055138995       0.83998531801568088     
   1.8732652388568967       0.83965118369254976     
   1.8737317721998941       0.83931718228360397     
   1.8741983055428912       0.83898331373597113     
   1.8746648388858884       0.83864957799680140     
   1.8751313722288856       0.83831597501326494     
   1.8755979055718830       0.83798250473255309     
   1.8760644389148802       0.83764916710187909     
   1.8765309722578773       0.83731596206847569     
   1.8769975056008745       0.83698288957959865     
   1.8774640389438719       0.83664994958252159     
   1.8779305722868691       0.83631714202454333     
   1.8783971056298663       0.83598446685297989     
   1.8788636389728635       0.83565192401517041     
   1.8793301723158609       0.83531951345847322     
   1.8797967056588580       0.83498723513026996     
   1.8802632390018552       0.83465508897796148     
   1.8807297723448524       0.83432307494896951     
   1.8811963056878498       0.83399119299073765     
   1.8816628390308470       0.83365944305072914     
   1.8821293723738441       0.83332782507643055     
   1.8825959057168413       0.83299633901534598     
   1.8830624390598387       0.83266498481500217     
   1.8835289724028359       0.83233376242294810     
   1.8839955057458331       0.83200267178675136     
   1.8844620390888303       0.83167171285400066     
   1.8849285724318277       0.83134088557230690     
   1.8853951057748248       0.83101018988930075     
   1.8858616391178220       0.83067962575263443     
   1.8863281724608192       0.83034919310997990     
   1.8867947058038166       0.83001889190903078     
   1.8872612391468138       0.82968872209750166     
   1.8877277724898109       0.82935868362312692     
   1.8881943058328081       0.82902877643366291     
   1.8886608391758055       0.82869900047688649     
   1.8891273725188027       0.82836935570059411     
   1.8895939058617999       0.82803984205260506     
   1.8900604392047970       0.82771045948075728     
   1.8905269725477944       0.82738120793291114     
   1.8909935058907916       0.82705208735694635     
   1.8914600392337888       0.82672309770076480     
   1.8919265725767860       0.82639423891228769     
   1.8923931059197834       0.82606551093945779     
   1.8928596392627806       0.82573691373023872     
   1.8933261726057777       0.82540844723261364     
   1.8937927059487749       0.82508011139458814     
   1.8942592392917723       0.82475190616418759     
   1.8947257726347695       0.82442383148945708     
   1.8951923059777667       0.82409588731846362     
   1.8956588393207638       0.82376807359929505     
   1.8961253726637612       0.82344039028005900     
   1.8965919060067584       0.82311283730888463     
   1.8970584393497556       0.82278541463392052     
   1.8975249726927528       0.82245812220333681     
   1.8979915060357502       0.82213095996532404     
   1.8984580393787474       0.82180392786809320     
   1.8989245727217445       0.82147702585987648     
   1.8993911060647417       0.82115025388892571     
   1.8998576394077391       0.82082361190351383     
   1.9003241727507363       0.82049709985193531     
   1.9007907060937335       0.82017071768250260     
   1.9012572394367306       0.81984446534355104     
   1.9017237727797280       0.81951834278343594     
   1.9021903061227252       0.81919234995053325     
   1.9026568394657224       0.81886648679323892     
   1.9031233728087196       0.81854075325996856     
   1.9035899061517170       0.81821514929916161     
   1.9040564394947141       0.81788967485927433     
   1.9045229728377113       0.81756432988878569     
   1.9049895061807085       0.81723911433619500     
   1.9054560395237059       0.81691402815001990     
   1.9059225728667031       0.81658907127880098     
   1.9063891062097003       0.81626424367109940     
   1.9068556395526974       0.81593954527549484     
   1.9073221728956948       0.81561497604058841     
   1.9077887062386920       0.81529053591500200     
   1.9082552395816892       0.81496622484737735     
   1.9087217729246864       0.81464204278637764     
   1.9091883062676838       0.81431798968068492     
   1.9096548396106809       0.81399406547900333     
   1.9101213729536781       0.81367027013005577     
   1.9105879062966753       0.81334660358258692     
   1.9110544396396727       0.81302306578536077     
   1.9115209729826699       0.81269965668716226     
   1.9119875063256671       0.81237637623679648     
   1.9124540396686642       0.81205322438309002     
   1.9129205730116616       0.81173020107488747     
   1.9133871063546588       0.81140730626105695     
   1.9138536396976560       0.81108453989048312     
   1.9143201730406532       0.81076190191207420     
   1.9147867063836506       0.81043939227475725     
   1.9152532397266477       0.81011701092747923     
   1.9157197730696449       0.80979475781920929     
   1.9161863064126421       0.80947263289893456     
   1.9166528397556395       0.80915063611566374     
   1.9171193730986367       0.80882876741842624     
   1.9175859064416338       0.80850702675627084     
   1.9180524397846310       0.80818541407826694     
   1.9185189731276284       0.80786392933350371     
   1.9189855064706256       0.80754257247109162     
   1.9194520398136228       0.80722134344015983     
   1.9199185731566200       0.80690024218986034     
   1.9203851064996174       0.80657926866936203     
   1.9208516398426145       0.80625842282785687     
   1.9213181731856117       0.80593770461455483     
   1.9217847065286089       0.80561711397868807     
   1.9222512398716063       0.80529665086950741     
   1.9227177732146035       0.80497631523628455     
   1.9231843065576006       0.80465610702831114     
   1.9236508399005978       0.80433602619489952     
   1.9241173732435952       0.80401607268538200     
   1.9245839065865924       0.80369624644910953     
   1.9250504399295896       0.80337654743545583     
   1.9255169732725868       0.80305697559381228     
   1.9259835066155842       0.80273753087359268     
   1.9264500399585813       0.80241821322422946     
   1.9269165733015785       0.80209902259517551     
   1.9273831066445759       0.80177995893590304     
   1.9278496399875731       0.80146102219590643     
   1.9283161733305703       0.80114221232469818     
   1.9287827066735674       0.80082352927181177     
   1.9292492400165648       0.80050497298680023     
   1.9297157733595620       0.80018654341923823     
   1.9301823067025592       0.79986824051871774     
   1.9306488400455564       0.79955006423485242     
   1.9311153733885538       0.79923201451727610     
   1.9315819067315509       0.79891409131564295     
   1.9320484400745481       0.79859629457962644     
   1.9325149734175453       0.79827862425892016     
   1.9329815067605427       0.79796108030323720     
   1.9334480401035399       0.79764366266231213     
   1.9339145734465371       0.79732637128589767     
   1.9343811067895342       0.79700920612376824     
   1.9348476401325316       0.79669216712571655     
   1.9353141734755288       0.79637525424155775     
   1.9357807068185260       0.79605846742112418     
   1.9362472401615232       0.79574180661427041     
   1.9367137735045206       0.79542527177086797     
   1.9371803068475177       0.79510886284081284     
   1.9376468401905149       0.79479257977401618     
   1.9381133735335121       0.79447642252041228     
   1.9385799068765095       0.79416039102995428     
   1.9390464402195067       0.79384448525261508     
   1.9395129735625039       0.79352870513838869     
   1.9399795069055010       0.79321305063728598     
   1.9404460402484984       0.79289752169934180     
   1.9409125735914956       0.79258211827460734     
   1.9413791069344928       0.79226684031315509     
   1.9418456402774900       0.79195168776507840     
   1.9423121736204874       0.79163666058048887     
   1.9427787069634845       0.79132175870951926     
   1.9432452403064817       0.79100698210232057     
   1.9437117736494789       0.79069233070906486     
   1.9441783069924763       0.79037780447994388     
   1.9446448403354735       0.79006340336516911     
   1.9451113736784706       0.78974912731497171     
   1.9455779070214678       0.78943497627960213     
   1.9460444403644652       0.78912095020933137     
   1.9465109737074624       0.78880704905444976     
   1.9469775070504596       0.78849327276526815     
   1.9474440403934568       0.78817962129211716     
   1.9479105737364542       0.78786609458534540     
   1.9483771070794513       0.78755269259532279     
   1.9488436404224485       0.78723941527243901     
   1.9493101737654457       0.78692626256710285     
   1.9497767071084431       0.78661323442974329     
   1.9502432404514403       0.78630033081080863     
   1.9507097737944374       0.78598755166076739     
   1.9511763071374346       0.78567489693010717     
   1.9516428404804320       0.78536236656933600     
   1.9521093738234292       0.78504996052898091     
   1.9525759071664264       0.78473767875958889     
   1.9530424405094235       0.78442552121172671     
   1.9535089738524209       0.78411348783598045     
   1.9539755071954181       0.78380157858295674     
   1.9544420405384153       0.78348979340328040     
   1.9549085738814125       0.78317813224759725     
   1.9553751072244099       0.78286659506657208     
   1.9558416405674071       0.78255518181088923     
   1.9563081739104042       0.78224389243125358     
   1.9567747072534014       0.78193272687838744     
   1.9572412405963988       0.78162168510303520     
   1.9577077739393960       0.78131076705596003     
   1.9581743072823932       0.78099997268794408     
   1.9586408406253903       0.78068930194978925     
   1.9591073739683877       0.78037875479231722     
   1.9595739073113849       0.78006833116637031     
   1.9600404406543821       0.77975803102280750     
   1.9605069739973793       0.77944785431251062     
   1.9609735073403767       0.77913780098637875     
   1.9614400406833739       0.77882787099533213     
   1.9619065740263710       0.77851806429030868     
   1.9623731073693682       0.77820838082226818     
   1.9628396407123656       0.77789882054218629     
   1.9633061740553628       0.77758938340106343     
   1.9637727073983600       0.77728006934991445     
   1.9642392407413571       0.77697087833977729     
   1.9647057740843545       0.77666181032170611     
   1.9651723074273517       0.77635286524677738     
   1.9656388407703489       0.77604404306608610     
   1.9661053741133461       0.77573534373074615     
   1.9665719074563435       0.77542676719189119     
   1.9670384407993406       0.77511831340067527     
   1.9675049741423378       0.77480998230827014     
   1.9679715074853350       0.77450177386586783     
   1.9684380408283324       0.77419368802468058     
   1.9689045741713296       0.77388572473593809     
   1.9693711075143268       0.77357788395089200     
   1.9698376408573239       0.77327016562081119     
   1.9703041742003213       0.77296256969698440     
   1.9707707075433185       0.77265509613072059     
   1.9712372408863157       0.77234774487334779     
   1.9717037742293129       0.77204051587621203     
   1.9721703075723103       0.77173340909068089     
   1.9726368409153074       0.77142642446813969     
   1.9731033742583046       0.77111956195999420     
   1.9735699076013018       0.77081282151766839     
   1.9740364409442992       0.77050620309260642     
   1.9745029742872964       0.77019970663627046     
   1.9749695076302936       0.76989333210014488     
   1.9754360409732907       0.76958707943573001     
   1.9759025743162881       0.76928094859454699     
   1.9763691076592853       0.76897493952813645     
   1.9768356410022825       0.76866905218805837     
   1.9773021743452797       0.76836328652589136     
   1.9777687076882771       0.76805764249323261     
   1.9782352410312742       0.76775212004170101     
   1.9787017743742714       0.76744671912293261     
   1.9791683077172686       0.76714143968858250     
   1.9796348410602660       0.76683628169032758     
   1.9801013744032632       0.76653124507986048     
   1.9805679077462603       0.76622632980889616     
   1.9810344410892575       0.76592153582916600     
   1.9815009744322549       0.76561686309242272     
   1.9819675077752521       0.76531231155043700     
   1.9824340411182493       0.76500788115500085     
   1.9829005744612465       0.76470357185792137     
   1.9833671078042439       0.76439938361102833     
   1.9838336411472410       0.76409531636617012     
   1.9843001744902382       0.76379137007521303     
   1.9847667078332354       0.76348754469004354     
   1.9852332411762328       0.76318384016256624     
   1.9856997745192300       0.76288025644470636     
   1.9861663078622271       0.76257679348840735     
   1.9866328412052243       0.76227345124563173     
   1.9870993745482217       0.76197022966836103     
   1.9875659078912189       0.76166712870859654     
   1.9880324412342161       0.76136414831835819     
   1.9884989745772133       0.76106128844968512     
   1.9889655079202107       0.76075854905463436     
   1.9894320412632078       0.76045593008528456     
   1.9898985746062050       0.76015343149373094     
   1.9903651079492022       0.75985105323209001     
   1.9908316412921996       0.75954879525249464     
   1.9912981746351968       0.75924665750709908     
   1.9917647079781939       0.75894463994807582     
   1.9922312413211911       0.75864274252761599     
   1.9926977746641885       0.75834096519793037     
   1.9931643080071857       0.75803930791124852     
   1.9936308413501829       0.75773777061981862     
   1.9940973746931800       0.75743635327590764     
   1.9945639080361774       0.75713505583180329     
   1.9950304413791746       0.75683387823981019     
   1.9954969747221718       0.75653282045225267     
   1.9959635080651690       0.75623188242147477     
   1.9964300414081664       0.75593106409983879     
   1.9968965747511636       0.75563036543972484     
   1.9973631080941607       0.75532978639353476     
   1.9978296414371579       0.75502932691368729     
   1.9982961747801553       0.75472898695261947     
   1.9987627081231525       0.75442876646278934     
   1.9992292414661497       0.75412866539667267     
   1.9996957748091468       0.75382868370676437     
   2.0001623081521442       0.75352882134557786     
   2.0006288414951414       0.75322907826564600     
   2.0010953748381386       0.75292945441951997     
   2.0015619081811358       0.75262994975977138     
   2.0020284415241330       0.75233056423898781     
   2.0024949748671301       0.75203129780977818     
   2.0029615082101278       0.75173215042476882     
   2.0034280415531249       0.75143312203660673     
   2.0038945748961221       0.75113421259795554     
   2.0043611082391193       0.75083542206149889     
   2.0048276415821165       0.75053675037993905     
   2.0052941749251136       0.75023819750599829     
   2.0057607082681108       0.74993976339241419     
   2.0062272416111080       0.74964144799194765     
   2.0066937749541056       0.74934325125737511     
   2.0071603082971028       0.74904517314149299     
   2.0076268416401000       0.74874721359711660     
   2.0080933749830971       0.74844937257707977     
   2.0085599083260943       0.74815165003423456     
   2.0090264416690915       0.74785404592145277     
   2.0094929750120887       0.74755656019162486     
   2.0099595083550859       0.74725919279765873     
   2.0104260416980835       0.74696194369248203     
   2.0108925750410807       0.74666481282904240     
   2.0113591083840778       0.74636780016030346     
   2.0118256417270750       0.74607090563924972     
   2.0122921750700722       0.74577412921888253     
   2.0127587084130694       0.74547747085222460     
   2.0132252417560665       0.74518093049231415     
   2.0136917750990637       0.74488450809221096     
   2.0141583084420613       0.74458820360499134     
   2.0146248417850585       0.74429201698375114     
   2.0150913751280557       0.74399594818160575     
   2.0155579084710529       0.74369999715168722     
   2.0160244418140500       0.74340416384714814     
   2.0164909751570472       0.74310844822115862     
   2.0169575085000444       0.74281285022690768     
   2.0174240418430416       0.74251736981760275     
   2.0178905751860392       0.74222200694646934     
   2.0183571085290364       0.74192676156675430     
   2.0188236418720336       0.74163163363172013     
   2.0192901752150307       0.74133662309464865     
   2.0197567085580279       0.74104172990884065     
   2.0202232419010251       0.74074695402761603     
   2.0206897752440223       0.74045229540431134     
   2.0211563085870194       0.74015775399228356     
   2.0216228419300171       0.73986332974490743     
   2.0220893752730142       0.73956902261557711     
   2.0225559086160114       0.73927483255770399     
   2.0230224419590086       0.73898075952471931     
   2.0234889753020058       0.73868680347007032     
   2.0239555086450030       0.73839296434722634     
   2.0244220419880001       0.73809924210967348     
   2.0248885753309973       0.73780563671091515     
   2.0253551086739949       0.73751214810447530     
   2.0258216420169921       0.73721877624389476     
   2.0262881753599893       0.73692552108273501     
   2.0267547087029865       0.73663238257457331     
   2.0272212420459836       0.73633936067300665     
   2.0276877753889808       0.73604645533165114     
   2.0281543087319780       0.73575366650414042     
   2.0286208420749752       0.73546099414412647     
   2.0290873754179728       0.73516843820528033     
   2.0295539087609700       0.73487599864129116     
   2.0300204421039671       0.73458367540586744     
   2.0304869754469643       0.73429146845273396     
   2.0309535087899615       0.73399937773563551     
   2.0314200421329587       0.73370740320833550     
   2.0318865754759559       0.73341554482461446     
   2.0323531088189530       0.73312380253827292     
   2.0328196421619507       0.73283217630312691     
   2.0332861755049478       0.73254066607301538     
   2.0337527088479450       0.73224927180179189     
   2.0342192421909422       0.73195799344332935     
   2.0346857755339394       0.73166683095151908     
   2.0351523088769365       0.73137578428027150     
   2.0356188422199337       0.73108485338351437     
   2.0360853755629309       0.73079403821519451     
   2.0365519089059285       0.73050333872927586     
   2.0370184422489257       0.73021275487974213     
   2.0374849755919229       0.72992228662059477     
   2.0379515089349201       0.72963193390585324     
   2.0384180422779172       0.72934169668955562     
   2.0388845756209144       0.72905157492575801     
   2.0393511089639116       0.72876156856853536     
   2.0398176423069088       0.72847167757197995     
   2.0402841756499064       0.72818190189020227     
   2.0407507089929036       0.72789224147733389     
   2.0412172423359007       0.72760269628751972     
   2.0416837756788979       0.72731326627492743     
   2.0421503090218951       0.72702395139374010     
   2.0426168423648923       0.72673475159815992     
   2.0430833757078894       0.72644566684240841     
   2.0435499090508866       0.72615669708072272     
   2.0440164423938842       0.72586784226736045     
   2.0444829757368814       0.72557910235659762     
   2.0449495090798786       0.72529047730272667     
   2.0454160424228758       0.72500196706005893     
   2.0458825757658730       0.72471357158292382     
   2.0463491091088701       0.72442529082566987     
   2.0468156424518673       0.72413712474266223     
   2.0472821757948645       0.72384907328828618     
   2.0477487091378621       0.72356113641694231     
   2.0482152424808593       0.72327331408305262     
   2.0486817758238565       0.72298560624105468     
   2.0491483091668536       0.72269801284540602     
   2.0496148425098508       0.72241053385058018     
   2.0500813758528480       0.72212316921107100     
   2.0505479091958452       0.72183591888138898     
   2.0510144425388424       0.72154878281606338     
   2.0514809758818400       0.72126176096964056     
   2.0519475092248372       0.72097485329668720     
   2.0524140425678343       0.72068805975178629     
   2.0528805759108315       0.72040138028953871     
   2.0533471092538287       0.72011481486456397     
   2.0538136425968259       0.71982836343149947     
   2.0542801759398230       0.71954202594500094     
   2.0547467092828202       0.71925580235974229     
   2.0552132426258178       0.71896969263041388     
   2.0556797759688150       0.71868369671172683     
   2.0561463093118122       0.71839781455840823     
   2.0566128426548094       0.71811204612520385     
   2.0570793759978065       0.71782639136687654     
   2.0575459093408037       0.71754085023820946     
   2.0580124426838009       0.71725542269400056     
   2.0584789760267981       0.71697010868906874     
   2.0589455093697957       0.71668490817824837     
   2.0594120427127929       0.71639982111639411     
   2.0598785760557901       0.71611484745837717     
   2.0603451093987872       0.71582998715908686     
   2.0608116427417844       0.71554524017343113     
   2.0612781760847816       0.71526060645633482     
   2.0617447094277788       0.71497608596274109     
   2.0622112427707759       0.71469167864761107     
   2.0626777761137736       0.71440738446592411     
   2.0631443094567707       0.71412320337267732     
   2.0636108427997679       0.71383913532288557     
   2.0640773761427651       0.71355518027158127     
   2.0645439094857623       0.71327133817381583     
   2.0650104428287595       0.71298760898465774     
   2.0654769761717566       0.71270399265919260     
   2.0659435095147538       0.71242048915252598     
   2.0664100428577514       0.71213709841977824     
   2.0668765762007486       0.71185382041609213     
   2.0673431095437458       0.71157065509662354     
   2.0678096428867430       0.71128760241654831     
   2.0682761762297401       0.71100466233106030     
   2.0687427095727373       0.71072183479537154     
   2.0692092429157345       0.71043911976470986     
   2.0696757762587317       0.71015651719432327     
   2.0701423096017293       0.70987402703947600     
   2.0706088429447265       0.70959164925545160     
   2.0710753762877236       0.70930938379754960     
   2.0715419096307208       0.70902723062108863     
   2.0720084429737180       0.70874518968140421     
   2.0724749763167152       0.70846326093384959     
   2.0729415096597124       0.70818144433379715     
   2.0734080430027095       0.70789973983663590     
   2.0738745763457072       0.70761814739777285     
   2.0743411096887043       0.70733666697263253     
   2.0748076430317015       0.70705529851665661     
   2.0752741763746987       0.70677404198530702     
   2.0757407097176959       0.70649289733406029     
   2.0762072430606930       0.70621186451841289     
   2.0766737764036902       0.70593094349387686     
   2.0771403097466874       0.70565013421598377     
   2.0776068430896850       0.70536943664028240     
   2.0780733764326822       0.70508885072233951     
   2.0785399097756794       0.70480837641773897     
   2.0790064431186766       0.70452801368208218     
   2.0794729764616737       0.70424776247098786     
   2.0799395098046709       0.70396762274009461     
   2.0804060431476681       0.70368759444505613     
   2.0808725764906653       0.70340767754154421     
   2.0813391098336629       0.70312787198524995     
   2.0818056431766601       0.70284817773187991     
   2.0822721765196572       0.70256859473715982     
   2.0827387098626544       0.70228912295683255     
   2.0832052432056516       0.70200976234665846     
   2.0836717765486488       0.70173051286241483     
   2.0841383098916459       0.70145137445989836     
   2.0846048432346431       0.70117234709492149     
   2.0850713765776407       0.70089343072331478     
   2.0855379099206379       0.70061462530092677     
   2.0860044432636351       0.70033593078362455     
   2.0864709766066323       0.70005734712728918     
   2.0869375099496295       0.69977887428782382     
   2.0874040432926266       0.69950051222114629     
   2.0878705766356238       0.69922226088319173     
   2.0883371099786210       0.69894412022991492     
   2.0888036433216186       0.69866609021728576     
   2.0892701766646158       0.69838817080129423     
   2.0897367100076130       0.69811036193794607     
   2.0902032433506101       0.69783266358326479     
   2.0906697766936073       0.69755507569329078     
   2.0911363100366045       0.69727759822408375     
   2.0916028433796017       0.69700023113171894     
   2.0920693767225989       0.69672297437229092     
   2.0925359100655965       0.69644582790190968     
   2.0930024434085936       0.69616879167670365     
   2.0934689767515908       0.69589186565281991     
   2.0939355100945880       0.69561504978642086     
   2.0944020434375852       0.69533834403368788     
   2.0948685767805824       0.69506174835081869     
   2.0953351101235795       0.69478526269402985     
   2.0958016434665767       0.69450888701955349     
   2.0962681768095743       0.69423262128363983     
   2.0967347101525715       0.69395646544255796     
   2.0972012434955687       0.69368041945259340     
   2.0976677768385659       0.69340448327004722     
   2.0981343101815630       0.69312865685124048     
   2.0986008435245602       0.69285294015251031     
   2.0990673768675574       0.69257733313021186     
   2.0995339102105546       0.69230183574071691     
   2.1000004435535522       0.69202644794041546     
   2.1004669768965494       0.69175116968571437     
   2.1009335102395466       0.69147600093303696     
   2.1014000435825437       0.69120094163882606     
   2.1018665769255409       0.69092599175954006     
   2.1023331102685381       0.69065115125165510     
   2.1027996436115353       0.69037642007166378     
   2.1032661769545329       0.69010179817607886     
   2.1037327102975301       0.68982728552142647     
   2.1041992436405272       0.68955288206425369     
   2.1046657769835244       0.68927858776112161     
   2.1051323103265216       0.68900440256861240     
   2.1055988436695188       0.68873032644332111     
   2.1060653770125159       0.68845635934186267     
   2.1065319103555131       0.68818250122086999     
   2.1069984436985107       0.68790875203699064     
   2.1074649770415079       0.68763511174689262     
   2.1079315103845051       0.68736158030725814     
   2.1083980437275023       0.68708815767478759     
   2.1088645770704995       0.68681484380620106     
   2.1093311104134966       0.68654163865823037     
   2.1097976437564938       0.68626854218763089     
   2.1102641770994910       0.68599555435117143     
   2.1107307104424886       0.68572267510563778     
   2.1111972437854858       0.68544990440783471     
   2.1116637771284830       0.68517724221458320     
   2.1121303104714801       0.68490468848272179     
   2.1125968438144773       0.68463224316910609     
   2.1130633771574745       0.68435990623060861     
   2.1135299105004717       0.68408767762411848     
   2.1139964438434689       0.68381555730654331     
   2.1144629771864665       0.68354354523480720     
   2.1149295105294637       0.68327164136585150     
   2.1153960438724608       0.68299984565663474     
   2.1158625772154580       0.68272815806413212     
   2.1163291105584552       0.68245657854533559     
   2.1167956439014524       0.68218510705725610     
   2.1172621772444495       0.68191374355691969     
   2.1177287105874467       0.68164248800137051     
   2.1181952439304443       0.68137134034766933     
   2.1186617772734415       0.68110030055289494     
   2.1191283106164387       0.68082936857414145     
   2.1195948439594359       0.68055854436852203     
   2.1200613773024330       0.68028782789316478     
   2.1205279106454302       0.68001721910521751     
   2.1209944439884274       0.67974671796184338     
   2.1214609773314246       0.67947632442022154     
   2.1219275106744222       0.67920603843754990     
   2.1223940440174194       0.67893585997104366     
   2.1228605773604166       0.67866578897793484     
   2.1233271107034137       0.67839582541547017     
   2.1237936440464109       0.67812596924091662     
   2.1242601773894081       0.67785622041155524     
   2.1247267107324053       0.67758657888468721     
   2.1251932440754024       0.67731704461762809     
   2.1256597774184001       0.67704761756771081     
   2.1261263107613972       0.67677829769228726     
   2.1265928441043944       0.67650908494872397     
   2.1270593774473916       0.67623997929440594     
   2.1275259107903888       0.67597098068673367     
   2.1279924441333860       0.67570208908312590     
   2.1284589774763831       0.67543330444101757     
   2.1289255108193803       0.67516462671786115     
   2.1293920441623779       0.67489605587112533     
   2.1298585775053751       0.67462759185829613     
   2.1303251108483723       0.67435923463687708     
   2.1307916441913695       0.67409098416438684     
   2.1312581775343666       0.67382284039836404     
   2.1317247108773638       0.67355480329635975     
   2.1321912442203610       0.67328687281594590     
   2.1326577775633582       0.67301904891471021     
   2.1331243109063558       0.67275133155025568     
   2.1335908442493530       0.67248372068020423     
   2.1340573775923501       0.67221621626219352     
   2.1345239109353473       0.67194881825387898     
   2.1349904442783445       0.67168152661293157     
   2.1354569776213417       0.67141434129703959     
   2.1359235109643389       0.67114726226390931     
   2.1363900443073360       0.67088028947126133     
   2.1368565776503337       0.67061342287683579     
   2.1373231109933308       0.67034666243838814     
   2.1377896443363280       0.67008000811369095     
   2.1382561776793252       0.66981345986053409     
   2.1387227110223224       0.66954701763672309     
   2.1391892443653195       0.66928068140008068     
   2.1396557777083167       0.66901445110844715     
   2.1401223110513139       0.66874832671967843     
   2.1405888443943115       0.66848230819164767     
   2.1410553777373087       0.66821639548224654     
   2.1415219110803059       0.66795058854937961     
   2.1419884444233031       0.66768488735097209     
   2.1424549777663002       0.66741929184496329     
   2.1429215111092974       0.66715380198930918     
   2.1433880444522946       0.66688841774198593     
   2.1438545777952918       0.66662313906098236     
   2.1443211111382894       0.66635796590430540     
   2.1447876444812866       0.66609289822998030     
   2.1452541778242837       0.66582793599604551     
   2.1457207111672809       0.66556307916056034     
   2.1461872445102781       0.66529832768159758     
   2.1466537778532753       0.66503368151724718     
   2.1471203111962724       0.66476914062561787     
   2.1475868445392696       0.66450470496483305     
   2.1480533778822672       0.66424037449303219     
   2.1485199112252644       0.66397614916837389     
   2.1489864445682616       0.66371202894903158     
   2.1494529779112588       0.66344801379319596     
   2.1499195112542560       0.66318410365907410     
   2.1503860445972531       0.66292029850488920     
   2.1508525779402503       0.66265659828888235     
   2.1513191112832475       0.66239300296931014     
   2.1517856446262451       0.66212951250444618     
   2.1522521779692423       0.66186612685258028     
   2.1527187113122395       0.66160284597202035     
   2.1531852446552366       0.66133966982108872     
   2.1536517779982338       0.66107659835812582     
   2.1541183113412310       0.66081363154148831     
   2.1545848446842282       0.66055076932954870     
   2.1550513780272254       0.66028801168069706     
   2.1555179113702230       0.66002535855333977     
   2.1559844447132201       0.65976280990589864     
   2.1564509780562173       0.65950036569681458     
   2.1569175113992145       0.65923802588454095     
   2.1573840447422117       0.65897579042755272     
   2.1578505780852089       0.65871365928433778     
   2.1583171114282060       0.65845163241340054     
   2.1587836447712032       0.65818970977326408     
   2.1592501781142008       0.65792789132246599     
   2.1597167114571980       0.65766617701956198     
   2.1601832448001952       0.65740456682312232     
   2.1606497781431924       0.65714306069173567     
   2.1611163114861895       0.65688165858400649     
   2.1615828448291867       0.65662036045855476     
   2.1620493781721839       0.65635916627401847     
   2.1625159115151811       0.65609807598905068     
   2.1629824448581787       0.65583708956232178     
   2.1634489782011759       0.65557620695251884     
   2.1639155115441731       0.65531542811834365     
   2.1643820448871702       0.65505475301851690     
   2.1648485782301674       0.65479418161177405     
   2.1653151115731646       0.65453371385686676     
   2.1657816449161618       0.65427334971256479     
   2.1662481782591589       0.65401308913765233     
   2.1667147116021566       0.65375293209093077     
   2.1671812449451537       0.65349287853121885     
   2.1676477782881509       0.65323292841735037     
   2.1681143116311481       0.65297308170817625     
   2.1685808449741453       0.65271333836256273     
   2.1690473783171424       0.65245369833939337     
   2.1695139116601396       0.65219416159756860     
   2.1699804450031368       0.65193472809600372     
   2.1704469783461344       0.65167539779363137     
   2.1709135116891316       0.65141617064940027     
   2.1713800450321288       0.65115704662227514     
   2.1718465783751260       0.65089802567123844     
   2.1723131117181231       0.65063910775528722     
   2.1727796450611203       0.65038029283343501     
   2.1732461784041175       0.65012158086471272     
   2.1737127117471147       0.64986297180816643     
   2.1741792450901123       0.64960446562285945     
   2.1746457784331095       0.64934606226787173     
   2.1751123117761066       0.64908776170229754     
   2.1755788451191038       0.64882956388524882     
   2.1760453784621010       0.64857146877585370     
   2.1765119118050982       0.64831347633325698     
   2.1769784451480954       0.64805558651661865     
   2.1774449784910925       0.64779779928511549     
   2.1779115118340902       0.64754011459794047     
   2.1783780451770873       0.64728253241430300     
   2.1788445785200845       0.64702505269342847     
   2.1793111118630817       0.64676767539455848     
   2.1797776452060789       0.64651040047695041     
   2.1802441785490760       0.64625322789988005     
   2.1807107118920732       0.64599615762263640     
   2.1811772452350704       0.64573918960452525     
   2.1816437785780680       0.64548232380487069     
   2.1821103119210652       0.64522556018301114     
   2.1825768452640624       0.64496889869830099     
   2.1830433786070595       0.64471233931011285     
   2.1835099119500567       0.64445588197783232     
   2.1839764452930539       0.64419952666086444     
   2.1844429786360511       0.64394327331862788     
   2.1849095119790483       0.64368712191055899     
   2.1853760453220459       0.64343107239610975     
   2.1858425786650431       0.64317512473474781     
   2.1863091120080402       0.64291927888595768     
   2.1867756453510374       0.64266353480923966     
   2.1872421786940346       0.64240789246410934     
   2.1877087120370318       0.64215235181010122     
   2.1881752453800289       0.64189691280676231     
   2.1886417787230261       0.64164157541365752     
   2.1891083120660237       0.64138633959036762     
   2.1895748454090209       0.64113120529648959     
   2.1900413787520181       0.64087617249163764     
   2.1905079120950153       0.64062124113543839     
   2.1909744454380125       0.64036641118753923     
   2.1914409787810096       0.64011168260759943     
   2.1919075121240068       0.63985705535529769     
   2.1923740454670040       0.63960252939032658     
   2.1928405788100016       0.63934810467239445     
   2.1933071121529988       0.63909378116122784     
   2.1937736454959960       0.63883955881656829     
   2.1942401788389931       0.63858543759817132     
   2.1947067121819903       0.63833141746581179     
   2.1951732455249875       0.63807749837927885     
   2.1956397788679847       0.63782368029837777     
   2.1961063122109818       0.63756996318292924     
   2.1965728455539795       0.63731634699277073     
   2.1970393788969766       0.63706283168775635     
   2.1975059122399738       0.63680941722775464     
   2.1979724455829710       0.63655610357265069     
   2.1984389789259682       0.63630289068234613     
   2.1989055122689654       0.63604977851675748     
   2.1993720456119625       0.63579676703581767     
   2.1998385789549597       0.63554385619947695     
   2.2003051122979573       0.63529104596769892     
   2.2007716456409545       0.63503833630046491     
   2.2012381789839517       0.63478572715777137     
   2.2017047123269489       0.63453321849963207     
   2.2021712456699460       0.63428081028607453     
   2.2026377790129432       0.63402850247714337     
   2.2031043123559404       0.63377629503289967     
   2.2035708456989376       0.63352418791341780     
   2.2040373790419352       0.63327218107879213     
   2.2045039123849324       0.63302027448912945     
   2.2049704457279296       0.63276846810455367     
   2.2054369790709267       0.63251676188520578     
   2.2059035124139239       0.63226515579124010     
   2.2063700457569211       0.63201364978282826     
   2.2068365790999183       0.63176224382015811     
   2.2073031124429154       0.63151093786343238     
   2.2077696457859131       0.63125973187286910     
   2.2082361791289102       0.63100862580870509     
   2.2087027124719074       0.63075761963118937     
   2.2091692458149046       0.63050671330058949     
   2.2096357791579018       0.63025590677718635     
   2.2101023125008989       0.63000520002127913     
   2.2105688458438961       0.62975459299318093     
   2.2110353791868933       0.62950408565322202     
   2.2115019125298909       0.62925367796174714     
   2.2119684458728881       0.62900336987911765     
   2.2124349792158853       0.62875316136571113     
   2.2129015125588825       0.62850305238191961     
   2.2133680459018796       0.62825304288815087     
   2.2138345792448768       0.62800313284483045     
   2.2143011125878740       0.62775332221239777     
   2.2147676459308712       0.62750361095130835     
   2.2152341792738688       0.62725399902203316     
   2.2157007126168660       0.62700448638506001     
   2.2161672459598631       0.62675507300089162     
   2.2166337793028603       0.62650575883004667     
   2.2171003126458575       0.62625654383305907     
   2.2175668459888547       0.62600742797047881     
   2.2180333793318519       0.62575841120287190     
   2.2184999126748490       0.62550949349081997     
   2.2189664460178466       0.62526067479491898     
   2.2194329793608438       0.62501195507578167     
   2.2198995127038410       0.62476333429403785     
   2.2203660460468382       0.62451481241033002     
   2.2208325793898354       0.62426638938531898     
   2.2212991127328325       0.62401806517967850     
   2.2217656460758297       0.62376983975410172     
   2.2222321794188269       0.62352171306929360     
   2.2226987127618245       0.62327368508597669     
   2.2231652461048217       0.62302575576488939     
   2.2236317794478189       0.62277792506678442     
   2.2240983127908160       0.62253019295243162     
   2.2245648461338132       0.62228255938261501     
   2.2250313794768104       0.62203502431813551     
   2.2254979128198076       0.62178758771980835     
   2.2259644461628048       0.62154024954846587     
   2.2264309795058024       0.62129300976495372     
   2.2268975128487996       0.62104586833013697     
   2.2273640461917967       0.62079882520489083     
   2.2278305795347939       0.62055188035011133     
   2.2282971128777911       0.62030503372670642     
   2.2287636462207883       0.62005828529560170     
   2.2292301795637854       0.61981163501773739     
   2.2296967129067826       0.61956508285406942     
   2.2301632462497802       0.61931862876556965     
   2.2306297795927774       0.61907227271322429     
   2.2310963129357746       0.61882601465803622     
   2.2315628462787718       0.61857985456102371     
   2.2320293796217689       0.61833379238322039     
   2.2324959129647661       0.61808782808567519     
   2.2329624463077633       0.61784196162945215     
   2.2334289796507605       0.61759619297563151     
   2.2338955129937581       0.61735052208530905     
   2.2343620463367553       0.61710494891959589     
   2.2348285796797525       0.61685947343961778     
   2.2352951130227496       0.61661409560651737     
   2.2357616463657468       0.61636881538145238     
   2.2362281797087440       0.61612363272559412     
   2.2366947130517412       0.61587854760013161     
   2.2371612463947383       0.61563355996626945     
   2.2376277797377360       0.61538866978522511     
   2.2380943130807331       0.61514387701823492     
   2.2385608464237303       0.61489918162654722     
   2.2390273797667275       0.61465458357142877     
   2.2394939131097247       0.61441008281415965     
   2.2399604464527219       0.61416567931603616     
   2.2404269797957190       0.61392137303836969     
   2.2408935131387162       0.61367716394248828     
   2.2413600464817138       0.61343305198973264     
   2.2418265798247110       0.61318903714146189     
   2.2422931131677082       0.61294511935904872     
   2.2427596465107054       0.61270129860388134     
   2.2432261798537025       0.61245757483736440     
   2.2436927131966997       0.61221394802091611     
   2.2441592465396969       0.61197041811597175     
   2.2446257798826941       0.61172698508398082     
   2.2450923132256917       0.61148364888640816     
   2.2455588465686889       0.61124040948473568     
   2.2460253799116860       0.61099726684045819     
   2.2464919132546832       0.61075422091508691     
   2.2469584465976804       0.61051127167014929     
   2.2474249799406776       0.61026841906718532     
   2.2478915132836748       0.61002566306775363     
   2.2483580466266719       0.60978300363342663     
   2.2488245799696696       0.60954044072579106     
   2.2492911133126667       0.60929797430645039     
   2.2497576466556639       0.60905560433702299     
   2.2502241799986611       0.60881333077914235     
   2.2506907133416583       0.60857115359445690     
   2.2511572466846554       0.60832907274463111     
   2.2516237800276526       0.60808708819134505     
   2.2520903133706498       0.60784519989629060     
   2.2525568467136474       0.60760340782117972     
   2.2530233800566446       0.60736171192773669     
   2.2534899133996418       0.60712011217770212     
   2.2539564467426390       0.60687860853283104     
   2.2544229800856361       0.60663720095489493     
   2.2548895134286333       0.60639588940567790     
   2.2553560467716305       0.60615467384698274     
   2.2558225801146277       0.60591355424062476     
   2.2562891134576253       0.60567253054843539     
   2.2567556468006225       0.60543160273226204     
   2.2572221801436196       0.60519077075396577     
   2.2576887134866168       0.60495003457542362     
   2.2581552468296140       0.60470939415852876     
   2.2586217801726112       0.60446884946518642     
   2.2590883135156083       0.60422840045732062     
   2.2595548468586055       0.60398804709686860     
   2.2600213802016031       0.60374778934578277     
   2.2604879135446003       0.60350762716603190     
   2.2609544468875975       0.60326756051959851     
   2.2614209802305947       0.60302758936847933     
   2.2618875135735919       0.60278771367468964     
   2.2623540469165890       0.60254793340025692     
   2.2628205802595862       0.60230824850722464     
   2.2632871136025834       0.60206865895765127     
   2.2637536469455810       0.60182916471361092     
   2.2642201802885782       0.60158976573719147     
   2.2646867136315754       0.60135046199049735     
   2.2651532469745725       0.60111125343564775     
   2.2656197803175697       0.60087214003477563     
   2.2660863136605669       0.60063312175003059     
   2.2665528470035641       0.60039419854357678     
   2.2670193803465613       0.60015537037759326     
   2.2674859136895589       0.59991663721427424     
   2.2679524470325561       0.59967799901582841     
   2.2684189803755532       0.59943945574448143     
   2.2688855137185504       0.59920100736247039     
   2.2693520470615476       0.59896265383205127     
   2.2698185804045448       0.59872439511549314     
   2.2702851137475419       0.59848623117507949     
   2.2707516470905391       0.59824816197311070     
   2.2712181804335367       0.59801018747190027     
   2.2716847137765339       0.59777230763377742     
   2.2721512471195311       0.59753452242108696     
   2.2726177804625283       0.59729683179618875     
   2.2730843138055254       0.59705923572145536     
   2.2735508471485226       0.59682173415927708     
   2.2740173804915198       0.59658432707205822     
   2.2744839138345170       0.59634701442221705     
   2.2749504471775146       0.59610979617218829     
   2.2754169805205118       0.59587267228442042     
   2.2758835138635090       0.59563564272137837     
   2.2763500472065061       0.59539870744554080     
   2.2768165805495033       0.59516186641940061     
   2.2772831138925005       0.59492511960546668     
   2.2777496472354977       0.59468846696626365     
   2.2782161805784953       0.59445190846432905     
   2.2786827139214925       0.59421544406221694     
   2.2791492472644896       0.59397907372249581     
   2.2796157806074868       0.59374279740774794     
   2.2800823139504840       0.59350661508057223     
   2.2805488472934812       0.59327052670358127     
   2.2810153806364784       0.59303453223940383     
   2.2814819139794755       0.59279863165068092     
   2.2819484473224732       0.59256282490007195     
   2.2824149806654703       0.59232711195024812     
   2.2828815140084675       0.59209149276389750     
   2.2833480473514647       0.59185596730372148     
   2.2838145806944619       0.59162053553243787     
   2.2842811140374590       0.59138519741277873     
   2.2847476473804562       0.59114995290748873     
   2.2852141807234534       0.59091480197933122     
   2.2856807140664510       0.59067974459108219     
   2.2861472474094482       0.59044478070553197     
   2.2866137807524454       0.59020991028548686     
   2.2870803140954425       0.58997513329376761     
   2.2875468474384397       0.58974044969320971     
   2.2880133807814369       0.58950585944666323     
   2.2884799141244341       0.58927136251699275     
   2.2889464474674313       0.58903695886707974     
   2.2894129808104289       0.58880264845981656     
   2.2898795141534261       0.58856843125811409     
   2.2903460474964232       0.58833430722489488     
   2.2908125808394204       0.58810027632309936     
   2.2912791141824176       0.58786633851568060     
   2.2917456475254148       0.58763249376560645     
   2.2922121808684119       0.58739874203586040     
   2.2926787142114091       0.58716508328943973     
   2.2931452475544067       0.58693151748935724     
   2.2936117808974039       0.58669804459864006     
   2.2940783142404011       0.58646466458033009     
   2.2945448475833983       0.58623137739748454     
   2.2950113809263955       0.58599818301317386     
   2.2954779142693926       0.58576508139048378     
   2.2959444476123898       0.58553207249251571     
   2.2964109809553870       0.58529915628238427     
   2.2968775142983846       0.58506633272322028     
   2.2973440476413818       0.58483360177816801     
   2.2978105809843790       0.58460096341038714     
   2.2982771143273761       0.58436841758305147     
   2.2987436476703733       0.58413596425934866     
   2.2992101810133705       0.58390360340248382     
   2.2996767143563677       0.58367133497567314     
   2.3001432476993648       0.58343915894215048     
   2.3006097810423625       0.58320707526516269     
   2.3010763143853596       0.58297508390797104     
   2.3015428477283568       0.58274318483385268     
   2.3020093810713540       0.58251137800609776     
   2.3024759144143512       0.58227966338801274     
   2.3029424477573484       0.58204804094291718     
   2.3034089811003455       0.58181651063414608     
   2.3038755144433427       0.58158507242504998     
   2.3043420477863403       0.58135372627899040     
   2.3048085811293375       0.58112247215934820     
   2.3052751144723347       0.58089131002951566     
   2.3057416478153319       0.58066023985289994     
   2.3062081811583290       0.58042926159292385     
   2.3066747145013262       0.58019837521302420     
   2.3071412478443234       0.57996758067665233     
   2.3076077811873206       0.57973687794727446     
   2.3080743145303182       0.57950626698836971     
   2.3085408478733154       0.57927574776343382     
   2.3090073812163125       0.57904532023597632     
   2.3094739145593097       0.57881498436952150     
   2.3099404479023069       0.57858474012760652     
   2.3104069812453041       0.57835458747378643     
   2.3108735145883013       0.57812452637162681     
   2.3113400479312984       0.57789455678471047     
   2.3118065812742961       0.57766467867663396     
   2.3122731146172932       0.57743489201100751     
   2.3127396479602904       0.57720519675145732     
   2.3132061813032876       0.57697559286162270     
   2.3136727146462848       0.57674608030515828     
   2.3141392479892819       0.57651665904573313     
   2.3146057813322791       0.57628732904703051     
   2.3150723146752763       0.57605809027274746     
   2.3155388480182739       0.57582894268659612     
   2.3160053813612711       0.57559988625230396     
   2.3164719147042683       0.57537092093361109     
   2.3169384480472655       0.57514204669427382     
   2.3174049813902626       0.57491326349806071     
   2.3178715147332598       0.57468457130875739     
   2.3183380480762570       0.57445597009016192     
   2.3188045814192542       0.57422745980608703     
   2.3192711147622518       0.57399904042036032     
   2.3197376481052490       0.57377071189682405     
   2.3202041814482461       0.57354247419933446     
   2.3206707147912433       0.57331432729176157     
   2.3211372481342405       0.57308627113799160     
   2.3216037814772377       0.57285830570192231     
   2.3220703148202348       0.57263043094746824     
   2.3225368481632320       0.57240264683855724     
   2.3230033815062296       0.57217495333913115     
   2.3234699148492268       0.57194735041314804     
   2.3239364481922240       0.57171983802457804     
   2.3244029815352212       0.57149241613740753     
   2.3248695148782184       0.57126508471563542     
   2.3253360482212155       0.57103784372327526     
   2.3258025815642127       0.57081069312435662     
   2.3262691149072099       0.57058363288292191     
   2.3267356482502075       0.57035666296302734     
   2.3272021815932047       0.57012978332874509     
   2.3276687149362019       0.56990299394416055     
   2.3281352482791990       0.56967629477337312     
   2.3286017816221962       0.56944968578049771     
   2.3290683149651934       0.56922316692966224     
   2.3295348483081906       0.56899673818500962     
   2.3300013816511878       0.56877039951069641     
   2.3304679149941854       0.56854415087089372     
   2.3309344483371826       0.56831799222978829     
   2.3314009816801797       0.56809192355157845     
   2.3318675150231769       0.56786594480047914     
   2.3323340483661741       0.56764005594071731     
   2.3328005817091713       0.56741425693653713     
   2.3332671150521684       0.56718854775219385     
   2.3337336483951656       0.56696292835195838     
   2.3342001817381632       0.56673739870011630     
   2.3346667150811604       0.56651195876096716     
   2.3351332484241576       0.56628660849882417     
   2.3355997817671548       0.56606134787801443     
   2.3360663151101519       0.56583617686288057     
   2.3365328484531491       0.56561109541777821     
   2.3369993817961463       0.56538610350707708     
   2.3374659151391435       0.56516120109516321     
   2.3379324484821411       0.56493638814643432     
   2.3383989818251383       0.56471166462530231     
   2.3388655151681355       0.56448703049619542     
   2.3393320485111326       0.56426248572355353     
   2.3397985818541298       0.56403803027183241     
   2.3402651151971270       0.56381366410550171     
   2.3407316485401242       0.56358938718904483     
   2.3411981818831213       0.56336519948695829     
   2.3416647152261190       0.56314110096375469     
   2.3421312485691161       0.56291709158395975     
   2.3425977819121133       0.56269317131211360     
   2.3430643152551105       0.56246934011276994     
   2.3435308485981077       0.56224559795049689     
   2.3439973819411049       0.56202194478987744     
   2.3444639152841020       0.56179838059550657     
   2.3449304486270992       0.56157490533199572     
   2.3453969819700968       0.56135151896396895     
   2.3458635153130940       0.56112822145606522     
   2.3463300486560912       0.56090501277293681     
   2.3467965819990884       0.56068189287925008     
   2.3472631153420855       0.56045886173968662     
   2.3477296486850827       0.56023591931894123     
   2.3481961820280799       0.56001306558172226     
   2.3486627153710771       0.55979030049275236     
   2.3491292487140747       0.55956762401676829     
   2.3495957820570719       0.55934503611852182     
   2.3500623154000690       0.55912253676277712     
   2.3505288487430662       0.55890012591431437     
   2.3509953820860634       0.55867780353792484     
   2.3514619154290606       0.55845556959841691     
   2.3519284487720578       0.55823342406061061     
   2.3523949821150549       0.55801136688934239     
   2.3528615154580526       0.55778939804945893     
   2.3533280488010497       0.55756751750582489     
   2.3537945821440469       0.55734572522331682     
   2.3542611154870441       0.55712402116682547     
   2.3547276488300413       0.55690240530125579     
   2.3551941821730384       0.55668087759152651     
   2.3556607155160356       0.55645943800257081     
   2.3561272488590328       0.55623808649933493     
   2.3565937822020304       0.55601682304677980     
   2.3570603155450276       0.55579564760987998     
   2.3575268488880248       0.55557456015362339     
   2.3579933822310220       0.55535356064301389     
   2.3584599155740191       0.55513264904306736     
   2.3589264489170163       0.55491182531881245     
   2.3593929822600135       0.55469108943529555     
   2.3598595156030107       0.55447044135757440     
   2.3603260489460083       0.55424988105071959     
   2.3607925822890055       0.55402940847981841     
   2.3612591156320026       0.55380902360997142     
   2.3617256489749998       0.55358872640629042     
   2.3621921823179970       0.55336851683390376     
   2.3626587156609942       0.55314839485795242     
   2.3631252490039913       0.55292836044359350     
   2.3635917823469885       0.55270841355599343     
   2.3640583156899861       0.55248855416033704     
   2.3645248490329833       0.55226878222182074     
   2.3649913823759805       0.55204909770565547     
   2.3654579157189777       0.55182950057706559     
   2.3659244490619749       0.55160999080128958     
   2.3663909824049720       0.55139056834357969     
   2.3668575157479692       0.55117123316920180     
   2.3673240490909664       0.55095198524343514     
   2.3677905824339640       0.55073282453157479     
   2.3682571157769612       0.55051375099892719     
   2.3687236491199584       0.55029476461081372     
   2.3691901824629555       0.55007586533257014     
   2.3696567158059527       0.54985705312954425     
   2.3701232491489499       0.54963832796709988     
   2.3705897824919471       0.54941968981061196     
   2.3710563158349443       0.54920113862547182     
   2.3715228491779419       0.54898267437708381     
   2.3719893825209390       0.54876429703086416     
   2.3724559158639362       0.54854600655224495     
   2.3729224492069334       0.54832780290667216     
   2.3733889825499306       0.54810968605960386     
   2.3738555158929278       0.54789165597651357     
   2.3743220492359249       0.54767371262288644     
   2.3747885825789221       0.54745585596422397     
   2.3752551159219197       0.54723808596603885     
   2.3757216492649169       0.54702040259386031     
   2.3761881826079141       0.54680280581322815     
   2.3766547159509113       0.54658529558969859     
   2.3771212492939084       0.54636787188883906     
   2.3775877826369056       0.54615053467623309     
   2.3780543159799028       0.54593328391747631     
   2.3785208493229000       0.54571611957817900     
   2.3789873826658976       0.54549904162396379     
   2.3794539160088948       0.54528205002046826     
   2.3799204493518920       0.54506514473334389     
   2.3803869826948891       0.54484832572825426     
   2.3808535160378863       0.54463159297087849     
   2.3813200493808835       0.54441494642690769     
   2.3817865827238807       0.54419838606204629     
   2.3822531160668778       0.54398191184201550     
   2.3827196494098755       0.54376552373254661     
   2.3831861827528726       0.54354922169938658     
   2.3836527160958698       0.54333300570829590     
   2.3841192494388670       0.54311687572504597     
   2.3845857827818642       0.54290083171542691     
   2.3850523161248613       0.54268487364523832     
   2.3855188494678585       0.54246900148029398     
   2.3859853828108557       0.54225321518642222     
   2.3864519161538533       0.54203751472946593     
   2.3869184494968505       0.54182190007527808     
   2.3873849828398477       0.54160637118972976     
   2.3878515161828449       0.54139092803870204     
   2.3883180495258420       0.54117557058809151     
   2.3887845828688392       0.54096029880380614     
   2.3892511162118364       0.54074511265177139     
   2.3897176495548336       0.54053001209792240     
   2.3901841828978312       0.54031499710820929     
   2.3906507162408284       0.54010006764859653     
   2.3911172495838255       0.53988522368506131     
   2.3915837829268227       0.53967046518359330     
   2.3920503162698199       0.53945579211019856     
   2.3925168496128171       0.53924120443089296     
   2.3929833829558143       0.53902670211170967     
   2.3934499162988114       0.53881228511869250     
   2.3939164496418091       0.53859795341790040     
   2.3943829829848062       0.53838370697540405     
   2.3948495163278034       0.53816954575729126     
   2.3953160496708006       0.53795546972965913     
   2.3957825830137978       0.53774147885861989     
   2.3962491163567949       0.53752757311030019     
   2.3967156496997921       0.53731375245083868     
   2.3971821830427893       0.53710001684638886     
   2.3976487163857869       0.53688636626311559     
   2.3981152497287841       0.53667280066720058     
   2.3985817830717813       0.53645932002483554     
   2.3990483164147784       0.53624592430222817     
   2.3995148497577756       0.53603261346559772     
   2.3999813831007728       0.53581938748117763     
   2.4004479164437700       0.53560624631521447     
   2.4009144497867672       0.53539318993396956     
   2.4013809831297648       0.53518021830371643     
   2.4018475164727620       0.53496733139074149     
   2.4023140498157591       0.53475452916134580     
   2.4027805831587563       0.53454181158184455     
   2.4032471165017535       0.53432917861856355     
   2.4037136498447507       0.53411663023784428     
   2.4041801831877478       0.53390416640604066     
   2.4046467165307450       0.53369178708951992     
   2.4051132498737426       0.53347949225466329     
   2.4055797832167398       0.53326728186786609     
   2.4060463165597370       0.53305515589553476     
   2.4065128499027342       0.53284311430409104     
   2.4069793832457314       0.53263115705996877     
   2.4074459165887285       0.53241928412961603     
   2.4079124499317257       0.53220749547949386     
   2.4083789832747229       0.53199579107607642     
   2.4088455166177205       0.53178417088585250     
   2.4093120499607177       0.53157263487532180     
   2.4097785833037149       0.53136118301099966     
   2.4102451166467120       0.53114981525941363     
   2.4107116499897092       0.53093853158710469     
   2.4111781833327064       0.53072733196062782     
   2.4116447166757036       0.53051621634654988     
   2.4121112500187007       0.53030518471145227     
   2.4125777833616984       0.53009423702192904     
   2.4130443167046955       0.52988337324458812     
   2.4135108500476927       0.52967259334605021     
   2.4139773833906899       0.52946189729294924     
   2.4144439167336871       0.52925128505193242     
   2.4149104500766843       0.52904075658966176     
   2.4153769834196814       0.52883031187280949     
   2.4158435167626786       0.52861995086806335     
   2.4163100501056762       0.52840967354212431     
   2.4167765834486734       0.52819947986170535     
   2.4172431167916706       0.52798936979353372     
   2.4177096501346678       0.52777934330434961     
   2.4181761834776649       0.52756940036090660     
   2.4186427168206621       0.52735954092997073     
   2.4191092501636593       0.52714976497832233     
   2.4195757835066565       0.52694007247275465     
   2.4200423168496541       0.52673046338007323     
   2.4205088501926513       0.52652093766709784     
   2.4209753835356485       0.52631149530066146     
   2.4214419168786456       0.52610213624761004     
   2.4219084502216428       0.52589286047480144     
   2.4223749835646400       0.52568366794910881     
   2.4228415169076372       0.52547455863741843     
   2.4233080502506343       0.52526553250662744     
   2.4237745835936320       0.52505658952364742     
   2.4242411169366291       0.52484772965540472     
   2.4247076502796263       0.52463895286883633     
   2.4251741836226235       0.52443025913089392     
   2.4256407169656207       0.52422164840854191     
   2.4261072503086178       0.52401312066875672     
   2.4265737836516150       0.52380467587853052     
   2.4270403169946122       0.52359631400486628     
   2.4275068503376098       0.52338803501478071     
   2.4279733836806070       0.52317983887530517     
   2.4284399170236042       0.52297172555348082     
   2.4289064503666014       0.52276369501636510     
   2.4293729837095985       0.52255574723102705     
   2.4298395170525957       0.52234788216454942     
   2.4303060503955929       0.52214009978402720     
   2.4307725837385901       0.52193240005656893     
   2.4312391170815877       0.52172478294929736     
   2.4317056504245849       0.52151724842934633     
   2.4321721837675820       0.52130979646386366     
   2.4326387171105792       0.52110242702001119     
   2.4331052504535764       0.52089514006496207     
   2.4335717837965736       0.52068793556590387     
   2.4340383171395708       0.52048081349003639     
   2.4345048504825679       0.52027377380457251     
   2.4349713838255655       0.52006681647673891     
   2.4354379171685627       0.51985994147377490     
   2.4359044505115599       0.51965314876293200     
   2.4363709838545571       0.51944643831147641     
   2.4368375171975543       0.51923981008668629     
   2.4373040505405514       0.51903326405585248     
   2.4377705838835486       0.51882680018627891     
   2.4382371172265458       0.51862041844528506     
   2.4387036505695434       0.51841411880019839     
   2.4391701839125406       0.51820790121836391     
   2.4396367172555378       0.51800176566713796     
   2.4401032505985349       0.51779571211388953     
   2.4405697839415321       0.51758974052600071     
   2.4410363172845293       0.51738385087086758     
   2.4415028506275265       0.51717804311589777     
   2.4419693839705237       0.51697231722851167     
   2.4424359173135213       0.51676667317614478     
   2.4429024506565185       0.51656111092624402     
   2.4433689839995156       0.51635563044626920     
   2.4438355173425128       0.51615023170369245     
   2.4443020506855100       0.51594491466600201     
   2.4447685840285072       0.51573967930069464     
   2.4452351173715043       0.51553452557528279     
   2.4457016507145015       0.51532945345729153     
   2.4461681840574991       0.51512446291425762     
   2.4466347174004963       0.51491955391373267     
   2.4471012507434935       0.51471472642327998     
   2.4475677840864907       0.51450998041047502     
   2.4480343174294878       0.51430531584290817     
   2.4485008507724850       0.51410073268818135     
   2.4489673841154822       0.51389623091390957     
   2.4494339174584794       0.51369181048772006     
   2.4499004508014770       0.51348747137725426     
   2.4503669841444742       0.51328321355016626     
   2.4508335174874714       0.51307903697412172     
   2.4513000508304685       0.51287494161680092     
   2.4517665841734657       0.51267092744589604     
   2.4522331175164629       0.51246699442911092     
   2.4526996508594601       0.51226314253416472     
   2.4531661842024577       0.51205937172878835     
   2.4536327175454549       0.51185568198072484     
   2.4540992508884520       0.51165207325773132     
   2.4545657842314492       0.51144854552757602     
   2.4550323175744464       0.51124509875804303     
   2.4554988509174436       0.51104173291692490     
   2.4559653842604408       0.51083844797203082     
   2.4564319176034379       0.51063524389118176     
   2.4568984509464356       0.51043212064220977     
   2.4573649842894327       0.51022907819296170     
   2.4578315176324299       0.51002611651129626     
   2.4582980509754271       0.50982323556508513     
   2.4587645843184243       0.50962043532221324     
   2.4592311176614214       0.50941771575057793     
   2.4596976510044186       0.50921507681808920     
   2.4601641843474158       0.50901251849266893     
   2.4606307176904134       0.50881004074225356     
   2.4610972510334106       0.50860764353479204     
   2.4615637843764078       0.50840532683824391     
   2.4620303177194049       0.50820309062058389     
   2.4624968510624021       0.50800093484979858     
   2.4629633844053993       0.50779885949388759     
   2.4634299177483965       0.50759686452086206     
   2.4638964510913937       0.50739494989874723     
   2.4643629844343913       0.50719311559558056     
   2.4648295177773885       0.50699136157941238     
   2.4652960511203856       0.50678968781830525     
   2.4657625844633828       0.50658809428033535     
   2.4662291178063800       0.50638658093359024     
   2.4666956511493772       0.50618514774617129     
   2.4671621844923743       0.50598379468619270     
   2.4676287178353715       0.50578252172178007     
   2.4680952511783691       0.50558132882107232     
   2.4685617845213663       0.50538021595222216     
   2.4690283178643635       0.50517918308339294     
   2.4694948512073607       0.50497823018276256     
   2.4699613845503579       0.50477735721852013     
   2.4704279178933550       0.50457656415886865     
   2.4708944512363522       0.50437585097202198     
   2.4713609845793494       0.50417521762620909     
   2.4718275179223470       0.50397466408966918     
   2.4722940512653442       0.50377419033065607     
   2.4727605846083414       0.50357379631743471     
   2.4732271179513385       0.50337348201828358     
   2.4736936512943357       0.50317324740149383     
   2.4741601846373329       0.50297309243536803     
   2.4746267179803301       0.50277301708822331     
   2.4750932513233272       0.50257302132838699     
   2.4755597846663249       0.50237310512420075     
   2.4760263180093220       0.50217326844401955     
   2.4764928513523192       0.50197351125620848     
   2.4769593846953164       0.50177383352914728     
   2.4774259180383136       0.50157423523122646     
   2.4778924513813108       0.50137471633085107     
   2.4783589847243079       0.50117527679643858     
   2.4788255180673051       0.50097591659641605     
   2.4792920514103027       0.50077663569922715     
   2.4797585847532999       0.50057743407332556     
   2.4802251180962971       0.50037831168717806     
   2.4806916514392943       0.50017926850926497     
   2.4811581847822914       0.49998030450807818     
   2.4816247181252886       0.49978141965212108     
   2.4820912514682858       0.49958261390991132     
   2.4825577848112830       0.49938388724997962     
   2.4830243181542806       0.49918523964086647     
   2.4834908514972778       0.49898667105112726     
   2.4839573848402750       0.49878818144932935     
   2.4844239181832721       0.49858977080405165     
   2.4848904515262693       0.49839143908388706     
   2.4853569848692665       0.49819318625744047     
   2.4858235182122637       0.49799501229332788     
   2.4862900515552608       0.49779691716017926     
   2.4867565848982585       0.49759890082663771     
   2.4872231182412556       0.49740096326135674     
   2.4876896515842528       0.49720310443300342     
   2.4881561849272500       0.49700532431025746     
   2.4886227182702472       0.49680762286181168     
   2.4890892516132443       0.49661000005636896     
   2.4895557849562415       0.49641245586264704     
   2.4900223182992387       0.49621499024937510     
   2.4904888516422363       0.49601760318529459     
   2.4909553849852335       0.49582029463916011     
   2.4914219183282307       0.49562306457973859     
   2.4918884516712279       0.49542591297580768     
   2.4923549850142250       0.49522883979616017     
   2.4928215183572222       0.49503184500959962     
   2.4932880517002194       0.49483492858494205     
   2.4937545850432166       0.49463809049101615     
   2.4942211183862142       0.49444133069666291     
   2.4946876517292114       0.49424464917073624     
   2.4951541850722085       0.49404804588210177     
   2.4956207184152057       0.49385152079963768     
   2.4960872517582029       0.49365507389223456     
   2.4965537851012001       0.49345870512879603     
   2.4970203184441973       0.49326241447823610     
   2.4974868517871944       0.49306620190948380     
   2.4979533851301920       0.49287006739147859     
   2.4984199184731892       0.49267401089317336     
   2.4988864518161864       0.49247803238353233     
   2.4993529851591836       0.49228213183153319     
   2.4998195185021808       0.49208630920616520     
   2.5002860518451779       0.49189056447642998     
   2.5007525851881751       0.49169489761134222     
   2.5012191185311723       0.49149930857992780     
   2.5016856518741699       0.49130379735122581     
   2.5021521852171671       0.49110836389428708     
   2.5026187185601643       0.49091300817817540     
   2.5030852519031614       0.49071773017196724     
   2.5035517852461586       0.49052252984474892     
   2.5040183185891558       0.49032740716562212     
   2.5044848519321530       0.49013236210369865     
   2.5049513852751502       0.48993739462810387     
   2.5054179186181478       0.48974250470797492     
   2.5058844519611450       0.48954769231246092     
   2.5063509853041421       0.48935295741072454     
   2.5068175186471393       0.48915829997193888     
   2.5072840519901365       0.48896371996529059     
   2.5077505853331337       0.48876921735997741     
   2.5082171186761308       0.48857479212521110     
   2.5086836520191280       0.48838044423021537     
   2.5091501853621256       0.48818617364422306     
   2.5096167187051228       0.48799198033648367     
   2.5100832520481200       0.48779786427625710     
   2.5105497853911172       0.48760382543281372     
   2.5110163187341143       0.48740986377543921     
   2.5114828520771115       0.48721597927342930     
   2.5119493854201087       0.48702217189609237     
   2.5124159187631059       0.48682844161274963     
   2.5128824521061035       0.48663478839273411     
   2.5133489854491007       0.48644121220539127     
   2.5138155187920979       0.48624771302007763     
   2.5142820521350950       0.48605429080616430     
   2.5147485854780922       0.48586094553303211     
   2.5152151188210894       0.48566767717007442     
   2.5156816521640866       0.48547448568669871     
   2.5161481855070837       0.48528137105232277     
   2.5166147188500814       0.48508833323637651     
   2.5170812521930785       0.48489537220830364     
   2.5175477855360757       0.48470248793755799     
   2.5180143188790729       0.48450968039360720     
   2.5184808522220701       0.48431694954593058     
   2.5189473855650673       0.48412429536401846     
   2.5194139189080644       0.48393171781737482     
   2.5198804522510616       0.48373921687551485     
   2.5203469855940592       0.48354679250796606     
   2.5208135189370564       0.48335444468426936     
   2.5212800522800536       0.48316217337397582     
   2.5217465856230508       0.48296997854664847     
   2.5222131189660479       0.48277786017186491     
   2.5226796523090451       0.48258581821921320     
   2.5231461856520423       0.48239385265829238     
   2.5236127189950395       0.48220196345871591     
   2.5240792523380371       0.48201015059010810     
   2.5245457856810343       0.48181841402210568     
   2.5250123190240314       0.48162675372435626     
   2.5254788523670286       0.48143516966652228     
   2.5259453857100258       0.48124366181827549     
   2.5264119190530230       0.48105223014929976     
   2.5268784523960202       0.48086087462929361     
   2.5273449857390173       0.48066959522796548     
   2.5278115190820150       0.48047839191503605     
   2.5282780524250121       0.48028726466023930     
   2.5287445857680093       0.48009621343331943     
   2.5292111191110065       0.47990523820403308     
   2.5296776524540037       0.47971433894215065     
   2.5301441857970008       0.47952351561745254     
   2.5306107191399980       0.47933276819973231     
   2.5310772524829952       0.47914209665879504     
   2.5315437858259928       0.47895150096445777     
   2.5320103191689900       0.47876098108654952     
   2.5324768525119872       0.47857053699491192     
   2.5329433858549844       0.47838016865939903     
   2.5334099191979815       0.47818987604987517     
   2.5338764525409787       0.47799965913621717     
   2.5343429858839759       0.47780951788831427     
   2.5348095192269731       0.47761945227606917     
   2.5352760525699707       0.47742946226939326     
   2.5357425859129679       0.47723954783821176     
   2.5362091192559650       0.47704970895246313     
   2.5366756525989622       0.47685994558209532     
   2.5371421859419594       0.47667025769706889     
   2.5376087192849566       0.47648064526735878     
   2.5380752526279537       0.47629110826294718     
   2.5385417859709509       0.47610164665383226     
   2.5390083193139485       0.47591226041002338     
   2.5394748526569457       0.47572294950154037     
   2.5399413859999429       0.47553371389841603     
   2.5404079193429401       0.47534455357069522     
   2.5408744526859373       0.47515546848843376     
   2.5413409860289344       0.47496645862170028     
   2.5418075193719316       0.47477752394057510     
   2.5422740527149288       0.47458866441515057     
   2.5427405860579264       0.47439988001553063     
   2.5432071194009236       0.47421117071183078     
   2.5436736527439208       0.47402253647417980     
   2.5441401860869179       0.47383397727271664     
   2.5446067194299151       0.47364549307759279     
   2.5450732527729123       0.47345708385897256     
   2.5455397861159095       0.47326874958703086     
   2.5460063194589067       0.47308049023195403     
   2.5464728528019043       0.47289230576394281     
   2.5469393861449015       0.47270419615320697     
   2.5474059194878986       0.47251616136996949     
   2.5478724528308958       0.47232820138446491     
   2.5483389861738930       0.47214031616694102     
   2.5488055195168902       0.47195250568765362     
   2.5492720528598873       0.47176476991687494     
   2.5497385862028845       0.47157710882488579     
   2.5502051195458821       0.47138952238198034     
   2.5506716528888793       0.47120201055846372     
   2.5511381862318765       0.47101457332465463     
   2.5516047195748737       0.47082721065088079     
   2.5520712529178708       0.47063992250748393     
   2.5525377862608680       0.47045270886481710     
   2.5530043196038652       0.47026556969324423     
   2.5534708529468624       0.47007850496314213     
   2.5539373862898600       0.46989151464489870     
   2.5544039196328572       0.46970459870891451     
   2.5548704529758544       0.46951775712560057     
   2.5553369863188515       0.46933098986538074     
   2.5558035196618487       0.46914429689868958     
   2.5562700530048459       0.46895767819597539     
   2.5567365863478431       0.46877113372769647     
   2.5572031196908402       0.46858466346432287     
   2.5576696530338379       0.46839826737633694     
   2.5581361863768350       0.46821194543423300     
   2.5586027197198322       0.46802569760851687     
   2.5590692530628294       0.46783952386970656     
   2.5595357864058266       0.46765342418832984     
   2.5600023197488238       0.46746739853492825     
   2.5604688530918209       0.46728144688005541     
   2.5609353864348181       0.46709556919427414     
   2.5614019197778157       0.46690976544816221     
   2.5618684531208129       0.46672403561230547     
   2.5623349864638101       0.46653837965730477     
   2.5628015198068073       0.46635279755377129     
   2.5632680531498044       0.46616728927232720     
   2.5637345864928016       0.46598185478360715     
   2.5642011198357988       0.46579649405825835     
   2.5646676531787960       0.46561120706693732     
   2.5651341865217936       0.46542599378031485     
   2.5656007198647908       0.46524085416907129     
   2.5660672532077879       0.46505578820390059     
   2.5665337865507851       0.46487079585550600     
   2.5670003198937823       0.46468587709460490     
   2.5674668532367795       0.46450103189192404     
   2.5679333865797767       0.46431626021820377     
   2.5683999199227738       0.46413156204419587     
   2.5688664532657715       0.46394693734066084     
   2.5693329866087686       0.46376238607837550     
   2.5697995199517658       0.46357790822812478     
   2.5702660532947630       0.46339350376070682     
   2.5707325866377602       0.46320917264693073     
   2.5711991199807573       0.46302491485761688     
   2.5716656533237545       0.46284073036359819     
   2.5721321866667517       0.46265661913571909     
   2.5725987200097493       0.46247258114483514     
   2.5730652533527465       0.46228861636181251     
   2.5735317866957437       0.46210472475753178     
   2.5739983200387409       0.46192090630288241     
   2.5744648533817380       0.46173716096876749     
   2.5749313867247352       0.46155348872609903     
   2.5753979200677324       0.46136988954580360     
   2.5758644534107296       0.46118636339881758     
   2.5763309867537272       0.46100291025608842     
   2.5767975200967244       0.46081953008857712     
   2.5772640534397215       0.46063622286725514     
   2.5777305867827187       0.46045298856310457     
   2.5781971201257159       0.46026982714712084     
   2.5786636534687131       0.46008673859030913     
   2.5791301868117102       0.45990372286368775     
   2.5795967201547074       0.45972077993828564     
   2.5800632534977050       0.45953790978514286     
   2.5805297868407022       0.45935511237531235     
   2.5809963201836994       0.45917238767985724     
   2.5814628535266966       0.45898973566985335     
   2.5819293868696938       0.45880715631638741     
   2.5823959202126909       0.45862464959055621     
   2.5828624535556881       0.45844221546347086     
   2.5833289868986853       0.45825985390625257     
   2.5837955202416829       0.45807756489003282     
   2.5842620535846801       0.45789534838595758     
   2.5847285869276773       0.45771320436518059     
   2.5851951202706744       0.45753113279886981     
   2.5856616536136716       0.45734913365820434     
   2.5861281869566688       0.45716720691437307     
   2.5865947202996660       0.45698535253857830     
   2.5870612536426632       0.45680357050203324     
   2.5875277869856608       0.45662186077596112     
   2.5879943203286579       0.45644022333159939     
   2.5884608536716551       0.45625865814019395     
   2.5889273870146523       0.45607716517300406     
   2.5893939203576495       0.45589574440130010     
   2.5898604537006467       0.45571439579636369     
   2.5903269870436438       0.45553311932948737     
   2.5907935203866410       0.45535191497197580     
   2.5912600537296386       0.45517078269514549     
   2.5917265870726358       0.45498972247032238     
   2.5921931204156330       0.45480873426884610     
   2.5926596537586302       0.45462781806206648     
   2.5931261871016273       0.45444697382134530     
   2.5935927204446245       0.45426620151805480     
   2.5940592537876217       0.45408550112357982     
   2.5945257871306189       0.45390487260931539     
   2.5949923204736165       0.45372431594666890     
   2.5954588538166137       0.45354383110705876     
   2.5959253871596109       0.45336341806191488     
   2.5963919205026080       0.45318307678267750     
   2.5968584538456052       0.45300280724080033     
   2.5973249871886024       0.45282260940774660     
   2.5977915205315996       0.45264248325499162     
   2.5982580538745967       0.45246242875402115     
   2.5987245872175944       0.45228244587633415     
   2.5991911205605915       0.45210253459343935     
   2.5996576539035887       0.45192269487685760     
   2.6001241872465859       0.45174292669811994     
   2.6005907205895831       0.45156323002877069     
   2.6010572539325802       0.45138360484036394     
   2.6015237872755774       0.45120405110446443     
   2.6019903206185746       0.45102456879265135     
   2.6024568539615722       0.45084515787651142     
   2.6029233873045694       0.45066581832764535     
   2.6033899206475666       0.45048655011766431     
   2.6038564539905638       0.45030735321818965     
   2.6043229873335609       0.45012822760085563     
   2.6047895206765581       0.44994917323730693     
   2.6052560540195553       0.44977019009920022     
   2.6057225873625525       0.44959127815820282     
   2.6061891207055501       0.44941243738599274     
   2.6066556540485473       0.44923366775426149     
   2.6071221873915444       0.44905496923470906     
   2.6075887207345416       0.44887634179904784     
   2.6080552540775388       0.44869778541900229     
   2.6085217874205360       0.44851930006630708     
   2.6089883207635332       0.44834088571270947     
   2.6094548541065303       0.44816254232996516     
   2.6099213874495280       0.44798426988984469     
   2.6103879207925251       0.44780606836412612     
   2.6108544541355223       0.44762793772460252     
   2.6113209874785195       0.44744987794307517     
   2.6117875208215167       0.44727188899135856     
   2.6122540541645138       0.44709397084127583     
   2.6127205875075110       0.44691612346466558     
   2.6131871208505082       0.44673834683337288     
   2.6136536541935058       0.44656064091925690     
   2.6141201875365030       0.44638300569418782     
   2.6145867208795002       0.44620544113004634     
   2.6150532542224973       0.44602794719872307     
   2.6155197875654945       0.44585052387212276     
   2.6159863209084917       0.44567317112215987     
   2.6164528542514889       0.44549588892075909     
   2.6169193875944861       0.44531867723985769     
   2.6173859209374837       0.44514153605140294     
   2.6178524542804809       0.44496446532735490     
   2.6183189876234780       0.44478746503968308     
   2.6187855209664752       0.44461053516036853     
   2.6192520543094724       0.44443367566140413     
   2.6197185876524696       0.44425688651479434     
   2.6201851209954667       0.44408016769255199     
   2.6206516543384639       0.44390351916670495     
   2.6211181876814615       0.44372694090928816     
   2.6215847210244587       0.44355043289235241     
   2.6220512543674559       0.44337399508795527     
   2.6225177877104531       0.44319762746816693     
   2.6229843210534503       0.44302133000506971     
   2.6234508543964474       0.44284510267075594     
   2.6239173877394446       0.44266894543732926     
   2.6243839210824418       0.44249285827690421     
   2.6248504544254394       0.44231684116160730     
   2.6253169877684366       0.44214089406357526     
   2.6257835211114338       0.44196501695495527     
   2.6262500544544309       0.44178920980790826     
   2.6267165877974281       0.44161347259460315     
   2.6271831211404253       0.44143780528722110     
   2.6276496544834225       0.44126220785795567     
   2.6281161878264201       0.44108668027900844     
   2.6285827211694173       0.44091122252259562     
   2.6290492545124144       0.44073583456094234     
   2.6295157878554116       0.44056051636628435     
   2.6299823211984088       0.44038526791087029     
   2.6304488545414060       0.44021008916695792     
   2.6309153878844032       0.44003498010681763     
   2.6313819212274003       0.43985994070272982     
   2.6318484545703980       0.43968497092698600     
   2.6323149879133951       0.43951007075188919     
   2.6327815212563923       0.43933524014975400     
   2.6332480545993895       0.43916047909290390     
   2.6337145879423867       0.43898578755367501     
   2.6341811212853838       0.43881116550441501     
   2.6346476546283810       0.43863661291748091     
   2.6351141879713782       0.43846212976524124     
   2.6355807213143758       0.43828771602007655     
   2.6360472546573730       0.43811337165437741     
   2.6365137880003702       0.43793909664054559     
   2.6369803213433674       0.43776489095099358     
   2.6374468546863645       0.43759075455814561     
   2.6379133880293617       0.43741668743443535     
   2.6383799213723589       0.43724268955230994     
   2.6388464547153561       0.43706876088422553     
   2.6393129880583537       0.43689490140264858     
   2.6397795214013509       0.43672111108005895     
   2.6402460547443480       0.43654738988894531     
   2.6407125880873452       0.43637373780180855     
   2.6411791214303424       0.43620015479116014     
   2.6416456547733396       0.43602664082952164     
   2.6421121881163367       0.43585319588942689     
   2.6425787214593339       0.43567981994341970     
   2.6430452548023315       0.43550651296405535     
   2.6435117881453287       0.43533327492390023     
   2.6439783214883259       0.43516010579552999     
   2.6444448548313231       0.43498700555153386     
   2.6449113881743203       0.43481397416450995     
   2.6453779215173174       0.43464101160706753     
   2.6458444548603146       0.43446811785182765     
   2.6463109882033118       0.43429529287142155     
   2.6467775215463094       0.43412253663849171     
   2.6472440548893066       0.43394984912569051     
   2.6477105882323038       0.43377723030568321     
   2.6481771215753009       0.43360468015114345     
   2.6486436549182981       0.43343219863475818     
   2.6491101882612953       0.43325978572922275     
   2.6495767216042925       0.43308744140724575     
   2.6500432549472897       0.43291516564154592     
   2.6505097882902873       0.43274295840485133     
   2.6509763216332844       0.43257081966990241     
   2.6514428549762816       0.43239874940945006     
   2.6519093883192788       0.43222674759625640     
   2.6523759216622760       0.43205481420309438     
   2.6528424550052732       0.43188294920274622     
   2.6533089883482703       0.43171115256800657     
   2.6537755216912675       0.43153942427168118     
   2.6542420550342651       0.43136776428658558     
   2.6547085883772623       0.43119617258554593     
   2.6551751217202595       0.43102464914140087     
   2.6556416550632567       0.43085319392699745     
   2.6561081884062538       0.43068180691519514     
   2.6565747217492510       0.43051048807886477     
   2.6570412550922482       0.43033923739088625     
   2.6575077884352454       0.43016805482415083     
   2.6579743217782430       0.42999694035156105     
   2.6584408551212402       0.42982589394603060     
   2.6589073884642374       0.42965491558048291     
   2.6593739218072345       0.42948400522785235     
   2.6598404551502317       0.42931316286108351     
   2.6603069884932289       0.42914238845313440     
   2.6607735218362261       0.42897168197697017     
   2.6612400551792232       0.42880104340556935     
   2.6617065885222209       0.42863047271191984     
   2.6621731218652180       0.42845996986902185     
   2.6626396552082152       0.42828953484988402     
   2.6631061885512124       0.42811916762752800     
   2.6635727218942096       0.42794886817498407     
   2.6640392552372067       0.42777863646529507     
   2.6645057885802039       0.42760847247151323     
   2.6649723219232011       0.42743837616670260     
   2.6654388552661987       0.42726834752393711     
   2.6659053886091959       0.42709838651630155     
   2.6663719219521931       0.42692849311689196     
   2.6668384552951903       0.42675866729881501     
   2.6673049886381874       0.42658890903518659     
   2.6677715219811846       0.42641921829913548     
   2.6682380553241818       0.42624959506379922     
   2.6687045886671790       0.42608003930232830     
   2.6691711220101766       0.42591055098788044     
   2.6696376553531738       0.42574113009362824     
   2.6701041886961709       0.42557177659275131     
   2.6705707220391681       0.42540249045844258     
   2.6710372553821653       0.42523327166390423     
   2.6715037887251625       0.42506412018234835     
   2.6719703220681597       0.42489503598700029     
   2.6724368554111568       0.42472601905109370     
   2.6729033887541545       0.42455706934787257     
   2.6733699220971516       0.42438818685059498     
   2.6738364554401488       0.42421937153252620     
   2.6743029887831460       0.42405062336694277     
   2.6747695221261432       0.42388194232713289     
   2.6752360554691403       0.42371332838639431     
   2.6757025888121375       0.42354478151803643     
   2.6761691221551347       0.42337630169537904     
   2.6766356554981323       0.42320788889175054     
   2.6771021888411295       0.42303954308049385     
   2.6775687221841267       0.42287126423495897     
   2.6780352555271238       0.42270305232850824     
   2.6785017888701210       0.42253490733451482     
   2.6789683222131182       0.42236682922636071     
   2.6794348555561154       0.42219881797743986     
   2.6799013888991126       0.42203087356115687     
   2.6803679222421102       0.42186299595092636     
   2.6808344555851074       0.42169518512017379     
   2.6813009889281045       0.42152744104233575     
   2.6817675222711017       0.42135976369085770     
   2.6822340556140989       0.42119215303919821     
   2.6827005889570961       0.42102460906082362     
   2.6831671223000932       0.42085713172921296     
   2.6836336556430904       0.42068972101785462     
   2.6841001889860880       0.42052237690024818     
   2.6845667223290852       0.42035509934990367     
   2.6850332556720824       0.42018788834034210     
   2.6854997890150796       0.42002074384509247     
   2.6859663223580768       0.41985366583769840     
   2.6864328557010739       0.41968665429171015     
   2.6868993890440711       0.41951970918069215     
   2.6873659223870683       0.41935283047821553     
   2.6878324557300659       0.41918601815786510     
   2.6882989890730631       0.41901927219323487     
   2.6887655224160603       0.41885259255792856     
   2.6892320557590574       0.41868597922556244     
   2.6896985891020546       0.41851943216976095     
   2.6901651224450518       0.41835295136416106     
   2.6906316557880490       0.41818653678240852     
   2.6910981891310461       0.41802018839816046     
   2.6915647224740438       0.41785390618508567     
   2.6920312558170409       0.41768769011686069     
   2.6924977891600381       0.41752154016717419     
   2.6929643225030353       0.41735545630972598     
   2.6934308558460325       0.41718943851822471     
   2.6938973891890297       0.41702348676639028     
   2.6943639225320268       0.41685760102795261     
   2.6948304558750240       0.41669178127665352     
   2.6952969892180216       0.41652602748624329     
   2.6957635225610188       0.41636033963048358     
   2.6962300559040160       0.41619471768314714     
   2.6966965892470132       0.41602916161801590     
   2.6971631225900103       0.41586367140888353     
   2.6976296559330075       0.41569824702955210     
   2.6980961892760047       0.41553288845383657     
   2.6985627226190019       0.41536759565556025     
   2.6990292559619995       0.41520236860855869     
   2.6994957893049967       0.41503720728667620     
   2.6999623226479939       0.41487211166376864     
   2.7004288559909910       0.41470708171370108     
   2.7008953893339882       0.41454211741035057     
   2.7013619226769854       0.41437721872760341     
   2.7018284560199826       0.41421238563935675     
   2.7022949893629797       0.41404761811951790     
   2.7027615227059774       0.41388291614200418     
   2.7032280560489745       0.41371827968074421     
   2.7036945893919717       0.41355370870967617     
   2.7041611227349689       0.41338920320274958     
   2.7046276560779661       0.41322476313392303     
   2.7050941894209632       0.41306038847716642     
   2.7055607227639604       0.41289607920645960     
   2.7060272561069576       0.41273183529579321     
   2.7064937894499552       0.41256765671916679     
   2.7069603227929524       0.41240354345059244     
   2.7074268561359496       0.41223949546409139     
   2.7078933894789468       0.41207551273369486     
   2.7083599228219439       0.41191159523344451     
   2.7088264561649411       0.41174774293739352     
   2.7092929895079383       0.41158395581960444     
   2.7097595228509355       0.41142023385415066     
   2.7102260561939331       0.41125657701511359     
   2.7106925895369303       0.41109298527658816     
   2.7111591228799274       0.41092945861267843     
   2.7116256562229246       0.41076599699749805     
   2.7120921895659218       0.41060260040517177     
   2.7125587229089190       0.41043926880983445     
   2.7130252562519162       0.41027600218563071     
   2.7134917895949133       0.41011280050671595     
   2.7139583229379109       0.40994966374725600     
   2.7144248562809081       0.40978659188142724     
   2.7148913896239053       0.40962358488341544     
   2.7153579229669025       0.40946064272741683     
   2.7158244563098997       0.40929776538763801     
   2.7162909896528968       0.40913495283829626     
   2.7167575229958940       0.40897220505361892     
   2.7172240563388912       0.40880952200784393     
   2.7176905896818888       0.40864690367521744     
   2.7181571230248860       0.40848435002999867     
   2.7186236563678832       0.40832186104645574     
   2.7190901897108803       0.40815943669886706     
   2.7195567230538775       0.40799707696152077     
   2.7200232563968747       0.40783478180871630     
   2.7204897897398719       0.40767255121476303     
   2.7209563230828691       0.40751038515397908     
   2.7214228564258667       0.40734828360069569     
   2.7218893897688639       0.40718624652925112     
   2.7223559231118610       0.40702427391399676     
   2.7228224564548582       0.40686236572929141     
   2.7232889897978554       0.40670052194950618     
   2.7237555231408526       0.40653874254902200     
   2.7242220564838497       0.40637702750222904     
   2.7246885898268469       0.40621537678352893     
   2.7251551231698445       0.40605379036733141     
   2.7256216565128417       0.40589226822805907     
   2.7260881898558389       0.40573081034014297     
   2.7265547231988361       0.40556941667802465     
   2.7270212565418332       0.40540808721615679     
   2.7274877898848304       0.40524682192900024     
   2.7279543232278276       0.40508562079102811     
   2.7284208565708248       0.40492448377672197     
   2.7288873899138224       0.40476341086057388     
   2.7293539232568196       0.40460240201708808     
   2.7298204565998168       0.40444145722077623     
   2.7302869899428139       0.40428057644616089     
   2.7307535232858111       0.40411975966777625     
   2.7312200566288083       0.40395900686016450     
   2.7316865899718055       0.40379831799787891     
   2.7321531233148026       0.40363769305548358     
   2.7326196566578003       0.40347713200755109     
   2.7330861900007974       0.40331663482866575     
   2.7335527233437946       0.40315620149342146     
   2.7340192566867918       0.40299583197642141     
   2.7344857900297890       0.40283552625227992     
   2.7349523233727862       0.40267528429562105     
   2.7354188567157833       0.40251510608107888     
   2.7358853900587805       0.40235499158329791     
   2.7363519234017781       0.40219494077693130     
   2.7368184567447753       0.40203495363664554     
   2.7372849900877725       0.40187503013711379     
   2.7377515234307697       0.40171517025302050     
   2.7382180567737668       0.40155537395906016     
   2.7386845901167640       0.40139564122993876     
   2.7391511234597612       0.40123597204036926     
   2.7396176568027584       0.40107636636507771     
   2.7400841901457560       0.40091682417879848     
   2.7405507234887532       0.40075734545627661     
   2.7410172568317503       0.40059793017226725     
   2.7414837901747475       0.40043857830153551     
   2.7419503235177447       0.40027928981885574     
   2.7424168568607419       0.40012006469901368     
   2.7428833902037391       0.39996090291680420     
   2.7433499235467362       0.39980180444703228     
   2.7438164568897339       0.39964276926451320     
   2.7442829902327310       0.39948379734407224     
   2.7447495235757282       0.39932488866054372     
   2.7452160569187254       0.39916604318877486     
   2.7456825902617226       0.39900726090361871     
   2.7461491236047197       0.39884854177994200     
   2.7466156569477169       0.39868988579261944     
   2.7470821902907141       0.39853129291653600     
   2.7475487236337117       0.39837276312658693     
   2.7480152569767089       0.39821429639767725     
   2.7484817903197061       0.39805589270472214     
   2.7489483236627033       0.39789755202264765     
   2.7494148570057004       0.39773927432638689     
   2.7498813903486976       0.39758105959088763     
   2.7503479236916948       0.39742290779110279     
   2.7508144570346920       0.39726481890199866     
   2.7512809903776896       0.39710679289854889     
   2.7517475237206868       0.39694882975573947     
   2.7522140570636839       0.39679092944856492     
   2.7526805904066811       0.39663309195203039     
   2.7531471237496783       0.39647531724114987     
   2.7536136570926755       0.39631760529094884     
   2.7540801904356726       0.39615995607646209     
   2.7545467237786698       0.39600236957273321     
   2.7550132571216674       0.39584484575481704     
   2.7554797904646646       0.39568738459777858     
   2.7559463238076618       0.39552998607669160     
   2.7564128571506590       0.39537265016664025     
   2.7568793904936562       0.39521537684272018     
   2.7573459238366533       0.39505816608003314     
   2.7578124571796505       0.39490101785369486     
   2.7582789905226477       0.39474393213882791     
   2.7587455238656453       0.39458690891056664     
   2.7592120572086425       0.39442994814405558     
   2.7596785905516397       0.39427304981444705     
   2.7601451238946368       0.39411621389690471     
   2.7606116572376340       0.39395944036660241     
   2.7610781905806312       0.39380272919872289     
   2.7615447239236284       0.39364608036845977     
   2.7620112572666256       0.39348949385101489     
   2.7624777906096232       0.39333296962160186     
   2.7629443239526204       0.39317650765544360     
   2.7634108572956175       0.39302010792777170     
   2.7638773906386147       0.39286377041382908     
   2.7643439239816119       0.39270749508886776     
   2.7648104573246091       0.39255128192815020     
   2.7652769906676062       0.39239513090694728     
   2.7657435240106034       0.39223904200054188     
   2.7662100573536010       0.39208301518422489     
   2.7666765906965982       0.39192705043329878     
   2.7671431240395954       0.39177114772307270     
   2.7676096573825926       0.39161530702887010     
   2.7680761907255897       0.39145952832601999     
   2.7685427240685869       0.39130381158986366     
   2.7690092574115841       0.39114815679575154     
   2.7694757907545813       0.39099256391904408     
   2.7699423240975789       0.39083703293511091     
   2.7704088574405761       0.39068156381933306     
   2.7708753907835733       0.39052615654709827     
   2.7713419241265704       0.39037081109380750     
   2.7718084574695676       0.39021552743487015     
   2.7722749908125648       0.39006030554570498     
   2.7727415241555620       0.38990514540173965     
   2.7732080574985591       0.38975004697841364     
   2.7736745908415568       0.38959501025117510     
   2.7741411241845539       0.38944003519548293     
   2.7746076575275511       0.38928512178680447     
   2.7750741908705483       0.38913027000061712     
   2.7755407242135455       0.38897547981240826     
   2.7760072575565427       0.38882075119767512     
   2.7764737908995398       0.38866608413192494     
   2.7769403242425370       0.38851147859067470     
   2.7774068575855346       0.38835693454944903     
   2.7778733909285318       0.38820245198378567     
   2.7783399242715290       0.38804803086922957     
   2.7788064576145262       0.38789367118133738     
   2.7792729909575233       0.38773937289567373     
   2.7797395243005205       0.38758513598781397     
   2.7802060576435177       0.38743096043334141     
   2.7806725909865149       0.38727684620785219     
   2.7811391243295125       0.38712279328694965     
   2.7816056576725097       0.38696880164624758     
   2.7820721910155068       0.38681487126137032     
   2.7825387243585040       0.38666100210795018     
   2.7830052577015012       0.38650719416163049     
   2.7834717910444984       0.38635344739806388     
   2.7839383243874956       0.38619976179291288     
   2.7844048577304927       0.38604613732184928     
   2.7848713910734904       0.38589257396055410     
   2.7853379244164875       0.38573907168471977     
   2.7858044577594847       0.38558563047004735     
   2.7862709911024819       0.38543225029224670     
   2.7867375244454791       0.38527893112703859     
   2.7872040577884762       0.38512567295015243     
   2.7876705911314734       0.38497247573732918     
   2.7881371244744706       0.38481933946431662     
   2.7886036578174682       0.38466626410687454     
   2.7890701911604654       0.38451324964077216     
   2.7895367245034626       0.38436029604178579     
   2.7900032578464597       0.38420740328570524     
   2.7904697911894569       0.38405457134832766     
   2.7909363245324541       0.38390180020545928     
   2.7914028578754513       0.38374908983291722     
   2.7918693912184485       0.38359644020652839     
   2.7923359245614461       0.38344385130212832     
   2.7928024579044433       0.38329132309556257     
   2.7932689912474404       0.38313885556268645     
   2.7937355245904376       0.38298644867936504     
   2.7942020579334348       0.38283410242147231     
   2.7946685912764320       0.38268181676489221     
   2.7951351246194291       0.38252959168551920     
   2.7956016579624263       0.38237742715925549     
   2.7960681913054239       0.38222532316201363     
   2.7965347246484211       0.38207327966971777     
   2.7970012579914183       0.38192129665829810     
   2.7974677913344155       0.38176937410369677     
   2.7979343246774127       0.38161751198186433     
   2.7984008580204098       0.38146571026876241     
   2.7988673913634070       0.38131396894036090     
   2.7993339247064042       0.38116228797263907     
   2.7998004580494018       0.38101066734158656     
   2.8002669913923990       0.38085910702320258     
   2.8007335247353962       0.38070760699349426     
   2.8012000580783933       0.38055616722848118     
   2.8016665914213905       0.38040478770419051     
   2.8021331247643877       0.38025346839665880     
   2.8025996581073849       0.38010220928193261     
   2.8030661914503825       0.37995101033606837     
   2.8035327247933797       0.37979987153513101     
   2.8039992581363768       0.37964879285519709     
   2.8044657914793740       0.37949777427234976     
   2.8049323248223712       0.37934681576268386     
   2.8053988581653684       0.37919591730230390     
   2.8058653915083656       0.37904507886732142     
   2.8063319248513627       0.37889430043385963     
   2.8067984581943604       0.37874358197805230     
   2.8072649915373575       0.37859292347603929     
   2.8077315248803547       0.37844232490397189     
   2.8081980582233519       0.37829178623801157     
   2.8086645915663491       0.37814130745432784     
   2.8091311249093462       0.37799088852910107     
   2.8095976582523434       0.37784052943851948     
   2.8100641915953406       0.37769023015878284     
   2.8105307249383382       0.37753999066609817     
   2.8109972582813354       0.37738981093668289     
   2.8114637916243326       0.37723969094676374     
   2.8119303249673298       0.37708963067257839     
   2.8123968583103269       0.37693963009037268     
   2.8128633916533241       0.37678968917640049     
   2.8133299249963213       0.37663980790692730     
   2.8137964583393185       0.37648998625822766     
   2.8142629916823161       0.37634022420658542     
   2.8147295250253133       0.37619052172829287     
   2.8151960583683104       0.37604087879965253     
   2.8156625917113076       0.37589129539697730     
   2.8161291250543048       0.37574177149658700     
   2.8165956583973020       0.37559230707481467     
   2.8170621917402991       0.37544290210799819     
   2.8175287250832963       0.37529355657248847     
   2.8179952584262939       0.37514427044464460     
   2.8184617917692911       0.37499504370083409     
   2.8189283251122883       0.37484587631743521     
   2.8193948584552855       0.37469676827083603     
   2.8198613917982827       0.37454771953743166     
   2.8203279251412798       0.37439873009362873     
   2.8207944584842770       0.37424979991584323     
   2.8212609918272742       0.37410092898049979     
   2.8217275251702718       0.37395211726403149     
   2.8221940585132690       0.37380336474288250     
   2.8226605918562662       0.37365467139350589     
   2.8231271251992633       0.37350603719236425     
   2.8235936585422605       0.37335746211592863     
   2.8240601918852577       0.37320894614068006     
   2.8245267252282549       0.37306048924310825     
   2.8249932585712521       0.37291209139971443     
   2.8254597919142497       0.37276375258700650     
   2.8259263252572469       0.37261547278150281     
   2.8263928586002440       0.37246725195973213     
   2.8268593919432412       0.37231909009823011     
   2.8273259252862384       0.37217098717354419     
   2.8277924586292356       0.37202294316222911     
   2.8282589919722327       0.37187495804085163     
   2.8287255253152299       0.37172703178598404     
   2.8291920586582275       0.37157916437421085     
   2.8296585920012247       0.37143135578212616     
   2.8301251253442219       0.37128360598633076     
   2.8305916586872191       0.37113591496343662     
   2.8310581920302162       0.37098828269006529     
   2.8315247253732134       0.37084070914284611     
   2.8319912587162106       0.37069319429841979     
   2.8324577920592078       0.37054573813343344     
   2.8329243254022054       0.37039834062454663     
   2.8333908587452026       0.37025100174842601     
   2.8338573920881998       0.37010372148174919     
   2.8343239254311969       0.36995649980120071     
   2.8347904587741941       0.36980933668347699     
   2.8352569921171913       0.36966223210528171     
   2.8357235254601885       0.36951518604332839     
   2.8361900588031856       0.36936819847434121     
   2.8366565921461833       0.36922126937505167     
   2.8371231254891804       0.36907439872220105     
   2.8375896588321776       0.36892758649254176     
   2.8380561921751748       0.36878083266283157     
   2.8385227255181720       0.36863413720984084     
   2.8389892588611692       0.36848750011034859     
   2.8394557922041663       0.36834092134114160     
   2.8399223255471635       0.36819440087901778     
   2.8403888588901611       0.36804793870078184     
   2.8408553922331583       0.36790153478325072     
   2.8413219255761555       0.36775518910324895     
   2.8417884589191527       0.36760890163761017     
   2.8422549922621498       0.36746267236317676     
   2.8427215256051470       0.36731650125680215     
   2.8431880589481442       0.36717038829534748     
   2.8436545922911414       0.36702433345568342     
   2.8441211256341390       0.36687833671468933     
   2.8445876589771362       0.36673239804925478     
   2.8450541923201333       0.36658651743627824     
   2.8455207256631305       0.36644069485266739     
   2.8459872590061277       0.36629493027533921     
   2.8464537923491249       0.36614922368121811     
   2.8469203256921221       0.36600357504724024     
   2.8473868590351192       0.36585798435034966     
   2.8478533923781169       0.36571245156749999     
   2.8483199257211140       0.36556697667565335     
   2.8487864590641112       0.36542155965178169     
   2.8492529924071084       0.36527620047286635     
   2.8497195257501056       0.36513089911589625     
   2.8501860590931027       0.36498565555787155     
   2.8506525924360999       0.36484046977580020     
   2.8511191257790971       0.36469534174669987     
   2.8515856591220947       0.36455027144759711     
   2.8520521924650919       0.36440525885552744     
   2.8525187258080891       0.36426030394753661     
   2.8529852591510863       0.36411540670067766     
   2.8534517924940834       0.36397056709201425     
   2.8539183258370806       0.36382578509861918     
   2.8543848591800778       0.36368106069757189     
   2.8548513925230750       0.36353639386596559     
   2.8553179258660726       0.36339178458089799     
   2.8557844592090698       0.36324723281947857     
   2.8562509925520669       0.36310273855882558     
   2.8567175258950641       0.36295830177606547     
   2.8571840592380613       0.36281392244833388     
   2.8576505925810585       0.36266960055277664     
   2.8581171259240556       0.36252533606654802     
   2.8585836592670528       0.36238112896681102     
   2.8590501926100504       0.36223697923073844     
   2.8595167259530476       0.36209288683551100     
   2.8599832592960448       0.36194885175832020     
   2.8604497926390420       0.36180487397636479     
   2.8609163259820392       0.36166095346685412     
   2.8613828593250363       0.36151709020700606     
   2.8618493926680335       0.36137328417404702     
   2.8623159260110307       0.36122953534521302     
   2.8627824593540283       0.36108584369774899     
   2.8632489926970255       0.36094220920890929     
   2.8637155260400227       0.36079863185595673     
   2.8641820593830198       0.36065511161616376     
   2.8646485927260170       0.36051164846681039     
   2.8651151260690142       0.36036824238518828     
   2.8655816594120114       0.36022489334859603     
   2.8660481927550086       0.36008160133434097     
   2.8665147260980062       0.35993836631974208     
   2.8669812594410033       0.35979518828212453     
   2.8674477927840005       0.35965206719882387     
   2.8679143261269977       0.35950900304718453     
   2.8683808594699949       0.35936599580456002     
   2.8688473928129921       0.35922304544831268     
   2.8693139261559892       0.35908015195581233     
   2.8697804594989864       0.35893731530444140     
   2.8702469928419840       0.35879453547158946     
   2.8707135261849812       0.35865181243465311     
   2.8711800595279784       0.35850914617104007     
   2.8716465928709756       0.35836653665816798     
   2.8721131262139727       0.35822398387346083     
   2.8725796595569699       0.35808148779435273     
   2.8730461928999671       0.35793904839828844     
   2.8735127262429643       0.35779666566271867     
   2.8739792595859619       0.35765433956510545     
   2.8744457929289591       0.35751207008291880     
   2.8749123262719563       0.35736985719363801     
   2.8753788596149534       0.35722770087475098     
   2.8758453929579506       0.35708560110375431     
   2.8763119263009478       0.35694355785815607     
   2.8767784596439450       0.35680157111546745     
   2.8772449929869421       0.35665964085321539     
   2.8777115263299398       0.35651776704893207     
   2.8781780596729369       0.35637594968015923     
   2.8786445930159341       0.35623418872444684     
   2.8791111263589313       0.35609248415935529     
   2.8795776597019285       0.35595083596245275     
   2.8800441930449256       0.35580924411131737     
   2.8805107263879228       0.35566770858353419     
   2.8809772597309200       0.35552622935670003     
   2.8814437930739176       0.35538480640841857     
   2.8819103264169148       0.35524343971630284     
   2.8823768597599120       0.35510212925797446     
   2.8828433931029092       0.35496087501106505     
   2.8833099264459063       0.35481967695321454     
   2.8837764597889035       0.35467853506207109     
   2.8842429931319007       0.35453744931529257     
   2.8847095264748979       0.35439641969054553     
   2.8851760598178955       0.35425544616550581     
   2.8856425931608927       0.35411452871785659     
   2.8861091265038898       0.35397366732529262     
   2.8865756598468870       0.35383286196551461     
   2.8870421931898842       0.35369211261623373     
   2.8875087265328814       0.35355141925516959     
   2.8879752598758786       0.35341078186005220     
   2.8884417932188757       0.35327020040861695     
   2.8889083265618734       0.35312967487861163     
   2.8893748599048705       0.35298920524779093     
   2.8898413932478677       0.35284879149391885     
   2.8903079265908649       0.35270843359476939     
   2.8907744599338621       0.35256813152812277     
   2.8912409932768592       0.35242788527176899     
   2.8917075266198564       0.35228769480351046     
   2.8921740599628536       0.35214756010115228     
   2.8926405933058512       0.35200748114251290     
   2.8931071266488484       0.35186745790541862     
   2.8935736599918456       0.35172749036770345     
   2.8940401933348427       0.35158757850721106     
   2.8945067266778399       0.35144772230179372     
   2.8949732600208371       0.35130792172931313     
   2.8954397933638343       0.35116817676763845     
   2.8959063267068315       0.35102848739464848     
   2.8963728600498291       0.35088885358823080     
   2.8968393933928263       0.35074927532628308     
   2.8973059267358234       0.35060975258670907     
   2.8977724600788206       0.35047028534742369     
   2.8982389934218178       0.35033087358634857     
   2.8987055267648150       0.35019151728141540     
   2.8991720601078121       0.35005221641056528     
   2.8996385934508093       0.34991297095174678     
   2.9001051267938069       0.34977378088291727     
   2.9005716601368041       0.34963464618204360     
   2.9010381934798013       0.34949556682710203     
   2.9015047268227985       0.34935654279607586     
   2.9019712601657957       0.34921757406695803     
   2.9024377935087928       0.34907866061775067     
   2.9029043268517900       0.34893980242646311     
   2.9033708601947872       0.34880099947111537     
   2.9038373935377848       0.34866225172973508     
   2.9043039268807820       0.34852355918035904     
   2.9047704602237792       0.34838492180103259     
   2.9052369935667763       0.34824633956980877     
   2.9057035269097735       0.34810781246475186     
   2.9061700602527707       0.34796934046393346     
   2.9066365935957679       0.34783092354543244     
   2.9071031269387650       0.34769256168733853     
   2.9075696602817627       0.34755425486774971     
   2.9080361936247598       0.34741600306477260     
   2.9085027269677570       0.34727780625652110     
   2.9089692603107542       0.34713966442111999     
   2.9094357936537514       0.34700157753670186     
   2.9099023269967486       0.34686354558140731     
   2.9103688603397457       0.34672556853338743     
   2.9108353936827429       0.34658764637079975     
   2.9113019270257405       0.34644977907181174     
   2.9117684603687377       0.34631196661459973     
   2.9122349937117349       0.34617420897734807     
   2.9127015270547321       0.34603650613824954     
   2.9131680603977292       0.34589885807550824     
   2.9136345937407264       0.34576126476733249     
   2.9141011270837236       0.34562372619194304     
   2.9145676604267208       0.34548624232756753     
   2.9150341937697184       0.34534881315244292     
   2.9155007271127156       0.34521143864481396     
   2.9159672604557128       0.34507411878293515     
   2.9164337937987099       0.34493685354506853     
   2.9169003271417071       0.34479964290948639     
   2.9173668604847043       0.34466248685446810     
   2.9178333938277015       0.34452538535830213     
   2.9182999271706986       0.34438833839928584     
   2.9187664605136963       0.34425134595572437     
   2.9192329938566934       0.34411440800593379     
   2.9196995271996906       0.34397752452823593     
   2.9201660605426878       0.34384069550096252     
   2.9206325938856850       0.34370392090245505     
   2.9210991272286821       0.34356720071106150     
   2.9215656605716793       0.34343053490513897     
   2.9220321939146765       0.34329392346305504     
   2.9224987272576741       0.34315736636318328     
   2.9229652606006713       0.34302086358390804     
   2.9234317939436685       0.34288441510362055     
   2.9238983272866657       0.34274802090072232     
   2.9243648606296628       0.34261168095362088     
   2.9248313939726600       0.34247539524073556     
   2.9252979273156572       0.34233916374049245     
   2.9257644606586544       0.34220298643132546     
   2.9262309940016520       0.34206686329167951     
   2.9266975273446492       0.34193079430000584     
   2.9271640606876463       0.34179477943476488     
   2.9276305940306435       0.34165881867442649     
   2.9280971273736407       0.34152291199746859     
   2.9285636607166379       0.34138705938237696     
   2.9290301940596351       0.34125126080764684     
   2.9294967274026322       0.34111551625178094     
   2.9299632607456298       0.34097982569329233     
   2.9304297940886270       0.34084418911070125     
   2.9308963274316242       0.34070860648253665     
   2.9313628607746214       0.34057307778733636     
   2.9318293941176186       0.34043760300364601     
   2.9322959274606157       0.34030218211002161     
   2.9327624608036129       0.34016681508502505     
   2.9332289941466101       0.34003150190722869     
   2.9336955274896077       0.33989624255521217     
   2.9341620608326049       0.33976103700756549     
   2.9346285941756021       0.33962588524288578     
   2.9350951275185992       0.33949078723977749     
   2.9355616608615964       0.33935574297685633     
   2.9360281942045936       0.33922075243274508     
   2.9364947275475908       0.33908581558607476     
   2.9369612608905880       0.33895093241548585     
   2.9374277942335856       0.33881610289962510     
   2.9378943275765828       0.33868132701715142     
   2.9383608609195799       0.33854660474672849     
   2.9388273942625771       0.33841193606703174     
   2.9392939276055743       0.33827732095674207     
   2.9397604609485715       0.33814275939455096     
   2.9402269942915686       0.33800825135915807     
   2.9406935276345658       0.33787379682927049     
   2.9411600609775634       0.33773939578360396     
   2.9416265943205606       0.33760504820088394     
   2.9420931276635578       0.33747075405984434     
   2.9425596610065550       0.33733651333922549     
   2.9430261943495521       0.33720232601777750     
   2.9434927276925493       0.33706819207425931     
   2.9439592610355465       0.33693411148743807     
   2.9444257943785437       0.33680008423608881     
   2.9448923277215413       0.33666611029899612     
   2.9453588610645385       0.33653218965495096     
   2.9458253944075357       0.33639832228275562     
   2.9462919277505328       0.33626450816121772     
   2.9467584610935300       0.33613074726915643     
   2.9472249944365272       0.33599703958539601     
   2.9476915277795244       0.33586338508877250     
   2.9481580611225215       0.33572978375812795     
   2.9486245944655192       0.33559623557231372     
   2.9490911278085163       0.33546274051018959     
   2.9495576611515135       0.33532929855062338     
   2.9500241944945107       0.33519590967249263     
   2.9504907278375079       0.33506257385468136     
   2.9509572611805051       0.33492929107608266     
   2.9514237945235022       0.33479606131559875     
   2.9518903278664994       0.33466288455214005     
   2.9523568612094970       0.33452976076462387     
   2.9528233945524942       0.33439668993197819     
   2.9532899278954914       0.33426367203313739     
   2.9537564612384886       0.33413070704704656     
   2.9542229945814857       0.33399779495265608     
   2.9546895279244829       0.33386493572892723     
   2.9551560612674801       0.33373212935482860     
   2.9556225946104773       0.33359937580933702     
   2.9560891279534749       0.33346667507143868     
   2.9565556612964721       0.33333402712012622     
   2.9570221946394692       0.33320143193440305     
   2.9574887279824664       0.33306888949327923     
   2.9579552613254636       0.33293639977577333     
   2.9584217946684608       0.33280396276091329     
   2.9588883280114580       0.33267157842773393     
   2.9593548613544551       0.33253924675528040     
   2.9598213946974528       0.33240696772260342     
   2.9602879280404499       0.33227474130876467     
   2.9607544613834471       0.33214256749283294     
   2.9612209947264443       0.33201044625388493     
   2.9616875280694415       0.33187837757100663     
   2.9621540614124386       0.33174636142329195     
   2.9626205947554358       0.33161439778984297     
   2.9630871280984330       0.33148248664976993     
   2.9635536614414306       0.33135062798219211     
   2.9640201947844278       0.33121882176623740     
   2.9644867281274250       0.33108706798103943     
   2.9649532614704222       0.33095536660574304     
   2.9654197948134193       0.33082371761950041     
   2.9658863281564165       0.33069212100147205     
   2.9663528614994137       0.33056057673082534     
   2.9668193948424109       0.33042908478673827     
   2.9672859281854085       0.33029764514839571     
   2.9677524615284057       0.33016625779499048     
   2.9682189948714028       0.33003492270572582     
   2.9686855282144000       0.32990363985981080     
   2.9691520615573972       0.32977240923646345     
   2.9696185949003944       0.32964123081491137     
   2.9700851282433915       0.32951010457438878     
   2.9705516615863887       0.32937903049413736     
   2.9710181949293863       0.32924800855341135     
   2.9714847282723835       0.32911703873146819     
   2.9719512616153807       0.32898612100757585     
   2.9724177949583779       0.32885525536101146     
   2.9728843283013751       0.32872444177105897     
   2.9733508616443722       0.32859368021701046     
   2.9738173949873694       0.32846297067816727     
   2.9742839283303666       0.32833231313383787     
   2.9747504616733642       0.32820170756333999     
   2.9752169950163614       0.32807115394599939     
   2.9756835283593586       0.32794065226114866     
   2.9761500617023557       0.32781020248813120     
   2.9766165950453529       0.32767980460629620     
   2.9770831283883501       0.32754945859500217     
   2.9775496617313473       0.32741916443361668     
   2.9780161950743449       0.32728892210151261     
   2.9784827284173421       0.32715873157807429     
   2.9789492617603393       0.32702859284269337     
   2.9794157951033364       0.32689850587476876     
   2.9798823284463336       0.32676847065370695     
   2.9803488617893308       0.32663848715892441     
   2.9808153951323280       0.32650855536984646     
   2.9812819284753251       0.32637867526590381     
   2.9817484618183228       0.32624884682653710     
   2.9822149951613199       0.32611907003119456     
   2.9826815285043171       0.32598934485933306     
   2.9831480618473143       0.32585967129041787     
   2.9836145951903115       0.32573004930392246     
   2.9840811285333086       0.32560047887932686     
   2.9845476618763058       0.32547095999612063     
   2.9850141952193030       0.32534149263380197     
   2.9854807285623006       0.32521207677187547     
   2.9859472619052978       0.32508271238985642     
   2.9864137952482950       0.32495339946726565     
   2.9868803285912922       0.32482413798363419     
   2.9873468619342893       0.32469492791849908     
   2.9878133952772865       0.32456576925140779     
   2.9882799286202837       0.32443666196191445     
   2.9887464619632809       0.32430760602958186     
   2.9892129953062785       0.32417860143398036     
   2.9896795286492757       0.32404964815468984     
   2.9901460619922728       0.32392074617129707     
   2.9906125953352700       0.32379189546339615     
   2.9910791286782672       0.32366309601059190     
   2.9915456620212644       0.32353434779249474     
   2.9920121953642616       0.32340565078872408     
   2.9924787287072587       0.32327700497890810     
   2.9929452620502563       0.32314841034268260     
   2.9934117953932535       0.32301986685969120     
   2.9938783287362507       0.32289137450958527     
   2.9943448620792479       0.32276293327202560     
   2.9948113954222451       0.32263454312667961     
   2.9952779287652422       0.32250620405322461     
   2.9957444621082394       0.32237791603134353     
   2.9962109954512366       0.32224967904073021     
   2.9966775287942342       0.32212149306108356     
   2.9971440621372314       0.32199335807211293     
   2.9976105954802286       0.32186527405353449     
   2.9980771288232257       0.32173724098507378     
   2.9985436621662229       0.32160925884646224     
   2.9990101955092201       0.32148132761744258     
   2.9994767288522173       0.32135344727776161     
   2.9999432621952145       0.32122561780717696     
   3.0004097955382121       0.32109783918545343     
   3.0008763288812093       0.32097011139236475     
   3.0013428622242064       0.32084243440769117     
   3.0018093955672036       0.32071480821122228     
   3.0022759289102008       0.32058723278275519     
   3.0027424622531980       0.32045970810209445     
   3.0032089955961951       0.32033223414905349     
   3.0036755289391923       0.32020481090345382     
   3.0041420622821899       0.32007743834512448     
   3.0046085956251871       0.31995011645390375     
   3.0050751289681843       0.31982284520963494     
   3.0055416623111815       0.31969562459217310     
   3.0060081956541786       0.31956845458137900     
   3.0064747289971758       0.31944133515712159     
   3.0069412623401730       0.31931426629927862     
   3.0074077956831702       0.31918724798773551     
   3.0078743290261678       0.31906028020238514     
   3.0083408623691650       0.31893336292312963     
   3.0088073957121622       0.31880649612987727     
   3.0092739290551593       0.31867967980254724     
   3.0097404623981565       0.31855291392106250     
   3.0102069957411537       0.31842619846535797     
   3.0106735290841509       0.31829953341537415     
   3.0111400624271480       0.31817291875106130     
   3.0116065957701457       0.31804635445237545     
   3.0120731291131428       0.31791984049928240     
   3.0125396624561400       0.31779337687175574     
   3.0130061957991372       0.31766696354977614     
   3.0134727291421344       0.31754060051333249     
   3.0139392624851316       0.31741428774242236     
   3.0144057958281287       0.31728802521705063     
   3.0148723291711259       0.31716181291723061     
   3.0153388625141235       0.31703565082298207     
   3.0158053958571207       0.31690953891433588     
   3.0162719292001179       0.31678347717132666     
   3.0167384625431151       0.31665746557400126     
   3.0172049958861122       0.31653150410241121     
   3.0176715292291094       0.31640559273661711     
   3.0181380625721066       0.31627973145668825     
   3.0186045959151038       0.31615392024269967     
   3.0190711292581014       0.31602815907473752     
   3.0195376626010986       0.31590244793289352     
   3.0200041959440957       0.31577678679726756     
   3.0204707292870929       0.31565117564796868     
   3.0209372626300901       0.31552561446511190     
   3.0214037959730873       0.31540010322882223     
   3.0218703293160845       0.31527464191923088     
   3.0223368626590816       0.31514923051647820     
   3.0228033960020793       0.31502386900071139     
   3.0232699293450764       0.31489855735208633     
   3.0237364626880736       0.31477329555076666     
   3.0242029960310708       0.31464808357692381     
   3.0246695293740680       0.31452292141073673     
   3.0251360627170651       0.31439780903239328     
   3.0256025960600623       0.31427274642208752     
   3.0260691294030595       0.31414773356002329     
   3.0265356627460571       0.31402277042641108     
   3.0270021960890543       0.31389785700146916     
   3.0274687294320515       0.31377299326542518     
   3.0279352627750487       0.31364817919851173     
   3.0284017961180458       0.31352341478097306     
   3.0288683294610430       0.31339869999305758     
   3.0293348628040402       0.31327403481502492     
   3.0298013961470374       0.31314941922714018     
   3.0302679294900350       0.31302485320967616     
   3.0307344628330322       0.31290033674291612     
   3.0312009961760293       0.31277586980714805     
   3.0316675295190265       0.31265145238266995     
   3.0321340628620237       0.31252708444978672     
   3.0326005962050209       0.31240276598881178     
   3.0330671295480180       0.31227849698006466     
   3.0335336628910152       0.31215427740387452     
   3.0340001962340128       0.31203010724057795     
   3.0344667295770100       0.31190598647051915     
   3.0349332629200072       0.31178191507404973     
   3.0353997962630044       0.31165789303153008     
   3.0358663296060016       0.31153392032332777     
   3.0363328629489987       0.31140999692981736     
   3.0367993962919959       0.31128612283138302     
   3.0372659296349931       0.31116229800841627     
   3.0377324629779907       0.31103852244131436     
   3.0381989963209879       0.31091479611048611     
   3.0386655296639851       0.31079111899634410     
   3.0391320630069822       0.31066749107931146     
   3.0395985963499794       0.31054391233981832     
   3.0400651296929766       0.31042038275830186     
   3.0405316630359738       0.31029690231520840     
   3.0409981963789710       0.31017347099099113     
   3.0414647297219686       0.31005008876611018     
   3.0419312630649658       0.30992675562103672     
   3.0423977964079629       0.30980347153624582     
   3.0428643297509601       0.30968023649222198     
   3.0433308630939573       0.30955705046945781     
   3.0437973964369545       0.30943391344845361     
   3.0442639297799516       0.30931082540971677     
   3.0447304631229488       0.30918778633376265     
   3.0451969964659464       0.30906479620111416     
   3.0456635298089436       0.30894185499230353     
   3.0461300631519408       0.30881896268786896     
   3.0465965964949380       0.30869611926835611     
   3.0470631298379351       0.30857332471432009     
   3.0475296631809323       0.30845057900632300     
   3.0479961965239295       0.30832788212493373     
   3.0484627298669267       0.30820523405073080     
   3.0489292632099243       0.30808263476429776     
   3.0493957965529215       0.30796008424622912     
   3.0498623298959187       0.30783758247712423     
   3.0503288632389158       0.30771512943759260     
   3.0507953965819130       0.30759272510824931     
   3.0512619299249102       0.30747036946971873     
   3.0517284632679074       0.30734806250263141     
   3.0521949966109045       0.30722580418762746     
   3.0526615299539022       0.30710359450535324     
   3.0531280632968993       0.30698143343646334     
   3.0535945966398965       0.30685932096161994     
   3.0540611299828937       0.30673725706149324     
   3.0545276633258909       0.30661524171676086     
   3.0549941966688881       0.30649327490810774     
   3.0554607300118852       0.30637135661622694     
   3.0559272633548824       0.30624948682181974     
   3.0563937966978800       0.30612766550559378     
   3.0568603300408772       0.30600589264826539     
   3.0573268633838744       0.30588416823055886     
   3.0577933967268716       0.30576249223320384     
   3.0582599300698687       0.30564086463694107     
   3.0587264634128659       0.30551928542251683     
   3.0591929967558631       0.30539775457068502     
   3.0596595300988603       0.30527627206220687     
   3.0601260634418579       0.30515483787785436     
   3.0605925967848551       0.30503345199840282     
   3.0610591301278522       0.30491211440463850     
   3.0615256634708494       0.30479082507735278     
   3.0619921968138466       0.30466958399734634     
   3.0624587301568438       0.30454839114542742     
   3.0629252634998410       0.30442724650241182     
   3.0633917968428381       0.30430615004912176     
   3.0638583301858358       0.30418510176638791     
   3.0643248635288329       0.30406410163504960     
   3.0647913968718301       0.30394314963595265     
   3.0652579302148273       0.30382224574995026     
   3.0657244635578245       0.30370138995790419     
   3.0661909969008216       0.30358058224068213     
   3.0666575302438188       0.30345982257916226     
   3.0671240635868160       0.30333911095422722     
   3.0675905969298136       0.30321844734676962     
   3.0680571302728108       0.30309783173768828     
   3.0685236636158080       0.30297726410789033     
   3.0689901969588052       0.30285674443829036     
   3.0694567303018023       0.30273627270980952     
   3.0699232636447995       0.30261584890337861     
   3.0703897969877967       0.30249547299993457     
   3.0708563303307939       0.30237514498042201     
   3.0713228636737915       0.30225486482579350     
   3.0717893970167887       0.30213463251700873     
   3.0722559303597858       0.30201444803503552     
   3.0727224637027830       0.30189431136084971     
   3.0731889970457802       0.30177422247543206     
   3.0736555303887774       0.30165418135977462     
   3.0741220637317745       0.30153418799487475     
   3.0745885970747717       0.30141424236173719     
   3.0750551304177693       0.30129434444137582     
   3.0755216637607665       0.30117449421481046     
   3.0759881971037637       0.30105469166306986     
   3.0764547304467609       0.30093493676718946     
   3.0769212637897581       0.30081522950821121     
   3.0773877971327552       0.30069556986718721     
   3.0778543304757524       0.30057595782517460     
   3.0783208638187496       0.30045639336324031     
   3.0787873971617472       0.30033687646245660     
   3.0792539305047444       0.30021740710390460     
   3.0797204638477416       0.30009798526867276     
   3.0801869971907387       0.29997861093785688     
   3.0806535305337359       0.29985928409256052     
   3.0811200638767331       0.29974000471389389     
   3.0815865972197303       0.29962077278297655     
   3.0820531305627274       0.29950158828093315     
   3.0825196639057251       0.29938245118889811     
   3.0829861972487222       0.29926336148801141     
   3.0834527305917194       0.29914431915942258     
   3.0839192639347166       0.29902532418428712     
   3.0843857972777138       0.29890637654376767     
   3.0848523306207110       0.29878747621903595     
   3.0853188639637081       0.29866862319127124     
   3.0857853973067053       0.29854981744165704     
   3.0862519306497029       0.29843105895138883     
   3.0867184639927001       0.29831234770166698     
   3.0871849973356973       0.29819368367369919     
   3.0876515306786945       0.29807506684870205     
   3.0881180640216916       0.29795649720789791     
   3.0885845973646888       0.29783797473251888     
   3.0890511307076860       0.29771949940380149     
   3.0895176640506832       0.29760107120299290     
   3.0899841973936808       0.29748269011134593     
   3.0904507307366780       0.29736435611012074     
   3.0909172640796752       0.29724606918058522     
   3.0913837974226723       0.29712782930401610     
   3.0918503307656695       0.29700963646169459     
   3.0923168641086667       0.29689149063491299     
   3.0927833974516639       0.29677339180496759     
   3.0932499307946610       0.29665533995316423     
   3.0937164641376587       0.29653733506081542     
   3.0941829974806558       0.29641937710924254     
   3.0946495308236530       0.29630146607977098     
   3.0951160641666502       0.29618360195373766     
   3.0955825975096474       0.29606578471248374     
   3.0960491308526445       0.29594801433735990     
   3.0965156641956417       0.29583029080972373     
   3.0969821975386389       0.29571261411093835     
   3.0974487308816365       0.29559498422237801     
   3.0979152642246337       0.29547740112541981     
   3.0983817975676309       0.29535986480145354     
   3.0988483309106281       0.29524237523187052     
   3.0993148642536252       0.29512493239807452     
   3.0997813975966224       0.29500753628147353     
   3.1002479309396196       0.29489018686348506     
   3.1007144642826168       0.29477288412553221     
   3.1011809976256144       0.29465562804904716     
   3.1016475309686116       0.29453841861546765     
   3.1021140643116087       0.29442125580624007     
   3.1025805976546059       0.29430413960281859     
   3.1030471309976031       0.29418706998666294     
   3.1035136643406003       0.29407004693924171     
   3.1039801976835975       0.29395307044203062     
   3.1044467310265946       0.29383614047651224     
   3.1049132643695923       0.29371925702417767     
   3.1053797977125894       0.29360242006652443     
   3.1058463310555866       0.29348562958505708     
   3.1063128643985838       0.29336888556128776     
   3.1067793977415810       0.29325218797673702     
   3.1072459310845781       0.29313553681293142     
   3.1077124644275753       0.29301893205140545     
   3.1081789977705725       0.29290237367370114     
   3.1086455311135701       0.29278586166136750     
   3.1091120644565673       0.29266939599596103     
   3.1095785977995645       0.29255297665904562     
   3.1100451311425616       0.29243660363219198     
   3.1105116644855588       0.29232027689697909     
   3.1109781978285560       0.29220399643499217     
   3.1114447311715532       0.29208776222782556     
   3.1119112645145504       0.29197157425707837     
   3.1123777978575480       0.29185543250435925     
   3.1128443312005452       0.29173933695128179     
   3.1133108645435423       0.29162328757947076     
   3.1137773978865395       0.29150728437055445     
   3.1142439312295367       0.29139132730616996     
   3.1147104645725339       0.29127541636796167     
   3.1151769979155310       0.29115955153758122     
   3.1156435312585282       0.29104373279668710     
   3.1161100646015258       0.29092796012694594     
   3.1165765979445230       0.29081223351003216     
   3.1170431312875202       0.29069655292762514     
   3.1175096646305174       0.29058091836141331     
   3.1179761979735146       0.29046532979309264     
   3.1184427313165117       0.29034978720436555     
   3.1189092646595089       0.29023429057694095     
   3.1193757980025061       0.29011883989253751     
   3.1198423313455037       0.29000343513287918     
   3.1203088646885009       0.28988807627969770     
   3.1207753980314981       0.28977276331473167     
   3.1212419313744952       0.28965749621972725     
   3.1217084647174924       0.28954227497643942     
   3.1221749980604896       0.28942709956662738     
   3.1226415314034868       0.28931196997205927     
   3.1231080647464839       0.28919688617451234     
   3.1235745980894816       0.28908184815576626     
   3.1240411314324787       0.28896685589761339     
   3.1245076647754759       0.28885190938184896     
   3.1249741981184731       0.28873700859027834     
   3.1254407314614703       0.28862215350471276     
   3.1259072648044675       0.28850734410697065     
   3.1263737981474646       0.28839258037887860     
   3.1268403314904618       0.28827786230226932     
   3.1273068648334594       0.28816318985898320     
   3.1277733981764566       0.28804856303086834     
   3.1282399315194538       0.28793398179977936     
   3.1287064648624510       0.28781944614757904     
   3.1291729982054481       0.28770495605613522     
   3.1296395315484453       0.28759051150732573     
   3.1301060648914425       0.28747611248303417     
   3.1305725982344397       0.28736175896515082     
   3.1310391315774373       0.28724745093557413     
   3.1315056649204345       0.28713318837620994     
   3.1319721982634317       0.28701897126897047     
   3.1324387316064288       0.28690479959577531     
   3.1329052649494260       0.28679067333855157     
   3.1333717982924232       0.28667659247923372     
   3.1338383316354204       0.28656255699976241     
   3.1343048649784175       0.28644856688208609     
   3.1347713983214152       0.28633462210816074     
   3.1352379316644123       0.28622072265994991     
   3.1357044650074095       0.28610686851942291     
   3.1361709983504067       0.28599305966855659     
   3.1366375316934039       0.28587929608933604     
   3.1371040650364010       0.28576557776375233     
   3.1375705983793982       0.28565190467380497     
   3.1380371317223954       0.28553827680149813     
   3.1385036650653930       0.28542469412884708     
   3.1389701984083902       0.28531115663787043     
   3.1394367317513874       0.28519766431059568     
   3.1399032650943846       0.28508421712905740     
   3.1403697984373817       0.28497081507529776     
   3.1408363317803789       0.28485745813136509     
   3.1413028651233761       0.28474414627931577     
   3.1417693984663733       0.28463087950121191     
   3.1422359318093709       0.28451765777912413     
   3.1427024651523681       0.28440448109513000     
   3.1431689984953652       0.28429134943131412     
   3.1436355318383624       0.28417826276976721     
   3.1441020651813596       0.28406522109258858     
   3.1445685985243568       0.28395222438188433     
   3.1450351318673540       0.28383927261976688     
   3.1455016652103511       0.28372636578835675     
   3.1459681985533487       0.28361350386978013     
   3.1464347318963459       0.28350068684617219     
   3.1469012652393431       0.28338791469967417     
   3.1473677985823403       0.28327518741243501     
   3.1478343319253375       0.28316250496660855     
   3.1483008652683346       0.28304986734435900     
   3.1487673986113318       0.28293727452785655     
   3.1492339319543290       0.28282472649927687     
   3.1497004652973266       0.28271222324080431     
   3.1501669986403238       0.28259976473463000     
   3.1506335319833210       0.28248735096295186     
   3.1511000653263181       0.28237498190797566     
   3.1515665986693153       0.28226265755191310     
   3.1520331320123125       0.28215037787698377     
   3.1524996653553097       0.28203814286541451     
   3.1529661986983073       0.28192595249943792     
   3.1534327320413045       0.28181380676129575     
   3.1538992653843017       0.28170170563323399     
   3.1543657987272988       0.28158964909750889     
   3.1548323320702960       0.28147763713638174     
   3.1552988654132932       0.28136566973212113     
   3.1557653987562904       0.28125374686700305     
   3.1562319320992875       0.28114186852331036     
   3.1566984654422852       0.28103003468333360     
   3.1571649987852823       0.28091824532936893     
   3.1576315321282795       0.28080650044372096     
   3.1580980654712767       0.28069480000870034     
   3.1585645988142739       0.28058314400662571     
   3.1590311321572710       0.28047153241982187     
   3.1594976655002682       0.28035996523062118     
   3.1599641988432654       0.28024844242136238     
   3.1604307321862630       0.28013696397439286     
   3.1608972655292602       0.28002552987206497     
   3.1613637988722574       0.27991414009673904     
   3.1618303322152546       0.27980279463078278     
   3.1622968655582517       0.27969149345657057     
   3.1627633989012489       0.27958023655648317     
   3.1632299322442461       0.27946902391290912     
   3.1636964655872433       0.27935785550824316     
   3.1641629989302409       0.27924673132488936     
   3.1646295322732381       0.27913565134525603     
   3.1650960656162352       0.27902461555175945     
   3.1655625989592324       0.27891362392682301     
   3.1660291323022296       0.27880267645287693     
   3.1664956656452268       0.27869177311235899     
   3.1669621989882240       0.27858091388771306     
   3.1674287323312211       0.27847009876139078     
   3.1678952656742188       0.27835932771585020     
   3.1683617990172159       0.27824860073355617     
   3.1688283323602131       0.27813791779698199     
   3.1692948657032103       0.27802727888860573     
   3.1697613990462075       0.27791668399091435     
   3.1702279323892046       0.27780613308640029     
   3.1706944657322018       0.27769562615756527     
   3.1711609990751990       0.27758516318691390     
   3.1716275324181966       0.27747474415696111     
   3.1720940657611938       0.27736436905022938     
   3.1725605991041910       0.27725403784924513     
   3.1730271324471881       0.27714375053654322     
   3.1734936657901853       0.27703350709466584     
   3.1739601991331825       0.27692330750616162     
   3.1744267324761797       0.27681315175358673     
   3.1748932658191769       0.27670303981950312     
   3.1753597991621745       0.27659297168648139     
   3.1758263325051717       0.27648294733709661     
   3.1762928658481688       0.27637296675393336     
   3.1767593991911660       0.27626302991958224     
   3.1772259325341632       0.27615313681663939     
   3.1776924658771604       0.27604328742770939     
   3.1781589992201575       0.27593348173540438     
   3.1786255325631547       0.27582371972234138     
   3.1790920659061523       0.27571400137114538     
   3.1795585992491495       0.27560432666444856     
   3.1800251325921467       0.27549469558489048     
   3.1804916659351439       0.27538510811511546     
   3.1809581992781411       0.27527556423777683     
   3.1814247326211382       0.27516606393553439     
   3.1818912659641354       0.27505660719105401     
   3.1823577993071326       0.27494719398700912     
   3.1828243326501302       0.27483782430607961     
   3.1832908659931274       0.27472849813095324     
   3.1837573993361246       0.27461921544432338     
   3.1842239326791217       0.27450997622889134     
   3.1846904660221189       0.27440078046736466     
   3.1851569993651161       0.27429162814245833     
   3.1856235327081133       0.27418251923689313     
   3.1860900660511104       0.27407345373339792     
   3.1865565993941081       0.27396443161470740     
   3.1870231327371052       0.27385545286356389     
   3.1874896660801024       0.27374651746271755     
   3.1879561994230996       0.27363762539492220     
   3.1884227327660968       0.27352877664294212     
   3.1888892661090940       0.27341997118954620     
   3.1893557994520911       0.27331120901751021     
   3.1898223327950883       0.27320249010961861     
   3.1902888661380859       0.27309381444866115     
   3.1907553994810831       0.27298518201743405     
   3.1912219328240803       0.27287659279874171     
   3.1916884661670775       0.27276804677539523     
   3.1921549995100746       0.27265954393021102     
   3.1926215328530718       0.27255108424601393     
   3.1930880661960690       0.27244266770563547     
   3.1935545995390662       0.27233429429191336     
   3.1940211328820638       0.27222596398769111     
   3.1944876662250610       0.27211767677582199     
   3.1949541995680582       0.27200943263916461     
   3.1954207329110553       0.27190123156058288     
   3.1958872662540525       0.27179307352294918     
   3.1963537995970497       0.27168495850914343     
   3.1968203329400469       0.27157688650205020     
   3.1972868662830440       0.27146885748456251     
   3.1977533996260417       0.27136087143957938     
   3.1982199329690388       0.27125292835000780     
   3.1986864663120360       0.27114502819875946     
   3.1991529996550332       0.27103717096875446     
   3.1996195329980304       0.27092935664291978     
   3.2000860663410275       0.27082158520418820     
   3.2005525996840247       0.27071385663549941     
   3.2010191330270219       0.27060617091980127     
   3.2014856663700195       0.27049852804004670     
   3.2019521997130167       0.27039092797919717     
   3.2024187330560139       0.27028337072021857     
   3.2028852663990111       0.27017585624608603     
   3.2033517997420082       0.27006838453977910     
   3.2038183330850054       0.26996095558428612     
   3.2042848664280026       0.26985356936260119     
   3.2047513997709998       0.26974622585772523     
   3.2052179331139974       0.26963892505266673     
   3.2056844664569946       0.26953166693043951     
   3.2061509997999917       0.26942445147406491     
   3.2066175331429889       0.26931727866657140     
   3.2070840664859861       0.26921014849099367     
   3.2075505998289833       0.26910306093037351     
   3.2080171331719805       0.26899601596775913     
   3.2084836665149776       0.26888901358620582     
   3.2089501998579752       0.26878205376877440     
   3.2094167332009724       0.26867513649853425     
   3.2098832665439696       0.26856826175856119     
   3.2103497998869668       0.26846142953193608     
   3.2108163332299640       0.26835463980174845     
   3.2112828665729611       0.26824789255109383     
   3.2117493999159583       0.26814118776307372     
   3.2122159332589555       0.26803452542079786     
   3.2126824666019531       0.26792790550738177     
   3.2131489999449503       0.26782132800594693     
   3.2136155332879475       0.26771479289962286     
   3.2140820666309446       0.26760830017154680     
   3.2145485999739418       0.26750184980485869     
   3.2150151333169390       0.26739544178270980     
   3.2154816666599362       0.26728907608825536     
   3.2159482000029334       0.26718275270465752     
   3.2164147333459310       0.26707647161508619     
   3.2168812666889282       0.26697023280271748     
   3.2173478000319253       0.26686403625073307     
   3.2178143333749225       0.26675788194232308     
   3.2182808667179197       0.26665176986068362     
   3.2187474000609169       0.26654569998901723     
   3.2192139334039140       0.26643967231053428     
   3.2196804667469112       0.26633368680844915     
   3.2201470000899088       0.26622774346598588     
   3.2206135334329060       0.26612184226637364     
   3.2210800667759032       0.26601598319284836     
   3.2215466001189004       0.26591016622865338     
   3.2220131334618975       0.26580439135703737     
   3.2224796668048947       0.26569865856125729     
   3.2229462001478919       0.26559296782457520     
   3.2234127334908891       0.26548731913026069     
   3.2238792668338867       0.26538171246159026     
   3.2243458001768839       0.26527614780184644     
   3.2248123335198811       0.26517062513431894     
   3.2252788668628782       0.26506514444230361     
   3.2257454002058754       0.26495970570910266     
   3.2262119335488726       0.26485430891802597     
   3.2266784668918698       0.26474895405238957     
   3.2271450002348669       0.26464364109551575     
   3.2276115335778646       0.26453837003073383     
   3.2280780669208617       0.26443314084137981     
   3.2285446002638589       0.26432795351079608     
   3.2290111336068561       0.26422280802233189     
   3.2294776669498533       0.26411770435934323     
   3.2299442002928505       0.26401264250519213     
   3.2304107336358476       0.26390762244324800     
   3.2308772669788448       0.26380264415688592     
   3.2313438003218424       0.26369770762948824     
   3.2318103336648396       0.26359281284444408     
   3.2322768670078368       0.26348795978514872     
   3.2327434003508340       0.26338314843500443     
   3.2332099336938311       0.26327837877741911     
   3.2336764670368283       0.26317365079580918     
   3.2341430003798255       0.26306896447359551     
   3.2346095337228227       0.26296431979420670     
   3.2350760670658203       0.26285971674107800     
   3.2355426004088175       0.26275515529765131     
   3.2360091337518146       0.26265063544737483     
   3.2364756670948118       0.26254615717370272     
   3.2369422004378090       0.26244172046009706     
   3.2374087337808062       0.26233732529002474     
   3.2378752671238034       0.26223297164696163     
   3.2383418004668005       0.26212865951438841     
   3.2388083338097982       0.26202438887579182     
   3.2392748671527953       0.26192015971466787     
   3.2397414004957925       0.26181597201451590     
   3.2402079338387897       0.26171182575884405     
   3.2406744671817869       0.26160772093116541     
   3.2411410005247840       0.26150365751500165     
   3.2416075338677812       0.26139963549387857     
   3.2420740672107784       0.26129565485133099     
   3.2425406005537760       0.26119171557089849     
   3.2430071338967732       0.26108781763612759     
   3.2434736672397704       0.26098396103057181     
   3.2439402005827676       0.26088014573779073     
   3.2444067339257647       0.26077637174135099     
   3.2448732672687619       0.26067263902482513     
   3.2453398006117591       0.26056894757179255     
   3.2458063339547563       0.26046529736583968     
   3.2462728672977539       0.26036168839055845     
   3.2467394006407511       0.26025812062954778     
   3.2472059339837482       0.26015459406641434     
   3.2476724673267454       0.26005110868476816     
   3.2481390006697426       0.25994766446822976     
   3.2486055340127398       0.25984426140042305     
   3.2490720673557369       0.25974089946497952     
   3.2495386006987341       0.25963757864553766     
   3.2500051340417317       0.25953429892574231     
   3.2504716673847289       0.25943106028924445     
   3.2509382007277261       0.25932786271970115     
   3.2514047340707233       0.25922470620077670     
   3.2518712674137205       0.25912159071614288     
   3.2523378007567176       0.25901851624947558     
   3.2528043340997148       0.25891548278445797     
   3.2532708674427120       0.25881249030478154     
   3.2537374007857096       0.25870953879414210     
   3.2542039341287068       0.25860662823624297     
   3.2546704674717040       0.25850375861479269     
   3.2551370008147011       0.25840092991350860     
   3.2556035341576983       0.25829814211611285     
   3.2560700675006955       0.25819539520633411     
   3.2565366008436927       0.25809268916790812     
   3.2570031341866899       0.25799002398457677     
   3.2574696675296875       0.25788739964008706     
   3.2579362008726847       0.25778481611819709     
   3.2584027342156818       0.25768227340266497     
   3.2588692675586790       0.25757977147726013     
   3.2593358009016762       0.25747731032575688     
   3.2598023342446734       0.25737488993193486     
   3.2602688675876705       0.25727251027958126     
   3.2607354009306677       0.25717017135249104     
   3.2612019342736653       0.25706787313446294     
   3.2616684676166625       0.25696561560930370     
   3.2621350009596597       0.25686339876082692     
   3.2626015343026569       0.25676122257285089     
   3.2630680676456540       0.25665908702920187     
   3.2635346009886512       0.25655699211371302     
   3.2640011343316484       0.25645493781022172     
   3.2644676676746456       0.25635292410257360     
   3.2649342010176432       0.25625095097461920     
   3.2654007343606404       0.25614901841021848     
   3.2658672677036376       0.25604712639323451     
   3.2663338010466347       0.25594527490753755     
   3.2668003343896319       0.25584346393700558     
   3.2672668677326291       0.25574169346552239     
   3.2677334010756263       0.25563996347697732     
   3.2681999344186234       0.25553827395526746     
   3.2686664677616211       0.25543662488429530     
   3.2691330011046182       0.25533501624796956     
   3.2695995344476154       0.25523344803020753     
   3.2700660677906126       0.25513192021492920     
   3.2705326011336098       0.25503043278606380     
   3.2709991344766070       0.25492898572754724     
   3.2714656678196041       0.25482757902331904     
   3.2719322011626013       0.25472621265732809     
   3.2723987345055989       0.25462488661352706     
   3.2728652678485961       0.25452360087587761     
   3.2733318011915933       0.25442235542834585     
   3.2737983345345905       0.25432115025490504     
   3.2742648678775876       0.25421998533953444     
   3.2747314012205848       0.25411886066622064     
   3.2751979345635820       0.25401777621895533     
   3.2756644679065792       0.25391673198173625     
   3.2761310012495768       0.25381572793857071     
   3.2765975345925740       0.25371476407346810     
   3.2770640679355711       0.25361384037044626     
   3.2775306012785683       0.25351295681352998     
   3.2779971346215655       0.25341211338674940     
   3.2784636679645627       0.25331131007414120     
   3.2789302013075599       0.25321054685974881     
   3.2793967346505570       0.25310982372762136     
   3.2798632679935547       0.25300914066181457     
   3.2803298013365518       0.25290849764639078     
   3.2807963346795490       0.25280789466541803     
   3.2812628680225462       0.25270733170297272     
   3.2817294013655434       0.25260680874313396     
   3.2821959347085405       0.25250632576999010     
   3.2826624680515377       0.25240588276763570     
   3.2831290013945349       0.25230547972016965     
   3.2835955347375325       0.25220511661169859     
   3.2840620680805297       0.25210479342633618     
   3.2845286014235269       0.25200451014820169     
   3.2849951347665240       0.25190426676141942     
   3.2854616681095212       0.25180406325012156     
   3.2859282014525184       0.25170389959844652     
   3.2863947347955156       0.25160377579053794     
   3.2868612681385128       0.25150369181054782     
   3.2873278014815104       0.25140364764263168     
   3.2877943348245076       0.25130364327095356     
   3.2882608681675047       0.25120367867968302     
   3.2887274015105019       0.25110375385299555     
   3.2891939348534991       0.25100386877507430     
   3.2896604681964963       0.25090402343010665     
   3.2901270015394934       0.25080421780228829     
   3.2905935348824906       0.25070445187581891     
   3.2910600682254882       0.25060472563490716     
   3.2915266015684854       0.25050503906376609     
   3.2919931349114826       0.25040539214661595     
   3.2924596682544798       0.25030578486768162     
   3.2929262015974770       0.25020621721119773     
   3.2933927349404741       0.25010668916140155     
   3.2938592682834713       0.25000720070253790     
   3.2943258016264685       0.24990775181885871     
   3.2947923349694661       0.24980834249462167     
   3.2952588683124633       0.24970897271408962     
   3.2957254016554605       0.24960964246153317     
   3.2961919349984576       0.24951035172122904     
   3.2966584683414548       0.24941110047745918     
   3.2971250016844520       0.24931188871451260     
   3.2975915350274492       0.24921271641668430     
   3.2980580683704463       0.24911358356827529     
   3.2985246017134440       0.24901449015359345     
   3.2989911350564411       0.24891543615695266     
   3.2994576683994383       0.24881642156267281     
   3.2999242017424355       0.24871744635508020     
   3.3003907350854327       0.24861851051850758     
   3.3008572684284299       0.24851961403729284     
   3.3013238017714270       0.24842075689578180     
   3.3017903351144242       0.24832193907832567     
   3.3022568684574218       0.24822316056928118     
   3.3027234018004190       0.24812442135301238     
   3.3031899351434162       0.24802572141388912     
   3.3036564684864134       0.24792706073628723     
   3.3041230018294105       0.24782843930458986     
   3.3045895351724077       0.24772985710318418     
   3.3050560685154049       0.24763131411646622     
   3.3055226018584021       0.24753281032883534     
   3.3059891352013997       0.24743434572470005     
   3.3064556685443969       0.24733592028847365     
   3.3069222018873941       0.24723753400457460     
   3.3073887352303912       0.24713918685743011     
   3.3078552685733884       0.24704087883147055     
   3.3083218019163856       0.24694260991113504     
   3.3087883352593828       0.24684438008086695     
   3.3092548686023799       0.24674618932511849     
   3.3097214019453776       0.24664803762834453     
   3.3101879352883747       0.24654992497500838     
   3.3106544686313719       0.24645185134957981     
   3.3111210019743691       0.24635381673653367     
   3.3115875353173663       0.24625582112035105     
   3.3120540686603634       0.24615786448551946     
   3.3125206020033606       0.24605994681653334     
   3.3129871353463578       0.24596206809789212     
   3.3134536686893554       0.24586422831410185     
   3.3139202020323526       0.24576642744967483     
   3.3143867353753498       0.24566866548912947     
   3.3148532687183470       0.24557094241699043     
   3.3153198020613441       0.24547325821778798     
   3.3157863354043413       0.24537561287605925     
   3.3162528687473385       0.24527800637634745     
   3.3167194020903357       0.24518043870320208     
   3.3171859354333333       0.24508290984117698     
   3.3176524687763305       0.24498541977483548     
   3.3181190021193276       0.24488796848874342     
   3.3185855354623248       0.24479055596747648     
   3.3190520688053220       0.24469318219561256     
   3.3195186021483192       0.24459584715773888     
   3.3199851354913164       0.24449855083844729     
   3.3204516688343135       0.24440129322233597     
   3.3209182021773112       0.24430407429400938     
   3.3213847355203083       0.24420689403807805     
   3.3218512688633055       0.24410975243915836     
   3.3223178022063027       0.24401264948187321     
   3.3227843355492999       0.24391558515085179     
   3.3232508688922970       0.24381855943072842     
   3.3237174022352942       0.24372157230614513     
   3.3241839355782914       0.24362462376174823     
   3.3246504689212890       0.24352771378219154     
   3.3251170022642862       0.24343084235213444     
   3.3255835356072834       0.24333400945624231     
   3.3260500689502805       0.24323721507918653     
   3.3265166022932777       0.24314045920564556     
   3.3269831356362749       0.24304374182030256     
   3.3274496689792721       0.24294706290784754     
   3.3279162023222697       0.24285042245297675     
   3.3283827356652669       0.24275382044039220     
   3.3288492690082641       0.24265725685480191     
   3.3293158023512612       0.24256073168092010     
   3.3297823356942584       0.24246424490346766     
   3.3302488690372556       0.24236779650716991     
   3.3307154023802528       0.24227138647676064     
   3.3311819357232499       0.24217501479697692     
   3.3316484690662476       0.24207868145256520     
   3.3321150024092447       0.24198238642827433     
   3.3325815357522419       0.24188612970886250     
   3.3330480690952391       0.24178991127909238     
   3.3335146024382363       0.24169373112373141     
   3.3339811357812335       0.24159758922755650     
   3.3344476691242306       0.24150148557534692     
   3.3349142024672278       0.24140542015189106     
   3.3353807358102254       0.24130939294198131     
   3.3358472691532226       0.24121340393041740     
   3.3363138024962198       0.24111745310200408     
   3.3367803358392170       0.24102154044155291     
   3.3372468691822141       0.24092566593388046     
   3.3377134025252113       0.24082982956381110     
   3.3381799358682085       0.24073403131617313     
   3.3386464692112057       0.24063827117580278     
   3.3391130025542033       0.24054254912754075     
   3.3395795358972005       0.24044686515623587     
   3.3400460692401976       0.24035121924674002     
   3.3405126025831948       0.24025561138391377     
   3.3409791359261920       0.24016004155262233     
   3.3414456692691892       0.24006450973773691     
   3.3419122026121864       0.23996901592413583     
   3.3423787359551835       0.23987356009670296     
   3.3428452692981812       0.23977814224032570     
   3.3433118026411783       0.23968276233990243     
   3.3437783359841755       0.23958742038033226     
   3.3442448693271727       0.23949211634652548     
   3.3447114026701699       0.23939685022339380     
   3.3451779360131670       0.23930162199585764     
   3.3456444693561642       0.23920643164884220     
   3.3461110026991614       0.23911127916727931     
   3.3465775360421590       0.23901616453610680     
   3.3470440693851562       0.23892108774026782     
   3.3475106027281534       0.23882604876471242     
   3.3479771360711506       0.23873104759439573     
   3.3484436694141477       0.23863608421428023     
   3.3489102027571449       0.23854115860933284     
   3.3493767361001421       0.23844627076452690     
   3.3498432694431393       0.23835142066484244     
   3.3503098027861369       0.23825660829526413     
   3.3507763361291341       0.23816183364078441     
   3.3512428694721312       0.23806709668640019     
   3.3517094028151284       0.23797239741711523     
   3.3521759361581256       0.23787773581793842     
   3.3526424695011228       0.23778311187388551     
   3.3531090028441199       0.23768852556997783     
   3.3535755361871171       0.23759397689124204     
   3.3540420695301147       0.23749946582271136     
   3.3545086028731119       0.23740499234942611     
   3.3549751362161091       0.23731055645642990     
   3.3554416695591063       0.23721615812877500     
   3.3559082029021035       0.23712179735151778     
   3.3563747362451006       0.23702747410972153     
   3.3568412695880978       0.23693318838845442     
   3.3573078029310950       0.23683894017279211     
   3.3577743362740926       0.23674472944781505     
   3.3582408696170898       0.23665055619861025     
   3.3587074029600870       0.23655642041026967     
   3.3591739363030841       0.23646232206789250     
   3.3596404696460813       0.23636826115658247     
   3.3601070029890785       0.23627423766145125     
   3.3605735363320757       0.23618025156761410     
   3.3610400696750728       0.23608630286019380     
   3.3615066030180705       0.23599239152431845     
   3.3619731363610676       0.23589851754512198     
   3.3624396697040648       0.23580468090774406     
   3.3629062030470620       0.23571088159733139     
   3.3633727363900592       0.23561711959903572     
   3.3638392697330564       0.23552339489801416     
   3.3643058030760535       0.23542970747943090     
   3.3647723364190507       0.23533605732845483     
   3.3652388697620483       0.23524244443026249     
   3.3657054031050455       0.23514886877003421     
   3.3661719364480427       0.23505533033295783     
   3.3666384697910399       0.23496182910422608     
   3.3671050031340370       0.23486836506903816     
   3.3675715364770342       0.23477493821259940     
   3.3680380698200314       0.23468154852011966     
   3.3685046031630286       0.23458819597681610     
   3.3689711365060262       0.23449488056791096     
   3.3694376698490234       0.23440160227863391     
   3.3699042031920206       0.23430836109421757     
   3.3703707365350177       0.23421515699990311     
   3.3708372698780149       0.23412198998093656     
   3.3713038032210121       0.23402886002256904     
   3.3717703365640093       0.23393576711005989     
   3.3722368699070064       0.23384271122867092     
   3.3727034032500041       0.23374969236367235     
   3.3731699365930012       0.23365671050034040     
   3.3736364699359984       0.23356376562395528     
   3.3741030032789956       0.23347085771980478     
   3.3745695366219928       0.23337798677318131     
   3.3750360699649899       0.23328515276938355     
   3.3755026033079871       0.23319235569371652     
   3.3759691366509843       0.23309959553149073     
   3.3764356699939819       0.23300687226802227     
   3.3769022033369791       0.23291418588863297     
   3.3773687366799763       0.23282153637865208     
   3.3778352700229735       0.23272892372341200     
   3.3783018033659706       0.23263634790825335     
   3.3787683367089678       0.23254380891852164     
   3.3792348700519650       0.23245130673956702     
   3.3797014033949622       0.23235884135674853     
   3.3801679367379598       0.23226641275542745     
   3.3806344700809570       0.23217402092097325     
   3.3811010034239541       0.23208166583876055     
   3.3815675367669513       0.23198934749417008     
   3.3820340701099485       0.23189706587258760     
   3.3825006034529457       0.23180482095940566     
   3.3829671367959429       0.23171261274002217     
   3.3834336701389400       0.23162044119984057     
   3.3839002034819377       0.23152830632426968     
   3.3843667368249348       0.23143620809872623     
   3.3848332701679320       0.23134414650862989     
   3.3852998035109292       0.23125212153940922     
   3.3857663368539264       0.23116013317649584     
   3.3862328701969235       0.23106818140532792     
   3.3866994035399207       0.23097626621134990     
   3.3871659368829179       0.23088438758001303     
   3.3876324702259155       0.23079254549677208     
   3.3880990035689127       0.23070073994708862     
   3.3885655369119099       0.23060897091643096     
   3.3890320702549070       0.23051723839027116     
   3.3894986035979042       0.23042554235408907     
   3.3899651369409014       0.23033388279336897     
   3.3904316702838986       0.23024225969360224     
   3.3908982036268958       0.23015067304028466     
   3.3913647369698934       0.23005912281891791     
   3.3918312703128906       0.22996760901501045     
   3.3922978036558877       0.22987613161407558     
   3.3927643369988849       0.22978469060163254     
   3.3932308703418821       0.22969328596320682     
   3.3936974036848793       0.22960191768432978     
   3.3941639370278764       0.22951058575053662     
   3.3946304703708736       0.22941929014737106     
   3.3950970037138712       0.22932803086038089     
   3.3955635370568684       0.22923680787511969     
   3.3960300703998656       0.22914562117714765     
   3.3964966037428628       0.22905447075202967     
   3.3969631370858600       0.22896335658533729     
   3.3974296704288571       0.22887227866264737     
   3.3978962037718543       0.22878123696954211     
   3.3983627371148515       0.22869023149161039     
   3.3988292704578491       0.22859926221444593     
   3.3992958038008463       0.22850832912364852     
   3.3997623371438435       0.22841743220482380     
   3.4002288704868406       0.22832657144358315     
   3.4006954038298378       0.22823574682554360     
   3.4011619371728350       0.22814495833632756     
   3.4016284705158322       0.22805420596156445     
   3.4020950038588293       0.22796348968688673     
   3.4025615372018270       0.22787280949793565     
   3.4030280705448241       0.22778216538035601     
   3.4034946038878213       0.22769155731979951     
   3.4039611372308185       0.22760098530192319     
   3.4044276705738157       0.22751044931238962     
   3.4048942039168129       0.22741994933686693     
   3.4053607372598100       0.22732948536102993     
   3.4058272706028072       0.22723905737055738     
   3.4062938039458048       0.22714866535113565     
   3.4067603372888020       0.22705830928845597     
   3.4072268706317992       0.22696798916821484     
   3.4076934039747964       0.22687770497611462     
   3.4081599373177935       0.22678745669786404     
   3.4086264706607907       0.22669724431917684     
   3.4090930040037879       0.22660706782577278     
   3.4095595373467851       0.22651692720337693     
   3.4100260706897827       0.22642682243772017     
   3.4104926040327799       0.22633675351453977     
   3.4109591373757771       0.22624672041957863     
   3.4114256707187742       0.22615672313858262     
   3.4118922040617714       0.22606676165730666     
   3.4123587374047686       0.22597683596151089     
   3.4128252707477658       0.22588694603695927     
   3.4132918040907629       0.22579709186942257     
   3.4137583374337606       0.22570727344467703     
   3.4142248707767577       0.22561749074850537     
   3.4146914041197549       0.22552774376669474     
   3.4151579374627521       0.22543803248503805     
   3.4156244708057493       0.22534835688933555     
   3.4160910041487464       0.22525871696538993     
   3.4165575374917436       0.22516911269901344     
   3.4170240708347408       0.22507954407602007     
   3.4174906041777384       0.22499001108223274     
   3.4179571375207356       0.22490051370347855     
   3.4184236708637328       0.22481105192559017     
   3.4188902042067300       0.22472162573440516     
   3.4193567375497271       0.22463223511576838     
   3.4198232708927243       0.22454288005552961     
   3.4202898042357215       0.22445356053954416     
   3.4207563375787187       0.22436427655367266     
   3.4212228709217163       0.22427502808378133     
   3.4216894042647135       0.22418581511574412     
   3.4221559376077106       0.22409663763543677     
   3.4226224709507078       0.22400749562874436     
   3.4230890042937050       0.22391838908155506     
   3.4235555376367022       0.22382931797976394     
   3.4240220709796994       0.22374028230927115     
   3.4244886043226965       0.22365128205598223     
   3.4249551376656941       0.22356231720580880     
   3.4254216710086913       0.22347338774466846     
   3.4258882043516885       0.22338449365848370     
   3.4263547376946857       0.22329563493318275     
   3.4268212710376829       0.22320681155469993     
   3.4272878043806800       0.22311802350897428     
   3.4277543377236772       0.22302927078195040     
   3.4282208710666744       0.22294055335958010     
   3.4286874044096720       0.22285187122781894     
   3.4291539377526692       0.22276322437262899     
   3.4296204710956664       0.22267461277997772     
   3.4300870044386635       0.22258603643583877     
   3.4305535377816607       0.22249749532618918     
   3.4310200711246579       0.22240898943701432     
   3.4314866044676551       0.22232051875430406     
   3.4319531378106523       0.22223208326405278     
   3.4324196711536499       0.22214368295226253     
   3.4328862044966471       0.22205531780493920     
   3.4333527378396442       0.22196698780809435     
   3.4338192711826414       0.22187869294774656     
   3.4342858045256386       0.22179043320991837     
   3.4347523378686358       0.22170220858063910     
   3.4352188712116329       0.22161401904594238     
   3.4356854045546301       0.22152586459186835     
   3.4361519378976277       0.22143774520446183     
   3.4366184712406249       0.22134966086977495     
   3.4370850045836221       0.22126161157386376     
   3.4375515379266193       0.22117359730278977     
   3.4380180712696164       0.22108561804262067     
   3.4384846046126136       0.22099767377942975     
   3.4389511379556108       0.22090976449929639     
   3.4394176712986080       0.22082189018830373     
   3.4398842046416056       0.22073405083254174     
   3.4403507379846028       0.22064624641810651     
   3.4408172713276000       0.22055847693109737     
   3.4412838046705971       0.22047074235762226     
   3.4417503380135943       0.22038304268379164     
   3.4422168713565915       0.22029537789572398     
   3.4426834046995887       0.22020774797954173     
   3.4431499380425858       0.22012015292137305     
   3.4436164713855835       0.22003259270735259     
   3.4440830047285806       0.21994506732361901     
   3.4445495380715778       0.21985757675631759     
   3.4450160714145750       0.21977012099159970     
   3.4454826047575722       0.21968270001561988     
   3.4459491381005694       0.21959531381453995     
   3.4464156714435665       0.21950796237452824     
   3.4468822047865637       0.21942064568175562     
   3.4473487381295613       0.21933336372240025     
   3.4478152714725585       0.21924611648264741     
   3.4482818048155557       0.21915890394868393     
   3.4487483381585529       0.21907172610670572     
   3.4492148715015500       0.21898458294291206     
   3.4496814048445472       0.21889747444350843     
   3.4501479381875444       0.21881040059470630     
   3.4506144715305416       0.21872336138272136     
   3.4510810048735392       0.21863635679377619     
   3.4515475382165364       0.21854938681409825     
   3.4520140715595335       0.21846245142992032     
   3.4524806049025307       0.21837555062748010     
   3.4529471382455279       0.21828868439302301     
   3.4534136715885251       0.21820185271279652     
   3.4538802049315223       0.21811505557305649     
   3.4543467382745194       0.21802829296006260     
   3.4548132716175171       0.21794156486008115     
   3.4552798049605142       0.21785487125938291     
   3.4557463383035114       0.21776821214424510     
   3.4562128716465086       0.21768158750094954     
   3.4566794049895058       0.21759499731578341     
   3.4571459383325029       0.21750844157503973     
   3.4576124716755001       0.21742192026501767     
   3.4580790050184973       0.21733543337201996     
   3.4585455383614949       0.21724898088235731     
   3.4590120717044921       0.21716256278234419     
   3.4594786050474893       0.21707617905830009     
   3.4599451383904865       0.21698982969655120     
   3.4604116717334836       0.21690351468342867     
   3.4608782050764808       0.21681723400526925     
   3.4613447384194780       0.21673098764841453     
   3.4618112717624752       0.21664477559921255     
   3.4622778051054728       0.21655859784401552     
   3.4627443384484700       0.21647245436918233     
   3.4632108717914671       0.21638634516107622     
   3.4636774051344643       0.21630027020606665     
   3.4641439384774615       0.21621422949052810     
   3.4646104718204587       0.21612822300084064     
   3.4650770051634558       0.21604225072338887     
   3.4655435385064530       0.21595631264456502     
   3.4660100718494506       0.21587040875076441     
   3.4664766051924478       0.21578453902838951     
   3.4669431385354450       0.21569870346384587     
   3.4674096718784422       0.21561290204354763     
   3.4678762052214394       0.21552713475391147     
   3.4683427385644365       0.21544140158136135     
   3.4688092719074337       0.21535570251232591     
   3.4692758052504309       0.21527003753323889     
   3.4697423385934285       0.21518440663053981     
   3.4702088719364257       0.21509880979067328     
   3.4706754052794229       0.21501324700009036     
   3.4711419386224200       0.21492771824524634     
   3.4716084719654172       0.21484222351260204     
   3.4720750053084144       0.21475676278862407     
   3.4725415386514116       0.21467133605978414     
   3.4730080719944088       0.21458594331255951     
   3.4734746053374064       0.21450058453343276     
   3.4739411386804036       0.21441525970889183     
   3.4744076720234007       0.21432996882542996     
   3.4748742053663979       0.21424471186954527     
   3.4753407387093951       0.21415948882774324     
   3.4758072720523923       0.21407429968653222     
   3.4762738053953894       0.21398914443242720     
   3.4767403387383866       0.21390402305194808     
   3.4772068720813842       0.21381893553162121     
   3.4776734054243814       0.21373388185797712     
   3.4781399387673786       0.21364886201755107     
   3.4786064721103758       0.21356387599688662     
   3.4790730054533729       0.21347892378252928     
   3.4795395387963701       0.21339400536103093     
   3.4800060721393673       0.21330912071895070     
   3.4804726054823645       0.21322426984285067     
   3.4809391388253621       0.21313945271929877     
   3.4814056721683593       0.21305466933487013     
   3.4818722055113565       0.21296991967614284     
   3.4823387388543536       0.21288520372970074     
   3.4828052721973508       0.21280052148213435     
   3.4832718055403480       0.21271587292003832     
   3.4837383388833452       0.21263125803001390     
   3.4842048722263423       0.21254667679866554     
   3.4846714055693400       0.21246212921260466     
   3.4851379389123371       0.21237761525844789     
   3.4856044722553343       0.21229313492281732     
   3.4860710055983315       0.21220868819233940     
   3.4865375389413287       0.21212427505364570     
   3.4870040722843259       0.21203989549337499     
   3.4874706056273230       0.21195554949816964     
   3.4879371389703202       0.21187123705467859     
   3.4884036723133178       0.21178695814955406     
   3.4888702056563150       0.21170271276945629     
   3.4893367389993122       0.21161850090104858     
   3.4898032723423094       0.21153432253100166     
   3.4902698056853065       0.21145017764598925     
   3.4907363390283037       0.21136606623269139     
   3.4912028723713009       0.21128198827779418     
   3.4916694057142981       0.21119794376798726     
   3.4921359390572957       0.21111393268996789     
   3.4926024724002929       0.21102995503043653     
   3.4930690057432900       0.21094601077610020     
   3.4935355390862872       0.21086209991367044     
   3.4940020724292844       0.21077822242986452     
   3.4944686057722816       0.21069437831140445     
   3.4949351391152788       0.21061056754501817     
   3.4954016724582759       0.21052679011743958     
   3.4958682058012736       0.21044304601540550     
   3.4963347391442707       0.21035933522566042     
   3.4968012724872679       0.21027565773495283     
   3.4972678058302651       0.21019201353003691     
   3.4977343391732623       0.21010840259767213     
   3.4982008725162594       0.21002482492462293     
   3.4986674058592566       0.20994128049765848     
   3.4991339392022538       0.20985776930355560     
   3.4996004725452514       0.20977429132909353     
   3.5000670058882486       0.20969084656105796     
   3.5005335392312458       0.20960743498624035     
   3.5010000725742429       0.20952405659143614     
   3.5014666059172401       0.20944071136344788     
   3.5019331392602373       0.20935739928908081     
   3.5023996726032345       0.20927412035514792     
   3.5028662059462321       0.20919087454846619     
   3.5033327392892293       0.20910766185585794     
   3.5037992726322265       0.20902448226415060     
   3.5042658059752236       0.20894133576017715     
   3.5047323393182208       0.20885822233077656     
   3.5051988726612180       0.20877514196279071     
   3.5056654060042152       0.20869209464306959     
   3.5061319393472123       0.20860908035846693     
   3.5065984726902100       0.20852609909584030     
   3.5070650060332071       0.20844315084205511     
   3.5075315393762043       0.20836023558398120     
   3.5079980727192015       0.20827735330849331     
   3.5084646060621987       0.20819450400247008     
   3.5089311394051959       0.20811168765279853     
   3.5093976727481930       0.20802890424636758     
   3.5098642060911902       0.20794615377007389     
   3.5103307394341878       0.20786343621081774     
   3.5107972727771850       0.20778075155550491     
   3.5112638061201822       0.20769809979104725     
   3.5117303394631794       0.20761548090436124     
   3.5121968728061765       0.20753289488236748     
   3.5126634061491737       0.20745034171199475     
   3.5131299394921709       0.20736782138017318     
   3.5135964728351681       0.20728533387384088     
   3.5140630061781657       0.20720287917994087     
   3.5145295395211629       0.20712045728541920     
   3.5149960728641600       0.20703806817723072     
   3.5154626062071572       0.20695571184233166     
   3.5159291395501544       0.20687338826768667     
   3.5163956728931516       0.20679109744026303     
   3.5168622062361488       0.20670883934703524     
   3.5173287395791459       0.20662661397498142     
   3.5177952729221436       0.20654442131108597     
   3.5182618062651407       0.20646226134233739     
   3.5187283396081379       0.20638013405573133     
   3.5191948729511351       0.20629803943826555     
   3.5196614062941323       0.20621597747694512     
   3.5201279396371294       0.20613394815878108     
   3.5205944729801266       0.20605195147078736     
   3.5210610063231238       0.20596998739998440     
   3.5215275396661214       0.20588805593339721     
   3.5219940730091186       0.20580615705805663
[truncated: 395,116 more chars]
