# Supplementary material for: Design of high-temperature f-block molecular nanomagnets through the control of vibration-induced spin relaxation
Source: Chem Sci. 2019 Dec 2;11(6):1593–8. doi: 10.1039/c9sc03133b (PMC7025469; doi:10.1039/c9sc03133b)
Supplement: Supplementary file 3 [file SC-011-C9SC03133B-s003.zip › SI/Orbach-mag/rates.orbach14K.out]

 time(s) mag(dless)
   6.9999997504055500E-004   4.1408446030844326     
   8.3328664191067222E-004   4.1393663146161206     
   9.6657330878078943E-004   4.1378885538994812     
   1.0998599756509065E-003   4.1364113207461060     
   1.2331466425210239E-003   4.1349346149676514     
   1.3664333093911410E-003   4.1334584363758475     
   1.4997199762612581E-003   4.1319827847824842     
   1.6330066431313752E-003   4.1305076599994246     
   1.7662933100014925E-003   4.1290330618385944     
   1.8995799768716096E-003   4.1275589901119929     
   2.0328666437417270E-003   4.1260854446316761     
   2.1661533106118441E-003   4.1246124252097767     
   2.2994399774819612E-003   4.1231399316584900     
   2.4327266443520783E-003   4.1216679637900802     
   2.5660133112221954E-003   4.1201965214168750     
   2.6992999780923129E-003   4.1187256043512743     
   2.8325866449624300E-003   4.1172552124057411     
   2.9658733118325471E-003   4.1157853453928066     
   3.0991599787026643E-003   4.1143160031250696     
   3.2324466455727814E-003   4.1128471854151947     
   3.3657333124428989E-003   4.1113788920759156     
   3.4990199793130160E-003   4.1099111229200256     
   3.6323066461831331E-003   4.1084438777603962     
   3.7655933130532502E-003   4.1069771564099566     
   3.8988799799233673E-003   4.1055109586817071     
   4.0321666467934853E-003   4.1040452843887127     
   4.1654533136636016E-003   4.1025801333441079     
   4.2987399805337195E-003   4.1011155053610917     
   4.4320266474038358E-003   4.0996514002529274     
   4.5653133142739537E-003   4.0981878178329492     
   4.6985999811440709E-003   4.0967247579145578     
   4.8318866480141880E-003   4.0952622203112199     
   4.9651733148843051E-003   4.0938002048364632     
   5.0984599817544222E-003   4.0923387113038920     
   5.2317466486245393E-003   4.0908777395271727     
   5.3650333154946564E-003   4.0894172893200320     
   5.4983199823647735E-003   4.0879573604962722     
   5.6316066492348906E-003   4.0864979528697569     
   5.7648933161050077E-003   4.0850390662544207     
   5.8981799829751257E-003   4.0835807004642568     
   6.0314666498452428E-003   4.0821228553133349     
   6.1647533167153599E-003   4.0806655306157831     
   6.2980399835854770E-003   4.0792087261857981     
   6.4313266504555941E-003   4.0777524418376450     
   6.5646133173257112E-003   4.0762966773856535     
   6.6978999841958283E-003   4.0748414326442166     
   6.8311866510659455E-003   4.0733867074278018     
   6.9644733179360626E-003   4.0719325015509344     
   7.0977599848061797E-003   4.0704788148282107     
   7.2310466516762968E-003   4.0690256470742892     
   7.3643333185464148E-003   4.0675729981039010     
   7.4976199854165319E-003   4.0661208677318363     
   7.6309066522866490E-003   4.0646692557729542     
   7.7641933191567661E-003   4.0632181620421841     
   7.8974799860268841E-003   4.0617675863545148     
   8.0307666528970003E-003   4.0603175285250037     
   8.1640533197671165E-003   4.0588679883687746     
   8.2973399866372345E-003   4.0574189657010189     
   8.4306266535073525E-003   4.0559704603369902     
   8.5639133203774687E-003   4.0545224720920103     
   8.6971999872475867E-003   4.0530750007814706     
   8.8304866541177029E-003   4.0516280462208192     
   8.9637733209878209E-003   4.0501816082255786     
   9.0970599878579372E-003   4.0487356866113320     
   9.2303466547280551E-003   4.0472902811937326     
   9.3636333215981714E-003   4.0458453917884949     
   9.4969199884682894E-003   4.0444010182114036     
   9.6302066553384073E-003   4.0429571602783074     
   9.7634933222085236E-003   4.0415138178051189     
   9.8967799890786416E-003   4.0400709906078163     
   1.0030066655948758E-002   4.0386286785024499     
   1.0163353322818876E-002   4.0371868813051286     
   1.0296639989688992E-002   4.0357455988320288     
   1.0429926656559110E-002   4.0343048308993934     
   1.0563213323429226E-002   4.0328645773235285     
   1.0696499990299344E-002   4.0314248379208113     
   1.0829786657169460E-002   4.0299856125076801     
   1.0963073324039578E-002   4.0285469009006398     
   1.1096359990909696E-002   4.0271087029162578     
   1.1229646657779813E-002   4.0256710183711730     
   1.1362933324649931E-002   4.0242338470820860     
   1.1496219991520047E-002   4.0227971888657628     
   1.1629506658390165E-002   4.0213610435390352     
   1.1762793325260281E-002   4.0199254109188027     
   1.1896079992130399E-002   4.0184902908220268     
   1.2029366659000515E-002   4.0170556830657347     
   1.2162653325870633E-002   4.0156215874670220     
   1.2295939992740750E-002   4.0141880038430449     
   1.2429226659610867E-002   4.0127549320110294     
   1.2562513326480985E-002   4.0113223717882658     
   1.2695799993351102E-002   4.0098903229921063     
   1.2829086660221220E-002   4.0084587854399718     
   1.2962373327091336E-002   4.0070277589493468     
   1.3095659993961454E-002   4.0055972433377827     
   1.3228946660831570E-002   4.0041672384228919     
   1.3362233327701688E-002   4.0027377440223582     
   1.3495519994571804E-002   4.0013087599539263     
   1.3628806661441922E-002   3.9998802860354048     
   1.3762093328312039E-002   3.9984523220846695     
   1.3895379995182157E-002   3.9970248679196634     
   1.4028666662052275E-002   3.9955979233583894     
   1.4161953328922391E-002   3.9941714882189201     
   1.4295239995792509E-002   3.9927455623193899     
   1.4428526662662625E-002   3.9913201454779990     
   1.4561813329532743E-002   3.9898952375130126     
   1.4695099996402859E-002   3.9884708382427623     
   1.4828386663272977E-002   3.9870469474856409     
   1.4961673330143093E-002   3.9856235650601115     
   1.5094959997013211E-002   3.9842006907846956     
   1.5228246663883328E-002   3.9827783244779846     
   1.5361533330753446E-002   3.9813564659586316     
   1.5494819997623564E-002   3.9799351150453566     
   1.5628106664493678E-002   3.9785142715569428     
   1.5761393331363796E-002   3.9770939353122383     
   1.5894679998233914E-002   3.9756741061301568     
   1.6027966665104032E-002   3.9742547838296756     
   1.6161253331974150E-002   3.9728359682298371     
   1.6294539998844268E-002   3.9714176591497483     
   1.6427826665714382E-002   3.9699998564085810     
   1.6561113332584500E-002   3.9685825598255708     
   1.6694399999454618E-002   3.9671657692200188     
   1.6827686666324736E-002   3.9657494844112899     
   1.6960973333194851E-002   3.9643337052188130     
   1.7094260000064969E-002   3.9629184314620836     
   1.7227546666935087E-002   3.9615036629606597     
   1.7360833333805205E-002   3.9600893995341639     
   1.7494120000675319E-002   3.9586756410022832     
   1.7627406667545437E-002   3.9572623871847705     
   1.7760693334415555E-002   3.9558496379014407     
   1.7893980001285673E-002   3.9544373929721748     
   1.8027266668155788E-002   3.9530256522169172     
   1.8160553335025906E-002   3.9516144154556772     
   1.8293840001896024E-002   3.9502036825085267     
   1.8427126668766142E-002   3.9487934531956053     
   1.8560413335636260E-002   3.9473837273371126     
   1.8693700002506374E-002   3.9459745047533161     
   1.8826986669376492E-002   3.9445657852645453     
   1.8960273336246610E-002   3.9431575686911939     
   1.9093560003116728E-002   3.9417498548537200     
   1.9226846669986843E-002   3.9403426435726479     
   1.9360133336856961E-002   3.9389359346685615     
   1.9493420003727079E-002   3.9375297279621133     
   1.9626706670597197E-002   3.9361240232740156     
   1.9759993337467315E-002   3.9347188204250507     
   1.9893280004337429E-002   3.9333141192360555     
   2.0026566671207547E-002   3.9319099195279423     
   2.0159853338077665E-002   3.9305062211216777     
   2.0293140004947783E-002   3.9291030238382980     
   2.0426426671817897E-002   3.9277003274988997     
   2.0559713338688015E-002   3.9262981319246459     
   2.0693000005558133E-002   3.9248964369367636     
   2.0826286672428251E-002   3.9234952423565397     
   2.0959573339298366E-002   3.9220945480053309     
   2.1092860006168484E-002   3.9206943537045524     
   2.1226146673038602E-002   3.9192946592756863     
   2.1359433339908720E-002   3.9178954645402775     
   2.1492720006778838E-002   3.9164967693199340     
   2.1626006673648952E-002   3.9150985734363268     
   2.1759293340519070E-002   3.9137008767111938     
   2.1892580007389188E-002   3.9123036789663344     
   2.2025866674259306E-002   3.9109069800236109     
   2.2159153341129421E-002   3.9095107797049513     
   2.2292440007999539E-002   3.9081150778323441     
   2.2425726674869657E-002   3.9067198742278442     
   2.2559013341739775E-002   3.9053251687135679     
   2.2692300008609893E-002   3.9039309611116968     
   2.2825586675480007E-002   3.9025372512444769     
   2.2958873342350125E-002   3.9011440389342136     
   2.3092160009220243E-002   3.8997513240032800     
   2.3225446676090361E-002   3.8983591062741083     
   2.3358733342960476E-002   3.8969673855691989     
   2.3492020009830594E-002   3.8955761617111118     
   2.3625306676700712E-002   3.8941854345224733     
   2.3758593343570829E-002   3.8927952038259712     
   2.3891880010440944E-002   3.8914054694443556     
   2.4025166677311062E-002   3.8900162312004416     
   2.4158453344181180E-002   3.8886274889171082     
   2.4291740011051298E-002   3.8872392424172948     
   2.4425026677921416E-002   3.8858514915240079     
   2.4558313344791530E-002   3.8844642360603134     
   2.4691600011661648E-002   3.8830774758493427     
   2.4824886678531766E-002   3.8816912107142896     
   2.4958173345401884E-002   3.8803054404784114     
   2.5091460012271999E-002   3.8789201649650278     
   2.5224746679142117E-002   3.8775353839975217     
   2.5358033346012235E-002   3.8761510973993407     
   2.5491320012882353E-002   3.8747673049939912     
   2.5624606679752471E-002   3.8733840066050496     
   2.5757893346622585E-002   3.8720012020561474     
   2.5891180013492703E-002   3.8706188911709836     
   2.6024466680362821E-002   3.8692370737733222     
   2.6157753347232939E-002   3.8678557496869823     
   2.6291040014103054E-002   3.8664749187358560     
   2.6424326680973172E-002   3.8650945807438895     
   2.6557613347843290E-002   3.8637147355350976     
   2.6690900014713408E-002   3.8623353829335536     
   2.6824186681583522E-002   3.8609565227633986     
   2.6957473348453640E-002   3.8595781548488319     
   2.7090760015323758E-002   3.8582002790141168     
   2.7224046682193876E-002   3.8568228950835812     
   2.7357333349063994E-002   3.8554460028816142     
   2.7490620015934109E-002   3.8540696022326686     
   2.7623906682804227E-002   3.8526936929612572     
   2.7757193349674344E-002   3.8513182748919572     
   2.7890480016544462E-002   3.8499433478494112     
   2.8023766683414577E-002   3.8485689116583197     
   2.8157053350284695E-002   3.8471949661434484     
   2.8290340017154813E-002   3.8458215111296248     
   2.8423626684024931E-002   3.8444485464417393     
   2.8556913350895049E-002   3.8430760719047443     
   2.8690200017765163E-002   3.8417040873436554     
   2.8823486684635281E-002   3.8403325925835508     
   2.8956773351505399E-002   3.8389615874495688     
   2.9090060018375517E-002   3.8375910717669144     
   2.9223346685245632E-002   3.8362210453608512     
   2.9356633352115750E-002   3.8348515080567060     
   2.9489920018985868E-002   3.8334824596798702     
   2.9623206685855986E-002   3.8321139000557953     
   2.9756493352726100E-002   3.8307458290099947     
   2.9889780019596218E-002   3.8293782463680457     
   3.0023066686466336E-002   3.8280111519555873     
   3.0156353353336454E-002   3.8266445455983211     
   3.0289640020206572E-002   3.8252784271220102     
   3.0422926687076687E-002   3.8239127963524790     
   3.0556213353946805E-002   3.8225476531156177     
   3.0689500020816923E-002   3.8211829972373743     
   3.0822786687687041E-002   3.8198188285437613     
   3.0956073354557155E-002   3.8184551468608539     
   3.1089360021427273E-002   3.8170919520147870     
   3.1222646688297391E-002   3.8157292438317594     
   3.1355933355167509E-002   3.8143670221380312     
   3.1489220022037627E-002   3.8130052867599264     
   3.1622506688907745E-002   3.8116440375238287     
   3.1755793355777856E-002   3.8102832742561832     
   3.1889080022647981E-002   3.8089229967834992     
   3.2022366689518092E-002   3.8075632049323480     
   3.2155653356388210E-002   3.8062038985293598     
   3.2288940023258328E-002   3.8048450774012301     
   3.2422226690128446E-002   3.8034867413747153     
   3.2555513356998564E-002   3.8021288902766326     
   3.2688800023868682E-002   3.8007715239338604     
   3.2822086690738800E-002   3.7994146421733421     
   3.2955373357608918E-002   3.7980582448220805     
   3.3088660024479029E-002   3.7967023317071402     
   3.3221946691349147E-002   3.7953469026556483     
   3.3355233358219265E-002   3.7939919574947925     
   3.3488520025089383E-002   3.7926374960518237     
   3.3621806691959501E-002   3.7912835181540538     
   3.3755093358829619E-002   3.7899300236288567     
   3.3888380025699737E-002   3.7885770123036657     
   3.4021666692569855E-002   3.7872244840059790     
   3.4154953359439966E-002   3.7858724385633549     
   3.4288240026310084E-002   3.7845208758034126     
   3.4421526693180202E-002   3.7831697955538344     
   3.4554813360050320E-002   3.7818191976423621     
   3.4688100026920438E-002   3.7804690818968010     
   3.4821386693790556E-002   3.7791194481450163     
   3.4954673360660674E-002   3.7777702962149369     
   3.5087960027530792E-002   3.7764216259345496     
   3.5221246694400909E-002   3.7750734371319044     
   3.5354533361271021E-002   3.7737257296351157     
   3.5487820028141139E-002   3.7723785032723534     
   3.5621106695011256E-002   3.7710317578718540     
   3.5754393361881374E-002   3.7696854932619122     
   3.5887680028751492E-002   3.7683397092708830     
   3.6020966695621610E-002   3.7669944057271882     
   3.6154253362491728E-002   3.7656495824593046     
   3.6287540029361846E-002   3.7643052392957737     
   3.6420826696231964E-002   3.7629613760651961     
   3.6554113363102075E-002   3.7616179925962383     
   3.6687400029972193E-002   3.7602750887176213     
   3.6820686696842311E-002   3.7589326642581313     
   3.6953973363712429E-002   3.7575907190466156     
   3.7087260030582547E-002   3.7562492529119811     
   3.7220546697452665E-002   3.7549082656831958     
   3.7353833364322783E-002   3.7535677571892903     
   3.7487120031192901E-002   3.7522277272593554     
   3.7620406698063019E-002   3.7508881757225434     
   3.7753693364933130E-002   3.7495491024080656     
   3.7886980031803248E-002   3.7482105071451972     
   3.8020266698673366E-002   3.7468723897632725     
   3.8153553365543484E-002   3.7455347500916871     
   3.8286840032413602E-002   3.7441975879598965     
   3.8420126699283720E-002   3.7428609031974198     
   3.8553413366153838E-002   3.7415246956338342     
   3.8686700033023956E-002   3.7401889650987781     
   3.8819986699894074E-002   3.7388537114219540     
   3.8953273366764185E-002   3.7375189344331212     
   3.9086560033634303E-002   3.7361846339620999     
   3.9219846700504421E-002   3.7348508098387749     
   3.9353133367374539E-002   3.7335174618930878     
   3.9486420034244657E-002   3.7321845899550414     
   3.9619706701114775E-002   3.7308521938547021     
   3.9752993367984893E-002   3.7295202734221937     
   3.9886280034855011E-002   3.7281888284877023     
   4.0019566701725122E-002   3.7268578588814743     
   4.0152853368595240E-002   3.7255273644338160     
   4.0286140035465358E-002   3.7241973449750962     
   4.0419426702335476E-002   3.7228678003357416     
   4.0552713369205594E-002   3.7215387303462419     
   4.0686000036075712E-002   3.7202101348371457     
   4.0819286702945830E-002   3.7188820136390626     
   4.0952573369815948E-002   3.7175543665826627     
   4.1085860036686066E-002   3.7162271934986770     
   4.1219146703556177E-002   3.7149004942178960     
   4.1352433370426295E-002   3.7135742685711723     
   4.1485720037296413E-002   3.7122485163894154     
   4.1619006704166531E-002   3.7109232375035996     
   4.1752293371036649E-002   3.7095984317447561     
   4.1885580037906767E-002   3.7082740989439773     
   4.2018866704776885E-002   3.7069502389324178     
   4.2152153371647003E-002   3.7056268515412909     
   4.2285440038517121E-002   3.7043039366018689     
   4.2418726705387232E-002   3.7029814939454866     
   4.2552013372257350E-002   3.7016595234035381     
   4.2685300039127468E-002   3.7003380248074773     
   4.2818586705997586E-002   3.6990169979888186     
   4.2951873372867704E-002   3.6976964427791379     
   4.3085160039737821E-002   3.6963763590100682     
   4.3218446706607939E-002   3.6950567465133046     
   4.3351733373478057E-002   3.6937376051206039     
   4.3485020040348175E-002   3.6924189346637779     
   4.3618306707218286E-002   3.6911007349747051     
   4.3751593374088404E-002   3.6897830058853187     
   4.3884880040958522E-002   3.6884657472276130     
   4.4018166707828640E-002   3.6871489588336446     
   4.4151453374698758E-002   3.6858326405355277     
   4.4284740041568876E-002   3.6845167921654371     
   4.4418026708438994E-002   3.6832014135556079     
   4.4551313375309112E-002   3.6818865045383360     
   4.4684600042179230E-002   3.6805720649459732     
   4.4817886709049341E-002   3.6792580946109363     
   4.4951173375919459E-002   3.6779445933656993     
   4.5084460042789577E-002   3.6766315610427958     
   4.5217746709659695E-002   3.6753189974748190     
   4.5351033376529813E-002   3.6740069024944244     
   4.5484320043399931E-002   3.6726952759343239     
   4.5617606710270049E-002   3.6713841176272908     
   4.5750893377140167E-002   3.6700734274061584     
   4.5884180044010278E-002   3.6687632051038190     
   4.6017466710880396E-002   3.6674534505532232     
   4.6150753377750514E-002   3.6661441635873859     
   4.6284040044620632E-002   3.6648353440393753     
   4.6417326711490750E-002   3.6635269917423252     
   4.6550613378360868E-002   3.6622191065294243     
   4.6683900045230986E-002   3.6609116882339237     
   4.6817186712101104E-002   3.6596047366891318     
   4.6950473378971222E-002   3.6582982517284188     
   4.7083760045841333E-002   3.6569922331852132     
   4.7217046712711451E-002   3.6556866808930035     
   4.7350333379581569E-002   3.6543815946853360     
   4.7483620046451687E-002   3.6530769743958182     
   4.7616906713321805E-002   3.6517728198581159     
   4.7750193380191923E-002   3.6504691309059574     
   4.7883480047062041E-002   3.6491659073731255     
   4.8016766713932159E-002   3.6478631490934643     
   4.8150053380802277E-002   3.6465608559008791     
   4.8283340047672388E-002   3.6452590276293320     
   4.8416626714542506E-002   3.6439576641128451     
   4.8549913381412624E-002   3.6426567651855017     
   4.8683200048282742E-002   3.6413563306814414     
   4.8816486715152860E-002   3.6400563604348637     
   4.8949773382022978E-002   3.6387568542800293     
   4.9083060048893096E-002   3.6374578120512551     
   4.9216346715763214E-002   3.6361592335829189     
   4.9349633382633332E-002   3.6348611187094586     
   4.9482920049503443E-002   3.6335634672653687     
   4.9616206716373561E-002   3.6322662790852056     
   4.9749493383243679E-002   3.6309695540035802     
   4.9882780050113797E-002   3.6296732918551697     
   5.0016066716983915E-002   3.6283774924747028     
   5.0149353383854033E-002   3.6270821556969706     
   5.0282640050724151E-002   3.6257872813568253     
   5.0415926717594269E-002   3.6244928692891749     
   5.0549213384464387E-002   3.6231989193289857     
   5.0682500051334498E-002   3.6219054313112866     
   5.0815786718204616E-002   3.6206124050711628     
   5.0949073385074733E-002   3.6193198404437572     
   5.1082360051944851E-002   3.6180277372642764     
   5.1215646718814969E-002   3.6167360953679788     
   5.1348933385685087E-002   3.6154449145901890     
   5.1482220052555205E-002   3.6141541947662845     
   5.1615506719425323E-002   3.6128639357317054     
   5.1748793386295434E-002   3.6115741373219477     
   5.1882080053165552E-002   3.6102847993725691     
   5.2015366720035670E-002   3.6089959217191820     
   5.2148653386905788E-002   3.6077075041974629     
   5.2281940053775906E-002   3.6064195466431421     
   5.2415226720646024E-002   3.6051320488920098     
   5.2548513387516142E-002   3.6038450107799171     
   5.2681800054386260E-002   3.6025584321427719     
   5.2815086721256378E-002   3.6012723128165396     
   5.2948373388126489E-002   3.5999866526372464     
   5.3081660054996607E-002   3.5987014514409750     
   5.3214946721866725E-002   3.5974167090638685     
   5.3348233388736843E-002   3.5961324253421281     
   5.3481520055606961E-002   3.5948486001120115     
   5.3614806722477079E-002   3.5935652332098376     
   5.3748093389347197E-002   3.5922823244719808     
   5.3881380056217315E-002   3.5909998737348778     
   5.4014666723087433E-002   3.5897178808350207     
   5.4147953389957544E-002   3.5884363456089599     
   5.4281240056827662E-002   3.5871552678933063     
   5.4414526723697780E-002   3.5858746475247272     
   5.4547813390567898E-002   3.5845944843399482     
   5.4681100057438016E-002   3.5833147781757551     
   5.4814386724308134E-002   3.5820355288689902     
   5.4947673391178252E-002   3.5807567362565549     
   5.5080960058048370E-002   3.5794784001754079     
   5.5214246724918488E-002   3.5782005204625662     
   5.5347533391788599E-002   3.5769230969551069     
   5.5480820058658717E-002   3.5756461294901634     
   5.5614106725528835E-002   3.5743696179049271     
   5.5747393392398953E-002   3.5730935620366493     
   5.5880680059269071E-002   3.5718179617226364     
   5.6013966726139189E-002   3.5705428168002564     
   5.6147253393009307E-002   3.5692681271069326     
   5.6280540059879425E-002   3.5679938924801480     
   5.6413826726749543E-002   3.5667201127574422     
   5.6547113393619654E-002   3.5654467877764144     
   5.6680400060489772E-002   3.5641739173747209     
   5.6813686727359890E-002   3.5629015013900762     
   5.6946973394230008E-002   3.5616295396602520     
   5.7080260061100126E-002   3.5603580320230792     
   5.7213546727970244E-002   3.5590869783164454     
   5.7346833394840362E-002   3.5578163783782961     
   5.7480120061710480E-002   3.5565462320466366     
   5.7613406728580591E-002   3.5552765391595273     
   5.7746693395450709E-002   3.5540072995550882     
   5.7879980062320827E-002   3.5527385130714961     
   5.8013266729190945E-002   3.5514701795469863     
   5.8146553396061063E-002   3.5502022988198516     
   5.8279840062931181E-002   3.5489348707284432     
   5.8413126729801298E-002   3.5476678951111689     
   5.8546413396671416E-002   3.5464013718064926     
   5.8679700063541534E-002   3.5451353006529418     
   5.8812986730411645E-002   3.5438696814890949     
   5.8946273397281763E-002   3.5426045141535911     
   5.9079560064151881E-002   3.5413397984851271     
   5.9212846731021999E-002   3.5400755343224573     
   5.9346133397892117E-002   3.5388117215043930     
   5.9479420064762235E-002   3.5375483598698039     
   5.9612706731632353E-002   3.5362854492576150     
   5.9745993398502471E-002   3.5350229895068130     
   5.9879280065372589E-002   3.5337609804564374     
   6.0012566732242700E-002   3.5324994219455887     
   6.0145853399112818E-002   3.5312383138134216     
   6.0279140065982936E-002   3.5299776558991529     
   6.0412426732853054E-002   3.5287174480420522     
   6.0545713399723172E-002   3.5274576900814480     
   6.0679000066593290E-002   3.5261983818567284     
   6.0812286733463408E-002   3.5249395232073342     
   6.0945573400333526E-002   3.5236811139727680     
   6.1078860067203644E-002   3.5224231539925874     
   6.1212146734073755E-002   3.5211656431064080     
   6.1345433400943873E-002   3.5199085811539015     
   6.1478720067813991E-002   3.5186519679747987     
   6.1612006734684109E-002   3.5173958034088866     
   6.1745293401554227E-002   3.5161400872960091     
   6.1878580068424345E-002   3.5148848194760678     
   6.2011866735294463E-002   3.5136299997890212     
   6.2145153402164581E-002   3.5123756280748859     
   6.2278440069034699E-002   3.5111217041737328     
   6.2411726735904810E-002   3.5098682279256943     
   6.2545013402774935E-002   3.5086151991709555     
   6.2678300069645046E-002   3.5073626177497617     
   6.2811586736515157E-002   3.5061104835024128     
   6.2944873403385282E-002   3.5048587962692688     
   6.3078160070255407E-002   3.5036075558907420     
   6.3211446737125518E-002   3.5023567622073077     
   6.3344733403995629E-002   3.5011064150594926     
   6.3478020070865754E-002   3.4998565142878837     
   6.3611306737735865E-002   3.4986070597331227     
   6.3744593404605990E-002   3.4973580512359113     
   6.3877880071476101E-002   3.4961094886370057     
   6.4011166738346226E-002   3.4948613717772181     
   6.4144453405216337E-002   3.4936137004974195     
   6.4277740072086448E-002   3.4923664746385370     
   6.4411026738956573E-002   3.4911196940415548     
   6.4544313405826684E-002   3.4898733585475137     
   6.4677600072696809E-002   3.4886274679975102     
   6.4810886739566920E-002   3.4873820222326986     
   6.4944173406437045E-002   3.4861370210942915     
   6.5077460073307156E-002   3.4848924644235550     
   6.5210746740177281E-002   3.4836483520618131     
   6.5344033407047392E-002   3.4824046838504477     
   6.5477320073917503E-002   3.4811614596308957     
   6.5610606740787628E-002   3.4799186792446513     
   6.5743893407657739E-002   3.4786763425332654     
   6.5877180074527864E-002   3.4774344493383449     
   6.6010466741397975E-002   3.4761929995015541     
   6.6143753408268099E-002   3.4749519928646122     
   6.6277040075138210E-002   3.4737114292692977     
   6.6410326742008322E-002   3.4724713085574419     
   6.6543613408878446E-002   3.4712316305709368     
   6.6676900075748557E-002   3.4699923951517273     
   6.6810186742618682E-002   3.4687536021418164     
   6.6943473409488793E-002   3.4675152513832637     
   6.7076760076358918E-002   3.4662773427181843     
   6.7210046743229029E-002   3.4650398759887491     
   6.7343333410099154E-002   3.4638028510371872     
   6.7476620076969265E-002   3.4625662677057831     
   6.7609906743839376E-002   3.4613301258368780     
   6.7743193410709501E-002   3.4600944252728674     
   6.7876480077579612E-002   3.4588591658562065     
   6.8009766744449737E-002   3.4576243474294035     
   6.8143053411319848E-002   3.4563899698350253     
   6.8276340078189973E-002   3.4551560329156930     
   6.8409626745060084E-002   3.4539225365140855     
   6.8542913411930209E-002   3.4526894804729364     
   6.8676200078800320E-002   3.4514568646350376     
   6.8809486745670431E-002   3.4502246888432344     
   6.8942773412540556E-002   3.4489929529404297     
   6.9076060079410667E-002   3.4477616567695839     
   6.9209346746280792E-002   3.4465308001737092     
   6.9342633413150903E-002   3.4453003829958782     
   6.9475920080021028E-002   3.4440704050792181     
   6.9609206746891139E-002   3.4428408662669110     
   6.9742493413761264E-002   3.4416117664021959     
   6.9875780080631375E-002   3.4403831053283684     
   7.0009066747501486E-002   3.4391548828887784     
   7.0142353414371611E-002   3.4379270989268340     
   7.0275640081241722E-002   3.4366997532859975     
   7.0408926748111847E-002   3.4354728458097861     
   7.0542213414981958E-002   3.4342463763417763     
   7.0675500081852083E-002   3.4330203447255960     
   7.0808786748722194E-002   3.4317947508049342     
   7.0942073415592319E-002   3.4305695944235306     
   7.1075360082462430E-002   3.4293448754251834     
   7.1208646749332541E-002   3.4281205936537464     
   7.1341933416202666E-002   3.4268967489531281     
   7.1475220083072777E-002   3.4256733411672937     
   7.1608506749942902E-002   3.4244503701402649     
   7.1741793416813013E-002   3.4232278357161166     
   7.1875080083683138E-002   3.4220057377389810     
   7.2008366750553249E-002   3.4207840760530464     
   7.2141653417423374E-002   3.4195628505025555     
   7.2274940084293485E-002   3.4183420609318076     
   7.2408226751163596E-002   3.4171217071851570     
   7.2541513418033721E-002   3.4159017891070129     
   7.2674800084903832E-002   3.4146823065418421     
   7.2808086751773957E-002   3.4134632593341658     
   7.2941373418644068E-002   3.4122446473285581     
   7.3074660085514193E-002   3.4110264703696545     
   7.3207946752384304E-002   3.4098087283021403     
   7.3341233419254429E-002   3.4085914209707586     
   7.3474520086124540E-002   3.4073745482203086     
   7.3607806752994651E-002   3.4061581098956442     
   7.3741093419864776E-002   3.4049421058416738     
   7.3874380086734887E-002   3.4037265359033624     
   7.4007666753605011E-002   3.4025113999257299     
   7.4140953420475122E-002   3.4012966977538515     
   7.4274240087345247E-002   3.4000824292328575     
   7.4407526754215358E-002   3.3988685942079351     
   7.4540813421085483E-002   3.3976551925243230     
   7.4674100087955594E-002   3.3964422240273193     
   7.4807386754825705E-002   3.3952296885622770     
   7.4940673421695830E-002   3.3940175859745989     
   7.5073960088565941E-002   3.3928059161097499     
   7.5207246755436066E-002   3.3915946788132469     
   7.5340533422306177E-002   3.3903838739306611     
   7.5473820089176302E-002   3.3891735013076216     
   7.5607106756046413E-002   3.3879635607898089     
   7.5740393422916538E-002   3.3867540522229631     
   7.5873680089786649E-002   3.3855449754528735     
   7.6006966756656760E-002   3.3843363303253922     
   7.6140253423526885E-002   3.3831281166864180     
   7.6273540090396996E-002   3.3819203343819115     
   7.6406826757267121E-002   3.3807129832578831     
   7.6540113424137232E-002   3.3795060631604037     
   7.6673400091007357E-002   3.3782995739355934     
   7.6806686757877468E-002   3.3770935154296304     
   7.6939973424747593E-002   3.3758878874887479     
   7.7073260091617704E-002   3.3746826899592333     
   7.7206546758487815E-002   3.3734779226874294     
   7.7339833425357940E-002   3.3722735855197317     
   7.7473120092228051E-002   3.3710696783025949     
   7.7606406759098176E-002   3.3698662008825231     
   7.7739693425968287E-002   3.3686631531060791     
   7.7872980092838412E-002   3.3674605348198798     
   7.8006266759708523E-002   3.3662583458705959     
   7.8139553426578634E-002   3.3650565861049540     
   7.8272840093448759E-002   3.3638552553697334     
   7.8406126760318870E-002   3.3626543535117710     
   7.8539413427188995E-002   3.3614538803779550     
   7.8672700094059106E-002   3.3602538358152327     
   7.8805986760929231E-002   3.3590542196706012     
   7.8939273427799342E-002   3.3578550317911153     
   7.9072560094669467E-002   3.3566562720238839     
   7.9205846761539578E-002   3.3554579402160694     
   7.9339133428409689E-002   3.3542600362148898     
   7.9472420095279814E-002   3.3530625598676176     
   7.9605706762149925E-002   3.3518655110215794     
   7.9738993429020050E-002   3.3506688895241559     
   7.9872280095890161E-002   3.3494726952227842     
   8.0005566762760286E-002   3.3482769279649536     
   8.0138853429630397E-002   3.3470815875982085     
   8.0272140096500522E-002   3.3458866739701487     
   8.0405426763370633E-002   3.3446921869284276     
   8.0538713430240744E-002   3.3434981263207524     
   8.0672000097110869E-002   3.3423044919948870     
   8.0805286763980980E-002   3.3411112837986465     
   8.0938573430851105E-002   3.3399185015799020     
   8.1071860097721216E-002   3.3387261451865791     
   8.1205146764591341E-002   3.3375342144666580     
   8.1338433431461452E-002   3.3363427092681706     
   8.1471720098331576E-002   3.3351516294392072     
   8.1605006765201688E-002   3.3339609748279089     
   8.1738293432071799E-002   3.3327707452824717     
   8.1871580098941923E-002   3.3315809406511478     
   8.2004866765812034E-002   3.3303915607822416     
   8.2138153432682159E-002   3.3292026055241113     
   8.2271440099552270E-002   3.3280140747251719     
   8.2404726766422395E-002   3.3268259682338872     
   8.2538013433292506E-002   3.3256382858987825     
   8.2671300100162631E-002   3.3244510275684309     
   8.2804586767032742E-002   3.3232641930914633     
   8.2937873433902853E-002   3.3220777823165637     
   8.3071160100772978E-002   3.3208917950924666     
   8.3204446767643089E-002   3.3197062312679657     
   8.3337733434513214E-002   3.3185210906919074     
   8.3471020101383325E-002   3.3173363732131897     
   8.3604306768253450E-002   3.3161520786807670     
   8.3737593435123561E-002   3.3149682069436466     
   8.3870880101993686E-002   3.3137847578508892     
   8.4004166768863797E-002   3.3126017312516112     
   8.4137453435733908E-002   3.3114191269949802     
   8.4270740102604033E-002   3.3102369449302196     
   8.4404026769474144E-002   3.3090551849066072     
   8.4537313436344269E-002   3.3078738467734721     
   8.4670600103214380E-002   3.3066929303801991     
   8.4803886770084505E-002   3.3055124355762260     
   8.4937173436954616E-002   3.3043323622110456     
   8.5070460103824741E-002   3.3031527101342024     
   8.5203746770694852E-002   3.3019734791952970     
   8.5337033437564963E-002   3.3007946692439813     
   8.5470320104435088E-002   3.2996162801299622     
   8.5603606771305199E-002   3.2984383117030007     
   8.5736893438175324E-002   3.2972607638129086     
   8.5870180105045435E-002   3.2960836363095565     
   8.6003466771915560E-002   3.2949069290428641     
   8.6136753438785671E-002   3.2937306418628056     
   8.6270040105655796E-002   3.2925547746194099     
   8.6403326772525907E-002   3.2913793271627578     
   8.6536613439396018E-002   3.2902042993429870     
   8.6669900106266143E-002   3.2890296910102848     
   8.6803186773136254E-002   3.2878555020148936     
   8.6936473440006379E-002   3.2866817322071102     
   8.7069760106876490E-002   3.2855083814372814     
   8.7203046773746615E-002   3.2843354495558130     
   8.7336333440616726E-002   3.2831629364131598     
   8.7469620107486851E-002   3.2819908418598303     
   8.7602906774356962E-002   3.2808191657463879     
   8.7736193441227073E-002   3.2796479079234504     
   8.7869480108097198E-002   3.2784770682416848     
   8.8002766774967309E-002   3.2773066465518150     
   8.8136053441837434E-002   3.2761366427046186     
   8.8269340108707545E-002   3.2749670565509228     
   8.8402626775577670E-002   3.2737978879416105     
   8.8535913442447781E-002   3.2726291367276197     
   8.8669200109317906E-002   3.2714608027599370     
   8.8802486776188017E-002   3.2702928858896065     
   8.8935773443058128E-002   3.2691253859677225     
   8.9069060109928253E-002   3.2679583028454351     
   8.9202346776798364E-002   3.2667916363739442     
   8.9335633443668488E-002   3.2656253864045048     
   8.9468920110538599E-002   3.2644595527884266     
   8.9602206777408724E-002   3.2632941353770692     
   8.9735493444278835E-002   3.2621291340218490     
   8.9868780111148960E-002   3.2609645485742300     
   9.0002066778019071E-002   3.2598003788857342     
   9.0135353444889182E-002   3.2586366248079353     
   9.0268640111759307E-002   3.2574732861924578     
   9.0401926778629418E-002   3.2563103628909826     
   9.0535213445499543E-002   3.2551478547552413     
   9.0668500112369654E-002   3.2539857616370189     
   9.0801786779239779E-002   3.2528240833881528     
   9.0935073446109890E-002   3.2516628198605351     
   9.1068360112980001E-002   3.2505019709061083     
   9.1201646779850126E-002   3.2493415363768698     
   9.1334933446720237E-002   3.2481815161248697     
   9.1468220113590362E-002   3.2470219100022089     
   9.1601506780460473E-002   3.2458627178610433     
   9.1734793447330598E-002   3.2447039395535788     
   9.1868080114200709E-002   3.2435455749320790     
   9.2001366781070834E-002   3.2423876238488560     
   9.2134653447940945E-002   3.2412300861562753     
   9.2267940114811056E-002   3.2400729617067574     
   9.2401226781681181E-002   3.2389162503527720     
   9.2534513448551292E-002   3.2377599519468432     
   9.2667800115421417E-002   3.2366040663415490     
   9.2801086782291528E-002   3.2354485933895178     
   9.2934373449161653E-002   3.2342935329434326     
   9.3067660116031764E-002   3.2331388848560274     
   9.3200946782901889E-002   3.2319846489800894     
   9.3334233449772000E-002   3.2308308251684590     
   9.3467520116642111E-002   3.2296774132740271     
   9.3600806783512236E-002   3.2285244131497399     
   9.3734093450382347E-002   3.2273718246485945     
   9.3867380117252472E-002   3.2262196476236396     
   9.4000666784122583E-002   3.2250678819279788     
   9.4133953450992708E-002   3.2239165274147656     
   9.4267240117862819E-002   3.2227655839372082     
   9.4400526784732944E-002   3.2216150513485657     
   9.4533813451603055E-002   3.2204649295021501     
   9.4667100118473166E-002   3.2193152182513249     
   9.4800386785343291E-002   3.2181659174495083     
   9.4933673452213402E-002   3.2170170269501681     
   9.5066960119083527E-002   3.2158685466068246     
   9.5200246785953638E-002   3.2147204762730546     
   9.5333533452823763E-002   3.2135728158024799     
   9.5466820119693874E-002   3.2124255650487821     
   9.5600106786563999E-002   3.2112787238656897     
   9.5733393453434110E-002   3.2101322921069850     
   9.5866680120304221E-002   3.2089862696265037     
   9.5999966787174346E-002   3.2078406562781323     
   9.6133253454044457E-002   3.2066954519158095     
   9.6266540120914582E-002   3.2055506563935281     
   9.6399826787784693E-002   3.2044062695653293     
   9.6533113454654818E-002   3.2032622912853097     
   9.6666400121524929E-002   3.2021187214076172     
   9.6799686788395053E-002   3.2009755597864507     
   9.6932973455265165E-002   3.1998328062760626     
   9.7066260122135276E-002   3.1986904607307562     
   9.7199546789005400E-002   3.1975485230048863     
   9.7332833455875511E-002   3.1964069929528627     
   9.7466120122745636E-002   3.1952658704291435     
   9.7599406789615747E-002   3.1941251552882406     
   9.7732693456485872E-002   3.1929848473847180     
   9.7865980123355983E-002   3.1918449465731911     
   9.7999266790226108E-002   3.1907054527083267     
   9.8132553457096219E-002   3.1895663656448456     
   9.8265840123966330E-002   3.1884276852375173     
   9.8399126790836455E-002   3.1872894113411645     
   9.8532413457706566E-002   3.1861515438106642     
   9.8665700124576691E-002   3.1850140825009414     
   9.8798986791446802E-002   3.1838770272669761     
   9.8932273458316927E-002   3.1827403779637962     
   9.9065560125187038E-002   3.1816041344464847     
   9.9198846792057163E-002   3.1804682965701772     
   9.9332133458927274E-002   3.1793328641900556     
   9.9465420125797385E-002   3.1781978371613602     
   9.9598706792667510E-002   3.1770632153393774     
   9.9731993459537621E-002   3.1759289985794497     
   9.9865280126407746E-002   3.1747951867369681     
   9.9998566793277857E-002   3.1736617796673756     
  0.10013185346014798        3.1725287772261686     
  0.10026514012701809        3.1713961792688945     
  0.10039842679388822        3.1702639856511503     
  0.10053171346075833        3.1691321962285883     
  0.10066500012762844        3.1680008108569084     
  0.10079828679449856        3.1668698293918629     
  0.10093157346136868        3.1657392516892586     
  0.10106486012823880        3.1646090776049496     
  0.10119814679510891        3.1634793069948448     
  0.10133143346197904        3.1623499397149022     
  0.10146472012884915        3.1612209756211334     
  0.10159800679571927        3.1600924145695992     
  0.10173129346258938        3.1589642564164131     
  0.10186458012945949        3.1578365010177389     
  0.10199786679632962        3.1567091482297935     
  0.10213115346319973        3.1555821979088448     
  0.10226444013006986        3.1544556499112093     
  0.10239772679693997        3.1533295040932585     
  0.10253101346381009        3.1522037603114130     
  0.10266430013068020        3.1510784184221459     
  0.10279758679755031        3.1499534782819785     
  0.10293087346442044        3.1488289397474878     
  0.10306416013129055        3.1477048026753001     
  0.10319744679816067        3.1465810669220908     
  0.10333073346503079        3.1454577323445894     
  0.10346402013190091        3.1443347987995760     
  0.10359730679877102        3.1432122661438795     
  0.10373059346564115        3.1420901342343832     
  0.10386388013251126        3.1409684029280203     
  0.10399716679938137        3.1398470720817739     
  0.10413045346625149        3.1387261415526782     
  0.10426374013312160        3.1376056111978210     
  0.10439702679999173        3.1364854808743385     
  0.10453031346686184        3.1353657504394179     
  0.10466360013373197        3.1342464197503004     
  0.10479688680060208        3.1331274886642735     
  0.10493017346747220        3.1320089570386802     
  0.10506346013434231        3.1308908247309120     
  0.10519674680121242        3.1297730915984112     
  0.10533003346808255        3.1286557574986715     
  0.10546332013495266        3.1275388222892375     
  0.10559660680182278        3.1264222858277049     
  0.10572989346869290        3.1253061479717195     
  0.10586318013556302        3.1241904085789796     
  0.10599646680243313        3.1230750675072319     
  0.10612975346930326        3.1219601246142754     
  0.10626304013617337        3.1208455797579591     
  0.10639632680304348        3.1197314327961845     
  0.10652961346991360        3.1186176835869013     
  0.10666290013678371        3.1175043319881111     
  0.10679618680365384        3.1163913778578669     
  0.10692947347052395        3.1152788210542721     
  0.10706276013739408        3.1141666614354797     
  0.10719604680426419        3.1130548988596933     
  0.10732933347113431        3.1119435331851690     
  0.10746262013800442        3.1108325642702122     
  0.10759590680487453        3.1097219919731778     
  0.10772919347174466        3.1086118161524734     
  0.10786248013861477        3.1075020366665571     
  0.10799576680548489        3.1063926533739354     
  0.10812905347235501        3.1052836661331673     
  0.10826234013922513        3.1041750748028605     
  0.10839562680609524        3.1030668792416756     
  0.10852891347296537        3.1019590793083207     
  0.10866220013983548        3.1008516748615587     
  0.10879548680670559        3.0997446657601970     
  0.10892877347357571        3.0986380518630985     
  0.10906206014044582        3.0975318330291728     
  0.10919534680731595        3.0964260091173839     
  0.10932863347418606        3.0953205799867431     
  0.10946192014105618        3.0942155454963118     
  0.10959520680792630        3.0931109055052035     
  0.10972849347479642        3.0920066598725824     
  0.10986178014166653        3.0909028084576593     
  0.10999506680853664        3.0897993511196997     
  0.11012835347540677        3.0886962877180171     
  0.11026164014227688        3.0875936181119741     
  0.11039492680914700        3.0864913421609868     
  0.11052821347601711        3.0853894597245182     
  0.11066150014288724        3.0842879706620838     
  0.11079478680975735        3.0831868748332476     
  0.11092807347662748        3.0820861720976267     
  0.11106136014349759        3.0809858623148827     
  0.11119464681036770        3.0798859453447331     
  0.11132793347723782        3.0787864210469431     
  0.11146122014410793        3.0776872892813261     
  0.11159450681097806        3.0765885499077492     
  0.11172779347784817        3.0754902027861264     
  0.11186108014471829        3.0743922477764243     
  0.11199436681158841        3.0732946847386580     
  0.11212765347845853        3.0721975135328918     
  0.11226094014532864        3.0711007340192418     
  0.11239422681219875        3.0700043460578730     
  0.11252751347906888        3.0689083495090004     
  0.11266080014593899        3.0678127442328900     
  0.11279408681280911        3.0667175300898548     
  0.11292737347967922        3.0656227069402617     
  0.11306066014654935        3.0645282746445242     
  0.11319394681341946        3.0634342330631061     
  0.11332723348028959        3.0623405820565228     
  0.11346052014715970        3.0612473214853386     
  0.11359380681402981        3.0601544512101659     
  0.11372709348089993        3.0590619710916691     
  0.11386038014777004        3.0579698809905622     
  0.11399366681464017        3.0568781807676082     
  0.11412695348151028        3.0557868702836180     
  0.11426024014838040        3.0546959493994565     
  0.11439352681525052        3.0536054179760348     
  0.11452681348212063        3.0525152758743146     
  0.11466010014899075        3.0514255229553076     
  0.11479338681586086        3.0503361590800746     
  0.11492667348273099        3.0492471841097268     
  0.11505996014960110        3.0481585979054238     
  0.11519324681647122        3.0470704003283751     
  0.11532653348334133        3.0459825912398415     
  0.11545982015021146        3.0448951705011313     
  0.11559310681708157        3.0438081379736017     
  0.11572639348395168        3.0427214935186617     
  0.11585968015082181        3.0416352369977693     
  0.11599296681769192        3.0405493682724303     
  0.11612625348456204        3.0394638872042008     
  0.11625954015143215        3.0383787936546875     
  0.11639282681830228        3.0372940874855452     
  0.11652611348517239        3.0362097685584768     
  0.11665940015204251        3.0351258367352392     
  0.11679268681891262        3.0340422918776326     
  0.11692597348578274        3.0329591338475121     
  0.11705926015265286        3.0318763625067775     
  0.11719254681952297        3.0307939777173822     
  0.11732583348639310        3.0297119793413247     
  0.11745912015326321        3.0286303672406545     
  0.11759240682013333        3.0275491412774724     
  0.11772569348700344        3.0264683013139262     
  0.11785898015387357        3.0253878472122122     
  0.11799226682074368        3.0243077788345780     
  0.11812555348761379        3.0232280960433195     
  0.11825884015448392        3.0221487987007798     
  0.11839212682135403        3.0210698866693555     
  0.11852541348822415        3.0199913598114887     
  0.11865870015509426        3.0189132179896720     
  0.11879198682196439        3.0178354610664448     
  0.11892527348883450        3.0167580889044014     
  0.11905856015570462        3.0156811013661793     
  0.11919184682257473        3.0146044983144673     
  0.11932513348944485        3.0135282796120015     
  0.11945842015631497        3.0124524451215713     
  0.11959170682318508        3.0113769947060112     
  0.11972499349005521        3.0103019282282042     
  0.11985828015692532        3.0092272455510871     
  0.11999156682379544        3.0081529465376380     
  0.12012485349066555        3.0070790310508926     
  0.12025814015753568        3.0060054989539280     
  0.12039142682440579        3.0049323501098750     
  0.12052471349127590        3.0038595843819111     
  0.12065800015814603        3.0027872016332635     
  0.12079128682501614        3.0017152017272077     
  0.12092457349188626        3.0006435845270683     
  0.12105786015875637        2.9995723498962192     
  0.12119114682562650        2.9985014976980793     
  0.12132443349249661        2.9974310277961234     
  0.12145772015936673        2.9963609400538695     
  0.12159100682623684        2.9952912343348856     
  0.12172429349310696        2.9942219105027887     
  0.12185758015997708        2.9931529684212457     
  0.12199086682684719        2.9920844079539699     
  0.12212415349371732        2.9910162289647237     
  0.12225744016058743        2.9899484313173206     
  0.12239072682745755        2.9888810148756186     
  0.12252401349432766        2.9878139795035286     
  0.12265730016119779        2.9867473250650067     
  0.12279058682806790        2.9856810514240593     
  0.12292387349493801        2.9846151584447416     
  0.12305716016180814        2.9835496459911557     
  0.12319044682867825        2.9824845139274538     
  0.12332373349554837        2.9814197621178367     
  0.12345702016241848        2.9803553904265514     
  0.12359030682928861        2.9792913987178959     
  0.12372359349615872        2.9782277868562157     
  0.12385688016302884        2.9771645547059054     
  0.12399016682989895        2.9761017021314049     
  0.12412345349676907        2.9750392289972085     
  0.12425674016363919        2.9739771351678512     
  0.12439002683050930        2.9729154205079258     
  0.12452331349737943        2.9718540848820636     
  0.12465660016424954        2.9707931281549493     
  0.12478988683111966        2.9697325501913170     
  0.12492317349798977        2.9686723508559463     
  0.12505646016485988        2.9676125300136675     
  0.12518974683173001        2.9665530875293569     
  0.12532303349860013        2.9654940232679401     
  0.12545632016547026        2.9644353370943906     
  0.12558960683234036        2.9633770288737313     
  0.12572289349921048        2.9623190984710304     
  0.12585618016608061        2.9612615457514080     
  0.12598946683295070        2.9602043705800303     
  0.12612275349982083        2.9591475728221117     
  0.12625604016669095        2.9580911523429143     
  0.12638932683356105        2.9570351090077502     
  0.12652261350043117        2.9559794426819765     
  0.12665590016730130        2.9549241532310022     
  0.12678918683417142        2.9538692405202807     
  0.12692247350104152        2.9528147044153155     
  0.12705576016791165        2.9517605447816582     
  0.12718904683478177        2.9507067614849070     
  0.12732233350165190        2.9496533543907102     
  0.12745562016852199        2.9486003233647620     
  0.12758890683539212        2.9475476682728043     
  0.12772219350226224        2.9464953889806305     
  0.12785548016913234        2.9454434853540770     
  0.12798876683600247        2.9443919572590311     
  0.12812205350287259        2.9433408045614278     
  0.12825534016974272        2.9422900271272496     
  0.12838862683661281        2.9412396248225265     
  0.12852191350348294        2.9401895975133368     
  0.12865520017035306        2.9391399450658069     
  0.12878848683722316        2.9380906673461094     
  0.12892177350409328        2.9370417642204658     
  0.12905506017096341        2.9359932355551472     
  0.12918834683783353        2.9349450812164672     
  0.12932163350470363        2.9338973010707941     
  0.12945492017157376        2.9328498949845381     
  0.12958820683844388        2.9318028628241608     
  0.12972149350531401        2.9307562044561681     
  0.12985478017218410        2.9297099197471175     
  0.12998806683905423        2.9286640085636098     
  0.13012135350592435        2.9276184707722974     
  0.13025464017279445        2.9265733062398787     
  0.13038792683966458        2.9255285148330983     
  0.13052121350653470        2.9244840964187508     
  0.13065450017340483        2.9234400508636766     
  0.13078778684027492        2.9223963780347657     
  0.13092107350714505        2.9213530777989520     
  0.13105436017401517        2.9203101500232198     
  0.13118764684088527        2.9192675945746016     
  0.13132093350775539        2.9182254113201740     
  0.13145422017462552        2.9171836001270632     
  0.13158750684149564        2.9161421608624436     
  0.13172079350836574        2.9151010933935360     
  0.13185408017523587        2.9140603975876078     
  0.13198736684210599        2.9130200733119751     
  0.13212065350897609        2.9119801204340017     
  0.13225394017584621        2.9109405388210972     
  0.13238722684271634        2.9099013283407191     
  0.13252051350958646        2.9088624888603727     
  0.13265380017645656        2.9078240202476100     
  0.13278708684332668        2.9067859223700312     
  0.13292037351019681        2.9057481950952826     
  0.13305366017706693        2.9047108382910580     
  0.13318694684393703        2.9036738518251002     
  0.13332023351080716        2.9026372355651970     
  0.13345352017767728        2.9016009893791836     
  0.13358680684454738        2.9005651131349435     
  0.13372009351141750        2.8995296067004062     
  0.13385338017828763        2.8984944699435498     
  0.13398666684515775        2.8974597027323981     
  0.13411995351202785        2.8964253049350233     
  0.13425324017889798        2.8953912764195433     
  0.13438652684576810        2.8943576170541236     
  0.13451981351263820        2.8933243267069777     
  0.13465310017950832        2.8922914052463660     
  0.13478638684637845        2.8912588525405933     
  0.13491967351324857        2.8902266684580149     
  0.13505296018011867        2.8891948528670324     
  0.13518624684698879        2.8881634056360914     
  0.13531953351385892        2.8871323266336875     
  0.13545282018072904        2.8861016157283634     
  0.13558610684759914        2.8850712727887071     
  0.13571939351446927        2.8840412976833552     
  0.13585268018133939        2.8830116902809881     
  0.13598596684820949        2.8819824504503369     
  0.13611925351507961        2.8809535780601774     
  0.13625254018194974        2.8799250729793324     
  0.13638582684881986        2.8788969350766704     
  0.13651911351568996        2.8778691642211118     
  0.13665240018256009        2.8768417602816179     
  0.13678568684943021        2.8758147231271982     
  0.13691897351630031        2.8747880526269110     
  0.13705226018317043        2.8737617486498594     
  0.13718554685004056        2.8727358110651942     
  0.13731883351691068        2.8717102397421135     
  0.13745212018378078        2.8706850345498602     
  0.13758540685065090        2.8696601953577248     
  0.13771869351752103        2.8686357220350449     
  0.13785198018439115        2.8676116144512043     
  0.13798526685126125        2.8665878724756353     
  0.13811855351813138        2.8655644959778122     
  0.13825184018500150        2.8645414848272606     
  0.13838512685187160        2.8635188388935502     
  0.13851841351874172        2.8624965580462991     
  0.13865170018561185        2.8614746421551689     
  0.13878498685248197        2.8604530910898709     
  0.13891827351935207        2.8594319047201608     
  0.13905156018622220        2.8584110829158429     
  0.13918484685309232        2.8573906255467643     
  0.13931813351996242        2.8563705324828241     
  0.13945142018683254        2.8553508035939625     
  0.13958470685370267        2.8543314387501688     
  0.13971799352057279        2.8533124378214789     
  0.13985128018744289        2.8522938006779741     
  0.13998456685431301        2.8512755271897818     
  0.14011785352118314        2.8502576172270762     
  0.14025114018805326        2.8492400706600791     
  0.14038442685492336        2.8482228873590576     
  0.14051771352179349        2.8472060671943247     
  0.14065100018866361        2.8461896100362400     
  0.14078428685553371        2.8451735157552100     
  0.14091757352240383        2.8441577842216845     
  0.14105086018927396        2.8431424153061653     
  0.14118414685614408        2.8421274088791950     
  0.14131743352301418        2.8411127648113661     
  0.14145072018988430        2.8400984829733149     
  0.14158400685675443        2.8390845632357240     
  0.14171729352362453        2.8380710054693243     
  0.14185058019049465        2.8370578095448900     
  0.14198386685736478        2.8360449753332446     
  0.14211715352423490        2.8350325027052539     
  0.14225044019110500        2.8340203915318338     
  0.14238372685797512        2.8330086416839424     
  0.14251701352484525        2.8319972530325872     
  0.14265030019171537        2.8309862254488212     
  0.14278358685858547        2.8299755588037399     
  0.14291687352545560        2.8289652529684903     
  0.14305016019232572        2.8279553078142605     
  0.14318344685919582        2.8269457232122881     
  0.14331673352606594        2.8259364990338556     
  0.14345002019293607        2.8249276351502894     
  0.14358330685980619        2.8239191314329646     
  0.14371659352667629        2.8229109877533021     
  0.14384988019354641        2.8219032039827661     
  0.14398316686041654        2.8208957799928696     
  0.14411645352728664        2.8198887156551700     
  0.14424974019415676        2.8188820108412695     
  0.14438302686102689        2.8178756654228199     
  0.14451631352789701        2.8168696792715138     
  0.14464960019476711        2.8158640522590943     
  0.14478288686163723        2.8148587842573480     
  0.14491617352850736        2.8138538751381059     
  0.14504946019537746        2.8128493247732473     
  0.14518274686224758        2.8118451330346956     
  0.14531603352911771        2.8108412997944212     
  0.14544932019598783        2.8098378249244398     
  0.14558260686285793        2.8088347082968115     
  0.14571589352972805        2.8078319497836448     
  0.14584918019659818        2.8068295492570905     
  0.14598246686346830        2.8058275065893463     
  0.14611575353033840        2.8048258216526585     
  0.14624904019720852        2.8038244943193149     
  0.14638232686407865        2.8028235244616502     
  0.14651561353094875        2.8018229119520450     
  0.14664890019781887        2.8008226566629260     
  0.14678218686468900        2.7998227584667639     
  0.14691547353155912        2.7988232172360772     
  0.14704876019842922        2.7978240328434283     
  0.14718204686529934        2.7968252051614240     
  0.14731533353216947        2.7958267340627190     
  0.14744862019903957        2.7948286194200143     
  0.14758190686590969        2.7938308611060498     
  0.14771519353277981        2.7928334589936186     
  0.14784848019964994        2.7918364129555560     
  0.14798176686652004        2.7908397228647432     
  0.14811505353339016        2.7898433885941047     
  0.14824834020026029        2.7888474100166123     
  0.14838162686713041        2.7878517870052848     
  0.14851491353400051        2.7868565194331829     
  0.14864820020087063        2.7858616071734152     
  0.14878148686774076        2.7848670500991326     
  0.14891477353461086        2.7838728480835360     
  0.14904806020148098        2.7828790009998658     
  0.14918134686835111        2.7818855087214120     
  0.14931463353522123        2.7808923711215097     
  0.14944792020209133        2.7798995880735364     
  0.14958120686896145        2.7789071594509172     
  0.14971449353583158        2.7779150851271202     
  0.14984778020270167        2.7769233649756626     
  0.14998106686957180        2.7759319988701021     
  0.15011435353644192        2.7749409866840447     
  0.15024764020331205        2.7739503282911397     
  0.15038092687018215        2.7729600235650835     
  0.15051421353705227        2.7719700723796152     
  0.15064750020392240        2.7709804746085207     
  0.15078078687079252        2.7699912301256311     
  0.15091407353766262        2.7690023388048211     
  0.15104736020453274        2.7680138005200110     
  0.15118064687140287        2.7670256151451658     
  0.15131393353827297        2.7660377825542972     
  0.15144722020514309        2.7650503026214608     
  0.15158050687201322        2.7640631752207554     
  0.15171379353888334        2.7630764002263288     
  0.15184708020575344        2.7620899775123688     
  0.15198036687262356        2.7611039069531129     
  0.15211365353949369        2.7601181884228398     
  0.15224694020636378        2.7591328217958742     
  0.15238022687323391        2.7581478069465875     
  0.15251351354010403        2.7571631437493931     
  0.15264680020697416        2.7561788320787510     
  0.15278008687384426        2.7551948718091661     
  0.15291337354071438        2.7542112628151862     
  0.15304666020758451        2.7532280049714073     
  0.15317994687445463        2.7522450981524669     
  0.15331323354132473        2.7512625422330483     
  0.15344652020819485        2.7502803370878799     
  0.15357980687506498        2.7492984825917341     
  0.15371309354193508        2.7483169786194299     
  0.15384638020880520        2.7473358250458291     
  0.15397966687567533        2.7463550217458383     
  0.15411295354254545        2.7453745685944098     
  0.15424624020941555        2.7443944654665402     
  0.15437952687628567        2.7434147122372687     
  0.15451281354315580        2.7424353087816837     
  0.15464610021002589        2.7414562549749126     
  0.15477938687689602        2.7404775506921308     
  0.15491267354376614        2.7394991958085591     
  0.15504596021063627        2.7385211901994588     
  0.15517924687750637        2.7375435337401419     
  0.15531253354437649        2.7365662263059574     
  0.15544582021124662        2.7355892677723053     
  0.15557910687811671        2.7346126580146266     
  0.15571239354498684        2.7336363969084081     
  0.15584568021185696        2.7326604843291786     
  0.15597896687872709        2.7316849201525168     
  0.15611225354559718        2.7307097042540391     
  0.15624554021246731        2.7297348365094121     
  0.15637882687933743        2.7287603167943417     
  0.15651211354620756        2.7277861449845826     
  0.15664540021307766        2.7268123209559323     
  0.15677868687994778        2.7258388445842305     
  0.15691197354681791        2.7248657157453637     
  0.15704526021368800        2.7238929343152631     
  0.15717854688055813        2.7229205001699026     
  0.15731183354742825        2.7219484131852991     
  0.15744512021429838        2.7209766732375185     
  0.15757840688116848        2.7200052802026677     
  0.15771169354803860        2.7190342339568954     
  0.15784498021490873        2.7180635343763995     
  0.15797826688177882        2.7170931813374195     
  0.15811155354864895        2.7161231747162389     
  0.15824484021551907        2.7151535143891867     
  0.15837812688238920        2.7141842002326353     
  0.15851141354925929        2.7132152321230003     
  0.15864470021612942        2.7122466099367428     
  0.15877798688299954        2.7112783335503678     
  0.15891127354986967        2.7103104028404239     
  0.15904456021673977        2.7093428176835035     
  0.15917784688360989        2.7083755779562444     
  0.15931113355048002        2.7074086835353270     
  0.15944442021735011        2.7064421342974772     
  0.15957770688422024        2.7054759301194617     
  0.15971099355109036        2.7045100708780963     
  0.15984428021796049        2.7035445564502369     
  0.15997756688483059        2.7025793867127845     
  0.16011085355170071        2.7016145615426828     
  0.16024414021857084        2.7006500808169225     
  0.16037742688544093        2.6996859444125354     
  0.16051071355231106        2.6987221522065976     
  0.16064400021918118        2.6977587040762314     
  0.16077728688605131        2.6967955998985995     
  0.16091057355292140        2.6958328395509104     
  0.16104386021979153        2.6948704229104172     
  0.16117714688666165        2.6939083498544152     
  0.16131043355353178        2.6929466202602432     
  0.16144372022040188        2.6919852340052866     
  0.16157700688727200        2.6910241909669712     
  0.16171029355414213        2.6900634910227685     
  0.16184358022101222        2.6891031340501925     
  0.16197686688788235        2.6881431199268033     
  0.16211015355475247        2.6871834485302015     
  0.16224344022162260        2.6862241197380352     
  0.16237672688849270        2.6852651334279907     
  0.16251001355536282        2.6843064894778044     
  0.16264330022223294        2.6833481877652510     
  0.16277658688910304        2.6823902281681531     
  0.16290987355597317        2.6814326105643738     
  0.16304316022284329        2.6804753348318195     
  0.16317644688971342        2.6795184008484436     
  0.16330973355658351        2.6785618084922405     
  0.16344302022345364        2.6776055576412476     
  0.16357630689032376        2.6766496481735489     
  0.16370959355719389        2.6756940799672679     
  0.16384288022406399        2.6747388529005751     
  0.16397616689093411        2.6737839668516821     
  0.16410945355780424        2.6728294216988457     
  0.16424274022467433        2.6718752173203648     
  0.16437602689154446        2.6709213535945824     
  0.16450931355841458        2.6699678303998855     
  0.16464260022528471        2.6690146476147025     
  0.16477588689215480        2.6680618051175089     
  0.16490917355902493        2.6671093027868182     
  0.16504246022589505        2.6661571405011939     
  0.16517574689276515        2.6652053181392357     
  0.16530903355963528        2.6642538355795922     
  0.16544232022650540        2.6633026927009542     
  0.16557560689337553        2.6623518893820530     
  0.16570889356024562        2.6614014255016660     
  0.16584218022711575        2.6604513009386137     
  0.16597546689398587        2.6595015155717574     
  0.16610875356085600        2.6585520692800051     
  0.16624204022772610        2.6576029619423069     
  0.16637532689459622        2.6566541934376531     
  0.16650861356146635        2.6557057636450816     
  0.16664190022833644        2.6547576724436710     
  0.16677518689520657        2.6538099197125433     
  0.16690847356207669        2.6528625053308645     
  0.16704176022894682        2.6519154291778442     
  0.16717504689581691        2.6509686911327321     
  0.16730833356268704        2.6500222910748250     
  0.16744162022955716        2.6490762288834588     
  0.16757490689642726        2.6481305044380168     
  0.16770819356329739        2.6471851176179211     
  0.16784148023016751        2.6462400683026401     
  0.16797476689703764        2.6452953563716832     
  0.16810805356390773        2.6443509817046036     
  0.16824134023077786        2.6434069441809980     
  0.16837462689764798        2.6424632436805058     
  0.16850791356451808        2.6415198800828090     
  0.16864120023138821        2.6405768532676315     
  0.16877448689825833        2.6396341631147426     
  0.16890777356512846        2.6386918095039529     
  0.16904106023199855        2.6377497923151165     
  0.16917434689886868        2.6368081114281297     
  0.16930763356573880        2.6358667667229323     
  0.16944092023260893        2.6349257580795067     
  0.16957420689947902        2.6339850853778786     
  0.16970749356634915        2.6330447484981154     
  0.16984078023321927        2.6321047473203287     
  0.16997406690008937        2.6311650817246730     
  0.17010735356695950        2.6302257515913436     
  0.17024064023382962        2.6292867568005795     
  0.17037392690069975        2.6283480972326649     
  0.17050721356756984        2.6274097727679222     
  0.17064050023443997        2.6264717832867204     
  0.17077378690131009        2.6255341286694693     
  0.17090707356818019        2.6245968087966229     
  0.17104036023505031        2.6236598235486750     
  0.17117364690192044        2.6227231728061646     
  0.17130693356879056        2.6217868564496740     
  0.17144022023566066        2.6208508743598249     
  0.17157350690253079        2.6199152264172847     
  0.17170679356940091        2.6189799125027613     
  0.17184008023627104        2.6180449324970065     
  0.17197336690314113        2.6171102862808149     
  0.17210665357001126        2.6161759737350225     
  0.17223994023688138        2.6152419947405074     
  0.17237322690375148        2.6143083491781929     
  0.17250651357062161        2.6133750369290416     
  0.17263980023749173        2.6124420578740617     
  0.17277308690436186        2.6115094118943007     
  0.17290637357123195        2.6105770988708512     
  0.17303966023810208        2.6096451186848459     
  0.17317294690497220        2.6087134712174640     
  0.17330623357184230        2.6077821563499204     
  0.17343952023871242        2.6068511739634799     
  0.17357280690558255        2.6059205239394436     
  0.17370609357245267        2.6049902061591590     
  0.17383938023932277        2.6040602205040142     
  0.17397266690619290        2.6031305668554392     
  0.17410595357306302        2.6022012450949088     
  0.17423924023993315        2.6012722551039360     
  0.17437252690680324        2.6003435967640800     
  0.17450581357367337        2.5994152699569408     
  0.17463910024054349        2.5984872745641603     
  0.17477238690741359        2.5975596104674228     
  0.17490567357428372        2.5966322775484549     
  0.17503896024115384        2.5957052756890251     
  0.17517224690802397        2.5947786047709456     
  0.17530553357489406        2.5938522646760700     
  0.17543882024176419        2.5929262552862924     
  0.17557210690863431        2.5920005764835516     
  0.17570539357550441        2.5910752281498266     
  0.17583868024237453        2.5901502101671405     
  0.17597196690924466        2.5892255224175558     
  0.17610525357611478        2.5883011647831795     
  0.17623854024298488        2.5873771371461611     
  0.17637182690985501        2.5864534393886891     
  0.17650511357672513        2.5855300713929967     
  0.17663840024359526        2.5846070330413573     
  0.17677168691046535        2.5836843242160898     
  0.17690497357733548        2.5827619447995502     
  0.17703826024420560        2.5818398946741401     
  0.17717154691107570        2.5809181737223019     
  0.17730483357794583        2.5799967818265204     
  0.17743812024481595        2.5790757188693214     
  0.17757140691168607        2.5781549847332723     
  0.17770469357855617        2.5772345793009861     
  0.17783798024542630        2.5763145024551117     
  0.17797126691229642        2.5753947540783462     
  0.17810455357916652        2.5744753340534228     
  0.17823784024603664        2.5735562422631215     
  0.17837112691290677        2.5726374785902610     
  0.17850441357977689        2.5717190429177017     
  0.17863770024664699        2.5708009351283487     
  0.17877098691351712        2.5698831551051469     
  0.17890427358038724        2.5689657027310822     
  0.17903756024725737        2.5680485778891842     
  0.17917084691412746        2.5671317804625216     
  0.17930413358099759        2.5662153103342082     
  0.17943742024786771        2.5652991673873986     
  0.17957070691473781        2.5643833515052865     
  0.17970399358160793        2.5634678625711098     
  0.17983728024847806        2.5625527004681485     
  0.17997056691534818        2.5616378650797218     
  0.18010385358221828        2.5607233562891927     
  0.18023714024908841        2.5598091739799655     
  0.18037042691595853        2.5588953180354856     
  0.18050371358282863        2.5579817883392404     
  0.18063700024969875        2.5570685847747572     
  0.18077028691656888        2.5561557072256078     
  0.18090357358343900        2.5552431555754040     
  0.18103686025030910        2.5543309297077994     
  0.18117014691717923        2.5534190295064882     
  0.18130343358404935        2.5525074548552080     
  0.18143672025091945        2.5515962056377361     
  0.18157000691778957        2.5506852817378913     
  0.18170329358465970        2.5497746830395367     
  0.18183658025152982        2.5488644094265740     
  0.18196986691839992        2.5479544607829459     
  0.18210315358527004        2.5470448369926388     
  0.18223644025214017        2.5461355379396791     
  0.18236972691901029        2.5452265635081357     
  0.18250301358588039        2.5443179135821179     
  0.18263630025275052        2.5434095880457752     
  0.18276958691962064        2.5425015867833016     
  0.18290287358649074        2.5415939096789302     
  0.18303616025336086        2.5406865566169365     
  0.18316944692023099        2.5397795274816350     
  0.18330273358710111        2.5388728221573862     
  0.18343602025397121        2.5379664405285869     
  0.18356930692084134        2.5370603824796767     
  0.18370259358771146        2.5361546478951382     
  0.18383588025458156        2.5352492366594941     
  0.18396916692145168        2.5343441486573077     
  0.18410245358832181        2.5334393837731852     
  0.18423574025519193        2.5325349418917704     
  0.18436902692206203        2.5316308228977533     
  0.18450231358893215        2.5307270266758617     
  0.18463560025580228        2.5298235531108637     
  0.18476888692267240        2.5289204020875737     
  0.18490217358954250        2.5280175734908403     
  0.18503546025641263        2.5271150672055582     
  0.18516874692328275        2.5262128831166621     
  0.18530203359015285        2.5253110211091259     
  0.18543532025702297        2.5244094810679671     
  0.18556860692389310        2.5235082628782428     
  0.18570189359076322        2.5226073664250515     
  0.18583518025763332        2.5217067915935325     
  0.18596846692450344        2.5208065382688662     
  0.18610175359137357        2.5199066063362738     
  0.18623504025824367        2.5190069956810190     
  0.18636832692511379        2.5181077061884038     
  0.18650161359198392        2.5172087377437737     
  0.18663490025885404        2.5163100902325124     
  0.18676818692572414        2.5154117635400479     
  0.18690147359259426        2.5145137575518461     
  0.18703476025946439        2.5136160721534155     
  0.18716804692633451        2.5127187072303050     
  0.18730133359320461        2.5118216626681056     
  0.18743462026007474        2.5109249383524439     
  0.18756790692694486        2.5100285341689959     
  0.18770119359381496        2.5091324500034711     
  0.18783448026068508        2.5082366857416218     
  0.18796776692755521        2.5073412412692444     
  0.18810105359442533        2.5064461164721732     
  0.18823434026129543        2.5055513112362822     
  0.18836762692816555        2.5046568254474879     
  0.18850091359503568        2.5037626589917461     
  0.18863420026190578        2.5028688117550564     
  0.18876748692877590        2.5019752836234561     
  0.18890077359564603        2.5010820744830231     
  0.18903406026251615        2.5001891842198787     
  0.18916734692938625        2.4992966127201819     
  0.18930063359625637        2.4984043598701331     
  0.18943392026312650        2.4975124255559753     
  0.18956720692999662        2.4966208096639892     
  0.18970049359686672        2.4957295120805001     
  0.18983378026373685        2.4948385326918685     
  0.18996706693060697        2.4939478713844991     
  0.19010035359747707        2.4930575280448357     
  0.19023364026434719        2.4921675025593646     
  0.19036692693121732        2.4912777948146112     
  0.19050021359808744        2.4903884046971392     
  0.19063350026495754        2.4894993320935588     
  0.19076678693182766        2.4886105768905136     
  0.19090007359869779        2.4877221389746933     
  0.19103336026556789        2.4868340182328237     
  0.19116664693243801        2.4859462145516762     
  0.19129993359930814        2.4850587278180551     
  0.19143322026617826        2.4841715579188142     
  0.19156650693304836        2.4832847047408406     
  0.19169979359991848        2.4823981681710641     
  0.19183308026678861        2.4815119480964554     
  0.19196636693365871        2.4806260444040253     
  0.19209965360052883        2.4797404569808248     
  0.19223294026739896        2.4788551857139445     
  0.19236622693426908        2.4779702304905173     
  0.19249951360113918        2.4770855911977150     
  0.19263280026800930        2.4762012677227481     
  0.19276608693487943        2.4753172599528708     
  0.19289937360174955        2.4744335677753750     
  0.19303266026861965        2.4735501910775937     
  0.19316594693548977        2.4726671297469003     
  0.19329923360235990        2.4717843836707094     
  0.19343252026923000        2.4709019527364720     
  0.19356580693610012        2.4700198368316832     
  0.19369909360297025        2.4691380358438764     
  0.19383238026984037        2.4682565496606266     
  0.19396566693671047        2.4673753781695473     
  0.19409895360358059        2.4664945212582934     
  0.19423224027045072        2.4656139788145586     
  0.19436552693732081        2.4647337507260780     
  0.19449881360419094        2.4638538368806269     
  0.19463210027106106        2.4629742371660175     
  0.19476538693793119        2.4620949514701067     
  0.19489867360480129        2.4612159796807882     
  0.19503196027167141        2.4603373216859978     
  0.19516524693854154        2.4594589773737097     
  0.19529853360541166        2.4585809466319382     
  0.19543182027228176        2.4577032293487382     
  0.19556510693915188        2.4568258254122055     
  0.19569839360602201        2.4559487347104731     
  0.19583168027289211        2.4550719571317181     
  0.19596496693976223        2.4541954925641525     
  0.19609825360663236        2.4533193408960305     
  0.19623154027350248        2.4524435020156492     
  0.19636482694037258        2.4515679758113409     
  0.19649811360724270        2.4506927621714798     
  0.19663140027411283        2.4498178609844796     
  0.19676468694098292        2.4489432721387954     
  0.19689797360785305        2.4480689955229185     
  0.19703126027472317        2.4471950310253847     
  0.19716454694159330        2.4463213785347655     
  0.19729783360846340        2.4454480379396748     
  0.19743112027533352        2.4445750091287652     
  0.19756440694220365        2.4437022919907290     
  0.19769769360907377        2.4428298864142981     
  0.19783098027594387        2.4419577922882452     
  0.19796426694281399        2.4410860095013804     
  0.19809755360968412        2.4402145379425573     
  0.19823084027655422        2.4393433775006654     
  0.19836412694342434        2.4384725280646360     
  0.19849741361029447        2.4376019895234382     
  0.19863070027716459        2.4367317617660835     
  0.19876398694403469        2.4358618446816211     
  0.19889727361090481        2.4349922381591402     
  0.19903056027777494        2.4341229420877695     
  0.19916384694464503        2.4332539563566775     
  0.19929713361151516        2.4323852808550717     
  0.19943042027838528        2.4315169154722005     
  0.19956370694525541        2.4306488600973490     
  0.19969699361212551        2.4297811146198467     
  0.19983028027899563        2.4289136789290580     
  0.19996356694586576        2.4280465529143882     
  0.20009685361273588        2.4271797364652818     
  0.20023014027960598        2.4263132294712260     
  0.20036342694647610        2.4254470318217423     
  0.20049671361334623        2.4245811434063951     
  0.20063000028021633        2.4237155641147869     
  0.20076328694708645        2.4228502938365608     
  0.20089657361395657        2.4219853324613965     
  0.20102986028082670        2.4211206798790177     
  0.20116314694769680        2.4202563359791838     
  0.20129643361456692        2.4193923006516926     
  0.20142972028143705        2.4185285737863853     
  0.20156300694830714        2.4176651552731405     
  0.20169629361517727        2.4168020450018748     
  0.20182958028204739        2.4159392428625468     
  0.20196286694891752        2.4150767487451512     
  0.20209615361578762        2.4142145625397240     
  0.20222944028265774        2.4133526841363402     
  0.20236272694952787        2.4124911134251144     
  0.20249601361639799        2.4116298502961988     
  0.20262930028326809        2.4107688946397881     
  0.20276258695013821        2.4099082463461117     
  0.20289587361700834        2.4090479053054419     
  0.20302916028387843        2.4081878714080882     
  0.20316244695074856        2.4073281445444001     
  0.20329573361761868        2.4064687246047658     
  0.20342902028448881        2.4056096114796137     
  0.20356230695135891        2.4047508050594102     
  0.20369559361822903        2.4038923052346597     
  0.20382888028509916        2.4030341118959089     
  0.20396216695196925        2.4021762249337404     
  0.20409545361883938        2.4013186442387782     
  0.20422874028570950        2.4004613697016834     
  0.20436202695257963        2.3996044012131583     
  0.20449531361944973        2.3987477386639418     
  0.20462860028631985        2.3978913819448140     
  0.20476188695318998        2.3970353309465913     
  0.20489517362006007        2.3961795855601329     
  0.20502846028693020        2.3953241456763332     
  0.20516174695380032        2.3944690111861289     
  0.20529503362067045        2.3936141819804924     
  0.20542832028754054        2.3927596579504375     
  0.20556160695441067        2.3919054389870151     
  0.20569489362128079        2.3910515249813162     
  0.20582818028815092        2.3901979158244706     
  0.20596146695502102        2.3893446114076471     
  0.20609475362189114        2.3884916116220514     
  0.20622804028876127        2.3876389163589318     
  0.20636132695563136        2.3867865255095717     
  0.20649461362250149        2.3859344389652946     
  0.20662790028937161        2.3850826566174641     
  0.20676118695624174        2.3842311783574810     
  0.20689447362311184        2.3833800040767854     
  0.20702776028998196        2.3825291336668561     
  0.20716104695685209        2.3816785670192107     
  0.20729433362372218        2.3808283040254055     
  0.20742762029059231        2.3799783445770357     
  0.20756090695746243        2.3791286885657352     
  0.20769419362433256        2.3782793358831755     
  0.20782748029120265        2.3774302864210686     
  0.20796076695807278        2.3765815400711641     
  0.20809405362494290        2.3757330967252499     
  0.20822734029181303        2.3748849562751535     
  0.20836062695868313        2.3740371186127409     
  0.20849391362555325        2.3731895836299142     
  0.20862720029242338        2.3723423512186197     
  0.20876048695929347        2.3714954212708368     
  0.20889377362616360        2.3706487936785852     
  0.20902706029303372        2.3698024683339236     
  0.20916034695990385        2.3689564451289500     
  0.20929363362677395        2.3681107239557995     
  0.20942692029364407        2.3672653047066459     
  0.20956020696051419        2.3664201872737012     
  0.20969349362738429        2.3655753715492183     
  0.20982678029425442        2.3647308574254846     
  0.20996006696112454        2.3638866447948290     
  0.21009335362799467        2.3630427335496185     
  0.21022664029486476        2.3621991235822581     
  0.21035992696173489        2.3613558147851892     
  0.21049321362860501        2.3605128070508954     
  0.21062650029547514        2.3596701002718965     
  0.21075978696234524        2.3588276943407500     
  0.21089307362921536        2.3579855891500534     
  0.21102636029608549        2.3571437845924406     
  0.21115964696295558        2.3563022805605867     
  0.21129293362982571        2.3554610769472020     
  0.21142622029669583        2.3546201736450381     
  0.21155950696356596        2.3537795705468816     
  0.21169279363043605        2.3529392675455614     
  0.21182608029730618        2.3520992645339405     
  0.21195936696417630        2.3512595614049228     
  0.21209265363104640        2.3504201580514490     
  0.21222594029791653        2.3495810543664994     
  0.21235922696478665        2.3487422502430904     
  0.21249251363165678        2.3479037455742806     
  0.21262580029852687        2.3470655402531619     
  0.21275908696539700        2.3462276341728674     
  0.21289237363226712        2.3453900272265682     
  0.21302566029913725        2.3445527193074716     
  0.21315894696600735        2.3437157103088260     
  0.21329223363287747        2.3428790001239141     
  0.21342552029974760        2.3420425886460610     
  0.21355880696661769        2.3412064757686255     
  0.21369209363348782        2.3403706613850095     
  0.21382538030035794        2.3395351453886484     
  0.21395866696722807        2.3386999276730167     
  0.21409195363409816        2.3378650081316286     
  0.21422524030096829        2.3370303866580366     
  0.21435852696783841        2.3361960631458278     
  0.21449181363470851        2.3353620374886317     
  0.21462510030157864        2.3345283095801102     
  0.21475838696844876        2.3336948793139696     
  0.21489167363531889        2.3328617465839501     
  0.21502496030218898        2.3320289112838291     
  0.21515824696905911        2.3311963733074261     
  0.21529153363592923        2.3303641325485951     
  0.21542482030279933        2.3295321889012284     
  0.21555810696966946        2.3287005422592570     
  0.21569139363653958        2.3278691925166490     
  0.21582468030340970        2.3270381395674118     
  0.21595796697027980        2.3262073833055896     
  0.21609125363714993        2.3253769236252628     
  0.21622454030402005        2.3245467604205525     
  0.21635782697089018        2.3237168935856154     
  0.21649111363776027        2.3228873230146494     
  0.21662440030463040        2.3220580486018858     
  0.21675768697150052        2.3212290702415945     
  0.21689097363837062        2.3204003878280872     
  0.21702426030524075        2.3195720012557088     
  0.21715754697211087        2.3187439104188416     
  0.21729083363898100        2.3179161152119110     
  0.21742412030585109        2.3170886155293751     
  0.21755740697272122        2.3162614112657303     
  0.21769069363959134        2.3154345023155116     
  0.21782398030646144        2.3146078885732924     
  0.21795726697333156        2.3137815699336826     
  0.21809055364020169        2.3129555462913309     
  0.21822384030707181        2.3121298175409213     
  0.21835712697394191        2.3113043835771783     
  0.21849041364081204        2.3104792442948603     
  0.21862370030768216        2.3096543995887679     
  0.21875698697455229        2.3088298493537356     
  0.21889027364142238        2.3080055934846371     
  0.21902356030829251        2.3071816318763823     
  0.21915684697516263        2.3063579644239196     
  0.21929013364203273        2.3055345910222371     
  0.21942342030890286        2.3047115115663566     
  0.21955670697577298        2.3038887259513374     
  0.21968999364264311        2.3030662340722805     
  0.21982328030951320        2.3022440358243208     
  0.21995656697638333        2.3014221311026302     
  0.22008985364325345        2.3006005198024209     
  0.22022314031012355        2.2997792018189402     
  0.22035642697699367        2.2989581770474730     
  0.22048971364386380        2.2981374453833419     
  0.22062300031073392        2.2973170067219080     
  0.22075628697760402        2.2964968609585688     
  0.22088957364447415        2.2956770079887590     
  0.22102286031134427        2.2948574477079506     
  0.22115614697821440        2.2940381800116523     
  0.22128943364508449        2.2932192047954123     
  0.22142272031195462        2.2924005219548143     
  0.22155600697882474        2.2915821313854794     
  0.22168929364569484        2.2907640329830654     
  0.22182258031256497        2.2899462266432691     
  0.22195586697943509        2.2891287122618249     
  0.22208915364630522        2.2883114897345007     
  0.22222244031317531        2.2874945589571052     
  0.22235572698004544        2.2866779198254834     
  0.22248901364691556        2.2858615722355173     
  0.22262230031378566        2.2850455160831253     
  0.22275558698065578        2.2842297512642635     
  0.22288887364752591        2.2834142776749267     
  0.22302216031439603        2.2825990952111437     
  0.22315544698126613        2.2817842037689831     
  0.22328873364813626        2.2809696032445497     
  0.22342202031500638        2.2801552935339844     
  0.22355530698187651        2.2793412745334676     
  0.22368859364874660        2.2785275461392143     
  0.22382188031561673        2.2777141082474772     
  0.22395516698248685        2.2769009607545492     
  0.22408845364935695        2.2760881035567535     
  0.22422174031622708        2.2752755365504558     
  0.22435502698309720        2.2744632596320575     
  0.22448831364996732        2.2736512726979958     
  0.22462160031683742        2.2728395756447481     
  0.22475488698370755        2.2720281683688230     
  0.22488817365057767        2.2712170507667726     
  0.22502146031744777        2.2704062227351809     
  0.22515474698431789        2.2695956841706701     
  0.22528803365118802        2.2687854349699017     
  0.22542132031805814        2.2679754750295729     
  0.22555460698492824        2.2671658042464151     
  0.22568789365179837        2.2663564225171995     
  0.22582118031866849        2.2655473297387339     
  0.22595446698553862        2.2647385258078607     
  0.22608775365240871        2.2639300106214626     
  0.22622104031927884        2.2631217840764570     
  0.22635432698614896        2.2623138460697971     
  0.22648761365301906        2.2615061964984764     
  0.22662090031988918        2.2606988352595208     
  0.22675418698675931        2.2598917622499952     
  0.22688747365362943        2.2590849773670025     
  0.22702076032049953        2.2582784805076819     
  0.22715404698736966        2.2574722715692044     
  0.22728733365423978        2.2566663504487852     
  0.22742062032110988        2.2558607170436735     
  0.22755390698798000        2.2550553712511512     
  0.22768719365485013        2.2542503129685412     
  0.22782048032172025        2.2534455420932029     
  0.22795376698859035        2.2526410585225314     
  0.22808705365546048        2.2518368621539571     
  0.22822034032233060        2.2510329528849500     
  0.22835362698920070        2.2502293306130139     
  0.22848691365607082        2.2494259952356894     
  0.22862020032294095        2.2486229466505567     
  0.22875348698981107        2.2478201847552293     
  0.22888677365668117        2.2470177094473587     
  0.22902006032355129        2.2462155206246321     
  0.22915334699042142        2.2454136181847746     
  0.22928663365729154        2.2446120020255460     
  0.22941992032416164        2.2438106720447459     
  0.22955320699103177        2.2430096281402059     
  0.22968649365790189        2.2422088702097960     
  0.22981978032477199        2.2414083981514237     
  0.22995306699164211        2.2406082118630324     
  0.23008635365851224        2.2398083112426019     
  0.23021964032538236        2.2390086961881472     
  0.23035292699225246        2.2382093665977223     
  0.23048621365912259        2.2374103223694148     
  0.23061950032599271        2.2366115634013490     
  0.23075278699286281        2.2358130895916881     
  0.23088607365973293        2.2350149008386300     
  0.23101936032660306        2.2342169970404075     
  0.23115264699347318        2.2334193780952933     
  0.23128593366034328        2.2326220439015927     
  0.23141922032721340        2.2318249943576505     
  0.23155250699408353        2.2310282293618435     
  0.23168579366095365        2.2302317488125900     
  0.23181908032782375        2.2294355526083418     
  0.23195236699469388        2.2286396406475850     
  0.23208565366156400        2.2278440128288479     
  0.23221894032843410        2.2270486690506885     
  0.23235222699530422        2.2262536092117049     
  0.23248551366217435        2.2254588332105287     
  0.23261880032904447        2.2246643409458304     
  0.23275208699591457        2.2238701323163159     
  0.23288537366278469        2.2230762072207275     
  0.23301866032965482        2.2222825655578426     
  0.23315194699652492        2.2214892072264738     
  0.23328523366339504        2.2206961321254721     
  0.23341852033026517        2.2199033401537243     
  0.23355180699713529        2.2191108312101533     
  0.23368509366400539        2.2183186051937156     
  0.23381838033087551        2.2175266620034066     
  0.23395166699774564        2.2167350015382570     
  0.23408495366461576        2.2159436236973336     
  0.23421824033148586        2.2151525283797389     
  0.23435152699835599        2.2143617154846109     
  0.23448481366522611        2.2135711849111259     
  0.23461810033209621        2.2127809365584930     
  0.23475138699896633        2.2119909703259584     
  0.23488467366583646        2.2112012861128063     
  0.23501796033270658        2.2104118838183546     
  0.23515124699957668        2.2096227633419590     
  0.23528453366644680        2.2088339245830073     
  0.23541782033331693        2.2080453674409273     
  0.23555110700018703        2.2072570918151819     
  0.23568439366705715        2.2064690976052681     
  0.23581768033392728        2.2056813847107208     
  0.23595096700079740        2.2048939530311094     
  0.23608425366766750        2.2041068024660397     
  0.23621754033453762        2.2033199329151532     
  0.23635082700140775        2.2025333442781281     
  0.23648411366827787        2.2017470364546767     
  0.23661740033514797        2.2009610093445495     
  0.23675068700201810        2.2001752628475288     
  0.23688397366888822        2.1993897968634375     
  0.23701726033575832        2.1986046112921311     
  0.23715054700262844        2.1978197060335019     
  0.23728383366949857        2.1970350809874772     
  0.23741712033636869        2.1962507360540218     
  0.23755040700323879        2.1954666711331337     
  0.23768369367010891        2.1946828861248484     
  0.23781698033697904        2.1938993809292362     
  0.23795026700384914        2.1931161554464049     
  0.23808355367071926        2.1923332095764949     
  0.23821684033758939        2.1915505432196847     
  0.23835012700445951        2.1907681562761874     
  0.23848341367132961        2.1899860486462512     
  0.23861670033819973        2.1892042202301623     
  0.23874998700506986        2.1884226709282406     
  0.23888327367193996        2.1876414006408398     
  0.23901656033881008        2.1868604092683532     
  0.23914984700568021        2.1860796967112068     
  0.23928313367255033        2.1852992628698638     
  0.23941642033942043        2.1845191076448214     
  0.23954970700629055        2.1837392309366139     
  0.23968299367316068        2.1829596326458089     
  0.23981628034003080        2.1821803126730113     
  0.23994956700690090        2.1814012709188617     
  0.24008285367377102        2.1806225072840362     
  0.24021614034064115        2.1798440216692438     
  0.24034942700751125        2.1790658139752326     
  0.24048271367438137        2.1782878841027835     
  0.24061600034125150        2.1775102319527133     
  0.24074928700812162        2.1767328574258751     
  0.24088257367499172        2.1759557604231570     
  0.24101586034186184        2.1751789408454818     
  0.24114914700873197        2.1744023985938097     
  0.24128243367560206        2.1736261335691336     
  0.24141572034247219        2.1728501456724825     
  0.24154900700934231        2.1720744348049217     
  0.24168229367621244        2.1712990008675530     
  0.24181558034308254        2.1705238437615098     
  0.24194886700995266        2.1697489633879625     
  0.24208215367682279        2.1689743596481188     
  0.24221544034369291        2.1682000324432189     
  0.24234872701056301        2.1674259816745391     
  0.24248201367743313        2.1666522072433922     
  0.24261530034430326        2.1658787090511247     
  0.24274858701117336        2.1651054869991184     
  0.24288187367804348        2.1643325409887910     
  0.24301516034491361        2.1635598709215951     
  0.24314844701178373        2.1627874766990178     
  0.24328173367865383        2.1620153582225838     
  0.24341502034552395        2.1612435153938505     
  0.24354830701239408        2.1604719481144099     
  0.24368159367926417        2.1597006562858923     
  0.24381488034613430        2.1589296398099602     
  0.24394816701300442        2.1581588985883116     
  0.24408145367987455        2.1573884325226813     
  0.24421474034674465        2.1566182415148387     
  0.24434802701361477        2.1558483254665854     
  0.24448131368048490        2.1550786842797627     
  0.24461460034735502        2.1543093178562427     
  0.24474788701422512        2.1535402260979359     
  0.24488117368109524        2.1527714089067853     
  0.24501446034796537        2.1520028661847705     
  0.24514774701483547        2.1512345978339065     
  0.24528103368170559        2.1504666037562390     
  0.24541432034857572        2.1496988838538549     
  0.24554760701544584        2.1489314380288720     
  0.24568089368231594        2.1481642661834455     
  0.24581418034918606        2.1473973682197620     
  0.24594746701605619        2.1466307440400474     
  0.24608075368292628        2.1458643935465589     
  0.24621404034979641        2.1450983166415898     
  0.24634732701666653        2.1443325132274706     
  0.24648061368353666        2.1435669832065614     
  0.24661390035040676        2.1428017264812631     
  0.24674718701727688        2.1420367429540073     
  0.24688047368414701        2.1412720325272616     
  0.24701376035101713        2.1405075951035308     
  0.24714704701788723        2.1397434305853493     
  0.24728033368475735        2.1389795388752906     
  0.24741362035162748        2.1382159198759618     
  0.24754690701849758        2.1374525734900054     
  0.24768019368536770        2.1366894996200965     
  0.24781348035223782        2.1359266981689480     
  0.24794676701910795        2.1351641690393039     
  0.24808005368597805        2.1344019121339470     
  0.24821334035284817        2.1336399273556905     
  0.24834662701971830        2.1328782146073864     
  0.24847991368658839        2.1321167737919189     
  0.24861320035345852        2.1313556048122071     
  0.24874648702032864        2.1305947075712059     
  0.24887977368719877        2.1298340819719033     
  0.24901306035406887        2.1290737279173242     
  0.24914634702093899        2.1283136453105240     
  0.24927963368780912        2.1275538340545981     
  0.24941292035467924        2.1267942940526718     
  0.24954620702154934        2.1260350252079077     
  0.24967949368841946        2.1252760274235025     
  0.24981278035528959        2.1245173006026863     
  0.24994606702215968        2.1237588446487266     
  0.25007935368902978        2.1230006594649207     
  0.25021264035589996        2.1222427449546042     
  0.25034592702277003        2.1214851010211464     
  0.25047921368964016        2.1207277275679526     
  0.25061250035651028        2.1199706244984577     
  0.25074578702338041        2.1192137917161360     
  0.25087907369025053        2.1184572291244939     
  0.25101236035712066        2.1177009366270725     
  0.25114564702399073        2.1169449141274490     
  0.25127893369086085        2.1161891615292325     
  0.25141222035773098        2.1154336787360690     
  0.25154550702460110        2.1146784656516360     
  0.25167879369147123        2.1139235221796482     
  0.25181208035834135        2.1131688482238524     
  0.25194536702521148        2.1124144436880328     
  0.25207865369208154        2.1116603084760031     
  0.25221194035895167        2.1109064424916162     
  0.25234522702582179        2.1101528456387570     
  0.25247851369269192        2.1093995178213452     
  0.25261180035956204        2.1086464589433338     
  0.25274508702643217        2.1078936689087122     
  0.25287837369330229        2.1071411476215016     
  0.25301166036017236        2.1063888949857601     
  0.25314494702704249        2.1056369109055768     
  0.25327823369391261        2.1048851952850787     
  0.25341152036078274        2.1041337480284241     
  0.25354480702765286        2.1033825690398058     
  0.25367809369452299        2.1026316582234537     
  0.25381138036139311        2.1018810154836283     
  0.25394466702826324        2.1011306407246262     
  0.25407795369513331        2.1003805338507791     
  0.25421124036200343        2.0996306947664496     
  0.25434452702887356        2.0988811233760374     
  0.25447781369574368        2.0981318195839740     
  0.25461110036261381        2.0973827832947283     
  0.25474438702948393        2.0966340144127997     
  0.25487767369635406        2.0958855128427238     
  0.25501096036322413        2.0951372784890694     
  0.25514424703009425        2.0943893112564407     
  0.25527753369696438        2.0936416110494749     
  0.25541082036383450        2.0928941777728420     
  0.25554410703070463        2.0921470113312486     
  0.25567739369757475        2.0914001116294338     
  0.25581068036444488        2.0906534785721709     
  0.25594396703131495        2.0899071120642683     
  0.25607725369818507        2.0891610120105657     
  0.25621054036505519        2.0884151783159401     
  0.25634382703192532        2.0876696108852992     
  0.25647711369879544        2.0869243096235874     
  0.25661040036566557        2.0861792744357812     
  0.25674368703253569        2.0854345052268926     
  0.25687697369940576        2.0846900019019672     
  0.25701026036627589        2.0839457643660819     
  0.25714354703314601        2.0832017925243491     
  0.25727683370001614        2.0824580862819189     
  0.25741012036688626        2.0817146455439692     
  0.25754340703375639        2.0809714702157156     
  0.25767669370062651        2.0802285602024044     
  0.25780998036749658        2.0794859154093217     
  0.25794326703436671        2.0787435357417792     
  0.25807655370123683        2.0780014211051290     
  0.25820984036810696        2.0772595714047530     
  0.25834312703497708        2.0765179865460706     
  0.25847641370184721        2.0757766664345305     
  0.25860970036871733        2.0750356109756187     
  0.25874298703558746        2.0742948200748539     
  0.25887627370245753        2.0735542936377884     
  0.25900956036932765        2.0728140315700068     
  0.25914284703619778        2.0720740337771311     
  0.25927613370306790        2.0713343001648123     
  0.25940942036993803        2.0705948306387394     
  0.25954270703680815        2.0698556251046312     
  0.25967599370367828        2.0691166834682435     
  0.25980928037054835        2.0683780056353651     
  0.25994256703741847        2.0676395915118158     
  0.26007585370428860        2.0669014410034507     
  0.26020914037115872        2.0661635540161614     
  0.26034242703802885        2.0654259304558678     
  0.26047571370489897        2.0646885702285265     
  0.26060900037176910        2.0639514732401278     
  0.26074228703863916        2.0632146393966946     
  0.26087557370550929        2.0624780686042845     
  0.26100886037237941        2.0617417607689856     
  0.26114214703924954        2.0610057157969242     
  0.26127543370611966        2.0602699335942556     
  0.26140872037298979        2.0595344140671723     
  0.26154200703985991        2.0587991571218973     
  0.26167529370672998        2.0580641626646901     
  0.26180858037360011        2.0573294306018401     
  0.26194186704047023        2.0565949608396736     
  0.26207515370734036        2.0558607532845476     
  0.26220844037421048        2.0551268078428540     
  0.26234172704108061        2.0543931244210185     
  0.26247501370795073        2.0536597029254988     
  0.26260830037482080        2.0529265432627875     
  0.26274158704169093        2.0521936453394094     
  0.26287487370856105        2.0514610090619216     
  0.26300816037543118        2.0507286343369189     
  0.26314144704230130        2.0499965210710238     
  0.26327473370917143        2.0492646691708973     
  0.26340802037604155        2.0485330785432296     
  0.26354130704291162        2.0478017490947464     
  0.26367459370978175        2.0470706807322072     
  0.26380788037665187        2.0463398733624030     
  0.26394116704352200        2.0456093268921585     
  0.26407445371039212        2.0448790412283326     
  0.26420774037726225        2.0441490162778173     
  0.26434102704413237        2.0434192519475367     
  0.26447431371100250        2.0426897481444501     
  0.26460760037787256        2.0419605047755476     
  0.26474088704474269        2.0412315217478545     
  0.26487417371161281        2.0405027989684275     
  0.26500746037848294        2.0397743363443590     
  0.26514074704535306        2.0390461337827719     
  0.26527403371222319        2.0383181911908239     
  0.26540732037909331        2.0375905084757049     
  0.26554060704596338        2.0368630855446388     
  0.26567389371283351        2.0361359223048829     
  0.26580718037970363        2.0354090186637253     
  0.26594046704657376        2.0346823745284892     
  0.26607375371344388        2.0339559898065320     
  0.26620704038031401        2.0332298644052420     
  0.26634032704718413        2.0325039982320394     
  0.26647361371405420        2.0317783911943819     
  0.26660690038092433        2.0310530431997571     
  0.26674018704779445        2.0303279541556853     
  0.26687347371466458        2.0296031239697205     
  0.26700676038153470        2.0288785525494513     
  0.26714004704840483        2.0281542398024972     
  0.26727333371527495        2.0274301856365100     
  0.26740662038214502        2.0267063899591773     
  0.26753990704901515        2.0259828526782186     
  0.26767319371588527        2.0252595737013848     
  0.26780648038275540        2.0245365529364605     
  0.26793976704962552        2.0238137902912654     
  0.26807305371649565        2.0230912856736487     
  0.26820634038336577        2.0223690389914948     
  0.26833962705023584        2.0216470501527204     
  0.26847291371710597        2.0209253190652743     
  0.26860620038397609        2.0202038456371390     
  0.26873948705084622        2.0194826297763293     
  0.26887277371771634        2.0187616713908949     
  0.26900606038458647        2.0180409703889137     
  0.26913934705145659        2.0173205266785028     
  0.26927263371832671        2.0166003401678059     
  0.26940592038519678        2.0158804107650030     
  0.26953920705206691        2.0151607383783072     
  0.26967249371893703        2.0144413229159617     
  0.26980578038580716        2.0137221642862460     
  0.26993906705267728        2.0130032623974672     
  0.27007235371954741        2.0122846171579716     
  0.27020564038641753        2.0115662284761329     
  0.27033892705328760        2.0108480962603612     
  0.27047221372015773        2.0101302204190952     
  0.27060550038702785        2.0094126008608115     
  0.27073878705389798        2.0086952374940155     
  0.27087207372076810        2.0079781302272455     
  0.27100536038763823        2.0072612789690738     
  0.27113864705450835        2.0065446836281060     
  0.27127193372137842        2.0058283441129778     
  0.27140522038824855        2.0051122603323588     
  0.27153850705511867        2.0043964321949530     
  0.27167179372198880        2.0036808596094939     
  0.27180508038885892        2.0029655424847483     
  0.27193836705572905        2.0022504807295194     
  0.27207165372259917        2.0015356742526356     
  0.27220494038946924        2.0008211229629658     
  0.27233822705633937        2.0001068267694042     
  0.27247151372320949        1.9993927855808848     
  0.27260480039007962        1.9986789993063674     
  0.27273808705694974        1.9979654678548489     
  0.27287137372381987        1.9972521911353551     
  0.27300466039068999        1.9965391690569481     
  0.27313794705756006        1.9958264015287204     
  0.27327123372443018        1.9951138884597963     
  0.27340452039130031        1.9944016297593341     
  0.27353780705817043        1.9936896253365235     
  0.27367109372504056        1.9929778751005867     
  0.27380438039191068        1.9922663789607784     
  0.27393766705878081        1.9915551368263857     
  0.27407095372565093        1.9908441486067294     
  0.27420424039252100        1.9901334142111611     
  0.27433752705939113        1.9894229335490639     
  0.27447081372626125        1.9887127065298555     
  0.27460410039313138        1.9880027330629846     
  0.27473738706000150        1.9872930130579332     
  0.27487067372687163        1.9865835464242141     
  0.27500396039374175        1.9858743330713740     
  0.27513724706061182        1.9851653729089902     
  0.27527053372748195        1.9844566658466742     
  0.27540382039435207        1.9837482117940688     
  0.27553710706122220        1.9830400106608481     
  0.27567039372809232        1.9823320623567202     
  0.27580368039496245        1.9816243667914244     
  0.27593696706183257        1.9809169238747326     
  0.27607025372870264        1.9802097335164495     
  0.27620354039557277        1.9795027956264095     
  0.27633682706244289        1.9787961101144826     
  0.27647011372931302        1.9780896768905694     
  0.27660340039618314        1.9773834958646015     
  0.27673668706305327        1.9766775669465440     
  0.27686997372992339        1.9759718900463943     
  0.27700326039679346        1.9752664650741820     
  0.27713654706366359        1.9745612919399673     
  0.27726983373053371        1.9738563705538446     
  0.27740312039740384        1.9731517008259383     
  0.27753640706427396        1.9724472826664063     
  0.27766969373114408        1.9717431159854391     
  0.27780298039801421        1.9710392006932576     
  0.27793626706488428        1.9703355367001156     
  0.27806955373175440        1.9696321239162990     
  0.27820284039862453        1.9689289622521255     
  0.27833612706549465        1.9682260516179457     
  0.27846941373236478        1.9675233919241402     
  0.27860270039923490        1.9668209830811236     
  0.27873598706610503        1.9661188249993420     
  0.27886927373297510        1.9654169175892720     
  0.27900256039984522        1.9647152607614247     
  0.27913584706671535        1.9640138544263404     
  0.27926913373358547        1.9633126984945934     
  0.27940242040045560        1.9626117928767899     
  0.27953570706732572        1.9619111374835663     
  0.27966899373419585        1.9612107322255929     
  0.27980228040106597        1.9605105770135702     
  0.27993556706793604        1.9598106717582320     
  0.28006885373480617        1.9591110163703429     
  0.28020214040167629        1.9584116107606997     
  0.28033542706854642        1.9577124548401310     
  0.28046871373541654        1.9570135485194977     
  0.28060200040228667        1.9563148917096922     
  0.28073528706915679        1.9556164843216386     
  0.28086857373602686        1.9549183262662928     
  0.28100186040289699        1.9542204174546423     
  0.28113514706976711        1.9535227577977075     
  0.28126843373663724        1.9528253472065387     
  0.28140172040350736        1.9521281855922195     
  0.28153500707037749        1.9514312728658647     
  0.28166829373724761        1.9507346089386208     
  0.28180158040411768        1.9500381937216666     
  0.28193486707098780        1.9493420271262101     
  0.28206815373785793        1.9486461090634959     
  0.28220144040472805        1.9479504394447948     
  0.28233472707159818        1.9472550181814128     
  0.28246801373846830        1.9465598451846877     
  0.28260130040533843        1.9458649203659857     
  0.28273458707220850        1.9451702436367087     
  0.28286787373907862        1.9444758149082875     
  0.28300116040594875        1.9437816340921856     
  0.28313444707281887        1.9430877010998968     
  0.28326773373968900        1.9423940158429489     
  0.28340102040655912        1.9417005782328998     
  0.28353430707342925        1.9410073881813383     
  0.28366759374029932        1.9403144455998860     
  0.28380088040716944        1.9396217504001962     
  0.28393416707403957        1.9389293024939520     
  0.28406745374090969        1.9382371017928695     
  0.28420074040777982        1.9375451482086961     
  0.28433402707464994        1.9368534416532115     
  0.28446731374152007        1.9361619820382250     
  0.28460060040839019        1.9354707692755786     
  0.28473388707526026        1.9347798032771466     
  0.28486717374213039        1.9340890839548319     
  0.28500046040900051        1.9333986112205721     
  0.28513374707587064        1.9327083849863338     
  0.28526703374274076        1.9320184051641165     
  0.28540032040961089        1.9313286716659508     
  0.28553360707648101        1.9306391844038986     
  0.28566689374335108        1.9299499432900531     
  0.28580018041022121        1.9292609482365388     
  0.28593346707709133        1.9285721991555116     
  0.28606675374396145        1.9278836959591592     
  0.28620004041083158        1.9271954385596999     
  0.28633332707770170        1.9265074268693843     
  0.28646661374457183        1.9258196608004936     
  0.28659990041144190        1.9251321402653405     
  0.28673318707831202        1.9244448651762682     
  0.28686647374518215        1.9237578354456539     
  0.28699976041205227        1.9230710509859017     
  0.28713304707892240        1.9223845117094513     
  0.28726633374579252        1.9216982175287718     
  0.28739962041266265        1.9210121683563626     
  0.28753290707953272        1.9203263641047559     
  0.28766619374640284        1.9196408046865145     
  0.28779948041327297        1.9189554900142320     
  0.28793276708014309        1.9182704200005340     
  0.28806605374701322        1.9175855945580775     
  0.28819934041388334        1.9169010135995488     
  0.28833262708075347        1.9162166770376678     
  0.28846591374762354        1.9155325847851843     
  0.28859920041449366        1.9148487367548788     
  0.28873248708136379        1.9141651328595639     
  0.28886577374823391        1.9134817730120834     
  0.28899906041510404        1.9127986571253108     
  0.28913234708197416        1.9121157851121529     
  0.28926563374884429        1.9114331568855449     
  0.28939892041571436        1.9107507723584563     
  0.28953220708258448        1.9100686314438846     
  0.28966549374945461        1.9093867340548596     
  0.28979878041632473        1.9087050801044441     
  0.28993206708319486        1.9080236695057273     
  0.29006535375006498        1.9073425021718344     
  0.29019864041693511        1.9066615780159180     
  0.29033192708380523        1.9059808969511645     
  0.29046521375067530        1.9053004588907889     
  0.29059850041754542        1.9046202637480381     
  0.29073178708441555        1.9039403114361912     
  0.29086507375128567        1.9032606018685558     
  0.29099836041815580        1.9025811349584723     
  0.29113164708502592        1.9019019106193111     
  0.29126493375189605        1.9012229287644751     
  0.29139822041876612        1.9005441893073964     
  0.29153150708563624        1.8998656921615376     
  0.29166479375250637        1.8991874372403952     
  0.29179808041937649        1.8985094244574914     
  0.29193136708624662        1.8978316537263855     
  0.29206465375311674        1.8971541249606634     
  0.29219794041998687        1.8964768380739425     
  0.29233122708685694        1.8957997929798724     
  0.29246451375372706        1.8951229895921320     
  0.29259780042059719        1.8944464278244324     
  0.29273108708746731        1.8937701075905145     
  0.29286437375433744        1.8930940288041496     
  0.29299766042120756        1.8924181913791420     
  0.29313094708807769        1.8917425952293232     
  0.29326423375494776        1.8910672402685595     
  0.29339752042181788        1.8903921264107453     
  0.29353080708868801        1.8897172535698057     
  0.29366409375555813        1.8890426216596981     
  0.29379738042242826        1.8883682305944094     
  0.29393066708929838        1.8876940802879572     
  0.29406395375616851        1.8870201706543912     
  0.29419724042303858        1.8863465016077900     
  0.29433052708990870        1.8856730730622637     
  0.29446381375677882        1.8849998849319529     
  0.29459710042364895        1.8843269371310287     
  0.29473038709051907        1.8836542295736938     
  0.29486367375738920        1.8829817621741809     
  0.29499696042425932        1.8823095348467518     
  0.29513024709112945        1.8816375475057019     
  0.29526353375799952        1.8809658000653544     
  0.29539682042486964        1.8802942924400654     
  0.29553010709173977        1.8796230245442196     
  0.29566339375860989        1.8789519962922343     
  0.29579668042548002        1.8782812075985544     
  0.29592996709235014        1.8776106583776591     
  0.29606325375922027        1.8769403485440546     
  0.29619654042609034        1.8762702780122806     
  0.29632982709296046        1.8756004466969043     
  0.29646311375983059        1.8749308545125267     
  0.29659640042670071        1.8742615013737767     
  0.29672968709357084        1.8735923871953142     
  0.29686297376044096        1.8729235118918308     
  0.29699626042731109        1.8722548753780470     
  0.29712954709418116        1.8715864775687152     
  0.29726283376105128        1.8709183183786169     
  0.29739612042792141        1.8702503977225642     
  0.29752940709479153        1.8695827155154008     
  0.29766269376166166        1.8689152716720003     
  0.29779598042853178        1.8682480661072651     
  0.29792926709540191        1.8675810987361305     
  0.29806255376227198        1.8669143694735608     
  0.29819584042914210        1.8662478782345502     
  0.29832912709601223        1.8655816249341244     
  0.29846241376288235        1.8649156094873383     
  0.29859570042975248        1.8642498318092782     
  0.29872898709662260        1.8635842918150598     
  0.29886227376349273        1.8629189894198299     
  0.29899556043036279        1.8622539245387655     
  0.29912884709723292        1.8615890970870730     
  0.29926213376410304        1.8609245069799902     
  0.29939542043097317        1.8602601541327841     
  0.29952870709784329        1.8595960384607533     
  0.29966199376471342        1.8589321598792250     
  0.29979528043158354        1.8582685183035579     
  0.29992856709845361        1.8576051136491398     
  0.30006185376532374        1.8569419458313905     
  0.30019514043219386        1.8562790147657591     
  0.30032842709906399        1.8556163203677223     
  0.30046171376593411        1.8549538625527919     
  0.30059500043280424        1.8542916412365062     
  0.30072828709967436        1.8536296563344348     
  0.30086157376654449        1.8529679077621777     
  0.30099486043341456        1.8523063954353640     
  0.30112814710028468        1.8516451192696546     
  0.30126143376715481        1.8509840791807390     
  0.30139472043402493        1.8503232750843372     
  0.30152800710089506        1.8496627068962004     
  0.30166129376776518        1.8490023745321071     
  0.30179458043463531        1.8483422779078700     
  0.30192786710150538        1.8476824169393282     
  0.30206115376837550        1.8470227915423516     
  0.30219444043524563        1.8463634016328418     
  0.30232772710211575        1.8457042471267291     
  0.30246101376898588        1.8450453279399741     
  0.30259430043585600        1.8443866439885670     
  0.30272758710272613        1.8437281951885289     
  0.30286087376959619        1.8430699814559095     
  0.30299416043646632        1.8424120027067905     
  0.30312744710333644        1.8417542588572815     
  0.30326073377020657        1.8410967498235224     
  0.30339402043707669        1.8404394755216844     
  0.30352730710394682        1.8397824358679689     
  0.30366059377081694        1.8391256307786030     
  0.30379388043768701        1.8384690601698506     
  0.30392716710455714        1.8378127239579978     
  0.30406045377142726        1.8371566220593678     
  0.30419374043829739        1.8365007543903085     
  0.30432702710516751        1.8358451208671995     
  0.30446031377203764        1.8351897214064514     
  0.30459360043890776        1.8345345559245021     
  0.30472688710577783        1.8338796243378224     
  0.30486017377264796        1.8332249265629101     
  0.30499346043951808        1.8325704625162940     
  0.30512674710638821        1.8319162321145335     
  0.30526003377325833        1.8312622352742152     
  0.30539332044012846        1.8306084719119584     
  0.30552660710699858        1.8299549419444121     
  0.30565989377386871        1.8293016452882522     
  0.30579318044073878        1.8286485818601874     
  0.30592646710760890        1.8279957515769538     
  0.30605975377447903        1.8273431543553189     
  0.30619304044134915        1.8266907901120784     
  0.30632632710821928        1.8260386587640598     
  0.30645961377508940        1.8253867602281186     
  0.30659290044195953        1.8247350944211405     
  0.30672618710882960        1.8240836612600411     
  0.30685947377569972        1.8234324606617651     
  0.30699276044256985        1.8227814925432864     
  0.30712604710943997        1.8221307568216101     
  0.30725933377631010        1.8214802534137695     
  0.30739262044318022        1.8208299822368297     
  0.30752590711005034        1.8201799432078822     
  0.30765919377692041        1.8195301362440510     
  0.30779248044379054        1.8188805612624872     
  0.30792576711066066        1.8182312181803730     
  0.30805905377753079        1.8175821069149207     
  0.30819234044440091        1.8169332273833705     
  0.30832562711127104        1.8162845795029940     
  0.30845891377814116        1.8156361631910896     
  0.30859220044501123        1.8149879783649885     
  0.30872548711188136        1.8143400249420492     
  0.30885877377875148        1.8136923028396603     
  0.30899206044562161        1.8130448119752400     
  0.30912534711249173        1.8123975522662359     
  0.30925863377936186        1.8117505236301248     
  0.30939192044623198        1.8111037259844145     
  0.30952520711310205        1.8104571592466407     
  0.30965849377997218        1.8098108233343668     
  0.30979178044684230        1.8091647181651900     
  0.30992506711371243        1.8085188436567334     
  0.31005835378058255        1.8078731997266511     
  0.31019164044745268        1.8072277862926260     
  0.31032492711432280        1.8065826032723709     
  0.31045821378119287        1.8059376505836271     
  0.31059150044806300        1.8052929281441672     
  0.31072478711493312        1.8046484358717902     
  0.31085807378180325        1.8040041736843271     
  0.31099136044867337        1.8033601414996359     
  0.31112464711554350        1.8027163392356065     
  0.31125793378241362        1.8020727668101562     
  0.31139122044928375        1.8014294241412327     
  0.31152450711615381        1.8007863111468119     
  0.31165779378302394        1.8001434277449002     
  0.31179108044989406        1.7995007738535316     
  0.31192436711676419        1.7988583493907717     
  0.31205765378363431        1.7982161542747130     
  0.31219094045050444        1.7975741884234788     
  0.31232422711737456        1.7969324517552219     
  0.31245751378424463        1.7962909441881214     
  0.31259080045111476        1.7956496656403904     
  0.31272408711798488        1.7950086160302670     
  0.31285737378485501        1.7943677952760200     
  0.31299066045172513        1.7937272032959484     
  0.31312394711859526        1.7930868400083781     
  0.31325723378546538        1.7924467053316666     
  0.31339052045233545        1.7918067991841991     
  0.31352380711920558        1.7911671214843903     
  0.31365709378607570        1.7905276721506831     
  0.31379038045294583        1.7898884511015518     
  0.31392366711981595        1.7892494582554972     
  0.31405695378668608        1.7886106935310506     
  0.31419024045355620        1.7879721568467728     
  0.31432352712042627        1.7873338481212531     
  0.31445681378729640        1.7866957672731092     
  0.31459010045416652        1.7860579142209876     
  0.31472338712103665        1.7854202888835671     
  0.31485667378790677        1.7847828911795514     
  0.31498996045477690        1.7841457210276750     
  0.31512324712164702        1.7835087783467016     
  0.31525653378851709        1.7828720630554247     
  0.31538982045538722        1.7822355750726644     
  0.31552310712225734        1.7815993143172713     
  0.31565639378912747        1.7809632807081255     
  0.31578968045599759        1.7803274741641348     
  0.31592296712286771        1.7796918946042362     
  0.31605625378973784        1.7790565419473978     
  0.31618954045660796        1.7784214161126128     
  0.31632282712347803        1.7777865170189062     
  0.31645611379034816        1.7771518445853298     
  0.31658940045721828        1.7765173987309684     
  0.31672268712408841        1.7758831793749297     
  0.31685597379095853        1.7752491864363544     
  0.31698926045782866        1.7746154198344120     
  0.31712254712469878        1.7739818794882991     
  0.31725583379156885        1.7733485653172421     
  0.31738912045843898        1.7727154772404958     
  0.31752240712530910        1.7720826151773443     
  0.31765569379217923        1.7714499790471012     
  0.31778898045904935        1.7708175687691061     
  0.31792226712591948        1.7701853842627313     
  0.31805555379278960        1.7695534254473746     
  0.31818884045965967        1.7689216922424651     
  0.31832212712652980        1.7682901845674579     
  0.31845541379339992        1.7676589023418403     
  0.31858870046027005        1.7670278454851247     
  0.31872198712714017        1.7663970139168550     
  0.31885527379401030        1.7657664075566029     
  0.31898856046088042        1.7651360263239673     
  0.31912184712775049        1.7645058701385794     
  0.31925513379462062        1.7638759389200953     
  0.31938842046149074        1.7632462325882021     
  0.31952170712836087        1.7626167510626145     
  0.31965499379523099        1.7619874942630771     
  0.31978828046210112        1.7613584621093605     
  0.31992156712897124        1.7607296545212678     
  0.32005485379584131        1.7601010714186280     
  0.32018814046271143        1.7594727127212981     
  0.32032142712958156        1.7588445783491666     
  0.32045471379645168        1.7582166682221481     
  0.32058800046332181        1.7575889822601878     
  0.32072128713019193        1.7569615203832567     
  0.32085457379706206        1.7563342825113573     
  0.32098786046393218        1.7557072685645190     
  0.32112114713080225        1.7550804784628000     
  0.32125443379767238        1.7544539121262877     
  0.32138772046454250        1.7538275694750964     
  0.32152100713141263        1.7532014504293720     
  0.32165429379828275        1.7525755549092847     
  0.32178758046515288        1.7519498828350371     
  0.32192086713202300        1.7513244341268577     
  0.32205415379889307        1.7506992087050046     
  0.32218744046576320        1.7500742064897647     
  0.32232072713263332        1.7494494274014520     
  0.32245401379950345        1.7488248713604102     
  0.32258730046637357        1.7482005382870112     
  0.32272058713324370        1.7475764281016550     
  0.32285387380011382        1.7469525407247697     
  0.32298716046698389        1.7463288760768136     
  0.32312044713385402        1.7457054340782703     
  0.32325373380072414        1.7450822146496547     
  0.32338702046759427        1.7444592177115086     
  0.32352030713446439        1.7438364431844027     
  0.32365359380133452        1.7432138909889354     
  0.32378688046820464        1.7425915610457352     
  0.32392016713507471        1.7419694532754548     
  0.32405345380194484        1.7413475675987817     
  0.32418674046881496        1.7407259039364251     
  0.32432002713568509        1.7401044622091268     
  0.32445331380255521        1.7394832423376556     
  0.32458660046942533        1.7388622442428090     
  0.32471988713629546        1.7382414678454112     
  0.32485317380316553        1.7376209130663172     
  0.32498646047003565        1.7370005798264068     
  0.32511974713690578        1.7363804680465915     
  0.32525303380377590        1.7357605776478104     
  0.32538632047064603        1.7351409085510276     
  0.32551960713751615        1.7345214606772403     
  0.32565289380438628        1.7339022339474710     
  0.32578618047125635        1.7332832282827706     
  0.32591946713812647        1.7326644436042176     
  0.32605275380499660        1.7320458798329208     
  0.32618604047186672        1.7314275368900152     
  0.32631932713873685        1.7308094146966644     
  0.32645261380560697        1.7301915131740622     
  0.32658590047247710        1.7295738322434264     
  0.32671918713934722        1.7289563718260064     
  0.32685247380621729        1.7283391318430787     
  0.32698576047308742        1.7277221122159474     
  0.32711904713995754        1.7271053128659457     
  0.32725233380682767        1.7264887337144330     
  0.32738562047369779        1.7258723746827991     
  0.32751890714056792        1.7252562356924614     
  0.32765219380743804        1.7246403166648625     
  0.32778548047430811        1.7240246175214777     
  0.32791876714117824        1.7234091381838073     
  0.32805205380804836        1.7227938785733790     
  0.32818534047491849        1.7221788386117509     
  0.32831862714178861        1.7215640182205079     
  0.32845191380865874        1.7209494173212623     
  0.32858520047552886        1.7203350358356571     
  0.32871848714239893        1.7197208736853580     
  0.32885177380926905        1.7191069307920641     
  0.32898506047613918        1.7184932070775003     
  0.32911834714300930        1.7178797024634187     
  0.32925163380987943        1.7172664168715999     
  0.32938492047674955        1.7166533502238526     
  0.32951820714361968        1.7160405024420138     
  0.32965149381048975        1.7154278734479480     
  0.32978478047735987        1.7148154631635482     
  0.32991806714423000        1.7142032715107323     
  0.33005135381110012        1.7135912984114501     
  0.33018464047797025        1.7129795437876785     
  0.33031792714484037        1.7123680075614192     
  0.33045121381171050        1.7117566896547054     
  0.33058450047858057        1.7111455899895960     
  0.33071778714545069        1.7105347084881788     
  0.33085107381232082        1.7099240450725695     
  0.33098436047919094        1.7093135996649089     
  0.33111764714606107        1.7087033721873690     
  0.33125093381293119        1.7080933625621493     
  0.33138422047980132        1.7074835707114755     
  0.33151750714667144        1.7068739965576003     
  0.33165079381354151        1.7062646400228079     
  0.33178408048041164        1.7056555010294066     
  0.33191736714728176        1.7050465794997332     
  0.33205065381415189        1.7044378753561540     
  0.33218394048102201        1.7038293885210609     
  0.33231722714789214        1.7032211189168747     
  0.33245051381476226        1.7026130664660437     
  0.33258380048163233        1.7020052310910438     
  0.33271708714850246        1.7013976127143777     
  0.33285037381537258        1.7007902112585778     
  0.33298366048224270        1.7001830266462019     
  0.33311694714911283        1.6995760587998370     
  0.33325023381598295        1.6989693076420982     
  0.33338352048285308        1.6983627730956259     
  0.33351680714972315        1.6977564550830893     
  0.33365009381659327        1.6971503535271864     
  0.33378338048346340        1.6965444683506410     
  0.33391666715033352        1.6959387994762061     
  0.33404995381720365        1.6953333468266603     
  0.33418324048407377        1.6947281103248122     
  0.33431652715094390        1.6941230898934951     
  0.33444981381781397        1.6935182854555741     
  0.33458310048468409        1.6929136969339362     
  0.33471638715155422        1.6923093242515008     
  0.33484967381842434        1.6917051673312122     
  0.33498296048529447        1.6911012260960427     
  0.33511624715216459        1.6904975004689931     
  0.33524953381903472        1.6898939903730894     
  0.33538282048590479        1.6892906957313885     
  0.33551610715277491        1.6886876164669717     
  0.33564939381964504        1.6880847525029496     
  0.33578268048651516        1.6874821037624588     
  0.33591596715338529        1.6868796701686644     
  0.33604925382025541        1.6862774516447587     
  0.33618254048712554        1.6856754481139613     
  0.33631582715399561        1.6850736594995201     
  0.33644911382086573        1.6844720857247082     
  0.33658240048773586        1.6838707267128277     
  0.33671568715460598        1.6832695823872086     
  0.33684897382147611        1.6826686526712076     
  0.33698226048834623        1.6820679374882079     
  0.33711554715521636        1.6814674367616209     
  0.33724883382208648        1.6808671504148851     
  0.33738212048895655        1.6802670783714677     
  0.33751540715582667        1.6796672205548613     
  0.33764869382269680        1.6790675768885861     
  0.33778198048956692        1.6784681472961904     
  0.33791526715643705        1.6778689317012492     
  0.33804855382330717        1.6772699300273657     
  0.33818184049017730        1.6766711421981690     
  0.33831512715704737        1.6760725681373168     
  0.33844841382391749        1.6754742077684930     
  0.33858170049078762        1.6748760610154085     
  0.33871498715765774        1.6742781278018035     
  0.33884827382452787        1.6736804080514429     
  0.33898156049139799        1.6730829016881201     
  0.33911484715826812        1.6724856086356561     
  0.33924813382513819        1.6718885288178988     
  0.33938142049200831        1.6712916621587215     
  0.33951470715887844        1.6706950085820276     
  0.33964799382574856        1.6700985680117459     
  0.33978128049261869        1.6695023403718323     
  0.33991456715948881        1.6689063255862704     
  0.34004785382635894        1.6683105235790712     
  0.34018114049322901        1.6677149342742725     
  0.34031442716009913        1.6671195575959383     
  0.34044771382696926        1.6665243934681622     
  0.34058100049383938        1.6659294418150612     
  0.34071428716070951        1.6653347025607834     
  0.34084757382757963        1.6647401756295004     
  0.34098086049444976        1.6641458609454134     
  0.34111414716131983        1.6635517584327499     
  0.34124743382818995        1.6629578680157635     
  0.34138072049506007        1.6623641896187360     
  0.34151400716193020        1.6617707231659766     
  0.34164729382880032        1.6611774685818199     
  0.34178058049567045        1.6605844257906284     
  0.34191386716254057        1.6599915947167936     
  0.34204715382941070        1.6593989752847289     
  0.34218044049628077        1.6588065674188794     
  0.34231372716315089        1.6582143710437163     
  0.34244701383002102        1.6576223860837354     
  0.34258030049689114        1.6570306124634622     
  0.34271358716376127        1.6564390501074477     
  0.34284687383063139        1.6558476989402708     
  0.34298016049750152        1.6552565588865360     
  0.34311344716437159        1.6546656298708753     
  0.34324673383124171        1.6540749118179479     
  0.34338002049811184        1.6534844046524400     
  0.34351330716498196        1.6528941082990645     
  0.34364659383185209        1.6523040226825598     
  0.34377988049872221        1.6517141477276949     
  0.34391316716559234        1.6511244833592607     
  0.34404645383246241        1.6505350295020789     
  0.34417974049933253        1.6499457860809963     
  0.34431302716620266        1.6493567530208866     
  0.34444631383307278        1.6487679302466505     
  0.34457960049994291        1.6481793176832158     
  0.34471288716681303        1.6475909152555375     
  0.34484617383368316        1.6470027228885955     
  0.34497946050055323        1.6464147405073986     
  0.34511274716742335        1.6458269680369813     
  0.34524603383429348        1.6452394054024044     
  0.34537932050116360        1.6446520525287573     
  0.34551260716803373        1.6440649093411543     
  0.34564589383490385        1.6434779757647369     
  0.34577918050177398        1.6428912517246741     
  0.34591246716864404        1.6423047371461610     
  0.34604575383551417        1.6417184319544185     
  0.34617904050238429        1.6411323360746966     
  0.34631232716925442        1.6405464494322692     
  0.34644561383612454        1.6399607719524389     
  0.34657890050299467        1.6393753035605343     
  0.34671218716986479        1.6387900441819101     
  0.34684547383673486        1.6382049937419494     
  0.34697876050360499        1.6376201521660585     
  0.34711204717047511        1.6370355193796751     
  0.34724533383734524        1.6364510953082596     
  0.34737862050421536        1.6358668798773008     
  0.34751190717108549        1.6352828730123128     
  0.34764519383795561        1.6346990746388377     
  0.34777848050482574        1.6341154846824439     
  0.34791176717169581        1.6335321030687266     
  0.34804505383856593        1.6329489297233062     
  0.34817834050543606        1.6323659645718309     
  0.34831162717230618        1.6317832075399743     
  0.34844491383917631        1.6312006585534391     
  0.34857820050604643        1.6306183175379505     
  0.34871148717291656        1.6300361844192646     
  0.34884477383978663        1.6294542591231600     
  0.34897806050665675        1.6288725415754457     
  0.34911134717352688        1.6282910317019528     
  0.34924463384039700        1.6277097294285432     
  0.34937792050726713        1.6271286346811022     
  0.34951120717413725        1.6265477473855425     
  0.34964449384100738        1.6259670674678048     
  0.34977778050787744        1.6253865948538531     
  0.34991106717474757        1.6248063294696806     
  0.35004435384161769        1.6242262712413058     
  0.35017764050848782        1.6236464200947733     
  0.35031092717535794        1.6230667759561550     
  0.35044421384222807        1.6224873387515486     
  0.35057750050909819        1.6219081084070777     
  0.35071078717596826        1.6213290848488939     
  0.35084407384283839        1.6207502680031725     
  0.35097736050970851        1.6201716577961185     
  0.35111064717657864        1.6195932541539610     
  0.35124393384344876        1.6190150570029553     
  0.35137722051031889        1.6184370662693843     
  0.35151050717718901        1.6178592818795561     
  0.35164379384405908        1.6172817037598075     
  0.35177708051092921        1.6167043318364969     
  0.35191036717779933        1.6161271660360130     
  0.35204365384466946        1.6155502062847698     
  0.35217694051153958        1.6149734525092070     
  0.35231022717840971        1.6143969046357918     
  0.35244351384527983        1.6138205625910151     
  0.35257680051214996        1.6132444263013970     
  0.35271008717902003        1.6126684956934827     
  0.35284337384589015        1.6120927706938426     
  0.35297666051276028        1.6115172512290745     
  0.35310994717963040        1.6109419372258020     
  0.35324323384650053        1.6103668286106749     
  0.35337652051337065        1.6097919253103699     
  0.35350980718024078        1.6092172272515888     
  0.35364309384711085        1.6086427343610601     
  0.35377638051398097        1.6080684465655377     
  0.35390966718085110        1.6074943637918027     
  0.35404295384772122        1.6069204859666626     
  0.35417624051459135        1.6063468130169491     
  0.35430952718146147        1.6057733448695235     
  0.35444281384833159        1.6052000814512686     
  0.35457610051520166        1.6046270226890966     
  0.35470938718207179        1.6040541685099456     
  0.35484267384894191        1.6034815188407774     
  0.35497596051581204        1.6029090736085834     
  0.35510924718268216        1.6023368327403786     
  0.35524253384955229        1.6017647961632033     
  0.35537582051642241        1.6011929638041280     
  0.35550910718329248        1.6006213355902454     
  0.35564239385016261        1.6000499114486730     
  0.35577568051703273        1.5994786913065602     
  0.35590896718390286        1.5989076750910756     
  0.35604225385077298        1.5983368627294194     
  0.35617554051764311        1.5977662541488145     
  0.35630882718451323        1.5971958492765099     
  0.35644211385138330        1.5966256480397834     
  0.35657540051825343        1.5960556503659349     
  0.35670868718512355        1.5954858561822931     
  0.35684197385199368        1.5949162654162106     
  0.35697526051886380        1.5943468779950676     
  0.35710854718573393        1.5937776938462700     
  0.35724183385260405        1.5932087128972483     
  0.35737512051947418        1.5926399350754603     
  0.35750840718634425        1.5920713603083898     
  0.35764169385321437        1.5915029885235452     
  0.35777498052008450        1.5909348196484614     
  0.35790826718695462        1.5903668536106994     
  0.35804155385382475        1.5897990903378454     
  0.35817484052069487        1.5892315297575130     
  0.35830812718756500        1.5886641717973400     
  0.35844141385443506        1.5880970163849906     
  0.35857470052130519        1.5875300634481553     
  0.35870798718817531        1.5869633129145497     
  0.35884127385504544        1.5863967647119146     
  0.35897456052191556        1.5858304187680194     
  0.35910784718878569        1.5852642750106556     
  0.35924113385565581        1.5846983333676425     
  0.35937442052252588        1.5841325937668262     
  0.35950770718939601        1.5835670561360760     
  0.35964099385626613        1.5830017204032885     
  0.35977428052313626        1.5824365864963856     
  0.35990756719000638        1.5818716543433160     
  0.36004085385687651        1.5813069238720523     
  0.36017414052374663        1.5807423950105939     
  0.36030742719061670        1.5801780676869659     
  0.36044071385748683        1.5796139418292185     
  0.36057400052435695        1.5790500173654287     
  0.36070728719122708        1.5784862942236981     
  0.36084057385809720        1.5779227723321547     
  0.36097386052496733        1.5773594516189513     
  0.36110714719183745        1.5767963320122671     
  0.36124043385870752        1.5762334134403067     
  0.36137372052557765        1.5756706958313003     
  0.36150700719244777        1.5751081791135035     
  0.36164029385931790        1.5745458632151985     
  0.36177358052618802        1.5739837480646919     
  0.36190686719305815        1.5734218335903167     
  0.36204015385992827        1.5728601197204313     
  0.36217344052679834        1.5722986063834179     
  0.36230672719366847        1.5717372935076876     
  0.36244001386053859        1.5711761810216751     
  0.36257330052740872        1.5706152688538400     
  0.36270658719427884        1.5700545569326696     
  0.36283987386114896        1.5694940451866748     
  0.36297316052801909        1.5689337335443929     
  0.36310644719488921        1.5683736219343862     
  0.36323973386175928        1.5678137102852427     
  0.36337302052862941        1.5672539985255776     
  0.36350630719549953        1.5666944865840278     
  0.36363959386236966        1.5661351743892584     
  0.36377288052923978        1.5655760618699599     
  0.36390616719610991        1.5650171489548488     
  0.36403945386298003        1.5644584355726645     
  0.36417274052985010        1.5638999216521738     
  0.36430602719672023        1.5633416071221680     
  0.36443931386359035        1.5627834919114654     
  0.36457260053046048        1.5622255759489081     
  0.36470588719733060        1.5616678591633635     
  0.36483917386420073        1.5611103414837264     
  0.36497246053107085        1.5605530228389151     
  0.36510574719794092        1.5599959031578738     
  0.36523903386481105        1.5594389823695711     
  0.36537232053168117        1.5588822604030037     
  0.36550560719855130        1.5583257371871904     
  0.36563889386542142        1.5577694126511779     
  0.36577218053229155        1.5572132867240358     
  0.36590546719916167        1.5566573593348618     
  0.36603875386603174        1.5561016304127764     
  0.36617204053290187        1.5555460998869275     
  0.36630532719977199        1.5549907676864858     
  0.36643861386664212        1.5544356337406509     
  0.36657190053351224        1.5538806979786439     
  0.36670518720038237        1.5533259603297132     
  0.36683847386725249        1.5527714207231327     
  0.36697176053412256        1.5522170790881999     
  0.36710504720099268        1.5516629353542382     
  0.36723833386786281        1.5511089894505985     
  0.36737162053473293        1.5505552413066537     
  0.36750490720160306        1.5500016908518031     
  0.36763819386847318        1.5494483380154722     
  0.36777148053534331        1.5488951827271100     
  0.36790476720221343        1.5483422249161920     
  0.36803805386908350        1.5477894645122185     
  0.36817134053595363        1.5472369014447145     
  0.36830462720282375        1.5466845356432299     
  0.36843791386969388        1.5461323670373421     
  0.36857120053656400        1.5455803955566505     
  0.36870448720343413        1.5450286211307811     
  0.36883777387030425        1.5444770436893851     
  0.36897106053717432        1.5439256631621399     
  0.36910434720404445        1.5433744794787454     
  0.36923763387091457        1.5428234925689284     
  0.36937092053778470        1.5422727023624403     
  0.36950420720465482        1.5417221087890574     
  0.36963749387152495        1.5411717117785817     
  0.36977078053839507        1.5406215112608401     
  0.36990406720526514        1.5400715071656843     
  0.37003735387213527        1.5395216994229906     
  0.37017064053900539        1.5389720879626603     
  0.37030392720587552        1.5384226727146220     
  0.37043721387274564        1.5378734536088259     
  0.37057050053961577        1.5373244305752503     
  0.37070378720648589        1.5367756035438953     
  0.37083707387335596        1.5362269724447895     
  0.37097036054022609        1.5356785372079833     
  0.37110364720709621        1.5351302977635548     
  0.37123693387396633        1.5345822540416045     
  0.37137022054083646        1.5340344059722604     
  0.37150350720770658        1.5334867534856733     
  0.37163679387457671        1.5329392965120192     
  0.37177008054144678        1.5323920349815012     
  0.37190336720831690        1.5318449688243452     
  0.37203665387518703        1.5312980979708020     
  0.37216994054205715        1.5307514223511476     
  0.37230322720892728        1.5302049418956842     
  0.37243651387579740        1.5296586565347379     
  0.37256980054266753        1.5291125661986582     
  0.37270308720953760        1.5285666708178227     
  0.37283637387640772        1.5280209703226297     
  0.37296966054327785        1.5274754646435074     
  0.37310294721014797        1.5269301537109037     
  0.37323623387701810        1.5263850374552952     
  0.37336952054388822        1.5258401158071815     
  0.37350280721075835        1.5252953886970875     
  0.37363609387762847        1.5247508560555623     
  0.37376938054449854        1.5242065178131805     
  0.37390266721136867        1.5236623739005410     
  0.37403595387823879        1.5231184242482683     
  0.37416924054510892        1.5225746687870116     
  0.37430252721197904        1.5220311074474420     
  0.37443581387884917        1.5214877401602604     
  0.37456910054571929        1.5209445668561881     
  0.37470238721258936        1.5204015874659742     
  0.37483567387945949        1.5198588019203889     
  0.37496896054632961        1.5193162101502315     
  0.37510224721319974        1.5187738120863228     
  0.37523553388006986        1.5182316076595093     
  0.37536882054693999        1.5176895968006621     
  0.37550210721381011        1.5171477794406776     
  0.37563539388068018        1.5166061555104764     
  0.37576868054755030        1.5160647249410033     
  0.37590196721442043        1.5155234876632278     
  0.37603525388129055        1.5149824436081449     
  0.37616854054816068        1.5144415927067736     
  0.37630182721503080        1.5139009348901586     
  0.37643511388190093        1.5133604700893672     
  0.37656840054877100        1.5128201982354921     
  0.37670168721564112        1.5122801192596524     
  0.37683497388251125        1.5117402330929890     
  0.37696826054938137        1.5112005396666695     
  0.37710154721625150        1.5106610389118837     
  0.37723483388312162        1.5101217307598498     
  0.37736812054999175        1.5095826151418061     
  0.37750140721686182        1.5090436919890191     
  0.37763469388373194        1.5085049612327779     
  0.37776798055060207        1.5079664228043967     
  0.37790126721747219        1.5074280766352133     
  0.37803455388434232        1.5068899226565924     
  0.37816784055121244        1.5063519607999196     
  0.37830112721808257        1.5058141909966087     
  0.37843441388495269        1.5052766131780957     
  0.37856770055182276        1.5047392272758418     
  0.37870098721869289        1.5042020332213317     
  0.37883427388556301        1.5036650309460773     
  0.37896756055243314        1.5031282203816110     
  0.37910084721930326        1.5025916014594929     
  0.37923413388617339        1.5020551741113062     
  0.37936742055304351        1.5015189382686582     
  0.37950070721991358        1.5009828938631813     
  0.37963399388678370        1.5004470408265318     
  0.37976728055365383        1.4999113790903917     
  0.37990056722052395        1.4993759085864651     
  0.38003385388739408        1.4988406292464822     
  0.38016714055426420        1.4983055410021984     
  0.38030042722113433        1.4977706437853902     
  0.38043371388800440        1.4972359375278614     
  0.38056700055487452        1.4967014221614392     
  0.38070028722174465        1.4961670976179748     
  0.38083357388861477        1.4956329638293442     
  0.38096686055548490        1.4950990207274484     
  0.38110014722235502        1.4945652682442099     
  0.38123343388922515        1.4940317063115798     
  0.38136672055609522        1.4934983348615296     
  0.38150000722296534        1.4929651538260578     
  0.38163329388983547        1.4924321631371842     
  0.38176658055670559        1.4918993627269568     
  0.38189986722357572        1.4913667525274443     
  0.38203315389044584        1.4908343324707427     
  0.38216644055731597        1.4903021024889695     
  0.38229972722418604        1.4897700625142678     
  0.38243301389105616        1.4892382124788042     
  0.38256630055792629        1.4887065523147707     
  0.38269958722479641        1.4881750819543831     
  0.38283287389166654        1.4876438013298809     
  0.38296616055853666        1.4871127103735275     
  0.38309944722540679        1.4865818090176119     
  0.38323273389227686        1.4860510971944461     
  0.38336602055914698        1.4855205748363658     
  0.38349930722601711        1.4849902418757330     
  0.38363259389288723        1.4844600982449310     
  0.38376588055975736        1.4839301438763701     
  0.38389916722662748        1.4834003787024821     
  0.38403245389349761        1.4828708026557249     
  0.38416574056036773        1.4823414156685795     
  0.38429902722723780        1.4818122176735522     
  0.38443231389410792        1.4812832086031715     
  0.38456560056097805        1.4807543883899901     
  0.38469888722784817        1.4802257569665873     
  0.38483217389471830        1.4796973142655641     
  0.38496546056158842        1.4791690602195462     
  0.38509874722845855        1.4786409947611834     
  0.38523203389532862        1.4781131178231504     
  0.38536532056219874        1.4775854293381434     
  0.38549860722906887        1.4770579292388863     
  0.38563189389593899        1.4765306174581234     
  0.38576518056280912        1.4760034939286251     
  0.38589846722967924        1.4754765585831866     
  0.38603175389654937        1.4749498113546242     
  0.38616504056341944        1.4744232521757807     
  0.38629832723028956        1.4738968809795217     
  0.38643161389715969        1.4733706976987369     
  0.38656490056402981        1.4728447022663409     
  0.38669818723089994        1.4723188946152701     
  0.38683147389777006        1.4717932746784872     
  0.38696476056464019        1.4712678423889785     
  0.38709804723151026        1.4707425976797517     
  0.38723133389838038        1.4702175404838431     
  0.38736462056525051        1.4696926707343072     
  0.38749790723212063        1.4691679883642270     
  0.38763119389899076        1.4686434933067067     
  0.38776448056586088        1.4681191854948765     
  0.38789776723273101        1.4675950648618878     
  0.38803105389960107        1.4670711313409197     
  0.38816434056647120        1.4665473848651709     
  0.38829762723334132        1.4660238253678664     
  0.38843091390021145        1.4655004527822550     
  0.38856420056708157        1.4649772670416088     
  0.38869748723395170        1.4644542680792225     
  0.38883077390082182        1.4639314558284182     
  0.38896406056769195        1.4634088302225379     
  0.38909734723456202        1.4628863911949503     
  0.38923063390143214        1.4623641386790436     
  0.38936392056830227        1.4618420726082371     
  0.38949720723517239        1.4613201929159663     
  0.38963049390204252        1.4607984995356951     
  0.38976378056891264        1.4602769924009102     
  0.38989706723578277        1.4597556714451203     
  0.39003035390265284        1.4592345366018600     
  0.39016364056952296        1.4587135878046860     
  0.39029692723639309        1.4581928249871805     
  0.39043021390326321        1.4576722480829485     
  0.39056350057013334        1.4571518570256179     
  0.39069678723700346        1.4566316517488411     
  0.39083007390387359        1.4561116321862939     
  0.39096336057074366        1.4555917982716782     
  0.39109664723761378        1.4550721499387136     
  0.39122993390448391        1.4545526871211489     
  0.39136322057135403        1.4540334097527559     
  0.39149650723822416        1.4535143177673271     
  0.39162979390509428        1.4529954110986825     
  0.39176308057196441        1.4524766896806611     
  0.39189636723883448        1.4519581534471300     
  0.39202965390570460        1.4514398023319774     
  0.39216294057257473        1.4509216362691153     
  0.39229622723944485        1.4504036551924810     
  0.39242951390631498        1.4498858590360317     
  0.39256280057318510        1.4493682477337535     
  0.39269608724005522        1.4488508212196511     
  0.39282937390692529        1.4483335794277554     
  0.39296266057379542        1.4478165222921200     
  0.39309594724066554        1.4472996497468225     
  0.39322923390753567        1.4467829617259642     
  0.39336252057440579        1.4462664581636679     
  0.39349580724127592        1.4457501389940846     
  0.39362909390814604        1.4452340041513827     
  0.39376238057501611        1.4447180535697586     
  0.39389566724188624        1.4442022871834310     
  0.39402895390875636        1.4436867049266409     
  0.39416224057562649        1.4431713067336542     
  0.39429552724249661        1.4426560925387595     
  0.39442881390936674        1.4421410622762705     
  0.39456210057623686        1.4416262158805213     
  0.39469538724310699        1.4411115532858718     
  0.39482867390997706        1.4405970744267056     
  0.39496196057684718        1.4400827792374262     
  0.39509524724371731        1.4395686676524659     
  0.39522853391058743        1.4390547396062763     
  0.39536182057745756        1.4385409950333341     
  0.39549510724432768        1.4380274338681389     
  0.39562839391119781        1.4375140560452135     
  0.39576168057806788        1.4370008614991050     
  0.39589496724493800        1.4364878501643819     
  0.39602825391180813        1.4359750219756393     
  0.39616154057867825        1.4354623768674926     
  0.39629482724554838        1.4349499147745817     
  0.39642811391241850        1.4344376356315705     
  0.39656140057928863        1.4339255393731447     
  0.39669468724615869        1.4334136259340153     
  0.39682797391302882        1.4329018952489139     
  0.39696126057989894        1.4323903472525981     
  0.39709454724676907        1.4318789818798474     
  0.39722783391363919        1.4313677990654647     
  0.39736112058050932        1.4308567987442768     
  0.39749440724737944        1.4303459808511330     
  0.39762769391424951        1.4298353453209061     
  0.39776098058111964        1.4293248920884920     
  0.39789426724798976        1.4288146210888111     
  0.39802755391485989        1.4283045322568038     
  0.39816084058173001        1.4277946255274381     
  0.39829412724860014        1.4272849008357018     
  0.39842741391547026        1.4267753581166083     
  0.39856070058234033        1.4262659973051925     
  0.39869398724921046        1.4257568183365121     
  0.39882727391608058        1.4252478211456496     
  0.39896056058295071        1.4247390056677101     
  0.39909384724982083        1.4242303718378220     
  0.39922713391669096        1.4237219195911359     
  0.39936042058356108        1.4232136488628266     
  0.39949370725043121        1.4227055595880920     
  0.39962699391730128        1.4221976517021524     
  0.39976028058417140        1.4216899251402528     
  0.39989356725104153        1.4211823798376577     
  0.40002685391791165        1.4206750157296604     
  0.40016014058478178        1.4201678327515714     
  0.40029342725165190        1.4196608308387284     
  0.40042671391852203        1.4191540099264901     
  0.40056000058539210        1.4186473699502393     
  0.40069328725226222        1.4181409108453824     
  0.40082657391913235        1.4176346325473461     
  0.40095986058600247        1.4171285349915834     
  0.40109314725287259        1.4166226181135688     
  0.40122643391974272        1.4161168818487995     
  0.40135972058661284        1.4156113261327965     
  0.40149300725348291        1.4151059509011037     
  0.40162629392035304        1.4146007560892884     
  0.40175958058722316        1.4140957416329394     
  0.40189286725409329        1.4135909074676694     
  0.40202615392096341        1.4130862535291153     
  0.40215944058783354        1.4125817797529354     
  0.40229272725470366        1.4120774860748098     
  0.40242601392157373        1.4115733724304458     
  0.40255930058844386        1.4110694387555693     
  0.40269258725531398        1.4105656849859312     
  0.40282587392218411        1.4100621110573048     
  0.40295916058905423        1.4095587169054871     
  0.40309244725592436        1.4090555024662976     
  0.40322573392279448        1.4085524676755778     
  0.40335902058966455        1.4080496124691932     
  0.40349230725653468        1.4075469367830322     
  0.40362559392340480        1.4070444405530054     
  0.40375888059027493        1.4065421237150464     
  0.40389216725714505        1.4060399862051114     
  0.40402545392401518        1.4055380279591825     
  0.40415874059088530        1.4050362489132593     
  0.40429202725775543        1.4045346490033686     
  0.40442531392462550        1.4040332281655576     
  0.40455860059149562        1.4035319863358977     
  0.40469188725836575        1.4030309234504836     
  0.40482517392523587        1.4025300394454296     
  0.40495846059210600        1.4020293342568773     
  0.40509174725897612        1.4015288078209878     
  0.40522503392584625        1.4010284600739462     
  0.40535832059271631        1.4005282909519601     
  0.40549160725958644        1.4000283003912606     
  0.40562489392645656        1.3995284883281007     
  0.40575818059332669        1.3990288546987568     
  0.40589146726019681        1.3985293994395269     
  0.40602475392706694        1.3980301224867326     
  0.40615804059393706        1.3975310237767187     
  0.40629132726080713        1.3970321032458530     
  0.40642461392767726        1.3965333608305228     
  0.40655790059454738        1.3960347964671429     
  0.40669118726141751        1.3955364100921472     
  0.40682447392828763        1.3950382016419942     
  0.40695776059515776        1.3945401710531635     
  0.40709104726202788        1.3940423182621595     
  0.40722433392889795        1.3935446432055076     
  0.40735762059576808        1.3930471458197553     
  0.40749090726263820        1.3925498260414746     
  0.40762419392950833        1.3920526838072595     
  0.40775748059637845        1.3915557190537269     
  0.40789076726324858        1.3910589317175142     
  0.40802405393011870        1.3905623217352852     
  0.40815734059698877        1.3900658890437221     
  0.40829062726385890        1.3895696335795327     
  0.40842391393072902        1.3890735552794478     
  0.40855720059759915        1.3885776540802173     
  0.40869048726446927        1.3880819299186173     
  0.40882377393133940        1.3875863827314445     
  0.40895706059820952        1.3870910124555185     
  0.40909034726507959        1.3865958190276824     
  0.40922363393194972        1.3861008023848007     
  0.40935692059881984        1.3856059624637607     
  0.40949020726568996        1.3851112992014727     
  0.40962349393256009        1.3846168125348695     
  0.40975678059943021        1.3841225024009047     
  0.40989006726630034        1.3836283687365576     
  0.41002335393317046        1.3831344114788269     
  0.41015664060004053        1.3826406305647363     
  0.41028992726691066        1.3821470259313302     
  0.41042321393378078        1.3816535975156747     
  0.41055650060065091        1.3811603452548626     
  0.41068978726752103        1.3806672690860031     
  0.41082307393439116        1.3801743689462331     
  0.41095636060126128        1.3796816447727107     
  0.41108964726813135        1.3791890965026137     
  0.41122293393500148        1.3786967240731456     
  0.41135622060187160        1.3782045274215293     
  0.41148950726874173        1.3777125064850135     
  0.41162279393561185        1.3772206612008666     
  0.41175608060248198        1.3767289915063807     
  0.41188936726935210        1.3762374973388707     
  0.41202265393622217        1.3757461786356717     
  0.41215594060309230        1.3752550353341437     
  0.41228922726996242        1.3747640673716675     
  0.41242251393683255        1.3742732746856474     
  0.41255580060370267        1.3737826572135079     
  0.41268908727057280        1.3732922148926991     
  0.41282237393744292        1.3728019476606905     
  0.41295566060431299        1.3723118554549754     
  0.41308894727118312        1.3718219382130701     
  0.41322223393805324        1.3713321958725100     
  0.41335552060492337        1.3708426283708564     
  0.41348880727179349        1.3703532356456913     
  0.41362209393866362        1.3698640176346197     
  0.41375538060553374        1.3693749742752679     
  0.41388866727240381        1.3688861055052848     
  0.41402195393927393        1.3683974112623418     
  0.41415524060614406        1.3679088914841320     
  0.41428852727301418        1.3674205461083715     
  0.41442181393988431        1.3669323750727984     
  0.41455510060675443        1.3664443783151736     
  0.41468838727362456        1.3659565557732782     
  0.41482167394049468        1.3654689073849173     
  0.41495496060736475        1.3649814330879186     
  0.41508824727423488        1.3644941328201301     
  0.41522153394110500        1.3640070065194241     
  0.41535482060797513        1.3635200541236934     
  0.41548810727484525        1.3630332755708534     
  0.41562139394171538        1.3625466707988418     
  0.41575468060858550        1.3620602397456196     
  0.41588796727545557        1.3615739823491675     
  0.41602125394232570        1.3610878985474903     
  0.41615454060919582        1.3606019882786156     
  0.41628782727606595        1.3601162514805893     
  0.41642111394293607        1.3596306880914835     
  0.41655440060980620        1.3591452980493910     
  0.41668768727667632        1.3586600812924263     
  0.41682097394354639        1.3581750377587269     
  0.41695426061041652        1.3576901673864508     
  0.41708754727728664        1.3572054701137797     
  0.41722083394415677        1.3567209458789162     
  0.41735412061102689        1.3562365946200863     
  0.41748740727789702        1.3557524162755368     
  0.41762069394476714        1.3552684107835358     
  0.41775398061163721        1.3547845780823771     
  0.41788726727850733        1.3543009181103725     
  0.41802055394537746        1.3538174308058566     
  0.41815384061224758        1.3533341161071895     
  0.41828712727911771        1.3528509739527470     
  0.41842041394598783        1.3523680042809341     
  0.41855370061285796        1.3518852070301712     
  0.41868698727972803        1.3514025821389051     
  0.41882027394659815        1.3509201295456035     
  0.41895356061346828        1.3504378491887552     
  0.41908684728033840        1.3499557410068712     
  0.41922013394720853        1.3494738049384849     
  0.41935342061407865        1.3489920409221523     
  0.41948670728094878        1.3485104488964483     
  0.41961999394781885        1.3480290287999754     
  0.41975328061468897        1.3475477805713518     
  0.41988656728155910        1.3470667041492204     
  0.42001985394842922        1.3465857994722479     
  0.42015314061529935        1.3461050664791185     
  0.42028642728216947        1.3456245051085429     
  0.42041971394903960        1.3451441152992503     
  0.42055300061590972        1.3446638969899933     
  0.42068628728277979        1.3441838501195462     
  0.42081957394964992        1.3437039746267050     
  0.42095286061652004        1.3432242704502877     
  0.42108614728339017        1.3427447375291337     
  0.42121943395026029        1.3422653758021048     
  0.42135272061713042        1.3417861852080841     
  0.42148600728400054        1.3413071656859774     
  0.42161929395087061        1.3408283171747113     
  0.42175258061774074        1.3403496396132342     
  0.42188586728461086        1.3398711329405182     
  0.42201915395148099        1.3393927970955535     
  0.42215244061835111        1.3389146320173564     
  0.42228572728522124        1.3384366376449610     
  0.42241901395209136        1.3379588139174270     
  0.42255230061896143        1.3374811607738322     
  0.42268558728583155        1.3370036781532777     
  0.42281887395270168        1.3365263659948889     
  0.42295216061957180        1.3360492242378073     
  0.42308544728644193        1.3355722528212022     
  0.42321873395331205        1.3350954516842590     
  0.42335202062018218        1.3346188207661900     
  0.42348530728705225        1.3341423600062248     
  0.42361859395392237        1.3336660693436175     
  0.42375188062079250        1.3331899487176440     
  0.42388516728766262        1.3327139980675995     
  0.42401845395453275        1.3322382173328027     
  0.42415174062140287        1.3317626064525931     
  0.42428502728827300        1.3312871653663338     
  0.42441831395514307        1.3308118940134062     
  0.42455160062201319        1.3303367923332157     
  0.42468488728888332        1.3298618602651902     
  0.42481817395575344        1.3293870977487763     
  0.42495146062262357        1.3289125047234445     
  0.42508474728949369        1.3284380811286858     
  0.42521803395636382        1.3279638269040130     
  0.42535132062323394        1.3274897419889613     
  0.42548460729010401        1.3270158263230865     
  0.42561789395697414        1.3265420798459668     
  0.42575118062384426        1.3260685024972005     
  0.42588446729071439        1.3255950942164094     
  0.42601775395758451        1.3251218549432351     
  0.42615104062445464        1.3246487846173427     
  0.42628432729132476        1.3241758831784169     
  0.42641761395819483        1.3237031505661649     
  0.42655090062506495        1.3232305867203156     
  0.42668418729193508        1.3227581915806177     
  0.42681747395880520        1.3222859650868450     
  0.42695076062567533        1.3218139071787887     
  0.42708404729254545        1.3213420177962654     
  0.42721733395941558        1.3208702968791086     
  0.42735062062628565        1.3203987443671779     
  0.42748390729315577        1.3199273602003516     
  0.42761719396002590        1.3194561443185300     
  0.42775048062689602        1.3189850966616352     
  0.42788376729376615        1.3185142171696109     
  0.42801705396063627        1.3180435057824216     
  0.42815034062750640        1.3175729624400541     
  0.42828362729437647        1.3171025870825155     
  0.42841691396124659        1.3166323796498347     
  0.42855020062811672        1.3161623400820626     
  0.42868348729498684        1.3156924683192710     
  0.42881677396185697        1.3152227643015542     
  0.42895006062872709        1.3147532279690251     
  0.42908334729559722        1.3142838592618209     
  0.42921663396246729        1.3138146581200993     
  0.42934992062933741        1.3133456244840389     
  0.42948320729620754        1.3128767582938388     
  0.42961649396307766        1.3124080594897214     
  0.42974978062994779        1.3119395280119306     
  0.42988306729681791        1.3114711638007290     
  0.43001635396368804        1.3110029667964023     
  0.43014964063055811        1.3105349369392576     
  0.43028292729742823        1.3100670741696241     
  0.43041621396429836        1.3095993784278497     
  0.43054950063116848        1.3091318496543056     
  0.43068278729803861        1.3086644877893845     
  0.43081607396490873        1.3081972927734991     
  0.43094936063177885        1.3077302645470836     
  0.43108264729864898        1.3072634030505945     
  0.43121593396551905        1.3067967082245098     
  0.43134922063238917        1.3063301800093261     
  0.43148250729925930        1.3058638183455638     
  0.43161579396612942        1.3053976231737636     
  0.43174908063299955        1.3049315944344877     
  0.43188236729986967        1.3044657320683195     
  0.43201565396673980        1.3040000360158630     
  0.43214894063360987        1.3035345062177452     
  0.43228222730047999        1.3030691426146113     
  0.43241551396735012        1.3026039451471303     
  0.43254880063422024        1.3021389137559909     
  0.43268208730109037        1.3016740483819045     
  0.43281537396796049        1.3012093489656016     
  0.43294866063483062        1.3007448154478356     
  0.43308194730170069        1.3002804477693812     
  0.43321523396857081        1.2998162458710318     
  0.43334852063544094        1.2993522096936050     
  0.43348180730231106        1.2988883391779367     
  0.43361509396918119        1.2984246342648866     
  0.43374838063605131        1.2979610948953342     
  0.43388166730292144        1.2974977210101797     
  0.43401495396979151        1.2970345125503446     
  0.43414824063666163        1.2965714694567729     
  0.43428152730353176        1.2961085916704267     
  0.43441481397040188        1.2956458791322929     
  0.43454810063727201        1.2951833317833770     
  0.43468138730414213        1.2947209495647056     
  0.43481467397101226        1.2942587324173274     
  0.43494796063788232        1.2937966802823113     
  0.43508124730475245        1.2933347931007479     
  0.43521453397162257        1.2928730708137486     
  0.43534782063849270        1.2924115133624452     
  0.43548110730536282        1.2919501206879920     
  0.43561439397223295        1.2914888927315620     
  0.43574768063910307        1.2910278294343511     
  0.43588096730597320        1.2905669307375769     
  0.43601425397284327        1.2901061965824758     
  0.43614754063971339        1.2896456269103060     
  0.43628082730658352        1.2891852216623456     
  0.43641411397345364        1.2887249807798971     
  0.43654740064032377        1.2882649042042806     
  0.43668068730719389        1.2878049918768384     
  0.43681397397406402        1.2873452437389341     
  0.43694726064093409        1.2868856597319507     
  0.43708054730780421        1.2864262397972939     
  0.43721383397467434        1.2859669838763887     
  0.43734712064154446        1.2855078919106830     
  0.43748040730841459        1.2850489638416454     
  0.43761369397528471        1.2845901996107614     
  0.43774698064215484        1.2841315991595432     
  0.43788026730902491        1.2836731624295199     
  0.43801355397589503        1.2832148893622424     
  0.43814684064276516        1.2827567798992843     
  0.43828012730963528        1.2822988339822365     
  0.43841341397650541        1.2818410515527159     
  0.43854670064337553        1.2813834325523537     
  0.43867998731024566        1.2809259769228076     
  0.43881327397711573        1.2804686846057538     
  0.43894656064398585        1.2800115555428879     
  0.43907984731085598        1.2795545896759297     
  0.43921313397772610        1.2790977869466165     
  0.43934642064459623        1.2786411472967087     
  0.43947970731146635        1.2781846706679871     
  0.43961299397833647        1.2777283570022513     
  0.43974628064520654        1.2772722062413251     
  0.43987956731207667        1.2768162183270491     
  0.44001285397894679        1.2763603932012888     
  0.44014614064581692        1.2759047308059268     
  0.44027942731268704        1.2754492310828687     
  0.44041271397955717        1.2749938939740406     
  0.44054600064642729        1.2745387194213886     
  0.44067928731329742        1.2740837073668796     
  0.44081257398016749        1.2736288577525010     
  0.44094586064703761        1.2731741705202633     
  0.44107914731390774        1.2727196456121941     
  0.44121243398077786        1.2722652829703438     
  0.44134572064764799        1.2718110825367823     
  0.44147900731451811        1.2713570442536026     
  0.44161229398138824        1.2709031680629146     
  0.44174558064825831        1.2704494539068532     
  0.44187886731512843        1.2699959017275708     
  0.44201215398199856        1.2695425114672414     
  0.44214544064886868        1.2690892830680591     
  0.44227872731573881        1.2686362164722398     
  0.44241201398260893        1.2681833116220194     
  0.44254530064947906        1.2677305684596540     
  0.44267858731634913        1.2672779869274211     
  0.44281187398321925        1.2668255669676187     
  0.44294516065008938        1.2663733085225646     
  0.44307844731695950        1.2659212115345981     
  0.44321173398382963        1.2654692759460784     
  0.44334502065069975        1.2650175016993861     
  0.44347830731756988        1.2645658887369213     
  0.44361159398443994        1.2641144370011053     
  0.44374488065131007        1.2636631464343804     
  0.44387816731818019        1.2632120169792087     
  0.44401145398505032        1.2627610485780731     
  0.44414474065192044        1.2623102411734770     
  0.44427802731879057        1.2618595947079436     
  0.44441131398566069        1.2614091091240187     
  0.44454460065253076        1.2609587843642667     
  0.44467788731940089        1.2605086203712730     
  0.44481117398627101        1.2600586170876424     
  0.44494446065314114        1.2596087744560038     
  0.44507774732001126        1.2591590924190028     
  0.44521103398688139        1.2587095709193066     
  0.44534432065375151        1.2582602098996036     
  0.44547760732062158        1.2578110093026018     
  0.44561089398749171        1.2573619690710300     
  0.44574418065436183        1.2569130891476372     
  0.44587746732123196        1.2564643694751942     
  0.44601075398810208        1.2560158099964902     
  0.44614404065497221        1.2555674106543362     
  0.44627732732184233        1.2551191713915621     
  0.44641061398871246        1.2546710921510216     
  0.44654390065558253        1.2542231728755839     
  0.44667718732245265        1.2537754135081420     
  0.44681047398932278        1.2533278139916098     
  0.44694376065619290        1.2528803742689176     
  0.44707704732306303        1.2524330942830209     
  0.44721033398993315        1.2519859739768928     
  0.44734362065680328        1.2515390132935273     
  0.44747690732367335        1.2510922121759387     
  0.44761019399054347        1.2506455705671615     
  0.44774348065741360        1.2501990884102516     
  0.44787676732428372        1.2497527656482830     
  0.44801005399115384        1.2493066022243529     
  0.44814334065802397        1.2488605980815759     
  0.44827662732489409        1.2484147531630896     
  0.44840991399176416        1.2479690674120498     
  0.44854320065863429        1.2475235407716341     
  0.44867648732550441        1.2470781731850391     
  0.44880977399237454        1.2466329645954828     
  0.44894306065924466        1.2461879149462025     
  0.44907634732611479        1.2457430241804566     
  0.44920963399298491        1.2452982922415230     
  0.44934292065985498        1.2448537190727009     
  0.44947620732672511        1.2444093046173084     
  0.44960949399359523        1.2439650488186846     
  0.44974278066046536        1.2435209516201895     
  0.44987606732733548        1.2430770129652016     
  0.45000935399420561        1.2426332327971212     
  0.45014264066107573        1.2421896110593680     
  0.45027592732794580        1.2417461476953822     
  0.45040921399481593        1.2413028426486232     
  0.45054250066168605        1.2408596958625728     
  0.45067578732855618        1.2404167072807304     
  0.45080907399542630        1.2399738768466184     
  0.45094236066229643        1.2395312045037761     
  0.45107564732916655        1.2390886901957652     
  0.45120893399603668        1.2386463338661677     
  0.45134222066290675        1.2382041354585842     
  0.45147550732977687        1.2377620949166370     
  0.45160879399664700        1.2373202121839664     
  0.45174208066351712        1.2368784872042355     
  0.45187536733038725        1.2364369199211256     
  0.45200865399725737        1.2359955102783391     
  0.45214194066412750        1.2355542582195982     
  0.45227522733099756        1.2351131636886439     
  0.45240851399786769        1.2346722266292407     
  0.45254180066473781        1.2342314469851685     
  0.45267508733160794        1.2337908247002318     
  0.45280837399847806        1.2333503597182511     
  0.45294166066534819        1.2329100519830716     
  0.45307494733221831        1.2324699014385532     
  0.45320823399908838        1.2320299080285808     
  0.45334152066595851        1.2315900716970554     
  0.45347480733282863        1.2311503923879004     
  0.45360809399969876        1.2307108700450586     
  0.45374138066656888        1.2302715046124921     
  0.45387466733343901        1.2298322960341854     
  0.45400795400030913        1.2293932442541389     
  0.45414124066717920        1.2289543492163768     
  0.45427452733404933        1.2285156108649409     
  0.45440781400091945        1.2280770291438956     
  0.45454110066778958        1.2276386039973217     
  0.45467438733465970        1.2272003353693224     
  0.45480767400152983        1.2267622232040205     
  0.45494096066839995        1.2263242674455588     
  0.45507424733527002        1.2258864680380992     
  0.45520753400214015        1.2254488249258246     
  0.45534082066901027        1.2250113380529366     
  0.45547410733588040        1.2245740073636586     
  0.45560739400275052        1.2241368328022315     
  0.45574068066962065        1.2236998143129181     
  0.45587396733649077        1.2232629518400004     
  0.45600725400336084        1.2228262453277801     
  0.45614054067023097        1.2223896947205788     
  0.45627382733710109        1.2219532999627385     
  0.45640711400397121        1.2215170609986201     
  0.45654040067084134        1.2210809777726062     
  0.45667368733771146        1.2206450502290962     
  0.45680697400458159        1.2202092783125122     
  0.45694026067145171        1.2197736619672956     
  0.45707354733832178        1.2193382011379061     
  0.45720683400519191        1.2189028957688257     
  0.45734012067206203        1.2184677458045527     
  0.45747340733893216        1.2180327511896083     
  0.45760669400580228        1.2175979118685329     
  0.45773998067267241        1.2171632277858866     
  0.45787326733954253        1.2167286988862476     
  0.45800655400641260        1.2162943251142166     
  0.45813984067328273        1.2158601064144123     
  0.45827312734015285        1.2154260427314736     
  0.45840641400702298        1.2149921340100585     
  0.45853970067389310        1.2145583801948470     
  0.45867298734076323        1.2141247812305365     
  0.45880627400763335        1.2136913370618441     
  0.45893956067450342        1.2132580476335089     
  0.45907284734137355        1.2128249128902877     
  0.45920613400824367        1.2123919327769577     
  0.45933942067511380        1.2119591072383153     
  0.45947270734198392        1.2115264362191769     
  0.45960599400885405        1.2110939196643804     
  0.45973928067572417        1.2106615575187805     
  0.45987256734259424        1.2102293497272527     
  0.46000585400946437        1.2097972962346921     
  0.46013914067633449        1.2093653969860152     
  0.46027242734320462        1.2089336519261549     
  0.46040571401007474        1.2085020610000663     
  0.46053900067694487        1.2080706241527237     
  0.46067228734381499        1.2076393413291198     
  0.46080557401068506        1.2072082124742691     
  0.46093886067755518        1.2067772375332031     
  0.46107214734442531        1.2063464164509750     
  0.46120543401129543        1.2059157491726566     
  0.46133872067816556        1.2054852356433401     
  0.46147200734503568        1.2050548758081374     
  0.46160529401190581        1.2046246696121776     
  0.46173858067877593        1.2041946170006121     
  0.46187186734564600        1.2037647179186117     
  0.46200515401251613        1.2033349723113653     
  0.46213844067938625        1.2029053801240825     
  0.46227172734625638        1.2024759413019921     
  0.46240501401312650        1.2020466557903420     
  0.46253830067999663        1.2016175235343998     
  0.46267158734686675        1.2011885444794548     
  0.46280487401373682        1.2007597185708119     
  0.46293816068060695        1.2003310457537972     
  0.46307144734747707        1.1999025259737595     
  0.46320473401434720        1.1994741591760616     
  0.46333802068121732        1.1990459453060907     
  0.46347130734808745        1.1986178843092501     
  0.46360459401495757        1.1981899761309629     
  0.46373788068182764        1.1977622207166747     
  0.46387116734869777        1.1973346180118469     
  0.46400445401556789        1.1969071679619629     
  0.46413774068243802        1.1964798705125232     
  0.46427102734930814        1.1960527256090516     
  0.46440431401617827        1.1956257331970859     
  0.46453760068304839        1.1951988932221889     
  0.46467088734991846        1.1947722056299390     
  0.46480417401678858        1.1943456703659352     
  0.46493746068365871        1.1939192873757973     
  0.46507074735052883        1.1934930566051616     
  0.46520403401739896        1.1930669779996868     
  0.46533732068426908        1.1926410515050490     
  0.46547060735113921        1.1922152770669445     
  0.46560389401800928        1.1917896546310887     
  0.46573718068487940        1.1913641841432165     
  0.46587046735174953        1.1909388655490822     
  0.46600375401861965        1.1905136987944607     
  0.46613704068548978        1.1900886838251425     
  0.46627032735235990        1.1896638205869419     
  0.46640361401923003        1.1892391090256909     
  0.46653690068610010        1.1888145490872388     
  0.46667018735297022        1.1883901407174566     
  0.46680347401984035        1.1879658838622349     
  0.46693676068671047        1.1875417784674818     
  0.46707004735358060        1.1871178244791267     
  0.46720333402045072        1.1866940218431161     
  0.46733662068732085        1.1862703705054176     
  0.46746990735419097        1.1858468704120173     
  0.46760319402106104        1.1854235215089199     
  0.46773648068793117        1.1850003237421518     
  0.46786976735480129        1.1845772770577556     
  0.46800305402167142        1.1841543814017952     
  0.46813634068854154        1.1837316367203539     
  0.46826962735541167        1.1833090429595319     
  0.46840291402228179        1.1828866000654517     
  0.46853620068915186        1.1824643079842521     
  0.46866948735602199        1.1820421666620946     
  0.46880277402289211        1.1816201760451568     
  0.46893606068976224        1.1811983360796365     
  0.46906934735663236        1.1807766467117511     
  0.46920263402350249        1.1803551078877368     
  0.46933592069037261        1.1799337195538497     
  0.46946920735724268        1.1795124816563640     
  0.46960249402411280        1.1790913941415744     
  0.46973578069098293        1.1786704569557931     
  0.46986906735785305        1.1782496700453533     
  0.47000235402472318        1.1778290333566048     
  0.47013564069159330        1.1774085468359203     
  0.47026892735846343        1.1769882104296872     
  0.47040221402533350        1.1765680240843170     
  0.47053550069220362        1.1761479877462357     
  0.47066878735907375        1.1757281013618908     
  0.47080207402594387        1.1753083648777491     
  0.47093536069281400        1.1748887782402959     
  0.47106864735968412        1.1744693413960356     
  0.47120193402655425        1.1740500542914907     
  0.47133522069342432        1.1736309168732058     
  0.47146850736029444        1.1732119290877407     
  0.47160179402716457        1.1727930908816775     
  0.47173508069403469        1.1723744022016158     
  0.47186836736090482        1.1719558629941740     
  0.47200165402777494        1.1715374732059904     
  0.47213494069464507        1.1711192327837223     
  0.47226822736151519        1.1707011416740465     
  0.47240151402838526        1.1702831998236569     
  0.47253480069525539        1.1698654071792678     
  0.47266808736212551        1.1694477636876122     
  0.47280137402899564        1.1690302692954433     
  0.47293466069586576        1.1686129239495322     
  0.47306794736273589        1.1681957275966675     
  0.47320123402960601        1.1677786801836603     
  0.47333452069647608        1.1673617816573378     
  0.47346780736334620        1.1669450319645474     
  0.47360109403021633        1.1665284310521564     
  0.47373438069708645        1.1661119788670473     
  0.47386766736395658        1.1656956753561267     
  0.47400095403082670        1.1652795204663164     
  0.47413424069769683        1.1648635141445589     
  0.47426752736456690        1.1644476563378148     
  0.47440081403143702        1.1640319469930636     
  0.47453410069830715        1.1636163860573057     
  0.47466738736517727        1.1632009734775566     
  0.47480067403204740        1.1627857092008542     
  0.47493396069891752        1.1623705931742543     
  0.47506724736578765        1.1619556253448304     
  0.47520053403265772        1.1615408056596772     
  0.47533382069952784        1.1611261340659054     
  0.47546710736639797        1.1607116105106472     
  0.47560039403326809        1.1602972349410516     
  0.47573368070013822        1.1598830073042883     
  0.47586696736700834        1.1594689275475447     
  0.47600025403387847        1.1590549956180280     
  0.47613354070074854        1.1586412114629627     
  0.47626682736761866        1.1582275750295929     
  0.47640011403448879        1.1578140862651829     
  0.47653340070135891        1.1574007451170130     
  0.47666668736822904        1.1569875515323851     
  0.47679997403509916        1.1565745054586187     
  0.47693326070196929        1.1561616068430516     
  0.47706654736883936        1.1557488556330417     
  0.47719983403570948        1.1553362517759642     
  0.47733312070257961        1.1549237952192140     
  0.47746640736944973        1.1545114859102050     
  0.47759969403631986        1.1540993237963690     
  0.47773298070318998        1.1536873088251571     
  0.47786626737006010        1.1532754409440396     
  0.47799955403693023        1.1528637201005050     
  0.47813284070380030        1.1524521462420600     
  0.47826612737067042        1.1520407193162316     
  0.47839941403754055        1.1516294392705635     
  0.47853270070441067        1.1512183060526202     
  0.47866598737128080        1.1508073196099826     
  0.47879927403815092        1.1503964798902533     
  0.47893256070502105        1.1499857868410510     
  0.47906584737189112        1.1495752404100146     
  0.47919913403876124        1.1491648405448003     
  0.47933242070563137        1.1487545871930847     
  0.47946570737250149        1.1483444803025620     
  0.47959899403937162        1.1479345198209443     
  0.47973228070624174        1.1475247056959650     
  0.47986556737311187        1.1471150378753732     
  0.47999885403998194        1.1467055163069386     
  0.48013214070685206        1.1462961409384489     
  0.48026542737372219        1.1458869117177102     
  0.48039871404059231        1.1454778285925478     
  0.48053200070746244        1.1450688915108052     
  0.48066528737433256        1.1446601004203445     
  0.48079857404120269        1.1442514552690466     
  0.48093186070807276        1.1438429560048107     
  0.48106514737494288        1.1434346025755553     
  0.48119843404181301        1.1430263949292172     
  0.48133172070868313        1.1426183330137507     
  0.48146500737555326        1.1422104167771301     
  0.48159829404242338        1.1418026461673483     
  0.48173158070929351        1.1413950211324162     
  0.48186486737616357        1.1409875416203623     
  0.48199815404303370        1.1405802075792364     
  0.48213144070990382        1.1401730189571033     
  0.48226472737677395        1.1397659757020489     
  0.48239801404364407        1.1393590777621767     
  0.48253130071051420        1.1389523250856097     
  0.48266458737738432        1.1385457176204874     
  0.48279787404425445        1.1381392553149703     
  0.48293116071112452        1.1377329381172354     
  0.48306444737799464        1.1373267659754793     
  0.48319773404486477        1.1369207388379159     
  0.48333102071173489        1.1365148566527794     
  0.48346430737860502        1.1361091193683208     
  0.48359759404547514        1.1357035269328113     
  0.48373088071234527        1.1352980792945395     
  0.48386416737921534        1.1348927764018115     
  0.48399745404608546        1.1344876182029533     
  0.48413074071295559        1.1340826046463084     
  0.48426402737982571        1.1336777356802410     
  0.48439731404669584        1.1332730112531300     
  0.48453060071356596        1.1328684313133759     
  0.48466388738043609        1.1324639958093963     
  0.48479717404730616        1.1320597046896270     
  0.48493046071417628        1.1316555579025231     
  0.48506374738104641        1.1312515553965570     
  0.48519703404791653        1.1308476971202204     
  0.48533032071478666        1.1304439830220230     
  0.48546360738165678        1.1300404130504933     
  0.48559689404852691        1.1296369871541767     
  0.48573018071539698        1.1292337052816397     
  0.48586346738226710        1.1288305673814643     
  0.48599675404913723        1.1284275734022529     
  0.48613004071600735        1.1280247232926242     
  0.48626332738287747        1.1276220170012177     
  0.48639661404974760        1.1272194544766900     
  0.48652990071661772        1.1268170356677147     
  0.48666318738348779        1.1264147605229873     
  0.48679647405035792        1.1260126289912185     
  0.48692976071722804        1.1256106410211373     
  0.48706304738409817        1.1252087965614928     
  0.48719633405096829        1.1248070955610514     
  0.48732962071783842        1.1244055379685975     
  0.48746290738470854        1.1240041237329343     
  0.48759619405157867        1.1236028528028834     
  0.48772948071844874        1.1232017251272846     
  0.48786276738531886        1.1228007406549954     
  0.48799605405218899        1.1223998993348923     
  0.48812934071905911        1.1219992011158690     
  0.48826262738592924        1.1215986459468397     
  0.48839591405279936        1.1211982337767332     
  0.48852920071966949        1.1207979645545005     
  0.48866248738653956        1.1203978382291080     
  0.48879577405340968        1.1199978547495411     
  0.48892906072027981        1.1195980140648045     
  0.48906234738714993        1.1191983161239190     
  0.48919563405402006        1.1187987608759256     
  0.48932892072089018        1.1183993482698822     
  0.48946220738776031        1.1180000782548662     
  0.48959549405463038        1.1176009507799713     
  0.48972878072150050        1.1172019657943111     
  0.48986206738837063        1.1168031232470168     
  0.48999535405524075        1.1164044230872368     
  0.49012864072211088        1.1160058652641389     
  0.49026192738898100        1.1156074497269091     
  0.49039521405585113        1.1152091764247507     
  0.49052850072272119        1.1148110453068856     
  0.49066178738959132        1.1144130563225532     
  0.49079507405646144        1.1140152094210127     
  0.49092836072333157        1.1136175045515393     
  0.49106164739020169        1.1132199416634281     
  0.49119493405707182        1.1128225207059907     
  0.49132822072394194        1.1124252416285580     
  0.49146150739081201        1.1120281043804785     
  0.49159479405768214        1.1116311089111188     
  0.49172808072455226        1.1112342551698642     
  0.49186136739142239        1.1108375431061166     
  0.49199465405829251        1.1104409726692983     
  0.49212794072516264        1.1100445438088451     
  0.49226122739203276        1.1096482564742181     
  0.49239451405890283        1.1092521106148898     
  0.49252780072577296        1.1088561061803535     
  0.49266108739264308        1.1084602431201205     
  0.49279437405951321        1.1080645213837204     
  0.49292766072638333        1.1076689409207001     
  0.49306094739325346        1.1072735016806237     
  0.49319423406012358        1.1068782036130764     
  0.49332752072699371        1.1064830466676572     
  0.49346080739386378        1.1060880307939867     
  0.49359409406073390        1.1056931559417014     
  0.49372738072760403        1.1052984220604569     
  0.49386066739447415        1.1049038290999256     
  0.49399395406134428        1.1045093770097996     
  0.49412724072821440        1.1041150657397860     
  0.49426052739508453        1.1037208952396136     
  0.49439381406195460        1.1033268654590267     
  0.49452710072882472        1.1029329763477895     
  0.49466038739569484        1.1025392278556796     
  0.49479367406256497        1.1021456199324979     
  0.49492696072943509        1.1017521525280605     
  0.49506024739630522        1.1013588255922033     
  0.49519353406317534        1.1009656390747764     
  0.49532682073004541        1.1005725929256516     
  0.49546010739691554        1.1001796870947174     
  0.49559339406378566        1.0997869215318792     
  0.49572668073065579        1.0993942961870611     
  0.49585996739752591        1.0990018110102060     
  0.49599325406439604        1.0986094659512713     
  0.49612654073126616        1.0982172609602376     
  0.49625982739813623        1.0978251959870988     
  0.49639311406500636        1.0974332709818690     
  0.49652640073187648        1.0970414858945778     
  0.49665968739874661        1.0966498406752758     
  0.49679297406561673        1.0962583352740296     
  0.49692626073248686        1.0958669696409238     
  0.49705954739935698        1.0954757437260605     
  0.49719283406622705        1.0950846574795610     
  0.49732612073309718        1.0946937108515618     
  0.49745940739996730        1.0943029037922205     
  0.49759269406683743        1.0939122362517106     
  0.49772598073370755        1.0935217081802224     
  0.49785926740057768        1.0931313195279662     
  0.49799255406744780        1.0927410702451694     
  0.49812584073431793        1.0923509602820762     
  0.49825912740118800        1.0919609895889493     
  0.49839241406805812        1.0915711581160688     
  0.49852570073492825        1.0911814658137333     
  0.49865898740179837        1.0907919126322587     
  0.49879227406866850        1.0904024985219785     
  0.49892556073553862        1.0900132234332436     
  0.49905884740240875        1.0896240873164242     
  0.49919213406927881        1.0892350901219061     
  0.49932542073614894        1.0888462318000929     
  0.49945870740301906        1.0884575123014086     
  0.49959199406988919        1.0880689315762924     
  0.49972528073675931        1.0876804895752015     
  0.49985856740362944        1.0872921862486118     
  0.49999185407049956        1.0869040215470160     
  0.50012514073736969        1.0865159954209240     
  0.50025842740423976        1.0861281078208658     
  0.50039171407110983        1.0857403586973853     
  0.50052500073798001        1.0853527480010479     
  0.50065828740485019        1.0849652756824339     
  0.50079157407172026        1.0845779416921419     
  0.50092486073859033        1.0841907459807898     
  0.50105814740546051        1.0838036884990110     
  0.50119143407233058        1.0834167691974559     
  0.50132472073920076        1.0830299880267964     
  0.50145800740607083        1.0826433449377173     
  0.50159129407294090        1.0822568398809249     
  0.50172458073981108        1.0818704728071409     
  0.50185786740668115        1.0814842436671048     
  0.50199115407355133        1.0810981524115739     
  0.50212444074042140        1.0807121989913240     
  0.50225772740729158        1.0803263833571468     
  0.50239101407416165        1.0799407054598531     
  0.50252430074103172        1.0795551652502688     
  0.50265758740790190        1.0791697626792420     
  0.50279087407477197        1.0787844976976342     
  0.50292416074164215        1.0783993702563250     
  0.50305744740851221        1.0780143803062132     
  0.50319073407538240        1.0776295277982131     
  0.50332402074225246        1.0772448126832586     
  0.50345730740912253        1.0768602349123002     
  0.50359059407599271        1.0764757944363053     
  0.50372388074286278        1.0760914912062596     
  0.50385716740973296        1.0757073251731655     
  0.50399045407660303        1.0753232962880448     
  0.50412374074347321        1.0749394045019343     
  0.50425702741034328        1.0745556497658892     
  0.50439031407721335        1.0741720320309838     
  0.50452360074408353        1.0737885512483067     
  0.50465688741095360        1.0734052073689664     
  0.50479017407782378        1.0730220003440887     
  0.50492346074469385        1.0726389301248165     
  0.50505674741156403        1.0722559966623080     
  0.50519003407843410        1.0718731999077424     
  0.50532332074530417        1.0714905398123151     
  0.50545660741217435        1.0711080163272377     
  0.50558989407904442        1.0707256294037402     
  0.50572318074591460        1.0703433789930692     
  0.50585646741278467        1.0699612650464909     
  0.50598975407965485        1.0695792875152859     
  0.50612304074652492        1.0691974463507545     
  0.50625632741339510        1.0688157415042137     
  0.50638961408026517        1.0684341729269966     
  0.50652290074713524        1.0680527405704567     
  0.50665618741400542        1.0676714443859616     
  0.50678947408087549        1.0672902843248975     
  0.50692276074774567        1.0669092603386676     
  0.50705604741461574        1.0665283723786951     
  0.50718933408148592        1.0661476203964164     
  0.50732262074835599        1.0657670043432883     
  0.50745590741522606        1.0653865241707834     
  0.50758919408209624        1.0650061798303920     
  0.50772248074896631        1.0646259712736217     
  0.50785576741583649        1.0642458984519978     
  0.50798905408270656        1.0638659613170625     
  0.50812234074957674        1.0634861598203760     
  0.50825562741644681        1.0631064939135142     
  0.50838891408331688        1.0627269635480718     
  0.50852220075018706        1.0623475686756598     
  0.50865548741705713        1.0619683092479071     
  0.50878877408392731        1.0615891852164605     
  0.50892206075079738        1.0612101965329825     
  0.50905534741766756        1.0608313431491534     
  0.50918863408453763        1.0604526250166726     
  0.50932192075140770        1.0600740420872532     
  0.50945520741827788        1.0596955943126278     
  0.50958849408514795        1.0593172816445469     
  0.50972178075201813        1.0589391040347762     
  0.50985506741888820        1.0585610614351004     
  0.50998835408575838        1.0581831537973199     
  0.51012164075262845        1.0578053810732535     
  0.51025492741949852        1.0574277432147370     
  0.51038821408636870        1.0570502401736224     
  0.51052150075323877        1.0566728719017808     
  0.51065478742010895        1.0562956383510975     
  0.51078807408697902        1.0559185394734787     
  0.51092136075384920        1.0555415752208448     
  0.51105464742071927        1.0551647455451350     
  0.51118793408758934        1.0547880503983047     
  0.51132122075445952        1.0544114897323271     
  0.51145450742132958        1.0540350634991922     
  0.51158779408819977        1.0536587716509067     
  0.51172108075506983        1.0532826141394951     
  0.51185436742194002        1.0529065909170006     
  0.51198765408881008        1.0525307019354795     
  0.51212094075568015        1.0521549471470091     
  0.51225422742255033        1.0517793265036812     
  0.51238751408942040        1.0514038399576062     
  0.51252080075629058        1.0510284874609108     
  0.51265408742316065        1.0506532689657395     
  0.51278737409003083        1.0502781844242535     
  0.51292066075690090        1.0499032337886323     
  0.51305394742377097        1.0495284170110679     
  0.51318723409064115        1.0491537340437762     
  0.51332052075751122        1.0487791848389845     
  0.51345380742438140        1.0484047693489411     
  0.51358709409125147        1.0480304875259081     
  0.51372038075812165        1.0476563393221665     
  0.51385366742499172        1.0472823246900140     
  0.51398695409186179        1.0469084435817659     
  0.51412024075873197        1.0465346959497537     
  0.51425352742560204        1.0461610817463254     
  0.51438681409247222        1.0457876009238471     
  0.51452010075934229        1.0454142534347024     
  0.51465338742621247        1.0450410392312899     
  0.51478667409308254        1.0446679582660268     
  0.51491996075995261        1.0442950104913473     
  0.51505324742682279        1.0439221958597016     
  0.51518653409369286        1.0435495143235574     
  0.51531982076056304        1.0431769658353989     
  0.51545310742743311        1.0428045503477295     
  0.51558639409430329        1.0424322678130649     
  0.51571968076117336        1.0420601181839440     
  0.51585296742804343        1.0416881014129165     
  0.51598625409491361        1.0413162174525530     
  0.51611954076178368        1.0409444662554401     
  0.51625282742865386        1.0405728477741807     
  0.51638611409552393        1.0402013619613946     
  0.51651940076239411        1.0398300087697194     
  0.51665268742926418        1.0394587881518094     
  0.51678597409613436        1.0390877000603349     
  0.51691926076300443        1.0387167444479846     
  0.51705254742987450        1.0383459212674615     
  0.51718583409674468        1.0379752304714893     
  0.51731912076361475        1.0376046720128049     
  0.51745240743048493        1.0372342458441646     
  0.51758569409735500        1.0368639519183400     
  0.51771898076422518        1.0364937901881208     
  0.51785226743109525        1.0361237606063123     
  0.51798555409796532        1.0357538631257381     
  0.51811884076483550        1.0353840976992361     
  0.51825212743170557        1.0350144642796650     
  0.51838541409857575        1.0346449628198957     
  0.51851870076544582        1.0342755932728209     
  0.51865198743231600        1.0339063555913457     
  0.51878527409918607        1.0335372497283946     
  0.51891856076605614        1.0331682756369074     
  0.51905184743292632        1.0327994332698420     
  0.51918513409979639        1.0324307225801734     
  0.51931842076666657        1.0320621435208908     
  0.51945170743353664        1.0316936960450029     
  0.51958499410040682        1.0313253801055340     
  0.51971828076727689        1.0309571956555250     
  0.51985156743414696        1.0305891426480354     
  0.51998485410101714        1.0302212210361379     
  0.52011814076788720        1.0298534307729250     
  0.52025142743475739        1.0294857718115058     
  0.52038471410162745        1.0291182441050042     
  0.52051800076849764        1.0287508476065623     
  0.52065128743536770        1.0283835822693390     
  0.52078457410223777        1.0280164480465084     
  0.52091786076910795        1.0276494448912632     
  0.52105114743597802        1.0272825727568122     
  0.52118443410284820        1.0269158315963802     
  0.52131772076971827        1.0265492213632097     
  0.52145100743658845        1.0261827420105591     
  0.52158429410345852        1.0258163934917039     
  0.52171758077032859        1.0254501757599370     
  0.52185086743719877        1.0250840887685657     
  0.52198415410406884        1.0247181324709165     
  0.52211744077093902        1.0243523068203306     
  0.52225072743780909        1.0239866117701679     
  0.52238401410467927        1.0236210472738030     
  0.52251730077154934        1.0232556132846284     
  0.52265058743841941        1.0228903097560531     
  0.52278387410528959        1.0225251366415007     
  0.52291716077215966        1.0221600938944153     
  0.52305044743902984        1.0217951814682538     
  0.52318373410589991        1.0214303993164928     
  0.52331702077277009        1.0210657473926235     
  0.52345030743964016        1.0207012256501538     
  0.52358359410651023        1.0203368340426098     
  0.52371688077338041        1.0199725725235316     
  0.52385016744025048        1.0196084410464790     
  0.52398345410712066        1.0192444395650255     
  0.52411674077399073        1.0188805680327635     
  0.52425002744086091        1.0185168264032993     
  0.52438331410773098        1.0181532146302592     
  0.52451660077460105        1.0177897326672842     
  0.52464988744147123        1.0174263804680297     
  0.52478317410834130        1.0170631579861718     
  0.52491646077521148        1.0167000651754008     
  0.52504974744208155        1.0163371019894234     
  0.52518303410895173        1.0159742683819630     
  0.52531632077582180        1.0156115643067611     
  0.52544960744269187        1.0152489897175740     
  0.52558289410956205        1.0148865445681743     
  0.52571618077643212        1.0145242288123519     
  0.52584946744330230        1.0141620424039133     
  0.52598275411017237        1.0137999852966819     
  0.52611604077704255        1.0134380574444954     
  0.52624932744391262        1.0130762588012112     
  0.52638261411078269        1.0127145893207001     
  0.52651590077765287        1.0123530489568520     
  0.52664918744452294        1.0119916376635714     
  0.52678247411139312        1.0116303553947792     
  0.52691576077826319        1.0112692021044147     
  0.52704904744513337        1.0109081777464308     
  0.52718233411200344        1.0105472822748010     
  0.52731562077887362        1.0101865156435090     
  0.52744890744574369        1.0098258778065616     
  0.52758219411261376        1.0094653687179784     
  0.52771548077948394        1.0091049883317940     
  0.52784876744635401        1.0087447366020650     
  0.52798205411322419        1.0083846134828571     
  0.52811534078009426        1.0080246189282582     
  0.52824862744696444        1.0076647528923701     
  0.52838191411383451        1.0073050153293117     
  0.52851520078070457        1.0069454061932173     
  0.52864848744757476        1.0065859254382388     
  0.52878177411444482        1.0062265730185433     
  0.52891506078131501        1.0058673488883150     
  0.52904834744818507        1.0055082530017556     
  0.52918163411505525        1.0051492853130797     
  0.52931492078192532        1.0047904457765215     
  0.52944820744879539        1.0044317343463323     
  0.52958149411566557        1.0040731509767737     
  0.52971478078253564        1.0037146956221323     
  0.52984806744940582        1.0033563682367028     
  0.52998135411627589        1.0029981687748029     
  0.53011464078314607        1.0026400971907621     
  0.53024792745001614        1.0022821534389279     
  0.53038121411688621        1.0019243374736646     
  0.53051450078375639        1.0015666492493509     
  0.53064778745062646        1.0012090887203844     
  0.53078107411749664        1.0008516558411764     
  0.53091436078436671        1.0004943505661572     
  0.53104764745123689        1.0001371728497708     
  0.53118093411810696       0.99978012264647853     
  0.53131422078497703       0.99942319991075901     
  0.53144750745184721       0.99906640459710450     
  0.53158079411871728       0.99870973666002671     
  0.53171408078558746       0.99835319605404971     
  0.53184736745245753       0.99799678273371872     
  0.53198065411932771       0.99764049665359111     
  0.53211394078619778       0.99728433776824243     
  0.53224722745306785       0.99692830603226323     
  0.53238051411993803       0.99657240140026138     
  0.53251380078680810       0.99621662382686094     
  0.53264708745367828       0.99586097326670064     
  0.53278037412054835       0.99550544967443744     
  0.53291366078741853       0.99515005300474269     
  0.53304694745428860       0.99479478321230597     
  0.53318023412115867       0.99443964025183174     
  0.53331352078802885       0.99408462407804021     
  0.53344680745489892       0.99372973464566816     
  0.53358009412176910       0.99337497190946944     
  0.53371338078863917       0.99302033582421223     
  0.53384666745550935       0.99266582634468226     
  0.53397995412237942       0.99231144342568189     
  0.53411324078924949       0.99195718702202840     
  0.53424652745611967       0.99160305708855434     
  0.53437981412298974       0.99124905358011195     
  0.53451310078985992       0.99089517645156455     
  0.53464638745672999       0.99054142565779646     
  0.53477967412360017       0.99018780115370453     
  0.53491296079047024       0.98983430289420449     
  0.53504624745734031       0.98948093083422628     
  0.53517953412421049       0.98912768492871539     
  0.53531282079108056       0.98877456513263562     
  0.53544610745795074       0.98842157140096498     
  0.53557939412482081       0.98806870368869903     
  0.53571268079169099       0.98771596195084799     
  0.53584596745856106       0.98736334614243937     
  0.53597925412543113       0.98701085621851548     
  0.53611254079230131       0.98665849213413526     
  0.53624582745917138       0.98630625384437443     
  0.53637911412604156       0.98595414130432291     
  0.53651240079291163       0.98560215446908950     
  0.53664568745978181       0.98525029329379554     
  0.53677897412665188       0.98489855773358193     
  0.53691226079352194       0.98454694774360341     
  0.53704554746039213       0.98419546327903007     
  0.53717883412726219       0.98384410429505009     
  0.53731212079413238       0.98349287074686631     
  0.53744540746100244       0.98314176258969843     
  0.53757869412787262       0.98279077977878104     
  0.53771198079474269       0.98243992226936527     
  0.53784526746161287       0.98208919001671868     
  0.53797855412848294       0.98173858297612460     
  0.53811184079535301       0.98138810110288144     
  0.53824512746222319       0.98103774435230462     
  0.53837841412909326       0.98068751267972487     
  0.53851170079596344       0.98033740604048902     
  0.53864498746283351       0.97998742438996056     
  0.53877827412970369       0.97963756768351762     
  0.53891156079657376       0.97928783587655499     
  0.53904484746344383       0.97893822892448457     
  0.53917813413031401       0.97858874678273056     
  0.53931142079718408       0.97823938940673782     
  0.53944470746405426       0.97789015675196334     
  0.53957799413092433       0.97754104877388159     
  0.53971128079779451       0.97719206542798343     
  0.53984456746466458       0.97684320666977409     
  0.53997785413153465       0.97649447245477661     
  0.54011114079840483       0.97614586273852755     
  0.54024442746527490       0.97579737747658113     
  0.54037771413214508       0.97544901662450756     
  0.54051100079901515       0.97510078013789192     
  0.54064428746588533       0.97475266797233484     
  0.54077757413275540       0.97440468008345404     
  0.54091086079962547       0.97405681642688291     
  0.54104414746649565       0.97370907695826958     
  0.54117743413336572       0.97336146163327908     
  0.54131072080023590       0.97301397040759197     
  0.54144400746710597       0.97266660323690446     
  0.54157729413397615       0.97231936007692832     
  0.54171058080084622       0.97197224088339229     
  0.54184386746771629       0.97162524561203967     
  0.54197715413458647       0.97127837421863006     
  0.54211044080145654       0.97093162665893884     
  0.54224372746832672       0.97058500288875715     
  0.54237701413519679       0.97023850286389146     
  0.54251030080206697       0.96989212654016488     
  0.54264358746893704       0.96954587387341629     
  0.54277687413580711       0.96919974481949944     
  0.54291016080267729       0.96885373933428365     
  0.54304344746954736       0.96850785737365641     
  0.54317673413641754       0.96816209889351779     
  0.54331002080328761       0.96781646384978548     
  0.54344330747015779       0.96747095219839263     
  0.54357659413702786       0.96712556389528725     
  0.54370988080389793       0.96678029889643480     
  0.54384316747076811       0.96643515715781414     
  0.54397645413763818       0.96609013863542326     
  0.54410974080450836       0.96574524328527123     
  0.54424302747137843       0.96540047106338733     
  0.54437631413824861       0.96505582192581296     
  0.54450960080511868       0.96471129582860793     
  0.54464288747198875       0.96436689272784637     
  0.54477617413885893       0.96402261257961774     
  0.54490946080572900       0.96367845534002883     
  0.54504274747259918       0.96333442096519994     
  0.54517603413946925       0.96299050941126929     
  0.54530932080633943       0.96264672063438805     
  0.54544260747320950       0.96230305459072607     
  0.54557589414007956       0.96195951123646628     
  0.54570918080694975       0.96161609052780894     
  0.54584246747381981       0.96127279242096941     
  0.54597575414068999       0.96092961687217793     
  0.54610904080756006       0.96058656383768237     
  0.54624232747443024       0.96024363327374374     
  0.54637561414130031       0.95990082513663988     
  0.54650890080817038       0.95955813938266432     
  0.54664218747504056       0.95921557596812679     
  0.54677547414191063       0.95887313484935144     
  0.54690876080878081       0.95853081598267731     
  0.54704204747565088       0.95818861932446198     
  0.54717533414252106       0.95784654483107601     
  0.54730862080939113       0.95750459245890662     
  0.54744190747626131       0.95716276216435581     
  0.54757519414313138       0.95682105390384120     
  0.54770848081000145       0.95647946763379832     
  0.54784176747687163       0.95613800331067422     
  0.54797505414374170       0.95579666089093485     
  0.54810834081061188       0.95545544033106000     
  0.54824162747748195       0.95511434158754571     
  0.54837491414435213       0.95477336461690354     
  0.54850820081122220       0.95443250937565971     
  0.54864148747809227       0.95409177582035720     
  0.54877477414496245       0.95375116390755321     
  0.54890806081183252       0.95341067359382270     
  0.54904134747870270       0.95307030483575239     
  0.54917463414557277       0.95273005758994833     
  0.54930792081244295       0.95238993181302978     
  0.54944120747931302       0.95204992746163231     
  0.54957449414618309       0.95171004449240648     
  0.54970778081305327       0.95137028286201897     
  0.54984106747992334       0.95103064252715130     
  0.54997435414679352       0.95069112344450057     
  0.55010764081366359       0.95035172557078074     
  0.55024092748053377       0.95001244886271885     
  0.55037421414740384       0.94967329327705863     
  0.55050750081427391       0.94933425877055977     
  0.55064078748114409       0.94899534529999574     
  0.55077407414801416       0.94865655282215799     
  0.55090736081488434       0.94831788129384997     
  0.55104064748175441       0.94797933067189422     
  0.55117393414862459       0.94764090091312547     
  0.55130722081549466       0.94730259197439770     
  0.55144050748236473       0.94696440381257541     
  0.55157379414923491       0.94662633638454197     
  0.55170708081610498       0.94628838964719553     
  0.55184036748297516       0.94595056355744855     
  0.55197365414984523       0.94561285807223083     
  0.55210694081671541       0.94527527314848447     
  0.55224022748358548       0.94493780874317113     
  0.55237351415045555       0.94460046481326321     
  0.55250680081732573       0.94426324131575179     
  0.55264008748419580       0.94392613820764348     
  0.55277337415106598       0.94358915544595712     
  0.55290666081793605       0.94325229298772950     
  0.55303994748480623       0.94291555079001210     
  0.55317323415167630       0.94257892880987193     
  0.55330652081854637       0.94224242700439109     
  0.55343980748541655       0.94190604533066657     
  0.55357309415228662       0.94156978374581191     
  0.55370638081915680       0.94123364220695449     
  0.55383966748602687       0.94089762067123761     
  0.55397295415289705       0.94056171909582054     
  0.55410624081976712       0.94022593743787597     
  0.55423952748663718       0.93989027565459504     
  0.55437281415350737       0.93955473370318043     
  0.55450610082037743       0.93921931154085314     
  0.55463938748724761       0.93888400912484804     
  0.55477267415411768       0.93854882641241488     
  0.55490596082098786       0.93821376336082030     
  0.55503924748785793       0.93787881992734445     
  0.55517253415472800       0.93754399606928285     
  0.55530582082159818       0.93720929174394829     
  0.55543910748846825       0.93687470690866659     
  0.55557239415533843       0.93654024152077908     
  0.55570568082220850       0.93620589553764377     
  0.55583896748907868       0.93587166891663287     
  0.55597225415594875       0.93553756161513291     
  0.55610554082281882       0.93520357359054807     
  0.55623882748968900       0.93486970480029485     
  0.55637211415655907       0.93453595520180677     
  0.55650540082342925       0.93420232475253340     
  0.55663868749029932       0.93386881340993644     
  0.55677197415716950       0.93353542113149546     
  0.55690526082403957       0.93320214787470401     
  0.55703854749090964       0.93286899359707209     
  0.55717183415777982       0.93253595825612268     
  0.55730512082464989       0.93220304180939617     
  0.55743840749152007       0.93187024421444631     
  0.55757169415839014       0.93153756542884325     
  0.55770498082526032       0.93120500541017170     
  0.55783826749213039       0.93087256411603214     
  0.55797155415900057       0.93054024150403847     
  0.55810484082587064       0.93020803753182235     
  0.55823812749274071       0.92987595215702845     
  0.55837141415961089       0.92954398533731653     
  0.55850470082648096       0.92921213703036420     
  0.55863798749335114       0.92888040719386045     
  0.55877127416022121       0.92854879578551186     
  0.55890456082709139       0.92821730276303938     
  0.55903784749396146       0.92788592808417847     
  0.55917113416083153       0.92755467170668116     
  0.55930442082770171       0.92722353358831189     
  0.55943770749457178       0.92689251368685444     
  0.55957099416144196       0.92656161196010345     
  0.55970428082831203       0.92623082836587090     
  0.55983756749518221       0.92590016286198273     
  0.55997085416205228       0.92556961540628113     
  0.56010414082892235       0.92523918595662291     
  0.56023742749579253       0.92490887447087844     
  0.56037071416266260       0.92457868090693540     
  0.56050400082953278       0.92424860522269547     
  0.56063728749640285       0.92391864737607521     
  0.56077057416327303       0.92358880732500570     
  0.56090386083014310       0.92325908502743492     
  0.56103714749701317       0.92292948044132384     
  0.56117043416388335       0.92259999352464939     
  0.56130372083075342       0.92227062423540407     
  0.56143700749762360       0.92194137253159347     
  0.56157029416449367       0.92161223837124007     
  0.56170358083136385       0.92128322171238086     
  0.56183686749823392       0.92095432251306708     
  0.56197015416510399       0.92062554073136604     
  0.56210344083197417       0.92029687632535806     
  0.56223672749884424       0.91996832925314176     
  0.56237001416571442       0.91963989947282754     
  0.56250330083258449       0.91931158694254222     
  0.56263658749945467       0.91898339162042741     
  0.56276987416632474       0.91865531346463969     
  0.56290316083319480       0.91832735243334984     
  0.56303644750006498       0.91799950848474510     
  0.56316973416693505       0.91767178157702656     
  0.56330302083380523       0.91734417166840954     
  0.56343630750067530       0.91701667871712611     
  0.56356959416754548       0.91668930268142101     
  0.56370288083441555       0.91636204351955763     
  0.56383616750128562       0.91603490118980979     
  0.56396945416815580       0.91570787565046796     
  0.56410274083502587       0.91538096685983927     
  0.56423602750189605       0.91505417477624296     
  0.56436931416876612       0.91472749935801501     
  0.56450260083563630       0.91440094056350529     
  0.56463588750250637       0.91407449835107957     
  0.56476917416937644       0.91374817267911723     
  0.56490246083624662       0.91342196350601323     
  0.56503574750311669       0.91309587079017795     
  0.56516903416998687       0.91276989449003465     
  0.56530232083685694       0.91244403456402368     
  0.56543560750372712       0.91211829097059915     
  0.56556889417059719       0.91179266366822942     
  0.56570218083746726       0.91146715261539901     
  0.56583546750433744       0.91114175777060713     
  0.56596875417120751       0.91081647909236585     
  0.56610204083807769       0.91049131653920534     
  0.56623532750494776       0.91016627006966644     
  0.56636861417181794       0.90984133964230907     
  0.56650190083868801       0.90951652521570547     
  0.56663518750555808       0.90919182674844246     
  0.56676847417242826       0.90886724419912313     
  0.56690176083929833       0.90854277752636403     
  0.56703504750616851       0.90821842668879771     
  0.56716833417303858       0.90789419164507001     
  0.56730162083990876       0.90757007235384302     
  0.56743490750677883       0.90724606877379210     
  0.56756819417364890       0.90692218086360865     
  0.56770148084051908       0.90659840858199858     
  0.56783476750738915       0.90627475188768158     
  0.56796805417425933       0.90595121073939289     
  0.56810134084112940       0.90562778509588260     
  0.56823462750799958       0.90530447491591592     
  0.56836791417486965       0.90498128015827095     
  0.56850120084173983       0.90465820078174231     
  0.56863448750860990       0.90433523674513971     
  0.56876777417547997       0.90401238800728445     
  0.56890106084235015       0.90368965452701633     
  0.56903434750922022       0.90336703626318759     
  0.56916763417609040       0.90304453317466571     
  0.56930092084296047       0.90272214522033301     
  0.56943420750983065       0.90239987235908603     
  0.56956749417670072       0.90207771454983710     
  0.56970078084357079       0.90175567175151294     
  0.56983406751044097       0.90143374392305220     
  0.56996735417731104       0.90111193102341214     
  0.57010064084418122       0.90079023301156247     
  0.57023392751105129       0.90046864984648800     
  0.57036721417792147       0.90014718148718886     
  0.57050050084479154       0.89982582789267895     
  0.57063378751166161       0.89950458902198593     
  0.57076707417853179       0.89918346483415434     
  0.57090036084540186       0.89886245528824182     
  0.57103364751227204       0.89854156034332133     
  0.57116693417914211       0.89822077995847982     
  0.57130022084601229       0.89790011409281822     
  0.57143350751288235       0.89757956270545536     
  0.57156679417975242       0.89725912575552014     
  0.57170008084662260       0.89693880320215857     
  0.57183336751349267       0.89661859500453156     
  0.57196665418036285       0.89629850112181331     
  0.57209994084723292       0.89597852151319379     
  0.57223322751410310       0.89565865613787599     
  0.57236651418097317       0.89533890495507862     
  0.57249980084784324       0.89501926792403608     
  0.57263308751471342       0.89469974500399452     
  0.57276637418158349       0.89438033615421719     
  0.57289966084845367       0.89406104133397923     
  0.57303294751532374       0.89374186050257320     
  0.57316623418219392       0.89342279361930388     
  0.57329952084906399       0.89310384064349357     
  0.57343280751593406       0.89278500153447504     
  0.57356609418280424       0.89246627625159802     
  0.57369938084967431       0.89214766475422713     
  0.57383266751654449       0.89182916700173998     
  0.57396595418341456       0.89151078295353037     
  0.57409924085028474       0.89119251256900478     
  0.57423252751715481       0.89087435580758467     
  0.57436581418402488       0.89055631262870805     
  0.57449910085089506       0.89023838299182423     
  0.57463238751776513       0.88992056685639909     
  0.57476567418463531       0.88960286418191237     
  0.57489896085150538       0.88928527492785814     
  0.57503224751837556       0.88896779905374546     
  0.57516553418524563       0.88865043651909748     
  0.57529882085211570       0.88833318728345168     
  0.57543210751898588       0.88801605130635908     
  0.57556539418585595       0.88769902854738825     
  0.57569868085272613       0.88738211896611796     
  0.57583196751959620       0.88706532252214543     
  0.57596525418646638       0.88674863917507873     
  0.57609854085333645       0.88643206888454440     
  0.57623182752020652       0.88611561161017804     
  0.57636511418707670       0.88579926731163483     
  0.57649840085394677       0.88548303594858202     
  0.57663168752081695       0.88516691748070009     
  0.57676497418768702       0.88485091186768705     
  0.57689826085455720       0.88453501906925158     
  0.57703154752142727       0.88421923904512101     
  0.57716483418829734       0.88390357175503287     
  0.57729812085516752       0.88358801715874080     
  0.57743140752203759       0.88327257521601410     
  0.57756469418890777       0.88295724588663416     
  0.57769798085577784       0.88264202913039946     
  0.57783126752264802       0.88232692490711917     
  0.57796455418951809       0.88201193317661997     
  0.57809784085638816       0.88169705389874120     
  0.57823112752325834       0.88138228703333776     
  0.57836441419012841       0.88106763254027787     
  0.57849770085699859       0.88075309037944371     
  0.57863098752386866       0.88043866051073361     
  0.57876427419073884       0.88012434289405805     
  0.57889756085760891       0.87981013748934378     
  0.57903084752447909       0.87949604425653016     
  0.57916413419134916       0.87918206315557235     
  0.57929742085821923       0.87886819414643835     
  0.57943070752508941       0.87855443718911175     
  0.57956399419195948       0.87824079224358953     
  0.57969728085882966       0.87792725926988313     
  0.57983056752569972       0.87761383822801864     
  0.57996385419256991       0.87730052907803591     
  0.58009714085943997       0.87698733177998989     
  0.58023042752631004       0.87667424629394919     
  0.58036371419318022       0.87636127257999552     
  0.58049700086005029       0.87604841059822802     
  0.58063028752692047       0.87573566030875649     
  0.58076357419379054       0.87542302167170716     
  0.58089686086066072       0.87511049464722035     
  0.58103014752753079       0.87479807919544905     
  0.58116343419440086       0.87448577527656335     
  0.58129672086127104       0.87417358285074331     
  0.58143000752814111       0.87386150187818812     
  0.58156329419501129       0.87354953231910726     
  0.58169658086188136       0.87323767413372677     
  0.58182986752875154       0.87292592728228535     
  0.58196315419562161       0.87261429172503691     
  0.58209644086249168       0.87230276742224955     
  0.58222972752936186       0.87199135433420438     
  0.58236301419623193       0.87168005242119873     
  0.58249630086310211       0.87136886164354188     
  0.58262958752997218       0.87105778196155881     
  0.58276287419684236       0.87074681333558790     
  0.58289616086371243       0.87043595572598176     
  0.58302944753058250       0.87012520909310775     
  0.58316273419745268       0.86981457339734713     
  0.58329602086432275       0.86950404859909469     
  0.58342930753119293       0.86919363465876009     
  0.58356259419806300       0.86888333153676733     
  0.58369588086493318       0.86857313919355261     
  0.58382916753180325       0.86826305758956879     
  0.58396245419867332       0.86795308668528215     
  0.58409574086554350       0.86764322644117142     
  0.58422902753241357       0.86733347681773176     
  0.58436231419928375       0.86702383777547098     
  0.58449560086615382       0.86671430927491211     
  0.58462888753302400       0.86640489127658982     
  0.58476217419989407       0.86609558374105611     
  0.58489546086676414       0.86578638662887519     
  0.58502874753363432       0.86547729990062605     
  0.58516203420050439       0.86516832351690087     
  0.58529532086737457       0.86485945743830706     
  0.58542860753424464       0.86455070162546432     
  0.58556189420111482       0.86424205603900850     
  0.58569518086798489       0.86393352063958884     
  0.58582846753485496       0.86362509538786747     
  0.58596175420172514       0.86331678024452230     
  0.58609504086859521       0.86300857517024387     
  0.58622832753546539       0.86270048012573741     
  0.58636161420233546       0.86239249507172233     
  0.58649490086920564       0.86208461996893182     
  0.58662818753607571       0.86177685477811328     
  0.58676147420294578       0.86146919946002698     
  0.58689476086981596       0.86116165397544930     
  0.58702804753668603       0.86085421828516873     
  0.58716133420355621       0.86054689234998860     
  0.58729462087042628       0.86023967613072705     
  0.58742790753729646       0.85993256958821407     
  0.58756119420416653       0.85962557268329509     
  0.58769448087103660       0.85931868537682932     
  0.58782776753790678       0.85901190762969049     
  0.58796105420477685       0.85870523940276600     
  0.58809434087164703       0.85839868065695601     
  0.58822762753851709       0.85809223135317525     
  0.58836091420538728       0.85778589145235362     
  0.58849420087225734       0.85747966091543371     
  0.58862748753912741       0.85717353970337296     
  0.58876077420599759       0.85686752777714070     
  0.58889406087286766       0.85656162509772360     
  0.58902734753973784       0.85625583162611874     
  0.58916063420660791       0.85595014732334052     
  0.58929392087347809       0.85564457215041323     
  0.58942720754034816       0.85533910606837893     
  0.58956049420721834       0.85503374903829166     
  0.58969378087408841       0.85472850102121933     
  0.58982706754095848       0.85442336197824431     
  0.58996035420782866       0.85411833187046304     
  0.59009364087469873       0.85381341065898442     
  0.59022692754156891       0.85350859830493309     
  0.59036021420843898       0.85320389476944669     
  0.59049350087530916       0.85289930001367642     
  0.59062678754217923       0.85259481399878767     
  0.59076007420904930       0.85229043668596094     
  0.59089336087591948       0.85198616803638783     
  0.59102664754278955       0.85168200801127636     
  0.59115993420965973       0.85137795657184701     
  0.59129322087652980       0.85107401367933466     
  0.59142650754339998       0.85077017929498755     
  0.59155979421027005       0.85046645338006799     
  0.59169308087714012       0.85016283589585329     
  0.59182636754401030       0.84985932680363163     
  0.59195965421088037       0.84955592606470909     
  0.59209294087775055       0.84925263364040182     
  0.59222622754462062       0.84894944949204132     
  0.59235951421149080       0.84864637358097328     
  0.59249280087836087       0.84834340586855705     
  0.59262608754523094       0.84804054631616510     
  0.59275937421210112       0.84773779488518342     
  0.59289266087897119       0.84743515153701399     
  0.59302594754584137       0.84713261623307046     
  0.59315923421271144       0.84683018893478057     
  0.59329252087958162       0.84652786960358573     
  0.59342580754645169       0.84622565820094287     
  0.59355909421332176       0.84592355468831992     
  0.59369238088019194       0.84562155902720015     
  0.59382566754706201       0.84531967117908113     
  0.59395895421393219       0.84501789110547298     
  0.59409224088080226       0.84471621876789993     
  0.59422552754767244       0.84441465412789996     
  0.59435881421454251       0.84411319714702515     
  0.59449210088141258       0.84381184778684049     
  0.59462538754828276       0.84351060600892624     
  0.59475867421515283       0.84320947177487404     
  0.59489196088202301       0.84290844504629081     
  0.59502524754889308       0.84260752578479770     
  0.59515853421576326       0.84230671395202827     
  0.59529182088263333       0.84200600950963000     
  0.59542510754950340       0.84170541241926478     
  0.59555839421637358       0.84140492264260769     
  0.59569168088324365       0.84110454014134695     
  0.59582496755011383       0.84080426487718629     
  0.59595825421698390       0.84050409681183991     
  0.59609154088385408       0.84020403590703974     
  0.59622482755072415       0.83990408212452827     
  0.59635811421759422       0.83960423542606233     
  0.59649140088446440       0.83930449577341348     
  0.59662468755133446       0.83900486312836597     
  0.59675797421820465       0.83870533745271680     
  0.59689126088507471       0.83840591870827974     
  0.59702454755194490       0.83810660685687821     
  0.59715783421881496       0.83780740186035230     
  0.59729112088568503       0.83750830368055462     
  0.59742440755255521       0.83720931227935069     
  0.59755769421942528       0.83691042761862122     
  0.59769098088629546       0.83661164966025936     
  0.59782426755316553       0.83631297836617124     
  0.59795755422003571       0.83601441369827922     
  0.59809084088690578       0.83571595561851630     
  0.59822412755377585       0.83541760408883103     
  0.59835741422064603       0.83511935907118395     
  0.59849070088751610       0.83482122052755081     
  0.59862398755438628       0.83452318841992013     
  0.59875727422125635       0.83422526271029385     
  0.59889056088812653       0.83392744336068758     
  0.59902384755499660       0.83362973033313104     
  0.59915713422186667       0.83333212358966746     
  0.59929042088873685       0.83303462309235132     
  0.59942370755560692       0.83273722880325496     
  0.59955699422247710       0.83243994068446014     
  0.59969028088934717       0.83214275869806420     
  0.59982356755621735       0.83184568280617877     
  0.59995685422308742       0.83154871297092636     
  0.60009014088995760       0.83125184915444550     
  0.60022342755682767       0.83095509131888756     
  0.60035671422369774       0.83065843942641593     
  0.60049000089056792       0.83036189343920974     
  0.60062328755743799       0.83006545331946013     
  0.60075657422430817       0.82976911902937223     
  0.60088986089117824       0.82947289053116535     
  0.60102314755804842       0.82917676778707128     
  0.60115643422491849       0.82888075075933509     
  0.60128972089178856       0.82858483941021632     
  0.60142300755865874       0.82828903370198759     
  0.60155629422552881       0.82799333359693461     
  0.60168958089239899       0.82769773905735677     
  0.60182286755926906       0.82740225004556778     
  0.60195615422613924       0.82710686652389287     
  0.60208944089300931       0.82681158845467217     
  0.60222272755987938       0.82651641580026003     
  0.60235601422674956       0.82622134852302198     
  0.60248930089361963       0.82592638658533835     
  0.60262258756048981       0.82563152994960376     
  0.60275587422735988       0.82533677857822330     
  0.60288916089423006       0.82504213243361924     
  0.60302244756110013       0.82474759147822496     
  0.60315573422797020       0.82445315567448696     
  0.60328902089484038       0.82415882498486615     
  0.60342230756171045       0.82386459937183787     
  0.60355559422858063       0.82357047879788770     
  0.60368888089545070       0.82327646322551762     
  0.60382216756232088       0.82298255261724207     
  0.60395545422919095       0.82268874693558769     
  0.60408874089606102       0.82239504614309644     
  0.60422202756293120       0.82210145020232184     
  0.60435531422980127       0.82180795907583271     
  0.60448860089667145       0.82151457272620876     
  0.60462188756354152       0.82122129111604592     
  0.60475517423041170       0.82092811420795109     
  0.60488846089728177       0.82063504196454617     
  0.60502174756415183       0.82034207434846473     
  0.60515503423102202       0.82004921132235475     
  0.60528832089789208       0.81975645284887788     
  0.60542160756476227       0.81946379889070886     
  0.60555489423163233       0.81917124941053532     
  0.60568818089850252       0.81887880437105809     
  0.60582146756537258       0.81858646373499200     
  0.60595475423224265       0.81829422746506475     
  0.60608804089911283       0.81800209552401670     
  0.60622132756598290       0.81771006787460376     
  0.60635461423285308       0.81741814447959193     
  0.60648790089972315       0.81712632530176432     
  0.60662118756659333       0.81683461030391269     
  0.60675447423346340       0.81654299944884690     
  0.60688776090033347       0.81625149269938591     
  0.60702104756720365       0.81596009001836534     
  0.60715433423407372       0.81566879136863168     
  0.60728762090094390       0.81537759671304555     
  0.60742090756781397       0.81508650601448152     
  0.60755419423468415       0.81479551923582605     
  0.60768748090155422       0.81450463633997994     
  0.60782076756842429       0.81421385728985707     
  0.60795405423529447       0.81392318204838365     
  0.60808734090216454       0.81363261057849978     
  0.60822062756903472       0.81334214284315920     
  0.60835391423590479       0.81305177880532886     
  0.60848720090277497       0.81276151842798761     
  0.60862048756964504       0.81247136167412970     
  0.60875377423651511       0.81218130850676062     
  0.60888706090338529       0.81189135888889918     
  0.60902034757025536       0.81160151278357939     
  0.60915363423712554       0.81131177015384548     
  0.60928692090399561       0.81102213096275833     
  0.60942020757086579       0.81073259517338858     
  0.60955349423773586       0.81044316274882267     
  0.60968678090460593       0.81015383365215898     
  0.60982006757147611       0.80986460784650816     
  0.60995335423834618       0.80957548529499679     
  0.61008664090521636       0.80928646596076170     
  0.61021992757208643       0.80899754980695471     
  0.61035321423895661       0.80870873679674038     
  0.61048650090582668       0.80842002689329595     
  0.61061978757269686       0.80813142005981187     
  0.61075307423956693       0.80784291625949212     
  0.61088636090643700       0.80755451545555446     
  0.61101964757330718       0.80726621761122774     
  0.61115293424017725       0.80697802268975705     
  0.61128622090704743       0.80668993065439631     
  0.61141950757391750       0.80640194146841615     
  0.61155279424078768       0.80611405509509948     
  0.61168608090765775       0.80582627149774189     
  0.61181936757452782       0.80553859063965183     
  0.61195265424139800       0.80525101248415087     
  0.61208594090826807       0.80496353699457546     
  0.61221922757513825       0.80467616413427223     
  0.61235251424200832       0.80438889386660295     
  0.61248580090887850       0.80410172615494113     
  0.61261908757574857       0.80381466096267518     
  0.61275237424261864       0.80352769825320491     
  0.61288566090948882       0.80324083798994350     
  0.61301894757635889       0.80295408013631842     
  0.61315223424322907       0.80266742465576846     
  0.61328552091009914       0.80238087151174631     
  0.61341880757696932       0.80209442066771774     
  0.61355209424383939       0.80180807208716209     
  0.61368538091070945       0.80152182573356989     
  0.61381866757757964       0.80123568157044689     
  0.61395195424444970       0.80094963956130971     
  0.61408524091131989       0.80066369966969120     
  0.61421852757818995       0.80037786185913340     
  0.61435181424506013       0.80009212609319413     
  0.61448510091193020       0.79980649233544232     
  0.61461838757880027       0.79952096054946276     
  0.61475167424567045       0.79923553069884967     
  0.61488496091254052       0.79895020274721218     
  0.61501824757941070       0.79866497665817215     
  0.61515153424628077       0.79837985239536535     
  0.61528482091315095       0.79809482992243819     
  0.61541810758002102       0.79780990920305306     
  0.61555139424689109       0.79752509020088258     
  0.61568468091376127       0.79724037287961413     
  0.61581796758063134       0.79695575720294687     
  0.61595125424750152       0.79667124313459381     
  0.61608454091437159       0.79638683063828120     
  0.61621782758124177       0.79610251967774637     
  0.61635111424811184       0.79581831021674176     
  0.61648440091498191       0.79553420221903204     
  0.61661768758185209       0.79525019564839372     
  0.61675097424872216       0.79496629046861866     
  0.61688426091559234       0.79468248664350816     
  0.61701754758246241       0.79439878413687992     
  0.61715083424933259       0.79411518291256222     
  0.61728412091620266       0.79383168293439776     
  0.61741740758307273       0.79354828416624079     
  0.61755069424994291       0.79326498657195976     
  0.61768398091681298       0.79298179011543490     
  0.61781726758368316       0.79269869476056065     
  0.61795055425055323       0.79241570047124255     
  0.61808384091742341       0.79213280721140011     
  0.61821712758429348       0.79185001494496665     
  0.61835041425116355       0.79156732363588633     
  0.61848370091803373       0.79128473324811788     
  0.61861698758490380       0.79100224374563133     
  0.61875027425177398       0.79071985509241127     
  0.61888356091864405       0.79043756725245407     
  0.61901684758551423       0.79015538018976883     
  0.61915013425238430       0.78987329386837868     
  0.61928342091925437       0.78959130825231771     
  0.61941670758612455       0.78930942330563492     
  0.61954999425299462       0.78902763899239137     
  0.61968328091986480       0.78874595527665936     
  0.61981656758673487       0.78846437212252674     
  0.61994985425360505       0.78818288949409188     
  0.62008314092047512       0.78790150735546760     
  0.62021642758734519       0.78762022567077861     
  0.62034971425421537       0.78733904440416214     
  0.62048300092108544       0.78705796351976987     
  0.62061628758795562       0.78677698298176413     
  0.62074957425482569       0.78649610275432225     
  0.62088286092169587       0.78621532280163153     
  0.62101614758856594       0.78593464308789485     
  0.62114943425543612       0.78565406357732659     
  0.62128272092230619       0.78537358423415404     
  0.62141600758917626       0.78509320502261748     
  0.62154929425604644       0.78481292590696849     
  0.62168258092291651       0.78453274685147467     
  0.62181586758978669       0.78425266782041225     
  0.62194915425665676       0.78397268877807436     
  0.62208244092352694       0.78369280968876320     
  0.62221572759039701       0.78341303051679545     
  0.62234901425726707       0.78313335122650185     
  0.62248230092413726       0.78285377178222293     
  0.62261558759100732       0.78257429214831498     
  0.62274887425787750       0.78229491228914338     
  0.62288216092474757       0.78201563216909087     
  0.62301544759161775       0.78173645175254902     
  0.62314873425848782       0.78145737100392310     
  0.62328202092535789       0.78117838988763255     
  0.62341530759222807       0.78089950836810718     
  0.62354859425909814       0.78062072640979241     
  0.62368188092596832       0.78034204397714324     
  0.62381516759283839       0.78006346103462998     
  0.62394845425970857       0.77978497754673282     
  0.62408174092657864       0.77950659347794848     
  0.62421502759344871       0.77922830879278238     
  0.62434831426031889       0.77895012345575532     
  0.62448160092718896       0.77867203743139990     
  0.62461488759405914       0.77839405068426004     
  0.62474817426092921       0.77811616317889543     
  0.62488146092779939       0.77783837487987539     
  0.62501474759466946       0.77756068575178283     
  0.62514803426153953       0.77728309575921484     
  0.62528132092840971       0.77700560486677850     
  0.62541460759527978       0.77672821303909589     
  0.62554789426214996       0.77645092024079987     
  0.62568118092902003       0.77617372643653781     
  0.62581446759589021       0.77589663159096700     
  0.62594775426276028       0.77561963566876091     
  0.62608104092963035       0.77534273863460257     
  0.62621432759650053       0.77506594045318900     
  0.62634761426337060       0.77478924108923053     
  0.62648090093024078       0.77451264050744695     
  0.62661418759711085       0.77423613867257468     
  0.62674747426398103       0.77395973554936015     
  0.62688076093085110       0.77368343110256377     
  0.62701404759772117       0.77340722529695749     
  0.62714733426459135       0.77313111809732549     
  0.62728062093146142       0.77285510946846681     
  0.62741390759833160       0.77257919937518982     
  0.62754719426520167       0.77230338778231888     
  0.62768048093207185       0.77202767465468769     
  0.62781376759894192       0.77175205995714435     
  0.62794705426581199       0.77147654365455010     
  0.62808034093268217       0.77120112571177646     
  0.62821362759955224       0.77092580609370920     
  0.62834691426642242       0.77065058476524650     
  0.62848020093329249       0.77037546169129878     
  0.62861348760016267       0.77010043683678842     
  0.62874677426703274       0.76982551016665202     
  0.62888006093390281       0.76955068164583662     
  0.62901334760077299       0.76927595123930237     
  0.62914663426764306       0.76900131891202406     
  0.62927992093451324       0.76872678462898514     
  0.62941320760138331       0.76845234835518539     
  0.62954649426825349       0.76817801005563402     
  0.62967978093512356       0.76790376969535468     
  0.62981306760199363       0.76762962723938277     
  0.62994635426886381       0.76735558265276638     
  0.63007964093573388       0.76708163590056599     
  0.63021292760260406       0.76680778694785412     
  0.63034621426947413       0.76653403575971624     
  0.63047950093634431       0.76626038230125093     
  0.63061278760321438       0.76598682653756744     
  0.63074607427008456       0.76571336843378945     
  0.63087936093695463       0.76544000795505229     
  0.63101264760382469       0.76516674506650284     
  0.63114593427069487       0.76489357973330141     
  0.63127922093756494       0.76462051192062130     
  0.63141250760443512       0.76434754159364615     
  0.63154579427130519       0.76407466871757546     
  0.63167908093817537       0.76380189325761638     
  0.63181236760504544       0.76352921517899353     
  0.63194565427191551       0.76325663444694081     
  0.63207894093878569       0.76298415102670492     
  0.63221222760565576       0.76271176488354575     
  0.63234551427252594       0.76243947598273509     
  0.63247880093939601       0.76216728428955705     
  0.63261208760626619       0.76189518976930892     
  0.63274537427313626       0.76162319238729936     
  0.63287866094000633       0.76135129210885011     
  0.63301194760687651       0.76107948889929378     
  0.63314523427374658       0.76080778272397831     
  0.63327852094061676       0.76053617354826208     
  0.63341180760748683       0.76026466133751525     
  0.63354509427435701       0.75999324605712104     
  0.63367838094122708       0.75972192767247582     
  0.63381166760809715       0.75945070614898758     
  0.63394495427496733       0.75917958145207676     
  0.63407824094183740       0.75890855354717535     
  0.63421152760870758       0.75863762239972932     
  0.63434481427557765       0.75836678797519541     
  0.63447810094244783       0.75809605023904381     
  0.63461138760931790       0.75782540915675634     
  0.63474467427618797       0.75755486469382760     
  0.63487796094305815       0.75728441681576475     
  0.63501124760992822       0.75701406548808547     
  0.63514453427679840       0.75674381067632190     
  0.63527782094366847       0.75647365234601760     
  0.63541110761053865       0.75620359046272922     
  0.63554439427740872       0.75593362499202399     
  0.63567768094427879       0.75566375589948331     
  0.63581096761114897       0.75539398315069828     
  0.63594425427801904       0.75512430671127684     
  0.63607754094488922       0.75485472654683361     
  0.63621082761175929       0.75458524262299986     
  0.63634411427862947       0.75431585490541730     
  0.63647740094549954       0.75404656335973963     
  0.63661068761236961       0.75377736795163341     
  0.63674397427923979       0.75350826864677745     
  0.63687726094610986       0.75323926541086306     
  0.63701054761298004       0.75297035820959313     
  0.63714383427985011       0.75270154700868297     
  0.63727712094672029       0.75243283177386011     
  0.63741040761359036       0.75216421247086562     
  0.63754369428046043       0.75189568906545046     
  0.63767698094733061       0.75162726152337911     
  0.63781026761420068       0.75135892981042951     
  0.63794355428107086       0.75109069389238836     
  0.63807684094794093       0.75082255373505835     
  0.63821012761481111       0.75055450930425227     
  0.63834341428168118       0.75028656056579568     
  0.63847670094855125       0.75001870748552557     
  0.63860998761542143       0.74975095002929237     
  0.63874327428229150       0.74948328816295851     
  0.63887656094916168       0.74921572185239760     
  0.63900984761603175       0.74894825106349616     
  0.63914313428290193       0.74868087576215281     
  0.63927642094977200       0.74841359591427814     
  0.63940970761664206       0.74814641148579608     
  0.63954299428351224       0.74787932244263966     
  0.63967628095038231       0.74761232875075856     
  0.63980956761725249       0.74734543037611068     
  0.63994285428412256       0.74707862728466767     
  0.64007614095099274       0.74681191944241421     
  0.64020942761786281       0.74654530681534470     
  0.64034271428473288       0.74627878936946890     
  0.64047600095160306       0.74601236707080576     
  0.64060928761847313       0.74574603988538746     
  0.64074257428534331       0.74547980777925871     
  0.64087586095221338       0.74521367071847677     
  0.64100914761908356       0.74494762866910891     
  0.64114243428595363       0.74468168159723713     
  0.64127572095282381       0.74441582946895302     
  0.64140900761969388       0.74415007225036256     
  0.64154229428656395       0.74388440990758253     
  0.64167558095343413       0.74361884240674236     
  0.64180886762030420       0.74335336971398236     
  0.64194215428717438       0.74308799179545726     
  0.64207544095404445       0.74282270861733146     
  0.64220872762091463       0.74255752014578247     
  0.64234201428778470       0.74229242634700021     
  0.64247530095465477       0.74202742718718684     
  0.64260858762152495       0.74176252263255493     
  0.64274187428839502       0.74149771264933106     
  0.64287516095526520       0.74123299720375313     
  0.64300844762213527       0.74096837626207013     
  0.64314173428900545       0.74070384979054504     
  0.64327502095587552       0.74043941775545130     
  0.64340830762274559       0.74017508012307520     
  0.64354159428961577       0.73991083685971448     
  0.64367488095648584       0.73964668793167987     
  0.64380816762335602       0.73938263330529208     
  0.64394145429022609       0.73911867294688682     
  0.64407474095709627       0.73885480682280924     
  0.64420802762396634       0.73859103489941813     
  0.64434131429083641       0.73832735714308362     
  0.64447460095770659       0.73806377352018748     
  0.64460788762457666       0.73780028399712383     
  0.64474117429144684       0.73753688854029975     
  0.64487446095831691       0.73727358711613233     
  0.64500774762518709       0.73701037969105199     
  0.64514103429205716       0.73674726623150222     
  0.64527432095892723       0.73648424670393497     
  0.64540760762579741       0.73622132107481830     
  0.64554089429266748       0.73595848931062924     
  0.64567418095953766       0.73569575137785770     
  0.64580746762640773       0.73543310724300603     
  0.64594075429327791       0.73517055687258881     
  0.64607404096014798       0.73490810023313058     
  0.64620732762701805       0.73464573729117055     
  0.64634061429388823       0.73438346801325749     
  0.64647390096075830       0.73412129236595447     
  0.64660718762762848       0.73385921031583368     
  0.64674047429449855       0.73359722182948151     
  0.64687376096136873       0.73333532687349590     
  0.64700704762823880       0.73307352541448556     
  0.64714033429510887       0.73281181741907253     
  0.64727362096197905       0.73255020285388961     
  0.64740690762884912       0.73228868168558259     
  0.64754019429571930       0.73202725388080792     
  0.64767348096258937       0.73176591940623525     
  0.64780676762945955       0.73150467822854504     
  0.64794005429632962       0.73124353031443079     
  0.64807334096319968       0.73098247563059704     
  0.64820662763006986       0.73072151414376030     
  0.64833991429693993       0.73046064582064818     
  0.64847320096381011       0.73019987062800207     
  0.64860648763068018       0.72993918853257511     
  0.64873977429755036       0.72967859950112957     
  0.64887306096442043       0.72941810350044201     
  0.64900634763129050       0.72915770049730100     
  0.64913963429816068       0.72889739045850532     
  0.64927292096503075       0.72863717335086720     
  0.64940620763190093       0.72837704914120927     
  0.64953949429877100       0.72811701779636795     
  0.64967278096564118       0.72785707928318943     
  0.64980606763251125       0.72759723356853356     
  0.64993935429938132       0.72733748061926928     
  0.65007264096625150       0.72707782040228119     
  0.65020592763312157       0.72681825288446289     
  0.65033921429999175       0.72655877803271940     
  0.65047250096686182       0.72629939581397085     
  0.65060578763373200       0.72604010619514592     
  0.65073907430060207       0.72578090914318694     
  0.65087236096747214       0.72552180462504701     
  0.65100564763434232       0.72526279260769078     
  0.65113893430121239       0.72500387305809599     
  0.65127222096808257       0.72474504594325129     
  0.65140550763495264       0.72448631123015783     
  0.65153879430182282       0.72422766888582690     
  0.65167208096869289       0.72396911887728366     
  0.65180536763556307       0.72371066117156369     
  0.65193865430243314       0.72345229573571479     
  0.65207194096930321       0.72319402253679632     
  0.65220522763617339       0.72293584154187940     
  0.65233851430304346       0.72267775271804813     
  0.65247180096991364       0.72241975603239528     
  0.65260508763678371       0.72216185145202938     
  0.65273837430365389       0.72190403894406696     
  0.65287166097052396       0.72164631847563920     
  0.65300494763739403       0.72138869001388750     
  0.65313823430426421       0.72113115352596457     
  0.65327152097113428       0.72087370897903735     
  0.65340480763800446       0.72061635634028076     
  0.65353809430487453       0.72035909557688460     
  0.65367138097174471       0.72010192665604889     
  0.65380466763861478       0.71984484954498562     
  0.65393795430548485       0.71958786421091891     
  0.65407124097235503       0.71933097062108320     
  0.65420452763922510       0.71907416874272712     
  0.65433781430609528       0.71881745854310763     
  0.65447110097296535       0.71856083998949760     
  0.65460438763983553       0.71830431304917741     
  0.65473767430670560       0.71804787768944089     
  0.65487096097357567       0.71779153387759453     
  0.65500424764044585       0.71753528158095581     
  0.65513753430731592       0.71727912076685274     
  0.65527082097418610       0.71702305140262579     
  0.65540410764105617       0.71676707345562829     
  0.65553739430792635       0.71651118689322313     
  0.65567068097479642       0.71625539168278618     
  0.65580396764166649       0.71599968779170464     
  0.65593725430853667       0.71574407518737726     
  0.65607054097540674       0.71548855383721466     
  0.65620382764227692       0.71523312370863890     
  0.65633711430914699       0.71497778476908336     
  0.65647040097601717       0.71472253698599342     
  0.65660368764288723       0.71446738032682655     
  0.65673697430975730       0.71421231475905156     
  0.65687026097662748       0.71395734025014734     
  0.65700354764349755       0.71370245676760724     
  0.65713683431036773       0.71344766427893402     
  0.65727012097723780       0.71319296275164223     
  0.65740340764410798       0.71293835215325929     
  0.65753669431097805       0.71268383245132239     
  0.65766998097784812       0.71242940361338292     
  0.65780326764471830       0.71217506560700095     
  0.65793655431158837       0.71192081839974963     
  0.65806984097845855       0.71166666195921413     
  0.65820312764532862       0.71141259625298980     
  0.65833641431219880       0.71115862124868490     
  0.65846970097906887       0.71090473691391887     
  0.65860298764593894       0.71065094321632150     
  0.65873627431280912       0.71039724012353611     
  0.65886956097967919       0.71014362760321625     
  0.65900284764654937       0.70989010562302712     
  0.65913613431341944       0.70963667415064635     
  0.65926942098028962       0.70938333315376179     
  0.65940270764715969       0.70913008260007437     
  0.65953599431402976       0.70887692245729550     
  0.65966928098089994       0.70862385269314743     
  0.65980256764777001       0.70837087327536585     
  0.65993585431464019       0.70811798417169636     
  0.66006914098151026       0.70786518534989729     
  0.66020242764838044       0.70761247677773631     
  0.66033571431525051       0.70735985842299587     
  0.66046900098212058       0.70710733025346761     
  0.66060228764899076       0.70685489223695519     
  0.66073557431586083       0.70660254434127390     
  0.66086886098273101       0.70635028653424992     
  0.66100214764960108       0.70609811878372242     
  0.66113543431647126       0.70584604105753967     
  0.66126872098334133       0.70559405332356440     
  0.66140200765021140       0.70534215554966850     
  0.66153529431708158       0.70509034770373591     
  0.66166858098395165       0.70483862975366196     
  0.66180186765082183       0.70458700166735466     
  0.66193515431769190       0.70433546341273090     
  0.66206844098456208       0.70408401495772222     
  0.66220172765143215       0.70383265627026914     
  0.66233501431830233       0.70358138731832487     
  0.66246830098517240       0.70333020806985347     
  0.66260158765204247       0.70307911849283034     
  0.66273487431891265       0.70282811855524285     
  0.66286816098578272       0.70257720822508996     
  0.66300144765265290       0.70232638747038123     
  0.66313473431952297       0.70207565625913815     
  0.66326802098639315       0.70182501455939295     
  0.66340130765326322       0.70157446233919130     
  0.66353459432013329       0.70132399956658786     
  0.66366788098700347       0.70107362620964930     
  0.66380116765387354       0.70082334223645448     
  0.66393445432074372       0.70057314761509359     
  0.66406774098761379       0.70032304231366738     
  0.66420102765448397       0.70007302630028867     
  0.66433431432135404       0.69982309954308231     
  0.66446760098822411       0.69957326201018211     
  0.66460088765509429       0.69932351366973555     
  0.66473417432196436       0.69907385448990156     
  0.66486746098883454       0.69882428443884770     
  0.66500074765570460       0.69857480348475653     
  0.66513403432257479       0.69832541159581962     
  0.66526732098944485       0.69807610874024117     
  0.66540060765631492       0.69782689488623495     
  0.66553389432318510       0.69757777000202781     
  0.66566718099005517       0.69732873405585849     
  0.66580046765692535       0.69707978701597328     
  0.66593375432379542       0.69683092885063558     
  0.66606704099066560       0.69658215952811453     
  0.66620032765753567       0.69633347901669485     
  0.66633361432440574       0.69608488728466966     
  0.66646690099127592       0.69583638430034522     
  0.66660018765814599       0.69558797003203776     
  0.66673347432501617       0.69533964444807572     
  0.66686676099188624       0.69509140751679954     
  0.66700004765875642       0.69484325920655898     
  0.66713333432562649       0.69459519948571691     
  0.66726662099249656       0.69434722832264606     
  0.66739990765936674       0.69409934568573139     
  0.66753319432623681       0.69385155154336886     
  0.66766648099310699       0.69360384586396595     
  0.66779976765997706       0.69335622861594104     
  0.66793305432684724       0.69310869976772371     
  0.66806634099371731       0.69286125928775621     
  0.66819962766058738       0.69261390714448956     
  0.66833291432745756       0.69236664330638809     
  0.66846620099432763       0.69211946774192656     
  0.66859948766119781       0.69187238041959109     
  0.66873277432806788       0.69162538130787932     
  0.66886606099493806       0.69137847037529909     
  0.66899934766180813       0.69113164759037160     
  0.66913263432867820       0.69088491292162713     
  0.66926592099554838       0.69063826633760750     
  0.66939920766241845       0.69039170780686809     
  0.66953249432928863       0.69014523729797139     
  0.66966578099615870       0.68989885477949564     
  0.66979906766302888       0.68965256022002652     
  0.66993235432989895       0.68940635358816282     
  0.67006564099676902       0.68916023485251543     
  0.67019892766363920       0.68891420398170389     
  0.67033221433050927       0.68866826094436084     
  0.67046550099737945       0.68842240570912883     
  0.67059878766424952       0.68817663824466402     
  0.67073207433111970       0.68793095851962982     
  0.67086536099798977       0.68768536650270495     
  0.67099864766485984       0.68743986216257691     
  0.67113193433173002       0.68719444546794484     
  0.67126522099860009       0.68694911638751932     
  0.67139850766547027       0.68670387489002138     
  0.67153179433234034       0.68645872094418414     
  0.67166508099921052       0.68621365451875138     
  0.67179836766608059       0.68596867558247798     
  0.67193165433295066       0.68572378410413104     
  0.67206494099982084       0.68547898005248697     
  0.67219822766669091       0.68523426339633486     
  0.67233151433356109       0.68498963410447322     
  0.67246480100043116       0.68474509214571455     
  0.67259808766730134       0.68450063748887957     
  0.67273137433417141       0.68425627010280210     
  0.67286466100104159       0.68401198995632528     
  0.67299794766791166       0.68376779701830570     
  0.67313123433478173       0.68352369125760926     
  0.67326452100165191       0.68327967264311251     
  0.67339780766852197       0.68303574114370558     
  0.67353109433539216       0.68279189672828733     
  0.67366438100226222       0.68254813936576930     
  0.67379766766913241       0.68230446902507280     
  0.67393095433600247       0.68206088567513101     
  0.67406424100287254       0.68181738928488900     
  0.67419752766974272       0.68157397982329959     
  0.67433081433661279       0.68133065725933184     
  0.67446410100348297       0.68108742156196189     
  0.67459738767035304       0.68084427270017855     
  0.67473067433722322       0.68060121064298029     
  0.67486396100409329       0.68035823535937912     
  0.67499724767096336       0.68011534681839592     
  0.67513053433783354       0.67987254498906380     
  0.67526382100470361       0.67962982984042575     
  0.67539710767157379       0.67938720134153818     
  0.67553039433844386       0.67914465946146529     
  0.67566368100531404       0.67890220416928504     
  0.67579696767218411       0.67865983543408503     
  0.67593025433905418       0.67841755322496466     
  0.67606354100592436       0.67817535751103308     
  0.67619682767279443       0.67793324826141199     
  0.67633011433966461       0.67769122544523352     
  0.67646340100653468       0.67744928903164070     
  0.67659668767340486       0.67720743898978730     
  0.67672997434027493       0.67696567528883878     
  0.67686326100714500       0.67672399789797177     
  0.67699654767401518       0.67648240678637206     
  0.67712983434088525       0.67624090192323905     
  0.67726312100775543       0.67599948327778170     
  0.67739640767462550       0.67575815081921908     
  0.67752969434149568       0.67551690451678337     
  0.67766298100836575       0.67527574433971693     
  0.67779626767523582       0.67503467025727204     
  0.67792955434210600       0.67479368223871306     
  0.67806284100897607       0.67455278025331533     
  0.67819612767584625       0.67431196427036333     
  0.67832941434271632       0.67407123425915683     
  0.67846270100958650       0.67383059018900127     
  0.67859598767645657       0.67359003202921652     
  0.67872927434332664       0.67334955974913224     
  0.67886256101019682       0.67310917331809006     
  0.67899584767706689       0.67286887270544038     
  0.67912913434393707       0.67262865788054627     
  0.67926242101080714       0.67238852881278177     
  0.67939570767767732       0.67214848547153161     
  0.67952899434454739       0.67190852782619070     
  0.67966228101141746       0.67166865584616531     
  0.67979556767828764       0.67142886950087399     
  0.67992885434515771       0.67118916875974310     
  0.68006214101202789       0.67094955359221276     
  0.68019542767889796       0.67071002396773360     
  0.68032871434576814       0.67047057985576575     
  0.68046200101263821       0.67023122122578149     
  0.68059528767950828       0.66999194804726359     
  0.68072857434637846       0.66975276028970487     
  0.68086186101324853       0.66951365792261119     
  0.68099514768011871       0.66927464091549749     
  0.68112843434698878       0.66903570923789035     
  0.68126172101385896       0.66879686285932627     
  0.68139500768072903       0.66855810174935337     
  0.68152829434759910       0.66831942587753213     
  0.68166158101446928       0.66808083521343031     
  0.68179486768133934       0.66784232972663027     
  0.68192815434820953       0.66760390938672165     
  0.68206144101507959       0.66736557416330888     
  0.68219472768194978       0.66712732402600472     
  0.68232801434881984       0.66688915894443213     
  0.68246130101568991       0.66665107888822728     
  0.68259458768256009       0.66641308382703512     
  0.68272787434943016       0.66617517373051338     
  0.68286116101630034       0.66593734856832809     
  0.68299444768317041       0.66569960831015862     
  0.68312773435004059       0.66546195292569343     
  0.68326102101691066       0.66522438238463322     
  0.68339430768378084       0.66498689665668842     
  0.68352759435065091       0.66474949571157971     
  0.68366088101752098       0.66451217951904040     
  0.68379416768439116       0.66427494804881382     
  0.68392745435126123       0.66403780127065315     
  0.68406074101813141       0.66380073915432403     
  0.68419402768500148       0.66356376166960174     
  0.68432731435187166       0.66332686878627189     
  0.68446060101874173       0.66309006047413299     
  0.68459388768561180       0.66285333670299140     
  0.68472717435248198       0.66261669744266705     
  0.68486046101935205       0.66238014266298906     
  0.68499374768622223       0.66214367233379767     
  0.68512703435309230       0.66190728642494379     
  0.68526032101996248       0.66167098490628939     
  0.68539360768683255       0.66143476774770704     
  0.68552689435370262       0.66119863491908060     
  0.68566018102057280       0.66096258639030248     
  0.68579346768744287       0.66072662213127842     
  0.68592675435431305       0.66049074211192438     
  0.68606004102118312       0.66025494630216652     
  0.68619332768805330       0.66001923467194135     
  0.68632661435492337       0.65978360719119666     
  0.68645990102179344       0.65954806382989162     
  0.68659318768866362       0.65931260455799445     
  0.68672647435553369       0.65907722934548607     
  0.68685976102240387       0.65884193816235670     
  0.68699304768927394       0.65860673097860700     
  0.68712633435614412       0.65837160776425030     
  0.68725962102301419       0.65813656848930857     
  0.68739290768988426       0.65790161312381579     
  0.68752619435675444       0.65766674163781580     
  0.68765948102362451       0.65743195400136356     
  0.68779276769049469       0.65719725018452380     
  0.68792605435736476       0.65696263015737444     
  0.68805934102423494       0.65672809389000109     
  0.68819262769110501       0.65649364135250166     
  0.68832591435797508       0.65625927251498484     
  0.68845920102484526       0.65602498734756898     
  0.68859248769171533       0.65579078582038430     
  0.68872577435858551       0.65555666790357059     
  0.68885906102545558       0.65532263356727893     
  0.68899234769232576       0.65508868278167154     
  0.68912563435919583       0.65485481551691993     
  0.68925892102606590       0.65462103174320718     
  0.68939220769293608       0.65438733143072647     
  0.68952549435980615       0.65415371454968285     
  0.68965878102667633       0.65392018107029026     
  0.68979206769354640       0.65368673096277485     
  0.68992535436041658       0.65345336419737177     
  0.69005864102728665       0.65322008074432969     
  0.69019192769415671       0.65298688057390331     
  0.69032521436102690       0.65275376365636284     
  0.69045850102789696       0.65252072996198573     
  0.69059178769476715       0.65228777946106120     
  0.69072507436163721       0.65205491212388911     
  0.69085836102850740       0.65182212792077976     
  0.69099164769537746       0.65158942682205501     
  0.69112493436224753       0.65135680879804558     
  0.69125822102911771       0.65112427381909332     
  0.69139150769598778       0.65089182185555217     
  0.69152479436285796       0.65065945287778415     
  0.69165808102972803       0.65042716685616420     
  0.69179136769659821       0.65019496376107622     
  0.69192465436346828       0.64996284356291567     
  0.69205794103033835       0.64973080623208801     
  0.69219122769720853       0.64949885173900967     
  0.69232451436407860       0.64926698005410710     
  0.69245780103094878       0.64903519114781794     
  0.69259108769781885       0.64880348499058971     
  0.69272437436468903       0.64857186155288093     
  0.69285766103155910       0.64834032080516057     
  0.69299094769842917       0.64810886271790880     
  0.69312423436529935       0.64787748726161476     
  0.69325752103216942       0.64764619440677984     
  0.69339080769903960       0.64741498412391452     
  0.69352409436590967       0.64718385638354048     
  0.69365738103277985       0.64695281115619063     
  0.69379066769964992       0.64672184841240710     
  0.69392395436652010       0.64649096812274287     
  0.69405724103339017       0.64626017025776217     
  0.69419052770026024       0.64602945478803897     
  0.69432381436713042       0.64579882168415792     
  0.69445710103400049       0.64556827091671454     
  0.69459038770087067       0.64533780245631489     
  0.69472367436774074       0.64510741627357437     
  0.69485696103461092       0.64487711233912004     
  0.69499024770148099       0.64464689062359015     
  0.69512353436835106       0.64441675109763030     
  0.69525682103522124       0.64418669373190018     
  0.69539010770209131       0.64395671849706793     
  0.69552339436896149       0.64372682536381298     
  0.69565668103583156       0.64349701430282502     
  0.69578996770270174       0.64326728528480337     
  0.69592325436957181       0.64303763828045890     
  0.69605654103644188       0.64280807326051326     
  0.69618982770331206       0.64257859019569719     
  0.69632311437018213       0.64234918905675231     
  0.69645640103705231       0.64211986981443114     
  0.69658968770392238       0.64189063243949673     
  0.69672297437079256       0.64166147690272235     
  0.69685626103766263       0.64143240317489136     
  0.69698954770453270       0.64120341122679736     
  0.69712283437140288       0.64097450102924591     
  0.69725612103827295       0.64074567255305059     
  0.69738940770514313       0.64051692576903829     
  0.69752269437201320       0.64028826064804345     
  0.69765598103888338       0.64005967716091294     
  0.69778926770575345       0.63983117527850319     
  0.69792255437262352       0.63960275497168073     
  0.69805584103949370       0.63937441621132385     
  0.69818912770636377       0.63914615896831950     
  0.69832241437323395       0.63891798321356552     
  0.69845570104010402       0.63868988891797185     
  0.69858898770697420       0.63846187605245563     
  0.69872227437384427       0.63823394458794735     
  0.69885556104071433       0.63800609449538714     
  0.69898884770758452       0.63777832574572413     
  0.69912213437445458       0.63755063830991821     
  0.69925542104132477       0.63732303215894226     
  0.69938870770819483       0.63709550726377528     
  0.69952199437506501       0.63686806359541004     
  0.69965528104193508       0.63664070112484827     
  0.69978856770880515       0.63641341982310184     
  0.69992185437567533       0.63618621966119360     
  0.70005514104254540       0.63595910061015615     
  0.70018842770941558       0.63573206264103321     
  0.70032171437628565       0.63550510572487784     
  0.70045500104315583       0.63527822983275439     
  0.70058828771002590       0.63505143493573768     
  0.70072157437689597       0.63482472100491094     
  0.70085486104376615       0.63459808801137085     
  0.70098814771063622       0.63437153592622075     
  0.70112143437750640       0.63414506472057730     
  0.70125472104437647       0.63391867436556604     
  0.70138800771124665       0.63369236483232338     
  0.70152129437811672       0.63346613609199642     
  0.70165458104498679       0.63323998811574023     
  0.70178786771185697       0.63301392087472386     
  0.70192115437872704       0.63278793434012326     
  0.70205444104559722       0.63256202848312615     
  0.70218772771246729       0.63233620327493134     
  0.70232101437933747       0.63211045868674620     
  0.70245430104620754       0.63188479468979042     
  0.70258758771307761       0.63165921125529145     
  0.70272087437994779       0.63143370835448842     
  0.70285416104681786       0.63120828595863221     
  0.70298744771368804       0.63098294403898059     
  0.70312073438055811       0.63075768256680376     
  0.70325402104742829       0.63053250151338269     
  0.70338730771429836       0.63030740085000780     
  0.70352059438116843       0.63008238054797872     
  0.70365388104803861       0.62985744057860671     
  0.70378716771490868       0.62963258091321295     
  0.70392045438177886       0.62940780152312825     
  0.70405374104864893       0.62918310237969510     
  0.70418702771551911       0.62895848345426486     
  0.70432031438238918       0.62873394471819899     
  0.70445360104925936       0.62850948614287128     
  0.70458688771612943       0.62828510769966284     
  0.70472017438299950       0.62806080935996655     
  0.70485346104986968       0.62783659109518541     
  0.70498674771673975       0.62761245287673273     
  0.70512003438360993       0.62738839467603202     
  0.70525332105048000       0.62716441646451615     
  0.70538660771735018       0.62694051821362884     
  0.70551989438422025       0.62671669989482504     
  0.70565318105109032       0.62649296147956790     
  0.70578646771796050       0.62626930293933136     
  0.70591975438483057       0.62604572424560156     
  0.70605304105170075       0.62582222536987087     
  0.70618632771857082       0.62559880628364606     
  0.70631961438544100       0.62537546695844115     
  0.70645290105231107       0.62515220736578170     
  0.70658618771918114       0.62492902747720314     
  0.70671947438605132       0.62470592726425034     
  0.70685276105292139       0.62448290669847950     
  0.70698604771979157       0.62425996575145615     
  0.70711933438666164       0.62403710439475679     
  0.70725262105353182       0.62381432259996661     
  0.70738590772040189       0.62359162033868232     
  0.70751919438727195       0.62336899758251119     
  0.70765248105414214       0.62314645430306825     
  0.70778576772101220       0.62292399047198055     
  0.70791905438788238       0.62270160606088609     
  0.70805234105475245       0.62247930104143001     
  0.70818562772162263       0.62225707538527053     
  0.70831891438849270       0.62203492906407432     
  0.70845220105536277       0.62181286204951924     
  0.70858548772223295       0.62159087431329252     
  0.70871877438910302       0.62136896582709022     
  0.70885206105597320       0.62114713656262177     
  0.70898534772284327       0.62092538649160467     
  0.70911863438971345       0.62070371558576531     
  0.70925192105658352       0.62048212381684342     
  0.70938520772345359       0.62026061115658560     
  0.70951849439032377       0.62003917757675020     
  0.70965178105719384       0.61981782304910582     
  0.70978506772406402       0.61959654754543081     
  0.70991835439093409       0.61937535103751240     
  0.71005164105780427       0.61915423349714993     
  0.71018492772467434       0.61893319489615140     
  0.71031821439154441       0.61871223520633567     
  0.71045150105841459       0.61849135439953107     
  0.71058478772528466       0.61827055244757623     
  0.71071807439215484       0.61804982932231989     
  0.71085136105902491       0.61782918499562067     
  0.71098464772589509       0.61760861943934708     
  0.71111793439276516       0.61738813262537862     
  0.71125122105963523       0.61716772452560409     
  0.71138450772650541       0.61694739511192132     
  0.71151779439337548       0.61672714435624043     
  0.71165108106024566       0.61650697223048001     
  0.71178436772711573       0.61628687870656840     
  0.71191765439398591       0.61606686375644515     
  0.71205094106085598       0.61584692735205948     
  0.71218422772772605       0.61562706946537105     
  0.71231751439459623       0.61540729006834682     
  0.71245080106146630       0.61518758913296778     
  0.71258408772833648       0.61496796663122233     
  0.71271737439520655       0.61474842253510908     
  0.71285066106207673       0.61452895681663711     
  0.71298394772894680       0.61430956944782655     
  0.71311723439581687       0.61409026040070558     
  0.71325052106268705       0.61387102964731255     
  0.71338380772955712       0.61365187715969827     
  0.71351709439642730       0.61343280290991975     
  0.71365038106329737       0.61321380687004756     
  0.71378366773016755       0.61299488901215982     
  0.71391695439703762       0.61277604930834551     
  0.71405024106390780       0.61255728773070317     
  0.71418352773077787       0.61233860425134234     
  0.71431681439764794       0.61211999884238144     
  0.71445010106451812       0.61190147147594875     
  0.71458338773138819       0.61168302212418357     
  0.71471667439825837       0.61146465075923373     
  0.71484996106512844       0.61124635735325905     
  0.71498324773199862       0.61102814187842658     
  0.71511653439886869       0.61081000430691679     
  0.71524982106573876       0.61059194461091604     
  0.71538310773260894       0.61037396276262323     
  0.71551639439947901       0.61015605873424739     
  0.71564968106634919       0.60993823249800494     
  0.71578296773321926       0.60972048402612611     
  0.71591625440008944       0.60950281329084688     
  0.71604954106695951       0.60928522026441656     
  0.71618282773382957       0.60906770491909312     
  0.71631611440069975       0.60885026722714164     
  0.71644940106756982       0.60863290716084317     
  0.71658268773444000       0.60841562469248345     
  0.71671597440131007       0.60819841979436062     
  0.71684926106818025       0.60798129243878052     
  0.71698254773505032       0.60776424259806161     
  0.71711583440192039       0.60754727024453081     
  0.71724912106879057       0.60733037535052459     
  0.71738240773566064       0.60711355788839017     
  0.71751569440253082       0.60689681783048388     
  0.71764898106940089       0.60668015514917273     
  0.71778226773627107       0.60646356981683280     
  0.71791555440314114       0.60624706180585053     
  0.71804884107001121       0.60603063108862232     
  0.71818212773688139       0.60581427763755280     
  0.71831541440375146       0.60559800142505982     
  0.71844870107062164       0.60538180242356743     
  0.71858198773749171       0.60516568060551268     
  0.71871527440436189       0.60494963594333906     
  0.71884856107123196       0.60473366840950327     
  0.71898184773810203       0.60451777797646988     
  0.71911513440497221       0.60430196461671370     
  0.71924842107184228       0.60408622830271941     
  0.71938170773871246       0.60387056900698155     
  0.71951499440558253       0.60365498670200479     
  0.71964828107245271       0.60343948136030223     
  0.71978156773932278       0.60322405295439940     
  0.71991485440619285       0.60300870145682961     
  0.72004814107306303       0.60279342684013526     
  0.72018142773993310       0.60257822907687120     
  0.72031471440680328       0.60236310813959937     
  0.72044800107367335       0.60214806400089416     
  0.72058128774054353       0.60193309663333749     
  0.72071457440741360       0.60171820600952131     
  0.72084786107428367       0.60150339210204928     
  0.72098114774115385       0.60128865488353356     
  0.72111443440802392       0.60107399432659481     
  0.72124772107489410       0.60085941040386515     
  0.72138100774176417       0.60064490308798579     
  0.72151429440863435       0.60043047235160885     
  0.72164758107550442       0.60021611816739517     
  0.72178086774237449       0.60000184050801486     
  0.72191415440924467       0.59978763934614876     
  0.72204744107611474       0.59957351465448683     
  0.72218072774298492       0.59935946640572901     
  0.72231401440985499       0.59914549457258592     
  0.72244730107672517       0.59893159912777594     
  0.72258058774359524       0.59871778004402887     
  0.72271387441046531       0.59850403729408397     
  0.72284716107733549       0.59829037085068926     
  0.72298044774420556       0.59807678068660364     
  0.72311373441107574       0.59786326677459445     
  0.72324702107794581       0.59764982908744124     
  0.72338030774481599       0.59743646759793001     
  0.72351359441168606       0.59722318227885873     
  0.72364688107855613       0.59700997310303405     
  0.72378016774542631       0.59679684004327349     
  0.72391345441229638       0.59658378307240190     
  0.72404674107916656       0.59637080216325700     
  0.72418002774603663       0.59615789728868451     
  0.72431331441290681       0.59594506842153883     
  0.72444660107977688       0.59573231553468609     
  0.72457988774664706       0.59551963860100088     
  0.72471317441351712       0.59530703759336778     
  0.72484646108038719       0.59509451248468137     
  0.72497974774725737       0.59488206324784465     
  0.72511303441412744       0.59466968985577262     
  0.72524632108099762       0.59445739228138750     
  0.72537960774786769       0.59424517049762249     
  0.72551289441473787       0.59403302447742012     
  0.72564618108160794       0.59382095419373326     
  0.72577946774847801       0.59360895961952320     
  0.72591275441534819       0.59339704072776200     
  0.72604604108221826       0.59318519749142995     
  0.72617932774908844       0.59297342988351898     
  0.72631261441595851       0.59276173787702902     
  0.72644590108282869       0.59255012144497099     
  0.72657918774969876       0.59233858056036393     
  0.72671247441656883       0.59212711519623662     
  0.72684576108343901       0.59191572532562986     
  0.72697904775030908       0.59170441092159121     
  0.72711233441717926       0.59149317195717843     
  0.72724562108404933       0.59128200840546119     
  0.72737890775091951       0.59107092023951557     
  0.72751219441778958       0.59085990743242844     
  0.72764548108465965       0.59064896995729799     
  0.72777876775152983       0.59043810778722994     
  0.72791205441839990       0.59022732089533958     
  0.72804534108527008       0.59001660925475330     
  0.72817862775214015       0.58980597283860570     
  0.72831191441901033       0.58959541162004203     
  0.72844520108588040       0.58938492557221644     
  0.72857848775275047       0.58917451466829285     
  0.72871177441962065       0.58896417888144448     
  0.72884506108649072       0.58875391818485456     
  0.72897834775336090       0.58854373255171610     
  0.72911163442023097       0.58833362195523053     
  0.72924492108710115       0.58812358636860973     
  0.72937820775397122       0.58791362576507600     
  0.72951149442084129       0.58770374011785997     
  0.72964478108771147       0.58749392940020106     
  0.72977806775458154       0.58728419358535022     
  0.72991135442145172       0.58707453264656617     
  0.73004464108832179       0.58686494655711963     
  0.73017792775519197       0.58665543529028708     
  0.73031121442206204       0.58644599881935855     
  0.73044450108893211       0.58623663711763119     
  0.73057778775580229       0.58602735015841168     
  0.73071107442267236       0.58581813791501780     
  0.73084436108954254       0.58560900036077457     
  0.73097764775641261       0.58539993746901930     
  0.73111093442328279       0.58519094921309667     
  0.73124422109015286       0.58498203556636086     
  0.73137750775702293       0.58477319650217763     
  0.73151079442389311       0.58456443199391939     
  0.73164408109076318       0.58435574201497098     
  0.73177736775763336       0.58414712653872458     
  0.73191065442450343       0.58393858553858236     
  0.73204394109137361       0.58373011898795624     
  0.73217722775824368       0.58352172686026860     
  0.73231051442511375       0.58331340912894913     
  0.73244380109198393       0.58310516576743909     
  0.73257708775885400       0.58289699674918682     
  0.73271037442572418       0.58268890204765356     
  0.73284366109259425       0.58248088163630696     
  0.73297694775946443       0.58227293548862558     
  0.73311023442633449       0.58206506357809729     
  0.73324352109320456       0.58185726587821907     
  0.73337680776007474       0.58164954236249777     
  0.73351009442694481       0.58144189300444904     
  0.73364338109381499       0.58123431777759893     
  0.73377666776068506       0.58102681665548206     
  0.73390995442755524       0.58081938961164459     
  0.73404324109442531       0.58061203661963745     
  0.73417652776129538       0.58040475765302602     
  0.73430981442816556       0.58019755268538320     
  0.73444310109503563       0.57999042169029047     
  0.73457638776190581       0.57978336464133906     
  0.73470967442877588       0.57957638151213187     
  0.73484296109564606       0.57936947227627744     
  0.73497624776251613       0.57916263690739656     
  0.73510953442938631       0.57895587537911875     
  0.73524282109625638       0.57874918766508265     
  0.73537610776312645       0.57854257373893636     
  0.73550939442999663       0.57833603357433783     
  0.73564268109686670       0.57812956714495367     
  0.73577596776373688       0.57792317442445940     
  0.73590925443060695       0.57771685538654238     
  0.73604254109747713       0.57751061000489778     
  0.73617582776434720       0.57730443825322875     
  0.73630911443121727       0.57709834010524996     
  0.73644240109808745       0.57689231553468556     
  0.73657568776495752       0.57668636451526700     
  0.73670897443182770       0.57648048702073684     
  0.73684226109869777       0.57627468302484741     
  0.73697554776556795       0.57606895250135814     
  0.73710883443243802       0.57586329542404036     
  0.73724212109930809       0.57565771176667313     
  0.73737540776617827       0.57545220150304510     
  0.73750869443304834       0.57524676460695556     
  0.73764198109991852       0.57504140105221146     
  0.73777526776678859       0.57483611081262975     
  0.73790855443365877       0.57463089386203747     
  0.73804184110052884       0.57442575017426900     
  0.73817512776739891       0.57422067972317059     
  0.73830841443426909       0.57401568248259627     
  0.73844170110113916       0.57381075842640905     
  0.73857498776800934       0.57360590752848351     
  0.73870827443487941       0.57340112976270108     
  0.73884156110174959       0.57319642510295310     
  0.73897484776861966       0.57299179352314078     
  0.73910813443548973       0.57278723499717499     
  0.73924142110235991       0.57258274949897503     
  0.73937470776922998       0.57237833700246998     
  0.73950799443610016       0.57217399748159758     
  0.73964128110297023       0.57196973091030578     
  0.73977456776984041       0.57176553726255164     
  0.73990785443671048       0.57156141651230108     
  0.74004114110358055       0.57135736863353037     
  0.74017442777045073       0.57115339360022277     
  0.74030771443732080       0.57094949138637263     
  0.74044100110419098       0.57074566196598453     
  0.74057428777106105       0.57054190531306959     
  0.74070757443793123       0.57033822140165102     
  0.74084086110480130       0.57013461020575873     
  0.74097414777167137       0.56993107169943402     
  0.74110743443854155       0.56972760585672644     
  0.74124072110541162       0.56952421265169462     
  0.74137400777228180       0.56932089205840675     
  0.74150729443915187       0.56911764405094023     
  0.74164058110602205       0.56891446860338224     
  0.74177386777289211       0.56871136568982861     
  0.74190715443976218       0.56850833528438505     
  0.74204044110663236       0.56830537736116504     
  0.74217372777350243       0.56810249189429285     
  0.74230701444037261       0.56789967885790127     
  0.74244030110724268       0.56769693822613265     
  0.74257358777411286       0.56749426997313812     
  0.74270687444098293       0.56729167407307890     
  0.74284016110785300       0.56708915050012410     
  0.74297344777472318       0.56688669922845369     
  0.74310673444159325       0.56668432023225501     
  0.74324002110846343       0.56648201348572624     
  0.74337330777533350       0.56627977896307358     
  0.74350659444220368       0.56607761663851353     
  0.74363988110907375       0.56587552648627171     
  0.74377316777594382       0.56567350848058118     
  0.74390645444281400       0.56547156259568643     
  0.74403974110968407       0.56526968880584005     
  0.74417302777655425       0.56506788708530309     
  0.74430631444342432       0.56486615740834789     
  0.74443960111029450       0.56466449974925415     
  0.74457288777716457       0.56446291408231131     
  0.74470617444403464       0.56426140038181860     
  0.74483946111090482       0.56405995862208347     
  0.74497274777777489       0.56385858877742268     
  0.74510603444464507       0.56365729082216320     
  0.74523932111151514       0.56345606473063914     
  0.74537260777838532       0.56325491047719622     
  0.74550589444525539       0.56305382803618731     
  0.74563918111212557       0.56285281738197612     
  0.74577246777899564       0.56265187848893372     
  0.74590575444586571       0.56245101133144160     
  0.74603904111273589       0.56225021588389035     
  0.74617232777960596       0.56204949212067867     
  0.74630561444647614       0.56184884001621560     
  0.74643890111334621       0.56164825954491915     
  0.74657218778021639       0.56144775068121511     
  0.74670547444708646       0.56124731339954081     
  0.74683876111395653       0.56104694767434027     
  0.74697204778082671       0.56084665348006824     
  0.74710533444769678       0.56064643079118781     
  0.74723862111456696       0.56044627958217152     
  0.74737190778143703       0.56024619982750024     
  0.74750519444830721       0.56004619150166579     
  0.74763848111517728       0.55984625457916748     
  0.74777176778204735       0.55964638903451414     
  0.74790505444891753       0.55944659484222403     
  0.74803834111578760       0.55924687197682421     
  0.74817162778265778       0.55904722041284960     
  0.74830491444952785       0.55884764012484722     
  0.74843820111639803       0.55864813108736988     
  0.74857148778326810       0.55844869327498259     
  0.74870477445013817       0.55824932666225724     
  0.74883806111700835       0.55805003122377461     
  0.74897134778387842       0.55785080693412614     
  0.74910463445074860       0.55765165376791170     
  0.74923792111761867       0.55745257169973916     
  0.74937120778448885       0.55725356070422771     
  0.74950449445135892       0.55705462075600376     
  0.74963778111822899       0.55685575182970282     
  0.74977106778509917       0.55665695389997016     
  0.74990435445196924       0.55645822694145997     
  0.75003764111883942       0.55625957092883560     
  0.75017092778570948       0.55606098583676888     
  0.75030421445257967       0.55586247163994174     
  0.75043750111944973       0.55566402831304385     
  0.75057078778631980       0.55546565583077401     
  0.75070407445318998       0.55526735416784101     
  0.75083736112006005       0.55506912329896285     
  0.75097064778693023       0.55487096319886597     
  0.75110393445380030       0.55467287384228481     
  0.75123722112067048       0.55447485520396356     
  0.75137050778754055       0.55427690725865719     
  0.75150379445441062       0.55407902998112690     
  0.75163708112128080       0.55388122334614465     
  0.75177036778815087       0.55368348732849038     
  0.75190365445502105       0.55348582190295514     
  0.75203694112189112       0.55328822704433567     
  0.75217022778876130       0.55309070272744043     
  0.75230351445563137       0.55289324892708536     
  0.75243680112250144       0.55269586561809636     
  0.75257008778937162       0.55249855277530779     
  0.75270337445624169       0.55230131037356245     
  0.75283666112311187       0.55210413838771399     
  0.75296994778998194       0.55190703679262210     
  0.75310323445685212       0.55171000556315863     
  0.75323652112372219       0.55151304467420259     
  0.75336980779059226       0.55131615410064205     
  0.75350309445746244       0.55111933381737421     
  0.75363638112433251       0.55092258379930625     
  0.75376966779120269       0.55072590402135180     
  0.75390295445807276       0.55052929445843590     
  0.75403624112494294       0.55033275508549218     
  0.75416952779181301       0.55013628587746188     
  0.75430281445868308       0.54993988680929506     
  0.75443610112555326       0.54974355785595408     
  0.75456938779242333       0.54954729899240617     
  0.75470267445929351       0.54935111019362914     
  0.75483596112616358       0.54915499143461022     
  0.75496924779303376       0.54895894269034506     
  0.75510253445990383       0.54876296393583868     
  0.75523582112677390       0.54856705514610338     
  0.75536910779364408       0.54837121629616292     
  0.75550239446051415       0.54817544736104784     
  0.75563568112738433       0.54797974831579843     
  0.75576896779425440       0.54778411913546410     
  0.75590225446112458       0.54758855979510357     
  0.75603554112799465       0.54739307026978268     
  0.75616882779486483       0.54719765053457847     
  0.75630211446173490       0.54700230056457433     
  0.75643540112860497       0.54680702033486606     
  0.75656868779547515       0.54661180982055391     
  0.75670197446234522       0.54641666899675023     
  0.75683526112921540       0.54622159783857627     
  0.75696854779608547       0.54602659632116057     
  0.75710183446295565       0.54583166441964104     
  0.75723512112982572       0.54563680210916465     
  0.75736840779669579       0.54544200936488862     
  0.75750169446356597       0.54524728616197482     
  0.75763498113043604       0.54505263247559954     
  0.75776826779730622       0.54485804828094442     
  0.75790155446417629       0.54466353355320063     
  0.75803484113104647       0.54446908826756901     
  0.75816812779791654       0.54427471239925684     
  0.75830141446478661       0.54408040592348383     
  0.75843470113165679       0.54388616881547658     
  0.75856798779852685       0.54369200105046933     
  0.75870127446539704       0.54349790260370756     
  0.75883456113226710       0.54330387345044440     
  0.75896784779913729       0.54310991356594207     
  0.75910113446600735       0.54291602292547092     
  0.75923442113287742       0.54272220150431172     
  0.75936770779974760       0.54252844927775168     
  0.75950099446661767       0.54233476622108912     
  0.75963428113348785       0.54214115230962978     
  0.75976756780035792       0.54194760751868931     
  0.75990085446722810       0.54175413182359200     
  0.76003414113409817       0.54156072519966825     
  0.76016742780096824       0.54136738762226211     
  0.76030071446783842       0.54117411906672286     
  0.76043400113470849       0.54098091950840843     
  0.76056728780157867       0.54078778892268831     
  0.76070057446844874       0.54059472728493874     
  0.76083386113531892       0.54040173457054463     
  0.76096714780218899       0.54020881075490079     
  0.76110043446905906       0.54001595581341000     
  0.76123372113592924       0.53982316972148447     
  0.76136700780279931       0.53963045245454333     
  0.76150029446966949       0.53943780398801799     
  0.76163358113653956       0.53924522429734545     
  0.76176686780340974       0.53905271335797267     
  0.76190015447027981       0.53886027114535529     
  0.76203344113714988       0.53866789763495782     
  0.76216672780402006       0.53847559280225343     
  0.76230001447089013       0.53828335662272442     
  0.76243330113776031       0.53809118907186060     
  0.76256658780463038       0.53789909012516224     
  0.76269987447150056       0.53770705975813748     
  0.76283316113837063       0.53751509794630292     
  0.76296644780524070       0.53732320466518457     
  0.76309973447211088       0.53713137989031567     
  0.76323302113898095       0.53693962359724112     
  0.76336630780585113       0.53674793576151159     
  0.76349959447272120       0.53655631635868828     
  0.76363288113959138       0.53636476536434008     
  0.76376616780646145       0.53617328275404585     
  0.76389945447333152       0.53598186850339125     
  0.76403274114020170       0.53579052258797222     
  0.76416602780707177       0.53559924498339317     
  0.76429931447394195       0.53540803566526707     
  0.76443260114081202       0.53521689460921473     
  0.76456588780768220       0.53502582179086766     
  0.76469917447455227       0.53483481718586390     
  0.76483246114142234       0.53464388076985170     
  0.76496574780829252       0.53445301251848676     
  0.76509903447516259       0.53426221240743543     
  0.76523232114203277       0.53407148041237029     
  0.76536560780890284       0.53388081650897490     
  0.76549889447577302       0.53369022067293947     
  0.76563218114264309       0.53349969287996446     
  0.76576546780951316       0.53330923310575806     
  0.76589875447638334       0.53311884132603671     
  0.76603204114325341       0.53292851751652748     
  0.76616532781012359       0.53273826165296434     
  0.76629861447699366       0.53254807371109059     
  0.76643190114386384       0.53235795366665806     
  0.76656518781073391       0.53216790149542703     
  0.76669847447760409       0.53197791717316689     
  0.76683176114447416       0.53178800067565557     
  0.76696504781134422       0.53159815197867943     
  0.76709833447821441       0.53140837105803307     
  0.76723162114508447       0.53121865788952038     
  0.76736490781195466       0.53102901244895406     
  0.76749819447882472       0.53083943471215500     
  0.76763148114569490       0.53064992465495309     
  0.76776476781256497       0.53046048225318598     
  0.76789805447943504       0.53027110748270123     
  0.76803134114630522       0.53008180031935315     
  0.76816462781317529       0.52989256073900759     
  0.76829791448004547       0.52970338871753564     
  0.76843120114691554       0.52951428423082014     
  0.76856448781378572       0.52932524725475005     
  0.76869777448065579       0.52913627776522387     
  0.76883106114752586       0.52894737573814932     
  0.76896434781439604       0.52875854114944243     
  0.76909763448126611       0.52856977397502669     
  0.76923092114813629       0.52838107419083624     
  0.76936420781500636       0.52819244177281133     
  0.76949749448187654       0.52800387669690274     
  0.76963078114874661       0.52781537893906927     
  0.76976406781561668       0.52762694847527858     
  0.76989735448248686       0.52743858528150589     
  0.77003064114935693       0.52725028933373641     
  0.77016392781622711       0.52706206060796224     
  0.77029721448309718       0.52687389908018523     
  0.77043050114996736       0.52668580472641680     
  0.77056378781683743       0.52649777752267413     
  0.77069707448370750       0.52630981744498528     
  0.77083036115057768       0.52612192446938588     
  0.77096364781744775       0.52593409857192108     
  0.77109693448431793       0.52574633972864293     
  0.77123022115118800       0.52555864791561324     
  0.77136350781805818       0.52537102310890249     
  0.77149679448492825       0.52518346528458870     
  0.77163008115179832       0.52499597441875923     
  0.77176336781866850       0.52480855048751052     
  0.77189665448553857       0.52462119346694569     
  0.77202994115240875       0.52443390333317752     
  0.77216322781927882       0.52424668006232833     
  0.77229651448614900       0.52405952363052744     
  0.77242980115301907       0.52387243401391281     
  0.77256308781988914       0.52368541118863166     
  0.77269637448675932       0.52349845513083926     
  0.77282966115362939       0.52331156581669946     
  0.77296294782049957       0.52312474322238522     
  0.77309623448736964       0.52293798732407670     
  0.77322952115423982       0.52275129809796295     
  0.77336280782110989       0.52256467552024333     
  0.77349609448797996       0.52237811956712332     
  0.77362938115485014       0.52219163021481774     
  0.77376266782172021       0.52200520743954959     
  0.77389595448859039       0.52181885121755156     
  0.77402924115546046       0.52163256152506410     
  0.77416252782233064       0.52144633833833565     
  0.77429581448920071       0.52126018163362331     
  0.77442910115607078       0.52107409138719296     
  0.77456238782294096       0.52088806757531980     
  0.77469567448981103       0.52070211017428525     
  0.77482896115668121       0.52051621916038138     
  0.77496224782355128       0.52033039450990670     
  0.77509553449042146       0.52014463619917106     
  0.77522882115729153       0.51995894420449051     
  0.77536210782416159       0.51977331850218889     
  0.77549539449103178       0.51958775906860111     
  0.77562868115790184       0.51940226588006899     
  0.77576196782477203       0.51921683891294212     
  0.77589525449164209       0.51903147814357964     
  0.77602854115851228       0.51884618354834933     
  0.77616182782538234       0.51866095510362675     
  0.77629511449225241       0.51847579278579459     
  0.77642840115912259       0.51829069657124771     
  0.77656168782599266       0.51810566643638611     
  0.77669497449286284       0.51792070235761889     
  0.77682826115973291       0.51773580431136412     
  0.77696154782660309       0.51755097227404867     
  0.77709483449347316       0.51736620622210605     
  0.77722812116034334       0.51718150613198055     
  0.77736140782721341       0.51699687198012279     
  0.77749469449408348       0.51681230374299336     
  0.77762798116095366       0.51662780139706033     
  0.77776126782782373       0.51644336491880005     
  0.77789455449469391       0.51625899428469857     
  0.77802784116156398       0.51607468947124835     
  0.77816112782843416       0.51589045045495208     
  0.77829441449530423       0.51570627721231865     
  0.77842770116217430       0.51552216971986919     
  0.77856098782904448       0.51533812795412881     
  0.77869427449591455       0.51515415189163305     
  0.77882756116278473       0.51497024150892712     
  0.77896084782965480       0.51478639678256177     
  0.77909413449652498       0.51460261768909843     
  0.77922742116339505       0.51441890420510517     
  0.77936070783026512       0.51423525630716049     
  0.77949399449713530       0.51405167397184870     
  0.77962728116400537       0.51386815717576495     
  0.77976056783087555       0.51368470589551174     
  0.77989385449774562       0.51350132010769867     
  0.78002714116461580       0.51331799978894577     
  0.78016042783148587       0.51313474491587929     
  0.78029371449835594       0.51295155546513660     
  0.78042700116522612       0.51276843141335993     
  0.78056028783209619       0.51258537273720373     
  0.78069357449896637       0.51240237941332800     
  0.78082686116583644       0.51221945141840164     
  0.78096014783270662       0.51203658872910152     
  0.78109343449957669       0.51185379132211473     
  0.78122672116644676       0.51167105917413447     
  0.78136000783331694       0.51148839226186327     
  0.78149329450018701       0.51130579056201242     
  0.78162658116705719       0.51112325405130044     
  0.78175986783392726       0.51094078270645416     
  0.78189315450079744       0.51075837650421030     
  0.78202644116766751       0.51057603542131291     
  0.78215972783453758       0.51039375943451315     
  0.78229301450140776       0.51021154852057238     
  0.78242630116827783       0.51002940265625951     
  0.78255958783514801       0.50984732181835146     
  0.78269287450201808       0.50966530598363280     
  0.78282616116888826       0.50948335512889920     
  0.78295944783575833       0.50930146923095132     
  0.78309273450262840       0.50911964826660017     
  0.78322602116949858       0.50893789221266350     
  0.78335930783636865       0.50875620104596897     
  0.78349259450323883       0.50857457474335122     
  0.78362588117010890       0.50839301328165409     
  0.78375916783697908       0.50821151663772857     
  0.78389245450384915       0.50803008478843559     
  0.78402574117071921       0.50784871771064222     
  0.78415902783758940       0.50766741538122662     
  0.78429231450445946       0.50748617777707139     
  0.78442560117132965       0.50730500487507046     
  0.78455888783819971       0.50712389665212587     
  0.78469217450506989       0.50694285308514564     
  0.78482546117193996       0.50676187415104779     
  0.78495874783881003       0.50658095982675921     
  0.78509203450568021       0.50640011008921348     
  0.78522532117255028       0.50621932491535226     
  0.78535860783942046       0.50603860428212766     
  0.78549189450629053       0.50585794816649776     
  0.78562518117316071       0.50567735654542945     
  0.78575846784003078       0.50549682939589813     
  0.78589175450690085       0.50531636669488822     
  0.78602504117377103       0.50513596841939035     
  0.78615832784064110       0.50495563454640491     
  0.78629161450751128       0.50477536505294029     
  0.78642490117438135       0.50459515991601334     
  0.78655818784125153       0.50441501911264641     
  0.78669147450812160       0.50423494261987545     
  0.78682476117499167       0.50405493041473948     
  0.78695804784186185       0.50387498247428752     
  0.78709133450873192       0.50369509877557828     
  0.78722462117560210       0.50351527929567630     
  0.78735790784247217       0.50333552401165649     
  0.78749119450934235       0.50315583290059895     
  0.78762448117621242       0.50297620593959536     
  0.78775776784308260       0.50279664310574346     
  0.78789105450995267       0.50261714437615013     
  0.78802434117682274       0.50243770972792923     
  0.78815762784369292       0.50225833913820461     
  0.78829091451056299       0.50207903258410658     
  0.78842420117743317       0.50189979004277452     
  0.78855748784430324       0.50172061149135583     
  0.78869077451117342       0.50154149690700545     
  0.78882406117804349       0.50136244626688786     
  0.78895734784491356       0.50118345954817489     
  0.78909063451178374       0.50100453672804524     
  0.78922392117865381       0.50082567778368803     
  0.78935720784552399       0.50064688269229907     
  0.78949049451239406       0.50046815143108403     
  0.78962378117926424       0.50028948397725337     
  0.78975706784613431       0.50011088030802853     
  0.78989035451300438       0.49993234040063828     
  0.79002364117987456       0.49975386423232043     
  0.79015692784674463       0.49957545178031915     
  0.79029021451361481       0.49939710302188750     
  0.79042350118048488       0.49921881793428724     
  0.79055678784735506       0.49904059649478738     
  0.79069007451422513       0.49886243868066582     
  0.79082336118109520       0.49868434446920762     
  0.79095664784796538       0.49850631383770722     
  0.79108993451483545       0.49832834676346571     
  0.79122322118170563       0.49815044322379326     
  0.79135650784857570       0.49797260319600828     
  0.79148979451544588       0.49779482665743630     
  0.79162308118231595       0.49761711358541233     
  0.79175636784918602       0.49743946395727850     
  0.79188965451605620       0.49726187775038494     
  0.79202294118292627       0.49708435494209019     
  0.79215622784979645       0.49690689550976036     
  0.79228951451666652       0.49672949943077133     
  0.79242280118353670       0.49655216668250479     
  0.79255608785040677       0.49637489724235229     
  0.79268937451727683       0.49619769108771233     
  0.79282266118414702       0.49602054819599117     
  0.79295594785101708       0.49584346854460554     
  0.79308923451788726       0.49566645211097660     
  0.79322252118475733       0.49548949887253668     
  0.79335580785162751       0.49531260880672523     
  0.79348909451849758       0.49513578189098850     
  0.79362238118536765       0.49495901810278276     
  0.79375566785223783       0.49478231741957068     
  0.79388895451910790       0.49460567981882364     
  0.79402224118597808       0.49442910527802125     
  0.79415552785284815       0.49425259377465180     
  0.79428881451971833       0.49407614528620969     
  0.79442210118658840       0.49389975979019862     
  0.79455538785345847       0.49372343726413126     
  0.79468867452032865       0.49354717768552542     
  0.79482196118719872       0.49337098103190979     
  0.79495524785406890       0.49319484728082036     
  0.79508853452093897       0.49301877640980091     
  0.79522182118780915       0.49284276839640184     
  0.79535510785467922       0.49266682321818439     
  0.79548839452154929       0.49249094085271500     
  0.79562168118841947       0.49231512127757032     
  0.79575496785528954       0.49213936447033363     
  0.79588825452215972       0.49196367040859662     
  0.79602154118902979       0.49178803906995922     
  0.79615482785589997       0.49161247043202955     
  0.79628811452277004       0.49143696447242263     
  0.79642140118964011       0.49126152116876259     
  0.79655468785651029       0.49108614049868132     
  0.79668797452338036       0.49091082243981810     
  0.79682126119025054       0.49073556696982018     
  0.79695454785712061       0.49056037406634406     
  0.79708783452399079       0.49038524370705355     
  0.79722112119086086       0.49021017586961985     
  0.79735440785773104       0.49003517053172219     
  0.79748769452460111       0.48986022767104875     
  0.79762098119147118       0.48968534726529500     
  0.79775426785834136       0.48951052929216321     
  0.79788755452521143       0.48933577372936654     
  0.79802084119208161       0.48916108055462348     
  0.79815412785895168       0.48898644974566119     
  0.79828741452582186       0.48881188128021591     
  0.79842070119269193       0.48863737513603012     
  0.79855398785956200       0.48846293129085511     
  0.79868727452643218       0.48828854972245039     
  0.79882056119330225       0.48811423040858271     
  0.79895384786017243       0.48793997332702660     
  0.79908713452704250       0.48776577845556590     
  0.79922042119391268       0.48759164577199104     
  0.79935370786078275       0.48741757525410134     
  0.79948699452765282       0.48724356687970277     
  0.79962028119452300       0.48706962062661041     
  0.79975356786139307       0.48689573647264661     
  0.79988685452826325       0.48672191439564266     
  0.80002014119513332       0.48654815437343546     
  0.80015342786200350       0.48637445638387250     
  0.80028671452887357       0.48620082040480800     
  0.80042000119574364       0.48602724641410439     
  0.80055328786261382       0.48585373438962953     
  0.80068657452948389       0.48568028430926441     
  0.80081986119635407       0.48550689615089365     
  0.80095314786322414       0.48533356989240989     
  0.80108643453009432       0.48516030551171568     
  0.80121972119696439       0.48498710298672093     
  0.80135300786383445       0.48481396229534263     
  0.80148629453070463       0.48464088341550554     
  0.80161958119757470       0.48446786632514444     
  0.80175286786444488       0.48429491100219829     
  0.80188615453131495       0.48412201742461725     
  0.80201944119818513       0.48394918557035810     
  0.80215272786505520       0.48377641541738514     
  0.80228601453192527       0.48360370694367066     
  0.80241930119879545       0.48343106012719600     
  0.80255258786566552       0.48325847494594848     
  0.80268587453253570       0.48308595137792465     
  0.80281916119940577       0.48291348940112838     
  0.80295244786627595       0.48274108899357127     
  0.80308573453314602       0.48256875013327377     
  0.80321902120001609       0.48239647279826281     
  0.80335230786688627       0.48222425696657395     
  0.80348559453375634       0.48205210261624942     
  0.80361888120062652       0.48188000972534173     
  0.80375216786749659       0.48170797827190870     
  0.80388545453436677       0.48153600823401765     
  0.80401874120123684       0.48136409958974324     
  0.80415202786810691       0.48119225231716678     
  0.80428531453497709       0.48102046639437956     
  0.80441860120184716       0.48084874179947962     
  0.80455188786871734       0.48067707851057162     
  0.80468517453558741       0.48050547650577086     
  0.80481846120245759       0.48033393576319711     
  0.80495174786932766       0.48016245626098103     
  0.80508503453619773       0.47999103797725878     
  0.80521832120306791       0.47981968089017579     
  0.80535160786993798       0.47964838497788481     
  0.80548489453680816       0.47947715021854626     
  0.80561818120367823       0.47930597659032692     
  0.80575146787054841       0.47913486407140465     
  0.80588475453741848       0.47896381263996407     
  0.80601804120428855       0.47879282227419445     
  0.80615132787115873       0.47862189295229701     
  0.80628461453802880       0.47845102465247785     
  0.80641790120489898       0.47828021735295306     
  0.80655118787176905       0.47810947103194429     
  0.80668447453863923       0.47793878566768316     
  0.80681776120550930       0.47776816123840715     
  0.80695104787237937       0.47759759772236354     
  0.80708433453924955       0.47742709509780423     
  0.80721762120611962       0.47725665334299283     
  0.80735090787298980       0.47708627243619761     
  0.80748419453985987       0.47691595235569573     
  0.80761748120673005       0.47674569307977277     
  0.80775076787360012       0.47657549458672099     
  0.80788405454047030       0.47640535685484042     
  0.80801734120734037       0.47623527986243974     
  0.80815062787421044       0.47606526358783519     
  0.80828391454108062       0.47589530800934987     
  0.80841720120795069       0.47572541310531469     
  0.80855048787482087       0.47555557885406896     
  0.80868377454169094       0.47538580523396073     
  0.80881706120856112       0.47521609222334271     
  0.80895034787543119       0.47504643980057859     
  0.80908363454230126       0.47487684794403873     
  0.80921692120917144       0.47470731663209842     
  0.80935020787604151       0.47453784584314634     
  0.80948349454291169       0.47436843555557345     
  0.80961678120978176       0.47419908574778152     
  0.80975006787665194       0.47402979639817938     
  0.80988335454352200       0.47386056748518252     
  0.81001664121039207       0.47369139898721596     
  0.81014992787726225       0.47352229088271003     
  0.81028321454413232       0.47335324315010546     
  0.81041650121100250       0.47318425576784823     
  0.81054978787787257       0.47301532871439472     
  0.81068307454474275       0.47284646196820618     
  0.81081636121161282       0.47267765550775270     
  0.81094964787848289       0.47250890931151351     
  0.81108293454535307       0.47234022335797277     
  0.81121622121222314       0.47217159762562422     
  0.81134950787909332       0.47200303209296907     
  0.81148279454596339       0.47183452673851572     
  0.81161608121283357       0.47166608154078021     
  0.81174936787970364       0.47149769647828660     
  0.81188265454657371       0.47132937152956700     
  0.81201594121344389       0.47116110667316002     
  0.81214922788031396       0.47099290188761245     
  0.81228251454718414       0.47082475715147942     
  0.81241580121405421       0.47065667244332360     
  0.81254908788092439       0.47048864774171339     
  0.81268237454779446       0.47032068302522750     
  0.81281566121466453       0.47015277827245167     
  0.81294894788153471       0.46998493346197695     
  0.81308223454840478       0.46981714857240542     
  0.81321552121527496       0.46964942358234496     
  0.81334880788214503       0.46948175847040985     
  0.81348209454901521       0.46931415321522585     
  0.81361538121588528       0.46914660779542228     
  0.81374866788275535       0.46897912218963850     
  0.81388195454962553       0.46881169637652031     
  0.81401524121649560       0.46864433033472208     
  0.81414852788336578       0.46847702404290548     
  0.81428181455023585       0.46830977747973895     
  0.81441510121710603       0.46814259062389940     
  0.81454838788397610       0.46797546345407226     
  0.81468167455084617       0.46780839594894880     
  0.81481496121771635       0.46764138808722788     
  0.81494824788458642       0.46747443984761722     
  0.81508153455145660       0.46730755120883211     
  0.81521482121832667       0.46714072214959446     
  0.81534810788519685       0.46697395264863500     
  0.81548139455206692       0.46680724268468970     
  0.81561468121893699       0.46664059223650556     
  0.81574796788580717       0.46647400128283395     
  0.81588125455267724       0.46630746980243615     
  0.81601454121954742       0.46614099777407941     
  0.81614782788641749       0.46597458517654006     
  0.81628111455328767       0.46580823198860061     
  0.81641440122015774       0.46564193818905136     
  0.81654768788702781       0.46547570375669151     
  0.81668097455389799       0.46530952867032666     
  0.81681426122076806       0.46514341290876932     
  0.81694754788763824       0.46497735645084065     
  0.81708083455450831       0.46481135927537026     
  0.81721412122137849       0.46464542136119308     
  0.81734740788824856       0.46447954268715297     
  0.81748069455511863       0.46431372323210157     
  0.81761398122198881       0.46414796297489713     
  0.81774726788885888       0.46398226189440567     
  0.81788055455572906       0.46381661996950141     
  0.81801384122259913       0.46365103717906619     
  0.81814712788946931       0.46348551350198736     
  0.81828041455633937       0.46332004891716283     
  0.81841370122320956       0.46315464340349599     
  0.81854698789007962       0.46298929693989843     
  0.81868027455694969       0.46282400950528901     
  0.81881356122381987       0.46265878107859437     
  0.81894684789068994       0.46249361163874897     
  0.81908013455756012       0.46232850116469348     
  0.81921342122443019       0.46216344963537737     
  0.81934670789130037       0.46199845702975784     
  0.81947999455817044       0.46183352332679928     
  0.81961328122504051       0.46166864850547212     
  0.81974656789191069       0.46150383254475552     
  0.81987985455878076       0.46133907542363717     
  0.82001314122565094       0.46117437712111042     
  0.82014642789252101       0.46100973761617764     
  0.82027971455939119       0.46084515688784727     
  0.82041300122626126       0.46068063491513661     
  0.82054628789313133       0.46051617167706865     
  0.82067957456000151       0.46035176715267639     
  0.82081286122687158       0.46018742132099860     
  0.82094614789374176       0.46002313416108159     
  0.82107943456061183       0.45985890565197857     
  0.82121272122748201       0.45969473577275294     
  0.82134600789435208       0.45953062450247256     
  0.82147929456122215       0.45936657182021395     
  0.82161258122809233       0.45920257770506140     
  0.82174586789496240       0.45903864213610657     
  0.82187915456183258       0.45887476509244762     
  0.82201244122870265       0.45871094655319128     
  0.82214572789557283       0.45854718649745169     
  0.82227901456244290       0.45838348490434977     
  0.82241230122931297       0.45821984175301428     
  0.82254558789618315       0.45805625702258163     
  0.82267887456305322       0.45789273069219494     
  0.82281216122992340       0.45772926274100612     
  0.82294544789679347       0.45756585314817300     
  0.82307873456366365       0.45740250189286136     
  0.82321202123053372       0.45723920895424519     
  0.82334530789740379       0.45707597431150560     
  0.82347859456427397       0.45691279794382966     
  0.82361188123114404       0.45674967983041381     
  0.82374516789801422       0.45658661995046163     
  0.82387845456488429       0.45642361828318290     
  0.82401174123175447       0.45626067480779597     
  0.82414502789862454       0.45609778950352586     
  0.82427831456549461       0.45593496234960568     
  0.82441160123236479       0.45577219332527585     
  0.82454488789923486       0.45560948240978405     
  0.82467817456610504       0.45544682958238464     
  0.82481146123297511       0.45528423482234004     
  0.82494474789984529       0.45512169810892056     
  0.82507803456671536       0.45495921942140383     
  0.82521132123358543       0.45479679873907403     
  0.82534460790045561       0.45463443604122361     
  0.82547789456732568       0.45447213130715114     
  0.82561118123419586       0.45430988451616333     
  0.82574446790106593       0.45414769564757568     
  0.82587775456793611       0.45398556468070944     
  0.82601104123480618       0.45382349159489271     
  0.82614432790167625       0.45366147636946336     
  0.82627761456854643       0.45349951898376234     
  0.82641090123541650       0.45333761941714440     
  0.82654418790228668       0.45317577764896516     
  0.82667747456915674       0.45301399365859180     
  0.82681076123602693       0.45285226742539747     
  0.82694404790289699       0.45269059892876223     
  0.82707733456976706       0.45252898814807463     
  0.82721062123663724       0.45236743506272942     
  0.82734390790350731       0.45220593965212991     
  0.82747719457037749       0.45204450189568540     
  0.82761048123724756       0.45188312177281370     
  0.82774376790411774       0.45172179926293887     
  0.82787705457098781       0.45156053434549437     
  0.82801034123785788       0.45139932699991780     
  0.82814362790472806       0.45123817720565718     
  0.82827691457159813       0.45107708494216670     
  0.82841020123846831       0.45091605018890724     
  0.82854348790533838       0.45075507292534678     
  0.82867677457220856       0.45059415313096240     
  0.82881006123907863       0.45043329078523764     
  0.82894334790594881       0.45027248586766244     
  0.82907663457281888       0.45011173835773588     
  0.82920992123968895       0.44995104823496301     
  0.82934320790655913       0.44979041547885557     
  0.82947649457342920       0.44962984006893392     
  0.82960978124029938       0.44946932198472650     
  0.82974306790716945       0.44930886120576691     
  0.82987635457403963       0.44914845771159662     
  0.83000964124090970       0.44898811148176632     
  0.83014292790777977       0.44882782249583142     
  0.83027621457464995       0.44866759073335583     
  0.83040950124152002       0.44850741617391077     
  0.83054278790839020       0.44834729879707524     
  0.83067607457526027       0.44818723858243431     
  0.83080936124213045       0.44802723550958107     
  0.83094264790900052       0.44786728955811567     
  0.83107593457587059       0.44770740070764642     
  0.83120922124274077       0.44754756893778719     
  0.83134250790961084       0.44738779422816027     
  0.83147579457648102       0.44722807655839553     
  0.83160908124335109       0.44706841590812946     
  0.83174236791022127       0.44690881225700596     
  0.83187565457709134       0.44674926558467609     
  0.83200894124396141       0.44658977587079884     
  0.83214222791083159       0.44643034309503893     
  0.83227551457770166       0.44627096723706994     
  0.83240880124457184       0.44611164827657229     
  0.83254208791144191       0.44595238619323324     
  0.83267537457831209       0.44579318096674830     
  0.83280866124518216       0.44563403257681777     
  0.83294194791205223       0.44547494100315282     
  0.83307523457892241       0.44531590622546813     
  0.83320852124579248       0.44515692822348923     
  0.83334180791266266       0.44499800697694569     
  0.83347509457953273       0.44483914246557665     
  0.83360838124640291       0.44468033466912593     
  0.83374166791327298       0.44452158356734855     
  0.83387495458014305       0.44436288914000288     
  0.83400824124701323       0.44420425136685648     
  0.83414152791388330       0.44404567022768360     
  0.83427481458075348       0.44388714570226551     
  0.83440810124762355       0.44372867777039215     
  0.83454138791449373       0.44357026641185815     
  0.83467467458136380       0.44341191160646720     
  0.83480796124823387       0.44325361333403013     
  0.83494124791510405       0.44309537157436329     
  0.83507453458197411       0.44293718630729306     
  0.83520782124884430       0.44277905751265134     
  0.83534110791571436       0.44262098517027676     
  0.83547439458258455       0.44246296926001577     
  0.83560768124945461       0.44230500976172188     
  0.83574096791632468       0.44214710665525675     
  0.83587425458319486       0.44198925992048710     
  0.83600754125006493       0.44183146953728963     
  0.83614082791693511       0.44167373548554539     
  0.83627411458380518       0.44151605774514496     
  0.83640740125067536       0.44135843629598398     
  0.83654068791754543       0.44120087111796763     
  0.83667397458441550       0.44104336219100687     
  0.83680726125128568       0.44088590949501844     
  0.83694054791815575       0.44072851300992927     
  0.83707383458502593       0.44057117271567164     
  0.83720712125189600       0.44041388859218517     
  0.83734040791876618       0.44025666061941676     
  0.83747369458563625       0.44009948877732069     
  0.83760698125250632       0.43994237304585809     
  0.83774026791937650       0.43978531340499771     
  0.83787355458624657       0.43962830983471479     
  0.83800684125311675       0.43947136231499156     
  0.83814012791998682       0.43931447082581843     
  0.83827341458685700       0.43915763534719232     
  0.83840670125372707       0.43900085585911702     
  0.83853998792059714       0.43884413234160491     
  0.83867327458746732       0.43868746477467269     
  0.83880656125433739       0.43853085313834750     
  0.83893984792120757       0.43837429741266154     
  0.83907313458807764       0.43821779757765389     
  0.83920642125494782       0.43806135361337206     
  0.83933970792181789       0.43790496549987001     
  0.83947299458868807       0.43774863321720903     
  0.83960628125555814       0.43759235674545749     
  0.83973956792242821       0.43743613606469045     
  0.83987285458929839       0.43727997115499051     
  0.84000614125616846       0.43712386199644720     
  0.84013942792303864       0.43696780856915762     
  0.84027271458990871       0.43681181085322524     
  0.84040600125677889       0.43665586882876128     
  0.84053928792364896       0.43649998247588362     
  0.84067257459051903       0.43634415177471764     
  0.84080586125738921       0.43618837670539545     
  0.84093914792425928       0.43603265724805651     
  0.84107243459112946       0.43587699338284674     
  0.84120572125799953       0.43572138508991970     
  0.84133900792486971       0.43556583234943702     
  0.84147229459173978       0.43541033514156496     
  0.84160558125860985       0.43525489344647939     
  0.84173886792548003       0.43509950724436103     
  0.84187215459235010       0.43494417651540024     
  0.84200544125922028       0.43478890123979158     
  0.84213872792609035       0.43463368139773934     
  0.84227201459296053       0.43447851696945267     
  0.84240530125983060       0.43432340793514901     
  0.84253858792670067       0.43416835427505313     
  0.84267187459357085       0.43401335596939522     
  0.84280516126044092       0.43385841299841488     
  0.84293844792731110       0.43370352534235668     
  0.84307173459418117       0.43354869298147397     
  0.84320502126105135       0.43339391589602511     
  0.84333830792792142       0.43323919406627787     
  0.84347159459479149       0.43308452747250481     
  0.84360488126166167       0.43292991609498727     
  0.84373816792853173       0.43277535991401200     
  0.84387145459540192       0.43262085890987501     
  0.84400474126227198       0.43246641306287814     
  0.84413802792914217       0.43231202235332855     
  0.84427131459601223       0.43215768676154354     
  0.84440460126288230       0.43200340626784528     
  0.84453788792975248       0.43184918085256419     
  0.84467117459662255       0.43169501049603687     
  0.84480446126349273       0.43154089517860683     
  0.84493774793036280       0.43138683488062646     
  0.84507103459723298       0.43123282958245079     
  0.84520432126410305       0.43107887926444843     
  0.84533760793097312       0.43092498390698863     
  0.84547089459784330       0.43077114349045198     
  0.84560418126471337       0.43061735799522372     
  0.84573746793158355       0.43046362740169686     
  0.84587075459845362       0.43030995169027086     
  0.84600404126532380       0.43015633084135474     
  0.84613732793219387       0.43000276483535976     
  0.84627061459906394       0.42984925365270926     
  0.84640390126593412       0.42969579727382939     
  0.84653718793280419       0.42954239567915625     
  0.84667047459967437       0.42938904884913126     
  0.84680376126654444       0.42923575676420384     
  0.84693704793341462       0.42908251940482872     
  0.84707033460028469       0.42892933675146999     
  0.84720362126715476       0.42877620878459771     
  0.84733690793402494       0.42862313548468750     
  0.84747019460089501       0.42847011683222430     
  0.84760348126776519       0.42831715280769794     
  0.84773676793463526       0.42816424339160669     
  0.84787005460150544       0.42801138856445503     
  0.84800334126837551       0.42785858830675477     
  0.84813662793524558       0.42770584259902461     
  0.84826991460211576       0.42755315142178990     
  0.84840320126898583       0.42740051475558244     
  0.84853648793585601       0.42724793258094290     
  0.84866977460272608       0.42709540487841774     
  0.84880306126959626       0.42694293162855945     
  0.84893634793646633       0.42679051281192854     
  0.84906963460333640       0.42663814840909225     
  0.84920292127020658       0.42648583840062548     
  0.84933620793707665       0.42633358276710787     
  0.84946949460394683       0.42618138148912921     
  0.84960278127081690       0.42602923454728298     
  0.84973606793768708       0.42587714192217174     
  0.84986935460455715       0.42572510359440485     
  0.85000264127142733       0.42557311954459742     
  0.85013592793829740       0.42542118975337206     
  0.85026921460516747       0.42526931420135849     
  0.85040250127203765       0.42511749286919287     
  0.85053578793890772       0.42496572573751956     
  0.85066907460577790       0.42481401278698783     
  0.85080236127264797       0.42466235399825558     
  0.85093564793951815       0.42451074935198652     
  0.85106893460638822       0.42435919882885276     
  0.85120222127325829       0.42420770240953071     
  0.85133550794012847       0.42405626007470543     
  0.85146879460699854       0.42390487180506986     
  0.85160208127386872       0.42375353758132167     
  0.85173536794073879       0.42360225738416662     
  0.85186865460760897       0.42345103119431726     
  0.85200194127447904       0.42329985899249317     
  0.85213522794134910       0.42314874075941894     
  0.85226851460821929       0.42299767647582953     
  0.85240180127508935       0.42284666612246402     
  0.85253508794195954       0.42269570968006909     
  0.85266837460882960       0.42254480712939929     
  0.85280166127569978       0.42239395845121391     
  0.85293494794256985       0.42224316362628128     
  0.85306823460943992       0.42209242263537522     
  0.85320152127631010       0.42194173545927732     
  0.85333480794318017       0.42179110207877540     
  0.85346809461005035       0.42164052247466394     
  0.85360138127692042       0.42148999662774495     
  0.85373466794379060       0.42133952451882756     
  0.85386795461066067       0.42118910612872645     
  0.85400124127753074       0.42103874143826431     
  0.85413452794440092       0.42088843042827023     
  0.85426781461127099       0.42073817307958022     
  0.85440110127814117       0.42058796937303650     
  0.85453438794501124       0.42043781928948992     
  0.85466767461188142       0.42028772280979537     
  0.85480096127875149       0.42013767991481776     
  0.85493424794562156       0.41998769058542673     
  0.85506753461249174       0.41983775480249785     
  0.85520082127936181       0.41968787254691731     
  0.85533410794623199       0.41953804379957482     
  0.85546739461310206       0.41938826854136696     
  0.85560068127997224       0.41923854675319894     
  0.85573396794684231       0.41908887841598186     
  0.85586725461371238       0.41893926351063304     
  0.85600054128058256       0.41878970201807708     
  0.85613382794745263       0.41864019391924701     
  0.85626711461432281       0.41849073919507940     
  0.85640040128119288       0.41834133782652083     
  0.85653368794806306       0.41819198979452188     
  0.85666697461493313       0.41804269508004221     
  0.85680026128180320       0.41789345366404734     
  0.85693354794867338       0.41774426552750965     
  0.85706683461554345       0.41759513065140719     
  0.85720012128241363       0.41744604901672783     
  0.85733340794928370       0.41729702060446239     
  0.85746669461615388       0.41714804539561162     
  0.85759998128302395       0.41699912337118100     
  0.85773326794989402       0.41685025451218438     
  0.85786655461676420       0.41670143879964083     
  0.85799984128363427       0.41655267621457748     
  0.85813312795050445       0.41640396673802726     
  0.85826641461737452       0.41625531035103142     
  0.85839970128424470       0.41610670703463587     
  0.85853298795111477       0.41595815676989401     
  0.85866627461798484       0.41580965953786736     
  0.85879956128485502       0.41566121531962225     
  0.85893284795172509       0.41551282409623319     
  0.85906613461859527       0.41536448584878111     
  0.85919942128546534       0.41521620055835290     
  0.85933270795233552       0.41506796820604303     
  0.85946599461920559       0.41491978877295282     
  0.85959928128607566       0.41477166224018991     
  0.85973256795294584       0.41462358858886794     
  0.85986585461981591       0.41447556780010897     
  0.85999914128668609       0.41432759985504075     
  0.86013242795355616       0.41417968473479833     
  0.86026571462042634       0.41403182242052294     
  0.86039900128729641       0.41388401289336263     
  0.86053228795416659       0.41373625613447185     
  0.86066557462103666       0.41358855212501366     
  0.86079886128790672       0.41344090084615515     
  0.86093214795477691       0.41329330227907130     
  0.86106543462164697       0.41314575640494422     
  0.86119872128851715       0.41299826320496275     
  0.86133200795538722       0.41285082266032280     
  0.86146529462225740       0.41270343475222454     
  0.86159858128912747       0.41255609946187810     
  0.86173186795599754       0.41240881677049790     
  0.86186515462286772       0.41226158665930657     
  0.86199844128973779       0.41211440910953245     
  0.86213172795660797       0.41196728410241151     
  0.86226501462347804       0.41182021161918569     
  0.86239830129034822       0.41167319164110416     
  0.86253158795721829       0.41152622414942186     
  0.86266487462408836       0.41137930912540110     
  0.86279816129095854       0.41123244655031227     
  0.86293144795782861       0.41108563640542839     
  0.86306473462469879       0.41093887867203460     
  0.86319802129156886       0.41079217333141765     
  0.86333130795843904       0.41064552036487434     
  0.86346459462530911       0.41049891975370689     
  0.86359788129217918       0.41035237147922449     
  0.86373116795904936       0.41020587552274240     
  0.86386445462591943       0.41005943186558319     
  0.86399774129278961       0.40991304048907595     
  0.86413102795965968       0.40976670137455645     
  0.86426431462652986       0.40962041450336700     
  0.86439760129339993       0.40947417985685725     
  0.86453088796027000       0.40932799741638165     
  0.86466417462714018       0.40918186716330268     
  0.86479746129401025       0.40903578907899035     
  0.86493074796088043       0.40888976314481978     
  0.86506403462775050       0.40874378934217365     
  0.86519732129462068       0.40859786765244044     
  0.86533060796149075       0.40845199805701538     
  0.86546389462836082       0.40830618053730156     
  0.86559718129523100       0.40816041507470707     
  0.86573046796210107       0.40801470165064851     
  0.86586375462897125       0.40786904024654702     
  0.86599704129584132       0.40772343084383195     
  0.86613032796271150       0.40757787342393859     
  0.86626361462958157       0.40743236796830828     
  0.86639690129645164       0.40728691445839060     
  0.86653018796332182       0.40714151287564082     
  0.86666347463019189       0.40699616320151999     
  0.86679676129706207       0.40685086541749715     
  0.86693004796393214       0.40670561950504802     
  0.86706333463080232       0.40656042544565363     
  0.86719662129767239       0.40641528322080278     
  0.86732990796454246       0.40627019281198956     
  0.86746319463141264       0.40612515420071671     
  0.86759648129828271       0.40598016736849130     
  0.86772976796515289       0.40583523229682950     
  0.86786305463202296       0.40569034896725120     
  0.86799634129889314       0.40554551736128586     
  0.86812962796576321       0.40540073746046668     
  0.86826291463263328       0.40525600924633515     
  0.86839620129950346       0.40511133270044009     
  0.86852948796637353       0.40496670780433441     
  0.86866277463324371       0.40482213453957971     
  0.86879606130011378       0.40467761288774362     
  0.86892934796698396       0.40453314283040048     
  0.86906263463385403       0.40438872434913020     
  0.86919592130072409       0.40424435742552084     
  0.86932920796759428       0.40410004204116534     
  0.86946249463446434       0.40395577817766437     
  0.86959578130133453       0.40381156581662508     
  0.86972906796820459       0.40366740493966119     
  0.86986235463507477       0.40352329552839272     
  0.86999564130194484       0.40337923756444588     
  0.87012892796881491       0.40323523102945491     
  0.87026221463568509       0.40309127590505828     
  0.87039550130255516       0.40294737217290272     
  0.87052878796942534       0.40280351981464141     
  0.87066207463629541       0.40265971881193396     
  0.87079536130316559       0.40251596914644555     
  0.87092864797003566       0.40237227079984966     
  0.87106193463690584       0.40222862375382468     
  0.87119522130377591       0.40208502799005591     
  0.87132850797064598       0.40194148349023628     
  0.87146179463751616       0.40179799023606477     
  0.87159508130438623       0.40165454820924557     
  0.87172836797125641       0.40151115739149096     
  0.87186165463812648       0.40136781776451863     
  0.87199494130499666       0.40122452931005415     
  0.87212822797186673       0.40108129200982823     
  0.87226151463873680       0.40093810584557976     
  0.87239480130560698       0.40079497079905202     
  0.87252808797247705       0.40065188685199599     
  0.87266137463934723       0.40050885398616909     
  0.87279466130621730       0.40036587218333575     
  0.87292794797308748       0.40022294142526593     
  0.87306123463995755       0.40008006169373755     
  0.87319452130682762       0.39993723297053207     
  0.87332780797369780       0.39979445523744073     
  0.87346109464056787       0.39965172847626096     
  0.87359438130743805       0.39950905266879311     
  0.87372766797430812       0.39936642779684861     
  0.87386095464117830       0.39922385384224290     
  0.87399424130804837       0.39908133078679853     
  0.87412752797491844       0.39893885861234335     
  0.87426081464178862       0.39879643730071390     
  0.87439410130865869       0.39865406683375210     
  0.87452738797552887       0.39851174719330562     
  0.87466067464239894       0.39836947836123004     
  0.87479396130926912       0.39822726031938588     
  0.87492724797613919       0.39808509304964129     
  0.87506053464300926       0.39794297653387106     
  0.87519382130987944       0.39780091075395480     
  0.87532710797674951       0.39765889569178098     
  0.87546039464361969       0.39751693132924248     
  0.87559368131048976       0.39737501764823929     
  0.87572696797735994       0.39723315463067854     
  0.87586025464423001       0.39709134225847315     
  0.87599354131110008       0.39694958051354273     
  0.87612682797797026       0.39680786937781248     
  0.87626011464484033       0.39666620883321596     
  0.87639340131171051       0.39652459886169183     
  0.87652668797858058       0.39638303944518455     
  0.87665997464545076       0.39624153056564632     
  0.87679326131232083       0.39610007220503557     
  0.87692654797919090       0.39595866434531701     
  0.87705983464606108       0.39581730696846162     
  0.87719312131293115       0.39567600005644654     
  0.87732640797980133       0.39553474359125618     
  0.87745969464667140       0.39539353755488110     
  0.87759298131354158       0.39525238192931805     
  0.87772626798041165       0.39511127669656942     
  0.87785955464728171       0.39497022183864616     
  0.87799284131415190       0.39482921733756310     
  0.87812612798102196       0.39468826317534383     
  0.87825941464789214       0.39454735933401647     
  0.87839270131476221       0.39440650579561670     
  0.87852598798163239       0.39426570254218696     
  0.87865927464850246       0.39412494955577415     
  0.87879256131537253       0.39398424681843380     
  0.87892584798224271       0.39384359431222671     
  0.87905913464911278       0.39370299201921966     
  0.87919242131598296       0.39356243992148743     
  0.87932570798285303       0.39342193800110992     
  0.87945899464972321       0.39328148624017301     
  0.87959228131659328       0.39314108462077035     
  0.87972556798346335       0.39300073312500117     
  0.87985885465033353       0.39286043173497115     
  0.87999214131720360       0.39272018043279316     
  0.88012542798407378       0.39257997920058446     
  0.88025871465094385       0.39243982802047112     
  0.88039200131781403       0.39229972687458320     
  0.88052528798468410       0.39215967574506055     
  0.88065857465155428       0.39201967461404480     
  0.88079186131842435       0.39187972346368799     
  0.88092514798529442       0.39173982227614551     
  0.88105843465216460       0.39159997103358229     
  0.88119172131903467       0.39146016971816727     
  0.88132500798590485       0.39132041831207537     
  0.88145829465277492       0.39118071679748995     
  0.88159158131964510       0.39104106515659903     
  0.88172486798651517       0.39090146337159865     
  0.88185815465338524       0.39076191142468902     
  0.88199144132025542       0.39062240929807818     
  0.88212472798712549       0.39048295697398033     
  0.88225801465399567       0.39034355443461588     
  0.88239130132086574       0.39020420166221165     
  0.88252458798773592       0.39006489863899946     
  0.88265787465460599       0.38992564534722135     
  0.88279116132147606       0.38978644176912153     
  0.88292444798834624       0.38964728788695174     
  0.88305773465521631       0.38950818368297152     
  0.88319102132208649       0.38936912913944466     
  0.88332430798895656       0.38923012423864295     
  0.88345759465582674       0.38909116896284363     
  0.88359088132269681       0.38895226329433036     
  0.88372416798956688       0.38881340721539354     
  0.88385745465643706       0.38867460070832954     
  0.88399074132330713       0.38853584375544098     
  0.88412402799017731       0.38839713633903761     
  0.88425731465704738       0.38825847844143274     
  0.88439060132391756       0.38811987004495052     
  0.88452388799078763       0.38798131113191803     
  0.88465717465765770       0.38784280168466917     
  0.88479046132452788       0.38770434168554441     
  0.88492374799139795       0.38756593111689208     
  0.88505703465826813       0.38742756996106420     
  0.88519032132513820       0.38728925820042048     
  0.88532360799200838       0.38715099581732704     
  0.88545689465887845       0.38701278279415552     
  0.88559018132574852       0.38687461911328519     
  0.88572346799261870       0.38673650475709953     
  0.88585675465948877       0.38659843970799079     
  0.88599004132635895       0.38646042394835523     
  0.88612332799322902       0.38632245746059735     
  0.88625661466009920       0.38618454022712589     
  0.88638990132696927       0.38604667223035893     
  0.88652318799383933       0.38590885345271631     
  0.88665647466070951       0.38577108387662856     
  0.88678976132757958       0.38563336348453026     
  0.88692304799444976       0.38549569225886138     
  0.88705633466131983       0.38535807018207147     
  0.88718962132819001       0.38522049723661284     
  0.88732290799506008       0.38508297340494646     
  0.88745619466193015       0.38494549866953792     
  0.88758948132880033       0.38480807301285908     
  0.88772276799567040       0.38467069641739082     
  0.88785605466254058       0.38453336886561645     
  0.88798934132941065       0.38439609034002825     
  0.88812262799628083       0.38425886082312249     
  0.88825591466315090       0.38412168029740473     
  0.88838920133002097       0.38398454874538407     
  0.88852248799689115       0.38384746614957649     
  0.88865577466376122       0.38371043249250553     
  0.88878906133063140       0.38357344775669872     
  0.88892234799750147       0.38343651192469203     
  0.88905563466437165       0.38329962497902609     
  0.88918892133124172       0.38316278690224931     
  0.88932220799811179       0.38302599767691453     
  0.88945549466498197       0.38288925728558237     
  0.88958878133185204       0.38275256571081812     
  0.88972206799872222       0.38261592293519464     
  0.88985535466559229       0.38247932894129089     
  0.88998864133246247       0.38234278371169128     
  0.89012192799933254       0.38220628722898725     
  0.89025521466620261       0.38206983947577572     
  0.89038850133307279       0.38193344043466015     
  0.89052178799994286       0.38179709008825008     
  0.89065507466681304       0.38166078841916229     
  0.89078836133368311       0.38152453541001763     
  0.89092164800055329       0.38138833104344494     
  0.89105493466742336       0.38125217530207944     
  0.89118822133429354       0.38111606816856125     
  0.89132150800116361       0.38098000962553691     
  0.89145479466803368       0.38084399965566029     
  0.89158808133490386       0.38070803824158972     
  0.89172136800177393       0.38057212536599216     
  0.89185465466864411       0.38043626101153727     
  0.89198794133551418       0.38030044516090472     
  0.89212122800238436       0.38016467779677776     
  0.89225451466925443       0.38002895890184685     
  0.89238780133612450       0.37989328845880843     
  0.89252108800299468       0.37975766645036418     
  0.89265437466986475       0.37962209285922449     
  0.89278766133673493       0.37948656766810296     
  0.89292094800360500       0.37935109085972113     
  0.89305423467047518       0.37921566241680665     
  0.89318752133734525       0.37908028232209207     
  0.89332080800421532       0.37894495055831828     
  0.89345409467108550       0.37880966710822972     
  0.89358738133795557       0.37867443195457851     
  0.89372066800482575       0.37853924508012377     
  0.89385395467169582       0.37840410646762940     
  0.89398724133856600       0.37826901609986480     
  0.89412052800543607       0.37813397395960796     
  0.89425381467230614       0.37799898002964000     
  0.89438710133917632       0.37786403429275134     
  0.89452038800604639       0.37772913673173553     
  0.89465367467291657       0.37759428732939454     
  0.89478696133978664       0.37745948606853502     
  0.89492024800665682       0.37732473293197183     
  0.89505353467352688       0.37719002790252293     
  0.89518682134039695       0.37705537096301450     
  0.89532010800726713       0.37692076209627828     
  0.89545339467413720       0.37678620128515267     
  0.89558668134100738       0.37665168851248093     
  0.89571996800787745       0.37651722376111413     
  0.89585325467474763       0.37638280701390758     
  0.89598654134161770       0.37624843825372489     
  0.89611982800848777       0.37611411746343398     
  0.89625311467535795       0.37597984462590894     
  0.89638640134222802       0.37584561972403169     
  0.89651968800909820       0.37571144274068835     
  0.89665297467596827       0.37557731365877178     
  0.89678626134283845       0.37544323246118166     
  0.89691954800970852       0.37530919913082311     
  0.89705283467657859       0.37517521365060713     
  0.89718612134344877       0.37504127600345144     
  0.89731940801031884       0.37490738617227903     
  0.89745269467718902       0.37477354414002029     
  0.89758598134405909       0.37463974988961002     
  0.89771926801092927       0.37450600340399076     
  0.89785255467779934       0.37437230466611038     
  0.89798584134466941       0.37423865365892228     
  0.89811912801153959       0.37410505036538699     
  0.89825241467840966       0.37397149476847064     
  0.89838570134527984       0.37383798685114489     
  0.89851898801214991       0.37370452659638909     
  0.89865227467902009       0.37357111398718590     
  0.89878556134589016       0.37343774900652765     
  0.89891884801276023       0.37330443163741001     
  0.89905213467963041       0.37317116186283583     
  0.89918542134650048       0.37303793966581289     
  0.89931870801337066       0.37290476502935699     
  0.89945199468024073       0.37277163793648882     
  0.89958528134711091       0.37263855837023463     
  0.89971856801398098       0.37250552631362716     
  0.89985185468085105       0.37237254174970696     
  0.89998514134772123       0.37223960466151701     
  0.90011842801459130       0.37210671503211018     
  0.90025171468146148       0.37197387284454175     
  0.90038500134833155       0.37184107808187677     
  0.90051828801520173       0.37170833072718285     
  0.90065157468207180       0.37157563076353600     
  0.90078486134894187       0.37144297817401845     
  0.90091814801581205       0.37131037294171593     
  0.90105143468268212       0.37117781504972308     
  0.90118472134955230       0.37104530448113787     
  0.90131800801642237       0.37091284121906737     
  0.90145129468329255       0.37078042524662203     
  0.90158458135016262       0.37064805654692029     
  0.90171786801703280       0.37051573510308428     
  0.90185115468390287       0.37038346089824453     
  0.90198444135077294       0.37025123391553677     
  0.90211772801764312       0.37011905413810275     
  0.90225101468451319       0.36998692154908874     
  0.90238430135138337       0.36985483613165027     
  0.90251758801825344       0.36972279786894524     
  0.90265087468512362       0.36959080674414063     
  0.90278416135199369       0.36945886274040740     
  0.90291744801886376       0.36932696584092328     
  0.90305073468573394       0.36919511602887267     
  0.90318402135260401       0.36906331328744546     
  0.90331730801947419       0.36893155759983531     
  0.90345059468634425       0.36879984894924567     
  0.90358388135321444       0.36866818731888412     
  0.90371716802008450       0.36853657269196355     
  0.90385045468695457       0.36840500505170448     
  0.90398374135382475       0.36827348438133245     
  0.90411702802069482       0.36814201066407892     
  0.90425031468756500       0.36801058388318153     
  0.90438360135443507       0.36787920402188368     
  0.90451688802130525       0.36774787106343587     
  0.90465017468817532       0.36761658499109312     
  0.90478346135504539       0.36748534578811642     
  0.90491674802191557       0.36735415343777400     
  0.90505003468878564       0.36722300792333940     
  0.90518332135565582       0.36709190922809198     
  0.90531660802252589       0.36696085733531719     
  0.90544989468939607       0.36682985222830650     
  0.90558318135626614       0.36669889389035704     
  0.90571646802313621       0.36656798230477317     
  0.90584975469000639       0.36643711745486246     
  0.90598304135687646       0.36630629932394193     
  0.90611632802374664       0.36617552789533164     
  0.90624961469061671       0.36604480315235954     
  0.90638290135748689       0.36591412507835780     
  0.90651618802435696       0.36578349365666707     
  0.90664947469122703       0.36565290887063112     
  0.90678276135809721       0.36552237070360111     
  0.90691604802496728       0.36539187913893439     
  0.90704933469183746       0.36526143415999340     
  0.90718262135870753       0.36513103575014744     
  0.90731590802557771       0.36500068389277068     
  0.90744919469244778       0.36487037857124399     
  0.90758248135931785       0.36474011976895421     
  0.90771576802618803       0.36460990746929395     
  0.90784905469305810       0.36447974165566160     
  0.90798234135992828       0.36434962231146134     
  0.90811562802679835       0.36421954942010332     
  0.90824891469366853       0.36408952296500419     
  0.90838220136053860       0.36395954292958621     
  0.90851548802740867       0.36382960929727709     
  0.90864877469427885       0.36369972205151152     
  0.90878206136114892       0.36356988117572803     
  0.90891534802801910       0.36344008665337407     
  0.90904863469488917       0.36331033846790067     
  0.90918192136175935       0.36318063660276556     
  0.90931520802862942       0.36305098104143207     
  0.90944849469549949       0.36292137176736927     
  0.90958178136236967       0.36279180876405326     
  0.90971506802923974       0.36266229201496569     
  0.90984835469610992       0.36253282150359312     
  0.90998164136297999       0.36240339721342762     
  0.91011492802985017       0.36227401912796975     
  0.91024821469672024       0.36214468723072396     
  0.91038150136359031       0.36201540150520028     
  0.91051478803046049       0.36188616193491574     
  0.91064807469733056       0.36175696850339312     
  0.91078136136420074       0.36162782119416004     
  0.91091464803107081       0.36149871999075167     
  0.91104793469794099       0.36136966487670807     
  0.91118122136481106       0.36124065583557419     
  0.91131450803168113       0.36111169285090300     
  0.91144779469855131       0.36098277590625172     
  0.91158108136542138       0.36085390498518410     
  0.91171436803229156       0.36072508007127019     
  0.91184765469916162       0.36059630114808500     
  0.91198094136603181       0.36046756819920878     
  0.91211422803290187       0.36033888120822988     
  0.91224751469977206       0.36021024015874115     
  0.91238080136664212       0.36008164503434109     
  0.91251408803351219       0.35995309581863361     
  0.91264737470038237       0.35982459249523002     
  0.91278066136725244       0.35969613504774672     
  0.91291394803412262       0.35956772345980642     
  0.91304723470099269       0.35943935771503605     
  0.91318052136786287       0.35931103779707024     
  0.91331380803473294       0.35918276368954805     
  0.91344709470160301       0.35905453537611670     
  0.91358038136847319       0.35892635284042512     
  0.91371366803534326       0.35879821606613216     
  0.91384695470221344       0.35867012503690149     
  0.91398024136908351       0.35854207973640090     
  0.91411352803595369       0.35841408014830528     
  0.91424681470282376       0.35828612625629525     
  0.91438010136969383       0.35815821804405740     
  0.91451338803656401       0.35803035549528456     
  0.91464667470343408       0.35790253859367399     
  0.91477996137030426       0.35777476732292945     
  0.91491324803717433       0.35764704166676120     
  0.91504653470404451       0.35751936160888448     
  0.91517982137091458       0.35739172713302086     
  0.91531310803778465       0.35726413822289671     
  0.91544639470465483       0.35713659486224603     
  0.91557968137152490       0.35700909703480654     
  0.91571296803839508       0.35688164472432388     
  0.91584625470526515       0.35675423791454786     
  0.91597954137213533       0.35662687658923464     
  0.91611282803900540       0.35649956073214573     
  0.91624611470587547       0.35637229032705009     
  0.91637940137274565       0.35624506535772027     
  0.91651268803961572       0.35611788580793563     
  0.91664597470648590       0.35599075166148175     
  0.91677926137335597       0.35586366290214944     
  0.91691254804022615       0.35573661951373503     
  0.91704583470709622       0.35560962148004172     
  0.91717912137396629       0.35548266878487755     
  0.91731240804083647       0.35535576141205594     
  0.91744569470770654       0.35522889934539781     
  0.91757898137457672       0.35510208256872794     
  0.91771226804144679       0.35497531106587776     
  0.91784555470831697       0.35484858482068526     
  0.91797884137518704       0.35472190381699242     
  0.91811212804205711       0.35459526803864816     
  0.91824541470892729       0.35446867746950739     
  0.91837870137579736       0.35434213209343013     
  0.91851198804266754       0.35421563189428246     
  0.91864527470953761       0.35408917685593555     
  0.91877856137640779       0.35396276696226697     
  0.91891184804327786       0.35383640219716100     
  0.91904513471014793       0.35371008254450592     
  0.91917842137701811       0.35358380798819616     
  0.91931170804388818       0.35345757851213327     
  0.91944499471075836       0.35333139410022230     
  0.91957828137762843       0.35320525473637671     
  0.91971156804449861       0.35307916040451270     
  0.91984485471136868       0.35295311108855465     
  0.91997814137823875       0.35282710677243229     
  0.92011142804510893       0.35270114744007924     
  0.92024471471197899       0.35257523307543709     
  0.92037800137884918       0.35244936366245194     
  0.92051128804571924       0.35232353918507703     
  0.92064457471258943       0.35219775962726857     
  0.92077786137945949       0.35207202497299100     
  0.92091114804632956       0.35194633520621449     
  0.92104443471319974       0.35182069031091229     
  0.92117772138006981       0.35169509027106677     
  0.92131100804693999       0.35156953507066407     
  0.92144429471381006       0.35144402469369657     
  0.92157758138068024       0.35131855912416066     
  0.92171086804755031       0.35119313834606236     
  0.92184415471442038       0.35106776234340986     
  0.92197744138129056       0.35094243110021772     
  0.92211072804816063       0.35081714460050806     
  0.92224401471503081       0.35069190282830603     
  0.92237730138190088       0.35056670576764548     
  0.92251058804877106       0.35044155340256250     
  0.92264387471564113       0.35031644571710135     
  0.92277716138251131       0.35019138269531169     
  0.92291044804938138       0.35006636432124882     
  0.92304373471625145       0.34994139057897239     
  0.92317702138312163       0.34981646145254924     
  0.92331030804999170       0.34969157692605146     
  0.92344359471686188       0.34956673698355634     
  0.92357688138373195       0.34944194160914865     
  0.92371016805060213       0.34931719078691625     
  0.92384345471747220       0.34919248450095430     
  0.92397674138434227       0.34906782273536285     
  0.92411002805121245       0.34894320547424884     
  0.92424331471808252       0.34881863270172342     
  0.92437660138495270       0.34869410440190468     
  0.92450988805182277       0.34856962055891583     
  0.92464317471869295       0.34844518115688489     
  0.92477646138556302       0.34832078617994633     
  0.92490974805243309       0.34819643561224128     
  0.92504303471930327       0.34807212943791532     
  0.92517632138617334       0.34794786764111929     
  0.92530960805304352       0.34782365020601075     
  0.92544289471991359       0.34769947711675270     
  0.92557618138678377       0.34757534835751358     
  0.92570946805365384       0.34745126391246711     
  0.92584275472052391       0.34732722376579306     
  0.92597604138739409       0.34720322790167674     
  0.92610932805426416       0.34707927630430951     
  0.92624261472113434       0.34695536895788803     
  0.92637590138800441       0.34683150584661510     
  0.92650918805487459       0.34670768695469739     
  0.92664247472174466       0.34658391226635027     
  0.92677576138861473       0.34646018176579102     
  0.92690904805548491       0.34633649543724648     
  0.92704233472235498       0.34621285326494572     
  0.92717562138922516       0.34608925523312489     
  0.92730890805609523       0.34596570132602661     
  0.92744219472296541       0.34584219152789791     
  0.92757548138983548       0.34571872582299207     
  0.92770876805670555       0.34559530419556722     
  0.92784205472357573       0.34547192662988774     
  0.92797534139044580       0.34534859311022381     
  0.92810862805731598       0.34522530362085052     
  0.92824191472418605       0.34510205814604883     
  0.92837520139105623       0.34497885667010575     
  0.92850848805792630       0.34485569917731457     
  0.92864177472479636       0.34473258565197223     
  0.92877506139166655       0.34460951607838192     
  0.92890834805853661       0.34448649044085305     
  0.92904163472540680       0.34436350872370092     
  0.92917492139227686       0.34424057091124521     
  0.92930820805914705       0.34411767698781270     
  0.92944149472601711       0.34399482693773348     
  0.92957478139288718       0.34387202074534651     
  0.92970806805975736       0.34374925839499326     
  0.92984135472662743       0.34362653987102232     
  0.92997464139349761       0.34350386515778708     
  0.93010792806036768       0.34338123423964828     
  0.93024121472723786       0.34325864710097015     
  0.93037450139410793       0.34313610372612335     
  0.93050778806097800       0.34301360409948489     
  0.93064107472784818       0.34289114820543509     
  0.93077436139471825       0.34276873602836289     
  0.93090764806158843       0.34264636755266031     
  0.93104093472845850       0.34252404276272563     
  0.93117422139532868       0.34240176164296399     
  0.93130750806219875       0.34227952417778429     
  0.93144079472906882       0.34215733035160217     
  0.93157408139593900       0.34203518014883821     
  0.93170736806280907       0.34191307355391870     
  0.93184065472967925       0.34179101055127559     
  0.93197394139654932       0.34166899112534682     
  0.93210722806341950       0.34154701526057468     
  0.93224051473028957       0.34142508294140811     
  0.93237380139715964       0.34130319415230104     
  0.93250708806402982       0.34118134887771362     
  0.93264037473089989       0.34105954710211117     
  0.93277366139777007       0.34093778880996367     
  0.93290694806464014       0.34081607398574892     
  0.93304023473151032       0.34069440261394623     
  0.93317352139838039       0.34057277467904551     
  0.93330680806525057       0.34045119016553893     
  0.93344009473212064       0.34032964905792423     
  0.93357338139899071       0.34020815134070653     
  0.93370666806586089       0.34008669699839428     
  0.93383995473273096       0.33996528601550363     
  0.93397324139960114       0.33984391837655475     
  0.93410652806647121       0.33972259406607314     
  0.93423981473334139       0.33960131306859159     
  0.93437310140021146       0.33948007536864649     
  0.93450638806708153       0.33935888095078132     
  0.93463967473395171       0.33923772979954309     
  0.93477296140082178       0.33911662189948666     
  0.93490624806769196       0.33899555723517066     
  0.93503953473456203       0.33887453579115917     
  0.93517282140143221       0.33875355755202469     
  0.93530610806830228       0.33863262250234044     
  0.93543939473517235       0.33851173062668943     
  0.93557268140204253       0.33839088190965799     
  0.93570596806891260       0.33827007633583822     
  0.93583925473578278       0.33814931388982894     
  0.93597254140265285       0.33802859455623119     
  0.93610582806952303       0.33790791831965522     
  0.93623911473639310       0.33778728516471618     
  0.93637240140326317       0.33766669507603198     
  0.93650568807013335       0.33754614803822919     
  0.93663897473700342       0.33742564403593833     
  0.93677226140387360       0.33730518305379487     
  0.93690554807074367       0.33718476507644157     
  0.93703883473761385       0.33706439008852490     
  0.93717212140448392       0.33694405807469796     
  0.93730540807135398       0.33682376901961886     
  0.93743869473822417       0.33670352290795075     
  0.93757198140509423       0.33658331972436406     
  0.93770526807196442       0.33646315945353200     
  0.93783855473883448       0.33634304208013555     
  0.93797184140570466       0.33622296758885939     
  0.93810512807257473       0.33610293596439511     
  0.93823841473944480       0.33598294719143990     
  0.93837170140631498       0.33586300125469426     
  0.93850498807318505       0.33574309813886594     
  0.93863827474005523       0.33562323782866799     
  0.93877156140692530       0.33550342030881952     
  0.93890484807379548       0.33538364556404254     
  0.93903813474066555       0.33526391357906843     
  0.93917142140753562       0.33514422433862995     
  0.93930470807440580       0.33502457782746847     
  0.93943799474127587       0.33490497403032882     
  0.93957128140814605       0.33478541293196218     
  0.93970456807501612       0.33466589451712542     
  0.93983785474188630       0.33454641877057950     
  0.93997114140875637       0.33442698567709328     
  0.94010442807562644       0.33430759522143821     
  0.94023771474249662       0.33418824738839270     
  0.94037100140936669       0.33406894216274113     
  0.94050428807623687       0.33394967952927196     
  0.94063757474310694       0.33383045947278028     
  0.94077086140997712       0.33371128197806449     
  0.94090414807684719       0.33359214702993206     
  0.94103743474371726       0.33347305461319227     
  0.94117072141058744       0.33335400471266236     
  0.94130400807745751       0.33323499731316358     
  0.94143729474432769       0.33311603239952231     
  0.94157058141119776       0.33299710995657156     
  0.94170386807806794       0.33287822996914967     
  0.94183715474493801       0.33275939242209923     
  0.94197044141180808       0.33264059730026901     
  0.94210372807867826       0.33252184458851403     
  0.94223701474554833       0.33240313427169282     
  0.94237030141241851       0.33228446633467024     
  0.94250358807928858       0.33216584076231737     
  0.94263687474615876       0.33204725753950970     
  0.94277016141302883       0.33192871665112816     
  0.94290344807989890       0.33181021808205968     
  0.94303673474676908       0.33169176181719567     
  0.94317002141363915       0.33157334784143289     
  0.94330330808050933       0.33145497613967612     
  0.94343659474737940       0.33133664669683127     
  0.94356988141424958       0.33121835949781264     
  0.94370316808111965       0.33110011452754001     
  0.94383645474798983       0.33098191177093650     
  0.94396974141485990       0.33086375121293171     
  0.94410302808172997       0.33074563283846170     
  0.94423631474860015       0.33062755663246546     
  0.94436960141547022       0.33050952257989014     
  0.94450288808234040       0.33039153066568572     
  0.94463617474921047       0.33027358087480985     
  0.94476946141608065       0.33015567319222394     
  0.94490274808295072       0.33003780760289469     
  0.94503603474982079       0.32991998409179502     
  0.94516932141669097       0.32980220264390359     
  0.94530260808356104       0.32968446324420331     
  0.94543589475043122       0.32956676587768241     
  0.94556918141730129       0.32944911052933601     
  0.94570246808417147       0.32933149718416260     
  0.94583575475104154       0.32921392582716735     
  0.94596904141791160       0.32909639644336047     
  0.94610232808478179       0.32897890901775734     
  0.94623561475165185       0.32886146353537882     
  0.94636890141852203       0.32874405998125145     
  0.94650218808539210       0.32862669834040581     
  0.94663547475226228       0.32850937859787988     
  0.94676876141913235       0.32839210073871494     
  0.94690204808600242       0.32827486474795947     
  0.94703533475287260       0.32815767061066620     
  0.94716862141974267       0.32804051831189290     
  0.94730190808661285       0.32792340783670265     
  0.94743519475348292       0.32780633917016627     
  0.94756848142035310       0.32768931229735565     
  0.94770176808722317       0.32757232720335200     
  0.94783505475409324       0.32745538387323953     
  0.94796834142096342       0.32733848229210866     
  0.94810162808783349       0.32722162244505487     
  0.94823491475470367       0.32710480431717898     
  0.94836820142157374       0.32698802789358733     
  0.94850148808844392       0.32687129315939140     
  0.94863477475531399       0.32675460009970775     
  0.94876806142218406       0.32663794869965873     
  0.94890134808905424       0.32652133894437158     
  0.94903463475592431       0.32640477081897928     
  0.94916792142279449       0.32628824430861980     
  0.94930120808966456       0.32617175939843646     
  0.94943449475653474       0.32605531607357779     
  0.94956778142340481       0.32593891431919719     
  0.94970106809027488       0.32582255412045569     
  0.94983435475714506       0.32570623546251654     
  0.94996764142401513       0.32558995833054960     
  0.95010092809088531       0.32547372270973030     
  0.95023421475775538       0.32535752858523909     
  0.95036750142462556       0.32524137594226177     
  0.95050078809149563       0.32512526476598952     
  0.95063407475836570       0.32500919504161796     
  0.95076736142523588       0.32489316675434898     
  0.95090064809210595       0.32477717988938959     
  0.95103393475897613       0.32466123443195227     
  0.95116722142584620       0.32454533036725419     
  0.95130050809271638       0.32442946768051778     
  0.95143379475958645       0.32431364635697191     
  0.95156708142645652       0.32419786638184822     
  0.95170036809332670       0.32408212774038675     
  0.95183365476019677       0.32396643041783080     
  0.95196694142706695       0.32385077439942933     
  0.95210022809393702       0.32373515967043709     
  0.95223351476080720       0.32361958621611320     
  0.95236680142767727       0.32350405402172172     
  0.95250008809454734       0.32338856307253516     
  0.95263337476141752       0.32327311335382686     
  0.95276666142828759       0.32315770485087836     
  0.95289994809515777       0.32304233754897543     
  0.95303323476202784       0.32292701143340902     
  0.95316652142889802       0.32281172648947509     
  0.95329980809576809       0.32269648270247664     
  0.95343309476263816       0.32258128005771963     
  0.95356638142950834       0.32246611854051593     
  0.95369966809637841       0.32235099813618351     
  0.95383295476324859       0.32223591883004488     
  0.95396624143011866       0.32212088060742800     
  0.95409952809698884       0.32200588345366488     
  0.95423281476385891       0.32189092735409569     
  0.95436610143072909       0.32177601229406311     
  0.95449938809759916       0.32166113825891557     
  0.95463267476446922       0.32154630523400790     
  0.95476596143133940       0.32143151320469932     
  0.95489924809820947       0.32131676215635319     
  0.95503253476507965       0.32120205207434099     
  0.95516582143194972       0.32108738294403588     
  0.95529910809881990       0.32097275475081893     
  0.95543239476568997       0.32085816748007540     
  0.95556568143256004       0.32074362111719629     
  0.95569896809943022       0.32062911564757707     
  0.95583225476630029       0.32051465105661903     
  0.95596554143317047       0.32040022732972745     
  0.95609882810004054       0.32028584445231439     
  0.95623211476691072       0.32017150240979725     
  0.95636540143378079       0.32005720118759723     
  0.95649868810065086       0.31994294077114133     
  0.95663197476752104       0.31982872114586186     
  0.95676526143439111       0.31971454229719581     
  0.95689854810126129       0.31960040421058705     
  0.95703183476813136       0.31948630687148255     
  0.95716512143500154       0.31937225026533594     
  0.95729840810187161       0.31925823437760509     
  0.95743169476874168       0.31914425919375322     
  0.95756498143561186       0.31903032469924963     
  0.95769826810248193       0.31891643087956750     
  0.95783155476935211       0.31880257772018633     
  0.95796484143622218       0.31868876520658990     
  0.95809812810309236       0.31857499332426831     
  0.95823141476996243       0.31846126205871550     
  0.95836470143683250       0.31834757139543107     
  0.95849798810370268       0.31823392131992057     
  0.95863127477057275       0.31812031181769362     
  0.95876456143744293       0.31800674287426522     
  0.95889784810431300       0.31789321447515689     
  0.95903113477118318       0.31777972660589282     
  0.95916442143805325       0.31766627925200552     
  0.95929770810492332       0.31755287239902841     
  0.95943099477179350       0.31743950603250504     
  0.95956428143866357       0.31732618013798097     
  0.95969756810553375       0.31721289470100689     
  0.95983085477240382       0.31709964970713966     
  0.95996414143927400       0.31698644514194174     
  0.96009742810614407       0.31687328099097889     
  0.96023071477301414       0.31676015723982442     
  0.96036400143988432       0.31664707387405439     
  0.96049728810675439       0.31653403087925197     
  0.96063057477362457       0.31642102824100360     
  0.96076386144049464       0.31630806594490313     
  0.96089714810736482       0.31619514397654780     
  0.96103043477423489       0.31608226232154046     
  0.96116372144110496       0.31596942096549024     
  0.96129700810797514       0.31585661989400809     
  0.96143029477484521       0.31574385909271424     
  0.96156358144171539       0.31563113854723107     
  0.96169686810858546       0.31551845824318803     
  0.96183015477545564       0.31540581816621849     
  0.96196344144232571       0.31529321830196122     
  0.96209672810919578       0.31518065863605998     
  0.96223001477606596       0.31506813915416459     
  0.96236330144293603       0.31495565984192897     
  0.96249658810980621       0.31484322068501208     
  0.96262987477667628       0.31473082166907879     
  0.96276316144354646       0.31461846277979882     
  0.96289644811041653       0.31450614400284654     
  0.96302973477728659       0.31439386532390162     
  0.96316302144415677       0.31428162672865040     
  0.96329630811102684       0.31416942820278099     
  0.96342959477789702       0.31405726973198905     
  0.96356288144476709       0.31394515130197559     
  0.96369616811163727       0.31383307289844581     
  0.96382945477850734       0.31372103450710959     
  0.96396274144537752       0.31360903611368324     
  0.96409602811224759       0.31349707770388618     
  0.96422931477911766       0.31338515926344546     
  0.96436260144598784       0.31327328077809208     
  0.96449588811285791       0.31316144223356074     
  0.96462917477972809       0.31304964361559368     
  0.96476246144659816       0.31293788490993651     
  0.96489574811346834       0.31282616610234065     
  0.96502903478033841       0.31271448717856198     
  0.96516232144720848       0.31260284812436290     
  0.96529560811407866       0.31249124892550861     
  0.96542889478094873       0.31237968956777135     
  0.96556218144781891       0.31226817003692747     
  0.96569546811468898       0.31215669031875926     
  0.96582875478155916       0.31204525039905284     
  0.96596204144842923       0.31193385026360093     
  0.96609532811529930       0.31182248989819994     
  0.96622861478216948       0.31171116928865172     
  0.96636190144903955       0.31159988842076347     
  0.96649518811590973       0.31148864728034786     
  0.96662847478277980       0.31137744585322136     
  0.96676176144964998       0.31126628412520707     
  0.96689504811652005       0.31115516208213145     
  0.96702833478339012       0.31104407970982739     
  0.96716162145026030       0.31093303699413266     
  0.96729490811713037       0.31082203392088881     
  0.96742819478400055       0.31071107047594404     
  0.96756148145087062       0.31060014664515123     
  0.96769476811774080       0.31048926241436769     
  0.96782805478461087       0.31037841776945607     
  0.96796134145148094       0.31026761269628461     
  0.96809462811835112       0.31015684718072578     
  0.96822791478522119       0.31004612120865704     
  0.96836120145209137       0.30993543476596191     
  0.96849448811896144       0.30982478783852863     
  0.96862777478583162       0.30971418041224885     
  0.96876106145270169       0.30960361247302209     
  0.96889434811957176       0.30949308400675063     
  0.96902763478644194       0.30938259499934240     
  0.96916092145331201       0.30927214543671055     
  0.96929420812018219       0.30916173530477431     
  0.96942749478705226       0.30905136458945515     
  0.96956078145392244       0.30894103327668299     
  0.96969406812079251       0.30883074135238953     
  0.96982735478766258       0.30872048880251407     
  0.96996064145453276       0.30861027561299886     
  0.97009392812140283       0.30850010176979276     
  0.97022721478827301       0.30838996725884965     
  0.97036050145514308       0.30827987206612678     
  0.97049378812201326       0.30816981617758804     
  0.97062707478888333       0.30805979957920199     
  0.97076036145575340       0.30794982225694162     
  0.97089364812262358       0.30783988419678526     
  0.97102693478949365       0.30772998538471569     
  0.97116022145636383       0.30762012580672277     
  0.97129350812323390       0.30751030544879859     
  0.97142679479010408       0.30740052429694242     
  0.97156008145697415       0.30729078233715618     
  0.97169336812384421       0.30718107955544988     
  0.97182665479071439       0.30707141593783599     
  0.97195994145758446       0.30696179147033326     
  0.97209322812445464       0.30685220613896513     
  0.97222651479132471       0.30674265992975891     
  0.97235980145819489       0.30663315282874892     
  0.97249308812506496       0.30652368482197279     
  0.97262637479193503       0.30641425589547500     
  0.97275966145880521       0.30630486603530249     
  0.97289294812567528       0.30619551522750910     
  0.97302623479254546       0.30608620345815263     
  0.97315952145941553       0.30597693071329729     
  0.97329280812628571       0.30586769697901034     
  0.97342609479315578       0.30575850224136514     
  0.97355938146002585       0.30564934648643999     
  0.97369266812689603       0.30554022970031758     
  0.97382595479376610       0.30543115186908615     
  0.97395924146063628       0.30532211297883949     
  0.97409252812750635       0.30521311301567478     
  0.97422581479437653       0.30510415196569496     
  0.97435910146124660       0.30499522981500848     
  0.97449238812811678       0.30488634654972713     
  0.97462567479498685       0.30477750215597044     
  0.97475896146185692       0.30466869661985974     
  0.97489224812872710       0.30455992992752412     
  0.97502553479559717       0.30445120206509446     
  0.97515882146246735       0.30434251301871007     
  0.97529210812933742       0.30423386277451253     
  0.97542539479620760       0.30412525131865031     
  0.97555868146307767       0.30401667863727511     
  0.97569196812994774       0.30390814471654443     
  0.97582525479681792       0.30379964954262101     
  0.97595854146368799       0.30369119310167236     
  0.97609182813055817       0.30358277537986972     
  0.97622511479742824       0.30347439636339174     
  0.97635840146429842       0.30336605603841926     
  0.97649168813116849       0.30325775439113989     
  0.97662497479803856       0.30314949140774555     
  0.97675826146490874       0.30304126707443341     
  0.97689154813177881       0.30293308137740471     
  0.97702483479864899       0.30282493430286705     
  0.97715812146551906       0.30271682583703124     
  0.97729140813238924       0.30260875596611464     
  0.97742469479925931       0.30250072467633826     
  0.97755798146612938       0.30239273195392974     
  0.97769126813299956       0.30228477778511831     
  0.97782455479986963       0.30217686215614231     
  0.97795784146673981       0.30206898505324148     
  0.97809112813360988       0.30196114646266325     
  0.97822441480048006       0.30185334637065836     
  0.97835770146735013       0.30174558476348140     
  0.97849098813422020       0.30163786162739453     
  0.97862427480109038       0.30153017694866319     
  0.97875756146796045       0.30142253071355812     
  0.97889084813483063       0.30131492290835499     
  0.97902413480170070       0.30120735351933342     
  0.97915742146857088       0.30109982253278039     
  0.97929070813544095       0.30099232993498376     
  0.97942399480231102       0.30088487571224071     
  0.97955728146918120       0.30077745985085136     
  0.97969056813605127       0.30067008233711873     
  0.97982385480292145       0.30056274315735443     
  0.97995714146979152       0.30045544229787230     
  0.98009042813666170       0.30034817974499189     
  0.98022371480353176       0.30024095548503876     
  0.98035700147040183       0.30013376950434117     
  0.98049028813727201       0.30002662178923323     
  0.98062357480414208       0.29991951232605440     
  0.98075686147101226       0.29981244110114946     
  0.98089014813788233       0.29970540810086660     
  0.98102343480475251       0.29959841331155845     
  0.98115672147162258       0.29949145671958532     
  0.98129000813849265       0.29938453831131040     
  0.98142329480536283       0.29927765807310103     
  0.98155658147223290       0.29917081599133166     
  0.98168986813910308       0.29906401205237987     
  0.98182315480597315       0.29895724624262832     
  0.98195644147284333       0.29885051854846456     
  0.98208972813971340       0.29874382895628238     
  0.98222301480658347       0.29863717745247842     
  0.98235630147345365       0.29853056402345535     
  0.98248958814032372       0.29842398865562003     
  0.98262287480719390       0.29831745133538512     
  0.98275616147406397       0.29821095204916748     
  0.98288944814093415       0.29810449078338863     
  0.98302273480780422       0.29799806752447522     
  0.98315602147467429       0.29789168225885876     
  0.98328930814154447       0.29778533497297610     
  0.98342259480841454       0.29767902565326743     
  0.98355588147528472       0.29757275428617913     
  0.98368916814215479       0.29746652085816272     
  0.98382245480902497       0.29736032535567264     
  0.98395574147589504       0.29725416776517072     
  0.98408902814276511       0.29714804807312134     
  0.98422231480963529       0.29704196626599544     
  0.98435560147650536       0.29693592233026711     
  0.98448888814337554       0.29682991625241678     
  0.98462217481024561       0.29672394801892982     
  0.98475546147711579       0.29661801761629397     
  0.98488874814398586       0.29651212503100471     
  0.98502203481085604       0.29640627024956107     
  0.98515532147772611       0.29630045325846732     
  0.98528860814459618       0.29619467404423155     
  0.98542189481146636       0.29608893259336772     
  0.98555518147833643       0.29598322889239415     
  0.98568846814520661       0.29587756292783401     
  0.98582175481207668       0.29577193468621549     
  0.98595504147894686       0.29566634415407117     
  0.98608832814581693       0.29556079131793961     
  0.98622161481268700       0.29545527616436135     
  0.98635490147955718       0.29534979867988559     
  0.98648818814642725       0.29524435885106398     
  0.98662147481329743       0.29513895666445239     
  0.98675476148016750       0.29503359210661334     
  0.98688804814703768       0.29492826516411269     
  0.98702133481390775       0.29482297582352235     
  0.98715462148077782       0.29471772407141850     
  0.98728790814764800       0.29461250989438120     
  0.98742119481451807       0.29450733327899642     
  0.98755448148138825       0.29440219421185465     
  0.98768776814825832       0.29429709267955140     
  0.98782105481512850       0.29419202866868605     
  0.98795434148199857       0.29408700216586342     
  0.98808762814886864       0.29398201315769418     
  0.98822091481573882       0.29387706163079125     
  0.98835420148260889       0.29377214757177450     
  0.98848748814947907       0.29366727096726719     
  0.98862077481634913       0.29356243180389890     
  0.98875406148321932       0.29345763006830200     
  0.98888734815008938       0.29335286574711605     
  0.98902063481695945       0.29324813882698342     
  0.98915392148382963       0.29314344929455127     
  0.98928720815069970       0.29303879713647252     
  0.98942049481756988       0.29293418233940494     
  0.98955378148443995       0.29282960489000986     
  0.98968706815131013       0.29272506477495464     
  0.98982035481818020       0.29262056198091035     
  0.98995364148505027       0.29251609649455412     
  0.99008692815192045       0.29241166830256593     
  0.99022021481879052       0.29230727739163287     
  0.99035350148566070       0.29220292374844425     
  0.99048678815253077       0.29209860735969673     
  0.99062007481940095       0.29199432821208893     
  0.99075336148627102       0.29189008629232682     
  0.99088664815314109       0.29178588158711971     
  0.99101993482001127       0.29168171408318222     
  0.99115322148688134       0.29157758376723231     
  0.99128650815375152       0.29147349062599504     
  0.99141979482062159       0.29136943464619880     
  0.99155308148749177       0.29126541581457627     
  0.99168636815436184       0.29116143411786588     
  0.99181965482123191       0.29105748954281019     
  0.99195294148810209       0.29095358207615735     
  0.99208622815497216       0.29084971170465851     
  0.99221951482184234       0.29074587841507182     
  0.99235280148871241       0.29064208219415777     
  0.99248608815558259       0.29053832302868404     
  0.99261937482245266       0.29043460090542061     
  0.99275266148932273       0.29033091581114429     
  0.99288594815619291       0.29022726773263458     
  0.99301923482306298       0.29012365665667766     
  0.99315252148993316       0.29002008257006323     
  0.99328580815680323       0.28991654545958628     
  0.99341909482367341       0.28981304531204605     
  0.99355238149054348       0.28970958211424641     
  0.99368566815741355       0.28960615585299704     
  0.99381895482428373       0.28950276651511092     
  0.99395224149115380       0.28939941408740616     
  0.99408552815802398       0.28929609855670663     
  0.99421881482489405       0.28919281990983930     
  0.99435210149176423       0.28908957813363628     
  0.99448538815863430       0.28898637321493564     
  0.99461867482550437       0.28888320514057902     
  0.99475196149237455       0.28878007389741206     
  0.99488524815924462       0.28867697947228638     
  0.99501853482611480       0.28857392185205782     
  0.99515182149298487       0.28847090102358758     
  0.99528510815985505       0.28836791697374015     
  0.99541839482672512       0.28826496968938625     
  0.99555168149359530       0.28816205915739973     
  0.99568496816046537       0.28805918536466069     
  0.99581825482733544       0.28795634829805283     
  0.99595154149420562       0.28785354794446449     
  0.99608482816107569       0.28775078429078899     
  0.99621811482794587       0.28764805732392540     
  0.99635140149481594       0.28754536703077538     
  0.99648468816168612       0.28744271339824723     
  0.99661797482855619       0.28734009641325226     
  0.99675126149542626       0.28723751606270792     
  0.99688454816229644       0.28713497233353463     
  0.99701783482916650       0.28703246521266002     
  0.99715112149603669       0.28692999468701325     
  0.99728440816290675       0.28682756074353077     
  0.99741769482977694       0.28672516336915288     
  0.99755098149664700       0.28662280255082334     
  0.99768426816351707       0.28652047827549232     
  0.99781755483038725       0.28641819053011341     
  0.99795084149725732       0.28631593930164601     
  0.99808412816412750       0.28621372457705274     
  0.99821741483099757       0.28611154634330316     
  0.99835070149786775       0.28600940458736762     
  0.99848398816473782       0.28590729929622472     
  0.99861727483160789       0.28580523045685735     
  0.99875056149847807       0.28570319805625066     
  0.99888384816534814       0.28560120208139728     
  0.99901713483221832       0.28549924251929137     
  0.99915042149908839       0.28539731935693535     
  0.99928370816595857       0.28529543258133361     
  0.99941699483282864       0.28519358217949609     
  0.99955028149969871       0.28509176813843679     
  0.99968356816656889       0.28498999044517548     
  0.99981685483343896       0.28488824908673582     
  0.99995014150030914       0.28478654405014664     
   1.0000834281671791       0.28468487532243991     
   1.0002167148340493       0.28458324289065462     
   1.0003500015009195       0.28448164674183218     
   1.0004832881677896       0.28438008686301874     
   1.0006165748346598       0.28427856324126710     
   1.0007498615015298       0.28417707586363361     
   1.0008831481684000       0.28407562471717823     
   1.0010164348352701       0.28397420978896654     
   1.0011497215021401       0.28387283106606892     
   1.0012830081690103       0.28377148853555945     
   1.0014162948358805       0.28367018218451812     
   1.0015495815027504       0.28356891200002787     
   1.0016828681696206       0.28346767796917843     
   1.0018161548364908       0.28336648007906179     
   1.0019494415033610       0.28326531831677559     
   1.0020827281702309       0.28316419266942255     
   1.0022160148371011       0.28306310312411037     
   1.0023493015039713       0.28296204966794891     
   1.0024825881708412       0.28286103228805554     
   1.0026158748377114       0.28276005097154994     
   1.0027491615045816       0.28265910570555847     
   1.0028824481714518       0.28255819647721075     
   1.0030157348383217       0.28245732327364065     
   1.0031490215051919       0.28235648608198805     
   1.0032823081720621       0.28225568488939573     
   1.0034155948389321       0.28215491968301326     
   1.0035488815058022       0.28205419044999175     
   1.0036821681726724       0.28195349717749080     
   1.0038154548395426       0.28185283985267046     
   1.0039487415064126       0.28175221846269854     
   1.0040820281732827       0.28165163299474555     
   1.0042153148401529       0.28155108343598839     
   1.0043486015070229       0.28145056977360555     
   1.0044818881738931       0.28135009199478306     
   1.0046151748407632       0.28124965008671099     
   1.0047484615076334       0.28114924403658237     
   1.0048817481745034       0.28104887383159655     
   1.0050150348413736       0.28094853945895593     
   1.0051483215082437       0.28084824090586902     
   1.0052816081751137       0.28074797815954849     
   1.0054148948419839       0.28064775120721031     
   1.0055481815088541       0.28054756003607645     
   1.0056814681757242       0.28044740463337337     
   1.0058147548425942       0.28034728498633066     
   1.0059480415094644       0.28024720108218459     
   1.0060813281763346       0.28014715290817405     
   1.0062146148432045       0.28004714045154339     
   1.0063479015100747       0.27994716369954209
[truncated: 395,116 more chars]
