# Supplementary material for: Design of high-temperature f-block molecular nanomagnets through the control of vibration-induced spin relaxation
Source: Chem Sci. 2019 Dec 2;11(6):1593–8. doi: 10.1039/c9sc03133b (PMC7025469; doi:10.1039/c9sc03133b)
Supplement: Supplementary file 3 [file SC-011-C9SC03133B-s003.zip › SI/Orbach-mag/rates.orbach15K.out]

 time(s) mag(dless)
   9.9999997473787516E-005   4.1455647061698784     
   1.5332666382892056E-004   4.1439386246082837     
   2.0665333018405363E-004   4.1423131808710814     
   2.5997999653918670E-004   4.1406883747080894     
   3.1330666289431974E-004   4.1390642058692206     
   3.6663332924945279E-004   4.1374406741044858     
   4.1995999560458583E-004   4.1358177791639967     
   4.7328666195971893E-004   4.1341955207979604     
   5.2661332831485197E-004   4.1325738987566831     
   5.7993999466998507E-004   4.1309529127905709     
   6.3326666102511806E-004   4.1293325626501218     
   6.8659332738025115E-004   4.1277128480859400     
   7.3991999373538414E-004   4.1260937688487171     
   7.9324666009051724E-004   4.1244753246892554     
   8.4657332644565034E-004   4.1228575153584428     
   8.9989999280078333E-004   4.1212403406072733     
   9.5322665915591642E-004   4.1196238001868339     
   1.0065533255110494E-003   4.1180078938483113     
   1.0598799918661826E-003   4.1163926213429871     
   1.1132066582213156E-003   4.1147779824222459     
   1.1665333245764486E-003   4.1131639768375674     
   1.2198599909315818E-003   4.1115506043405219     
   1.2731866572867148E-003   4.1099378646827889     
   1.3265133236418478E-003   4.1083257576161367     
   1.3798399899969808E-003   4.1067142828924350     
   1.4331666563521140E-003   4.1051034402636493     
   1.4864933227072470E-003   4.1034932294818427     
   1.5398199890623800E-003   4.1018836502991762     
   1.5931466554175132E-003   4.1002747024679067     
   1.6464733217726461E-003   4.0986663857403887     
   1.6997999881277791E-003   4.0970586998690743     
   1.7531266544829123E-003   4.0954516446065137     
   1.8064533208380453E-003   4.0938452197053508     
   1.8597799871931783E-003   4.0922394249183318     
   1.9131066535483115E-003   4.0906342599982928     
   1.9664333199034445E-003   4.0890297246981735     
   2.0197599862585777E-003   4.0874258187710089     
   2.0730866526137105E-003   4.0858225419699270     
   2.1264133189688437E-003   4.0842198940481564     
   2.1797399853239769E-003   4.0826178747590225     
   2.2330666516791097E-003   4.0810164838559464     
   2.2863933180342429E-003   4.0794157210924444     
   2.3397199843893761E-003   4.0778155862221324     
   2.3930466507445089E-003   4.0762160789987218     
   2.4463733170996421E-003   4.0746171991760205     
   2.4996999834547753E-003   4.0730189465079318     
   2.5530266498099080E-003   4.0714213207484580     
   2.6063533161650413E-003   4.0698243216516952     
   2.6596799825201740E-003   4.0682279489718383     
   2.7130066488753072E-003   4.0666322024631771     
   2.7663333152304404E-003   4.0650370818800994     
   2.8196599815855732E-003   4.0634425869770867     
   2.8729866479407064E-003   4.0618487175087186     
   2.9263133142958396E-003   4.0602554732296721     
   2.9796399806509724E-003   4.0586628538947185     
   3.0329666470061056E-003   4.0570708592587232     
   3.0862933133612388E-003   4.0554794890766548     
   3.1396199797163716E-003   4.0538887431035704     
   3.1929466460715048E-003   4.0522986210946277     
   3.2462733124266380E-003   4.0507091228050776     
   3.2995999787817708E-003   4.0491202479902721     
   3.3529266451369040E-003   4.0475319964056498     
   3.4062533114920372E-003   4.0459443678067570     
   3.4595799778471699E-003   4.0443573619492268     
   3.5129066442023031E-003   4.0427709785887913     
   3.5662333105574364E-003   4.0411852174812779     
   3.6195599769125691E-003   4.0396000783826107     
   3.6728866432677023E-003   4.0380155610488124     
   3.7262133096228355E-003   4.0364316652359920     
   3.7795399759779683E-003   4.0348483907003629     
   3.8328666423331015E-003   4.0332657371982350     
   3.8861933086882347E-003   4.0316837044860039     
   3.9395199750433679E-003   4.0301022923201719     
   3.9928466413985007E-003   4.0285215004573294     
   4.0461733077536335E-003   4.0269413286541669     
   4.0994999741087671E-003   4.0253617766674656     
   4.1528266404638999E-003   4.0237828442541081     
   4.2061533068190327E-003   4.0222045311710675     
   4.2594799731741663E-003   4.0206268371754126     
   4.3128066395292991E-003   4.0190497620243102     
   4.3661333058844318E-003   4.0174733054750211     
   4.4194599722395655E-003   4.0158974672848995     
   4.4727866385946983E-003   4.0143222472113989     
   4.5261133049498310E-003   4.0127476450120625     
   4.5794399713049647E-003   4.0111736604445314     
   4.6327666376600974E-003   4.0096002932665442     
   4.6860933040152302E-003   4.0080275432359320     
   4.7394199703703638E-003   4.0064554101106209     
   4.7927466367254966E-003   4.0048838936486302     
   4.8460733030806294E-003   4.0033129936080769     
   4.8993999694357630E-003   4.0017427097471723     
   4.9527266357908958E-003   4.0001730418242225     
   5.0060533021460286E-003   3.9986039895976289     
   5.0593799685011622E-003   3.9970355528258854     
   5.1127066348562950E-003   3.9954677312675817     
   5.1660333012114278E-003   3.9939005246814037     
   5.2193599675665605E-003   3.9923339328261318     
   5.2726866339216942E-003   3.9907679554606390     
   5.3260133002768269E-003   3.9892025923438941     
   5.3793399666319597E-003   3.9876378432349600     
   5.4326666329870934E-003   3.9860737078929951     
   5.4859932993422261E-003   3.9845101860772503     
   5.5393199656973589E-003   3.9829472775470740     
   5.5926466320524925E-003   3.9813849820619072     
   5.6459732984076253E-003   3.9798232993812834     
   5.6992999647627581E-003   3.9782622292648337     
   5.7526266311178917E-003   3.9767017714722832     
   5.8059532974730245E-003   3.9751419257634470     
   5.8592799638281573E-003   3.9735826918982400     
   5.9126066301832909E-003   3.9720240696366682     
   5.9659332965384237E-003   3.9704660587388325     
   6.0192599628935564E-003   3.9689086589649274     
   6.0725866292486901E-003   3.9673518700752428     
   6.1259132956038229E-003   3.9657956918301602     
   6.1792399619589556E-003   3.9642401239901575     
   6.2325666283140893E-003   3.9626851663158043     
   6.2858932946692220E-003   3.9611308185677676     
   6.3392199610243548E-003   3.9595770805068056     
   6.3925466273794885E-003   3.9580239518937694     
   6.4458732937346212E-003   3.9564714324896064     
   6.4991999600897540E-003   3.9549195220553570     
   6.5525266264448876E-003   3.9533682203521523     
   6.6058532928000204E-003   3.9518175271412237     
   6.6591799591551532E-003   3.9502674421838910     
   6.7125066255102868E-003   3.9487179652415683     
   6.7658332918654196E-003   3.9471690960757639     
   6.8191599582205524E-003   3.9456208344480812     
   6.8724866245756860E-003   3.9440731801202138     
   6.9258132909308188E-003   3.9425261328539527     
   6.9791399572859516E-003   3.9409796924111777     
   7.0324666236410852E-003   3.9394338585538669     
   7.0857932899962180E-003   3.9378886310440886     
   7.1391199563513507E-003   3.9363440096440043     
   7.1924466227064844E-003   3.9347999941158700     
   7.2457732890616171E-003   3.9332565842220375     
   7.2990999554167499E-003   3.9317137797249448     
   7.3524266217718836E-003   3.9301715803871300     
   7.4057532881270163E-003   3.9286299859712215     
   7.4590799544821491E-003   3.9270889962399398     
   7.5124066208372827E-003   3.9255486109560995     
   7.5657332871924155E-003   3.9240088298826103     
   7.6190599535475483E-003   3.9224696527824712     
   7.6723866199026819E-003   3.9209310794187764     
   7.7257132862578147E-003   3.9193931095547128     
   7.7790399526129475E-003   3.9178557429535594     
   7.8323666189680820E-003   3.9163189793786892     
   7.8856932853232139E-003   3.9147828185935669     
   7.9390199516783475E-003   3.9132472603617501     
   7.9923466180334794E-003   3.9117123044468922     
   8.0456732843886131E-003   3.9101779506127325     
   8.0989999507437467E-003   3.9086441986231097     
   8.1523266170988786E-003   3.9071110482419527     
   8.2056532834540123E-003   3.9055784992332803     
   8.2589799498091459E-003   3.9040465513612101     
   8.3123066161642778E-003   3.9025152043899460     
   8.3656332825194114E-003   3.9009844580837867     
   8.4189599488745451E-003   3.8994543122071259     
   8.4722866152296770E-003   3.8979247665244445     
   8.5256132815848106E-003   3.8963958208003215     
   8.5789399479399443E-003   3.8948674747994230     
   8.6322666142950762E-003   3.8933397282865121     
   8.6855932806502098E-003   3.8918125810264392     
   8.7389199470053434E-003   3.8902860327841511     
   8.7922466133604753E-003   3.8887600833246863     
   8.8455732797156090E-003   3.8872347324131722     
   8.8988999460707426E-003   3.8857099798148313     
   8.9522266124258745E-003   3.8841858252949804     
   9.0055532787810082E-003   3.8826622686190211     
   9.0588799451361418E-003   3.8811393095524540     
   9.1122066114912737E-003   3.8796169478608680     
   9.1655332778464074E-003   3.8780951833099460     
   9.2188599442015410E-003   3.8765740156654607     
   9.2721866105566729E-003   3.8750534446932785     
   9.3255132769118065E-003   3.8735334701593573     
   9.3788399432669402E-003   3.8720140918297448     
   9.4321666096220721E-003   3.8704953094705838     
   9.4854932759772057E-003   3.8689771228481060     
   9.5388199423323394E-003   3.8674595317286364     
   9.5921466086874713E-003   3.8659425358785930     
   9.6454732750426049E-003   3.8644261350644800     
   9.6987999413977385E-003   3.8629103290528981     
   9.7521266077528704E-003   3.8613951176105399     
   9.8054532741080041E-003   3.8598805005041865     
   9.8587799404631377E-003   3.8583664775007120     
   9.9121066068182696E-003   3.8568530483670815     
   9.9654332731734033E-003   3.8553402128703520     
   1.0018759939528537E-002   3.8538279707776715     
   1.0072086605883669E-002   3.8523163218562808     
   1.0125413272238802E-002   3.8508052658735084     
   1.0178739938593934E-002   3.8492948025967779     
   1.0232066604949068E-002   3.8477849317936021     
   1.0285393271304202E-002   3.8462756532315865     
   1.0338719937659334E-002   3.8447669666784248     
   1.0392046604014467E-002   3.8432588719019050     
   1.0445373270369601E-002   3.8417513686699052     
   1.0498699936724733E-002   3.8402444567503933     
   1.0552026603079866E-002   3.8387381359114285     
   1.0605353269435000E-002   3.8372324059211644     
   1.0658679935790132E-002   3.8357272665478415     
   1.0712006602145266E-002   3.8342227175597916     
   1.0765333268500399E-002   3.8327187587254388     
   1.0818659934855531E-002   3.8312153898132979     
   1.0871986601210665E-002   3.8297126105919732     
   1.0925313267565798E-002   3.8282104208301622     
   1.0978639933920930E-002   3.8267088202966515     
   1.1031966600276064E-002   3.8252078087603176     
   1.1085293266631198E-002   3.8237073859901272     
   1.1138619932986329E-002   3.8222075517551417     
   1.1191946599341463E-002   3.8207083058245086     
   1.1245273265696597E-002   3.8192096479674698     
   1.1298599932051729E-002   3.8177115779533528     
   1.1351926598406862E-002   3.8162140955515804     
   1.1405253264761996E-002   3.8147172005316636     
   1.1458579931117128E-002   3.8132208926632032     
   1.1511906597472261E-002   3.8117251717158913     
   1.1565233263827395E-002   3.8102300374595122     
   1.1618559930182527E-002   3.8087354896639365     
   1.1671886596537661E-002   3.8072415280991283     
   1.1725213262892794E-002   3.8057481525351395     
   1.1778539929247926E-002   3.8042553627421145     
   1.1831866595603060E-002   3.8027631584902868     
   1.1885193261958193E-002   3.8012715395499801     
   1.1938519928313325E-002   3.7997805056916079     
   1.1991846594668459E-002   3.7982900566856737     
   1.2045173261023593E-002   3.7968001923027712     
   1.2098499927378725E-002   3.7953109123135853     
   1.2151826593733858E-002   3.7938222164888891     
   1.2205153260088992E-002   3.7923341045995462     
   1.2258479926444124E-002   3.7908465764165102     
   1.2311806592799257E-002   3.7893596317108247     
   1.2365133259154391E-002   3.7878732702536229     
   1.2418459925509523E-002   3.7863874918161269     
   1.2471786591864657E-002   3.7849022961696508     
   1.2525113258219790E-002   3.7834176830855970     
   1.2578439924574922E-002   3.7819336523354554     
   1.2631766590930056E-002   3.7804502036908096     
   1.2685093257285189E-002   3.7789673369233308     
   1.2738419923640321E-002   3.7774850518047796     
   1.2791746589995455E-002   3.7760033481070061     
   1.2845073256350589E-002   3.7745222256019506     
   1.2898399922705720E-002   3.7730416840616421     
   1.2951726589060854E-002   3.7715617232581997     
   1.3005053255415988E-002   3.7700823429638315     
   1.3058379921771120E-002   3.7686035429508347     
   1.3111706588126253E-002   3.7671253229915962     
   1.3165033254481387E-002   3.7656476828585927     
   1.3218359920836519E-002   3.7641706223243876     
   1.3271686587191652E-002   3.7626941411616377     
   1.3325013253546786E-002   3.7612182391430862     
   1.3378339919901918E-002   3.7597429160415650     
   1.3431666586257052E-002   3.7582681716299970     
   1.3484993252612185E-002   3.7567940056813938     
   1.3538319918967317E-002   3.7553204179688531     
   1.3591646585322451E-002   3.7538474082655671     
   1.3644973251677584E-002   3.7523749763448104     
   1.3698299918032716E-002   3.7509031219799529     
   1.3751626584387850E-002   3.7494318449444495     
   1.3804953250742984E-002   3.7479611450118440     
   1.3858279917098116E-002   3.7464910219557708     
   1.3911606583453249E-002   3.7450214755499522     
   1.3964933249808383E-002   3.7435525055682000     
   1.4018259916163515E-002   3.7420841117844130     
   1.4071586582518648E-002   3.7406162939725793     
   1.4124913248873782E-002   3.7391490519067774     
   1.4178239915228914E-002   3.7376823853611727     
   1.4231566581584048E-002   3.7362162941100188     
   1.4284893247939181E-002   3.7347507779276592     
   1.4338219914294313E-002   3.7332858365885255     
   1.4391546580649447E-002   3.7318214698671368     
   1.4444873247004580E-002   3.7303576775381018     
   1.4498199913359712E-002   3.7288944593761184     
   1.4551526579714846E-002   3.7274318151559704     
   1.4604853246069980E-002   3.7259697446525308     
   1.4658179912425112E-002   3.7245082476407627     
   1.4711506578780245E-002   3.7230473238957162     
   1.4764833245135379E-002   3.7215869731925286     
   1.4818159911490511E-002   3.7201271953064272     
   1.4871486577845644E-002   3.7186679900127255     
   1.4924813244200778E-002   3.7172093570868268     
   1.4978139910555910E-002   3.7157512963042238     
   1.5031466576911044E-002   3.7142938074404928     
   1.5084793243266177E-002   3.7128368902713018     
   1.5138119909621309E-002   3.7113805445724060     
   1.5191446575976443E-002   3.7099247701196481     
   1.5244773242331576E-002   3.7084695666889584     
   1.5298099908686708E-002   3.7070149340563563     
   1.5351426575041842E-002   3.7055608719979491     
   1.5404753241396976E-002   3.7041073802899294     
   1.5458079907752107E-002   3.7026544587085812     
   1.5511406574107241E-002   3.7012021070302725     
   1.5564733240462375E-002   3.6997503250314638     
   1.5618059906817507E-002   3.6982991124886970     
   1.5671386573172640E-002   3.6968484691786077     
   1.5724713239527774E-002   3.6953983948779157     
   1.5778039905882908E-002   3.6939488893634289     
   1.5831366572238038E-002   3.6924999524120437     
   1.5884693238593171E-002   3.6910515838007423     
   1.5938019904948305E-002   3.6896037833065969     
   1.5991346571303439E-002   3.6881565507067648     
   1.6044673237658572E-002   3.6867098857784910     
   1.6097999904013706E-002   3.6852637882991086     
   1.6151326570368836E-002   3.6838182580460401     
   1.6204653236723970E-002   3.6823732947967907     
   1.6257979903079103E-002   3.6809288983289559     
   1.6311306569434237E-002   3.6794850684202176     
   1.6364633235789371E-002   3.6780418048483456     
   1.6417959902144504E-002   3.6765991073911972     
   1.6471286568499634E-002   3.6751569758267140     
   1.6524613234854768E-002   3.6737154099329281     
   1.6577939901209902E-002   3.6722744094879571     
   1.6631266567565035E-002   3.6708339742700051     
   1.6684593233920169E-002   3.6693941040573654     
   1.6737919900275303E-002   3.6679547986284153     
   1.6791246566630433E-002   3.6665160577616214     
   1.6844573232985566E-002   3.6650778812355358     
   1.6897899899340700E-002   3.6636402688287983     
   1.6951226565695834E-002   3.6622032203201353     
   1.7004553232050967E-002   3.6607667354883597     
   1.7057879898406101E-002   3.6593308141123715     
   1.7111206564761231E-002   3.6578954559711563     
   1.7164533231116365E-002   3.6564606608437895     
   1.7217859897471498E-002   3.6550264285094287     
   1.7271186563826632E-002   3.6535927587473216     
   1.7324513230181766E-002   3.6521596513368011     
   1.7377839896536899E-002   3.6507271060572877     
   1.7431166562892030E-002   3.6492951226882866     
   1.7484493229247163E-002   3.6478637010093915     
   1.7537819895602297E-002   3.6464328408002795     
   1.7591146561957430E-002   3.6450025418407188     
   1.7644473228312564E-002   3.6435728039105602     
   1.7697799894667698E-002   3.6421436267897414     
   1.7751126561022828E-002   3.6407150102582886     
   1.7804453227377962E-002   3.6392869540963106     
   1.7857779893733095E-002   3.6378594580840056     
   1.7911106560088229E-002   3.6364325220016580     
   1.7964433226443362E-002   3.6350061456296361     
   1.8017759892798496E-002   3.6335803287483963     
   1.8071086559153626E-002   3.6321550711384805     
   1.8124413225508760E-002   3.6307303725805151     
   1.8177739891863894E-002   3.6293062328552166     
   1.8231066558219027E-002   3.6278826517433829     
   1.8284393224574161E-002   3.6264596290259012     
   1.8337719890929294E-002   3.6250371644837420     
   1.8391046557284425E-002   3.6236152578979652     
   1.8444373223639558E-002   3.6221939090497126     
   1.8497699889994692E-002   3.6207731177202138     
   1.8551026556349826E-002   3.6193528836907869     
   1.8604353222704959E-002   3.6179332067428294     
   1.8657679889060093E-002   3.6165140866578303     
   1.8711006555415223E-002   3.6150955232173621     
   1.8764333221770357E-002   3.6136775162030821     
   1.8817659888125490E-002   3.6122600653967343     
   1.8870986554480624E-002   3.6108431705801491     
   1.8924313220835758E-002   3.6094268315352411     
   1.8977639887190891E-002   3.6080110480440117     
   1.9030966553546021E-002   3.6065958198885451     
   1.9084293219901155E-002   3.6051811468510153     
   1.9137619886256289E-002   3.6037670287136780     
   1.9190946552611422E-002   3.6023534652588758     
   1.9244273218966556E-002   3.6009404562690359     
   1.9297599885321690E-002   3.5995280015266737     
   1.9350926551676820E-002   3.5981161008143854     
   1.9404253218031953E-002   3.5967047539148567     
   1.9457579884387087E-002   3.5952939606108552     
   1.9510906550742221E-002   3.5938837206852345     
   1.9564233217097354E-002   3.5924740339209369     
   1.9617559883452488E-002   3.5910649001009833     
   1.9670886549807618E-002   3.5896563190084860     
   1.9724213216162752E-002   3.5882482904266397     
   1.9777539882517885E-002   3.5868408141387222     
   1.9830866548873019E-002   3.5854338899280997     
   1.9884193215228153E-002   3.5840275175782215     
   1.9937519881583286E-002   3.5826216968726228     
   1.9990846547938416E-002   3.5812164275949225     
   2.0044173214293550E-002   3.5798117095288267     
   2.0097499880648684E-002   3.5784075424581219     
   2.0150826547003817E-002   3.5770039261666851     
   2.0204153213358951E-002   3.5756008604384730     
   2.0257479879714081E-002   3.5741983450575296     
   2.0310806546069215E-002   3.5727963798079854     
   2.0364133212424348E-002   3.5713949644740506     
   2.0417459878779482E-002   3.5699940988400241     
   2.0470786545134616E-002   3.5685937826902885     
   2.0524113211489749E-002   3.5671940158093109     
   2.0577439877844880E-002   3.5657947979816411     
   2.0630766544200013E-002   3.5643961289919166     
   2.0684093210555147E-002   3.5629980086248567     
   2.0737419876910280E-002   3.5616004366652674     
   2.0790746543265414E-002   3.5602034128980362     
   2.0844073209620548E-002   3.5588069371081379     
   2.0897399875975678E-002   3.5574110090806310     
   2.0950726542330812E-002   3.5560156286006568     
   2.1004053208685945E-002   3.5546207954534412     
   2.1057379875041079E-002   3.5532265094242965     
   2.1110706541396212E-002   3.5518327702986161     
   2.1164033207751346E-002   3.5504395778618814     
   2.1217359874106476E-002   3.5490469318996545     
   2.1270686540461610E-002   3.5476548321975816     
   2.1324013206816744E-002   3.5462632785413959     
   2.1377339873171877E-002   3.5448722707169122     
   2.1430666539527011E-002   3.5434818085100299     
   2.1483993205882145E-002   3.5420918917067330     
   2.1537319872237275E-002   3.5407025200930895     
   2.1590646538592408E-002   3.5393136934552496     
   2.1643973204947542E-002   3.5379254115794492     
   2.1697299871302676E-002   3.5365376742520072     
   2.1750626537657809E-002   3.5351504812593273     
   2.1803953204012943E-002   3.5337638323878950     
   2.1857279870368073E-002   3.5323777274242820     
   2.1910606536723207E-002   3.5309921661551424     
   2.1963933203078340E-002   3.5296071483672122     
   2.2017259869433474E-002   3.5282226738473152     
   2.2070586535788608E-002   3.5268387423823557     
   2.2123913202143741E-002   3.5254553537593218     
   2.2177239868498871E-002   3.5240725077652875     
   2.2230566534854005E-002   3.5226902041874069     
   2.2283893201209139E-002   3.5213084428129195     
   2.2337219867564272E-002   3.5199272234291494     
   2.2390546533919406E-002   3.5185465458235017     
   2.2443873200274540E-002   3.5171664097834658     
   2.2497199866629670E-002   3.5157868150966154     
   2.2550526532984803E-002   3.5144077615506055     
   2.2603853199339937E-002   3.5130292489331767     
   2.2657179865695071E-002   3.5116512770321515     
   2.2710506532050204E-002   3.5102738456354374     
   2.2763833198405338E-002   3.5088969545310200     
   2.2817159864760468E-002   3.5075206035069755     
   2.2870486531115602E-002   3.5061447923514568     
   2.2923813197470735E-002   3.5047695208527032     
   2.2977139863825869E-002   3.5033947887990373     
   2.3030466530181003E-002   3.5020205959788626     
   2.3083793196536136E-002   3.5006469421806670     
   2.3137119862891267E-002   3.4992738271930230     
   2.3190446529246400E-002   3.4979012508045808     
   2.3243773195601534E-002   3.4965292128040790     
   2.3297099861956667E-002   3.4951577129803368     
   2.3350426528311801E-002   3.4937867511222569     
   2.3403753194666935E-002   3.4924163270188222     
   2.3457079861022065E-002   3.4910464404591033     
   2.3510406527377199E-002   3.4896770912322483     
   2.3563733193732332E-002   3.4883082791274913     
   2.3617059860087466E-002   3.4869400039341487     
   2.3670386526442599E-002   3.4855722654416188     
   2.3723713192797733E-002   3.4842050634393820     
   2.3777039859152863E-002   3.4828383977170021     
   2.3830366525507997E-002   3.4814722680641257     
   2.3883693191863131E-002   3.4801066742704823     
   2.3937019858218264E-002   3.4787416161258817     
   2.3990346524573398E-002   3.4773770934202188     
   2.4043673190928531E-002   3.4760131059434682     
   2.4096999857283662E-002   3.4746496534856899     
   2.4150326523638795E-002   3.4732867358370250     
   2.4203653189993929E-002   3.4719243527876933     
   2.4256979856349063E-002   3.4705625041280053     
   2.4310306522704196E-002   3.4692011896483441     
   2.4363633189059330E-002   3.4678404091391815     
   2.4416959855414460E-002   3.4664801623910706     
   2.4470286521769594E-002   3.4651204491946443     
   2.4523613188124727E-002   3.4637612693406199     
   2.4576939854479861E-002   3.4624026226197944     
   2.4630266520834995E-002   3.4610445088230484     
   2.4683593187190128E-002   3.4596869277413465     
   2.4736919853545258E-002   3.4583298791657313     
   2.4790246519900392E-002   3.4569733628873291     
   2.4843573186255526E-002   3.4556173786973496     
   2.4896899852610659E-002   3.4542619263870828     
   2.4950226518965793E-002   3.4529070057479005     
   2.5003553185320927E-002   3.4515526165712571     
   2.5056879851676057E-002   3.4501987586486873     
   2.5110206518031190E-002   3.4488454317718107     
   2.5163533184386324E-002   3.4474926357323254     
   2.5216859850741458E-002   3.4461403703220115     
   2.5270186517096591E-002   3.4447886353327335     
   2.5323513183451725E-002   3.4434374305564348     
   2.5376839849806855E-002   3.4420867557851405     
   2.5430166516161989E-002   3.4407366108109598     
   2.5483493182517122E-002   3.4393869954260814     
   2.5536819848872256E-002   3.4380379094227749     
   2.5590146515227390E-002   3.4366893525933939     
   2.5643473181582523E-002   3.4353413247303703     
   2.5696799847937653E-002   3.4339938256262204     
   2.5750126514292787E-002   3.4326468550735383     
   2.5803453180647921E-002   3.4313004128650051     
   2.5856779847003054E-002   3.4299544987933772     
   2.5910106513358188E-002   3.4286091126514955     
   2.5963433179713322E-002   3.4272642542322811     
   2.6016759846068452E-002   3.4259199233287378     
   2.6070086512423585E-002   3.4245761197339499     
   2.6123413178778719E-002   3.4232328432410810     
   2.6176739845133853E-002   3.4218900936433783     
   2.6230066511488986E-002   3.4205478707341679     
   2.6283393177844120E-002   3.4192061743068596     
   2.6336719844199250E-002   3.4178650041549430     
   2.6390046510554384E-002   3.4165243600719881     
   2.6443373176909517E-002   3.4151842418516449     
   2.6496699843264651E-002   3.4138446492876482     
   2.6550026509619785E-002   3.4125055821738108     
   2.6603353175974918E-002   3.4111670403040248     
   2.6656679842330049E-002   3.4098290234722675     
   2.6710006508685182E-002   3.4084915314725932     
   2.6763333175040316E-002   3.4071545640991387     
   2.6816659841395449E-002   3.4058181211461229     
   2.6869986507750583E-002   3.4044822024078423     
   2.6923313174105713E-002   3.4031468076786751     
   2.6976639840460847E-002   3.4018119367530821     
   2.7029966506815981E-002   3.4004775894256034     
   2.7083293173171114E-002   3.3991437654908578     
   2.7136619839526248E-002   3.3978104647435488     
   2.7189946505881381E-002   3.3964776869784568     
   2.7243273172236512E-002   3.3951454319904433     
   2.7296599838591645E-002   3.3938136995744528     
   2.7349926504946779E-002   3.3924824895255061     
   2.7403253171301913E-002   3.3911518016387094     
   2.7456579837657046E-002   3.3898216357092443     
   2.7509906504012180E-002   3.3884919915323759     
   2.7563233170367310E-002   3.3871628689034488     
   2.7616559836722444E-002   3.3858342676178874     
   2.7669886503077577E-002   3.3845061874711964     
   2.7723213169432711E-002   3.3831786282589631     
   2.7776539835787845E-002   3.3818515897768502     
   2.7829866502142978E-002   3.3805250718206046     
   2.7883193168498108E-002   3.3791990741860523     
   2.7936519834853242E-002   3.3778735966690974     
   2.7989846501208376E-002   3.3765486390657276     
   2.8043173167563509E-002   3.3752242011720082     
   2.8096499833918643E-002   3.3739002827840845     
   2.8149826500273777E-002   3.3725768836981831     
   2.8203153166628907E-002   3.3712540037106082     
   2.8256479832984040E-002   3.3699316426177481     
   2.8309806499339174E-002   3.3686098002160660     
   2.8363133165694308E-002   3.3672884763021078     
   2.8416459832049441E-002   3.3659676706724988     
   2.8469786498404575E-002   3.3646473831239443     
   2.8523113164759705E-002   3.3633276134532291     
   2.8576439831114839E-002   3.3620083614572152     
   2.8629766497469972E-002   3.3606896269328499     
   2.8683093163825106E-002   3.3593714096771548     
   2.8736419830180240E-002   3.3580537094872343     
   2.8789746496535373E-002   3.3567365261602702     
   2.8843073162890503E-002   3.3554198594935265     
   2.8896399829245637E-002   3.3541037092843435     
   2.8949726495600771E-002   3.3527880753301433     
   2.9003053161955904E-002   3.3514729574284274     
   2.9056379828311038E-002   3.3501583553767751     
   2.9109706494666172E-002   3.3488442689728473     
   2.9163033161021302E-002   3.3475306980143822     
   2.9216359827376435E-002   3.3462176422991998     
   2.9269686493731569E-002   3.3449051016251952     
   2.9323013160086703E-002   3.3435930757903467     
   2.9376339826441836E-002   3.3422815645927115     
   2.9429666492796970E-002   3.3409705678304231     
   2.9482993159152100E-002   3.3396600853016989     
   2.9536319825507234E-002   3.3383501168048308     
   2.9589646491862368E-002   3.3370406621381914     
   2.9642973158217501E-002   3.3357317211002342     
   2.9696299824572635E-002   3.3344232934894902     
   2.9749626490927768E-002   3.3331153791045676     
   2.9802953157282899E-002   3.3318079777441567     
   2.9856279823638032E-002   3.3305010892070266     
   2.9909606489993166E-002   3.3291947132920225     
   2.9962933156348300E-002   3.3278888497980712     
   3.0016259822703433E-002   3.3265834985241778     
   3.0069586489058567E-002   3.3252786592694248     
   3.0122913155413697E-002   3.3239743318329755     
   3.0176239821768831E-002   3.3226705160140706     
   3.0229566488123964E-002   3.3213672116120301     
   3.0282893154479098E-002   3.3200644184262535     
   3.0336219820834232E-002   3.3187621362562174     
   3.0389546487189365E-002   3.3174603649014771     
   3.0442873153544495E-002   3.3161591041616689     
   3.0496199819899629E-002   3.3148583538365051     
   3.0549526486254763E-002   3.3135581137257768     
   3.0602853152609896E-002   3.3122583836293553     
   3.0656179818965030E-002   3.3109591633471891     
   3.0709506485320164E-002   3.3096604526793052     
   3.0762833151675294E-002   3.3083622514258098     
   3.0816159818030427E-002   3.3070645593868866     
   3.0869486484385561E-002   3.3057673763627982     
   3.0922813150740695E-002   3.3044707021538859     
   3.0976139817095828E-002   3.3031745365605678     
   3.1029466483450962E-002   3.3018788793833429     
   3.1082793149806092E-002   3.3005837304227850     
   3.1136119816161226E-002   3.2992890894795490     
   3.1189446482516359E-002   3.2979949563543678     
   3.1242773148871493E-002   3.2967013308480504     
   3.1296099815226630E-002   3.2954082127614850     
   3.1349426481581760E-002   3.2941156018956401     
   3.1402753147936890E-002   3.2928234980515585     
   3.1456079814292028E-002   3.2915319010303628     
   3.1509406480647158E-002   3.2902408106332550     
   3.1562733147002288E-002   3.2889502266615116     
   3.1616059813357425E-002   3.2876601489164909     
   3.1669386479712555E-002   3.2863705771996270     
   3.1722713146067692E-002   3.2850815113124328     
   3.1776039812422822E-002   3.2837929510564972     
   3.1829366478777960E-002   3.2825048962334882     
   3.1882693145133090E-002   3.2812173466451529     
   3.1936019811488220E-002   3.2799303020933142     
   3.1989346477843357E-002   3.2786437623798732     
   3.2042673144198487E-002   3.2773577273068102     
   3.2095999810553624E-002   3.2760721966761790     
   3.2149326476908754E-002   3.2747871702901175     
   3.2202653143263885E-002   3.2735026479508349     
   3.2255979809619022E-002   3.2722186294606224     
   3.2309306475974152E-002   3.2709351146218464     
   3.2362633142329289E-002   3.2696521032369521     
   3.2415959808684419E-002   3.2683695951084615     
   3.2469286475039556E-002   3.2670875900389733     
   3.2522613141394686E-002   3.2658060878311650     
   3.2575939807749817E-002   3.2645250882877916     
   3.2629266474104954E-002   3.2632445912116825     
   3.2682593140460084E-002   3.2619645964057500     
   3.2735919806815221E-002   3.2606851036729787     
   3.2789246473170351E-002   3.2594061128164329     
   3.2842573139525481E-002   3.2581276236392527     
   3.2895899805880618E-002   3.2568496359446577     
   3.2949226472235749E-002   3.2555721495359422     
   3.3002553138590886E-002   3.2542951642164786     
   3.3055879804946016E-002   3.2530186797897169     
   3.3109206471301153E-002   3.2517426960591838     
   3.3162533137656283E-002   3.2504672128284837     
   3.3215859804011413E-002   3.2491922299012956     
   3.3269186470366550E-002   3.2479177470813787     
   3.3322513136721681E-002   3.2466437641725681     
   3.3375839803076818E-002   3.2453702809787743     
   3.3429166469431948E-002   3.2440972973039877     
   3.3482493135787078E-002   3.2428248129522719     
   3.3535819802142215E-002   3.2415528277277699     
   3.3589146468497345E-002   3.2402813414347023     
   3.3642473134852482E-002   3.2390103538773634     
   3.3695799801207613E-002   3.2377398648601265     
   3.3749126467562743E-002   3.2364698741874407     
   3.3802453133917880E-002   3.2352003816638337     
   3.3855779800273010E-002   3.2339313870939073     
   3.3909106466628147E-002   3.2326628902823416     
   3.3962433132983277E-002   3.2313948910338910     
   3.4015759799338414E-002   3.2301273891533899     
   3.4069086465693545E-002   3.2288603844457486     
   3.4122413132048675E-002   3.2275938767159502     
   3.4175739798403812E-002   3.2263278657690586     
   3.4229066464758942E-002   3.2250623514102124     
   3.4282393131114079E-002   3.2237973334446268     
   3.4335719797469209E-002   3.2225328116775933     
   3.4389046463824340E-002   3.2212687859144804     
   3.4442373130179477E-002   3.2200052559607313     
   3.4495699796534607E-002   3.2187422216218669     
   3.4549026462889744E-002   3.2174796827034862     
   3.4602353129244874E-002   3.2162176390112589     
   3.4655679795600011E-002   3.2149560903509373     
   3.4709006461955141E-002   3.2136950365283452     
   3.4762333128310272E-002   3.2124344773493849     
   3.4815659794665409E-002   3.2111744126200352     
   3.4868986461020539E-002   3.2099148421463477     
   3.4922313127375676E-002   3.2086557657344561     
   3.4975639793730806E-002   3.2073971831905634     
   3.5028966460085936E-002   3.2061390943209527     
   3.5082293126441073E-002   3.2048814989319832     
   3.5135619792796204E-002   3.2036243968300870     
   3.5188946459151341E-002   3.2023677878217756     
   3.5242273125506471E-002   3.2011116717136336     
   3.5295599791861608E-002   3.1998560483123248     
   3.5348926458216738E-002   3.1986009174245851     
   3.5402253124571868E-002   3.1973462788572276     
   3.5455579790927005E-002   3.1960921324171432     
   3.5508906457282136E-002   3.1948384779112948     
   3.5562233123637273E-002   3.1935853151467248     
   3.5615559789992403E-002   3.1923326439305484     
   3.5668886456347533E-002   3.1910804640699588     
   3.5722213122702670E-002   3.1898287753722219     
   3.5775539789057800E-002   3.1885775776446823     
   3.5828866455412937E-002   3.1873268706947582     
   3.5882193121768068E-002   3.1860766543299435     
   3.5935519788123205E-002   3.1848269283578090     
   3.5988846454478335E-002   3.1835776925859998     
   3.6042173120833465E-002   3.1823289468222367     
   3.6095499787188602E-002   3.1810806908743143     
   3.6148826453543732E-002   3.1798329245501074     
   3.6202153119898869E-002   3.1785856476575591     
   3.6255479786254000E-002   3.1773388600046952     
   3.6308806452609130E-002   3.1760925613996100     
   3.6362133118964267E-002   3.1748467516504792     
   3.6415459785319397E-002   3.1736014305655500     
   3.6468786451674534E-002   3.1723565979531436     
   3.6522113118029664E-002   3.1711122536216614     
   3.6575439784384801E-002   3.1698683973795769     
   3.6628766450739932E-002   3.1686250290354367     
   3.6682093117095062E-002   3.1673821483978664     
   3.6735419783450199E-002   3.1661397552755632     
   3.6788746449805329E-002   3.1648978494773030     
   3.6842073116160466E-002   3.1636564308119342     
   3.6895399782515596E-002   3.1624154990883810     
   3.6948726448870726E-002   3.1611750541156409     
   3.7002053115225864E-002   3.1599350957027883     
   3.7055379781580994E-002   3.1586956236589727     
   3.7108706447936131E-002   3.1574566377934179     
   3.7162033114291261E-002   3.1562181379154213     
   3.7215359780646398E-002   3.1549801238343562     
   3.7268686447001528E-002   3.1537425953596707     
   3.7322013113356658E-002   3.1525055523008882     
   3.7375339779711796E-002   3.1512689944676056     
   3.7428666446066926E-002   3.1500329216694940     
   3.7481993112422063E-002   3.1487973337163022     
   3.7535319778777193E-002   3.1475622304178494     
   3.7588646445132323E-002   3.1463276115840340     
   3.7641973111487460E-002   3.1450934770248247     
   3.7695299777842591E-002   3.1438598265502682     
   3.7748626444197728E-002   3.1426266599704813     
   3.7801953110552858E-002   3.1413939770956611     
   3.7855279776907995E-002   3.1401617777360746     
   3.7908606443263125E-002   3.1389300617020659     
   3.7961933109618255E-002   3.1376988288040506     
   3.8015259775973392E-002   3.1364680788525217     
   3.8068586442328523E-002   3.1352378116580453     
   3.8121913108683660E-002   3.1340080270312614     
   3.8175239775038790E-002   3.1327787247828849     
   3.8228566441393920E-002   3.1315499047237036     
   3.8281893107749057E-002   3.1303215666645814     
   3.8335219774104187E-002   3.1290937104164565     
   3.8388546440459324E-002   3.1278663357903391     
   3.8441873106814455E-002   3.1266394425973139     
   3.8495199773169592E-002   3.1254130306485437     
   3.8548526439524722E-002   3.1241870997552601     
   3.8601853105879852E-002   3.1229616497287704     
   3.8655179772234989E-002   3.1217366803804572     
   3.8708506438590119E-002   3.1205121915217759     
   3.8761833104945256E-002   3.1192881829642567     
   3.8815159771300387E-002   3.1180646545195039     
   3.8868486437655517E-002   3.1168416059991939     
   3.8921813104010654E-002   3.1156190372150783     
   3.8975139770365784E-002   3.1143969479789830     
   3.9028466436720921E-002   3.1131753381028067     
   3.9081793103076051E-002   3.1119542073985222     
   3.9135119769431188E-002   3.1107335556781757     
   3.9188446435786319E-002   3.1095133827538883     
   3.9241773102141449E-002   3.1082936884378545     
   3.9295099768496586E-002   3.1070744725423407     
   3.9348426434851716E-002   3.1058557348796887     
   3.9401753101206853E-002   3.1046374752623129     
   3.9455079767561983E-002   3.1034196935027039     
   3.9508406433917113E-002   3.1022023894134225     
   3.9561733100272251E-002   3.1009855628071028     
   3.9615059766627381E-002   3.0997692134964572     
   3.9668386432982518E-002   3.0985533412942652     
   3.9721713099337648E-002   3.0973379460133845     
   3.9775039765692785E-002   3.0961230274667431     
   3.9828366432047915E-002   3.0949085854673450     
   3.9881693098403045E-002   3.0936946198282675     
   3.9935019764758183E-002   3.0924811303626565     
   3.9988346431113313E-002   3.0912681168837377     
   4.0041673097468450E-002   3.0900555792048063     
   4.0094999763823580E-002   3.0888435171392312     
   4.0148326430178710E-002   3.0876319305004554     
   4.0201653096533847E-002   3.0864208191019942     
   4.0254979762888977E-002   3.0852101827574359     
   4.0308306429244115E-002   3.0840000212804428     
   4.0361633095599245E-002   3.0827903344847503     
   4.0414959761954375E-002   3.0815811221841662     
   4.0468286428309512E-002   3.0803723841925716     
   4.0521613094664642E-002   3.0791641203239188     
   4.0574939761019779E-002   3.0779563303922384     
   4.0628266427374909E-002   3.0767490142116278     
   4.0681593093730047E-002   3.0755421715962603     
   4.0734919760085177E-002   3.0743358023603831     
   4.0788246426440307E-002   3.0731299063183131     
   4.0841573092795444E-002   3.0719244832844428     
   4.0894899759150574E-002   3.0707195330732358     
   4.0948226425505711E-002   3.0695150554992288     
   4.1001553091860841E-002   3.0683110503770337     
   4.1054879758215972E-002   3.0671075175213320     
   4.1108206424571109E-002   3.0659044567468774     
   4.1161533090926239E-002   3.0647018678685001     
   4.1214859757281376E-002   3.0634997507010997     
   4.1268186423636506E-002   3.0622981050596487     
   4.1321513089991643E-002   3.0610969307591938     
   4.1374839756346773E-002   3.0598962276148520     
   4.1428166422701904E-002   3.0586959954418158     
   4.1481493089057041E-002   3.0574962340553475     
   4.1534819755412171E-002   3.0562969432707825     
   4.1588146421767308E-002   3.0550981229035301     
   4.1641473088122438E-002   3.0538997727690700     
   4.1694799754477568E-002   3.0527018926829550     
   4.1748126420832705E-002   3.0515044824608109     
   4.1801453087187836E-002   3.0503075419183356     
   4.1854779753542973E-002   3.0491110708712972     
   4.1908106419898103E-002   3.0479150691355410     
   4.1961433086253240E-002   3.0467195365269779     
   4.2014759752608370E-002   3.0455244728615978     
   4.2068086418963500E-002   3.0443298779554575     
   4.2121413085318637E-002   3.0431357516246886     
   4.2174739751673768E-002   3.0419420936854937     
   4.2228066418028905E-002   3.0407489039541478     
   4.2281393084384035E-002   3.0395561822469990     
   4.2334719750739165E-002   3.0383639283804662     
   4.2388046417094302E-002   3.0371721421710411     
   4.2441373083449432E-002   3.0359808234352852     
   4.2494699749804569E-002   3.0347899719898357     
   4.2548026416159700E-002   3.0335995876513997     
   4.2601353082514837E-002   3.0324096702367549     
   4.2654679748869967E-002   3.0312202195627527     
   4.2708006415225097E-002   3.0300312354463159     
   4.2761333081580234E-002   3.0288427177044390     
   4.2814659747935364E-002   3.0276546661541883     
   4.2867986414290501E-002   3.0264670806127025     
   4.2921313080645632E-002   3.0252799608971914     
   4.2974639747000762E-002   3.0240933068249345     
   4.3027966413355899E-002   3.0229071182132885     
   4.3081293079711029E-002   3.0217213948796733     
   4.3134619746066166E-002   3.0205361366415908     
   4.3187946412421296E-002   3.0193513433166062     
   4.3241273078776434E-002   3.0181670147223589     
   4.3294599745131564E-002   3.0169831506765612     
   4.3347926411486694E-002   3.0157997509969943     
   4.3401253077841831E-002   3.0146168155015123     
   4.3454579744196961E-002   3.0134343440080427     
   4.3507906410552098E-002   3.0122523363345799     
   4.3561233076907228E-002   3.0110707922991944     
   4.3614559743262359E-002   3.0098897117200245     
   4.3667886409617496E-002   3.0087090944152828     
   4.3721213075972626E-002   3.0075289402032492     
   4.3774539742327763E-002   3.0063492489022794     
   4.3827866408682893E-002   3.0051700203307976     
   4.3881193075038030E-002   3.0039912543072993     
   4.3934519741393160E-002   3.0028129506503536     
   4.3987846407748291E-002   3.0016351091785975     
   4.4041173074103428E-002   3.0004577297107393     
   4.4094499740458558E-002   2.9992808120655625     
   4.4147826406813695E-002   2.9981043560619174     
   4.4201153073168825E-002   2.9969283615187270     
   4.4254479739523955E-002   2.9957528282549855     
   4.4307806405879092E-002   2.9945777560897575     
   4.4361133072234223E-002   2.9934031448421776     
   4.4414459738589360E-002   2.9922289943314553     
   4.4467786404944490E-002   2.9910553043768662     
   4.4521113071299627E-002   2.9898820747977597     
   4.4574439737654757E-002   2.9887093054135541     
   4.4627766404009887E-002   2.9875369960437417     
   4.4681093070365024E-002   2.9863651465078820     
   4.4734419736720155E-002   2.9851937566256082     
   4.4787746403075292E-002   2.9840228262166208     
   4.4841073069430422E-002   2.9828523551006954     
   4.4894399735785552E-002   2.9816823430976740     
   4.4947726402140689E-002   2.9805127900274733     
   4.5001053068495819E-002   2.9793436957100767     
   4.5054379734850956E-002   2.9781750599655412     
   4.5107706401206087E-002   2.9770068826139933     
   4.5161033067561224E-002   2.9758391634756296     
   4.5214359733916354E-002   2.9746719023707184     
   4.5267686400271484E-002   2.9735050991195973     
   4.5321013066626621E-002   2.9723387535426751     
   4.5374339732981751E-002   2.9711728654604306     
   4.5427666399336888E-002   2.9700074346934131     
   4.5480993065692019E-002   2.9688424610622426     
   4.5534319732047149E-002   2.9676779443876100     
   4.5587646398402286E-002   2.9665138844902743     
   4.5640973064757416E-002   2.9653502811910672     
   4.5694299731112553E-002   2.9641871343108903     
   4.5747626397467683E-002   2.9630244436707147     
   4.5800953063822820E-002   2.9618622090915805     
   4.5854279730177951E-002   2.9607004303946018     
   4.5907606396533081E-002   2.9595391074009583     
   4.5960933062888218E-002   2.9583782399319039     
   4.6014259729243348E-002   2.9572178278087597     
   4.6067586395598485E-002   2.9560578708529190     
   4.6120913061953615E-002   2.9548983688858415     
   4.6174239728308746E-002   2.9537393217290635     
   4.6227566394663883E-002   2.9525807292041844     
   4.6280893061019013E-002   2.9514225911328777     
   4.6334219727374150E-002   2.9502649073368850     
   4.6387546393729280E-002   2.9491076776380205     
   4.6440873060084417E-002   2.9479509018581629     
   4.6494199726439547E-002   2.9467945798192678     
   4.6547526392794678E-002   2.9456387113433546     
   4.6600853059149815E-002   2.9444832962525154     
   4.6654179725504945E-002   2.9433283343689114     
   4.6707506391860082E-002   2.9421738255147751     
   4.6760833058215212E-002   2.9410197695124065     
   4.6814159724570342E-002   2.9398661661841752     
   4.6867486390925479E-002   2.9387130153525232     
   4.6920813057280610E-002   2.9375603168399591     
   4.6974139723635747E-002   2.9364080704690636     
   4.7027466389990877E-002   2.9352562760624843     
   4.7080793056346007E-002   2.9341049334429421     
   4.7134119722701144E-002   2.9329540424332232     
   4.7187446389056274E-002   2.9318036028561862     
   4.7240773055411411E-002   2.9306536145347577     
   4.7294099721766542E-002   2.9295040772919352     
   4.7347426388121679E-002   2.9283549909507847     
   4.7400753054476809E-002   2.9272063553344414     
   4.7454079720831939E-002   2.9260581702661108     
   4.7507406387187076E-002   2.9249104355690649     
   4.7560733053542206E-002   2.9237631510666509     
   4.7614059719897343E-002   2.9226163165822787     
   4.7667386386252474E-002   2.9214699319394324     
   4.7720713052607604E-002   2.9203239969616610     
   4.7774039718962741E-002   2.9191785114725870     
   4.7827366385317871E-002   2.9180334752958994     
   4.7880693051673008E-002   2.9168888882553579     
   4.7934019718028138E-002   2.9157447501747900     
   4.7987346384383275E-002   2.9146010608780912     
   4.8040673050738406E-002   2.9134578201892305     
   4.8093999717093536E-002   2.9123150279322414     
   4.8147326383448673E-002   2.9111726839312295     
   4.8200653049803803E-002   2.9100307880103662     
   4.8253979716158940E-002   2.9088893399938951     
   4.8307306382514070E-002   2.9077483397061283     
   4.8360633048869200E-002   2.9066077869714433     
   4.8413959715224338E-002   2.9054676816142906     
   4.8467286381579468E-002   2.9043280234591884     
   4.8520613047934605E-002   2.9031888123307223     
   4.8573939714289735E-002   2.9020500480535496     
   4.8627266380644872E-002   2.9009117304523913     
   4.8680593047000002E-002   2.8997738593520443     
   4.8733919713355132E-002   2.8986364345773676     
   4.8787246379710270E-002   2.8974994559532914     
   4.8840573046065400E-002   2.8963629233048187     
   4.8893899712420537E-002   2.8952268364570117     
   4.8947226378775667E-002   2.8940911952350108     
   4.9000553045130797E-002   2.8929559994640197     
   4.9053879711485934E-002   2.8918212489693111     
   4.9107206377841064E-002   2.8906869435762284     
   4.9160533044196202E-002   2.8895530831101812     
   4.9213859710551332E-002   2.8884196673966489     
   4.9267186376906469E-002   2.8872866962611794     
   4.9320513043261599E-002   2.8861541695293886     
   4.9373839709616729E-002   2.8850220870269601     
   4.9427166375971866E-002   2.8838904485796459     
   4.9480493042326996E-002   2.8827592540132696     
   4.9533819708682134E-002   2.8816285031537179     
   4.9587146375037264E-002   2.8804981958269504     
   4.9640473041392394E-002   2.8793683318589913     
   4.9693799707747531E-002   2.8782389110759361     
   4.9747126374102661E-002   2.8771099333039474     
   4.9800453040457798E-002   2.8759813983692544     
   4.9853779706812928E-002   2.8748533060981565     
   4.9907106373168066E-002   2.8737256563170210     
   4.9960433039523196E-002   2.8725984488522824     
   5.0013759705878326E-002   2.8714716835304448     
   5.0067086372233463E-002   2.8703453601780771     
   5.0120413038588593E-002   2.8692194786218201     
   5.0173739704943730E-002   2.8680940386883815     
   5.0227066371298860E-002   2.8669690402045340     
   5.0280393037653991E-002   2.8658444829971232     
   5.0333719704009128E-002   2.8647203668930588     
   5.0387046370364258E-002   2.8635966917193190     
   5.0440373036719395E-002   2.8624734573029524     
   5.0493699703074525E-002   2.8613506634710726     
   5.0547026369429662E-002   2.8602283100508612     
   5.0600353035784792E-002   2.8591063968695694     
   5.0653679702139923E-002   2.8579849237545147     
   5.0707006368495060E-002   2.8568638905330834     
   5.0760333034850190E-002   2.8557432970327281     
   5.0813659701205327E-002   2.8546231430809712     
   5.0866986367560457E-002   2.8535034285053986     
   5.0920313033915587E-002   2.8523841531336691     
   5.0973639700270724E-002   2.8512653167935063     
   5.1026966366625855E-002   2.8501469193127016     
   5.1080293032980992E-002   2.8490289605191128     
   5.1133619699336122E-002   2.8479114402406678     
   5.1186946365691259E-002   2.8467943583053610     
   5.1240273032046389E-002   2.8456777145412526     
   5.1293599698401519E-002   2.8445615087764726     
   5.1346926364756657E-002   2.8434457408392180     
   5.1400253031111787E-002   2.8423304105577509     
   5.1453579697466924E-002   2.8412155177604035     
   5.1506906363822054E-002   2.8401010622755738     
   5.1560233030177184E-002   2.8389870439317280     
   5.1613559696532321E-002   2.8378734625573991     
   5.1666886362887451E-002   2.8367603179811876     
   5.1720213029242589E-002   2.8356476100317605     
   5.1773539695597719E-002   2.8345353385378536     
   5.1826866361952856E-002   2.8334235033282682     
   5.1880193028307986E-002   2.8323121042318729     
   5.1933519694663116E-002   2.8312011410776052     
   5.1986846361018253E-002   2.8300906136944666     
   5.2040173027373383E-002   2.8289805219115296     
   5.2093499693728521E-002   2.8278708655579310     
   5.2146826360083651E-002   2.8267616444628740     
   5.2200153026438781E-002   2.8256528584556309     
   5.2253479692793918E-002   2.8245445073655420     
   5.2306806359149048E-002   2.8234365910220096     
   5.2360133025504185E-002   2.8223291092545075     
   5.2413459691859315E-002   2.8212220618925747     
   5.2466786358214453E-002   2.8201154487658169     
   5.2520113024569583E-002   2.8190092697039080     
   5.2573439690924713E-002   2.8179035245365869     
   5.2626766357279850E-002   2.8167982130936600     
   5.2680093023634980E-002   2.8156933352050015     
   5.2733419689990117E-002   2.8145888907005503     
   5.2786746356345247E-002   2.8134848794103129     
   5.2840073022700378E-002   2.8123813011643630     
   5.2893399689055515E-002   2.8112781557928419     
   5.2946726355410645E-002   2.8101754431259534     
   5.3000053021765782E-002   2.8090731629939731     
   5.3053379688120912E-002   2.8079713152272414     
   5.3106706354476049E-002   2.8068698996561614     
   5.3160033020831179E-002   2.8057689161112096     
   5.3213359687186310E-002   2.8046683644229224     
   5.3266686353541447E-002   2.8035682444219074     
   5.3320013019896577E-002   2.8024685559388374     
   5.3373339686251714E-002   2.8013692988044485     
   5.3426666352606844E-002   2.8002704728495491     
   5.3479993018961974E-002   2.7991720779050078     
   5.3533319685317111E-002   2.7980741138017633     
   5.3586646351672242E-002   2.7969765803708206     
   5.3639973018027379E-002   2.7958794774432505     
   5.3693299684382509E-002   2.7947828048501870     
   5.3746626350737639E-002   2.7936865624228360     
   5.3799953017092776E-002   2.7925907499924647     
   5.3853279683447906E-002   2.7914953673904086     
   5.3906606349803043E-002   2.7904004144480701     
   5.3959933016158174E-002   2.7893058909969159     
   5.4013259682513311E-002   2.7882117968684805     
   5.4066586348868441E-002   2.7871181318943639     
   5.4119913015223571E-002   2.7860248959062304     
   5.4173239681578708E-002   2.7849320887358120     
   5.4226566347933838E-002   2.7838397102149082     
   5.4279893014288975E-002   2.7827477601753818     
   5.4333219680644106E-002   2.7816562384491630     
   5.4386546346999236E-002   2.7805651448682465     
   5.4439873013354373E-002   2.7794744792646950     
   5.4493199679709503E-002   2.7783842414706355     
   5.4546526346064640E-002   2.7772944313182615     
   5.4599853012419770E-002   2.7762050486398313     
   5.4653179678774907E-002   2.7751160932676719     
   5.4706506345130038E-002   2.7740275650341712     
   5.4759833011485168E-002   2.7729394637717890     
   5.4813159677840305E-002   2.7718517893130445     
   5.4866486344195435E-002   2.7707645414905273     
   5.4919813010550572E-002   2.7696777201368903     
   5.4973139676905702E-002   2.7685913250848531     
   5.5026466343260833E-002   2.7675053561671992     
   5.5079793009615970E-002   2.7664198132167810     
   5.5133119675971100E-002   2.7653346960665131     
   5.5186446342326237E-002   2.7642500045493765     
   5.5239773008681367E-002   2.7631657384984201     
   5.5293099675036504E-002   2.7620818977467549     
   5.5346426341391634E-002   2.7609984821275591     
   5.5399753007746765E-002   2.7599154914740769     
   5.5453079674101902E-002   2.7588329256196156     
   5.5506406340457032E-002   2.7577507843975506     
   5.5559733006812169E-002   2.7566690676413206     
   5.5613059673167299E-002   2.7555877751844307     
   5.5666386339522429E-002   2.7545069068604526     
   5.5719713005877566E-002   2.7534264625030191     
   5.5773039672232697E-002   2.7523464419458334     
   5.5826366338587834E-002   2.7512668450226592     
   5.5879693004942964E-002   2.7501876715673292     
   5.5933019671298101E-002   2.7491089214137392     
   5.5986346337653231E-002   2.7480305943958516     
   5.6039673004008361E-002   2.7469526903476904     
   5.6092999670363498E-002   2.7458752091033500     
   5.6146326336718629E-002   2.7447981504969863     
   5.6199653003073766E-002   2.7437215143628211     
   5.6252979669428896E-002   2.7426453005351412     
   5.6306306335784026E-002   2.7415695088482992     
   5.6359633002139163E-002   2.7404941391367097     
   5.6412959668494293E-002   2.7394191912348571     
   5.6466286334849430E-002   2.7383446649772876     
   5.6519613001204561E-002   2.7372705601986107     
   5.6572939667559698E-002   2.7361968767335054     
   5.6626266333914828E-002   2.7351236144167119     
   5.6679593000269958E-002   2.7340507730830370     
   5.6732919666625095E-002   2.7329783525673501     
   5.6786246332980225E-002   2.7319063527045890     
   5.6839572999335362E-002   2.7308347733297524     
   5.6892899665690493E-002   2.7297636142779065     
   5.6946226332045623E-002   2.7286928753841826     
   5.6999552998400760E-002   2.7276225564837722     
   5.7052879664755890E-002   2.7265526574119354     
   5.7106206331111027E-002   2.7254831780039965     
   5.7159532997466157E-002   2.7244141180953449     
   5.7212859663821294E-002   2.7233454775214319     
   5.7266186330176425E-002   2.7222772561177764     
   5.7319512996531555E-002   2.7212094537199598     
   5.7372839662886692E-002   2.7201420701636279     
   5.7426166329241822E-002   2.7190751052844919     
   5.7479492995596959E-002   2.7180085589183287     
   5.7532819661952089E-002   2.7169424309009771     
   5.7586146328307219E-002   2.7158767210683417     
   5.7639472994662357E-002   2.7148114292563905     
   5.7692799661017487E-002   2.7137465553011566     
   5.7746126327372624E-002   2.7126820990387377     
   5.7799452993727754E-002   2.7116180603052951     
   5.7852779660082891E-002   2.7105544389370544     
   5.7906106326438021E-002   2.7094912347703071     
   5.7959432992793151E-002   2.7084284476414053     
   5.8012759659148289E-002   2.7073660773867680     
   5.8066086325503419E-002   2.7063041238428793     
   5.8119412991858556E-002   2.7052425868462846     
   5.8172739658213686E-002   2.7041814662335950     
   5.8226066324568816E-002   2.7031207618414865     
   5.8279392990923953E-002   2.7020604735066964     
   5.8332719657279083E-002   2.7010006010660299     
   5.8386046323634221E-002   2.6999411443563512     
   5.8439372989989351E-002   2.6988821032145931     
   5.8492699656344488E-002   2.6978234774777516     
   5.8546026322699618E-002   2.6967652669828843     
   5.8599352989054748E-002   2.6957074715671143     
   5.8652679655409885E-002   2.6946500910676288     
   5.8706006321765015E-002   2.6935931253216778     
   5.8759332988120153E-002   2.6925365741665765     
   5.8812659654475283E-002   2.6914804374397030     
   5.8865986320830413E-002   2.6904247149784988     
   5.8919312987185550E-002   2.6893694066204703     
   5.8972639653540680E-002   2.6883145122031866     
   5.9025966319895817E-002   2.6872600315642821     
   5.9079292986250947E-002   2.6862059645414527     
   5.9132619652606085E-002   2.6851523109724593     
   5.9185946318961215E-002   2.6840990706951260     
   5.9239272985316345E-002   2.6830462435473414     
   5.9292599651671482E-002   2.6819938293670567     
   5.9345926318026612E-002   2.6809418279922861     
   5.9399252984381749E-002   2.6798902392611095     
   5.9452579650736880E-002   2.6788390630116679     
   5.9505906317092010E-002   2.6777882990821675     
   5.9559232983447147E-002   2.6767379473108779     
   5.9612559649802277E-002   2.6756880075361300     
   5.9665886316157414E-002   2.6746384795963207     
   5.9719212982512544E-002   2.6735893633299090     
   5.9772539648867681E-002   2.6725406585754183     
   5.9825866315222812E-002   2.6714923651714337     
   5.9879192981577942E-002   2.6704444829566061     
   5.9932519647933079E-002   2.6693970117696453     
   5.9985846314288209E-002   2.6683499514493296     
   6.0039172980643346E-002   2.6673033018344965     
   6.0092499646998476E-002   2.6662570627640494     
   6.0145826313353606E-002   2.6652112340769532     
   6.0199152979708744E-002   2.6641658156122374     
   6.0252479646063874E-002   2.6631208072089927     
   6.0305806312419011E-002   2.6620762087063743     
   6.0359132978774141E-002   2.6610320199436002     
   6.0412459645129271E-002   2.6599882407599527     
   6.0465786311484408E-002   2.6589448709947736     
   6.0519112977839538E-002   2.6579019104874737     
   6.0572439644194676E-002   2.6568593590775178     
   6.0625766310549806E-002   2.6558172166044440     
   6.0679092976904943E-002   2.6547754829078456     
   6.0732419643260073E-002   2.6537341578273832     
   6.0785746309615203E-002   2.6526932412027779     
   6.0839072975970340E-002   2.6516527328738131     
   6.0892399642325470E-002   2.6506126326803385     
   6.0945726308680608E-002   2.6495729404622637     
   6.0999052975035738E-002   2.6485336560595605     
   6.1052379641390868E-002   2.6474947793122672     
   6.1105706307746005E-002   2.6464563100604810     
   6.1159032974101135E-002   2.6454182481443635     
   6.1212359640456272E-002   2.6443805934041396     
   6.1265686306811402E-002   2.6433433456800945     
   6.1319012973166540E-002   2.6423065048125789     
   6.1372339639521670E-002   2.6412700706420051     
   6.1425666305876800E-002   2.6402340430088476     
   6.1478992972231937E-002   2.6391984217536426     
   6.1532319638587067E-002   2.6381632067169907     
   6.1585646304942204E-002   2.6371283977395534     
   6.1638972971297334E-002   2.6360939946620565     
   6.1692299637652465E-002   2.6350599973252868     
   6.1745626304007602E-002   2.6340264055700953     
   6.1798952970362732E-002   2.6329932192373917     
   6.1852279636717869E-002   2.6319604381681523     
   6.1905606303072999E-002   2.6309280622034126     
   6.1958932969428136E-002   2.6298960911842735     
   6.2012259635783266E-002   2.6288645249518963     
   6.2065586302138397E-002   2.6278333633475035     
   6.2118912968493534E-002   2.6268026062123835     
   6.2172239634848664E-002   2.6257722533878831     
   6.2225566301203801E-002   2.6247423047154128     
   6.2278892967558931E-002   2.6237127600364469     
   6.2332219633914061E-002   2.6226836191925198     
   6.2385546300269198E-002   2.6216548820252275     
   6.2438872966624329E-002   2.6206265483762317     
   6.2492199632979466E-002   2.6195986180872519     
   6.2545526299334603E-002   2.6185710910000717     
   6.2598852965689733E-002   2.6175439669565388     
   6.2652179632044863E-002   2.6165172457985593     
   6.2705506298399993E-002   2.6154909273681017     
   6.2758832964755124E-002   2.6144650115072006     
   6.2812159631110268E-002   2.6134394980579461     
   6.2865486297465398E-002   2.6124143868624969     
   6.2918812963820528E-002   2.6113896777630692     
   6.2972139630175658E-002   2.6103653706019410     
   6.3025466296530788E-002   2.6093414652214557     
   6.3078792962885932E-002   2.6083179614640146     
   6.3132119629241062E-002   2.6072948591720841     
   6.3185446295596193E-002   2.6062721581881907     
   6.3238772961951323E-002   2.6052498583549215     
   6.3292099628306453E-002   2.6042279595149274     
   6.3345426294661597E-002   2.6032064615109207     
   6.3398752961016727E-002   2.6021853641856731     
   6.3452079627371857E-002   2.6011646673820232     
   6.3505406293726988E-002   2.6001443709428655     
   6.3558732960082132E-002   2.5991244747111590     
   6.3612059626437262E-002   2.5981049785299239     
   6.3665386292792392E-002   2.5970858822422422     
   6.3718712959147522E-002   2.5960671856912563     
   6.3772039625502652E-002   2.5950488887201724     
   6.3825366291857796E-002   2.5940309911722554     
   6.3878692958212926E-002   2.5930134928908335     
   6.3932019624568057E-002   2.5919963937192967     
   6.3985346290923187E-002   2.5909796935010938     
   6.4038672957278317E-002   2.5899633920797394     
   6.4091999623633461E-002   2.5889474892988047     
   6.4145326289988591E-002   2.5879319850019251     
   6.4198652956343721E-002   2.5869168790327977     
   6.4251979622698852E-002   2.5859021712351788     
   6.4305306289053982E-002   2.5848878614528878     
   6.4358632955409126E-002   2.5838739495298042     
   6.4411959621764256E-002   2.5828604353098692     
   6.4465286288119386E-002   2.5818473186370867     
   6.4518612954474516E-002   2.5808345993555175     
   6.4571939620829646E-002   2.5798222773092880     
   6.4625266287184790E-002   2.5788103523425856     
   6.4678592953539921E-002   2.5777988242996543     
   6.4731919619895051E-002   2.5767876930248050     
   6.4785246286250181E-002   2.5757769583624053     
   6.4838572952605325E-002   2.5747666201568853     
   6.4891899618960455E-002   2.5737566782527361     
   6.4945226285315585E-002   2.5727471324945119     
   6.4998552951670716E-002   2.5717379827268245     
   6.5051879618025846E-002   2.5707292287943484     
   6.5105206284380990E-002   2.5697208705418189     
   6.5158532950736120E-002   2.5687129078140303     
   6.5211859617091250E-002   2.5677053404558432     
   6.5265186283446380E-002   2.5666981683121715     
   6.5318512949801510E-002   2.5656913912279964     
   6.5371839616156655E-002   2.5646850090483557     
   6.5425166282511785E-002   2.5636790216183512     
   6.5478492948866915E-002   2.5626734287831412     
   6.5531819615222045E-002   2.5616682303879506     
   6.5585146281577175E-002   2.5606634262780590     
   6.5638472947932319E-002   2.5596590162988120     
   6.5691799614287449E-002   2.5586550002956105     
   6.5745126280642580E-002   2.5576513781139205     
   6.5798452946997710E-002   2.5566481495992677     
   6.5851779613352840E-002   2.5556453145972369     
   6.5905106279707984E-002   2.5546428729534725     
   6.5958432946063114E-002   2.5536408245136846     
   6.6011759612418244E-002   2.5526391691236383     
   6.6065086278773374E-002   2.5516379066291619     
   6.6118412945128519E-002   2.5506370368761426     
   6.6171739611483649E-002   2.5496365597105308     
   6.6225066277838779E-002   2.5486364749783337     
   6.6278392944193909E-002   2.5476367825256223     
   6.6331719610549039E-002   2.5466374821985256     
   6.6385046276904183E-002   2.5456385738432337     
   6.6438372943259313E-002   2.5446400573059980     
   6.6491699609614444E-002   2.5436419324331276     
   6.6545026275969574E-002   2.5426441990709967     
   6.6598352942324704E-002   2.5416468570660338     
   6.6651679608679848E-002   2.5406499062647314     
   6.6705006275034978E-002   2.5396533465136413     
   6.6758332941390108E-002   2.5386571776593763     
   6.6811659607745238E-002   2.5376613995486075     
   6.6864986274100369E-002   2.5366660120280669     
   6.6918312940455513E-002   2.5356710149445489     
   6.6971639606810643E-002   2.5346764081449042     
   6.7024966273165773E-002   2.5336821914760463     
   6.7078292939520903E-002   2.5326883647849479     
   6.7131619605876033E-002   2.5316949279186409     
   6.7184946272231177E-002   2.5307018807242181     
   6.7238272938586308E-002   2.5297092230488332     
   6.7291599604941438E-002   2.5287169547396986     
   6.7344926271296568E-002   2.5277250756440859     
   6.7398252937651698E-002   2.5267335856093278     
   6.7451579604006842E-002   2.5257424844828171     
   6.7504906270361972E-002   2.5247517721120061     
   6.7558232936717103E-002   2.5237614483444069     
   6.7611559603072233E-002   2.5227715130275903     
   6.7664886269427377E-002   2.5217819660091889     
   6.7718212935782507E-002   2.5207928071368930     
   6.7771539602137637E-002   2.5198040362584564     
   6.7824866268492767E-002   2.5188156532216874     
   6.7878192934847897E-002   2.5178276578744567     
   6.7931519601203041E-002   2.5168400500646957     
   6.7984846267558172E-002   2.5158528296403935     
   6.8038172933913302E-002   2.5148659964495992     
   6.8091499600268432E-002   2.5138795503404232     
   6.8144826266623562E-002   2.5128934911610350     
   6.8198152932978706E-002   2.5119078187596595     
   6.8251479599333836E-002   2.5109225329845866     
   6.8304806265688967E-002   2.5099376336841632     
   6.8358132932044097E-002   2.5089531207067970     
   6.8411459598399227E-002   2.5079689939009526     
   6.8464786264754371E-002   2.5069852531151575     
   6.8518112931109501E-002   2.5060018981979955     
   6.8571439597464631E-002   2.5050189289981111     
   6.8624766263819761E-002   2.5040363453642076     
   6.8678092930174892E-002   2.5030541471450509     
   6.8731419596530036E-002   2.5020723341894593     
   6.8784746262885166E-002   2.5010909063463185     
   6.8838072929240296E-002   2.5001098634645684     
   6.8891399595595426E-002   2.4991292053932077     
   6.8944726261950570E-002   2.4981489319812979     
   6.8998052928305700E-002   2.4971690430779567     
   6.9051379594660831E-002   2.4961895385323625     
   6.9104706261015961E-002   2.4952104181937518     
   6.9158032927371091E-002   2.4942316819114225     
   6.9211359593726235E-002   2.4932533295347286     
   6.9264686260081365E-002   2.4922753609130845     
   6.9318012926436495E-002   2.4912977758959647     
   6.9371339592791625E-002   2.4903205743329004     
   6.9424666259146756E-002   2.4893437560734832     
   6.9477992925501900E-002   2.4883673209673658     
   6.9531319591857030E-002   2.4873912688642559     
   6.9584646258212160E-002   2.4864155996139221     
   6.9637972924567290E-002   2.4854403130661935     
   6.9691299590922420E-002   2.4844654090709537     
   6.9744626257277564E-002   2.4834908874781489     
   6.9797952923632695E-002   2.4825167481377850     
   6.9851279589987825E-002   2.4815429908999231     
   6.9904606256342955E-002   2.4805696156146855     
   6.9957932922698085E-002   2.4795966221322514     
   7.0011259589053229E-002   2.4786240103028625     
   7.0064586255408359E-002   2.4776517799768154     
   7.0117912921763489E-002   2.4766799310044667     
   7.0171239588118620E-002   2.4757084632362325     
   7.0224566254473764E-002   2.4747373765225857     
   7.0277892920828894E-002   2.4737666707140611     
   7.0331219587184024E-002   2.4727963456612487     
   7.0384546253539154E-002   2.4718264012147988     
   7.0437872919894284E-002   2.4708568372254192     
   7.0491199586249428E-002   2.4698876535438785     
   7.0544526252604559E-002   2.4689188500210011     
   7.0597852918959689E-002   2.4679504265076724     
   7.0651179585314819E-002   2.4669823828548334     
   7.0704506251669949E-002   2.4660147189134873     
   7.0757832918025093E-002   2.4650474345346929     
   7.0811159584380223E-002   2.4640805295695669     
   7.0864486250735353E-002   2.4631140038692871     
   7.0917812917090484E-002   2.4621478572850881     
   7.0971139583445614E-002   2.4611820896682626     
   7.1024466249800758E-002   2.4602167008701623     
   7.1077792916155888E-002   2.4592516907421977     
   7.1131119582511018E-002   2.4582870591358361     
   7.1184446248866148E-002   2.4573228059026033     
   7.1237772915221279E-002   2.4563589308940852     
   7.1291099581576423E-002   2.4553954339619231     
   7.1344426247931553E-002   2.4544323149578195     
   7.1397752914286683E-002   2.4534695737335324     
   7.1451079580641813E-002   2.4525072101408800     
   7.1504406246996957E-002   2.4515452240317357     
   7.1557732913352087E-002   2.4505836152580356     
   7.1611059579707217E-002   2.4496223836717697     
   7.1664386246062348E-002   2.4486615291249891     
   7.1717712912417478E-002   2.4477010514697994     
   7.1771039578772622E-002   2.4467409505583682     
   7.1824366245127752E-002   2.4457812262429179     
   7.1877692911482882E-002   2.4448218783757305     
   7.1931019577838012E-002   2.4438629068091453     
   7.1984346244193143E-002   2.4429043113955609     
   7.2037672910548287E-002   2.4419460919874316     
   7.2090999576903417E-002   2.4409882484372707     
   7.2144326243258547E-002   2.4400307805976498     
   7.2197652909613677E-002   2.4390736883211979     
   7.2250979575968807E-002   2.4381169714606021     
   7.2304306242323951E-002   2.4371606298686048     
   7.2357632908679081E-002   2.4362046633980117     
   7.2410959575034212E-002   2.4352490719016804     
   7.2464286241389342E-002   2.4342938552325291     
   7.2517612907744472E-002   2.4333390132435331     
   7.2570939574099616E-002   2.4323845457877260     
   7.2624266240454746E-002   2.4314304527181982     
   7.2677592906809876E-002   2.4304767338880993     
   7.2730919573165007E-002   2.4295233891506332     
   7.2784246239520151E-002   2.4285704183590648     
   7.2837572905875281E-002   2.4276178213667161     
   7.2890899572230411E-002   2.4266655980269629     
   7.2944226238585541E-002   2.4257137481932438     
   7.2997552904940671E-002   2.4247622717190520     
   7.3050879571295815E-002   2.4238111684579380     
   7.3104206237650945E-002   2.4228604382635108     
   7.3157532904006076E-002   2.4219100809894365     
   7.3210859570361206E-002   2.4209600964894387     
   7.3264186236716336E-002   2.4200104846172974     
   7.3317512903071480E-002   2.4190612452268510     
   7.3370839569426610E-002   2.4181123781719944     
   7.3424166235781740E-002   2.4171638833066815     
   7.3477492902136871E-002   2.4162157604849228     
   7.3530819568492001E-002   2.4152680095607844     
   7.3584146234847145E-002   2.4143206303883904     
   7.3637472901202275E-002   2.4133736228219242     
   7.3690799567557405E-002   2.4124269867156229     
   7.3744126233912535E-002   2.4114807219237848     
   7.3797452900267665E-002   2.4105348283007606     
   7.3850779566622810E-002   2.4095893057009636     
   7.3904106232977940E-002   2.4086441539788592     
   7.3957432899333070E-002   2.4076993729889731     
   7.4010759565688200E-002   2.4067549625858859     
   7.4064086232043330E-002   2.4058109226242368     
   7.4117412898398474E-002   2.4048672529587218     
   7.4170739564753604E-002   2.4039239534440942     
   7.4224066231108735E-002   2.4029810239351628     
   7.4277392897463865E-002   2.4020384642867949     
   7.4330719563819009E-002   2.4010962743539128     
   7.4384046230174139E-002   2.4001544539914987     
   7.4437372896529269E-002   2.3992130030545886     
   7.4490699562884399E-002   2.3982719213982779     
   7.4544026229239529E-002   2.3973312088777168     
   7.4597352895594674E-002   2.3963908653481130     
   7.4650679561949804E-002   2.3954508906647320     
   7.4704006228304934E-002   2.3945112846828946     
   7.4757332894660064E-002   2.3935720472579796     
   7.4810659561015194E-002   2.3926331782454220     
   7.4863986227370338E-002   2.3916946775007122     
   7.4917312893725468E-002   2.3907565448793990     
   7.4970639560080599E-002   2.3898187802370887     
   7.5023966226435729E-002   2.3888813834294420     
   7.5077292892790859E-002   2.3879443543121766     
   7.5130619559146003E-002   2.3870076927410673     
   7.5183946225501133E-002   2.3860713985719473     
   7.5237272891856263E-002   2.3851354716607029     
   7.5290599558211393E-002   2.3841999118632780     
   7.5343926224566524E-002   2.3832647190356755     
   7.5397252890921668E-002   2.3823298930339516     
   7.5450579557276798E-002   2.3813954337142205     
   7.5503906223631928E-002   2.3804613409326518     
   7.5557232889987058E-002   2.3795276145454745     
   7.5610559556342202E-002   2.3785942544089695     
   7.5663886222697332E-002   2.3776612603794773     
   7.5717212889052463E-002   2.3767286323133945     
   7.5770539555407593E-002   2.3757963700671714     
   7.5823866221762723E-002   2.3748644734973170     
   7.5877192888117867E-002   2.3739329424603977     
   7.5930519554472997E-002   2.3730017768130338     
   7.5983846220828127E-002   2.3720709764119023     
   7.6037172887183258E-002   2.3711405411137370     
   7.6090499553538388E-002   2.3702104707753273     
   7.6143826219893532E-002   2.3692807652535190     
   7.6197152886248662E-002   2.3683514244052146     
   7.6250479552603792E-002   2.3674224480873725     
   7.6303806218958922E-002   2.3664938361570065     
   7.6357132885314052E-002   2.3655655884711870     
   7.6410459551669196E-002   2.3646377048870404     
   7.6463786218024327E-002   2.3637101852617497     
   7.6517112884379457E-002   2.3627830294525531     
   7.6570439550734587E-002   2.3618562373167444     
   7.6623766217089717E-002   2.3609298087116759     
   7.6677092883444861E-002   2.3600037434947514     
   7.6730419549799991E-002   2.3590780415234365     
   7.6783746216155122E-002   2.3581527026552465     
   7.6837072882510252E-002   2.3572277267477570     
   7.6890399548865396E-002   2.3563031136585972     
   7.6943726215220526E-002   2.3553788632454546     
   7.6997052881575656E-002   2.3544549753660693     
   7.7050379547930786E-002   2.3535314498782389     
   7.7103706214285916E-002   2.3526082866398181     
   7.7157032880641060E-002   2.3516854855087148     
   7.7210359546996191E-002   2.3507630463428932     
   7.7263686213351321E-002   2.3498409690003750     
   7.7317012879706451E-002   2.3489192533392358     
   7.7370339546061581E-002   2.3479978992176069     
   7.7423666212416725E-002   2.3470769064936765     
   7.7476992878771855E-002   2.3461562750256890     
   7.7530319545126986E-002   2.3452360046719405     
   7.7583646211482116E-002   2.3443160952907864     
   7.7636972877837246E-002   2.3433965467406361     
   7.7690299544192390E-002   2.3424773588799561     
   7.7743626210547520E-002   2.3415585315672671     
   7.7796952876902650E-002   2.3406400646611449     
   7.7850279543257780E-002   2.3397219580202222     
   7.7903606209612911E-002   2.3388042115031857     
   7.7956932875968055E-002   2.3378868249687774     
   7.8010259542323185E-002   2.3369697982757964     
   7.8063586208678315E-002   2.3360531312830970     
   7.8116912875033445E-002   2.3351368238495858     
   7.8170239541388589E-002   2.3342208758342293     
   7.8223566207743719E-002   2.3333052870960462     
   7.8276892874098850E-002   2.3323900574941119     
   7.8330219540453980E-002   2.3314751868875554     
   7.8383546206809110E-002   2.3305606751355628     
   7.8436872873164254E-002   2.3296465220973746     
   7.8490199539519384E-002   2.3287327276322873     
   7.8543526205874514E-002   2.3278192915996510     
   7.8596852872229644E-002   2.3269062138588739     
   7.8650179538584775E-002   2.3259934942694143     
   7.8703506204939919E-002   2.3250811326907903     
   7.8756832871295049E-002   2.3241691289825734     
   7.8810159537650179E-002   2.3232574830043902     
   7.8863486204005309E-002   2.3223461946159234     
   7.8916812870360439E-002   2.3214352636769084     
   7.8970139536715583E-002   2.3205246900471361     
   7.9023466203070714E-002   2.3196144735864568     
   7.9076792869425844E-002   2.3187046141547696     
   7.9130119535780974E-002   2.3177951116120310     
   7.9183446202136104E-002   2.3168859658182535     
   7.9236772868491248E-002   2.3159771766335040     
   7.9290099534846378E-002   2.3150687439179034     
   7.9343426201201508E-002   2.3141606675316284     
   7.9396752867556639E-002   2.3132529473349099     
   7.9450079533911783E-002   2.3123455831880335     
   7.9503406200266913E-002   2.3114385749513406     
   7.9556732866622043E-002   2.3105319224852257     
   7.9610059532977173E-002   2.3096256256501415     
   7.9663386199332303E-002   2.3087196843065900     
   7.9716712865687447E-002   2.3078140983151325     
   7.9770039532042578E-002   2.3069088675363849     
   7.9823366198397708E-002   2.3060039918310133     
   7.9876692864752838E-002   2.3050994710597439     
   7.9930019531107968E-002   2.3041953050833541     
   7.9983346197463112E-002   2.3032914937626772     
   8.0036672863818242E-002   2.3023880369586007     
   8.0089999530173372E-002   2.3014849345320676     
   8.0143326196528503E-002   2.3005821863440725     
   8.0196652862883633E-002   2.2996797922556698     
   8.0249979529238777E-002   2.2987777521279624     
   8.0303306195593907E-002   2.2978760658221122     
   8.0356632861949037E-002   2.2969747331993333     
   8.0409959528304167E-002   2.2960737541208949     
   8.0463286194659298E-002   2.2951731284481207     
   8.0516612861014442E-002   2.2942728560423875     
   8.0569939527369572E-002   2.2933729367651301     
   8.0623266193724702E-002   2.2924733704778335     
   8.0676592860079832E-002   2.2915741570420387     
   8.0729919526434962E-002   2.2906752963193417     
   8.0783246192790106E-002   2.2897767881713906     
   8.0836572859145236E-002   2.2888786324598911     
   8.0889899525500367E-002   2.2879808290466008     
   8.0943226191855497E-002   2.2870833777933317     
   8.0996552858210641E-002   2.2861862785619511     
   8.1049879524565771E-002   2.2852895312143784     
   8.1103206190920901E-002   2.2843931356125888     
   8.1156532857276031E-002   2.2834970916186133     
   8.1209859523631162E-002   2.2826013990945322     
   8.1263186189986306E-002   2.2817060579024844     
   8.1316512856341436E-002   2.2808110679046609     
   8.1369839522696566E-002   2.2799164289633072     
   8.1423166189051696E-002   2.2790221409407230     
   8.1476492855406826E-002   2.2781282036992607     
   8.1529819521761970E-002   2.2772346171013282     
   8.1583146188117101E-002   2.2763413810093875     
   8.1636472854472231E-002   2.2754484952859535     
   8.1689799520827361E-002   2.2745559597935965     
   8.1743126187182491E-002   2.2736637743949371     
   8.1796452853537635E-002   2.2727719389526544     
   8.1849779519892765E-002   2.2718804533294783     
   8.1903106186247895E-002   2.2709893173881941     
   8.1956432852603026E-002   2.2700985309916417     
   8.2009759518958156E-002   2.2692080940027104     
   8.2063086185313300E-002   2.2683180062843489     
   8.2116412851668430E-002   2.2674282676995565     
   8.2169739518023560E-002   2.2665388781113869     
   8.2223066184378690E-002   2.2656498373829481     
   8.2276392850733834E-002   2.2647611453773986     
   8.2329719517088965E-002   2.2638728019579553     
   8.2383046183444095E-002   2.2629848069878871     
   8.2436372849799225E-002   2.2620971603305149     
   8.2489699516154355E-002   2.2612098618492151     
   8.2543026182509499E-002   2.2603229114074157     
   8.2596352848864629E-002   2.2594363088686000     
   8.2649679515219759E-002   2.2585500540963057     
   8.2703006181574890E-002   2.2576641469541210     
   8.2756332847930020E-002   2.2567785873056900     
   8.2809659514285164E-002   2.2558933750147085     
   8.2862986180640294E-002   2.2550085099449291     
   8.2916312846995424E-002   2.2541239919601548     
   8.2969639513350554E-002   2.2532398209242421     
   8.3022966179705684E-002   2.2523559967011013     
   8.3076292846060829E-002   2.2514725191546967     
   8.3129619512415959E-002   2.2505893881490464     
   8.3182946178771089E-002   2.2497066035482205     
   8.3236272845126219E-002   2.2488241652163437     
   8.3289599511481349E-002   2.2479420730175925     
   8.3342926177836493E-002   2.2470603268161971     
   8.3396252844191623E-002   2.2461789264764414     
   8.3449579510546754E-002   2.2452978718626642     
   8.3502906176901884E-002   2.2444171628392540     
   8.3556232843257028E-002   2.2435367992706547     
   8.3609559509612158E-002   2.2426567810213629     
   8.3662886175967288E-002   2.2417771079559299     
   8.3716212842322418E-002   2.2408977799389564     
   8.3769539508677549E-002   2.2400187968350997     
   8.3822866175032693E-002   2.2391401585090676     
   8.3876192841387823E-002   2.2382618648256241     
   8.3929519507742953E-002   2.2373839156495841     
   8.3982846174098083E-002   2.2365063108458147     
   8.4036172840453213E-002   2.2356290502792380     
   8.4089499506808357E-002   2.2347521338148266     
   8.4142826173163487E-002   2.2338755613176109     
   8.4196152839518618E-002   2.2329993326526694     
   8.4249479505873748E-002   2.2321234476851348     
   8.4302806172228878E-002   2.2312479062801933     
   8.4356132838584022E-002   2.2303727083030838     
   8.4409459504939152E-002   2.2294978536190988     
   8.4462786171294282E-002   2.2286233420935808     
   8.4516112837649413E-002   2.2277491735919299     
   8.4569439504004543E-002   2.2268753479795942     
   8.4622766170359687E-002   2.2260018651220772     
   8.4676092836714817E-002   2.2251287248849358     
   8.4729419503069947E-002   2.2242559271337767     
   8.4782746169425077E-002   2.2233834717342615     
   8.4836072835780221E-002   2.2225113585521039     
   8.4889399502135351E-002   2.2216395874530726     
   8.4942726168490482E-002   2.2207681583029832     
   8.4996052834845612E-002   2.2198970709677108     
   8.5049379501200742E-002   2.2190263253131781     
   8.5102706167555886E-002   2.2181559212053616     
   8.5156032833911016E-002   2.2172858585102926     
   8.5209359500266146E-002   2.2164161370940514     
   8.5262686166621277E-002   2.2155467568227745     
   8.5316012832976407E-002   2.2146777175626475     
   8.5369339499331551E-002   2.2138090191799105     
   8.5422666165686681E-002   2.2129406615408556     
   8.5475992832041811E-002   2.2120726445118284     
   8.5529319498396941E-002   2.2112049679592247     
   8.5582646164752071E-002   2.2103376317494936     
   8.5635972831107215E-002   2.2094706357491378     
   8.5689299497462346E-002   2.2086039798247121     
   8.5742626163817476E-002   2.2077376638428214     
   8.5795952830172606E-002   2.2068716876701249     
   8.5849279496527736E-002   2.2060060511733348     
   8.5902606162882880E-002   2.2051407542192134     
   8.5955932829238010E-002   2.2042757966745761     
   8.6009259495593141E-002   2.2034111784062915     
   8.6062586161948271E-002   2.2025468992812800     
   8.6115912828303415E-002   2.2016829591665141     
   8.6169239494658545E-002   2.2008193579290167     
   8.6222566161013675E-002   2.1999560954358657     
   8.6275892827368805E-002   2.1990931715541899     
   8.6329219493723935E-002   2.1982305861511704     
   8.6382546160079079E-002   2.1973683390940391     
   8.6435872826434210E-002   2.1965064302500821     
   8.6489199492789340E-002   2.1956448594866367     
   8.6542526159144470E-002   2.1947836266710912     
   8.6595852825499600E-002   2.1939227316708871     
   8.6649179491854744E-002   2.1930621743535181     
   8.6702506158209874E-002   2.1922019545865288     
   8.6755832824565005E-002   2.1913420722375165     
   8.6809159490920135E-002   2.1904825271741308     
   8.6862486157275265E-002   2.1896233192640717     
   8.6915812823630409E-002   2.1887644483750934     
   8.6969139489985539E-002   2.1879059143749982     
   8.7022466156340669E-002   2.1870477171316463     
   8.7075792822695799E-002   2.1861898565129425     
   8.7129119489050930E-002   2.1853323323868503     
   8.7182446155406074E-002   2.1844751446213797     
   8.7235772821761204E-002   2.1836182930845935     
   8.7289099488116334E-002   2.1827617776446093     
   8.7342426154471464E-002   2.1819055981695947     
   8.7395752820826594E-002   2.1810497545277672     
   8.7449079487181738E-002   2.1801942465873987     
   8.7502406153536869E-002   2.1793390742168097     
   8.7555732819891999E-002   2.1784842372843767     
   8.7609059486247129E-002   2.1776297356585244     
   8.7662386152602273E-002   2.1767755692077273     
   8.7715712818957403E-002   2.1759217378005182     
   8.7769039485312533E-002   2.1750682413054760     
   8.7822366151667663E-002   2.1742150795912334     
   8.7875692818022794E-002   2.1733622525264731     
   8.7929019484377938E-002   2.1725097599799295     
   8.7982346150733068E-002   2.1716576018203897     
   8.8035672817088198E-002   2.1708057779166920     
   8.8088999483443328E-002   2.1699542881377245     
   8.8142326149798458E-002   2.1691031323524306     
   8.8195652816153602E-002   2.1682523104297995     
   8.8248979482508733E-002   2.1674018222388769     
   8.8302306148863863E-002   2.1665516676487568     
   8.8355632815218993E-002   2.1657018465285871     
   8.8408959481574123E-002   2.1648523587475634     
   8.8462286147929267E-002   2.1640032041749344     
   8.8515612814284397E-002   2.1631543826800028     
   8.8568939480639527E-002   2.1623058941321194     
   8.8622266146994658E-002   2.1614577384006850     
   8.8675592813349788E-002   2.1606099153551561     
   8.8728919479704932E-002   2.1597624248650358     
   8.8782246146060062E-002   2.1589152667998821     
   8.8835572812415192E-002   2.1580684410293021     
   8.8888899478770322E-002   2.1572219474229537     
   8.8942226145125466E-002   2.1563757858505470     
   8.8995552811480597E-002   2.1555299561818444     
   8.9048879477835727E-002   2.1546844582866558     
   8.9102206144190857E-002   2.1538392920348461     
   8.9155532810545987E-002   2.1529944572963275     
   8.9208859476901131E-002   2.1521499539410667     
   8.9262186143256261E-002   2.1513057818390799     
   8.9315512809611391E-002   2.1504619408604335     
   8.9368839475966522E-002   2.1496184308752464     
   8.9422166142321652E-002   2.1487752517536860     
   8.9475492808676796E-002   2.1479324033659748     
   8.9528819475031926E-002   2.1470898855823806     
   8.9582146141387056E-002   2.1462476982732284     
   8.9635472807742186E-002   2.1454058413088886     
   8.9688799474097317E-002   2.1445643145597861     
   8.9742126140452461E-002   2.1437231178963936     
   8.9795452806807591E-002   2.1428822511892371     
   8.9848779473162721E-002   2.1420417143088928     
   8.9902106139517851E-002   2.1412015071259871     
   8.9955432805872981E-002   2.1403616295111978     
   9.0008759472228125E-002   2.1395220813352527     
   9.0062086138583256E-002   2.1386828624689298     
   9.0115412804938386E-002   2.1378439727830600     
   9.0168739471293516E-002   2.1370054121485227     
   9.0222066137648660E-002   2.1361671804362499     
   9.0275392804003790E-002   2.1353292775172208     
   9.0328719470358920E-002   2.1344917032624697     
   9.0382046136714050E-002   2.1336544575430785     
   9.0435372803069181E-002   2.1328175402301803     
   9.0488699469424325E-002   2.1319809511949583     
   9.0542026135779455E-002   2.1311446903086479     
   9.0595352802134585E-002   2.1303087574425343     
   9.0648679468489715E-002   2.1294731524679511     
   9.0702006134844845E-002   2.1286378752562856     
   9.0755332801199989E-002   2.1278029256789726     
   9.0808659467555120E-002   2.1269683036074993     
   9.0861986133910250E-002   2.1261340089134038     
   9.0915312800265380E-002   2.1253000414682726     
   9.0968639466620510E-002   2.1244664011437435     
   9.1021966132975654E-002   2.1236330878115046     
   9.1075292799330784E-002   2.1228001013432949     
   9.1128619465685914E-002   2.1219674416109036     
   9.1181946132041045E-002   2.1211351084861683     
   9.1235272798396175E-002   2.1203031018409804     
   9.1288599464751319E-002   2.1194714215472770     
   9.1341926131106449E-002   2.1186400674770498     
   9.1395252797461579E-002   2.1178090395023390     
   9.1448579463816709E-002   2.1169783374952336     
   9.1501906130171853E-002   2.1161479613278744     
   9.1555232796526984E-002   2.1153179108724527     
   9.1608559462882114E-002   2.1144881860012088     
   9.1661886129237244E-002   2.1136587865864338     
   9.1715212795592374E-002   2.1128297125004676     
   9.1768539461947518E-002   2.1120009636157020     
   9.1821866128302648E-002   2.1111725398045786     
   9.1875192794657778E-002   2.1103444409395871     
   9.1928519461012909E-002   2.1095166668932692     
   9.1981846127368039E-002   2.1086892175382168     
   9.2035172793723183E-002   2.1078620927470704     
   9.2088499460078313E-002   2.1070352923925197     
   9.2141826126433443E-002   2.1062088163473085     
   9.2195152792788573E-002   2.1053826644842255     
   9.2248479459143704E-002   2.1045568366761120     
   9.2301806125498848E-002   2.1037313327958578     
   9.2355132791853978E-002   2.1029061527164052     
   9.2408459458209108E-002   2.1020812963107436     
   9.2461786124564238E-002   2.1012567634519135     
   9.2515112790919368E-002   2.1004325540130040     
   9.2568439457274512E-002   2.0996086678671553     
   9.2621766123629642E-002   2.0987851048875581     
   9.2675092789984773E-002   2.0979618649474499     
   9.2728419456339903E-002   2.0971389479201208     
   9.2781746122695047E-002   2.0963163536789082     
   9.2835072789050177E-002   2.0954940820972023     
   9.2888399455405307E-002   2.0946721330484395     
   9.2941726121760437E-002   2.0938505064061075     
   9.2995052788115568E-002   2.0930292020437453     
   9.3048379454470712E-002   2.0922082198349385     
   9.3101706120825842E-002   2.0913875596533233     
   9.3155032787180972E-002   2.0905672213725870     
   9.3208359453536102E-002   2.0897472048664634     
   9.3261686119891232E-002   2.0889275100087388     
   9.3315012786246376E-002   2.0881081366732475     
   9.3368339452601506E-002   2.0872890847338734     
   9.3421666118956637E-002   2.0864703540645513     
   9.3474992785311767E-002   2.0856519445392632     
   9.3528319451666897E-002   2.0848338560320414     
   9.3581646118022041E-002   2.0840160884169681     
   9.3634972784377171E-002   2.0831986415681749     
   9.3688299450732301E-002   2.0823815153598417     
   9.3741626117087432E-002   2.0815647096661980     
   9.3794952783442562E-002   2.0807482243615261     
   9.3848279449797706E-002   2.0799320593201500     
   9.3901606116152836E-002   2.0791162144164517     
   9.3954932782507966E-002   2.0783006895248568     
   9.4008259448863096E-002   2.0774854845198405     
   9.4061586115218226E-002   2.0766705992759302     
   9.4114912781573370E-002   2.0758560336677006     
   9.4168239447928501E-002   2.0750417875697758     
   9.4221566114283631E-002   2.0742278608568285     
   9.4274892780638761E-002   2.0734142534035813     
   9.4328219446993905E-002   2.0726009650848058     
   9.4381546113349035E-002   2.0717879957753236     
   9.4434872779704165E-002   2.0709753453500030     
   9.4488199446059296E-002   2.0701630136837630     
   9.4541526112414426E-002   2.0693510006515741     
   9.4594852778769570E-002   2.0685393061284496     
   9.4648179445124700E-002   2.0677279299894584     
   9.4701506111479830E-002   2.0669168721097142     
   9.4754832777834960E-002   2.0661061323643812     
   9.4808159444190090E-002   2.0652957106286713     
   9.4861486110545234E-002   2.0644856067778483     
   9.4914812776900365E-002   2.0636758206872226     
   9.4968139443255495E-002   2.0628663522321529     
   9.5021466109610625E-002   2.0620572012880487     
   9.5074792775965755E-002   2.0612483677303683     
   9.5128119442320899E-002   2.0604398514346163     
   9.5181446108676029E-002   2.0596316522763480     
   9.5234772775031160E-002   2.0588237701311694     
   9.5288099441386290E-002   2.0580162048747312     
   9.5341426107741420E-002   2.0572089563827358     
   9.5394752774096564E-002   2.0564020245309336     
   9.5448079440451694E-002   2.0555954091951238     
   9.5501406106806824E-002   2.0547891102511544     
   9.5554732773161954E-002   2.0539831275749205     
   9.5608059439517099E-002   2.0531774610423690     
   9.5661386105872229E-002   2.0523721105294928     
   9.5714712772227359E-002   2.0515670759123346     
   9.5768039438582489E-002   2.0507623570669851     
   9.5821366104937619E-002   2.0499579538695851     
   9.5874692771292763E-002   2.0491538661963205     
   9.5928019437647893E-002   2.0483500939234314     
   9.5981346104003024E-002   2.0475466369272013     
   9.6034672770358154E-002   2.0467434950839642     
   9.6087999436713284E-002   2.0459406682701022     
   9.6141326103068428E-002   2.0451381563620465     
   9.6194652769423558E-002   2.0443359592362773     
   9.6247979435778688E-002   2.0435340767693209     
   9.6301306102133818E-002   2.0427325088377555     
   9.6354632768488949E-002   2.0419312553182047     
   9.6407959434844093E-002   2.0411303160873415     
   9.6461286101199223E-002   2.0403296910218871     
   9.6514612767554353E-002   2.0395293799986116     
   9.6567939433909483E-002   2.0387293828943327     
   9.6621266100264613E-002   2.0379296995859177     
   9.6674592766619757E-002   2.0371303299502808     
   9.6727919432974888E-002   2.0363312738643855     
   9.6781246099330018E-002   2.0355325312052428     
   9.6834572765685148E-002   2.0347341018499128     
   9.6887899432040292E-002   2.0339359856755013     
   9.6941226098395422E-002   2.0331381825591661     
   9.6994552764750552E-002   2.0323406923781109     
   9.7047879431105682E-002   2.0315435150095880     
   9.7101206097460813E-002   2.0307466503308986     
   9.7154532763815957E-002   2.0299500982193894     
   9.7207859430171087E-002   2.0291538585524593     
   9.7261186096526217E-002   2.0283579312075508     
   9.7314512762881347E-002   2.0275623160621588     
   9.7367839429236477E-002   2.0267670129938233     
   9.7421166095591621E-002   2.0259720218801327     
   9.7474492761946752E-002   2.0251773425987252     
   9.7527819428301882E-002   2.0243829750272853     
   9.7581146094657012E-002   2.0235889190435450     
   9.7634472761012142E-002   2.0227951745252861     
   9.7687799427367286E-002   2.0220017413503375     
   9.7741126093722416E-002   2.0212086193965755     
   9.7794452760077547E-002   2.0204158085419257     
   9.7847779426432677E-002   2.0196233086643591     
   9.7901106092787807E-002   2.0188311196418973     
   9.7954432759142951E-002   2.0180392413526085     
   9.8007759425498081E-002   2.0172476736746079     
   9.8061086091853211E-002   2.0164564164860601     
   9.8114412758208341E-002   2.0156654696651781     
   9.8167739424563485E-002   2.0148748330902175     
   9.8221066090918616E-002   2.0140845066394890     
   9.8274392757273746E-002   2.0132944901913463     
   9.8327719423628876E-002   2.0125047836241925     
   9.8381046089984006E-002   2.0117153868164772     
   9.8434372756339150E-002   2.0109262996466981     
   9.8487699422694280E-002   2.0101375219934030     
   9.8541026089049411E-002   2.0093490537351837     
   9.8594352755404541E-002   2.0085608947506808     
   9.8647679421759671E-002   2.0077730449185838     
   9.8701006088114815E-002   2.0069855041176283     
   9.8754332754469945E-002   2.0061982722265972     
   9.8807659420825075E-002   2.0054113491243228     
   9.8860986087180205E-002   2.0046247346896844     
   9.8914312753535336E-002   2.0038384288016071     
   9.8967639419890480E-002   2.0030524313390656     
   9.9020966086245610E-002   2.0022667421810794     
   9.9074292752600740E-002   2.0014813612067193     
   9.9127619418955870E-002   2.0006962882951012     
   9.9180946085311000E-002   1.9999115233253866     
   9.9234272751666144E-002   1.9991270661767886     
   9.9287599418021275E-002   1.9983429167285647     
   9.9340926084376405E-002   1.9975590748600203     
   9.9394252750731535E-002   1.9967755404505099     
   9.9447579417086679E-002   1.9959923133794317     
   9.9500906083441809E-002   1.9952093935262343     
   9.9554232749796939E-002   1.9944267807704132     
   9.9607559416152069E-002   1.9936444749915099     
   9.9660886082507200E-002   1.9928624760691145     
   9.9714212748862344E-002   1.9920807838828631     
   9.9767539415217474E-002   1.9912993983124396     
   9.9820866081572604E-002   1.9905183192375755     
   9.9874192747927734E-002   1.9897375465380478     
   9.9927519414282864E-002   1.9889570800936842     
   9.9980846080638008E-002   1.9881769197843555     
  0.10003417274699314        1.9873970654899817     
  0.10008749941334827        1.9866175170905300     
  0.10014082607970340        1.9858382744660141     
  0.10019415274605853        1.9850593374964949     
  0.10024747941241367        1.9842807060620806     
  0.10030080607876880        1.9835023800429248     
  0.10035413274512393        1.9827243593192319     
  0.10040745941147906        1.9819466437712494     
  0.10046078607783419        1.9811692332792739     
  0.10051411274418934        1.9803921277236465     
  0.10056743941054447        1.9796153269847592     
  0.10062076607689960        1.9788388309430482     
  0.10067409274325473        1.9780626394789975     
  0.10072741940960986        1.9772867524731370     
  0.10078074607596500        1.9765111698060438     
  0.10083407274232013        1.9757358913583429     
  0.10088739940867526        1.9749609170107054     
  0.10094072607503039        1.9741862466438487     
  0.10099405274138554        1.9734118801385379     
  0.10104737940774067        1.9726378173755843     
  0.10110070607409580        1.9718640582358462     
  0.10115403274045093        1.9710906026002284     
  0.10120735940680606        1.9703174503496828     
  0.10126068607316120        1.9695446013652067     
  0.10131401273951633        1.9687720555278463     
  0.10136733940587146        1.9679998127186933     
  0.10142066607222659        1.9672278728188857     
  0.10147399273858172        1.9664562357096080     
  0.10152731940493687        1.9656849012720916     
  0.10158064607129200        1.9649138693876163     
  0.10163397273764713        1.9641431399375049     
  0.10168729940400226        1.9633727128031300     
  0.10174062607035739        1.9626025878659086     
  0.10179395273671253        1.9618327650073051     
  0.10184727940306766        1.9610632441088300     
  0.10190060606942279        1.9602940250520422     
  0.10195393273577792        1.9595251077185436     
  0.10200725940213305        1.9587564919899845     
  0.10206058606848820        1.9579881777480626     
  0.10211391273484333        1.9572201648745193     
  0.10216723940119846        1.9564524532511463     
  0.10222056606755359        1.9556850427597769     
  0.10227389273390873        1.9549179332822948     
  0.10232721940026386        1.9541511247006280     
  0.10238054606661899        1.9533846168967512     
  0.10243387273297412        1.9526184097526849     
  0.10248719939932925        1.9518525031504981     
  0.10254052606568440        1.9510868969723021     
  0.10259385273203953        1.9503215911002587     
  0.10264717939839466        1.9495565854165728     
  0.10270050606474979        1.9487918798034967     
  0.10275383273110492        1.9480274741433290     
  0.10280715939746006        1.9472633683184148     
  0.10286048606381519        1.9464995622111434     
  0.10291381273017032        1.9457360557039542     
  0.10296713939652545        1.9449728486793278     
  0.10302046606288058        1.9442099410197939     
  0.10307379272923572        1.9434473326079280     
  0.10312711939559085        1.9426850233263517     
  0.10318044606194599        1.9419230130577314     
  0.10323377272830112        1.9411613016847815     
  0.10328709939465625        1.9403998890902601     
  0.10334042606101139        1.9396387751569724     
  0.10339375272736652        1.9388779597677706     
  0.10344707939372165        1.9381174428055519     
  0.10350040606007678        1.9373572241532591     
  0.10355373272643192        1.9365973036938802     
  0.10360705939278705        1.9358376813104528     
  0.10366038605914218        1.9350783568860548     
  0.10371371272549731        1.9343193303038142     
  0.10376703939185244        1.9335606014469040     
  0.10382036605820759        1.9328021701985418     
  0.10387369272456272        1.9320440364419926     
  0.10392701939091785        1.9312862000605655     
  0.10398034605727298        1.9305286609376162     
  0.10403367272362811        1.9297714189565465     
  0.10408699938998325        1.9290144740008035     
  0.10414032605633838        1.9282578259538803     
  0.10419365272269351        1.9275014746993158     
  0.10424697938904864        1.9267454201206939     
  0.10430030605540377        1.9259896621016448     
  0.10435363272175892        1.9252342005258436     
  0.10440695938811405        1.9244790352770118     
  0.10446028605446918        1.9237241662389157     
  0.10451361272082431        1.9229695932953699     
  0.10456693938717944        1.9222153163302298     
  0.10462026605353458        1.9214613352274006     
  0.10467359271988971        1.9207076498708311     
  0.10472691938624484        1.9199542601445159     
  0.10478024605259997        1.9192011659324943     
  0.10483357271895512        1.9184483671188524     
  0.10488689938531025        1.9176958635877224     
  0.10494022605166538        1.9169436552232804     
  0.10499355271802051        1.9161917419097469     
  0.10504687938437564        1.9154401235313914     
  0.10510020605073078        1.9146887999725248     
  0.10515353271708591        1.9139377711175054     
  0.10520685938344104        1.9131870368507391     
  0.10526018604979617        1.9124365970566719     
  0.10531351271615130        1.9116864516197993     
  0.10536683938250645        1.9109366004246608     
  0.10542016604886158        1.9101870433558410     
  0.10547349271521671        1.9094377802979701     
  0.10552681938157184        1.9086888111357225     
  0.10558014604792697        1.9079401357538210     
  0.10563347271428211        1.9071917540370289     
  0.10568679938063724        1.9064436658701580     
  0.10574012604699237        1.9056958711380652     
  0.10579345271334750        1.9049483697256513     
  0.10584677937970263        1.9042011615178620     
  0.10590010604605778        1.9034542463996897     
  0.10595343271241291        1.9027076242561716     
  0.10600675937876804        1.9019612949723885     
  0.10606008604512317        1.9012152584334674     
  0.10611341271147831        1.9004695145245807     
  0.10616673937783344        1.8997240631309453     
  0.10622006604418857        1.8989789041378218     
  0.10627339271054370        1.8982340374305198     
  0.10632671937689883        1.8974894628943895     
  0.10638004604325398        1.8967451804148276     
  0.10643337270960911        1.8960011898772773     
  0.10648669937596424        1.8952574911672249     
  0.10654002604231937        1.8945140841702020     
  0.10659335270867450        1.8937709687717843     
  0.10664667937502964        1.8930281448575950     
  0.10670000604138477        1.8922856123132998     
  0.10675333270773990        1.8915433710246101     
  0.10680665937409503        1.8908014208772823     
  0.10685998604045016        1.8900597617571164     
  0.10691331270680531        1.8893183935499585     
  0.10696663937316044        1.8885773161416990     
  0.10701996603951557        1.8878365294182731     
  0.10707329270587070        1.8870960332656614     
  0.10712661937222583        1.8863558275698875     
  0.10717994603858097        1.8856159122170222     
  0.10723327270493610        1.8848762870931783     
  0.10728659937129123        1.8841369520845153     
  0.10733992603764636        1.8833979070772358     
  0.10739325270400149        1.8826591519575886     
  0.10744657937035663        1.8819206866118663     
  0.10749990603671176        1.8811825109264064     
  0.10755323270306689        1.8804446247875892     
  0.10760655936942203        1.8797070280818431     
  0.10765988603577717        1.8789697206956377     
  0.10771321270213230        1.8782327025154895     
  0.10776653936848743        1.8774959734279579     
  0.10781986603484256        1.8767595333196474     
  0.10787319270119769        1.8760233820772072     
  0.10792651936755283        1.8752875195873309     
  0.10797984603390796        1.8745519457367565     
  0.10803317270026309        1.8738166604122646     
  0.10808649936661822        1.8730816635006846     
  0.10813982603297335        1.8723469548888858     
  0.10819315269932850        1.8716125344637846     
  0.10824647936568363        1.8708784021123401     
  0.10829980603203876        1.8701445577215570     
  0.10835313269839389        1.8694110011784837     
  0.10840645936474902        1.8686777323702126     
  0.10845978603110416        1.8679447511838814     
  0.10851311269745929        1.8672120575066717     
  0.10856643936381442        1.8664796512258088     
  0.10861976603016955        1.8657475322285619     
  0.10867309269652468        1.8650157004022452     
  0.10872641936287983        1.8642841556342180     
  0.10877974602923496        1.8635528978118814     
  0.10883307269559009        1.8628219268226838     
  0.10888639936194522        1.8620912425541145     
  0.10893972602830036        1.8613608448937089     
  0.10899305269465549        1.8606307337290464     
  0.10904637936101062        1.8599009089477496     
  0.10909970602736575        1.8591713704374848     
  0.10915303269372088        1.8584421180859656     
  0.10920635936007603        1.8577131517809449     
  0.10925968602643116        1.8569844714102237     
  0.10931301269278629        1.8562560768616450     
  0.10936633935914142        1.8555279680230952     
  0.10941966602549655        1.8548001447825069     
  0.10947299269185169        1.8540726070278544     
  0.10952631935820682        1.8533453546471579     
  0.10957964602456195        1.8526183875284796     
  0.10963297269091708        1.8518917055599271     
  0.10968629935727221        1.8511653086296505     
  0.10973962602362736        1.8504391966258456     
  0.10979295268998249        1.8497133694367505     
  0.10984627935633762        1.8489878269506475     
  0.10989960602269275        1.8482625690558643     
  0.10995293268904788        1.8475375956407694     
  0.11000625935540302        1.8468129065937768     
  0.11005958602175815        1.8460885018033457     
  0.11011291268811328        1.8453643811579763     
  0.11016623935446841        1.8446405445462137     
  0.11021956602082356        1.8439169918566469     
  0.11027289268717869        1.8431937229779092     
  0.11032621935353382        1.8424707377986760     
  0.11037954601988895        1.8417480362076681     
  0.11043287268624408        1.8410256180936473     
  0.11048619935259922        1.8403034833454230     
  0.11053952601895435        1.8395816318518450     
  0.11059285268530948        1.8388600635018078     
  0.11064617935166461        1.8381387781842493     
  0.11069950601801974        1.8374177757881511     
  0.11075283268437489        1.8366970562025389     
  0.11080615935073002        1.8359766193164806     
  0.11085948601708515        1.8352564650190890     
  0.11091281268344028        1.8345365931995188     
  0.11096613934979541        1.8338170037469694     
  0.11101946601615055        1.8330976965506842     
  0.11107279268250568        1.8323786714999486     
  0.11112611934886081        1.8316599284840926     
  0.11117944601521594        1.8309414673924886     
  0.11123277268157107        1.8302232881145524     
  0.11128609934792622        1.8295053905397447     
  0.11133942601428135        1.8287877745575676     
  0.11139275268063648        1.8280704400575685     
  0.11144607934699161        1.8273533869293359     
  0.11149940601334675        1.8266366150625033     
  0.11155273267970188        1.8259201243467473     
  0.11160605934605701        1.8252039146717867     
  0.11165938601241214        1.8244879859273853     
  0.11171271267876727        1.8237723380033486     
  0.11176603934512241        1.8230569707895250     
  0.11181936601147754        1.8223418841758088     
  0.11187269267783267        1.8216270780521340     
  0.11192601934418780        1.8209125523084804     
  0.11197934601054294        1.8201983068348691     
  0.11203267267689808        1.8194843415213664     
  0.11208599934325321        1.8187706562580797     
  0.11213932600960834        1.8180572509351607     
  0.11219265267596347        1.8173441254428040     
  0.11224597934231860        1.8166312796712463     
  0.11229930600867374        1.8159187135107693     
  0.11235263267502887        1.8152064268516961     
  0.11240595934138400        1.8144944195843931     
  0.11245928600773913        1.8137826915992701     
  0.11251261267409426        1.8130712427867792     
  0.11256593934044941        1.8123600730374165     
  0.11261926600680454        1.8116491822417209     
  0.11267259267315967        1.8109385702902732     
  0.11272591933951480        1.8102282370736991     
  0.11277924600586994        1.8095181824826634     
  0.11283257267222507        1.8088084064078789     
  0.11288589933858020        1.8080989087400969     
  0.11293922600493533        1.8073896893701142     
  0.11299255267129046        1.8066807481887688     
  0.11304587933764561        1.8059720850869427     
  0.11309920600400074        1.8052636999555607     
  0.11315253267035587        1.8045555926855892     
  0.11320585933671100        1.8038477631680381     
  0.11325918600306613        1.8031402112939605     
  0.11331251266942127        1.8024329369544521     
  0.11336583933577640        1.8017259400406498     
  0.11341916600213153        1.8010192204437347     
  0.11347249266848666        1.8003127780549320     
  0.11352581933484179        1.7996066127655057     
  0.11357914600119694        1.7989007244667656     
  0.11363247266755207        1.7981951130500631     
  0.11368579933390720        1.7974897784067925     
  0.11373912600026233        1.7967847204283898     
  0.11379245266661746        1.7960799390063344     
  0.11384577933297260        1.7953754340321482     
  0.11389910599932773        1.7946712053973959     
  0.11395243266568286        1.7939672529936841     
  0.11400575933203799        1.7932635767126623     
  0.11405908599839312        1.7925601764460231     
  0.11411241266474827        1.7918570520854988     
  0.11416573933110340        1.7911542035228682     
  0.11421906599745853        1.7904516306499503     
  0.11427239266381366        1.7897493333586065     
  0.11432571933016880        1.7890473115407408     
  0.11437904599652393        1.7883455650883000     
  0.11443237266287906        1.7876440938932734     
  0.11448569932923419        1.7869428978476913     
  0.11453902599558932        1.7862419768436288     
  0.11459235266194447        1.7855413307732007     
  0.11464567932829960        1.7848409595285655     
  0.11469900599465473        1.7841408630019244     
  0.11475233266100986        1.7834410410855199     
  0.11480565932736499        1.7827414936716373     
  0.11485898599372013        1.7820422206526032     
  0.11491231266007526        1.7813432219207885     
  0.11496563932643039        1.7806444973686049     
  0.11501896599278552        1.7799460468885051     
  0.11507229265914065        1.7792478703729875     
  0.11512561932549580        1.7785499677145884     
  0.11517894599185093        1.7778523388058898     
  0.11523227265820606        1.7771549835395140     
  0.11528559932456119        1.7764579018081255     
  0.11533892599091632        1.7757610935044323     
  0.11539225265727146        1.7750645585211822     
  0.11544557932362659        1.7743682967511665     
  0.11549890598998172        1.7736723080872177     
  0.11555223265633685        1.7729765924222127     
  0.11560555932269199        1.7722811496490682     
  0.11565888598904712        1.7715859796607429     
  0.11571221265540226        1.7708910823502368     
  0.11576553932175739        1.7701964576105957     
  0.11581886598811252        1.7695021053349029     
  0.11587219265446766        1.7688080254162850     
  0.11592551932082279        1.7681142177479130     
  0.11597884598717792        1.7674206822229959     
  0.11603217265353305        1.7667274187347877     
  0.11608549931988818        1.7660344271765824     
  0.11613882598624332        1.7653417074417157     
  0.11619215265259845        1.7646492594235672     
  0.11624547931895358        1.7639570830155569     
  0.11629880598530871        1.7632651781111461     
  0.11635213265166384        1.7625735446038384     
  0.11640545931801899        1.7618821823871800     
  0.11645878598437412        1.7611910913547586     
  0.11651211265072925        1.7605002714002020     
  0.11656543931708438        1.7598097224171816     
  0.11661876598343951        1.7591194442994091     
  0.11667209264979465        1.7584294369406399     
  0.11672541931614978        1.7577397002346686     
  0.11677874598250491        1.7570502340753329     
  0.11683207264886004        1.7563610383565125     
  0.11688539931521519        1.7556721129721276     
  0.11693872598157032        1.7549834578161410     
  0.11699205264792545        1.7542950727825561     
  0.11704537931428058        1.7536069577654190     
  0.11709870598063571        1.7529191126588157     
  0.11715203264699085        1.7522315373568760     
  0.11720535931334598        1.7515442317537691     
  0.11725868597970111        1.7508571957437074     
  0.11731201264605624        1.7501704292209432     
  0.11736533931241137        1.7494839320797726     
  0.11741866597876652        1.7487977042145295     
  0.11747199264512165        1.7481117455195936     
  0.11752531931147678        1.7474260558893826     
  0.11757864597783191        1.7467406352183572     
  0.11763197264418704        1.7460554834010185     
  0.11768529931054218        1.7453706003319103     
  0.11773862597689731        1.7446859859056179     
  0.11779195264325244        1.7440016400167659     
  0.11784527930960757        1.7433175625600221     
  0.11789860597596270        1.7426337534300949     
  0.11795193264231785        1.7419502125217341     
  0.11800525930867298        1.7412669397297298     
  0.11805858597502811        1.7405839349489158     
  0.11811191264138324        1.7399011980741657     
  0.11816523930773838        1.7392187290003940     
  0.11821856597409351        1.7385365276225559     
  0.11827189264044864        1.7378545938356504     
  0.11832521930680377        1.7371729275347143     
  0.11837854597315890        1.7364915286148281     
  0.11843187263951405        1.7358103969711123     
  0.11848519930586918        1.7351295324987295     
  0.11853852597222431        1.7344489350928816     
  0.11859185263857944        1.7337686046488130     
  0.11864517930493457        1.7330885410618100     
  0.11869850597128971        1.7324087442271980     
  0.11875183263764484        1.7317292140403440     
  0.11880515930399997        1.7310499503966581     
  0.11885848597035510        1.7303709531915885     
  0.11891181263671023        1.7296922223206250     
  0.11896513930306538        1.7290137576792999     
  0.11901846596942051        1.7283355591631864     
  0.11907179263577564        1.7276576266678965     
  0.11912511930213077        1.7269799600890849     
  0.11917844596848590        1.7263025593224475     
  0.11923177263484104        1.7256254242637190     
  0.11928509930119617        1.7249485548086780     
  0.11933842596755130        1.7242719508531432     
  0.11939175263390643        1.7235956122929703     
  0.11944507930026158        1.7229195390240621     
  0.11949840596661671        1.7222437309423566     
  0.11955173263297184        1.7215681879438367     
  0.11960505929932697        1.7208929099245251     
  0.11965838596568210        1.7202178967804831     
  0.11971171263203724        1.7195431484078147     
  0.11976503929839237        1.7188686647026650     
  0.11981836596474750        1.7181944455612179     
  0.11987169263110263        1.7175204908797013     
  0.11992501929745776        1.7168468005543798     
  0.11997834596381290        1.7161733744815615     
  0.12003167263016803        1.7155002125575955     
  0.12008499929652316        1.7148273146788682     
  0.12013832596287830        1.7141546807418107     
  0.12019165262923343        1.7134823106428911     
  0.12024497929558857        1.7128102042786209     
  0.12029830596194370        1.7121383615455519     
  0.12035163262829883        1.7114667823402747     
  0.12040495929465396        1.7107954665594218     
  0.12045828596100909        1.7101244140996661     
  0.12051161262736423        1.7094536248577197     
  0.12056493929371936        1.7087830987303387     
  0.12061826596007449        1.7081128356143158     
  0.12067159262642962        1.7074428354064859     
  0.12072491929278475        1.7067730980037246     
  0.12077824595913990        1.7061036233029478     
  0.12083157262549503        1.7054344112011102     
  0.12088489929185016        1.7047654615952106     
  0.12093822595820529        1.7040967743822848     
  0.12099155262456043        1.7034283494594089     
  0.12104487929091556        1.7027601867237026     
  0.12109820595727069        1.7020922860723240     
  0.12115153262362582        1.7014246474024701     
  0.12120485928998095        1.7007572706113798     
  0.12125818595633610        1.7000901555963326     
  0.12131151262269123        1.6994233022546483     
  0.12136483928904636        1.6987567104836865     
  0.12141816595540149        1.6980903801808458     
  0.12147149262175662        1.6974243112435674     
  0.12152481928811176        1.6967585035693311     
  0.12157814595446689        1.6960929570556575     
  0.12163147262082202        1.6954276716001082     
  0.12168479928717715        1.6947626471002830     
  0.12173812595353228        1.6940978834538236     
  0.12179145261988743        1.6934333805584108     
  0.12184477928624256        1.6927691383117669     
  0.12189810595259769        1.6921051566116527     
  0.12195143261895282        1.6914414353558693     
  0.12200475928530795        1.6907779744422593     
  0.12205808595166309        1.6901147737687041     
  0.12211141261801822        1.6894518332331263     
  0.12216473928437335        1.6887891527334864     
  0.12221806595072848        1.6881267321677866     
  0.12227139261708363        1.6874645714340690     
  0.12232471928343876        1.6868026704304155     
  0.12237804594979389        1.6861410290549488     
  0.12243137261614902        1.6854796472058293     
  0.12248469928250415        1.6848185247812597     
  0.12253802594885929        1.6841576616794813     
  0.12259135261521442        1.6834970577987756     
  0.12264467928156955        1.6828367130374642     
  0.12269800594792468        1.6821766272939092     
  0.12275133261427981        1.6815168004665111     
  0.12280465928063496        1.6808572324537105     
  0.12285798594699009        1.6801979231539901     
  0.12291131261334522        1.6795388724658682     
  0.12296463927970035        1.6788800802879080     
  0.12301796594605548        1.6782215465187076     
  0.12307129261241062        1.6775632710569088     
  0.12312461927876575        1.6769052538011899     
  0.12317794594512088        1.6762474946502726     
  0.12323127261147601        1.6755899935029144     
  0.12328459927783114        1.6749327502579159     
  0.12333792594418629        1.6742757648141140     
  0.12339125261054142        1.6736190370703883     
  0.12344457927689655        1.6729625669256574     
  0.12349790594325168        1.6723063542788781     
  0.12355123260960682        1.6716503990290477     
  0.12360455927596195        1.6709947010752049     
  0.12365788594231708        1.6703392603164238     
  0.12371121260867221        1.6696840766518228     
  0.12376453927502734        1.6690291499805563     
  0.12381786594138249        1.6683744802018201     
  0.12387119260773762        1.6677200672148493     
  0.12392451927409275        1.6670659109189176     
  0.12397784594044788        1.6664120112133405     
  0.12403117260680301        1.6657583679974688     
  0.12408449927315815        1.6651049811706971     
  0.12413782593951328        1.6644518506324579     
  0.12419115260586841        1.6637989762822230     
  0.12424447927222354        1.6631463580195027     
  0.12429780593857867        1.6624939957438474     
  0.12435113260493381        1.6618418893548490     
  0.12440445927128894        1.6611900387521348     
  0.12445778593764407        1.6605384438353747     
  0.12451111260399920        1.6598871045042769     
  0.12456443927035434        1.6592360206585892     
  0.12461776593670948        1.6585851921980970     
  0.12467109260306461        1.6579346190226276     
  0.12472441926941974        1.6572843010320459     
  0.12477774593577487        1.6566342381262575     
  0.12483107260213001        1.6559844302052047     
  0.12488439926848514        1.6553348771688725     
  0.12493772593484027        1.6546855789172821     
  0.12499105260119540        1.6540365353504947     
  0.12504437926755052        1.6533877463686126     
  0.12509770593390568        1.6527392118717750     
  0.12515103260026081        1.6520909317601615     
  0.12520435926661594        1.6514429059339901     
  0.12525768593297107        1.6507951342935183     
  0.12531101259932620        1.6501476167390428     
  0.12536433926568133        1.6495003531708996     
  0.12541766593203646        1.6488533434894632     
  0.12547099259839162        1.6482065875951468     
  0.12552431926474675        1.6475600853884043     
  0.12557764593110188        1.6469138367697276     
  0.12563097259745701        1.6462678416396483     
  0.12568429926381214        1.6456220998987350     
  0.12573762593016727        1.6449766114475979     
  0.12579095259652240        1.6443313761868845     
  0.12584427926287753        1.6436863940172817     
  0.12589760592923266        1.6430416648395161     
  0.12595093259558779        1.6423971885543520     
  0.12600425926194295        1.6417529650625931     
  0.12605758592829808        1.6411089942650827     
  0.12611091259465321        1.6404652760627028     
  0.12616423926100834        1.6398218103563724     
  0.12621756592736347        1.6391785970470525     
  0.12627089259371860        1.6385356360357404     
  0.12632421926007373        1.6378929272234735     
  0.12637754592642886        1.6372504705113271     
  0.12643087259278399        1.6366082658004166     
  0.12648419925913912        1.6359663129918953     
  0.12653752592549428        1.6353246119869547     
  0.12659085259184941        1.6346831626868270     
  0.12664417925820454        1.6340419649927806     
  0.12669750592455967        1.6334010188061252     
  0.12675083259091480        1.6327603240282076     
  0.12680415925726993        1.6321198805604129     
  0.12685748592362506        1.6314796883041667     
  0.12691081258998019        1.6308397471609313     
  0.12696413925633532        1.6302000570322102     
  0.12701746592269048        1.6295606178195412     
  0.12707079258904561        1.6289214294245056     
  0.12712411925540074        1.6282824917487206     
  0.12717744592175587        1.6276438046938426     
  0.12723077258811100        1.6270053681615659     
  0.12728409925446613        1.6263671820536243     
  0.12733742592082126        1.6257292462717898     
  0.12739075258717639        1.6250915607178729     
  0.12744407925353152        1.6244541252937228     
  0.12749740591988665        1.6238169399012274     
  0.12755073258624181        1.6231800044423117     
  0.12760405925259694        1.6225433188189409     
  0.12765738591895207        1.6219068829331176     
  0.12771071258530720        1.6212706966868826     
  0.12776403925166233        1.6206347599823177     
  0.12781736591801746        1.6199990727215392     
  0.12787069258437259        1.6193636348067053     
  0.12792401925072772        1.6187284461400093     
  0.12797734591708285        1.6180935066236857     
  0.12803067258343798        1.6174588161600052     
  0.12808399924979313        1.6168243746512787     
  0.12813732591614826        1.6161901819998548     
  0.12819065258250339        1.6155562381081185     
  0.12824397924885853        1.6149225428784975     
  0.12829730591521366        1.6142890962134524     
  0.12835063258156879        1.6136558980154860     
  0.12840395924792392        1.6130229481871372     
  0.12845728591427905        1.6123902466309861     
  0.12851061258063418        1.6117577932496452     
  0.12856393924698933        1.6111255879457720     
  0.12861726591334446        1.6104936306220583     
  0.12867059257969959        1.6098619211812337     
  0.12872391924605472        1.6092304595260678     
  0.12877724591240985        1.6085992455593681     
  0.12883057257876498        1.6079682791839798     
  0.12888389924512011        1.6073375603027842     
  0.12893722591147525        1.6067070888187043     
  0.12899055257783038        1.6060768646347006     
  0.12904387924418551        1.6054468876537682     
  0.12909720591054066        1.6048171577789430     
  0.12915053257689579        1.6041876749132999     
  0.12920385924325092        1.6035584389599502     
  0.12925718590960605        1.6029294498220430     
  0.12931051257596118        1.6023007074027655     
  0.12936383924231631        1.6016722116053435     
  0.12941716590867144        1.6010439623330408     
  0.12947049257502657        1.6004159594891587     
  0.12952381924138170        1.5997882029770367     
  0.12957714590773686        1.5991606927000521     
  0.12963047257409199        1.5985334285616195     
  0.12968379924044712        1.5979064104651932     
  0.12973712590680225        1.5972796383142629     
  0.12979045257315738        1.5966531120123573     
  0.12984377923951251        1.5960268314630450     
  0.12989710590586764        1.5954007965699279     
  0.12995043257222277        1.5947750072366502     
  0.13000375923857790        1.5941494633668911     
  0.13005708590493303        1.5935241648643683     
  0.13011041257128819        1.5928991116328377     
  0.13016373923764332        1.5922743035760929     
  0.13021706590399845        1.5916497405979646     
  0.13027039257035358        1.5910254226023222     
  0.13032371923670871        1.5904013494930722     
  0.13037704590306384        1.5897775211741578     
  0.13043037256941897        1.5891539375495620     
  0.13048369923577410        1.5885305985233042     
  0.13053702590212923        1.5879075039994406     
  0.13059035256848436        1.5872846538820675     
  0.13064367923483952        1.5866620480753162     
  0.13069700590119465        1.5860396864833577     
  0.13075033256754978        1.5854175690103998     
  0.13080365923390491        1.5847956955606868     
  0.13085698590026004        1.5841740660385013     
  0.13091031256661517        1.5835526803481645     
  0.13096363923297030        1.5829315383940343     
  0.13101696589932543        1.5823106400805063     
  0.13107029256568056        1.5816899853120128     
  0.13112361923203572        1.5810695739930234     
  0.13117694589839085        1.5804494060280467     
  0.13123027256474598        1.5798294813216289     
  0.13128359923110111        1.5792097997783519     
  0.13133692589745624        1.5785903613028363     
  0.13139025256381137        1.5779711657997384     
  0.13144357923016650        1.5773522131737545     
  0.13149690589652163        1.5767335033296164     
  0.13155023256287676        1.5761150361720944     
  0.13160355922923189        1.5754968116059946     
  0.13165688589558705        1.5748788295361620     
  0.13171021256194218        1.5742610898674794     
  0.13176353922829731        1.5736435925048635     
  0.13181686589465244        1.5730263373532727     
  0.13187019256100757        1.5724093243176995     
  0.13192351922736270        1.5717925533031758     
  0.13197684589371783        1.5711760242147688     
  0.13203017256007296        1.5705597369575843     
  0.13208349922642809        1.5699436914367650     
  0.13213682589278325        1.5693278875574896     
  0.13219015255913838        1.5687123252249773     
  0.13224347922549351        1.5680970043444806     
  0.13229680589184864        1.5674819248212908     
  0.13235013255820377        1.5668670865607373     
  0.13240345922455890        1.5662524894681855     
  0.13245678589091403        1.5656381334490381     
  0.13251011255726916        1.5650240184087343     
  0.13256343922362429        1.5644101442527525     
  0.13261676588997942        1.5637965108866057     
  0.13267009255633458        1.5631831182158447     
  0.13272341922268971        1.5625699661460577     
  0.13277674588904484        1.5619570545828709     
  0.13283007255539997        1.5613443834319458     
  0.13288339922175510        1.5607319525989811     
  0.13293672588811023        1.5601197619897142     
  0.13299005255446536        1.5595078115099175     
  0.13304337922082049        1.5588961010654008     
  0.13309670588717562        1.5582846305620115     
  0.13315003255353075        1.5576733999056340     
  0.13320335921988591        1.5570624090021887     
  0.13325668588624104        1.5564516577576335     
  0.13331001255259617        1.5558411460779631     
  0.13336333921895130        1.5552308738692091     
  0.13341666588530643        1.5546208410374402     
  0.13346999255166156        1.5540110474887612     
  0.13352331921801669        1.5534014931293145     
  0.13357664588437182        1.5527921778652791     
  0.13362997255072695        1.5521831016028707     
  0.13368329921708211        1.5515742642483410     
  0.13373662588343724        1.5509656657079802     
  0.13378995254979237        1.5503573058881144     
  0.13384327921614750        1.5497491846951059     
  0.13389660588250263        1.5491413020353544     
  0.13394993254885776        1.5485336578152964     
  0.13400325921521289        1.5479262519414048     
  0.13405658588156802        1.5473190843201887     
  0.13410991254792315        1.5467121548581944     
  0.13416323921427828        1.5461054634620051     
  0.13421656588063344        1.5454990100382402     
  0.13426989254698857        1.5448927944935562     
  0.13432321921334370        1.5442868167346460     
  0.13437654587969883        1.5436810766682387     
  0.13442987254605396        1.5430755742011002     
  0.13448319921240909        1.5424703092400343     
  0.13453652587876422        1.5418652816918783     
  0.13458985254511935        1.5412604914635086     
  0.13464317921147448        1.5406559384618379     
  0.13469650587782961        1.5400516225938139     
  0.13474983254418477        1.5394475437664226     
  0.13480315921053990        1.5388437018866858     
  0.13485648587689503        1.5382400968616616     
  0.13490981254325016        1.5376367285984445     
  0.13496313920960529        1.5370335970041655     
  0.13501646587596042        1.5364307019859917     
  0.13506979254231555        1.5358280434511280     
  0.13512311920867068        1.5352256213068134     
  0.13517644587502581        1.5346234354603261     
  0.13522977254138097        1.5340214858189773     
  0.13528309920773610        1.5334197722901182     
  0.13533642587409123        1.5328182947811342     
  0.13538975254044636        1.5322170531994470     
  0.13544307920680149        1.5316160474525140     
  0.13549640587315662        1.5310152774478323     
  0.13554973253951175        1.5304147430929309     
  0.13560305920586688        1.5298144442953778     
  0.13565638587222201        1.5292143809627770     
  0.13570971253857714        1.5286145530027666     
  0.13576303920493230        1.5280149603230242     
  0.13581636587128743        1.5274156028312615     
  0.13586969253764256        1.5268164804352264     
  0.13592301920399769        1.5262175930427047     
  0.13597634587035282        1.5256189405615161     
  0.13602967253670795        1.5250205228995175     
  0.13608299920306308        1.5244223399646029     
  0.13613632586941821        1.5238243916647003     
  0.13618965253577334        1.5232266779077759     
  0.13624297920212849        1.5226291986018303     
  0.13629630586848362        1.5220319536549016     
  0.13634963253483876        1.5214349429750629     
  0.13640295920119389        1.5208381664704251     
  0.13645628586754902        1.5202416240491321     
  0.13650961253390415        1.5196453156193666     
  0.13656293920025928        1.5190492410893455     
  0.13661626586661441        1.5184534003673238     
  0.13666959253296954        1.5178577933615895     
  0.13672291919932467        1.5172624199804696     
  0.13677624586567982        1.5166672801323247     
  0.13682957253203495        1.5160723737255537     
  0.13688289919839008        1.5154777006685889     
  0.13693622586474521        1.5148832608699010     
  0.13698955253110034        1.5142890542379941     
  0.13704287919745547        1.5136950806814102     
  0.13709620586381061        1.5131013401087248     
  0.13714953253016574        1.5125078324285530     
  0.13720285919652087        1.5119145575495423     
  0.13725618586287600        1.5113215153803783     
  0.13730951252923115        1.5107287058297789     
  0.13736283919558628        1.5101361288065038     
  0.13741616586194141        1.5095437842193435     
  0.13746949252829654        1.5089516719771245     
  0.13752281919465167        1.5083597919887122     
  0.13757614586100680        1.5077681441630053     
  0.13762947252736193        1.5071767284089397     
  0.13768279919371706        1.5065855446354846     
  0.13773612586007219        1.5059945927516474     
  0.13778945252642735        1.5054038726664696     
  0.13784277919278248        1.5048133842890299     
  0.13789610585913761        1.5042231275284410     
  0.13794943252549274        1.5036331022938532     
  0.13800275919184787        1.5030433084944506     
  0.13805608585820300        1.5024537460394531     
  0.13810941252455813        1.5018644148381173     
  0.13816273919091326        1.5012753147997344     
  0.13821606585726839        1.5006864458336326     
  0.13826939252362352        1.5000978078491742     
  0.13832271918997868        1.4995094007557566     
  0.13837604585633381        1.4989212244628152     
  0.13842937252268894        1.4983332788798174     
  0.13848269918904407        1.4977455639162705     
  0.13853602585539920        1.4971580794817125     
  0.13858935252175433        1.4965708254857213     
  0.13864267918810946        1.4959838018379070     
  0.13869600585446459        1.4953970084479169     
  0.13874933252081972        1.4948104452254327     
  0.13880265918717488        1.4942241120801727     
  0.13885598585353001        1.4936380089218892     
  0.13890931251988514        1.4930521356603714     
  0.13896263918624027        1.4924664922054431     
  0.13901596585259540        1.4918810784669634     
  0.13906929251895053        1.4912958943548269     
  0.13912261918530566        1.4907109397789633     
  0.13917594585166079        1.4901262146493390     
  0.13922927251801592        1.4895417188759521     
  0.13928259918437105        1.4889574523688403     
  0.13933592585072621        1.4883734150380750     
  0.13938925251708134        1.4877896067937613     
  0.13944257918343647        1.4872060275460424     
  0.13949590584979160        1.4866226772050939     
  0.13954923251614673        1.4860395556811290     
  0.13960255918250186        1.4854566628843942     
  0.13965588584885699        1.4848739987251729     
  0.13970921251521212        1.4842915631137827     
  0.13976253918156725        1.4837093559605763     
  0.13981586584792238        1.4831273771759421     
  0.13986919251427754        1.4825456266703034     
  0.13992251918063267        1.4819641043541183     
  0.13997584584698780        1.4813828101378808     
  0.14002917251334293        1.4808017439321188     
  0.14008249917969806        1.4802209056473965     
  0.14013582584605319        1.4796402951943137     
  0.14018915251240832        1.4790599124835027     
  0.14024247917876345        1.4784797574256332     
  0.14029580584511858        1.4778998299314086     
  0.14034913251147374        1.4773201299115686     
  0.14040245917782887        1.4767406572768873     
  0.14045578584418400        1.4761614119381732     
  0.14050911251053913        1.4755823938062707     
  0.14056243917689426        1.4750036027920588     
  0.14061576584324939        1.4744250388064517     
  0.14066909250960452        1.4738467017603967     
  0.14072241917595965        1.4732685915648793     
  0.14077574584231478        1.4726907081309186     
  0.14082907250866991        1.4721130513695657     
  0.14088239917502507        1.4715356211919122     
  0.14093572584138020        1.4709584175090786     
  0.14098905250773533        1.4703814402322262     
  0.14104237917409046        1.4698046892725449     
  0.14109570584044559        1.4692281645412657     
  0.14114903250680072        1.4686518659496486     
  0.14120235917315585        1.4680757934089936     
  0.14125568583951098        1.4674999468306313     
  0.14130901250586611        1.4669243261259299     
  0.14136233917222124        1.4663489312062905     
  0.14141566583857640        1.4657737619831503     
  0.14146899250493153        1.4651988183679798     
  0.14152231917128666        1.4646241002722864     
  0.14157564583764179        1.4640496076076108     
  0.14162897250399692        1.4634753402855278     
  0.14168229917035205        1.4629012982176481     
  0.14173562583670718        1.4623274813156157     
  0.14178895250306231        1.4617538894911113     
  0.14184227916941744        1.4611805226558481     
  0.14189560583577260        1.4606073807215758     
  0.14194893250212773        1.4600344636000779     
  0.14200225916848286        1.4594617712031719     
  0.14205558583483799        1.4588893034427104     
  0.14210891250119312        1.4583170602305806     
  0.14216223916754825        1.4577450414787045     
  0.14221556583390338        1.4571732470990379     
  0.14226889250025851        1.4566016770035726     
  0.14232221916661364        1.4560303311043328     
  0.14237554583296877        1.4554592093133794     
  0.14242887249932393        1.4548883115428060     
  0.14248219916567906        1.4543176377047413     
  0.14253552583203419        1.4537471877113504     
  0.14258885249838932        1.4531769614748282     
  0.14264217916474445        1.4526069589074098     
  0.14269550583109958        1.4520371799213596     
  0.14274883249745471        1.4514676244289801     
  0.14280215916380984        1.4508982923426059     
  0.14285548583016497        1.4503291835746071     
  0.14290881249652013        1.4497602980373880     
  0.14296213916287526        1.4491916356433876     
  0.14301546582923039        1.4486231963050775     
  0.14306879249558552        1.4480549799349660     
  0.14312211916194065        1.4474869864455944     
  0.14317544582829578        1.4469192157495385     
  0.14322877249465091        1.4463516677594090     
  0.14328209916100604        1.4457843423878489     
  0.14333542582736117        1.4452172395475391     
  0.14338875249371630        1.4446503591511903     
  0.14344207916007146        1.4440837011115508     
  0.14349540582642659        1.4435172653414023     
  0.14354873249278172        1.4429510517535602     
  0.14360205915913685        1.4423850602608739     
  0.14365538582549198        1.4418192907762268     
  0.14370871249184711        1.4412537432125392     
  0.14376203915820224        1.4406884174827619     
  0.14381536582455737        1.4401233134998814     
  0.14386869249091250        1.4395584311769187     
  0.14392201915726763        1.4389937704269282     
  0.14397534582362279        1.4384293311629992     
  0.14402867248997792        1.4378651132982545     
  0.14408199915633305        1.4373011167458503     
  0.14413532582268818        1.4367373414189786     
  0.14418865248904331        1.4361737872308649     
  0.14424197915539844        1.4356104540947670     
  0.14429530582175357        1.4350473419239795     
  0.14434863248810870        1.4344844506318275     
  0.14440195915446383        1.4339217801316748     
  0.14445528582081898        1.4333593303369148     
  0.14450861248717412        1.4327971011609768     
  0.14456193915352925        1.4322350925173248     
  0.14461526581988438        1.4316733043194554     
  0.14466859248623951        1.4311117364808990     
  0.14472191915259464        1.4305503889152213     
  0.14477524581894977        1.4299892615360206     
  0.14482857248530490        1.4294283542569297     
  0.14488189915166003        1.4288676669916149     
  0.14493522581801516        1.4283071996537771     
  0.14498855248437031        1.4277469521571500     
  0.14504187915072544        1.4271869244155022     
  0.14509520581708057        1.4266271163426361     
  0.14514853248343570        1.4260675278523860     
  0.14520185914979084        1.4255081588586231     
  0.14525518581614597        1.4249490092752495     
  0.14530851248250110        1.4243900790162023     
  0.14536183914885623        1.4238313679954535     
  0.14541516581521136        1.4232728761270066     
  0.14546849248156651        1.4227146033249001     
  0.14552181914792164        1.4221565495032067     
  0.14557514581427677        1.4215987145760312     
  0.14562847248063190        1.4210410984575141     
  0.14568179914698703        1.4204837010618279     
  0.14573512581334216        1.4199265223031790     
  0.14578845247969729        1.4193695620958089     
  0.14584177914605242        1.4188128203539898     
  0.14589510581240756        1.4182562969920320     
  0.14594843247876269        1.4176999919242756     
  0.14600175914511784        1.4171439050650942     
  0.14605508581147297        1.4165880363288981     
  0.14610841247782810        1.4160323856301289     
  0.14616173914418323        1.4154769528832627     
  0.14621506581053836        1.4149217380028074     
  0.14626839247689349        1.4143667409033067     
  0.14632171914324862        1.4138119614993365     
  0.14637504580960375        1.4132573997055071     
  0.14642837247595888        1.4127030554364606     
  0.14648169914231401        1.4121489286068747     
  0.14653502580866917        1.4115950191314590     
  0.14658835247502430        1.4110413269249580     
  0.14664167914137943        1.4104878519021475     
  0.14669500580773456        1.4099345939778394     
  0.14674833247408969        1.4093815530668758     
  0.14680165914044482        1.4088287290841359     
  0.14685498580679995        1.4082761219445299     
  0.14690831247315508        1.4077237315630011     
  0.14696163913951021        1.4071715578545281     
  0.14701496580586537        1.4066196007341207     
  0.14706829247222050        1.4060678601168244     
  0.14712161913857563        1.4055163359177147     
  0.14717494580493076        1.4049650280519042     
  0.14722827247128589        1.4044139364345354     
  0.14728159913764102        1.4038630609807867     
  0.14733492580399615        1.4033124016058693     
  0.14738825247035128        1.4027619582250253     
  0.14744157913670641        1.4022117307535327     
  0.14749490580306154        1.4016617191067025     
  0.14754823246941670        1.4011119231998772     
  0.14760155913577183        1.4005623429484351     
  0.14765488580212696        1.4000129782677850     
  0.14770821246848209        1.3994638290733707     
  0.14776153913483722        1.3989148952806674     
  0.14781486580119235        1.3983661768051852     
  0.14786819246754748        1.3978176735624674     
  0.14792151913390261        1.3972693854680889     
  0.14797484580025774        1.3967213124376594     
  0.14802817246661287        1.3961734543868196     
  0.14808149913296803        1.3956258112312456     
  0.14813482579932316        1.3950783828866453     
  0.14818815246567829        1.3945311692687592     
  0.14824147913203342        1.3939841702933637     
  0.14829480579838855        1.3934373858762630     
  0.14834813246474368        1.3928908159333000     
  0.14840145913109881        1.3923444603803472     
  0.14845478579745394        1.3917983191333108     
  0.14850811246380907        1.3912523921081295     
  0.14856143913016423        1.3907066792207758     
  0.14861476579651936        1.3901611803872560     
  0.14866809246287449        1.3896158955236075     
  0.14872141912922962        1.3890708245459014     
  0.14877474579558475        1.3885259673702417     
  0.14882807246193988        1.3879813239127661     
  0.14888139912829501        1.3874368940896427     
  0.14893472579465014        1.3868926778170763     
  0.14898805246100527        1.3863486750113012     
  0.14904137912736040        1.3858048855885865     
  0.14909470579371556        1.3852613094652322     
  0.14914803246007069        1.3847179465575750     
  0.14920135912642582        1.3841747967819789     
  0.14925468579278095        1.3836318600548456     
  0.14930801245913608        1.3830891362926072     
  0.14936133912549121        1.3825466254117289     
  0.14941466579184634        1.3820043273287086     
  0.14946799245820147        1.3814622419600773     
  0.14952131912455660        1.3809203692223990     
  0.14957464579091176        1.3803787090322686     
  0.14962797245726689        1.3798372613063163     
  0.14968129912362202        1.3792960259612039     
  0.14973462578997715        1.3787550029136260     
  0.14978795245633228        1.3782141920803086     
  0.14984127912268741        1.3776735933780127     
  0.14989460578904254        1.3771332067235293     
  0.14994793245539767        1.3765930320336850     
  0.15000125912175280        1.3760530692253363     
  0.15005458578810793        1.3755133182153734     
  0.15010791245446309        1.3749737789207199     
  0.15016123912081822        1.3744344512583317     
  0.15021456578717335        1.3738953351451952     
  0.15026789245352848        1.3733564304983334     
  0.15032121911988361        1.3728177372347963     
  0.15037454578623874        1.3722792552716716     
  0.15042787245259387        1.3717409845260782     
  0.15048119911894900        1.3712029249151654     
  0.15053452578530413        1.3706650763561159     
  0.15058785245165926        1.3701274387661471     
  0.15064117911801442        1.3695900120625060     
  0.15069450578436955        1.3690527961624743     
  0.15074783245072468        1.3685157909833643     
  0.15080115911707981        1.3679789964425211     
  0.15085448578343494        1.3674424124573223     
  0.15090781244979007        1.3669060389451808     
  0.15096113911614520        1.3663698758235365     
  0.15101446578250033        1.3658339230098659     
  0.15106779244885546        1.3652981804216768     
  0.15112111911521062        1.3647626479765076     
  0.15117444578156575        1.3642273255919313     
  0.15122777244792088        1.3636922131855533     
  0.15128109911427601        1.3631573106750088     
  0.15133442578063114        1.3626226179779675     
  0.15138775244698627        1.3620881350121326     
  0.15144107911334140        1.3615538616952347     
  0.15149440577969653        1.3610197979450420     
  0.15154773244605166        1.3604859436793528     
  0.15160105911240679        1.3599522988159960     
  0.15165438577876195        1.3594188632728350     
  0.15170771244511708        1.3588856369677651     
  0.15176103911147221        1.3583526198187137     
  0.15181436577782734        1.3578198117436395     
  0.15186769244418247        1.3572872126605346     
  0.15192101911053760        1.3567548224874226     
  0.15197434577689273        1.3562226411423590     
  0.15202767244324786        1.3556906685434309     
  0.15208099910960299        1.3551589046087604     
  0.15213432577595815        1.3546273492564980     
  0.15218765244231328        1.3540960024048292     
  0.15224097910866841        1.3535648639719706     
  0.15229430577502354        1.3530339338761692     
  0.15234763244137867        1.3525032120357068     
  0.15240095910773380        1.3519726983688956     
  0.15245428577408893        1.3514423927940800     
  0.15250761244044406        1.3509122952296373     
  0.15256093910679919        1.3503824055939759     
  0.15261426577315432        1.3498527238055371     
  0.15266759243950948        1.3493232497827918     
  0.15272091910586461        1.3487939834442471     
  0.15277424577221974        1.3482649247084384     
  0.15282757243857487        1.3477360734939341     
  0.15288089910493000        1.3472074297193350     
  0.15293422577128513        1.3466789933032739     
  0.15298755243764026        1.3461507641644150     
  0.15304087910399539        1.3456227422214544     
  0.15309420577035052        1.3450949273931203     
  0.15314753243670565        1.3445673195981731     
  0.15320085910306080        1.3440399187554035     
  0.15325418576941593        1.3435127247836376     
  0.15330751243577107        1.3429857376017293     
  0.15336083910212620        1.3424589571285661     
  0.15341416576848133        1.3419323832830683     
  0.15346749243483646        1.3414060159841861     
  0.15352081910119159        1.3408798551509020     
  0.15357414576754672        1.3403539007022318     
  0.15362747243390185        1.3398281525572213     
  0.15368079910025700        1.3393026106349484     
  0.15373412576661213        1.3387772748545232     
  0.15378745243296726        1.3382521451350877     
  0.15384077909932239        1.3377272213958151     
  0.15389410576567752        1.3372025035559105     
  0.15394743243203265        1.3366779915346099     
  0.15400075909838778        1.3361536852511822     
  0.15405408576474292        1.3356295846249284     
  0.15410741243109805        1.3351056895751785     
  0.15416073909745318        1.3345820000212978     
  0.15421406576380833        1.3340585158826799     
  0.15426739243016346        1.3335352370787517     
  0.15432071909651859        1.3330121635289716     
  0.15437404576287372        1.3324892951528293     
  0.15442737242922885        1.3319666318698469     
  0.15448069909558398        1.3314441735995770     
  0.15453402576193911        1.3309219202616032     
  0.15458735242829424        1.3303998717755421     
  0.15464067909464937        1.3298780280610427     
  0.15469400576100450        1.3293563890377822     
  0.15474733242735966        1.3288349546254716     
  0.15480065909371479        1.3283137247438543     
  0.15485398576006992        1.3277926993127032     
  0.15490731242642505        1.3272718782518225     
  0.15496063909278018        1.3267512614810497     
  0.15501396575913531        1.3262308489202526     
  0.15506729242549044        1.3257106404893297     
  0.15512061909184557        1.3251906361082137     
  0.15517394575820070        1.3246708356968653     
  0.15522727242455586        1.3241512391752783     
  0.15528059909091099        1.3236318464634784     
  0.15533392575726612        1.3231126574815211     
  0.15538725242362125        1.3225936721494951     
  0.15544057908997638        1.3220748903875181     
  0.15549390575633151        1.3215563121157425     
  0.15554723242268664        1.3210379372543484     
  0.15560055908904177        1.3205197657235490     
  0.15565388575539690        1.3200017974435891     
  0.15570721242175203        1.3194840323347452     
  0.15576053908810719        1.3189664703173223     
  0.15581386575446232        1.3184491113116592     
  0.15586719242081745        1.3179319552381266     
  0.15592051908717258        1.3174150020171231     
  0.15597384575352771        1.3168982515690824     
  0.15602717241988284        1.3163817038144654     
  0.15608049908623797        1.3158653586737685     
  0.15613382575259310        1.3153492160675162     
  0.15618715241894823        1.3148332759162653     
  0.15624047908530339        1.3143175381406034     
  0.15629380575165852        1.3138020026611501     
  0.15634713241801365        1.3132866693985543     
  0.15640045908436878        1.3127715382734977     
  0.15645378575072391        1.3122566092066934     
  0.15650711241707904        1.3117418821188838     
  0.15656043908343417        1.3112273569308439     
  0.15661376574978930        1.3107130335633785     
  0.15666709241614443        1.3101989119373256     
  0.15672041908249956        1.3096849919735520     
  0.15677374574885472        1.3091712735929555     
  0.15682707241520985        1.3086577567164679     
  0.15688039908156498        1.3081444412650498     
  0.15693372574792011        1.3076313271596911     
  0.15698705241427524        1.3071184143214154     
  0.15704037908063037        1.3066057026712772     
  0.15709370574698550        1.3060931921303607     
  0.15714703241334063        1.3055808826197817     
  0.15720035907969576        1.3050687740606861     
  0.15725368574605089        1.3045568663742519     
  0.15730701241240605        1.3040451594816878     
  0.15736033907876118        1.3035336533042328     
  0.15741366574511631        1.3030223477631584     
  0.15746699241147144        1.3025112427797634     
  0.15752031907782657        1.3020003382753818     
  0.15757364574418170        1.3014896341713755     
  0.15762697241053683        1.3009791303891387     
  0.15768029907689196        1.3004688268500950     
  0.15773362574324709        1.2999587234757011     
  0.15778695240960225        1.2994488201874423     
  0.15784027907595738        1.2989391169068354     
  0.15789360574231251        1.2984296135554290     
  0.15794693240866764        1.2979203100548009     
  0.15800025907502277        1.2974112063265610     
  0.15805358574137790        1.2969023022923483     
  0.15810691240773303        1.2963935978738343     
  0.15816023907408816        1.2958850929927208     
  0.15821356574044329        1.2953767875707394     
  0.15826689240679842        1.2948686815296531     
  0.15832021907315358        1.2943607747912553     
  0.15837354573950871        1.2938530672773711     
  0.15842687240586384        1.2933455589098550     
  0.15848019907221897        1.2928382496105919     
  0.15853352573857410        1.2923311393014991     
  0.15858685240492923        1.2918242279045229     
  0.15864017907128436        1.2913175153416412     
  0.15869350573763949        1.2908110015348615     
  0.15874683240399462        1.2903046864062222     
  0.15880015907034978        1.2897985698777925     
  0.15885348573670491        1.2892926518716741     
  0.15890681240306004        1.2887869323099954     
  0.15896013906941517        1.2882814111149175     
  0.15901346573577030        1.2877760882086327     
  0.15906679240212543        1.2872709635133623     
  0.15912011906848056        1.2867660369513594     
  0.15917344573483569        1.2862613084449062     
  0.15922677240119082        1.2857567779163164     
  0.15928009906754595        1.2852524452879344     
  0.15933342573390111        1.2847483104821336     
  0.15938675240025624        1.2842443734213198     
  0.15944007906661137        1.2837406340279278     
  0.15949340573296650        1.2832370922244236     
  0.15954673239932163        1.2827337479333036     
  0.15960005906567676        1.2822306010770930     
  0.15965338573203189        1.2817276515783496     
  0.15970671239838702        1.2812248993596616     
  0.15976003906474215        1.2807223443436444     
  0.15981336573109728        1.2802199864529475     
  0.15986669239745244        1.2797178256102499     
  0.15992001906380757        1.2792158617382583     
  0.15997334573016270        1.2787140947597129     
  0.16002667239651783        1.2782125245973837     
  0.16007999906287296        1.2777111511740684     
  0.16013332572922809        1.2772099744125980     
  0.16018665239558322        1.2767089942358323     
  0.16023997906193835        1.2762082105666626     
  0.16029330572829348        1.2757076233280076     
  0.16034663239464864        1.2752072324428196     
  0.16039995906100377        1.2747070378340803     
  0.16045328572735890        1.2742070394247995     
  0.16050661239371403        1.2737072371380194     
  0.16055993906006916        1.2732076308968125     
  0.16061326572642429        1.2727082206242788     
  0.16066659239277942        1.2722090062435512     
  0.16071991905913455        1.2717099876777920     
  0.16077324572548968        1.2712111648501940     
  0.16082657239184481        1.2707125376839790     
  0.16087989905819997        1.2702141061023995     
  0.16093322572455510        1.2697158700287381     
  0.16098655239091023        1.2692178293863086     
  0.16103987905726536        1.2687199840984522     
  0.16109320572362049        1.2682223340885430     
  0.16114653238997562        1.2677248792799831     
  0.16119985905633075        1.2672276195962071     
  0.16125318572268588        1.2667305549606760     
  0.16130651238904101        1.2662336852968841     
  0.16135983905539614        1.2657370105283539     
  0.16141316572175129        1.2652405305786387     
  0.16146649238810643        1.2647442453713216     
  0.16151981905446156        1.2642481548300164     
  0.16157314572081669        1.2637522588783647     
  0.16162647238717182        1.2632565574400403     
  0.16167979905352695        1.2627610504387450     
  0.16173312571988208        1.2622657377982125     
  0.16178645238623721        1.2617706194422058     
  0.16183977905259234        1.2612756952945174     
  0.16189310571894749        1.2607809652789685     
  0.16194643238530262        1.2602864293194136     
  0.16199975905165775        1.2597920873397339     
  0.16205308571801288        1.2592979392638413     
  0.16210641238436801        1.2588039850156776     
  0.16215973905072315        1.2583102245192157     
  0.16221306571707828        1.2578166576984560     
  0.16226639238343341        1.2573232844774311     
  0.16231971904978854        1.2568301047802013     
  0.16237304571614367        1.2563371185308576     
  0.16242637238249882        1.2558443256535210     
  0.16247969904885395        1.2553517260723424     
  0.16253302571520908        1.2548593197115017     
  0.16258635238156421        1.2543671064952098     
  0.16263967904791934        1.2538750863477053     
  0.16269300571427447        1.2533832591932579     
  0.16274633238062960        1.2528916249561677     
  0.16279965904698473        1.2524001835607619     
  0.16285298571333987        1.2519089349314014     
  0.16290631237969502        1.2514178789924724     
  0.16295963904605015        1.2509270156683936     
  0.16301296571240528        1.2504363448836131     
  0.16306629237876041        1.2499458665626071     
  0.16311961904511554        1.2494555806298828     
  0.16317294571147067        1.2489654870099762     
  0.16322627237782580        1.2484755856274545     
  0.16327959904418093        1.2479858764069121     
  0.16333292571053606        1.2474963592729753     
  0.16338625237689119        1.2470070341502975     
  0.16343957904324635        1.2465179009635639     
  0.16349290570960148        1.2460289596374874     
  0.16354623237595661        1.2455402100968131     
  0.16359955904231174        1.2450516522663124     
  0.16365288570866687        1.2445632860707891     
  0.16370621237502200        1.2440751114350741     
  0.16375953904137713        1.2435871282840281     
  0.16381286570773226        1.2430993365425431     
  0.16386619237408739        1.2426117361355387     
  0.16391951904044252        1.2421243269879658     
  0.16397284570679768        1.2416371090248022     
  0.16402617237315281        1.2411500821710570     
  0.16407949903950794        1.2406632463517693     
  0.16413282570586307        1.2401766014920048     
  0.16418615237221820        1.2396901475168620     
  0.16423947903857333        1.2392038843514663     
  0.16429280570492846        1.2387178119209727     
  0.16434613237128359        1.2382319301505675     
  0.16439945903763872        1.2377462389654639     
  0.16445278570399388        1.2372607382909053     
  0.16450611237034901        1.2367754280521663     
  0.16455943903670414        1.2362903081745473     
  0.16461276570305927        1.2358053785833814     
  0.16466609236941440        1.2353206392040281     
  0.16471941903576953        1.2348360899618789     
  0.16477274570212466        1.2343517307823524     
  0.16482607236847979        1.2338675615908965     
  0.16487939903483492        1.2333835823129908     
  0.16493272570119005        1.2328997928741410     
  0.16498605236754521        1.2324161931998840     
  0.16503937903390034        1.2319327832157854     
  0.16509270570025547        1.2314495628474404     
  0.16514603236661060        1.2309665320204719     
  0.16519935903296573        1.2304836906605334     
  0.16525268569932086        1.2300010386933078     
  0.16530601236567599        1.2295185760445051     
  0.16535933903203112        1.2290363026398676     
  0.16541266569838625        1.2285542184051641     
  0.16546599236474141        1.2280723232661925     
  0.16551931903109654        1.2275906171487827     
  0.16557264569745167        1.2271090999787904     
  0.16562597236380680        1.2266277716821019     
  0.16567929903016193        1.2261466321846319     
  0.16573262569651706        1.2256656814123259     
  0.16578595236287219        1.2251849192911561     
  0.16583927902922732        1.2247043457471254     
  0.16589260569558245        1.2242239607062644     
  0.16594593236193758        1.2237437640946336     
  0.16599925902829274        1.2232637558383230     
  0.16605258569464787        1.2227839358634498     
  0.16610591236100300        1.2223043040961625     
  0.16615923902735813        1.2218248604626372     
  0.16621256569371326        1.2213456048890790     
  0.16626589236006839        1.2208665373017216     
  0.16631921902642352        1.2203876576268282     
  0.16637254569277865        1.2199089657906914     
  0.16642587235913378        1.2194304617196314     
  0.16647919902548891        1.2189521453399990     
  0.16653252569184407        1.2184740165781718     
  0.16658585235819920        1.2179960753605585     
  0.16663917902455433        1.2175183216135952     
  0.16669250569090946        1.2170407552637472     
  0.16674583235726459        1.2165633762375083     
  0.16679915902361972        1.2160861844614024     
  0.16685248568997485        1.2156091798619797     
  0.16690581235632998        1.2151323623658237     
  0.16695913902268511        1.2146557318995412     
  0.16701246568904027        1.2141792883897713     
  0.16706579235539540        1.2137030317631810     
  0.16711911902175053        1.2132269619464664     
  0.16717244568810566        1.2127510788663511     
  0.16722577235446079        1.2122753824495893     
  0.16727909902081592        1.2117998726229633     
  0.16733242568717105        1.2113245493132829     
  0.16738575235352618        1.2108494124473879     
  0.16743907901988131        1.2103744619521455     
  0.16749240568623644        1.2098996977544545     
  0.16754573235259160        1.2094251197812387     
  0.16759905901894673        1.2089507279594534     
  0.16765238568530186        1.2084765222160805     
  0.16770571235165699        1.2080025024781318     
  0.16775903901801212        1.2075286686726479     
  0.16781236568436725        1.2070550207266963     
  0.16786569235072238        1.2065815585673751     
  0.16791901901707751        1.2061082821218096     
  0.16797234568343264        1.2056351913171557     
  0.16802567234978777        1.2051622860805944     
  0.16807899901614293        1.2046895663393384     
  0.16813232568249806        1.2042170320206285     
  0.16818565234885319        1.2037446830517315     
  0.16823897901520832        1.2032725193599472     
  0.16829230568156345        1.2028005408725992     
  0.16834563234791858        1.2023287475170432     
  0.16839895901427371        1.2018571392206612     
  0.16845228568062884        1.2013857159108638     
  0.16850561234698397        1.2009144775150924     
  0.16855893901333913        1.2004434239608137     
  0.16861226567969426        1.1999725551755251     
  0.16866559234604939        1.1995018710867511     
  0.16871891901240452        1.1990313716220458     
  0.16877224567875965        1.1985610567089904     
  0.16882557234511478        1.1980909262751955     
  0.16887889901146991        1.1976209802483000     
  0.16893222567782504        1.1971512185559710     
  0.16898555234418017        1.1966816411259036     
  0.16903887901053530        1.1962122478858224     
  0.16909220567689046        1.1957430387634780     
  0.16914553234324559        1.1952740136866524     
  0.16919885900960072        1.1948051725831541     
  0.16925218567595585        1.1943365153808201     
  0.16930551234231098        1.1938680420075156     
  0.16935883900866611        1.1933997523911353     
  0.16941216567502124        1.1929316464596000     
  0.16946549234137637        1.1924637241408607     
  0.16951881900773150        1.1919959853628956     
  0.16957214567408666        1.1915284300537117     
  0.16962547234044179        1.1910610581413443     
  0.16967879900679692        1.1905938695538567     
  0.16973212567315205        1.1901268642193406     
  0.16978545233950718        1.1896600420659145     
  0.16983877900586231        1.1891934030217273     
  0.16989210567221744        1.1887269470149548     
  0.16994543233857257        1.1882606739738015     
  0.16999875900492770        1.1877945838264998     
  0.17005208567128283        1.1873286765013102     
  0.17010541233763798        1.1868629519265206     
  0.17015873900399311        1.1863974100304495     
  0.17021206567034824        1.1859320507414408     
  0.17026539233670338        1.1854668739878682     
  0.17031871900305851        1.1850018796981310     
  0.17037204566941364        1.1845370678006604     
  0.17042537233576877        1.1840724382239145     
  0.17047869900212390        1.1836079908963759     
  0.17053202566847903        1.1831437257465602     
  0.17058535233483416        1.1826796427030073     
  0.17063867900118931        1.1822157416942876     
  0.17069200566754444        1.1817520226489990     
  0.17074533233389957        1.1812884854957670     
  0.17079865900025470        1.1808251301632440     
  0.17085198566660983        1.1803619565801127     
  0.17090531233296496        1.1798989646750815     
  0.17095863899932009        1.1794361543768892     
  0.17101196566567523        1.1789735256143001     
  0.17106529233203036        1.1785110783161077     
  0.17111861899838551        1.1780488124111335     
  0.17117194566474064        1.1775867278282262     
  0.17122527233109577        1.1771248244962644     
  0.17127859899745090        1.1766631023441514     
  0.17133192566380603        1.1762015613008208     
  0.17138525233016116        1.1757402012952336     
  0.17143857899651629        1.1752790222563780     
  0.17149190566287142        1.1748180241132702     
  0.17154523232922655        1.1743572067949555     
  0.17159855899558168        1.1738965702305051     
  0.17165188566193684        1.1734361143490191     
  0.17170521232829197        1.1729758390796252     
  0.17175853899464710        1.1725157443514802     
  0.17181186566100223        1.1720558300937662     
  0.17186519232735736        1.1715960962356944     
  0.17191851899371249        1.1711365427065048     
  0.17197184566006762        1.1706771694354632     
  0.17202517232642275        1.1702179763518636     
  0.17207849899277788        1.1697589633850294     
  0.17213182565913304        1.1693001304643091     
  0.17218515232548817        1.1688414775190810     
  0.17223847899184330        1.1683830044787504     
  0.17229180565819843        1.1679247112727504     
  0.17234513232455356        1.1674665978305416     
  0.17239845899090869        1.1670086640816122     
  0.17245178565726382        1.1665509099554778     
  0.17250511232361895        1.1660933353816827     
  0.17255843898997408        1.1656359402897976     
  0.17261176565632921        1.1651787246094221     
  0.17266509232268437        1.1647216882701819     
  0.17271841898903950        1.1642648312017312     
  0.17277174565539463        1.1638081533337532     
  0.17282507232174976        1.1633516545959552     
  0.17287839898810489        1.1628953349180748     
  0.17293172565446002        1.1624391942298766     
  0.17298505232081515        1.1619832324611530     
  0.17303837898717028        1.1615274495417220     
  0.17309170565352541        1.1610718454014322     
  0.17314503231988054        1.1606164199701570     
  0.17319835898623570        1.1601611731777994     
  0.17325168565259083        1.1597061049542883     
  0.17330501231894596        1.1592512152295813     
  0.17335833898530109        1.1587965039336625     
  0.17341166565165622        1.1583419709965437     
  0.17346499231801135        1.1578876163482654     
  0.17351831898436648        1.1574334399188928     
  0.17357164565072161        1.1569794416385215     
  0.17362497231707674        1.1565256214372728     
  0.17367829898343190        1.1560719792452954     
  0.17373162564978703        1.1556185149927665     
  0.17378495231614216        1.1551652286098903     
  0.17383827898249729        1.1547121200268970     
  0.17389160564885242        1.1542591891740459     
  0.17394493231520755        1.1538064359816231     
  0.17399825898156268        1.1533538603799425     
  0.17405158564791781        1.1529014622993428     
  0.17410491231427294        1.1524492416701946     
  0.17415823898062807        1.1519971984228912     
  0.17421156564698323        1.1515453324878564     
  0.17426489231333836        1.1510936437955395     
  0.17431821897969349        1.1506421322764175     
  0.17437154564604862        1.1501907978609964     
  0.17442487231240375        1.1497396404798064     
  0.17447819897875888        1.1492886600634071     
  0.17453152564511401        1.1488378565423840     
  0.17458485231146914        1.1483872298473512     
  0.17463817897782427        1.1479367799089497     
  0.17469150564417940        1.1474865066578468     
  0.17474483231053456        1.1470364100247379     
  0.17479815897688969        1.1465864899403451     
  0.17485148564324482        1.1461367463354177     
  0.17490481230959995        1.1456871791407328     
  0.17495813897595508        1.1452377882870932     
  0.17501146564231021        1.1447885737053307     
  0.17506479230866534        1.1443395353263033     
  0.17511811897502047        1.1438906730808949     
  0.17517144564137560        1.1434419869000196     
  0.17522477230773076        1.1429934767146155     
  0.17527809897408589        1.1425451424556488     
  0.17533142564044102        1.1420969840541138     
  0.17538475230679615        1.1416490014410314     
  0.17543807897315128        1.1412011945474476     
  0.17549140563950641        1.1407535633044392     
  0.17554473230586154        1.1403061076431065     
  0.17559805897221667        1.1398588274945791     
  0.17565138563857180        1.1394117227900116     
  0.17570471230492693        1.1389647934605875     
  0.17575803897128209        1.1385180394375161     
  0.17581136563763722        1.1380714606520352     
  0.17586469230399235        1.1376250570354081     
  0.17591801897034748        1.1371788285189253     
  0.17597134563670261        1.1367327750339040     
  0.17602467230305774        1.1362868965116890     
  0.17607799896941287        1.1358411928836523     
  0.17613132563576800        1.1353956640811915     
  0.17618465230212313        1.1349503100357325     
  0.17623797896847829        1.1345051306787277     
  0.17629130563483342        1.1340601259416552     
  0.17634463230118855        1.1336152957560222     
  0.17639795896754368        1.1331706400533614     
  0.17645128563389881        1.1327261587652315     
  0.17650461230025394        1.1322818518232201     
  0.17655793896660907        1.1318377191589402     
  0.17661126563296420        1.1313937607040312     
  0.17666459229931933        1.1309499763901623     
  0.17671791896567446        1.1305063661490247     
  0.17677124563202962        1.1300629299123397     
  0.17682457229838475        1.1296196676118568     
  0.17687789896473988        1.1291765791793487     
  0.17693122563109501        1.1287336645466155     
  0.17698455229745014        1.1282909236454861     
  0.17703787896380527        1.1278483564078146     
  0.17709120563016040        1.1274059627654818     
  0.17714453229651553        1.1269637426503964     
  0.17719785896287066        1.1265216959944917     
  0.17725118562922579        1.1260798227297304     
  0.17730451229558095        1.1256381227880992     
  0.17735783896193608        1.1251965961016133     
  0.17741116562829121        1.1247552426023146     
  0.17746449229464634        1.1243140622222700     
  0.17751781896100147        1.1238730548935760     
  0.17757114562735660        1.1234322205483509     
  0.17762447229371173        1.1229915591187452     
  0.17767779896006686        1.1225510705369321     
  0.17773112562642199        1.1221107547351132     
  0.17778445229277715        1.1216706116455153     
  0.17783777895913228        1.1212306412003945     
  0.17789110562548741        1.1207908433320297     
  0.17794443229184254        1.1203512179727297     
  0.17799775895819767        1.1199117650548269     
  0.17805108562455280        1.1194724845106845     
  0.17810441229090793        1.1190333762726872     
  0.17815773895726306        1.1185944402732488     
  0.17821106562361819        1.1181556764448097     
  0.17826439228997332        1.1177170847198377     
  0.17831771895632847        1.1172786650308233     
  0.17837104562268360        1.1168404173102879     
  0.17842437228903874        1.1164023414907775     
  0.17847769895539387        1.1159644375048645     
  0.17853102562174900        1.1155267052851472     
  0.17858435228810413        1.1150891447642508     
  0.17863767895445926        1.1146517558748275     
  0.17869100562081439        1.1142145385495557     
  0.17874433228716952        1.1137774927211403     
  0.17879765895352467        1.1133406183223107     
  0.17885098561987980        1.1129039152858260     
  0.17890431228623493        1.1124673835444694     
  0.17895763895259006        1.1120310230310506     
  0.17901096561894519        1.1115948336784074     
  0.17906429228530032        1.1111588154194014     
  0.17911761895165546        1.1107229681869215     
  0.17917094561801059        1.1102872919138844     
  0.17922427228436572        1.1098517865332309     
  0.17927759895072085        1.1094164519779295     
  0.17933092561707600        1.1089812881809744     
  0.17938425228343113        1.1085462950753864     
  0.17943757894978626        1.1081114725942129     
  0.17949090561614139        1.1076768206705265     
  0.17954423228249652        1.1072423392374264     
  0.17959755894885165        1.1068080282280395     
  0.17965088561520678        1.1063738875755167     
  0.17970421228156191        1.1059399172130364     
  0.17975753894791704        1.1055061170738032     
  0.17981086561427218        1.1050724870910473     
  0.17986419228062733        1.1046390271980255     
  0.17991751894698246        1.1042057373280214     
  0.17997084561333759        1.1037726174143432     
  0.18002417227969272        1.1033396673903273     
  0.18007749894604785        1.1029068871893337     
  0.18013082561240298        1.1024742767447511     
  0.18018415227875811        1.1020418359899919     
  0.18023747894511324        1.1016095648584974     
  0.18029080561146837        1.1011774632837330     
  0.18034413227782353        1.1007455311991901     
  0.18039745894417866        1.1003137685383875     
  0.18045078561053379        1.0998821752348691     
  0.18050411227688892        1.0994507512222054     
  0.18055743894324405        1.0990194964339919     
  0.18061076560959918        1.0985884108038519     
  0.18066409227595431        1.0981574942654337     
  0.18071741894230944        1.0977267467524110     
  0.18077074560866457        1.0972961681984845     
  0.18082407227501970        1.0968657585373811     
  0.18087739894137486        1.0964355177028529     
  0.18093072560772999        1.0960054456286779     
  0.18098405227408512        1.0955755422486613     
  0.18103737894044025        1.0951458074966329     
  0.18109070560679538        1.0947162413064488     
  0.18114403227315051        1.0942868436119912     
  0.18119735893950564        1.0938576143471694     
  0.18125068560586077        1.0934285534459169     
  0.18130401227221590        1.0929996608421935     
  0.18135733893857103        1.0925709364699849     
  0.18141066560492619        1.0921423802633032     
  0.18146399227128132        1.0917139921561860     
  0.18151731893763645        1.0912857720826974     
  0.18157064560399158        1.0908577199769265     
  0.18162397227034671        1.0904298357729889     
  0.18167729893670184        1.0900021194050244     
  0.18173062560305697        1.0895745708072013     
  0.18178395226941210        1.0891471899137122     
  0.18183727893576723        1.0887199766587754     
  0.18189060560212239        1.0882929309766356     
  0.18194393226847752        1.0878660528015627     
  0.18199725893483265        1.0874393420678525     
  0.18205058560118778        1.0870127987098273     
  0.18210391226754291        1.0865864226618347     
  0.18215723893389804        1.0861602138582476     
  0.18221056560025317        1.0857341722334648     
  0.18226389226660830        1.0853082977219117     
  0.18231721893296343        1.0848825902580379     
  0.18237054559931856        1.0844570497763204     
  0.18242387226567372        1.0840316762112605     
  0.18247719893202885        1.0836064694973859     
  0.18253052559838398        1.0831814295692499     
  0.18258385226473911        1.0827565563614328     
  0.18263717893109424        1.0823318498085364     
  0.18269050559744937        1.0819073098451926     
  0.18274383226380450        1.0814829364060574     
  0.18279715893015963        1.0810587294258120     
  0.18285048559651476        1.0806346888391627     
  0.18290381226286992        1.0802108145808433     
  0.18295713892922505        1.0797871065856124     
  0.18301046559558018        1.0793635647882531     
  0.18306379226193531        1.0789401891235750     
  0.18311711892829044        1.0785169795264136     
  0.18317044559464557        1.0780939359316286     
  0.18322377226100070        1.0776710582741080     
  0.18327709892735583        1.0772483464887619     
  0.18333042559371096        1.0768258005105285     
  0.18338375226006609        1.0764034202743689     
  0.18343707892642125        1.0759812057152740     
  0.18349040559277638        1.0755591567682556     
  0.18354373225913151        1.0751372733683535     
  0.18359705892548664        1.0747155554506334     
  0.18365038559184177        1.0742940029501840     
  0.18370371225819690        1.0738726158021223     
  0.18375703892455203        1.0734513939415880     
  0.18381036559090716        1.0730303373037491     
  0.18386369225726229        1.0726094458237971     
  0.18391701892361742        1.0721887194369497     
  0.18397034558997258        1.0717681580784491     
  0.18402367225632771        1.0713477616835638     
  0.18407699892268284        1.0709275301875885     
  0.18413032558903797        1.0705074635258398     
  0.18418365225539310        1.0700875616336647     
  0.18423697892174823        1.0696678244464317     
  0.18429030558810336        1.0692482518995352     
  0.18434363225445849        1.0688288439283973     
  0.18439695892081362        1.0684096004684625     
  0.18445028558716878        1.0679905214552023     
  0.18450361225352391        1.0675716068241132     
  0.18455693891987904        1.0671528565107176     
  0.18461026558623417        1.0667342704505605     
  0.18466359225258930        1.0663158485792168     
  0.18471691891894443        1.0658975908322816     
  0.18477024558529956        1.0654794971453796     
  0.18482357225165469        1.0650615674541579     
  0.18487689891800982        1.0646438016942898     
  0.18493022558436495        1.0642261998014746     
  0.18498355225072011        1.0638087617114342     
  0.18503687891707524        1.0633914873599200     
  0.18509020558343037        1.0629743766827051     
  0.18514353224978550        1.0625574296155884     
  0.18519685891614063        1.0621406460943952     
  0.18525018558249576        1.0617240260549747     
  0.18530351224885089        1.0613075694332019     
  0.18535683891520602        1.0608912761649767     
  0.18541016558156115        1.0604751461862252     
  0.18546349224791631        1.0600591794328964     
  0.18551681891427144        1.0596433758409669     
  0.18557014558062657        1.0592277353464359     
  0.18562347224698170        1.0588122578853310     
  0.18567679891333683        1.0583969433937017     
  0.18573012557969196        1.0579817918076235     
  0.18578345224604709        1.0575668030631975     
  0.18583677891240222        1.0571519770965501     
  0.18589010557875735        1.0567373138438325     
  0.18594343224511248        1.0563228132412208     
  0.18599675891146764        1.0559084752249153     
  0.18605008557782277        1.0554942997311421     
  0.18610341224417790        1.0550802866961533     
  0.18615673891053303        1.0546664360562241     
  0.18621006557688816        1.0542527477476573     
  0.18626339224324329        1.0538392217067769     
  0.18631671890959842        1.0534258578699354     
  0.18637004557595355        1.0530126561735078     
  0.18642337224230868        1.0525996165538971     
  0.18647669890866381        1.0521867389475261     
  0.18653002557501897        1.0517740232908492     
  0.18658335224137410        1.0513614695203397     
  0.18663667890772923        1.0509490775724997     
  0.18669000557408436        1.0505368473838546     
  0.18674333224043949        1.0501247788909538     
  0.18679665890679462        1.0497128720303746     
  0.18684998557314975        1.0493011267387164     
  0.18690331223950488        1.0488895429526039     
  0.18695663890586001        1.0484781206086882     
  0.18700996557221516        1.0480668596436438     
  0.18706329223857029        1.0476557599941705     
  0.18711661890492542        1.0472448215969925     
  0.18716994557128055        1.0468340443888600     
  0.18722327223763569        1.0464234283065452     
  0.18727659890399082        1.0460129732868502     
  0.18732992557034595        1.0456026792665958     
  0.18738325223670108        1.0451925461826328     
  0.18743657890305621        1.0447825739718333     
  0.18748990556941134        1.0443727625710955     
  0.18754323223576649        1.0439631119173429     
  0.18759655890212162        1.0435536219475225     
  0.18764988556847675        1.0431442925986070     
  0.18770321223483188        1.0427351238075930     
  0.18775653890118701        1.0423261155115027     
  0.18780986556754214        1.0419172676473822     
  0.18786319223389727        1.0415085801523036     
  0.18791651890025241        1.0411000529633618     
  0.18796984556660754        1.0406916860176771     
  0.18802317223296267        1.0402834792523949     
  0.18807649889931782        1.0398754326046860     
  0.18812982556567295        1.0394675460117440     
  0.18818315223202808        1.0390598194107878     
  0.18823647889838321        1.0386522527390616     
  0.18828980556473834        1.0382448459338338     
  0.18834313223109347        1.0378375989323978     
  0.18839645889744860        1.0374305116720697     
  0.18844978556380373        1.0370235840901929     
  0.18850311223015886        1.0366168161241343     
  0.18855643889651402        1.0362102077112836     
  0.18860976556286915        1.0358037587890583     
  0.18866309222922428        1.0353974692948986     
  0.18871641889557941        1.0349913391662686     
  0.18876974556193454        1.0345853683406581     
  0.18882307222828967        1.0341795567555816     
  0.18887639889464480        1.0337739043485774     
  0.18892972556099993        1.0333684110572077     
  0.18898305222735506        1.0329630768190605     
  0.18903637889371019        1.0325579015717483     
  0.18908970556006535        1.0321528852529069     
  0.18914303222642048        1.0317480278001976     
  0.18919635889277561        1.0313433291513052     
  0.18924968555913074        1.0309387892439403     
  0.18930301222548587        1.0305344080158370     
  0.18935633889184100        1.0301301854047533     
  0.18940966555819613        1.0297261213484730     
  0.18946299222455126        1.0293222157848030     
  0.18951631889090639        1.0289184686515747     
  0.18956964555726155        1.0285148798866457     
  0.18962297222361668        1.0281114494278956     
  0.18967629888997181        1.0277081772132297     
  0.18972962555632694        1.0273050631805773     
  0.18978295222268207        1.0269021072678930     
  0.18983627888903720        1.0264993094131538     
  0.18988960555539233        1.0260966695543616     
  0.18994293222174746        1.0256941876295447     
  0.18999625888810259        1.0252918635767523     
  0.19004958555445772        1.0248896973340609     
  0.19010291222081288        1.0244876888395695     
  0.19015623888716801        1.0240858380314022     
  0.19020956555352314        1.0236841448477079     
  0.19026289221987827        1.0232826092266583     
  0.19031621888623340        1.0228812311064490     
  0.19036954555258853        1.0224800104253018     
  0.19042287221894366        1.0220789471214629     
  0.19047619888529879        1.0216780411331996     
  0.19052952555165392        1.0212772923988072     
  0.19058285221800905        1.0208767008566029     
  0.19063617888436421        1.0204762664449276     
  0.19068950555071934        1.0200759891021483     
  0.19074283221707447        1.0196758687666558     
  0.19079615888342960        1.0192759053768636     
  0.19084948554978473        1.0188760988712122     
  0.19090281221613986        1.0184764491881626     
  0.19095613888249499        1.0180769562662011     
  0.19100946554885012        1.0176776200438407     
  0.19106279221520525        1.0172784404596151     
  0.19111611888156041        1.0168794174520843     
  0.19116944554791554        1.0164805509598318     
  0.19122277221427067        1.0160818409214647     
  0.19127609888062580        1.0156832872756145     
  0.19132942554698093        1.0152848899609375     
  0.19138275221333606        1.0148866489161124     
  0.19143607887969119        1.0144885640798438     
  0.19148940554604632        1.0140906353908585     
  0.19154273221240145        1.0136928627879092     
  0.19159605887875658        1.0132952462097715     
  0.19164938554511174        1.0128977855952448     
  0.19170271221146687        1.0125004808831539     
  0.19175603887782200        1.0121033320123456     
  0.19180936554417713        1.0117063389216925     
  0.19186269221053226        1.0113095015500901     
  0.19191601887688739        1.0109128198364583     
  0.19196934554324252        1.0105162937197409     
  0.19202267220959765        1.0101199231389053     
  0.19207599887595278        1.0097237080329431     
  0.19212932554230794        1.0093276483408702     
  0.19218265220866307        1.0089317440017265     
  0.19223597887501820        1.0085359949545742     
  0.19228930554137333        1.0081404011385022     
  0.19234263220772846        1.0077449624926196     
  0.19239595887408359        1.0073496789560634     
  0.19244928554043872        1.0069545504679915     
  0.19250261220679385        1.0065595769675870     
  0.19255593887314898        1.0061647583940558     
  0.19260926553950411        1.0057700946866304     
  0.19266259220585927        1.0053755857845628     
  0.19271591887221440        1.0049812316271336     
  0.19276924553856953        1.0045870321536428     
  0.19282257220492466        1.0041929873034163     
  0.19287589887127979        1.0037990970158048     
  0.19292922553763492        1.0034053612301819     
  0.19298255220399005        1.0030117798859430     
  0.19303587887034518        1.0026183529225110     
  0.19308920553670031        1.0022250802793293     
  0.19314253220305544        1.0018319618958671     
  0.19319585886941060        1.0014389977116160     
  0.19324918553576573        1.0010461876660919     
  0.19330251220212086        1.0006535316988354     
  0.19335583886847599        1.0002610297494094     
  0.19340916553483112       0.99986868175740018     
  0.19346249220118625       0.99947648766241959     
  0.19351581886754138       0.99908444740410129     
  0.19356914553389651       0.99869256092210423     
  0.19362247220025164       0.99830082815610999     
  0.19367579886660680       0.99790924904582345     
  0.19372912553296193       0.99751782353097462     
  0.19378245219931706       0.99712655155131547     
  0.19383577886567219       0.99673543304662304     
  0.19388910553202732       0.99634446795669718     
  0.19394243219838245       0.99595365622136056     
  0.19399575886473758       0.99556299778046198     
  0.19404908553109271       0.99517249257387086     
  0.19410241219744784       0.99478214054148340     
  0.19415573886380297       0.99439194162321565     
  0.19420906553015813       0.99400189575901021     
  0.19426239219651326       0.99361200288883200     
  0.19431571886286839       0.99322226295266991     
  0.19436904552922352       0.99283267589053592     
  0.19442237219557865       0.99244324164246578     
  0.19447569886193378       0.99205396014851888     
  0.19452902552828891       0.99166483134877736     
  0.19458235219464404       0.99127585518334838     
  0.19463567886099917       0.99088703159236069     
  0.19468900552735430       0.99049836051596918     
  0.19474233219370946       0.99010984189434881     
  0.19479565886006459       0.98972147566770063     
  0.19484898552641972       0.98933326177624847     
  0.19490231219277485       0.98894520016023857     
  0.19495563885912998       0.98855729075994203     
  0.19500896552548511       0.98816953351565329     
  0.19506229219184024       0.98778192836768941     
  0.19511561885819537       0.98739447525639013     
  0.19516894552455050       0.98700717412212058     
  0.19522227219090565       0.98662002490526868     
  0.19527559885726078       0.98623302754624464     
  0.19532892552361591       0.98584618198548402     
  0.19538225218997105       0.98545948816344209     
  0.19543557885632618       0.98507294602060269     
  0.19548890552268131       0.98468655549746842     
  0.19554223218903644       0.98430031653456806     
  0.19559555885539157       0.98391422907245141     
  0.19564888552174670       0.98352829305169465     
  0.19570221218810183       0.98314250841289330     
  0.19575553885445698       0.98275687509666987     
  0.19580886552081211       0.98237139304366872     
  0.19586219218716724       0.98198606219455631     
  0.19591551885352237       0.98160088249002475     
  0.19596884551987750       0.98121585387078747     
  0.19602217218623263       0.98083097627758176     
  0.19607549885258777       0.98044624965116833     
  0.19612882551894290       0.98006167393233112     
  0.19618215218529803       0.97967724906187748     
  0.19623547885165318       0.97929297498063672     
  0.19628880551800831       0.97890885162946351     
  0.19634213218436344       0.97852487894923390     
  0.19639545885071857       0.97814105688084763     
  0.19644878551707370       0.97775738536522816     
  0.19650211218342883       0.97737386434332196     
  0.19655543884978396       0.97699049375609770     
  0.19660876551613909       0.97660727354454813     
  0.19666209218249422       0.97622420364968987     
  0.19671541884884935       0.97584128401256076     
  0.19676874551520451       0.97545851457422250     
  0.19682207218155964       0.97507589527576033     
  0.19687539884791477       0.97469342605828402     
  0.19692872551426990       0.97431110686292333     
  0.19698205218062503       0.97392893763083266     
  0.19703537884698016       0.97354691830319096     
  0.19708870551333529       0.97316504882119648     
  0.19714203217969042       0.97278332912607468     
  0.19719535884604555       0.97240175915907057     
  0.19724868551240068       0.97202033886145556     
  0.19730201217875584       0.97163906817452173     
  0.19735533884511097       0.97125794703958446     
  0.19740866551146610       0.97087697539798279     
  0.19746199217782123       0.97049615319107874     
  0.19751531884417636       0.97011548036025697     
  0.19756864551053149       0.96973495684692512     
  0.19762197217688662       0.96935458259251439     
  0.19767529884324175       0.96897435753847794     
  0.19772862550959688       0.96859428162629302     
  0.19778195217595204       0.96821435479745810     
  0.19783527884230717       0.96783457699349784     
  0.19788860550866230       0.96745494815595712     
  0.19794193217501743       0.96707546822640300     
  0.19799525884137256       0.96669613714642832     
  0.19804858550772769       0.96631695485764713     
  0.19810191217408282       0.96593792130169587     
  0.19815523884043795       0.96555903642023511     
  0.19820856550679308       0.96518030015494838     
  0.19826189217314821       0.96480171244754109     
  0.19831521883950337       0.96442327323974220     
  0.19836854550585850       0.96404498247330273     
  0.19842187217221363       0.96366684008999803     
  0.19847519883856876       0.96328884603162457     
  0.19852852550492389       0.96291100024000309     
  0.19858185217127902       0.96253330265697568     
  0.19863517883763415       0.96215575322440794     
  0.19868850550398928       0.96177835188419025     
  0.19874183217034441       0.96140109857823242     
  0.19879515883669957       0.96102399324846788     
  0.19884848550305470       0.96064703583685551     
  0.19890181216940983       0.96027022628537317     
  0.19895513883576496       0.95989356453602426     
  0.19900846550212009       0.95951705053083369     
  0.19906179216847522       0.95914068421185050     
  0.19911511883483035       0.95876446552114347     
  0.19916844550118548       0.95838839440080636     
  0.19922177216754061       0.95801247079295593     
  0.19927509883389574       0.95763669463973089     
  0.19932842550025090       0.95726106588329141     
  0.19938175216660603       0.95688558446582395     
  0.19943507883296116       0.95651025032953374     
  0.19948840549931629       0.95613506341665078     
  0.19954173216567142       0.95576002366942703     
  0.19959505883202655       0.95538513103013711     
  0.19964838549838168       0.95501038544107930     
  0.19970171216473681       0.95463578684457284     
  0.19975503883109194       0.95426133518296108     
  0.19980836549744707       0.95388703039860923     
  0.19986169216380223       0.95351287243390448     
  0.19991501883015736       0.95313886123125835     
  0.19996834549651249       0.95276499673310355     
  0.20002167216286762       0.95239127888189612     
  0.20007499882922275       0.95201770762011373     
  0.20012832549557788       0.95164428289025782     
  0.20018165216193301       0.95127100463485137     
  0.20023497882828814       0.95089787279644078     
  0.20028830549464327       0.95052488731759355     
  0.20034163216099843       0.95015204814090215     
  0.20039495882735356       0.94977935520897849     
  0.20044828549370869       0.94940680846446035     
  0.20050161216006382       0.94903440785000470     
  0.20055493882641895       0.94866215330829384     
  0.20060826549277408       0.94829004478203072     
  0.20066159215912921       0.94791808221394147     
  0.20071491882548434       0.94754626554677368     
  0.20076824549183947       0.94717459472329946     
  0.20082157215819460       0.94680306968631123     
  0.20087489882454976       0.94643169037862518     
  0.20092822549090489       0.94606045674308037     
  0.20098155215726002       0.94568936872253595     
  0.20103487882361515       0.94531842625987583     
  0.20108820548997028       0.94494762929800591     
  0.20114153215632541       0.94457697777985283     
  0.20119485882268054       0.94420647164836724     
  0.20124818548903567       0.94383611084652341     
  0.20130151215539080       0.94346589531731384     
  0.20135483882174593       0.94309582500375733     
  0.20140816548810109       0.94272589984889277     
  0.20146149215445622       0.94235611979578260     
  0.20151481882081135       0.94198648478751235     
  0.20156814548716648       0.94161699476718685     
  0.20162147215352161       0.94124764967793628     
  0.20167479881987674       0.94087844946291155     
  0.20172812548623187       0.94050939406528622     
  0.20178145215258700       0.94014048342825596     
  0.20183477881894213       0.93977171749503985     
  0.20188810548529729       0.93940309620887741     
  0.20194143215165242       0.93903461951303235     
  0.20199475881800755       0.93866628735078916     
  0.20204808548436268       0.93829809966545530     
  0.20210141215071781       0.93793005640035887     
  0.20215473881707294       0.93756215749885397     
  0.20220806548342807       0.93719440290431222     
  0.20226139214978320       0.93682679256013179     
  0.20231471881613833       0.93645932640972895     
  0.20236804548249346       0.93609200439654661     
  0.20242137214884862       0.93572482646404487     
  0.20247469881520375       0.93535779255571072     
  0.20252802548155888       0.93499090261504969     
  0.20258135214791401       0.93462415658559250     
  0.20263467881426914       0.93425755441088998     
  0.20268800548062427       0.93389109603451514     
  0.20274133214697940       0.93352478140006334     
  0.20279465881333453       0.93315861045115311     
  0.20284798547968966       0.93279258313142432     
  0.20290131214604482       0.93242669938453926     
  0.20295463881239995       0.93206095915418108     
  0.20300796547875508       0.93169536238405648     
  0.20306129214511021       0.93132990901789336     
  0.20311461881146534       0.93096459899944295     
  0.20316794547782047       0.93059943227247643     
  0.20322127214417560       0.93023440878078933     
  0.20327459881053073       0.92986952846819759     
  0.20332792547688586       0.92950479127854013     
  0.20338125214324099       0.92914019715567731     
  0.20343457880959614       0.92877574604349089     
  0.20348790547595128       0.92841143788588631     
  0.20354123214230641       0.92804727262679099     
  0.20359455880866154       0.92768325021015186     
  0.20364788547501667       0.92731937057994074     
  0.20370121214137180       0.92695563368014977     
  0.20375453880772693       0.92659203945479296     
  0.20380786547408206       0.92622858784790740     
  0.20386119214043719       0.92586527880355141     
  0.20391451880679232       0.92550211226580548     
  0.20396784547314747       0.92513908817877144     
  0.20402117213950260       0.92477620648657399     
  0.20407449880585773       0.92441346713335992     
  0.20412782547221286       0.92405087006329589     
  0.20418115213856800       0.92368841522057288     
  0.20423447880492313       0.92332610254940239     
  0.20428780547127826       0.92296393199401794     
  0.20434113213763339       0.92260190349867588     
  0.20439445880398852       0.92224001700765290     
  0.20444778547034367       0.92187827246524845     
  0.20450111213669880       0.92151666981578428     
  0.20455443880305393       0.92115520900360270     
  0.20460776546940906       0.92079388997306888     
  0.20466109213576419       0.92043271266856974     
  0.20471441880211932       0.92007167703451354     
  0.20476774546847445       0.91971078301533071     
  0.20482107213482958       0.91935003055547315     
  0.20487439880118472       0.91898941959941527     
  0.20492772546753985       0.91862895009165135     
  0.20498105213389500       0.91826862197670112     
  0.20503437880025013       0.91790843519910115     
  0.20508770546660526       0.91754838970341424     
  0.20514103213296039       0.91718848543422304     
  0.20519435879931552       0.91682872233613077     
  0.20524768546567065       0.91646910035376417     
  0.20530101213202578       0.91610961943177227     
  0.20535433879838091       0.91575027951482291     
  0.20540766546473604       0.91539108054760832     
  0.20546099213109120       0.91503202247484094     
  0.20551431879744633       0.91467310524125589     
  0.20556764546380146       0.91431432879161068     
  0.20562097213015659       0.91395569307068092     
  0.20567429879651172       0.91359719802326778     
  0.20572762546286685       0.91323884359419272     
  0.20578095212922198       0.91288062972829831     
  0.20583427879557711       0.91252255637044843     
  0.20588760546193224       0.91216462346553040     
  0.20594093212828737       0.91180683095845250     
  0.20599425879464253       0.91144917879414244     
  0.20604758546099766       0.91109166691755294     
  0.20610091212735279       0.91073429527365557     
  0.20615423879370792       0.91037706380744576     
  0.20620756546006305       0.91001997246393840     
  0.20626089212641818       0.90966302118817088     
  0.20631421879277331       0.90930620992520295     
  0.20636754545912844       0.90894953862011407     
  0.20642087212548357       0.90859300721800751     
  0.20647419879183870       0.90823661566400560     
  0.20652752545819386       0.90788036390325377     
  0.20658085212454899       0.90752425188091934     
  0.20663417879090412       0.90716827954218970     
  0.20668750545725925       0.90681244683227480     
  0.20674083212361438       0.90645675369640555     
  0.20679415878996951       0.90610120007983508     
  0.20684748545632464       0.90574578592783661     
  0.20690081212267977       0.90539051118570624     
  0.20695413878903490       0.90503537579876070     
  0.20700746545539006       0.90468037971233928     
  0.20706079212174519       0.90432552287180124     
  0.20711411878810032       0.90397080522252726     
  0.20716744545445545       0.90361622670992103     
  0.20722077212081058       0.90326178727940631     
  0.20727409878716571       0.90290748687642919     
  0.20732742545352084       0.90255332544645561     
  0.20738075211987597       0.90219930293497541     
  0.20743407878623110       0.90184541928749662     
  0.20748740545258623       0.90149167444955169     
  0.20754073211894139       0.90113806836669152     
  0.20759405878529652       0.90078460098449231     
  0.20764738545165165       0.90043127224854747     
  0.20770071211800678       0.90007808210447426     
  0.20775403878436191       0.89972503049791031     
  0.20780736545071704       0.89937211737451439     
  0.20786069211707217       0.89901934267996786     
  0.20791401878342730       0.89866670635997226     
  0.20796734544978243       0.89831420836024956     
  0.20802067211613756       0.89796184862654604     
  0.20807399878249272       0.89760962710462555     
  0.20812732544884785       0.89725754374027666     
  0.20818065211520298       0.89690559847930673     
  0.20823397878155811       0.89655379126754520     
  0.20828730544791324       0.89620212205084271     
  0.20834063211426837       0.89585059077507156     
  0.20839395878062350       0.89549919738612482     
  0.20844728544697863       0.89514794182991686     
  0.20850061211333376       0.89479682405238359     
  0.20855393877968892       0.89444584399948068     
  0.20860726544604405       0.89409500161718858     
  0.20866059211239918       0.89374429685150403     
  0.20871391877875431       0.89339372964844854     
  0.20876724544510944       0.89304329995406306     
  0.20882057211146457       0.89269300771441162     
  0.20887389877781970       0.89234285287557646     
  0.20892722544417483       0.89199283538366392     
  0.20898055211052996       0.89164295518479986     
  0.20903387877688509       0.89129321222513147     
  0.20908720544324025       0.89094360645082671     
  0.20914053210959538       0.89059413780807617     
  0.20919385877595051       0.89024480624308966     
  0.20924718544230564       0.88989561170209919     
  0.20930051210866077       0.88954655413135819     
  0.20935383877501590       0.88919763347713898     
  0.20940716544137103       0.88884884968573885     
  0.20946049210772616       0.88850020270347219     
  0.20951381877408129       0.88815169247667647     
  0.20956714544043645       0.88780331895170950     
  0.20962047210679158       0.88745508207495150     
  0.20967379877314671       0.88710698179280201     
  0.20972712543950184       0.88675901805168333     
  0.20978045210585697       0.88641119079803632     
  0.20983377877221210       0.88606349997832523     
  0.20988710543856723       0.88571594553903377     
  0.20994043210492236       0.88536852742666761     
  0.20999375877127749       0.88502124558775308     
  0.21004708543763262       0.88467409996883661     
  0.21010041210398778       0.88432709051648783     
  0.21015373877034291       0.88398021717729514     
  0.21020706543669804       0.88363347989786789     
  0.21026039210305317       0.88328687862483857     
  0.21031371876940830       0.88294041330485873     
  0.21036704543576343       0.88259408388460048     
  0.21042037210211856       0.88224789031075890     
  0.21047369876847369       0.88190183253004806     
  0.21052702543482882       0.88155591048920345     
  0.21058035210118395       0.88121012413498190     
  0.21063367876753911       0.88086447341416108     
  0.21068700543389424       0.88051895827353843     
  0.21074033210024937       0.88017357865993462     
  0.21079365876660450       0.87982833452018860     
  0.21084698543295963       0.87948322580116101     
  0.21090031209931476       0.87913825244973398     
  0.21095363876566989       0.87879341441281034     
  0.21100696543202502       0.87844871163731308     
  0.21106029209838015       0.87810414407018655     
  0.21111361876473531       0.87775971165839606     
  0.21116694543109044       0.87741541434892745     
  0.21122027209744557       0.87707125208878611     
  0.21127359876380070       0.87672722482500176     
  0.21132692543015583       0.87638333250461997     
  0.21138025209651096       0.87603957507471153     
  0.21143357876286609       0.87569595248236576     
  0.21148690542922122       0.87535246467469296     
  0.21154023209557635       0.87500911159882466     
  0.21159355876193148       0.87466589320191168     
  0.21164688542828664       0.87432280943112783     
  0.21170021209464177       0.87397986023366603     
  0.21175353876099690       0.87363704555674049     
  0.21180686542735203       0.87329436534758675     
  0.21186019209370716       0.87295181955345924     
  0.21191351876006229       0.87260940812163534     
  0.21196684542641742       0.87226713099941078     
  0.21202017209277255       0.87192498813410357     
  0.21207349875912768       0.87158297947305163     
  0.21212682542548283       0.87124110496361484     
  0.21218015209183796       0.87089936455317196     
  0.21223347875819309       0.87055775818912273     
  0.21228680542454822       0.87021628581888899     
  0.21234013209090336       0.86987494738991156     
  0.21239345875725849       0.86953374284965224     
  0.21244678542361362       0.86919267214559448     
  0.21250011208996875       0.86885173522524084     
  0.21255343875632388       0.86851093203611585     
  0.21260676542267901       0.86817026252576279     
  0.21266009208903416       0.86782972664174773     
  0.21271341875538929       0.86748932433165538     
  0.21276674542174442       0.86714905554309341     
  0.21282007208809955       0.86680892022368683     
  0.21287339875445468       0.86646891832108364     
  0.21292672542080981       0.86612904978295124     
  0.21298005208716494       0.86578931455697816     
  0.21303337875352008       0.86544971259087400     
  0.21308670541987521       0.86511024383236668     
  0.21314003208623034       0.86477090822920621     
  0.21319335875258549       0.86443170572916317     
  0.21324668541894062       0.86409263628002930     
  0.21330001208529575       0.86375369982961481     
  0.21335333875165088       0.86341489632575141     
  0.21340666541800601       0.86307622571629183     
  0.21345999208436114       0.86273768794910799     
  0.21351331875071627       0.86239928297209412     
  0.21356664541707140       0.86206101073316344     
  0.21361997208342653       0.86172287118024915     
  0.21367329874978169       0.86138486426130645     
  0.21372662541613682       0.86104698992430961     
  0.21377995208249195       0.86070924811725458     
  0.21383327874884708       0.86037163878815570     
  0.21388660541520221       0.86003416188505100     
  0.21393993208155734       0.85969681735599501     
  0.21399325874791247       0.85935960514906529     
  0.21404658541426760       0.85902252521235867     
  0.21409991208062273       0.85868557749399332     
  0.21415323874697786       0.85834876194210730     
  0.21420656541333302       0.85801207850485650     
  0.21425989207968815       0.85767552713042250     
  0.21431321874604328       0.85733910776700228     
  0.21436654541239841       0.85700282036281528     
  0.21441987207875354       0.85666666486610188     
  0.21447319874510867       0.85633064122512115     
  0.21452652541146380       0.85599474938815234     
  0.21457985207781893       0.85565898930349771     
  0.21463317874417406       0.85532336091947603     
  0.21468650541052919       0.85498786418442985     
  0.21473983207688435       0.85465249904671869     
  0.21479315874323948       0.85431726545472586     
  0.21484648540959461       0.85398216335685195     
  0.21489981207594974       0.85364719270151856     
  0.21495313874230487       0.85331235343716871     
  0.21500646540866000       0.85297764551226418     
  0.21505979207501513       0.85264306887528796     
  0.21511311874137026       0.85230862347474212     
  0.21516644540772539       0.85197430925915085     
  0.21521977207408055       0.85164012617705642     
  0.21527309874043568       0.85130607417702275     
  0.21532642540679081       0.85097215320763209     
  0.21537975207314594       0.85063836321748998     
  0.21543307873950107       0.85030470415521975     
  0.21548640540585620       0.84997117596946514     
  0.21553973207221133       0.84963777860888989     
  0.21559305873856646       0.84930451202217927     
  0.21564638540492159       0.84897137615803708     
  0.21569971207127672       0.84863837096518802     
  0.21575303873763188       0.84830549639237707     
  0.21580636540398701       0.84797275238836844     
  0.21585969207034214       0.84764013890194756     
  0.21591301873669727       0.84730765588191859     
  0.21596634540305240       0.84697530327710790     
  0.21601967206940753       0.84664308103635932     
  0.21607299873576266       0.84631098910853886     
  0.21612632540211779       0.84597902744253151     
  0.21617965206847292       0.84564719598724192     
  0.21623297873482808       0.84531549469159672     
  0.21628630540118321       0.84498392350454032     
  0.21633963206753834       0.84465248237503820     
  0.21639295873389347       0.84432117125207640     
  0.21644628540024860       0.84398999008465925     
  0.21649961206660373       0.84365893882181353     
  0.21655293873295886       0.84332801741258345     
  0.21660626539931399       0.84299722580603531     
  0.21665959206566912       0.84266656395125383     
  0.21671291873202425       0.84233603179734473     
  0.21676624539837941       0.84200562929343337     
  0.21681957206473454       0.84167535638866409     
  0.21687289873108967       0.84134521303220378     
  0.21692622539744480       0.84101519917323608     
  0.21697955206379993       0.84068531476096775     
  0.21703287873015506       0.84035555974462184     
  0.21708620539651019       0.84002593407344450     
  0.21713953206286532       0.83969643769670066     
  0.21719285872922045       0.83936707056367421     
  0.21724618539557558       0.83903783262367027     
  0.21729951206193074       0.83870872382601358     
  0.21735283872828587       0.83837974412004890     
  0.21740616539464100       0.83805089345513895     
  0.21745949206099613       0.83772217178066966     
  0.21751281872735126       0.83739357904604372     
  0.21756614539370639       0.83706511520068561     
  0.21761947206006152       0.83673678019403852     
  0.21767279872641665       0.83640857397556656     
  0.21772612539277178       0.83608049649475313     
  0.21777945205912694       0.83575254770110030     
  0.21783277872548207       0.83542472754413222     
  0.21788610539183720       0.83509703597339080     
  0.21793943205819233       0.83476947293843839     
  0.21799275872454746       0.83444203838885866     
  0.21804608539090259       0.83411473227425259     
  0.21809941205725772       0.83378755454424258     
  0.21815273872361285       0.83346050514846937     
  0.21820606538996798       0.83313358403659521     
  0.21825939205632311       0.83280679115830125     
  0.21831271872267827       0.83248012646328762     
  0.21836604538903340       0.83215358990127553     
  0.21841937205538853       0.83182718142200540     
  0.21847269872174366       0.83150090097523666     
  0.21852602538809879       0.83117474851074935     
  0.21857935205445392       0.83084872397834297     
  0.21863267872080905       0.83052282732783689     
  0.21868600538716418       0.83019705850906877     
  0.21873933205351931       0.82987141747189863     
  0.21879265871987447       0.82954590416620333     
  0.21884598538622960       0.82922051854188150     
  0.21889931205258473       0.82889526054885054     
  0.21895263871893986       0.82857013013704695     
  0.21900596538529499       0.82824512725642840     
  0.21905929205165012       0.82792025185697071     
  0.21911261871800525       0.82759550388866920     
  0.21916594538436038       0.82727088330154108     
  0.21921927205071551       0.82694639004561965     
  0.21927259871707064       0.82662202407096153     
  0.21932592538342580       0.82629778532763987     
  0.21937925204978093       0.82597367376574959     
  0.21943257871613606       0.82564968933540350     
  0.21948590538249119       0.82532583198673526     
  0.21953923204884632       0.82500210166989718     
  0.21959255871520145       0.82467849833506190     
  0.21964588538155658       0.82435502193241961     
  0.21969921204791171       0.82403167241218422     
  0.21975253871426684       0.82370844972458501     
  0.21980586538062197       0.82338535381987266     
  0.21985919204697713       0.82306238464831749     
  0.21991251871333226       0.82273954216020762     
  0.21996584537968739       0.82241682630585322     
  0.22001917204604252       0.82209423703558271     
  0.22007249871239765       0.82177177429974246     
  0.22012582537875278       0.82144943804870174     
  0.22017915204510791       0.82112722823284601     
  0.22023247871146304       0.82080514480258160     
  0.22028580537781817       0.82048318770833584     
  0.22033913204417332       0.82016135690055147     
  0.22039245871052845       0.81983965232969491     
  0.22044578537688359       0.81951807394624887     
  0.22049911204323872       0.81919662170071883     
  0.22055243870959385       0.81887529554362537     
  0.22060576537594898       0.81855409542551238     
  0.22065909204230411       0.81823302129694098     
  0.22071241870865924       0.81791207310849179     
  0.22076574537501437       0.81759125081076600     
  0.22081907204136950       0.81727055435438289     
  0.22087239870772465       0.81694998368998173     
  0.22092572537407978       0.81662953876822220     
  0.22097905204043491       0.81630921953978086     
  0.22103237870679004       0.81598902595535505     
  0.22108570537314517       0.81566895796566186     
  0.22113903203950031       0.81534901552143735     
  0.22119235870585544       0.81502919857343592     
  0.22124568537221057       0.81470950707243350     
  0.22129901203856570       0.81438994096922290     
  0.22135233870492083       0.81407050021461802     
  0.22140566537127598       0.81375118475945041     
  0.22145899203763111       0.81343199455457293     
  0.22151231870398624       0.81311292955085535     
  0.22156564537034137       0.81279398969918948     
  0.22161897203669650       0.81247517495048360     
  0.22167229870305163       0.81215648525566719     
  0.22172562536940676       0.81183792056568893     
  0.22177895203576189       0.81151948083151459     
  0.22183227870211703       0.81120116600413161     
  0.22188560536847218       0.81088297603454573     
  0.22193893203482731       0.81056491087378268     
  0.22199225870118244       0.81024697047288474     
  0.22204558536753757       0.80992915478291794     
  0.22209891203389270       0.80961146375496262     
  0.22215223870024783       0.80929389734012125     
  0.22220556536660296       0.80897645548951569     
  0.22225889203295809       0.80865913815428470     
  0.22231221869931322       0.80834194528558834     
  0.22236554536566835       0.80802487683460511     
  0.22241887203202351       0.80770793275253272     
  0.22247219869837864       0.80739111299058675     
  0.22252552536473377       0.80707441750000497     
  0.22257885203108890       0.80675784623204150     
  0.22263217869744403       0.80644139913797042     
  0.22268550536379916       0.80612507616908458     
  0.22273883203015429       0.80580887727669759     
  0.22279215869650942       0.80549280241213972     
  0.22284548536286455       0.80517685152676166     
  0.22289881202921971       0.80486102457193365     
  0.22295213869557484       0.80454532149904356     
  0.22300546536192997       0.80422974225950072     
  0.22305879202828510       0.80391428680473009     
  0.22311211869464023       0.80359895508617873     
  0.22316544536099536       0.80328374705531103     
  0.22321877202735049       0.80296866266361089     
  0.22327209869370562       0.80265370186258178     
  0.22332542536006075       0.80233886460374559     
  0.22337875202641588       0.80202415083864320     
  0.22343207869277104       0.80170956051883469     
  0.22348540535912617       0.80139509359589911     
  0.22353873202548130       0.80108075002143520     
  0.22359205869183643       0.80076652974705853     
  0.22364538535819156       0.80045243272440647     
  0.22369871202454669       0.80013845890513313     
  0.22375203869090182       0.79982460824091273     
  0.22380536535725695       0.79951088068343856     
  0.22385869202361208       0.79919727618442149     
  0.22391201868996721       0.79888379469559279     
  0.22396534535632237       0.79857043616870249     
  0.22401867202267750       0.79825720055551930     
  0.22407199868903263       0.79794408780782999     
  0.22412532535538776       0.79763109787744191     
  0.22417865202174289       0.79731823071618035     
  0.22423197868809802       0.79700548627588852     
  0.22428530535445315       0.79669286450843102     
  0.22433863202080828       0.79638036536568868     
  0.22439195868716341       0.79606798879956320     
  0.22444528535351857       0.79575573476197436     
  0.22449861201987370       0.79544360320485985     
  0.22455193868622883       0.79513159408017897     
  0.22460526535258396       0.79481970733990592     
  0.22465859201893909       0.79450794293603688     
  0.22471191868529422       0.79419630082058690     
  0.22476524535164935       0.79388478094558657     
  0.22481857201800448       0.79357338326309013     
  0.22487189868435961       0.79326210772516581     
  0.22492522535071474       0.79295095428390339     
  0.22497855201706990       0.79263992289141161     
  0.22503187868342503       0.79232901349981666     
  0.22508520534978016       0.79201822606126493     
  0.22513853201613529       0.79170756052792002     
  0.22519185868249042       0.79139701685196528     
  0.22524518534884555       0.79108659498560296     
  0.22529851201520068       0.79077629488105239     
  0.22535183868155581       0.79046611649055498     
  0.22540516534791094       0.79015605976636760     
  0.22545849201426610       0.78984612466076654     
  0.22551181868062123       0.78953631112604905     
  0.22556514534697636       0.78922661911452796     
  0.22561847201333149       0.78891704857853717     
  0.22567179867968662       0.78860759947042780     
  0.22572512534604175       0.78829827174257050     
  0.22577845201239688       0.78798906534735447     
  0.22583177867875201       0.78767998023718655     
  0.22588510534510714       0.78737101636449425     
  0.22593843201146227       0.78706217368172182     
  0.22599175867781743       0.78675345214133330     
  0.22604508534417256       0.78644485169581113     
  0.22609841201052769       0.78613637229765643     
  0.22615173867688282       0.78582801389938806     
  0.22620506534323795       0.78551977645354543     
  0.22625839200959308       0.78521165991268449     
  0.22631171867594821       0.78490366422938074     
  0.22636504534230334       0.78459578935622909     
  0.22641837200865847       0.78428803524584156     
  0.22647169867501360       0.78398040185084905     
  0.22652502534136876       0.78367288912390232     
  0.22657835200772389       0.78336549701766933     
  0.22663167867407902       0.78305822548483683     
  0.22668500534043415       0.78275107447811076     
  0.22673833200678928       0.78244404395021427     
  0.22679165867314441       0.78213713385389139     
  0.22684498533949954       0.78183034414190256     
  0.22689831200585467       0.78152367476702733     
  0.22695163867220980       0.78121712568206458     
  0.22700496533856496       0.78091069683983017     
  0.22705829200492009       0.78060438819315969     
  0.22711161867127522       0.78029819969490755     
  0.22716494533763035       0.77999213129794465     
  0.22721827200398548       0.77968618295516323     
  0.22727159867034061       0.77938035461947130     
  0.22732492533669574       0.77907464624379674     
  0.22737825200305087       0.77876905778108618     
  0.22743157866940600       0.77846358918430347     
  0.22748490533576113       0.77815824040643278     
  0.22753823200211629       0.77785301140047425     
  0.22759155866847142       0.77754790211944869     
  0.22764488533482655       0.77724291251639399     
  0.22769821200118168       0.77693804254436749     
  0.22775153866753681       0.77663329215644394     
  0.22780486533389194       0.77632866130571698     
  0.22785819200024707       0.77602414994529834     
  0.22791151866660220       0.77571975802831927     
  0.22796484533295733       0.77541548550792705     
  0.22801817199931246       0.77511133233729013     
  0.22807149866566762       0.77480729846959417     
  0.22812482533202275       0.77450338385804141     
  0.22817815199837788       0.77419958845585557     
  0.22823147866473301       0.77389591221627674     
  0.22828480533108814       0.77359235509256352     
  0.22833813199744327       0.77328891703799352     
  0.22839145866379840       0.77298559800586308     
  0.22844478533015353       0.77268239794948457     
  0.22849811199650866       0.77237931682219108     
  0.22855143866286382       0.77207635457733292     
  0.22860476532921895       0.77177351116827964     
  0.22865809199557408       0.77147078654841639     
  0.22871141866192921       0.77116818067115034     
  0.22876474532828434       0.77086569348990486     
  0.22881807199463947       0.77056332495812130     
  0.22887139866099460       0.77026107502926078     
  0.22892472532734973       0.76995894365680095     
  0.22897805199370486       0.76965693079423847     
  0.22903137866005999       0.76935503639508873     
  0.22908470532641514       0.76905326041288435     
  0.22913803199277027       0.76875160280117771     
  0.22919135865912540       0.76845006351353717     
  0.22924468532548054       0.76814864250355153     
  0.22929801199183567       0.76784733972482622     
  0.22935133865819080       0.76754615513098623     
  0.22940466532454593       0.76724508867567276     
  0.22945799199090106       0.76694414031254798     
  0.22951131865725619       0.76664330999528907     
  0.22956464532361134       0.76634259767759427     
  0.22961797198996647       0.76604200331317818     
  0.22967129865632160       0.76574152685577357     
  0.22972462532267673       0.76544116825913233     
  0.22977795198903186       0.76514092747702434     
  0.22983127865538699       0.76484080446323721     
  0.22988460532174212       0.76454079917157636     
  0.22993793198809725       0.76424091155586538     
  0.22999125865445239       0.76394114156994775     
  0.23004458532080752       0.76364148916768171     
  0.23009791198716267       0.76334195430294760     
  0.23015123865351780       0.76304253692963964     
  0.23020456531987293       0.76274323700167401     
  0.23025789198622806       0.76244405447298247     
  0.23031121865258319       0.76214498929751517     
  0.23036454531893832       0.76184604142924173     
  0.23041787198529345       0.76154721082214760     
  0.23047119865164858       0.76124849743023904     
  0.23052452531800371       0.76094990120753747     
  0.23057785198435884       0.76065142210808434     
  0.23063117865071400       0.76035306008593861     
  0.23068450531706913       0.76005481509517692     
  0.23073783198342426       0.75975668708989441     
  0.23079115864977939       0.75945867602420292     
  0.23084448531613452       0.75916078185223523     
  0.23089781198248965       0.75886300452813837     
  0.23095113864884478       0.75856534400608044     
  0.23100446531519991       0.75826780024024609     
  0.23105779198155504       0.75797037318483740     
  0.23111111864791020       0.75767306279407465     
  0.23116444531426533       0.75737586902219878     
  0.23121777198062046       0.75707879182346494     
  0.23127109864697559       0.75678183115214825     
  0.23132442531333072       0.75648498696254085     
  0.23137775197968585       0.75618825920895338     
  0.23143107864604098       0.75589164784571439     
  0.23148440531239611       0.75559515282716938     
  0.23153773197875124       0.75529877410768431     
  0.23159105864510637       0.75500251164163990     
  0.23164438531146153       0.75470636538343638     
  0.23169771197781666       0.75441033528749135     
  0.23175103864417179       0.75411442130824158     
  0.23180436531052692       0.75381862340014072     
  0.23185769197688205       0.75352294151765953     
  0.23191101864323718       0.75322737561528808     
  0.23196434530959231       0.75293192564753275     
  0.23201767197594744       0.75263659156891871     
  0.23207099864230257       0.75234137333398976     
  0.23212432530865773       0.75204627089730602     
  0.23217765197501286       0.75175128421344628     
  0.23223097864136799       0.75145641323700663     
  0.23228430530772312       0.75116165792260148     
  0.23233763197407825       0.75086701822486324     
  0.23239095864043338       0.75057249409844118     
  0.23244428530678851       0.75027808549800290     
  0.23249761197314364       0.74998379237823376     
  0.23255093863949877       0.74968961469383744     
  0.23260426530585390       0.74939555239953370     
  0.23265759197220906       0.74910160545006210     
  0.23271091863856419       0.74880777380017904     
  0.23276424530491932       0.74851405740465893     
  0.23281757197127445       0.74822045621829270     
  0.23287089863762958       0.74792697019589094     
  0.23292422530398471       0.74763359929228035     
  0.23297755197033984       0.74734034346230638     
  0.23303087863669497       0.74704720266083224     
  0.23308420530305010       0.74675417684273737     
  0.23313753196940523       0.74646126596292128     
  0.23319085863576039       0.74616846997629815     
  0.23324418530211552       0.74587578883780292     
  0.23329751196847065       0.74558322250238662     
  0.23335083863482578       0.74529077092501761     
  0.23340416530118091       0.74499843406068367     
  0.23345749196753604       0.74470621186438790     
  0.23351081863389117       0.74441410429115218     
  0.23356414530024630       0.74412211129601669     
  0.23361747196660143       0.74383023283403826     
  0.23367079863295659       0.74353846886029185     
  0.23372412529931172       0.74324681932986958     
  0.23377745196566685       0.74295528419788248     
  0.23383077863202198       0.74266386341945656     
  0.23388410529837711       0.74237255694973825     
  0.23393743196473224       0.74208136474388986     
  0.23399075863108737       0.74179028675709247     
  0.23404408529744250       0.74149932294454324     
  0.23409741196379763       0.74120847326145767     
  0.23415073863015276       0.74091773766307023     
  0.23420406529650792       0.74062711610462983     
  0.23425739196286305       0.74033660854140670     
  0.23431071862921818       0.74004621492868483     
  0.23436404529557331       0.73975593522176863     
  0.23441737196192844       0.73946576937597874     
  0.23447069862828357       0.73917571734665344     
  0.23452402529463870       0.73888577908914888     
  0.23457735196099383       0.73859595455883764     
  0.23463067862734896       0.73830624371111209     
  0.23468400529370409       0.73801664650137988     
  0.23473733196005925       0.73772716288506623     
  0.23479065862641438       0.73743779281761557     
  0.23484398529276951       0.73714853625448862     
  0.23489731195912464       0.73685939315116411     
  0.23495063862547977       0.73657036346313698     
  0.23500396529183490       0.73628144714592070     
  0.23505729195819003       0.73599264415504617     
  0.23511061862454516       0.73570395444606151     
  0.23516394529090029       0.73541537797453271     
  0.23521727195725545       0.73512691469604230     
  0.23527059862361058       0.73483856456619057     
  0.23532392528996571       0.73455032754059646     
  0.23537725195632084       0.73426220357489358     
  0.23543057862267597       0.73397419262473651     
  0.23548390528903110       0.73368629464579371     
  0.23553723195538623       0.73339850959375352     
  0.23559055862174136       0.73311083742432037     
  0.23564388528809649       0.73282327809321679     
  0.23569721195445162       0.73253583155618218     
  0.23575053862080678       0.73224849776897416     
  0.23580386528716191       0.73196127668736577     
  0.23585719195351704       0.73167416826714893     
  0.23591051861987217       0.73138717246413454     
  0.23596384528622730       0.73110028923414594     
  0.23601717195258243       0.73081351853302934     
  0.23607049861893756       0.73052686031664327     
  0.23612382528529269       0.73024031454086824     
  0.23617715195164782       0.72995388116159909     
  0.23623047861800298       0.72966756013474809     
  0.23628380528435811       0.72938135141624638     
  0.23633713195071324       0.72909525496204108     
  0.23639045861706837       0.72880927072809654     
  0.23644378528342350       0.72852339867039551     
  0.23649711194977863       0.72823763874493641     
  0.23655043861613376       0.72795199090773643     
  0.23660376528248889       0.72766645511482897     
  0.23665709194884402       0.72738103132226550     
  0.23671041861519915       0.72709571948611373     
  0.23676374528155431       0.72681051956245957     
  0.23681707194790944       0.72652543150740578     
  0.23687039861426457       0.72624045527707271     
  0.23692372528061970       0.72595559082759653     
  0.23697705194697483       0.72567083811513267     
  0.23703037861332996       0.72538619709585250     
  0.23708370527968509       0.72510166772594342     
  0.23713703194604022       0.72481724996161301     
  0.23719035861239535       0.72453294375908417     
  0.23724368527875048       0.72424874907459669     
  0.23729701194510563       0.72396466586440800     
  0.23735033861146076       0.72368069408479274     
  0.23740366527781590       0.72339683369204388     
  0.23745699194417103       0.72311308464246904     
  0.23751031861052616       0.72282944689239381     
  0.23756364527688129       0.72254592039816290     
  0.23761697194323642       0.72226250511613554     
  0.23767029860959155       0.72197920100268986     
  0.23772362527594668       0.72169600801421985     
  0.23777695194230183       0.72141292610713703     
  0.23783027860865696       0.72112995523787116     
  0.23788360527501209       0.72084709536286695     
  0.23793693194136722       0.72056434643858747     
  0.23799025860772235       0.72028170842151340     
  0.23804358527407748       0.71999918126814122     
  0.23809691194043262       0.71971676493498582     
  0.23815023860678775       0.71943445937857775     
  0.23820356527314288       0.71915226455546477     
  0.23825689193949801       0.71887018042221273     
  0.23831021860585316       0.71858820693540360     
  0.23836354527220829       0.71830634405163807     
  0.23841687193856342       0.71802459172753041     
  0.23847019860491855       0.71774294991971588     
  0.23852352527127368       0.71746141858484325     
  0.23857685193762881       0.71717999767958163     
  0.23863017860398394       0.71689868716061400     
  0.23868350527033907       0.71661748698464200     
  0.23873683193669420       0.71633639710838559     
  0.23879015860304936       0.71605541748857737     
  0.23884348526940449       0.71577454808197172     
  0.23889681193575962       0.71549378884533721     
  0.23895013860211475       0.71521313973546052     
  0.23900346526846988       0.71493260070914377     
  0.23905679193482501       0.71465217172320850     
  0.23911011860118014       0.71437185273449122     
  0.23916344526753527       0.71409164369984557     
  0.23921677193389040       0.71381154457614271     
  0.23927009860024553       0.71353155532027068     
  0.23932342526660069       0.71325167588913374     
  0.23937675193295582       0.71297190623965445     
  0.23943007859931095       0.71269224632877026     
  0.23948340526566608       0.71241269611343716     
  0.23953673193202121       0.71213325555062790     
  0.23959005859837634       0.71185392459733099     
  0.23964338526473147       0.71157470321055261     
  0.23969671193108660       0.71129559134731624     
  0.23975003859744173       0.71101658896466136     
  0.23980336526379686       0.71073769601964465     
  0.23985669193015202       0.71045891246933901     
  0.23991001859650715       0.71018023827083532     
  0.23996334526286228       0.70990167338124099     
  0.24001667192921741       0.70962321775768022     
  0.24006999859557254       0.70934487135729307     
  0.24012332526192767       0.70906663413723658     
  0.24017665192828280       0.70878850605468713     
  0.24022997859463793       0.70851048706683473     
  0.24028330526099306       0.70823257713088716     
  0.24033663192734822       0.70795477620406899     
  0.24038995859370335       0.70767708424362352     
  0.24044328526005848       0.70739950120680750     
  0.24049661192641361       0.70712202705089644     
  0.24054993859276874       0.70684466173318272     
  0.24060326525912387       0.70656740521097405     
  0.24065659192547900       0.70629025744159590     
  0.24070991859183413       0.70601321838239162     
  0.24076324525818926       0.70573628799071808     
  0.24081657192454439       0.70545946622395317     
  0.24086989859089955       0.70518275303948696     
  0.24092322525725468       0.70490614839473020     
  0.24097655192360981       0.70462965224710816     
  0.24102987858996494       0.70435326455406189     
  0.24108320525632007       0.70407698527305218     
  0.24113653192267520       0.70380081436155384     
  0.24118985858903033       0.70352475177706009     
  0.24124318525538546       0.70324879747707936     
  0.24129651192174059       0.70297295141913807     
  0.24134983858809572       0.70269721356077808     
  0.24140316525445088       0.70242158385955844     
  0.24145649192080601       0.70214606227305554     
  0.24150981858716114       0.70187064875886185     
  0.24156314525351627       0.70159534327458528     
  0.24161647191987140       0.70132014577785318     
  0.24166979858622653       0.70104505622630675     
  0.24172312525258166       0.70077007457760465     
  0.24177645191893679       0.70049520078942329     
  0.24182977858529192       0.70022043481945462     
  0.24188310525164708       0.69994577662540614     
  0.24193643191800221       0.69967122616500432     
  0.24198975858435734       0.69939678339599098     
  0.24204308525071247       0.69912244827612424     
  0.24209641191706760       0.69884822076318009     
  0.24214973858342273       0.69857410081494853     
  0.24220306524977786       0.69830008838923896     
  0.24225639191613299       0.69802618344387546     
  0.24230971858248812       0.69775238593669919     
  0.24236304524884325       0.69747869582556810     
  0.24241637191519841       0.69720511306835631     
  0.24246969858155354       0.69693163762295596     
  0.24252302524790867       0.69665826944727161     
  0.24257635191426380       0.69638500849923035     
  0.24262967858061893       0.69611185473677051     
  0.24268300524697406       0.69583880811784904     
  0.24273633191332919       0.69556586860044034     
  0.24278965857968432       0.69529303614253324     
  0.24284298524603945       0.69502031070213433     
  0.24289631191239461       0.69474769223726662     
  0.24294963857874974       0.69447518070596903     
  0.24300296524510487       0.69420277606629777     
  0.24305629191146000       0.69393047827632393     
  0.24310961857781513       0.69365828729413770     
  0.24316294524417026       0.69338620307784327     
  0.24321627191052539       0.69311422558556202     
  0.24326959857688052       0.69284235477543143     
  0.24332292524323565       0.69257059060560677     
  0.24337625190959078       0.69229893303425838     
  0.24342957857594594       0.69202738201957381     
  0.24348290524230107       0.69175593751975606     
  0.24353623190865620       0.69148459949302488     
  0.24358955857501133       0.69121336789761711     
  0.24364288524136646       0.69094224269178495     
  0.24369621190772159       0.69067122383379831     
  0.24374953857407672       0.69040031128194201     
  0.24380286524043185       0.69012950499451764     
  0.24385619190678698       0.68985880492984442     
  0.24390951857314211       0.68958821104625623     
  0.24396284523949727       0.68931772330210372     
  0.24401617190585240       0.68904734165575365     
  0.24406949857220753       0.68877706606559119     
  0.24412282523856266       0.68850689649001462     
  0.24417615190491779       0.68823683288744086     
  0.24422947857127292       0.68796687521630240     
  0.24428280523762805       0.68769702343504790     
  0.24433613190398318       0.68742727750214216     
  0.24438945857033831       0.68715763737606672     
  0.24444278523669347       0.68688810301532011     
  0.24449611190304860       0.68661867437841473     
  0.24454943856940373       0.68634935142388187     
  0.24460276523575886       0.68608013411026769     
  0.24465609190211399       0.68581102239613478     
  0.24470941856846912       0.68554201624006283     
  0.24476274523482425       0.68527311560064619     
  0.24481607190117938       0.68500432043649739     
  0.24486939856753451       0.68473563070624310     
  0.24492272523388964       0.68446704636852773     
  0.24497605190024480       0.68419856738201090     
  0.24502937856659993       0.68393019370537034     
  0.24508270523295506       0.68366192529729797     
  0.24513603189931019       0.68339376211650116     
  0.24518935856566532       0.68312570412170714     
  0.24524268523202045       0.68285775127165615     
  0.24529601189837558       0.68258990352510562     
  0.24534933856473071       0.68232216084082797     
  0.24540266523108584       0.68205452317761484     
  0.24545599189744099       0.68178699049427138     
  0.24550931856379613       0.68151956274961945     
  0.24556264523015126       0.68125223990249706     
  0.24561597189650639       0.68098502191175825     
  0.24566929856286152       0.68071790873627480     
  0.24572262522921665       0.68045090033493272     
  0.24577595189557178       0.68018399666663432     
  0.24582927856192691       0.67991719769029846     
  0.24588260522828204       0.67965050336486010     
  0.24593593189463717       0.67938391364927131     
  0.24598925856099232       0.67911742850249823     
  0.24604258522734745       0.67885104788352391     
  0.24609591189370258       0.67858477175134913     
  0.24614923856005771       0.67831860006498723     
  0.24620256522641285       0.67805253278347211     
  0.24625589189276798       0.67778656986584940     
  0.24630921855912311       0.67752071127118429     
  0.24636254522547824       0.67725495695855564     
  0.24641587189183337       0.67698930688705872     
  0.24646919855818850       0.67672376101580600     
  0.24652252522454365       0.67645831930392586     
  0.24657585189089878       0.67619298171056086     
  0.24662917855725391       0.67592774819487245     
  0.24668250522360904       0.67566261871603517     
  0.24673583188996417       0.67539759323324189     
  0.24678915855631930       0.67513267170569979     
  0.24684248522267443       0.67486785409263306     
  0.24689581188902956       0.67460314035328239     
  0.24694913855538470       0.67433853044690228     
  0.24700246522173985       0.67407402433276586     
  0.24705579188809498       0.67380962197016103     
  0.24710911855445011       0.67354532331839034     
  0.24716244522080524       0.67328112833677545     
  0.24721577188716037       0.67301703698465032     
  0.24726909855351550       0.67275304922136780     
  0.24732242521987063       0.67248916500629552     
  0.24737575188622576       0.67222538429881629     
  0.24742907855258089       0.67196170705833014     
  0.24748240521893602       0.67169813324425298     
  0.24753573188529118       0.67143466281601538     
  0.24758905855164631       0.67117129573306566     
  0.24764238521800144       0.67090803195486559     
  0.24769571188435657       0.67064487144089591     
  0.24774903855071170       0.67038181415065035     
  0.24780236521706683       0.67011886004364030     
  0.24785569188342196       0.66985600907939236     
  0.24790901854977709       0.66959326121744889     
  0.24796234521613222       0.66933061641736913     
  0.24801567188248735       0.66906807463872719     
  0.24806899854884251       0.66880563584111297     
  0.24812232521519764       0.66854329998413253     
  0.24817565188155277       0.66828106702740853     
  0.24822897854790790       0.66801893693057746     
  0.24828230521426303       0.66775690965329437     
  0.24833563188061816       0.66749498515522776     
  0.24838895854697329       0.66723316339606364     
  0.24844228521332842       0.66697144433550160     
  0.24849561187968355       0.66670982793325995     
  0.24854893854603871       0.66644831414907058     
  0.24860226521239384       0.66618690294268168     
  0.24865559187874897       0.66592559427385845     
  0.24870891854510410       0.66566438810238049     
  0.24876224521145923       0.66540328438804330     
  0.24881557187781436       0.66514228309065926     
  0.24886889854416949       0.66488138417005516     
  0.24892222521052462       0.66462058758607334     
  0.24897555187687975       0.66435989329857392     
  0.24902887854323488       0.66409930126743055     
  0.24908220520959004       0.66383881145253432     
  0.24913553187594517       0.66357842381379062     
  0.24918885854230030       0.66331813831112230     
  0.24924218520865543       0.66305795490446506     
  0.24929551187501056       0.66279787355377373     
  0.24934883854136569       0.66253789421901654     
  0.24940216520772082       0.66227801686017884     
  0.24945549187407595       0.66201824143725962     
  0.24950881854043108       0.66175856791027599     
  0.24956214520678624       0.66149899623925956     
  0.24961547187314137       0.66123952638425698     
  0.24966879853949650       0.66098015830533174     
  0.24972212520585163       0.66072089196256301     
  0.24977545187220676       0.66046172731604447     
  0.24982877853856189       0.66020266432588692     
  0.24988210520491702       0.65994370295221549     
  0.24993543187127215       0.65968484315517140     
  0.24998875853762728       0.65942608489491183     
  0.25004208520398241       0.65916742813160900     
  0.25009541187033757       0.65890887282545130     
  0.25014873853669267       0.65865041893664344     
  0.25020206520304783       0.65839206642540316     
  0.25025539186940293       0.65813381525196724     
  0.25030871853575809       0.65787566537658460     
  0.25036204520211325       0.65761761675952235     
  0.25041537186846835       0.65735966936106305     
  0.25046869853482351       0.65710182314150223     
  0.25052202520117861       0.65684407806115475     
  0.25057535186753377       0.65658643408034845     
  0.25062867853388887       0.65632889115942672     
  0.25068200520024403       0.65607144925874916     
  0.25073533186659913       0.65581410833869236     
  0.25078865853295429       0.65555686835964577     
  0.25084198519930945       0.65529972928201619     
  0.25089531186566455       0.65504269106622615     
  0.25094863853201971       0.65478575367271119     
  0.25100196519837481       0.65452891706192529     
  0.25105529186472997       0.65427218119433728     
  0.25110861853108507       0.65401554603042966     
  0.25116194519744023       0.65375901153070226     
  0.25121527186379533       0.65350257765567077     
  0.25126859853015049       0.65324624436586420     
  0.25132192519650559       0.65299001162183001     
  0.25137525186286075       0.65273387938412830     
  0.25142857852921591       0.65247784761333538     
  0.25148190519557101       0.65222191627004511     
  0.25153523186192617       0.65196608531486377     
  0.25158855852828127       0.65171035470841543     
  0.25164188519463643       0.65145472441133823     
  0.25169521186099153       0.65119919438428564     
  0.25174853852734669       0.65094376458792846     
  0.25180186519370179       0.65068843498295070     
  0.25185519186005695       0.65043320553005235     
  0.25190851852641211       0.65017807618994983     
  0.25196184519276721       0.64992304692337433     
  0.25201517185912237       0.64966811769107102     
  0.25206849852547747       0.64941328845380475     
  0.25212182519183263       0.64915855917234910     
  0.25217515185818773       0.64890392980749978     
  0.25222847852454289       0.64864940032006280     
  0.25228180519089799       0.64839497067086393     
  0.25233513185725315       0.64814064082073963     
  0.25238845852360831       0.64788641073054454     
  0.25244178518996341       0.64763228036115039     
  0.25249511185631857       0.64737824967343938     
  0.25254843852267367       0.64712431862831299     
  0.25260176518902883       0.64687048718668683     
  0.25265509185538393       0.64661675530949125     
  0.25270841852173909       0.64636312295767251     
  0.25276174518809419       0.64610959009219315     
  0.25281507185444935       0.64585615667402951     
  0.25286839852080445       0.64560282266417301     
  0.25292172518715961       0.64534958802363129     
  0.25297505185351477       0.64509645271342786     
  0.25302837851986987       0.64484341669460032     
  0.25308170518622503       0.64459047992820229     
  0.25313503185258013       0.64433764237530233     
  0.25318835851893529       0.64408490399698370     
  0.25324168518529039       0.64383226475434630     
  0.25329501185164555       0.64357972460850366     
  0.25334833851800065       0.64332728352058666     
  0.25340166518435581       0.64307494145173927     
  0.25345499185071096       0.64282269836312156     
  0.25350831851706607       0.64257055421590981     
  0.25356164518342122       0.64231850897129394     
  0.25361497184977633       0.64206656259048023     
  0.25366829851613149       0.64181471503468823     
  0.25372162518248659       0.64156296626515652     
  0.25377495184884175       0.64131131624313453     
  0.25382827851519685       0.64105976492989081     
  0.25388160518155201       0.64080831228670510     
  0.25393493184790716       0.64055695827487580     
  0.25398825851426227       0.64030570285571564     
  0.25404158518061742       0.64005454599055023     
  0.25409491184697253       0.63980348764072403     
  0.25414823851332768       0.63955252776759242     
  0.25420156517968279       0.63930166633253116     
  0.25425489184603794       0.63905090329692660     
  0.25430821851239305       0.63880023862218194     
  0.25436154517874821       0.63854967226971537     
  0.25441487184510331       0.63829920420096153     
  0.25446819851145847       0.63804883437736770     
  0.25452152517781362       0.63779856276039804     
  0.25457485184416873       0.63754838931153213     
  0.25462817851052388       0.63729831399226178     
  0.25468150517687899       0.63704833676409889     
  0.25473483184323414       0.63679845758856546     
  0.25478815850958925       0.63654867642720125     
  0.25484148517594440       0.63629899324156103     
  0.25489481184229951       0.63604940799321352     
  0.25494813850865466       0.63579992064374413     
  0.25500146517500982       0.63555053115475080     
  0.25505479184136493       0.63530123948785022     
  0.25510811850772008       0.63505204560466977     
  0.25516144517407519       0.63480294946685611     
  0.25521477184043034       0.63455395103606826     
  0.25526809850678545       0.63430505027398076     
  0.25532142517314060       0.63405624714228337     
  0.25537475183949571       0.63380754160268127     
  0.25542807850585086       0.63355893361689442     
  0.25548140517220602       0.63331042314665675     
  0.25553473183856112       0.63306201015371977     
  0.25558805850491628       0.63281369459984715     
  0.25564138517127138       0.63256547644681971     
  0.25569471183762654       0.63231735565643099     
  0.25574803850398165       0.63206933219049222     
  0.25580136517033680       0.63182140601082737     
  0.25585469183669191       0.63157357707927675     
  0.25590801850304706       0.63132584535769487     
  0.25596134516940217       0.63107821080795179     
  0.25601467183575732       0.63083067339193155     
  0.25606799850211248       0.63058323307153441     
  0.25612132516846758       0.63033588980867528     
  0.25617465183482274       0.63008864356528227     
  0.25622797850117784       0.62984149430330172     
  0.25628130516753300       0.62959444198469205     
  0.25633463183388810       0.62934748657142781     
  0.25638795850024326       0.62910062802549793     
  0.25644128516659837       0.62885386630890661     
  0.25649461183295352       0.62860720138367332     
  0.25654793849930868       0.62836063321183144     
  0.25660126516566378       0.62811416175543056     
  0.25665459183201894       0.62786778697653434     
  0.25670791849837404       0.62762150883721968     
  0.25676124516472920       0.62737532729958256     
  0.25681457183108430       0.62712924232572997     
  0.25686789849743946       0.62688325387778487     
  0.25692122516379456       0.62663736191788644     
  0.25697455183014972       0.62639156640818627     
  0.25702787849650488       0.62614586731085353     
  0.25708120516285998       0.62590026458807024     
  0.25713453182921514       0.62565475820203320     
  0.25718785849557024       0.62540934811495530     
  0.25724118516192540       0.62516403428906397     
  0.25729451182828050       0.62491881668660054     
  0.25734783849463566       0.62467369526982164     
  0.25740116516099076       0.62442867000099922     
  0.25745449182734592       0.62418374084241945     
  0.25750781849370108       0.62393890775638294     
  0.25756114516005618       0.62369417070520705     
  0.25761447182641134       0.62344952965122080     
  0.25766779849276644       0.62320498455677087     
  0.25772112515912160       0.62296053538421647     
  0.25777445182547670       0.62271618209593371     
  0.25782777849183186       0.62247192465431112     
  0.25788110515818696       0.62222776302175498     
  0.25793443182454212       0.62198369716068203     
  0.25798775849089722       0.62173972703352887     
  0.25804108515725238       0.62149585260274209     
  0.25809441182360754       0.62125207383078640     
  0.25814773848996264       0.62100839068013935     
  0.25820106515631780       0.62076480311329429     
  0.25825439182267290       0.62052131109275910     
  0.25830771848902806       0.62027791458105452     
  0.25836104515538316       0.62003461354071965     
  0.25841437182173832       0.61979140793430498     
  0.25846769848809342       0.61954829772437792     
  0.25852102515444858       0.61930528287351794     
  0.25857435182080374       0.61906236334432185     
  0.25862767848715884       0.61881953909939991     
  0.25868100515351400       0.61857681010137755     
  0.25873433181986910       0.61833417631289445     
  0.25878765848622426       0.61809163769660480     
  0.25884098515257936       0.61784919421517692     
  0.25889431181893452       0.61760684583129577     
  0.25894763848528962       0.61736459250765896     
  0.25900096515164478       0.61712243420697988     
  0.25905429181799994       0.61688037089198566     
  0.25910761848435504       0.61663840252541957     
  0.25916094515071020       0.61639652907003695     
  0.25921427181706530       0.61615475048860979     
  0.25926759848342046       0.61591306674392510     
  0.25932092514977556       0.61567147779878229     
  0.25937425181613072       0.61542998361599677     
  0.25942757848248582       0.61518858415839939     
  0.25948090514884098       0.61494727938883342     
  0.25953423181519608       0.61470606927015858     
  0.25958755848155124       0.61446495376524757     
  0.25964088514790640       0.61422393283698895     
  0.25969421181426150       0.61398300644828563     
  0.25974753848061666       0.61374217456205449     
  0.25980086514697176       0.61350143714122751     
  0.25985419181332692       0.61326079414875045     
  0.25990751847968202       0.61302024554758572     
  0.25996084514603718       0.61277979130070648     
  0.26001417181239228       0.61253943137110389     
  0.26006749847874744       0.61229916572178222     
  0.26012082514510260       0.61205899431576039     
  0.26017415181145770       0.61181891711607184     
  0.26022747847781286       0.61157893408576403     
  0.26028080514416796       0.61133904518789994     
  0.26033413181052312       0.61109925038555646     
  0.26038745847687822       0.61085954964182465     
  0.26044078514323338       0.61061994291981003     
  0.26049411180958848       0.61038043018263377     
  0.26054743847594364       0.61014101139343013     
  0.26060076514229880       0.60990168651534826     
  0.26065409180865390       0.60966245551155296     
  0.26070741847500906       0.60942331834522145     
  0.26076074514136416       0.60918427497954586     
  0.26081407180771932       0.60894532537773427     
  0.26086739847407442       0.60870646950300789     
  0.26092072514042958       0.60846770731860156     
  0.26097405180678468       0.60822903878776757     
  0.26102737847313984       0.60799046387376943     
  0.26108070513949494       0.60775198253988627     
  0.26113403180585010       0.60751359474941125     
  0.26118735847220526       0.60727530046565326     
  0.26124068513856036       0.60703709965193509     
  0.26129401180491552       0.60679899227159140     
  0.26134733847127062       0.60656097828797528     
  0.26140066513762578       0.60632305766445138     
  0.26145399180398088       0.60608523036439987     
  0.26150731847033604       0.60584749635121471     
  0.26156064513669114       0.60560985558830394     
  0.26161397180304630       0.60537230803909192     
  0.26166729846940145       0.60513485366701414     
  0.26172062513575656       0.60489749243552382     
  0.26177395180211172       0.60466022430808597     
  0.26182727846846682       0.60442304924818135     
  0.26188060513482198       0.60418596721930462     
  0.26193393180117708       0.60394897818496374     
  0.26198725846753224       0.60371208210868299     
  0.26204058513388734       0.60347527895399966     
  0.26209391180024250       0.60323856868446546     
  0.26214723846659765       0.60300195126364653     
  0.26220056513295276       0.60276542665512423     
  0.26225389179930791       0.60252899482249100     
  0.26230721846566302       0.60229265572935897     
  0.26236054513201817       0.60205640933934867     
  0.26241387179837328       0.60182025561609931     
  0.26246719846472844       0.60158419452326106     
  0.26252052513108354       0.60134822602450211     
  0.26257385179743870       0.60111235008350106     
  0.26262717846379380       0.60087656666395362     
  0.26268050513014896       0.60064087572956770     
  0.26273383179650411       0.60040527724406700     
  0.26278715846285922       0.60016977117118853     
  0.26284048512921437       0.59993435747468415     
  0.26289381179556948       0.59969903611831943     
  0.26294713846192463       0.59946380706587310     
  0.26300046512827974       0.59922867028114046     
  0.26305379179463489       0.59899362572792991     
  0.26310711846099000       0.59875867337006428     
  0.26316044512734516       0.59852381317137926     
  0.26321377179370031       0.59828904509572622     
  0.26326709846005542       0.59805436910697019     
  0.26332042512641057       0.59781978516899037     
  0.26337375179276568       0.59758529324568144     
  0.26342707845912083       0.59735089330094870     
  0.26348040512547594       0.59711658529871559     
  0.26353373179183109       0.59688236920291715     
  0.26358705845818620       0.59664824497750446     
  0.26364038512454135       0.59641421258644034     
  0.26369371179089651       0.59618027199370416     
  0.26374703845725161       0.59594642316328794     
  0.26380036512360677       0.59571266605919848     
  0.26385369178996188       0.59547900064545622     
  0.26390701845631703       0.59524542688609583     
  0.26396034512267214       0.59501194474516650     
  0.26401367178902729       0.59477855418673120     
  0.26406699845538240       0.59454525517486756     
  0.26412032512173755       0.59431204767366563     
  0.26417365178809271       0.59407893164723147     
  0.26422697845444781       0.59384590705968421     
  0.26428030512080297       0.59361297387515777     
  0.26433363178715807       0.59338013205779883     
  0.26438695845351323       0.59314738157176949     
  0.26444028511986833       0.59291472238124565     
  0.26449361178622349       0.59268215445041628     
  0.26454693845257859       0.59244967774348556     
  0.26460026511893375       0.59221729222467101     
  0.26465359178528886       0.59198499785820513     
  0.26470691845164401       0.59175279460833263     
  0.26476024511799917       0.59152068243931388     
  0.26481357178435427       0.59128866131542313     
  0.26486689845070943       0.59105673120094793     
  0.26492022511706453       0.59082489206019062     
  0.26497355178341969       0.59059314385746597     
  0.26502687844977479       0.59036148655710496     
  0.26508020511612995       0.59012992012345034     
  0.26513353178248505       0.58989844452086171     
  0.26518685844884021       0.58966705971370947     
  0.26524018511519537       0.58943576566637979     
  0.26529351178155047       0.58920456234327334     
  0.26534683844790563       0.58897344970880261     
  0.26540016511426073       0.58874242772739627     
  0.26545349178061589       0.58851149636349498     
  0.26550681844697099       0.58828065558155618     
  0.26556014511332615       0.58804990534604717     
  0.26561347177968125       0.58781924562145327     
  0.26566679844603641       0.58758867637227008     
  0.26572012511239157       0.58735819756301122     
  0.26577345177874667       0.58712780915820029     
  0.26582677844510183       0.58689751112237698     
  0.26588010511145693       0.58666730342009477     
  0.26593343177781209       0.58643718601591965     
  0.26598675844416719       0.58620715887443375     
  0.26604008511052235       0.58597722196023083     
  0.26609341177687745       0.58574737523792020     
  0.26614673844323261       0.58551761867212493     
  0.26620006510958771       0.58528795222748053     
  0.26625339177594287       0.58505837586863674     
  0.26630671844229803       0.58482888956025936     
  0.26636004510865313       0.58459949326702576     
  0.26641337177500829       0.58437018695362752     
  0.26646669844136339       0.58414097058477066     
  0.26652002510771855       0.58391184412517472     
  0.26657335177407365       0.58368280753957336     
  0.26662667844042881       0.58345386079271311     
  0.26668000510678391       0.58322500384935605     
  0.26673333177313907       0.58299623667427680     
  0.26678665843949423       0.58276755923226353     
  0.26683998510584933       0.58253897148811873     
  0.26689331177220449       0.58231047340665965     
  0.26694663843855959       0.58208206495271597     
  0.26699996510491475       0.58185374609113172     
  0.26705329177126985       0.58162551678676444     
  0.26710661843762501       0.58139737700448568     
  0.26715994510398011       0.58116932670918109     
  0.26721327177033527       0.58094136586574918     
  0.26726659843669043       0.58071349443910314     
  0.26731992510304553       0.58048571239416935     
  0.26737325176940069       0.58025801969588886     
  0.26742657843575579       0.58003041630921437     
  0.26747990510211095       0.57980290219911490     
  0.26753323176846605       0.57957547733057257     
  0.26758655843482121       0.57934814166858062     
  0.26763988510117631       0.57912089517815013     
  0.26769321176753147       0.57889373782430298     
  0.26774653843388657       0.57866666957207624     
  0.26779986510024173       0.57843969038651899     
  0.26785319176659689       0.57821280023269661     
  0.26790651843295199       0.57798599907568560     
  0.26795984509930715       0.57775928688057798     
  0.26801317176566225       0.57753266361247879     
  0.26806649843201741       0.57730612923650571     
  0.26811982509837251       0.57707968371779272     
  0.26817315176472767       0.57685332702148451     
  0.26822647843108277       0.57662705911274148     
  0.26827980509743793       0.57640087995673717     
  0.26833313176379309       0.57617478951865797     
  0.26838645843014819       0.57594878776370573     
  0.26843978509650335       0.57572287465709349     
  0.26849311176285845       0.57549705016405062     
  0.26854643842921361       0.57527131424981826     
  0.26859976509556871       0.57504566687965086     
  0.26865309176192387       0.57482010801881822     
  0.26870641842827897       0.57459463763260354     
  0.26875974509463413       0.57436925568630082     
  0.26881307176098929       0.57414396214522201     
  0.26886639842734439       0.57391875697468941     
  0.26891972509369955       0.57369364014004032     
  0.26897305176005465       0.57346861160662510     
  0.26902637842640981       0.57324367133980825     
  0.26907970509276491       0.57301881930496756     
  0.26913303175912007       0.57279405546749340     
  0.26918635842547517       0.57256937979279210     
  0.26923968509183033       0.57234479224628165     
  0.26929301175818543       0.57212029279339316     
  0.26934633842454059       0.57189588139957359     
  0.26939966509089575       0.57167155803028080     
  0.26945299175725085       0.57144732265098896     
  0.26950631842360601       0.57122317522718324     
  0.26955964508996111       0.57099911572436457     
  0.26961297175631627       0.57077514410804442     
  0.26966629842267137       0.57055126034375125     
  0.26971962508902653       0.57032746439702442     
  0.26977295175538163       0.57010375623341891     
  0.26982627842173679       0.56988013581850117     
  0.26987960508809195       0.56965660311785182     
  0.26993293175444705       0.56943315809706685     
  0.26998625842080221       0.56920980072175253     
  0.27003958508715731       0.56898653095753138     
  0.27009291175351247       0.56876334877003754     
  0.27014623841986757       0.56854025412491993     
  0.27019956508622273       0.56831724698783981     
  0.27025289175257783       0.56809432732447285     
  0.27030621841893299       0.56787149510050761     
  0.27035954508528814       0.56764875028164641     
  0.27041287175164325       0.56742609283360423     
  0.27046619841799840       0.56720352272211161     
  0.27051952508435351       0.56698103991291060     
  0.27057285175070867       0.56675864437175660     
  0.27062617841706377       0.56653633606441967     
  0.27067950508341893       0.56631411495668216     
  0.27073283174977403       0.56609198101434144     
  0.27078615841612919       0.56586993420320586     
  0.27083948508248434       0.56564797448909876     
  0.27089281174883945       0.56542610183785769     
  0.27094613841519460       0.56520431621533185     
  0.27099946508154971       0.56498261758738377     
  0.27105279174790486       0.56476100591989153     
  0.27110611841425997       0.56453948117874442     
  0.27115944508061512       0.56431804332984581     
  0.27121277174697023       0.56409669233911341     
  0.27126609841332538       0.56387542817247671     
  0.27131942507968049       0.56365425079588005     
  0.27137275174603565       0.56343316017527900     
  0.27142607841239080       0.56321215627664489     
  0.27147940507874591       0.56299123906596049     
  0.27153273174510106       0.56277040850922444     
  0.27158605841145617       0.56254966457244493     
  0.27163938507781132       0.56232900722164691     
  0.27169271174416643       0.56210843642286756     
  0.27174603841052158       0.56188795214215626     
  0.27179936507687669       0.56166755434557714     
  0.27185269174323184       0.56144724299920745     
  0.27190601840958700       0.56122701806913633     
  0.27195934507594210       0.56100687952146866     
  0.27201267174229726       0.56078682732232044     
  0.27206599840865237       0.56056686143782186     
  0.27211932507500752       0.56034698183411624     
  0.27217265174136263       0.56012718847736054     
  0.27222597840771778       0.55990748133372492     
  0.27227930507407289       0.55968786036939211     
  0.27233263174042804       0.55946832555055892     
  0.27238595840678320       0.55924887684343472     
  0.27243928507313830       0.55902951421424241     
  0.27249261173949346       0.55881023762921933     
  0.27254593840584856       0.55859104705461404     
  0.27259926507220372       0.55837194245668920     
  0.27265259173855882       0.55815292380172188     
  0.27270591840491398       0.55793399105599983     
  0.27275924507126909       0.55771514418582635     
  0.27281257173762424       0.55749638315751671     
  0.27286589840397935       0.55727770793739972     
  0.27291922507033450       0.55705911849181744     
  0.27297255173668966       0.55684061478712588     
  0.27302587840304476       0.55662219678969294     
  0.27307920506939992       0.55640386446589996     
  0.27313253173575502       0.55618561778214182     
  0.27318585840211018       0.55596745670482717     
  0.27323918506846528       0.55574938120037665     
  0.27329251173482044       0.55553139123522521     
  0.27334583840117554       0.55531348677581893     
  0.27339916506753070       0.55509566778862063     
  0.27345249173388586       0.55487793424010234     
  0.27350581840024096       0.55466028609675211     
  0.27355914506659612       0.55444272332506961     
  0.27361247173295122       0.55422524589156830     
  0.27366579839930638       0.55400785376277462     
  0.27371912506566148       0.55379054690522789     
  0.27377245173201664       0.55357332528548098     
  0.27382577839837174       0.55335618887009996     
  0.27387910506472690       0.55313913762566347     
  0.27393243173108206       0.55292217151876288     
  0.27398575839743716       0.55270529051600437     
  0.27403908506379232       0.55248849458400529     
  0.27409241173014742       0.55227178368939800     
  0.27414573839650258       0.55205515779882608     
  0.27419906506285768       0.55183861687894709     
  0.27425239172921284       0.55162216089643179     
  0.27430571839556794       0.55140578981796384     
  0.27435904506192310       0.55118950361023944     
  0.27441237172827820       0.55097330223996954     
  0.27446569839463336       0.55075718567387522     
  0.27451902506098852       0.55054115387869396     
  0.27457235172734362       0.55032520682117347     
  0.27462567839369878       0.55010934446807702     
  0.27467900506005388       0.54989356678617840     
  0.27473233172640904       0.54967787374226618     
  0.27478565839276414       0.54946226530314235     
  0.27483898505911930       0.54924674143561891     
  0.27489231172547440       0.54903130210652495     
  0.27494563839182956       0.54881594728269889     
  0.27499896505818472       0.54860067693099490     
  0.27505229172453982       0.54838549101827938     
  0.27510561839089498       0.54817038951143093     
  0.27515894505725008       0.54795537237734160     
  0.27521227172360524       0.54774043958291641     
  0.27526559838996034       0.54752559109507382     
  0.27531892505631550       0.54731082688074473     
  0.27537225172267060       0.54709614690687358     
  0.27542557838902576       0.54688155114041637     
  0.27547890505538092       0.54666703954834328     
  0.27553223172173602       0.54645261209763885     
  0.27558555838809118       0.54623826875529713     
  0.27563888505444628       0.54602400948832741     
  0.27569221172080144       0.54580983426375096     
  0.27574553838715654       0.54559574304860392     
  0.27579886505351170       0.54538173580993232     
  0.27585219171986680       0.54516781251479796     
  0.27590551838622196       0.54495397313027316     
  0.27595884505257706       0.54474021762344516     
  0.27601217171893222       0.54452654596141248     
  0.27606549838528738       0.54431295811128877     
  0.27611882505164248       0.54409945404019766     
  0.27617215171799764       0.54388603371527744     
  0.27622547838435274       0.54367269710367927     
  0.27627880505070790       0.54345944417256653     
  0.27633213171706300       0.54324627488911703     
  0.27638545838341816       0.54303318922051824     
  0.27643878504977326       0.54282018713397429     
  0.27649211171612842       0.54260726859669983     
  0.27654543838248358       0.54239443357592299     
  0.27659876504883868       0.54218168203888473     
  0.27665209171519384       0.54196901395283936     
  0.27670541838154894       0.54175642928505230     
  0.27675874504790410       0.54154392800280360     
  0.27681207171425920       0.54133151007338687     
  0.27686539838061436       0.54111917546410515     
  0.27691872504696946       0.54090692414227870     
  0.27697205171332462       0.54069475607523609     
  0.27702537837967978       0.54048267123032223     
  0.27707870504603488       0.54027066957489389     
  0.27713203171239004       0.54005875107631895     
  0.27718535837874514       0.53984691570198040     
  0.27723868504510030       0.53963516341927276     
  0.27729201171145540       0.53942349419560409     
  0.27734533837781056       0.53921190799839380     
  0.27739866504416566       0.53900040479507649     
  0.27745199171052082       0.53878898455309743     
  0.27750531837687598       0.53857764723991464     
  0.27755864504323108       0.53836639282300103     
  0.27761197170958624       0.53815522126983917     
  0.27766529837594134       0.53794413254792794     
  0.27771862504229650       0.53773312662477490     
  0.27777195170865160       0.53752220346790525     
  0.27782527837500676       0.53731136304485183     
  0.27787860504136186       0.53710060532316328     
  0.27793193170771702       0.53688993027040066     
  0.27798525837407212       0.53667933785413802     
  0.27803858504042728       0.53646882804196061     
  0.27809191170678244       0.53625840080146692     
  0.27814523837313754       0.53604805610026929     
  0.27819856503949270       0.53583779390599129     
  0.27825189170584780       0.53562761418627114     
  0.27830521837220296       0.53541751690875705     
  0.27835854503855806       0.53520750204111256     
  0.27841187170491322       0.53499756955101196     
  0.27846519837126832       0.53478771940614322     
  0.27851852503762348       0.53457795157420662     
  0.27857185170397863       0.53436826602291509     
  0.27862517837033374       0.53415866271999457     
  0.27867850503668889       0.53394914163318341     
  0.27873183170304400       0.53373970273023330     
  0.27878515836939916       0.53353034597890669     
  0.27883848503575426       0.53332107134698092     
  0.27889181170210942       0.53311187880224464     
  0.27894513836846452       0.53290276831249916     
  0.27899846503481968       0.53269373984555890     
  0.27905179170117483       0.53248479336925048     
  0.27910511836752994       0.53227592885141362     
  0.27915844503388509       0.53206714625990148     
  0.27921177170024020       0.53185844556257655     
  0.27926509836659535       0.53164982672731842     
  0.27931842503295046       0.53144128972201476     
  0.27937175169930561       0.53123283451457015     
  0.27942507836566072       0.53102446107289858     
  0.27947840503201588       0.53081616936492759     
  0.27953173169837098       0.53060795935859806     
  0.27958505836472614       0.53039983102186239     
  0.27963838503108129       0.53019178432268632     
  0.27969171169743640       0.52998381922904791     
  0.27974503836379155       0.52977593570893700     
  0.27979836503014666       0.52956813373035727     
  0.27985169169650181       0.52936041326132444     
  0.27990501836285692       0.52915277426986629     
  0.27995834502921207       0.52894521672402328     
  0.28001167169556718       0.52873774059185008     
  0.28006499836192233       0.52853034584141056     
  0.28011832502827749       0.52832303244078438     
  0.28017165169463260       0.52811580035806238     
  0.28022497836098775       0.52790864956134653     
  0.28027830502734286       0.52770158001875456     
  0.28033163169369801       0.52749459169841406     
  0.28038495836005312       0.52728768456846487     
  0.28043828502640827       0.52708085859706244     
  0.28049161169276338       0.52687411375237114     
  0.28054493835911853       0.52666745000256932     
  0.28059826502547369       0.52646086731584907     
  0.28065159169182879       0.52625436566041228     
  0.28070491835818395       0.52604794500447560     
  0.28075824502453905       0.52584160531626611     
  0.28081157169089421       0.52563534656402588     
  0.28086489835724932       0.52542916871600776     
  0.28091822502360447       0.52522307174047700     
  0.28097155168995958       0.52501705560571166     
  0.28102487835631473       0.52481112028000265     
  0.28107820502266984       0.52460526573165256     
  0.28113153168902499       0.52439949192897739     
  0.28118485835538015       0.52419379884030426     
  0.28123818502173525       0.52398818643397416     
  0.28129151168809041       0.52378265467833873     
  0.28134483835444551       0.52357720354176340     
  0.28139816502080067       0.52337183299262557     
  0.28145149168715577       0.52316654299931564     
  0.28150481835351093       0.52296133353023544     
  0.28155814501986604       0.52275620455380045     
  0.28161147168622119       0.52255115603843638     
  0.28166479835257635       0.52234618795258347     
  0.28171812501893145       0.52214130026469352     
  0.28177145168528661       0.52193649294323052     
  0.28182477835164171       0.52173176595667126     
  0.28187810501799687       0.52152711927350481     
  0.28193143168435197       0.52132255286223217     
  0.28198475835070713       0.52111806669136629     
  0.28203808501706223       0.52091366072943524     
  0.28209141168341739       0.52070933494497507     
  0.28214473834977255       0.52050508930653760     
  0.28219806501612765       0.52030092378268566     
  0.28225139168248281       0.52009683834199538     
  0.28230471834883791       0.51989283295305300     
  0.28235804501519307       0.51968890758445885     
  0.28241137168154817       0.51948506220482693     
  0.28246469834790333       0.51928129678277979     
  0.28251802501425843       0.51907761128695551     
  0.28257135168061359       0.51887400568600239     
  0.28262467834696869       0.51867047994858373     
  0.28267800501332385       0.51846703404337091     
  0.28273133167967901       0.51826366793905110     
  0.28278465834603411       0.51806038160432422     
  0.28283798501238927       0.51785717500789863     
  0.28289131167874437       0.51765404811849891     
  0.28294463834509953       0.51745100090485951     
  0.28299796501145463       0.51724803333572789     
  0.28305129167780979       0.51704514537986423     
  0.28310461834416489       0.51684233700604010     
  0.28315794501052005       0.51663960818303967     
  0.28321127167687521       0.51643695887965990     
  0.28326459834323031       0.51623438906470975     
  0.28331792500958547       0.51603189870700938     
  0.28337125167594057       0.51582948777539162     
  0.28342457834229573       0.51562715623870314     
  0.28347790500865083       0.51542490406580110     
  0.28353123167500599       0.51522273122555506     
  0.28358455834136109       0.51502063768684736     
  0.28363788500771625       0.51481862341857232     
  0.28369121167407141       0.51461668838963592     
  0.28374453834042651       0.51441483256895792     
  0.28379786500678167       0.51421305592546762     
  0.28385119167313677       0.51401135842810941     
  0.28390451833949193       0.51380974004583790     
  0.28395784500584703       0.51360820074762059     
  0.28401117167220219       0.51340674050243673     
  0.28406449833855729       0.51320535927927946     
  0.28411782500491245       0.51300405704715069     
  0.28417115167126761       0.51280283377506775     
  0.28422447833762271       0.51260168943205819     
  0.28427780500397787       0.51240062398716291     
  0.28433113167033297       0.51219963740943453     
  0.28438445833668813       0.51199872966793680     
  0.28443778500304323       0.51179790073174758     
  0.28449111166939839       0.51159715056995536     
  0.28454443833575349       0.51139647915166087     
  0.28459776500210865       0.51119588644597758     
  0.28465109166846375       0.51099537242203086     
  0.28470441833481891       0.51079493704895762     
  0.28475774500117407       0.51059458029590787     
  0.28481107166752917       0.51039430213204284     
  0.28486439833388433       0.51019410252653630     
  0.28491772500023943       0.50999398144857455     
  0.28497105166659459       0.50979393886735469     
  0.28502437833294969       0.50959397475208723     
  0.28507770499930485       0.50939408907199346     
  0.28513103166565995       0.50919428179630843     
  0.28518435833201511       0.50899455289427764     
  0.28523768499837027       0.50879490233515945     
  0.28529101166472537       0.50859533008822455     
  0.28534433833108053       0.50839583612275452     
  0.28539766499743563       0.50819642040804491     
  0.28545099166379079       0.50799708291340062     
  0.28550431833014589       0.50779782360814185     
  0.28555764499650105       0.50759864246159714     
  0.28561097166285615       0.50739953944311056     
  0.28566429832921131       0.50720051452203629     
  0.28571762499556647       0.50700156766774052     
  0.28577095166192157       0.50680269884960205     
  0.28582427832827673       0.50660390803701205     
  0.28587760499463183       0.50640519519937210     
  0.28593093166098699       0.50620656030609812     
  0.28598425832734209       0.50600800332661544     
  0.28603758499369725       0.50580952423036307     
  0.28609091166005235       0.50561112298679234     
  0.28614423832640751       0.50541279956536489     
  0.28619756499276261       0.50521455393555492     
  0.28625089165911777       0.50501638606685084     
  0.28630421832547293       0.50481829592874949     
  0.28635754499182803       0.50462028349076138     
  0.28641087165818319       0.50442234872240976     
  0.28646419832453829       0.50422449159322835     
  0.28651752499089345       0.50402671207276439     
  0.28657085165724855       0.50382901013057491     
  0.28662417832360371       0.50363138573623090     
  0.28667750498995881       0.50343383885931459     
  0.28673083165631397       0.50323636946941885     
  0.28678415832266912       0.50303897753615168     
  0.28683748498902423       0.50284166302912914     
  0.28689081165537939       0.50264442591798242     
  0.28694413832173449       0.50244726617235280     
  0.28699746498808965       0.50225018376189345     
  0.28705079165444475       0.50205317865627108     
  0.28710411832079991       0.50185625082516216     
  0.28715744498715501       0.50165940023825617     
  0.28721077165351017       0.50146262686525411     
  0.28726409831986532       0.50126593067587022     
  0.28731742498622043       0.50106931163982860     
  0.28737075165257558       0.50087276972686667     
  0.28742407831893069       0.50067630490673265     
  0.28747740498528584       0.50047991714918705     
  0.28753073165164095       0.50028360642400327     
  0.28758405831799611       0.50008737270096471     
  0.28763738498435121       0.49989121594986874     
  0.28769071165070637       0.49969513614052130     
  0.28774403831706147       0.49949913324274525     
  0.28779736498341663       0.49930320722636923     
  0.28785069164977178       0.49910735806123913     
  0.28790401831612689       0.49891158571720912     
  0.28795734498248204       0.49871589016414669     
  0.28801067164883715       0.49852027137193083     
  0.28806399831519230       0.49832472931045318     
  0.28811732498154741       0.49812926394961538     
  0.28817065164790256       0.49793387525933153     
  0.28822397831425767       0.49773856320952936     
  0.28827730498061283       0.49754332777014565     
  0.28833063164696798       0.49734816891113109     
  0.28838395831332309       0.49715308660244684     
  0.28843728497967824       0.49695808081406667     
  0.28849061164603335       0.49676315151597555     
  0.28854393831238850       0.49656829867817048     
  0.28859726497874361       0.49637352227065951     
  0.28865059164509876       0.49617882226346488     
  0.28870391831145387       0.49598419862661713     
  0.28875724497780902       0.49578965133016045     
  0.28881057164416418       0.49559518034415162     
  0.28886389831051928       0.49540078563865775     
  0.28891722497687444       0.49520646718375777     
  0.28897055164322955       0.49501222494954300     
  0.28902387830958470       0.49481805890611619     
  0.28907720497593981       0.49462396902359146     
  0.28913053164229496       0.49442995527209521     
  0.28918385830865007       0.49423601762176489     
  0.28923718497500522       0.49404215604275109     
  0.28929051164136033       0.49384837050521418     
  0.28934383830771548       0.49365466097932720     
  0.28939716497407064       0.49346102743527565     
  0.28945049164042574       0.49326746984325515     
  0.28950381830678090       0.49307398817347453     
  0.28955714497313600       0.49288058239615251     
  0.28961047163949116       0.49268725248152168     
  0.28966379830584627       0.49249399839982522     
  0.28971712497220142       0.49230082012131693     
  0.28977045163855653       0.49210771761626332     
  0.28982377830491168       0.49191469085494427     
  0.28987710497126684       0.49172173980764716     
  0.28993043163762194       0.49152886444467486     
  0.28998375830397710       0.49133606473634028     
  0.29003708497033220       0.49114334065296861     
  0.29009041163668736       0.49095069216489517     
  0.29014373830304246       0.49075811924246882     
  0.29019706496939762       0.49056562185604879     
  0.29025039163575272       0.49037319997600681     
  0.29030371830210788       0.49018085357272573     
  0.29035704496846304       0.48998858261659928     
  0.29041037163481814       0.48979638707803463     
  0.29046369830117330       0.48960426692744924     
  0.29051702496752840       0.48941222213527175     
  0.29057035163388356       0.48922025267194436     
  0.29062367830023866       0.48902835850791854     
  0.29067700496659382       0.48883653961365919     
  0.29073033163294892       0.48864479595964061     
  0.29078365829930408       0.48845312751635184     
  0.29083698496565924       0.48826153425429120     
  0.29089031163201434       0.48807001614396828     
  0.29094363829836950       0.48787857315590627     
  0.29099696496472460       0.48768720526063841     
  0.29105029163107976       0.48749591242870988     
  0.29110361829743486       0.48730469463067666     
  0.29115694496379002       0.48711355183710742     
  0.29121027163014512       0.48692248401858257     
  0.29126359829650028       0.48673149114569209     
  0.29131692496285538       0.48654057318904037     
  0.29137025162921054       0.48634973011924054     
  0.29142357829556570       0.48615896190691910     
  0.29147690496192080       0.48596826852271335     
  0.29153023162827596       0.48577764993727302     
  0.29158355829463106       0.48558710612125688     
  0.29163688496098622       0.48539663704533781     
  0.29169021162734132       0.48520624268020041     
  0.29174353829369648       0.48501592299653767     
  0.29179686496005158       0.48482567796505771     
  0.29185019162640674       0.48463550755647772     
  0.29190351829276190       0.48444541174152650     
  0.29195684495911700       0.48425539049094574     
  0.29201017162547216       0.48406544377548821     
  0.29206349829182726       0.48387557156591765     
  0.29211682495818242       0.48368577383300859     
  0.29217015162453752       0.48349605054754818     
  0.29222347829089268       0.48330640168033512     
  0.29227680495724778       0.48311682720217947     
  0.29233013162360294       0.48292732708390085     
  0.29238345828995810       0.48273790129633348     
  0.29243678495631320       0.48254854981032008     
  0.29249011162266836       0.48235927259671779     
  0.29254343828902346       0.48217006962639219     
  0.29259676495537862       0.48198094087022153     
  0.29265009162173372       0.48179188629909686     
  0.29270341828808888       0.48160290588391841     
  0.29275674495444398       0.48141399959559855     
  0.29281007162079914       0.48122516740506227     
  0.29286339828715424       0.48103640928324443     
  0.29291672495350940       0.48084772520109120     
  0.29297005161986456       0.48065911512956183     
  0.29302337828621966       0.48047057903962598     
  0.29307670495257482       0.48028211690226402     
  0.29313003161892992       0.48009372868846861     
  0.29318335828528508       0.47990541436924306     
  0.29323668495164018       0.47971717391560326     
  0.29329001161799534       0.47952900729857523     
  0.29334333828435044       0.47934091448919702     
  0.29339666495070560       0.47915289545851764     
  0.29344999161706076       0.47896495017759799     
  0.29350331828341586       0.47877707861750951     
  0.29355664494977102       0.47858928074933610     
  0.29360997161612612       0.47840155654417144     
  0.29366329828248128       0.47821390597312330     
  0.29371662494883638       0.47802632900730690     
  0.29376995161519154       0.47783882561785262     
  0.29382327828154664       0.47765139577589893     
  0.29387660494790180       0.47746403945259730     
  0.29392993161425696       0.47727675661911118     
  0.29398325828061206       0.47708954724661434     
  0.29403658494696722       0.47690241130629141     
  0.29408991161332232       0.47671534876933919     
  0.29414323827967748       0.47652835960696560     
  0.29419656494603258       0.47634144379038945     
  0.29424989161238774       0.47615460129084153     
  0.29430321827874284       0.47596783207956284     
  0.29435654494509800       0.47578113612780659     
  0.29440987161145310       0.47559451340683734     
  0.29446319827780826       0.47540796388793077     
  0.29451652494416342       0.47522148754237242     
  0.29456985161051852       0.47503508434146197     
  0.29462317827687368       0.47484875425650791     
  0.29467650494322878       0.47466249725883053     
  0.29472983160958394       0.47447631331976170     
  0.29478315827593904       0.47429020241064535     
  0.29483648494229420       0.47410416450283421     
  0.29488981160864930       0.47391819956769476     
  0.29494313827500446       0.47373230757660412     
  0.29499646494135962       0.47354648850094938     
  0.29504979160771472       0.47336074231212943     
  0.29510311827406988       0.47317506898155587     
  0.29515644494042498       0.47298946848065032     
  0.29520977160678014       0.47280394078084481     
  0.29526309827313524       0.47261848585358329     
  0.29531642493949040       0.47243310367032199     
  0.29536975160584550       0.47224779420252599     
  0.29542307827220066       0.47206255742167436     
  0.29547640493855581       0.47187739329925482     
  0.29552973160491092       0.47169230180676802     
  0.29558305827126607       0.47150728291572452     
  0.29563638493762118       0.47132233659764711     
  0.29568971160397634       0.47113746282406965     
  0.29574303827033144       0.47095266156653653     
  0.29579636493668660       0.47076793279660351     
  0.29584969160304170       0.47058327648583692     
  0.29590301826939686       0.47039869260581574     
  0.29595634493575196       0.47021418112813002     
  0.29600967160210712       0.47002974202437869     
  0.29606299826846227       0.46984537526617381     
  0.29611632493481738       0.46966108082513880     
  0.29616965160117253       0.46947685867290667     
  0.29622297826752764       0.46929270878112350     
  0.29627630493388279       0.46910863112144330     
  0.29632963160023790       0.46892462566553583     
  0.29638295826659306       0.46874069238507798     
  0.29643628493294816       0.46855683125175934     
  0.29648961159930332       0.46837304223728043     
  0.29654293826565847       0.46818932531335350     
  0.29659626493201358       0.46800568045170071     
  0.29664959159836873       0.46782210762405602     
  0.29670291826472384       0.46763860680216446     
  0.29675624493107899       0.46745517795778246     
  0.29680957159743410       0.46727182106267628     
  0.29686289826378925       0.46708853608862433     
  0.29691622493014436       0.46690532300741605     
  0.29696955159649951       0.46672218179085134     
  0.29702287826285467       0.46653911241074258     
  0.29707620492920978       0.46635611483891126     
  0.29712953159556493       0.46617318904719079     
  0.29718285826192004       0.46599033500742643     
  0.29723618492827519       0.46580755269147339     
  0.29728951159463030       0.46562484207119759     
  0.29734283826098545       0.46544220311847800     
  0.29739616492734056       0.46525963580520197     
  0.29744949159369571       0.46507714010327017     
  0.29750281826005087       0.46489471598459231     
  0.29755614492640597       0.46471236342109135     
  0.29760947159276113       0.46453008238469928     
  0.29766279825911623       0.46434787284736040     
  0.29771612492547139       0.46416573478102857     
  0.29776945159182650       0.46398366815767023     
  0.29782277825818165       0.46380167294926239     
  0.29787610492453676       0.46361974912779197     
  0.29792943159089191       0.46343789666525809     
  0.29798275825724702       0.46325611553367135     
  0.29803608492360217       0.46307440570505104     
  0.29808941158995733       0.46289276715142869     
  0.29814273825631243       0.46271119984484871     
  0.29819606492266759       0.46252970375736324     
  0.29824939158902269       0.46234827886103780     
  0.29830271825537785       0.46216692512794766     
  0.29835604492173295       0.46198564253017854     
  0.29840937158808811       0.46180443103982843     
  0.29846269825444321       0.46162329062900548     
  0.29851602492079837       0.46144222126983020     
  0.29856935158715353       0.46126122293443089     
  0.29862267825350863       0.46108029559495012     
  0.29867600491986379       0.46089943922354004     
  0.29872933158621889       0.46071865379236254     
  0.29878265825257405       0.46053793927359254     
  0.29883598491892915       0.46035729563941497     
  0.29888931158528431       0.46017672286202538     
  0.29894263825163941       0.45999622091363024     
  0.29899596491799457       0.45981578976644710     
  0.29904929158434973       0.45963542939270485     
  0.29910261825070483       0.45945513976464281     
  0.29915594491705999       0.45927492085451121     
  0.29920927158341509       0.45909477263457082     
  0.29926259824977025       0.45891469507709454     
  0.29931592491612535       0.45873468815436474     
  0.29936925158248051       0.45855475183867450     
  0.29942257824883561       0.45837488610232974     
  0.29947590491519077       0.45819509091764504     
  0.29952923158154587       0.45801536625694772     
  0.29958255824790103       0.45783571209257357     
  0.29963588491425619       0.45765612839687231     
  0.29968921158061129       0.45747661514220184     
  0.29974253824696645       0.45729717230093186     
  0.29979586491332155       0.45711779984544326     
  0.29984919157967671       0.45693849774812839     
  0.29990251824603181       0.45675926598138844     
  0.29995584491238697       0.45658010451763592     
  0.30000917157874207       0.45640101332929622     
  0.30006249824509723       0.45622199238880340     
  0.30011582491145239       0.45604304166860266     
  0.30016915157780749       0.45586416114115147     
  0.30022247824416265       0.45568535077891525     
  0.30027580491051775       0.45550661055437358     
  0.30032913157687291       0.45532794044001423     
  0.30038245824322801       0.45514934040833699     
  0.30043578490958317       0.45497081043185250     
  0.30048911157593827       0.45479235048308209     
  0.30054243824229343       0.45461396053455660     
  0.30059576490864859       0.45443564055881913     
  0.30064909157500369       0.45425739052842412     
  0.30070241824135885       0.45407921041593452     
  0.30075574490771395       0.45390110019392543     
  0.30080907157406911       0.45372305983498301     
  0.30086239824042421       0.45354508931170412     
  0.30091572490677937       0.45336718859669428     
  0.30096905157313447       0.45318935766257362     
  0.30102237823948963       0.45301159648196920     
  0.30107570490584473       0.45283390502752208     
  0.30112903157219989       0.45265628327188084     
  0.30118235823855505       0.45247873118770676     
  0.30123568490491015       0.45230124874767208     
  0.30128901157126531       0.45212383592445865     
  0.30134233823762041       0.45194649269076043     
  0.30139566490397557       0.45176921901927952     
  0.30144899157033067       0.45159201488273198     
  0.30150231823668583       0.45141488025384163     
  0.30155564490304093       0.45123781510534583     
  0.30160897156939609       0.45106081940998977     
  0.30166229823575125       0.45088389314053157     
  0.30171562490210635       0.45070703626973840     
  0.30176895156846151       0.45053024877039005     
  0.30182227823481661       0.45035353061527561     
  0.30187560490117177       0.45017688177719395     
  0.30192893156752687       0.45000030222895643     
  0.30198225823388203       0.44982379194338484     
  0.30203558490023713       0.44964735089331048     
  0.30208891156659229       0.44947097905157646     
  0.30214223823294745       0.44929467639103499     
  0.30219556489930255       0.44911844288455155     
  0.30224889156565771       0.44894227850500029     
  0.30230221823201281       0.44876618322526557     
  0.30235554489836797       0.44859015701824401     
  0.30240887156472307       0.44841419985684206     
  0.30246219823107823       0.44823831171397654     
  0.30251552489743333       0.44806249256257491     
  0.30256885156378849       0.44788674237557680     
  0.30262217823014359       0.44771106112592962     
  0.30267550489649875       0.44753544878659418     
  0.30272883156285391       0.44735990533053999     
  0.30278215822920901       0.44718443073074782     
  0.30283548489556417       0.44700902496020883     
  0.30288881156191927       0.44683368799192619     
  0.30294213822827443       0.44665841979891169     
  0.30299546489462953       0.44648322035418847     
  0.30304879156098469       0.44630808963078994     
  0.30310211822733979       0.44613302760176110     
  0.30315544489369495       0.44595803424015623     
  0.30320877156005011       0.44578310951904065     
  0.30326209822640521       0.44560825341149191     
  0.30331542489276037       0.44543346589059485     
  0.30336875155911547       0.44525874692944750     
  0.30342207822547063       0.44508409650115727     
  0.30347540489182573       0.44490951457884237     
  0.30352873155818089       0.44473500113563164     
  0.30358205822453599       0.44456055614466411     
  0.30363538489089115       0.44438617957909016     
  0.30368871155724630       0.44421187141207036     
  0.30374203822360141       0.44403763161677506     
  0.30379536488995657       0.44386346016638600     
  0.30384869155631167       0.44368935703409540     
  0.30390201822266683       0.44351532219310497     
  0.30395534488902193       0.44334135561662835     
  0.30400867155537709       0.44316745727788809     
  0.30406199822173219       0.44299362715011986     
  0.30411532488808735       0.44281986520656719     
  0.30416865155444250       0.44264617142048462     
  0.30422197822079761       0.44247254576513817     
  0.30427530488715276       0.44229898821380426     
  0.30432863155350787       0.44212549873976809     
  0.30438195821986302       0.44195207731632868     
  0.30443528488621813       0.44177872391679079     
  0.30448861155257329       0.44160543851447465     
  0.30454193821892839       0.44143222108270719     
  0.30459526488528355       0.44125907159482691     
  0.30464859155163865       0.44108599002418536     
  0.30470191821799381       0.44091297634413962     
  0.30475524488434896       0.44074003052806143     
  0.30480857155070407       0.44056715254933038     
  0.30486189821705922       0.44039434238133801     
  0.30491522488341433       0.44022159999748606     
  0.30496855154976948       0.44004892537118695     
  0.30502187821612459       0.43987631847586117     
  0.30507520488247974       0.43970377928494292     
  0.30512853154883485       0.43953130777187560     
  0.30518185821519001       0.43935890391011245     
  0.30523518488154516       0.43918656767311703     
  0.30528851154790027       0.43901429903436462     
  0.30534183821425542       0.43884209796733931     
  0.30539516488061053       0.43866996444553674     
  0.30544849154696568       0.43849789844246190     
  0.30550181821332079       0.43832589993163223     
  0.30555514487967594       0.43815396888657276     
  0.30560847154603105       0.43798210528082088     
  0.30566179821238620       0.43781030908792423     
  0.30571512487874136       0.43763858028143915     
  0.30576845154509646       0.43746691883493499     
  0.30582177821145162       0.43729532472198851     
  0.30587510487780672       0.43712379791618933     
  0.30592843154416188       0.43695233839113695     
  0.30598175821051699       0.43678094612043999     
  0.30603508487687214       0.43660962107771850     
  0.30608841154322725       0.43643836323660168     
  0.30614173820958240       0.43626717257073155     
  0.30619506487593751       0.43609604905375743     
  0.30624839154229266       0.43592499265934154     
  0.30630171820864782       0.43575400336115416     
  0.30635504487500292       0.43558308113287797     
  0.30640837154135808       0.43541222594820422     
  0.30646169820771318       0.43524143778083640     
  0.30651502487406834       0.43507071660448621     
  0.30656835154042344       0.43490006239287715     
  0.30662167820677860       0.43472947511974280     
  0.30667500487313371       0.43455895475882639     
  0.30672833153948886       0.43438850128388218     
  0.30678165820584402       0.43421811466867388     
  0.30683498487219912       0.43404779488697637     
  0.30688831153855428       0.43387754191257422     
  0.30694163820490938       0.43370735571926322     
  0.30699496487126454       0.43353723628084767     
  0.30704829153761964       0.43336718357114368     
  0.30710161820397480       0.43319719756397751     
  0.30715494487032990       0.43302727823318482     
  0.30720827153668506       0.43285742555261281     
  0.30726159820304022       0.43268763949611705     
  0.30731492486939532       0.43251792003756556     
  0.30736825153575048       0.43234826715083530     
  0.30742157820210558       0.43217868080981275     
  0.30747490486846074       0.43200916098839703     
  0.30752823153481584       0.43183970766049551     
  0.30758155820117100       0.43167032080002576     
  0.30763488486752610       0.43150100038091688     
  0.30768821153388126       0.43133174637710725     
  0.30774153820023636       0.43116255876254572     
  0.30779486486659152       0.43099343751119179     
  0.30784819153294668       0.43082438259701367     
  0.30790151819930178       0.43065539399399227     
  0.30795484486565694       0.43048647167611603     
  0.30800817153201204       0.43031761561738602     
  0.30806149819836720       0.43014882579181041     
  0.30811482486472230       0.42998010217341220     
  0.30816815153107746       0.42981144473621979     
  0.30822147819743256       0.42964285345427489     
  0.30827480486378772       0.42947432830162735     
  0.30832813153014288       0.42930586925233949     
  0.30838145819649798       0.42913747628048093     
  0.30843478486285314       0.42896914936013469     
  0.30848811152920824       0.42880088846539183     
  0.30854143819556340       0.42863269357035305     
  0.30859476486191850       0.42846456464913191     
  0.30864809152827366       0.42829650167584848     
  0.30870141819462876       0.42812850462463642     
  0.30875474486098392       0.42796057346963795     
  0.30880807152733908       0.42779270818500464     
  0.30886139819369418       0.42762490874489967     
  0.30891472486004934       0.42745717512349601     
  0.30896805152640444       0.42728950729497567     
  0.30902137819275960       0.42712190523353233     
  0.30907470485911470       0.42695436891336935     
  0.30912803152546986       0.42678689830869948     
  0.30918135819182496       0.42661949339374583     
  0.30923468485818012       0.42645215414274235     
  0.30928801152453522       0.42628488052993230     
  0.30934133819089038       0.42611767252956934     
  0.30939466485724554       0.42595053011591716     
  0.30944799152360064       0.42578345326325068     
  0.30950131818995580       0.42561644194585252     
  0.30955464485631090       0.42544949613801725     
  0.30960797152266606       0.42528261581404830     
  0.30966129818902116       0.42511580094826140     
  0.30971462485537632       0.42494905151497919     
  0.30976795152173142       0.42478236748853737     
  0.30982127818808658       0.42461574884327957     
  0.30987460485444174       0.42444919555355964     
  0.30992793152079684       0.42428270759374392     
  0.30998125818715200       0.42411628493820541     
  0.31003458485350710       0.42394992756132943     
  0.31008791151986226       0.42378363543751063     
  0.31014123818621736       0.42361740854115376     
  0.31019456485257252       0.42345124684667340     
  0.31024789151892762       0.42328515032849451     
  0.31030121818528278       0.42311911896105159     
  0.31035454485163794       0.42295315271878936     
  0.31040787151799304       0.42278725157616448     
  0.31046119818434820       0.42262141550763938     
  0.31051452485070330       0.42245564448769113     
  0.31056785151705846       0.42228993849080287     
  0.31062117818341356       0.42212429749147018     
  0.31067450484976872       0.42195872146419877     
  0.31072783151612382       0.42179321038350259     
  0.31078115818247898       0.42162776422390741     
  0.31083448484883414       0.42146238295994726     
  0.31088781151518924       0.42129706656616789     
  0.31094113818154440       0.42113181501712432     
  0.31099446484789950       0.42096662828738091     
  0.31104779151425466       0.42080150635151226     
  0.31110111818060976       0.42063644918410387     
  0.31115444484696492       0.42047145675974984     
  0.31120777151332002       0.42030652905305632     
  0.31126109817967518       0.42014166603863612     
  0.31131442484603028       0.41997686769111553     
  0.31136775151238544       0.41981213398512840     
  0.31142107817874060       0.41964746489531990     
  0.31147440484509570       0.41948286039634414     
  0.31152773151145086       0.41931832046286505     
  0.31158105817780596       0.41915384506955872     
  0.31163438484416112       0.41898943419110762     
  0.31168771151051622       0.41882508780220734     
  0.31174103817687138       0.41866080587756122     
  0.31179436484322648       0.41849658839188481     
  0.31184769150958164       0.41833243531990016     
  0.31190101817593680       0.41816834663634295     
  0.31195434484229190       0.41800432231595608     
  0.31200767150864706       0.41784036233349442     
  0.31206099817500216       0.41767646666372016     
  0.31211432484135732       0.41751263528140725     
  0.31216765150771242       0.41734886816134037     
  0.31222097817406758       0.41718516527831156     
  0.31227430484042268       0.41702152660712483     
  0.31232763150677784       0.41685795212259275     
  0.31238095817313299       0.41669444179953880     
  0.31243428483948810       0.41653099561279622     
  0.31248761150584325       0.41636761353720669     
  0.31254093817219836       0.41620429554762389     
  0.31259426483855351       0.41604104161890998     
  0.31264759150490862       0.41587785172593777     
  0.31270091817126378       0.41571472584358804     
  0.31275424483761888       0.41555166394675447     
  0.31280757150397404       0.41538866601033742     
  0.31286089817032914       0.41522573200925006     
  0.31291422483668430       0.41506286191841385     
  0.31296755150303945       0.41490005571275934     
  0.31302087816939456       0.41473731336722874     
  0.31307420483574971       0.41457463485677271     
  0.31312753150210482       0.41441202015635192     
  0.31318085816845997       0.41424946924093803     
  0.31323418483481508       0.41408698208551026     
  0.31328751150117023       0.41392455866506023     
  0.31334083816752534       0.41376219895458755     
  0.31339416483388050       0.41359990292910209     
  0.31344749150023565       0.41343767056362385     
  0.31350081816659076       0.41327550183318268     
  0.31355414483294591       0.41311339671281788     
  0.31360747149930102       0.41295135517757797     
  0.31366079816565617       0.41278937720252318     
  0.31371412483201128       0.41262746276272144     
  0.31376745149836643       0.41246561183325120     
  0.31382077816472154       0.41230382438920110     
  0.31387410483107669       0.41214210040566907     
  0.31392743149743185       0.41198043985776261     
  0.31398075816378695       0.41181884272060015     
  0.31403408483014211       0.41165730896930847     
  0.31408741149649722       0.41149583857902478     
  0.31414073816285237       0.41133443152489585     
  0.31419406482920748       0.41117308778207917     
  0.31424739149556263       0.41101180732573978     
  0.31430071816191774       0.41085059013105507     
  0.31435404482827289       0.41068943617320941     
  0.31440737149462800       0.41052834542740024     
  0.31446069816098315       0.41036731786883079     
  0.31451402482733831       0.41020635347271833     
  0.31456735149369341       0.41004545221428562     
  0.31462067816004857       0.40988461406876869     
  0.31467400482640367       0.40972383901141068     
  0.31472733149275883       0.40956312701746583     
  0.31478065815911394       0.40940247806219793     
  0.31483398482546909       0.40924189212087969     
  0.31488731149182420       0.40908136916879584     
  0.31494063815817935       0.40892090918123658     
  0.31499396482453451       0.40876051213350595     
  0.31504729149088961       0.40860017800091553     
  0.31510061815724477       0.40843990675878727     
  0.31515394482359987       0.40827969838245359     
  0.31520727148995503       0.40811955284725354     
  0.31526059815631013       0.40795947012853906     
  0.31531392482266529       0.40779945020167141     
  0.31536725148902039       0.40763949304201902     
  0.31542057815537555       0.40747959862496258     
  0.31547390482173071       0.40731976692589161     
  0.31552723148808581       0.40715999792020535     
  0.31558055815444097       0.40700029158331147     
  0.31563388482079607       0.40684064789063029     
  0.31568721148715123       0.40668106681758798     
  0.31574053815350633       0.40652154833962401     
  0.31579386481986149       0.40636209243218357     
  0.31584719148621659       0.40620269907072548     
  0.31590051815257175       0.40604336823071518     
  0.31595384481892685       0.40588409988762941     
  0.31600717148528201       0.40572489401695311     
  0.31606049815163717       0.40556575059418343     
  0.31611382481799227       0.40540666959482419     
  0.31616715148434743       0.40524765099438964     
  0.31622047815070253       0.40508869476840609     
  0.31627380481705769       0.40492980089240432     
  0.31632713148341279       0.40477096934193063     
  0.31638045814976795       0.40461220009253590     
  0.31643378481612305       0.40445349311978418     
  0.31648711148247821       0.40429484839924779     
  0.31654043814883337       0.40413626590650698     
  0.31659376481518847       0.40397774561715460     
  0.31664709148154363       0.40381928750679130     
  0.31670041814789873       0.40366089155102675     
  0.31675374481425389       0.40350255772548282     
  0.31680707148060899       0.40334428600578759     
  0.31686039814696415       0.40318607636758047     
  0.31691372481331925       0.40302792878651100     
  0.31696705147967441       0.40286984323823644     
  0.31702037814602957       0.40271181969842573     
  0.31707370481238467       0.40255385814275585     
  0.31712703147873983       0.40239595854691274     
  0.31718035814509493       0.40223812088659527     
  0.31723368481145009       0.40208034513750718     
  0.31728701147780519       0.40192263127536515     
  0.31734033814416035       0.40176497927589389     
  0.31739366481051545       0.40160738911482796     
  0.31744699147687061       0.40144986076791178     
  0.31750031814322577       0.40129239421089857     
  0.31755364480958087       0.40113498941955217     
  0.31760697147593603       0.40097764636964484     
  0.31766029814229113       0.40082036503695773     
  0.31771362480864629       0.40066314539728426     
  0.31776695147500139       0.40050598742642474     
  0.31782027814135655       0.40034889110018984     
  0.31787360480771165       0.40019185639439897     
  0.31792693147406681       0.40003488328488329     
  0.31798025814042191       0.39987797174748035     
  0.31803358480677707       0.39972112175803998     
  0.31808691147313223       0.39956433329241936     
  0.31814023813948733       0.39940760632648603     
  0.31819356480584249       0.39925094083611767     
  0.31824689147219759       0.39909433679720024     
  0.31830021813855275       0.39893779418562969     
  0.31835354480490785       0.39878131297731134     
  0.31840687147126301       0.39862489314815985     
  0.31846019813761811       0.39846853467409987     
  0.31851352480397327       0.39831223753106471     
  0.31856685147032843       0.39815600169499732     
  0.31862017813668353       0.39799982714185095     
  0.31867350480303869       0.39784371384758760     
  0.31872683146939379       0.39768766178817810     
  0.31878015813574895       0.39753167093960323     
  0.31883348480210405       0.39737574127785447     
  0.31888681146845921       0.39721987277893001     
  0.31894013813481431       0.39706406541883926     
  0.31899346480116947       0.39690831917360198     
  0.31904679146752463       0.39675263401924465     
  0.31910011813387973       0.39659700993180524     
  0.31915344480023489       0.39644144688733052     
  0.31920677146658999       0.39628594486187635     
  0.31926009813294515       0.39613050383150861     
  0.31931342479930025       0.39597512377230176     
  0.31936675146565541       0.39581980466034050     
  0.31942007813201051       0.39566454647171839     
  0.31947340479836567       0.39550934918253855     
  0.31952673146472077       0.39535421276891253     
  0.31958005813107593       0.39519913720696370     
  0.31963338479743109       0.39504412247282239     
  0.31968671146378619       0.39488916854262868     
  0.31974003813014135       0.39473427539253281     
  0.31979336479649645       0.39457944299869468     
  0.31984669146285161       0.39442467133728221     
  0.31990001812920671       0.39426996038447226     
  0.31995334479556187       0.39411531011645462     
  0.32000667146191697       0.39396072050942388     
  0.32005999812827213       0.39380619153958646     
  0.32011332479462729       0.39365172318315811     
  0.32016665146098239       0.39349731541636379     
  0.32021997812733755       0.39334296821543602     
  0.32027330479369265       0.39318868155661940     
  0.32032663146004781       0.39303445541616550     
  0.32037995812640291       0.39288028977033734     
  0.32043328479275807       0.39272618459540487     
  0.32048661145911317       0.39257213986765005     
  0.32053993812546833       0.39241815556336096     
  0.32059326479182348       0.39226423165883828     
  0.32064659145817859       0.39211036813038946     
  0.32069991812453374       0.39195656495433306     
  0.32075324479088885       0.39180282210699446     
  0.32080657145724401       0.39164913956471237     
  0.32085989812359911       0.39149551730383036     
  0.32091322478995427       0.39134195530070409     
  0.32096655145630937       0.39118845353169768     
  0.32101987812266453       0.39103501197318430     
  0.32107320478901963       0.39088163060154685     
  0.32112653145537479       0.39072830939317688     
  0.32117985812172994       0.39057504832447593     
  0.32123318478808505       0.39042184737185398     
  0.32128651145444020       0.39026870651173173     
  0.32133983812079531       0.39011562572053698     
  0.32139316478715046       0.38996260497470830     
  0.32144649145350557       0.38980964425069403     
  0.32149981811986073       0.38965674352494906     
  0.32155314478621583       0.38950390277394098     
  0.32160647145257099       0.38935112197414362     
  0.32165979811892614       0.38919840110204251     
  0.32171312478528125       0.38904574013413040     
  0.32176645145163640       0.38889313904691009     
  0.32181977811799151       0.38874059781689402     
  0.32187310478434666       0.38858811642060304     
  0.32192643145070177       0.38843569483456836     
  0.32197975811705692       0.38828333303532875     
  0.32203308478341203       0.38813103099943408     
  0.32208641144976718       0.38797878870344049     
  0.32213973811612234       0.38782660612391745     
  0.32219306478247745       0.38767448323743992     
  0.32224639144883260       0.38752242002059439     
  0.32229971811518771       0.38737041644997516     
  0.32235304478154286       0.38721847250218611     
  0.32240637144789797       0.38706658815384087     
  0.32245969811425312       0.38691476338156128     
  0.32251302478060823       0.38676299816198001     
  0.32256635144696338       0.38661129247173581     
  0.32261967811331849       0.38645964628747986     
  0.32267300477967364       0.38630805958587167     
  0.32272633144602880       0.38615653234357789     
  0.32277965811238390       0.38600506453727684     
  0.32283298477873906       0.38585365614365463     
  0.32288631144509417       0.38570230713940662     
  0.32293963811144932       0.38555101750123855     
  0.32299296477780443       0.38539978720586238     
  0.32304629144415958       0.38524861623000289     
  0.32309961811051469       0.38509750455039227     
  0.32315294477686984       0.38494645214377055     
  0.32320627144322500       0.38479545898688883     
  0.32325959810958010       0.38464452505650726     
  0.32331292477593526       0.38449365032939287     
  0.32336625144229036       0.38434283478232467     
  0.32341957810864552       0.38419207839208880     
  0.32347290477500062       0.38404138113548181     
  0.32352623144135578       0.38389074298930853     
  0.32357955810771089       0.38374016393038252     
  0.32363288477406604       0.38358964393552791     
  0.32368621144042120       0.38343918298157703     
  0.32373953810677630       0.38328878104537084     
  0.32379286477313146       0.38313843810375964     
  0.32384619143948656       0.38298815413360421     
  0.32389951810584172       0.38283792911177200     
  0.32395284477219682       0.38268776301514040     
  0.32400617143855198       0.38253765582059818     
  0.32405949810490708       0.38238760750503920     
  0.32411282477126224       0.38223761804536882     
  0.32416615143761740       0.38208768741850246     
  0.32421947810397250       0.38193781560136153     
  0.32427280477032766       0.38178800257087847     
  0.32432613143668276       0.38163824830399556     
  0.32437945810303792       0.38148855277766131     
  0.32443278476939302       0.38133891596883635     
  0.32448611143574818       0.38118933785448778     
  0.32453943810210328       0.38103981841159401     
  0.32459276476845844       0.38089035761714102     
  0.32464609143481354       0.38074095544812325     
  0.32469941810116870       0.38059161188154650     
  0.32475274476752386       0.38044232689442353     
  0.32480607143387896       0.38029310046377673     
  0.32485939810023412       0.38014393256663770     
  0.32491272476658922       0.37999482318004729     
  0.32496605143294438       0.37984577228105365     
  0.32501937809929948       0.37969677984671629     
  0.32507270476565464       0.37954784585410256     
  0.32512603143200974       0.37939897028028885     
  0.32517935809836490       0.37925015310236010     
  0.32523268476472006       0.37910139429741213     
  0.32528601143107516       0.37895269384254687     
  0.32533933809743032       0.37880405171487713     
  0.32539266476378542       0.37865546789152477     
  0.32544599143014058       0.37850694234961990     
  0.32549931809649568       0.37835847506630133     
  0.32555264476285084       0.37821006601871843     
  0.32560597142920594       0.37806171518402704     
  0.32565929809556110       0.37791342253939408     
  0.32571262476191626       0.37776518806199566     
  0.32576595142827136       0.37761701172901452     
  0.32581927809462652       0.37746889351764407     
  0.32587260476098162       0.37732083340508621     
  0.32592593142733678       0.37717283136855301     
  0.32597925809369188       0.37702488738526263     
  0.32603258476004704       0.37687700143244546     
  0.32608591142640214       0.37672917348733814     
  0.32613923809275730       0.37658140352718755     
  0.32619256475911240       0.37643369152925016     
  0.32624589142546756       0.37628603747078954     
  0.32629921809182272       0.37613844132907964     
  0.32635254475817782       0.37599090308140265     
  0.32640587142453298       0.37584342270505050     
  0.32645919809088808       0.37569600017732208     
  0.32651252475724324       0.37554863547552741     
  0.32656585142359834       0.37540132857698449     
  0.32661917808995350       0.37525407945901967     
  0.32667250475630860       0.37510688809896930     
  0.32672583142266376       0.37495975447417779     
  0.32677915808901892       0.37481267856199885     
  0.32683248475537402       0.37466566033979409     
  0.32688581142172918       0.37451869978493629     
  0.32693913808808428       0.37437179687480543     
  0.32699246475443944       0.37422495158678876     
  0.32704579142079454       0.37407816389828658     
  0.32709911808714970       0.37393143378670385     
  0.32715244475350480       0.37378476122945758     
  0.32720577141985996       0.37363814620397123     
  0.32725909808621512       0.37349158868767901     
  0.32731242475257022       0.37334508865802296     
  0.32736575141892538       0.37319864609245390     
  0.32741907808528048       0.37305226096843191     
  0.32747240475163564       0.37290593326342619     
  0.32752573141799074       0.37275966295491331     
  0.32757905808434590       0.37261345002038038     
  0.32763238475070100       0.37246729443732246     
  0.32768571141705616       0.37232119618324472     
  0.32773903808341126       0.37217515523565808     
  0.32779236474976642       0.37202917157208582     
  0.32784569141612158       0.37188324517005761     
  0.32789901808247668       0.37173737600711393     
  0.32795234474883184       0.37159156406080168     
  0.32800567141518694       0.37144580930867882     
  0.32805899808154210       0.37130011172831040     
  0.32811232474789720       0.37115447129727197     
  0.32816565141425236       0.37100888799314602     
  0.32821897808060746       0.37086336179352519     
  0.32827230474696262       0.37071789267601002     
  0.32832563141331778       0.37057248061821080     
  0.32837895807967288       0.37042712559774593     
  0.32843228474602804       0.37028182759224249     
  0.32848561141238314       0.37013658657933685     
  0.32853893807873830       0.36999140253667390     
  0.32859226474509340       0.36984627544190662     
  0.32864559141144856       0.36970120527269840     
  0.32869891807780366       0.36955619200671980     
  0.32875224474415882       0.36941123562165007     
  0.32880557141051397       0.36926633609517973     
  0.32885889807686908       0.36912149340500461     
  0.32891222474322424       0.36897670752883127     
  0.32896555140957934       0.36883197844437537     
  0.32901887807593450       0.36868730612935957     
  0.32907220474228960       0.36854269056151723     
  0.32912553140864476       0.36839813171858826     
  0.32917885807499986       0.36825362957832342     
  0.32923218474135502       0.36810918411848159     
  0.32928551140771012       0.36796479531682924     
  0.32933883807406528       0.36782046315114303     
  0.32939216474042043       0.36767618759920673     
  0.32944549140677554       0.36753196863881499     
  0.32949881807313069       0.36738780624776918     
  0.32955214473948580       0.36724370040388110     
  0.32960547140584096       0.36709965108496939     
  0.32965879807219606       0.36695565826886301     
  0.32971212473855122       0.36681172193339823     
  0.32976545140490632       0.36666784205642183     
  0.32981877807126148       0.36652401861578660     
  0.32987210473761663       0.36638025158935694     
  0.32992543140397174       0.36623654095500446     
  0.32997875807032689       0.36609288669060891     
  0.33003208473668200       0.36594928877405997     
  0.33008541140303715       0.36580574718325487     
  0.33013873806939226       0.36566226189610090     
  0.33019206473574741       0.36551883289051207     
  0.33024539140210252       0.36537546014441313     
  0.33029871806845768       0.36523214363573542     
  0.33035204473481283       0.36508888334242168     
  0.33040537140116794       0.36494567924241988     
  0.33045869806752309       0.36480253131368928     
  0.33051202473387820       0.36465943953419705     
  0.33056535140023335       0.36451640388191842     
  0.33061867806658846       0.36437342433483771     
  0.33067200473294361       0.36423050087094849     
  0.33072533139929872       0.36408763346825168     
  0.33077865806565387       0.36394482210475787     
  0.33083198473200903       0.36380206675848559     
  0.33088531139836413       0.36365936740746219     
  0.33093863806471929       0.36351672402972413     
  0.33099196473107440       0.36337413660331636     
  0.33104529139742955       0.36323160510629138     
  0.33109861806378466       0.36308912951671163     
  0.33115194473013981       0.36294670981264715     
  0.33120527139649492       0.36280434597217798     
  0.33125859806285007       0.36266203797339075     
  0.33131192472920518       0.36251978579438254     
  0.33136525139556033       0.36237758941325798     
  0.33141857806191549       0.36223544880813036     
  0.33147190472827059       0.36209336395712188     
  0.33152523139462575       0.36195133483836417     
  0.33157855806098085       0.36180936142999426     
  0.33163188472733601       0.36166744371016224     
  0.33168521139369112       0.36152558165702298     
  0.33173853806004627       0.36138377524874243     
  0.33179186472640138       0.36124202446349363     
  0.33184519139275653       0.36110032927945801     
  0.33189851805911169       0.36095868967482686     
  0.33195184472546679       0.36081710562780034     
  0.33200517139182195       0.36067557711658427     
  0.33205849805817705       0.36053410411939651     
  0.33211182472453221       0.36039268661446056     
  0.33216515139088731       0.36025132458001136     
  0.33221847805724247       0.36011001799428949     
  0.33227180472359757       0.35996876683554596     
  0.33232513138995273       0.35982757108203883     
  0.33237845805630789       0.35968643071203749     
  0.33243178472266299       0.35954534570381641     
  0.33248511138901815       0.35940431603566059     
  0.33253843805537325       0.35926334168586371     
  0.33259176472172841       0.35912242263272609     
  0.33264509138808351       0.35898155885455862     
  0.33269841805443867       0.35884075032968021     
  0.33275174472079377       0.35869999703641708     
  0.33280507138714893       0.35855929895310501     
  0.33285839805350403       0.35841865605808887     
  0.33291172471985919       0.35827806832972064     
  0.33296505138621435       0.35813753574636215     
  0.33301837805256945       0.35799705828638145     
  0.33307170471892461       0.35785663592815792     
  0.33312503138527971       0.35771626865007772     
  0.33317835805163487       0.35757595643053591     
  0.33323168471798997       0.35743569924793556     
  0.33328501138434513       0.35729549708068903     
  0.33333833805070023       0.35715534990721715     
  0.33339166471705539       0.35701525770594855     
  0.33344499138341055       0.35687522045531972     
  0.33349831804976565       0.35673523813377794     
  0.33355164471612081       0.35659531071977646     
  0.33360497138247591       0.35645543819177783     
  0.33365829804883107       0.35631562052825355     
  0.33371162471518617       0.35617585770768445     
  0.33376495138154133       0.35603614970855707     
  0.33381827804789643       0.35589649650936750     
  0.33387160471425159       0.35575689808862226     
  0.33392493138060675       0.35561735442483416     
  0.33397825804696185       0.35547786549652421     
  0.33403158471331701       0.35533843128222337     
  0.33408491137967211       0.35519905176047056     
  0.33413823804602727       0.35505972690981163     
  0.33419156471238237       0.35492045670880334     
  0.33424489137873753       0.35478124113600823     
  0.33429821804509263       0.35464208017000071     
  0.33435154471144779       0.35450297378935880     
  0.33440487137780289       0.35436392197267369     
  0.33445819804415805       0.35422492469854183     
  0.33451152471051321       0.35408598194556928     
  0.33456485137686831       0.35394709369237104     
  0.33461817804322347       0.35380825991756848     
  0.33467150470957857       0.35366948059979358     
  0.33472483137593373       0.35353075571768572     
  0.33477815804228883       0.35339208524989268     
  0.33483148470864399       0.35325346917506978     
  0.33488481137499909       0.35311490747188296     
  0.33493813804135425       0.35297640011900439     
  0.33499146470770941       0.35283794709511535     
  0.33504479137406451       0.35269954837890533     
  0.33509811804041967       0.35256120394907342     
  0.33515144470677477       0.35242291378432405     
  0.33520477137312993       0.35228467786337425     
  0.33525809803948503       0.35214649616494487     
  0.33531142470584019       0.35200836866776941     
  0.33536475137219529       0.35187029535058600     
  0.33541807803855045       0.35173227619214387     
  0.33547140470490561       0.35159431117119844     
  0.33552473137126071       0.35145640026651537     
  0.33557805803761587       0.35131854345686742     
  0.33563138470397097       0.35118074072103556     
  0.33568471137032613       0.35104299203781014     
  0.33573803803668123       0.35090529738598913     
  0.33579136470303639       0.35076765674437843     
  0.33584469136939149       0.35063007009179364     
  0.33589801803574665       0.35049253740705749     
  0.33595134470210175       0.35035505866900046     
  0.33600467136845691       0.35021763385646287     
  0.33605799803481207       0.35008026294829286     
  0.33611132470116717       0.34994294592334629     
  0.33616465136752233       0.34980568276048718     
  0.33621797803387743       0.34966847343858931     
  0.33627130470023259       0.34953131793653336     
  0.33632463136658769       0.34939421623320865     
  0.33637795803294285       0.34925716830751258     
  0.33643128469929795       0.34912017413835139     
  0.33648461136565311       0.34898323370463885     
  0.33653793803200827       0.34884634698529782     
  0.33659126469836337       0.34870951395925953     
  0.33664459136471853       0.34857273460546262     
  0.33669791803107363       0.34843600890285426     
  0.33675124469742879       0.34829933683038888     
  0.33680457136378389       0.34816271836703266     
  0.33685789803013905       0.34802615349175509     
  0.33691122469649415       0.34788964218353857     
  0.33696455136284931       0.34775318442136982     
  0.33701787802920447       0.34761678018424697     
  0.33707120469555957       0.34748042945117380     
  0.33712453136191473       0.34734413220116533     
  0.33717785802826983       0.34720788841324091     
  0.33723118469462499       0.34707169806643223     
  0.33728451136098009       0.34693556113977542     
  0.33733783802733525       0.34679947761231789     
  0.33739116469369035       0.34666344746311378     
  0.33744449136004551       0.34652747067122530     
  0.33749781802640066       0.34639154721572324     
  0.33755114469275577       0.34625567707568677     
  0.33760447135911092       0.34611986023020330     
  0.33765779802546603       0.34598409665836771     
  0.33771112469182119       0.34584838633928422     
  0.33776445135817629       0.34571272925206470     
  0.33781777802453145       0.34557712537582863     
  0.33787110469088655       0.34544157468970366     
  0.33792443135724171       0.34530607717282780     
  0.33797775802359681       0.34517063280434424     
  0.33803108468995197       0.34503524156340631     
  0.33808441135630712       0.34489990342917509     
  0.33813773802266223       0.34476461838081862     
  0.33819106468901738       0.34462938639751539     
  0.33824439135537249       0.34449420745845027     
  0.33829771802172764       0.34435908154281725     
  0.33835104468808275       0.34422400862981806     
  0.33840437135443791       0.34408898869866161     
  0.33845769802079301       0.34395402172856687     
  0.33851102468714817       0.34381910769876028     
  0.33856435135350332       0.34368424658847579     
  0.33861767801985843       0.34354943837695601     
  0.33867100468621358       0.34341468304345152     
  0.33872433135256869       0.34327998056722070     
  0.33877765801892384       0.34314533092753124     
  0.33883098468527895       0.34301073410365823     
  0.33888431135163410       0.34287619007488390     
  0.33893763801798921       0.34274169882050065     
  0.33899096468434436       0.34260726031980765     
  0.33904429135069952       0.34247287455211184     
  0.33909761801705463       0.34233854149672915     
  0.33915094468340978       0.34220426113298419     
  0.33920427134976489       0.34207003344020814     
  0.33925759801612004       0.34193585839774088     
  0.33931092468247515       0.34180173598493074     
  0.33936425134883030       0.34166766618113364     
  0.33941757801518541       0.34153364896571520     
  0.33947090468154056       0.34139968431804640     
  0.33952423134789567       0.34126577221750803     
  0.33957755801425082       0.34113191264348880     
  0.33963088468060598       0.34099810557538474     
  0.33968421134696108       0.34086435099260187     
  0.33973753801331624       0.34073064887455295     
  0.33979086467967134       0.34059699920065806     
  0.33984419134602650       0.34046340195034563     
  0.33989751801238161       0.34032985710305463     
  0.33995084467873676       0.34019636463822861     
  0.34000417134509187       0.34006292453532150     
  0.34005749801144702       0.33992953677379334     
  0.34011082467780218       0.33979620133311528     
  0.34016415134415728       0.33966291819276329     
  0.34021747801051244       0.33952968733222311     
  0.34027080467686754       0.33939650873098848     
  0.34032413134322270       0.33926338236856052     
  0.34037745800957780       0.33913030822444901     
  0.34043078467593296       0.33899728627817144     
  0.34048411134228806       0.33886431650925314     
  0.34053743800864322       0.33873139889722853     
  0.34059076467499838       0.33859853342163754     
  0.34064409134135348       0.33846572006203185     
  0.34069741800770864       0.33833295879796804     
  0.34075074467406374       0.33820024960901229     
  0.34080407134041890       0.33806759247473794     
  0.34085739800677400       0.33793498737472738     
  0.34091072467312916       0.33780243428856871     
  0.34096405133948426       0.33766993319586225     
  0.34101737800583942       0.33753748407621237     
  0.34107070467219452       0.33740508690923171     
  0.34112403133854968       0.33727274167454413     
  0.34117735800490484       0.33714044835177853     
  0.34123068467125994       0.33700820692057193     
  0.34128401133761510       0.33687601736057110     
  0.34133733800397020       0.33674387965142921     
  0.34139066467032536       0.33661179377280853     
  0.34144399133668046       0.33647975970437821     
  0.34149731800303562       0.33634777742581584     
  0.34155064466939072       0.33621584691680706     
  0.34160397133574588       0.33608396815704528     
  0.34165729800210104       0.33595214112623267     
  0.34171062466845614       0.33582036580407854     
  0.34176395133481130       0.33568864217030020     
  0.34181727800116640       0.33555697020462300     
  0.34187060466752156       0.33542534988678074     
  0.34192393133387666       0.33529378119651465     
  0.34197725800023182       0.33516226411357319     
  0.34203058466658692       0.33503079861771456     
  0.34208391133294208       0.33489938468870362     
  0.34213723799929724       0.33476802230631347     
  0.34219056466565234       0.33463671145032486     
  0.34224389133200750       0.33450545210052685     
  0.34229721799836260       0.33437424423671686     
  0.34235054466471776       0.33424308783869910     
  0.34240387133107286       0.33411198288628668     
  0.34245719799742802       0.33398092935930040     
  0.34251052466378312       0.33384992723756818     
  0.34256385133013828       0.33371897650092708     
  0.34261717799649338       0.33358807712922040     
  0.34267050466284854       0.33345722910230174     
  0.34272383132920370       0.33332643240003124     
  0.34277715799555880       0.33319568700227642     
  0.34283048466191396       0.33306499288891300     
  0.34288381132826906       0.33293435003982619     
  0.34293713799462422       0.33280375843490606     
  0.34299046466097932       0.33267321805405381     
  0.34304379132733448       0.33254272887717601     
  0.34309711799368958       0.33241229088418861     
  0.34315044466004474       0.33228190405501434     
  0.34320377132639990       0.33215156836958498     
  0.34325709799275500       0.33202128380783930     
  0.34331042465911016       0.33189105034972405     
  0.34336375132546526       0.33176086797519505     
  0.34341707799182042       0.33163073666421300     
  0.34347040465817552       0.33150065639675036     
  0.34352373132453068       0.33137062715278454     
  0.34357705799088578       0.33124064891230209     
  0.34363038465724094       0.33111072165529687     
  0.34368371132359610       0.33098084536177036     
  0.34373703798995120       0.33085102001173378     
  0.34379036465630636       0.33072124558520333     
  0.34384369132266146       0.33059152206220488     
  0.34389701798901662       0.33046184942277179     
  0.34395034465537172       0.33033222764694520     
  0.34400367132172688       0.33020265671477450     
  0.34405699798808198       0.33007313660631526     
  0.34411032465443714       0.32994366730163255     
  0.34416365132079230       0.32981424878079935     
  0.34421697798714740       0.32968488102389554     
  0.34427030465350256       0.32955556401100911     
  0.34432363131985766       0.32942629772223603     
  0.34437695798621282       0.32929708213768000     
  0.34443028465256792       0.32916791723745203     
  0.34448361131892308       0.32903880300167121     
  0.34453693798527818       0.32890973941046614     
  0.34459026465163334       0.32878072644397027     
  0.34464359131798844       0.32865176408232644     
  0.34469691798434360       0.32852285230568540     
  0.34475024465069876       0.32839399109420453     
  0.34480357131705386       0.32826518042805131     
  0.34485689798340902       0.32813642028739898     
  0.34491022464976412       0.32800771065242829     
  0.34496355131611928       0.32787905150332958     
  0.34501687798247438       0.32775044282029903     
  0.34507020464882954       0.32762188458354202     
  0.34512353131518464       0.32749337677327145     
  0.34517685798153980       0.32736491936970735     
  0.34523018464789496       0.32723651235307777     
  0.34528351131425006       0.32710815570361945     
  0.34533683798060522       0.32697984940157471     
  0.34539016464696032       0.32685159342719644     
  0.34544349131331548       0.32672338776074272     
  0.34549681797967058       0.32659523238247984     
  0.34555014464602574       0.32646712727268468     
  0.34560347131238084       0.32633907241163840     
  0.34565679797873600       0.32621106777963038     
  0.34571012464509115       0.32608311335695928     
  0.34576345131144626       0.32595520912393061     
  0.34581677797780142       0.32582735506085725     
  0.34587010464415652       0.32569955114806115     
  0.34592343131051168       0.32557179736586983     
  0.34597675797686678       0.32544409369462129     
  0.34603008464322194       0.32531644011465782     
  0.34608341130957704       0.32518883660633341     
  0.34613673797593220       0.32506128315000554     
  0.34619006464228730       0.32493377972604254     
  0.34624339130864246       0.32480632631481982     
  0.34629671797499761       0.32467892289671957     
  0.34635004464135272       0.32455156945213198     
  0.34640337130770787       0.32442426596145546     
  0.34645669797406298       0.32429701240509551     
  0.34651002464041814       0.32416980876346552     
  0.34656335130677324       0.32404265501698737     
  0.34661667797312840       0.32391555114608905     
  0.34667000463948350       0.32378849713120805     
  0.34672333130583866       0.32366149295278668     
  0.34677665797219381       0.32353453859127834     
  0.34682998463854892       0.32340763402714268     
  0.34688331130490407       0.32328077924084531     
  0.34693663797125918       0.32315397421286274     
  0.34698996463761433       0.32302721892367658     
  0.34704329130396944       0.32290051335377762     
  0.34709661797032459       0.32277385748366288     
  0.34714994463667970       0.32264725129383781     
  0.34720327130303485       0.32252069476481621     
  0.34725659796939001       0.32239418787711832     
  0.34730992463574512       0.32226773061127240     
  0.34736325130210027       0.32214132294781467     
  0.34741657796845538       0.32201496486728942     
  0.34746990463481053       0.32188865635024649     
  0.34752323130116564       0.32176239737724655     
  0.34757655796752079       0.32163618792885446     
  0.34762988463387590       0.32151002798564510     
  0.34768321130023105       0.32138391752820028     
  0.34773653796658616       0.32125785653711003     
  0.34778986463294131       0.32113184499297009     
  0.34784319129929647       0.32100588287638576     
  0.34789651796565157       0.32087997016796899     
  0.34794984463200673       0.32075410684833994     
  0.34800317129836184       0.32062829289812655     
  0.34805649796471699       0.32050252829796255     
  0.34810982463107210       0.32037681302849125     
  0.34816315129742725       0.32025114707036334     
  0.34821647796378236       0.32012553040423614     
  0.34826980463013751       0.31999996301077444     
  0.34832313129649267       0.31987444487065192     
  0.34837645796284777       0.31974897596454982     
  0.34842978462920293       0.31962355627315514     
  0.34848311129555803       0.31949818577716382     
  0.34853643796191319       0.31937286445727958     
  0.34858976462826829       0.31924759229421273     
  0.34864309129462345       0.31912236926868187     
  0.34869641796097856       0.31899719536141313     
  0.34874974462733371       0.31887207055314037     
  0.34880307129368887       0.31874699482460389     
  0.34885639796004397       0.31862196815655330     
  0.34890972462639913       0.31849699052974378     
  0.34896305129275423       0.31837206192494011     
  0.34901637795910939       0.31824718232291288     
  0.34906970462546449       0.31812235170444059     
  0.34912303129181965       0.31799757005031076     
  0.34917635795817475       0.31787283734131661     
  0.34922968462452991       0.31774815355825953     
  0.34928301129088501       0.31762351868194932     
  0.34933633795724017       0.31749893269320134     
  0.34938966462359533       0.31737439557284008     
  0.34944299128995043       0.31724990730169766     
  0.34949631795630559       0.31712546786061213     
  0.34954964462266069       0.31700107723043081     
  0.34960297128901585       0.31687673539200739     
  0.34965629795537095       0.31675244232620442     
  0.34970962462172611       0.31662819801388964     
  0.34976295128808121       0.31650400243594068     
  0.34981627795443637       0.31637985557324089     
  0.34986960462079153       0.31625575740668266     
  0.34992293128714663       0.31613170791716438     
  0.34997625795350179       0.31600770708559384     
  0.35002958461985689       0.31588375489288417     
  0.35008291128621205       0.31575985131995665     
  0.35013623795256715       0.31563599634774137     
  0.35018956461892231       0.31551218995717406     
  0.35024289128527741       0.31538843212919981     
  0.35029621795163257       0.31526472284476831     
  0.35034954461798773       0.31514106208484011     
  0.35040287128434283       0.31501744983038110     
  0.35045619795069799       0.31489388606236562     
  0.35050952461705309       0.31477037076177428     
  0.35056285128340825       0.31464690390959638     
  0.35061617794976335       0.31452348548682824     
  0.35066950461611851       0.31440011547447366     
  0.35072283128247361       0.31427679385354301     
  0.35077615794882877       0.31415352060505641     
  0.35082948461518393       0.31403029571003860     
  0.35088281128153903       0.31390711914952413     
  0.35093613794789419       0.31378399090455295     
  0.35098946461424929       0.31366091095617443     
  0.35104279128060445       0.31353787928544363     
  0.35109611794695955       0.31341489587342458     
  0.35114944461331471       0.31329196070118759     
  0.35120277127966981       0.31316907374981062     
  0.35125609794602497       0.31304623500037992     
  0.35130942461238007       0.31292344443398762     
  0.35136275127873523       0.31280070203173443     
  0.35141607794509039       0.31267800777472793     
  0.35146940461144549       0.31255536164408371     
  0.35152273127780065       0.31243276362092387     
  0.35157605794415575       0.31231021368637912     
  0.35162938461051091       0.31218771182158656     
  0.35168271127686601       0.31206525800769075     
  0.35173603794322117       0.31194285222584406     
  0.35178936460957627       0.31182049445720650     
  0.35184269127593143       0.31169818468294475     
  0.35189601794228659       0.31157592288423275     
  0.35194934460864169       0.31145370904225356     
  0.35200267127499685       0.31133154313819489     
  0.35205599794135195       0.31120942515325384     
  0.35210932460770711       0.31108735506863466     
  0.35216265127406221       0.31096533286554801     
  0.35221597794041737       0.31084335852521239     
  0.35226930460677247       0.31072143202885522     
  0.35232263127312763       0.31059955335770800     
  0.35237595793948279       0.31047772249301314     
  0.35242928460583789       0.31035593941601786     
  0.35248261127219305       0.31023420410797758     
  0.35253593793854815       0.31011251655015537     
  0.35258926460490331       0.30999087672382120     
  0.35264259127125841       0.30986928461025254     
  0.35269591793761357       0.30974774019073431     
  0.35274924460396867       0.30962624344655870     
  0.35280257127032383       0.30950479435902556     
  0.35285589793667893       0.30938339290944172     
  0.35290922460303409       0.30926203907912042     
  0.35296255126938925       0.30914073284938459     
  0.35301587793574435       0.30901947420156189     
  0.35306920460209951       0.30889826311698915     
  0.35312253126845461       0.30877709957701022     
  0.35317585793480977       0.30865598356297447     
  0.35322918460116487       0.30853491505624170     
  0.35328251126752003       0.30841389403817615     
  0.35333583793387513       0.30829292049015095     
  0.35338916460023029       0.30817199439354609     
  0.35344249126658545       0.30805111572974980     
  0.35349581793294055       0.30793028448015497     
  0.35354914459929571       0.30780950062616541     
  0.35360247126565081       0.30768876414918922     
  0.35365579793200597       0.30756807503064310     
  0.35370912459836107       0.30744743325195145     
  0.35376245126471623       0.30732683879454425     
  0.35381577793107133       0.30720629163986124     
  0.35386910459742649       0.30708579176934725     
  0.35392243126378164       0.30696533916445579     
  0.35397575793013675       0.30684493380664685     
  0.35402908459649191       0.30672457567738776     
  0.35408241126284701       0.30660426475815328     
  0.35413573792920217       0.30648400103042550     
  0.35418906459555727       0.30636378447569418     
  0.35424239126191243       0.30624361507545533     
  0.35429571792826753       0.30612349281121315     
  0.35434904459462269       0.30600341766447842     
  0.35440237126097779       0.30588338961676970     
  0.35445569792733295       0.30576340864961221     
  0.35450902459368810       0.30564347474453896     
  0.35456235126004321       0.30552358788309120     
  0.35461567792639836       0.30540374804681375     
  0.35466900459275347       0.30528395521726331     
  0.35472233125910863       0.30516420937600081     
  0.35477565792546373       0.30504451050459591     
  0.35482898459181889       0.30492485858462370     
  0.35488231125817399       0.30480525359766897     
  0.35493563792452915       0.30468569552532065     
  0.35498896459088430       0.30456618434917881     
  0.35504229125723941       0.30444672005084705     
  0.35509561792359456       0.30432730261193852     
  0.35514894458994967       0.30420793201407215     
  0.35520227125630482       0.30408860823887490     
  0.35525559792265993       0.30396933126798131     
  0.35530892458901508       0.30385010108303206     
  0.35536225125537019       0.30373091766567584     
  0.35541557792172535       0.30361178099756775     
  0.35546890458808050       0.30349269106037119     
  0.35552223125443561       0.30337364783575554     
  0.35557555792079076       0.30325465130539841     
  0.35562888458714587       0.30313570145098340     
  0.35568221125350102       0.30301679825420336     
  0.35573553791985613       0.30289794169675605     
  0.35578886458621128       0.30277913176034760     
  0.35584219125256639       0.30266036842669020     
  0.35589551791892154       0.30254165167750635     
  0.35594884458527665       0.30242298149452090     
  0.35600217125163180       0.30230435785947085     
  0.35605549791798696       0.30218578075409552     
  0.35610882458434207       0.30206725016014624     
  0.35616215125069722       0.30194876605937671     
  0.35621547791705233       0.30183032843355195     
  0.35626880458340748       0.30171193726444123     
  0.35632213124976259       0.30159359253382273     
  0.35637545791611774       0.30147529422348113     
  0.35642878458247285       0.30135704231520816     
  0.35648211124882800       0.30123883679080193     
  0.35653543791518316       0.30112067763206968     
  0.35658876458153826       0.30100256482082460     
  0.35664209124789342       0.30088449833888575     
  0.35669541791424852       0.30076647816808288     
  0.35674874458060368       0.30064850429024814     
  0.35680207124695879       0.30053057668722583     
  0.35685539791331394       0.30041269534086246     
  0.35690872457966905       0.30029486023301566     
  0.35696205124602420       0.30017707134554705     
  0.35701537791237936       0.30005932866032825     
  0.35706870457873446       0.29994163215923603     
  0.35712203124508962       0.29982398182415515     
  0.35717535791144472       0.29970637763697694     
  0.35722868457779988       0.29958881957959937     
  0.35728201124415498       0.29947130763392960     
  0.35733533791051014       0.29935384178187985     
  0.35738866457686524       0.29923642200536904     
  0.35744199124322040       0.29911904828632635     
  0.35749531790957556       0.29900172060668390     
  0.35754864457593066       0.29888443894838373     
  0.35760197124228582       0.29876720329337431     
  0.35765529790864092       0.29865001362361093     
  0.35770862457499608       0.29853286992105610     
  0.35776195124135118       0.29841577216767873     
  0.35781527790770634       0.29829872034545635     
  0.35786860457406144       0.29818171443637137     
  0.35792193124041660       0.29806475442241620     
  0.35797525790677170       0.29794784028558752     
  0.35802858457312686       0.29783097200789066     
  0.35808191123948202       0.29771414957133691     
  0.35813523790583712       0.29759737295794664     
  0.35818856457219228       0.29748064214974423     
  0.35824189123854738       0.29736395712876318     
  0.35829521790490254       0.29724731787704450     
  0.35834854457125764       0.29713072437663529     
  0.35840187123761280       0.29701417660958840     
  0.35845519790396790       0.29689767455796640     
  0.35850852457032306       0.29678121820383724     
  0.35856185123667822       0.29666480752927599     
  0.35861517790303332       0.29654844251636564     
  0.35866850456938848       0.29643212314719430     
  0.35872183123574358       0.29631584940385963     
  0.35877515790209874       0.29619962126846461     
  0.35882848456845384       0.29608343872311982     
  0.35888181123480900       0.29596730174994251     
  0.35893513790116410       0.29585121033105788     
  0.35898846456751926       0.29573516444859627     
  0.35904179123387442       0.29561916408469685     
  0.35909511790022952       0.29550320922150519     
  0.35914844456658468       0.29538729984117384     
  0.35920177123293978       0.29527143592586230     
  0.35925509789929494       0.29515561745773600     
  0.35930842456565004       0.29503984441897052     
  0.35936175123200520       0.29492411679174463     
  0.35941507789836030       0.29480843455824679     
  0.35946840456471546       0.29469279770067119     
  0.35952173123107056       0.29457720620121874     
  0.35957505789742572       0.29446166004209856     
  0.35962838456378088       0.29434615920552626     
  0.35968171123013598       0.29423070367372389     
  0.35973503789649114       0.29411529342892034     
  0.35978836456284624       0.29399992845335254     
  0.35984169122920140       0.29388460872926414     
  0.35989501789555650       0.29376933423890450     
  0.35994834456191166       0.29365410496453137     
  0.36000167122826676       0.29353892088840938     
  0.36005499789462192       0.29342378199280872     
  0.36010832456097708       0.29330868826000800     
  0.36016165122733218       0.29319363967229251     
  0.36021497789368734       0.29307863621195351     
  0.36026830456004244       0.29296367786129096     
  0.36032163122639760       0.29284876460261039     
  0.36037495789275270       0.29273389641822445     
  0.36042828455910786       0.29261907329045300     
  0.36048161122546296       0.29250429520162219     
  0.36053493789181812       0.29238956213406692     
  0.36058826455817328       0.29227487407012670     
  0.36064159122452838       0.29216023099214916     
  0.36069491789088354       0.29204563288248925     
  0.36074824455723864       0.29193107972350774     
  0.36080157122359380       0.29181657149757362     
  0.36085489788994890       0.29170210818706149     
  0.36090822455630406       0.29158768977435329     
  0.36096155122265916       0.29147331624183848     
  0.36101487788901432       0.29135898757191298     
  0.36106820455536942       0.29124470374697947     
  0.36112153122172458       0.29113046474944759     
  0.36117485788807974       0.29101627056173374     
  0.36122818455443484       0.29090212116626174     
  0.36128151122079000       0.29078801654546205     
  0.36133483788714510       0.29067395668177187     
  0.36138816455350026       0.29055994155763554     
  0.36144149121985536       0.29044597115550352     
  0.36149481788621052       0.29033204545783475     
  0.36154814455256562       0.29021816444709347     
  0.36160147121892078       0.29010432810575132     
  0.36165479788527594       0.28999053641628747     
  0.36170812455163104       0.28987678936118683     
  0.36176145121798620       0.28976308692294167     
  0.36181477788434130       0.28964942908405161     
  0.36186810455069646       0.28953581582702265     
  0.36192143121705156       0.28942224713436765     
  0.36197475788340672       0.28930872298860616     
  0.36202808454976182       0.28919524337226482     
  0.36208141121611698       0.28908180826787788     
  0.36213473788247214       0.28896841765798470     
  0.36218806454882724       0.28885507152513279     
  0.36224139121518240       0.28874176985187699     
  0.36229471788153750       0.28862851262077721     
  0.36234804454789266       0.28851529981440160     
  0.36240137121424776       0.28840213141532423     
  0.36245469788060292       0.28828900740612728     
  0.36250802454695802       0.28817592776939893     
  0.36256135121331318       0.28806289248773381     
  0.36261467787966828       0.28794990154373412     
  0.36266800454602344       0.28783695492000755     
  0.36272133121237859       0.28772405259917117     
  0.36277465787873370       0.28761119456384665     
  0.36282798454508886       0.28749838079666296     
  0.36288131121144396       0.28738561128025669     
  0.36293463787779912       0.28727288599726958     
  0.36298796454415422       0.28716020493035238     
  0.36304129121050938       0.28704756806216075     
  0.36309461787686448       0.28693497537535834     
  0.36314794454321964       0.28682242685261500     
  0.36320127120957479       0.28670992247660776     
  0.36325459787592990       0.28659746223001986     
  0.36330792454228505       0.28648504609554204     
  0.36336125120864016       0.28637267405587125     
  0.36341457787499531       0.28626034609371126     
  0.36346790454135042       0.28614806219177347     
  0.36352123120770558       0.28603582233277469     
  0.36357455787406068       0.28592362649943948     
  0.36362788454041584       0.28581147467449985     
  0.36368121120677099       0.28569936684069208     
  0.36373453787312610       0.28558730298076224     
  0.36378786453948125       0.28547528307746040     
  0.36384119120583636       0.28536330711354657     
  0.36389451787219151       0.28525137507178350     
  0.36394784453854662       0.28513948693494434     
  0.36400117120490177       0.28502764268580733     
  0.36405449787125688       0.28491584230715733     
  0.36410782453761203       0.28480408578178701     
  0.36416115120396719       0.28469237309249368     
  0.36421447787032230       0.28458070422208420     
  0.36426780453667745       0.28446907915337055     
  0.36432113120303256       0.28435749786917136     
  0.36437445786938771       0.28424596035231192     
  0.36442778453574282       0.28413446658562536     
  0.36448111120209797       0.28402301655195061     
  0.36453443786845308       0.28391161023413392     
  0.36458776453480823       0.28380024761502720     
  0.36464109120116334       0.28368892867748974     
  0.36469441786751849       0.28357765340438812     
  0.36474774453387365       0.28346642177859516     
  0.36480107120022875       0.28335523378299038     
  0.36485439786658391       0.28324408940045998     
  0.36490772453293902       0.28313298861389674     
  0.36496105119929417       0.28302193140619974     
  0.36501437786564928       0.28291091776027627     
  0.36506770453200443       0.28279994765903887     
  0.36512103119835954       0.28268902108540789     
  0.36517435786471469       0.28257813802230869     
  0.36522768453106985       0.28246729845267510     
  0.36528101119742495       0.28235650235944748     
  0.36533433786378011       0.28224574972557154     
  0.36538766453013521       0.28213504053400090     
  0.36544099119649037       0.28202437476769571     
  0.36549431786284547       0.28191375240962208     
  0.36554764452920063       0.28180317344275291     
  0.36560097119555574       0.28169263785006959     
  0.36565429786191089       0.28158214561455697     
  0.36570762452826605       0.28147169671921024     
  0.36576095119462115       0.28136129114702763     
  0.36581427786097631       0.28125092888101666     
  0.36586760452733141       0.28114060990419121     
  0.36592093119368657       0.28103033419957008     
  0.36597425786004167       0.28092010175018112     
  0.36602758452639683       0.28080991253905679     
  0.36608091119275193       0.28069976654923673     
  0.36613423785910709       0.28058966376376804     
  0.36618756452546219       0.28047960416570439     
  0.36624089119181735       0.28036958773810505     
  0.36629421785817251       0.28025961446403697     
  0.36634754452452761       0.28014968432657333     
  0.36640087119088277       0.28003979730879330     
  0.36645419785723787       0.27992995339378396     
  0.36650752452359303       0.27982015256463816     
  0.36656085118994813       0.27971039480445570     
  0.36661417785630329       0.27960068009634303     
  0.36666750452265839       0.27949100842341368     
  0.36672083118901355       0.27938137976878630     
  0.36677415785536871       0.27927179411558711     
  0.36682748452172381       0.27916225144694962     
  0.36688081118807897       0.27905275174601352     
  0.36693413785443407       0.27894329499592363     
  0.36698746452078923       0.27883388117983410     
  0.36704079118714433       0.27872451028090284     
  0.36709411785349949       0.27861518228229687     
  0.36714744451985459       0.27850589716718810     
  0.36720077118620975       0.27839665491875598     
  0.36725409785256491       0.27828745552018641     
  0.36730742451892001       0.27817829895467067     
  0.36736075118527517       0.27806918520540874     
  0.36741407785163027       0.27796011425560568     
  0.36746740451798543       0.27785108608847336     
  0.36752073118434053       0.27774210068723099     
  0.36757405785069569       0.27763315803510330     
  0.36762738451705079       0.27752425811532239     
  0.36768071118340595       0.27741540091112565     
  0.36773403784976105       0.27730658640576028     
  0.36778736451611621       0.27719781458247567     
  0.36784069118247137       0.27708908542453076     
  0.36789401784882647       0.27698039891519055     
  0.36794734451518163       0.27687175503772565     
  0.36800067118153673       0.27676315377541438     
  0.36805399784789189       0.27665459511154078     
  0.36810732451424699       0.27654607902939643     
  0.36816065118060215       0.27643760551227825     
  0.36821397784695725       0.27632917454348938     
  0.36826730451331241       0.27622078610634232     
  0.36832063117966757       0.27611244018415254     
  0.36837395784602267       0.27600413676024455     
  0.36842728451237783       0.27589587581794806     
  0.36848061117873293       0.27578765734060073     
  0.36853393784508809       0.27567948131154502     
  0.36858726451144319       0.27557134771413078     
  0.36864059117779835       0.27546325653171405     
  0.36869391784415345       0.27535520774765926     
  0.36874724451050861       0.27524720134533437     
  0.36880057117686377       0.27513923730811518     
  0.36885389784321887       0.27503131561938532     
  0.36890722450957403       0.27492343626253257     
  0.36896055117592913       0.27481559922095306     
  0.36901387784228429       0.27470780447804821     
  0.36906720450863939       0.27460005201722781     
  0.36912053117499455       0.27449234182190563     
  0.36917385784134965       0.27438467387550358     
  0.36922718450770481       0.27427704816144916     
  0.36928051117405991       0.27416946466317804     
  0.36933383784041507       0.27406192336413016     
  0.36938716450677023       0.27395442424775363     
  0.36944049117312533       0.27384696729750280     
  0.36949381783948049       0.27373955249683690     
  0.36954714450583559       0.27363217982922405     
  0.36960047117219075       0.27352484927813686     
  0.36965379783854585       0.27341756082705621     
  0.36970712450490101       0.27331031445946818     
  0.36976045117125611       0.27320311015886573     
  0.36981377783761127       0.27309594790874786     
  0.36986710450396643       0.27298882769262006     
  0.36992043117032153       0.27288174949399596     
  0.36997375783667669       0.27277471329639363     
  0.37002708450303179       0.27266771908333759     
  0.37008041116938695       0.27256076683836122     
  0.37013373783574205       0.27245385654500148     
  0.37018706450209721       0.27234698818680336     
  0.37024039116845231       0.27224016174731741     
  0.37029371783480747       0.27213337721010183     
  0.37034704450116263       0.27202663455872067     
  0.37040037116751773       0.27191993377674450     
  0.37045369783387289       0.27181327484774920     
  0.37050702450022799       0.27170665775531927     
  0.37056035116658315       0.27160008248304346     
  0.37061367783293825       0.27149354901451883     
  0.37066700449929341       0.27138705733334689     
  0.37072033116564851       0.27128060742313859     
  0.37077365783200367       0.27117419926750713     
  0.37082698449835882       0.27106783285007607     
  0.37088031116471393       0.27096150815447401     
  0.37093363783106909       0.27085522516433430     
  0.37098696449742419       0.27074898386329876     
  0.37104029116377935       0.27064278423501514     
  0.37109361783013445       0.27053662626313763     
  0.37114694449648961       0.27043050993132617     
  0.37120027116284471       0.27032443522324828     
  0.37125359782919987       0.27021840212257592     
  0.37130692449555497       0.27011241061299035     
  0.37136025116191013       0.27000646067817646     
  0.37141357782826528       0.26990055230182741     
  0.37146690449462039       0.26979468546764163     
  0.37152023116097554       0.26968886015932364     
  0.37157355782733065       0.26958307636058687     
  0.37162688449368581       0.26947733405514840     
  0.37168021116004091       0.26937163322673241     
  0.37173353782639607       0.26926597385906975     
  0.37178686449275117       0.26916035593589815     
  0.37184019115910633       0.26905477944096040     
  0.37189351782546148       0.26894924435800660     
  0.37194684449181659       0.26884375067079369     
  0.37200017115817174       0.26873829836308333     
  0.37205349782452685       0.26863288741864616     
  0.37210682449088200       0.26852751782125545     
  0.37216015115723711       0.26842218955469460     
  0.37221347782359226       0.26831690260275104     
  0.37226680448994737       0.26821165694921972     
  0.37232013115630253       0.26810645257790117     
  0.37237345782265768       0.26800128947260254     
  0.37242678448901279       0.26789616761713797     
  0.37248011115536794       0.26779108699532650     
  0.37253343782172305       0.26768604759099446     
  0.37258676448807820       0.26758104938797522     
  0.37264009115443331       0.26747609237010728     
  0.37269341782078846       0.26737117652123621     
  0.37274674448714357       0.26726630182521272     
  0.37280007115349872       0.26716146826589571     
  0.37285339781985383       0.26705667582714965     
  0.37290672448620898       0.26695192449284344     
  0.37296005115256414       0.26684721424685626     
  0.37301337781891925       0.26674254507307016     
  0.37306670448527440       0.26663791695537398     
  0.37312003115162951       0.26653332987766565     
  0.37317335781798466       0.26642878382384516     
  0.37322668448433977       0.26632427877782344     
  0.37328001115069492       0.26621981472351347     
  0.37333333781705003       0.26611539164483639     
  0.37338666448340518       0.26601100952572082     
  0.37343999114976034       0.26590666835010007     
  0.37349331781611544       0.26580236810191366     
  0.37354664448247060       0.26569810876510863     
  0.37359997114882570       0.26559389032363717     
  0.37365329781518086       0.26548971276145900     
  0.37370662448153597       0.26538557606253854     
  0.37375995114789112       0.26528148021084735     
  0.37381327781424623       0.26517742519036375     
  0.37386660448060138       0.26507341098507209     
  0.37391993114695654       0.26496943757896196     
  0.37397325781331164       0.26486550495603067     
  0.37402658447966680       0.26476161310028057     
  0.37407991114602190       0.26465776199572089     
  0.37413323781237706       0.26455395162636819     
  0.37418656447873216       0.26445018197624282     
  0.37423989114508732       0.26434645302937354     
  0.37429321781144242       0.26424276476979491     
  0.37434654447779758       0.26413911718154709     
  0.37439987114415268       0.26403551024867733     
  0.37445319781050784       0.26393194395523795     
  0.37450652447686300       0.26382841828528841     
  0.37455985114321810       0.26372493322289509     
  0.37461317780957326       0.26362148875212915     
  0.37466650447592836       0.26351808485706912     
  0.37471983114228352       0.26341472152179951     
  0.37477315780863862       0.26331139873040926     
  0.37482648447499378       0.26320811646699688     
  0.37487981114134888       0.26310487471566552     
  0.37493313780770404       0.26300167346052328     
  0.37498646447405920       0.26289851268568631     
  0.37503979114041430       0.26279539237527644     
  0.37509311780676946       0.26269231251342118     
  0.37514644447312456       0.26258927308425573     
  0.37519977113947972       0.26248627407191927     
  0.37525309780583482       0.26238331546055982     
  0.37530642447218998       0.26228039723432872     
  0.37535975113854508       0.26217751937738648     
  0.37541307780490024       0.26207468187389760     
  0.37546640447125540       0.26197188470803312     
  0.37551973113761050       0.26186912786397254     
  0.37557305780396566       0.26176641132589723     
  0.37562638447032076       0.26166373507799973     
  0.37567971113667592       0.26156109910447539     
  0.37573303780303102       0.26145850338952642     
  0.37578636446938618       0.26135594791736116     
  0.37583969113574128       0.26125343267219575     
  0.37589301780209644       0.26115095763825086     
  0.37594634446845154       0.26104852279975405     
  0.37599967113480670       0.26094612814093748     
  0.37605299780116186       0.26084377364604222     
  0.37610632446751696       0.26074145929931358     
  0.37615965113387212       0.26063918508500405     
  0.37621297780022722       0.26053695098737134     
  0.37626630446658238       0.26043475699067975     
  0.37631963113293748       0.26033260307919992     
  0.37637295779929264       0.26023048923720893     
  0.37642628446564774       0.26012841544898957     
  0.37647961113200290       0.26002638169883041     
  0.37653293779835806       0.25992438797102713     
  0.37658626446471316       0.25982243424988116     
  0.37663959113106832       0.25972052051969996     
  0.37669291779742342       0.25961864676479696     
  0.37674624446377858       0.25951681296949247     
  0.37679957113013368       0.25941501911811199     
  0.37685289779648884       0.25931326519498837     
  0.37690622446284394       0.25921155118445860     
  0.37695955112919910       0.25910987707086841     
  0.37701287779555426       0.25900824283856810     
  0.37706620446190936       0.25890664847191408     
  0.37711953112826452       0.25880509395526868     
  0.37717285779461962       0.25870357927300291     
  0.37722618446097478       0.25860210440948961     
  0.37727951112732988       0.25850066934911037     
  0.37733283779368504       0.25839927407625407     
  0.37738616446004014       0.25829791857531298     
  0.37743949112639530       0.25819660283068713     
  0.37749281779275046       0.25809532682678121     
  0.37754614445910556       0.25799409054800876     
  0.37759947112546072       0.25789289397878667     
  0.37765279779181582       0.25779173710353953     
  0.37770612445817098       0.25769061990669739     
  0.37775945112452608       0.25758954237269582     
  0.37781277779088124       0.25748850448597821     
  0.37786610445723634       0.25738750623099282     
  0.37791943112359150       0.25728654759219383     
  0.37797275778994660       0.25718562855404231     
  0.37802608445630176       0.25708474910100521     
  0.37807941112265692       0.25698390921755471     
  0.37813273778901202       0.25688310888817084     
  0.37818606445536718       0.25678234809733741     
  0.37823939112172228       0.25668162682954682     
  0.37829271778807744       0.25658094506929546     
  0.37834604445443254       0.25648030280108752     
  0.37839937112078770       0.25637970000943117     
  0.37845269778714280       0.25627913667884211     
  0.37850602445349796       0.25617861279384274     
  0.37855935111985312       0.25607812833896032     
  0.37861267778620822       0.25597768329872878     
  0.37866600445256338       0.25587727765768697     
  0.37871933111891848       0.25577691140038139     
  0.37877265778527364       0.25567658451136355     
  0.37882598445162874       0.25557629697519202     
  0.37887931111798390       0.25547604877643026     
  0.37893263778433900       0.25537583989964840     
  0.37898596445069416       0.25527567032942255     
  0.37903929111704932       0.25517554005033483     
  0.37909261778340442       0.25507544904697382     
  0.37914594444975958       0.25497539730393282     
  0.37919927111611468       0.25487538480581340     
  0.37925259778246984       0.25477541153722144     
  0.37930592444882494       0.25467547748276848     
  0.37935925111518010       0.25457558262707353     
  0.37941257778153520       0.25447572695476112     
  0.37946590444789036       0.25437591045046198     
  0.37951923111424546       0.25427613309881197     
  0.37957255778060062       0.25417639488445404     
  0.37962588444695577       0.25407669579203646     
  0.37967921111331088       0.25397703580621395     
  0.37973253777966604       0.25387741491164767     
  0.37978586444602114       0.25377783309300256     
  0.37983919111237630       0.25367829033495332     
  0.37989251777873140       0.25357878662217687     
  0.37994584444508656       0.25347932193935863     
  0.37999917111144166       0.25337989627118956     
  0.38005249777779682       0.25328050960236548     
  0.38010582444415197       0.25318116191758933     
  0.38015915111050708       0.25308185320157006     
  0.38021247777686223       0.25298258343902236     
  0.38026580444321734       0.25288335261466666     
  0.38031913110957249       0.25278416071322918     
  0.38037245777592760       0.25268500771944347     
  0.38042578444228276       0.25258589361804773     
  0.38047911110863786       0.25248681839378639     
  0.38053243777499302       0.25238778203140966     
  0.38058576444134817       0.25228878451567482     
  0.38063909110770328       0.25218982583134436     
  0.38069241777405843       0.25209090596318673     
  0.38074574444041354       0.25199202489597655     
  0.38079907110676869       0.25189318261449339     
  0.38085239777312380       0.25179437910352503     
  0.38090572443947895       0.25169561434786303     
  0.38095905110583406       0.25159688833230648     
  0.38101237777218921       0.25149820104165838     
  0.38106570443854432       0.25139955246073065     
  0.38111903110489947       0.25130094257433794     
  0.38117235777125463       0.25120237136730389     
  0.38122568443760974       0.25110383882445597     
  0.38127901110396489       0.25100534493062887     
  0.38133233777032000       0.25090688967066122     
  0.38138566443667515       0.25080847302940068     
  0.38143899110303026       0.25071009499169850     
  0.38149231776938541       0.25061175554241211     
  0.38154564443574052       0.25051345466640629     
  0.38159897110209567       0.25041519234855003     
  0.38165229776845083       0.25031696857371988     
  0.38170562443480593       0.25021878332679665     
  0.38175895110116109       0.25012063659266826     
  0.38181227776751619       0.25002252835622857     
  0.38186560443387135       0.24992445860237636     
  0.38191893110022646       0.24982642731601715     
  0.38197225776658161       0.24972843448206233     
  0.38202558443293672       0.24963048008542860     
  0.38207891109929187       0.24953256411104024     
  0.38213223776564703       0.24943468654382533     
  0.38218556443200213       0.24933684736871928     
  0.38223889109835729       0.24923904657066248     
  0.38229221776471239       0.24914128413460176     
  0.38234554443106755       0.24904356004548975     
  0.38239887109742265       0.24894587428828649     
  0.38245219776377781       0.24884822684795380     
  0.38250552443013291       0.24875061770946327     
  0.38255885109648807       0.24865304685779177     
  0.38261217776284318       0.24855551427792066     
  0.38266550442919833       0.24845801995483793     
  0.38271883109555349       0.24836056387353789     
  0.38277215776190859       0.24826314601902022     
  0.38282548442826375       0.24816576637629051     
  0.38287881109461885       0.24806842493036099     
  0.38293213776097401       0.24797112166624757     
  0.38298546442732911       0.24787385656897498     
  0.38303879109368427       0.24777662962357208     
  0.38309211776003937       0.24767944081507390     
  0.38314544442639453       0.24758229012852090     
  0.38319877109274969       0.24748517754896099     
  0.38325209775910479       0.24738810306144546     
  0.38330542442545995       0.24729106665103345     
  0.38335875109181505       0.24719406830279017     
  0.38341207775817021       0.24709710800178514     
  0.38346540442452531       0.24700018573309407     
  0.38351873109088047       0.24690330148179979     
  0.38357205775723557       0.24680645523298911     
  0.38362538442359073       0.24670964697175621     
  0.38367871108994589       0.24661287668320073     
  0.38373203775630099       0.24651614435242883     
  0.38378536442265615       0.24641944996454976     
  0.38383869108901125       0.24632279350468256     
  0.38389201775536641       0.24622617495794860     
  0.38394534442172151       0.24612959430947723     
  0.38399867108807667       0.24603305154440336     
  0.38405199775443177       0.24593654664786624     
  0.38410532442078693       0.24584007960501375     
  0.38415865108714209       0.24574365040099644     
  0.38421197775349719       0.24564725902097287     
  0.38426530441985235       0.24555090545010616     
  0.38431863108620745       0.24545458967356718     
  0.38437195775256261       0.24535831167652924     
  0.38442528441891771       0.24526207144417514     
  0.38447861108527287       0.24516586896169071     
  0.38453193775162797       0.24506970421426960     
  0.38458526441798313       0.24497357718710983     
  0.38463859108433823       0.24487748786541610     
  0.38469191775069339       0.24478143623439813     
  0.38474524441704855       0.24468542227927212     
  0.38479857108340365       0.24458944598526050     
  0.38485189774975881       0.24449350733758918     
  0.38490522441611391       0.24439760632149329     
  0.38495855108246907       0.24430174292221127     
  0.38501187774882417       0.24420591712498804     
  0.38506520441517933       0.24411012891507386     
  0.38511853108153443       0.24401437827772585     
  0.38517185774788959       0.24391866519820601     
  0.38522518441424475       0.24382298966178326     
  0.38527851108059985       0.24372735165373072     
  0.38533183774695501       0.24363175115932789     
  0.38538516441331011       0.24353618816386036     
  0.38543849107966527       0.24344066265261943     
  0.38549181774602037       0.24334517461090199     
  0.38554514441237553       0.24324972402401090     
  0.38559847107873063       0.24315431087725439     
  0.38565179774508579       0.24305893515594681     
  0.38570512441144095       0.24296359684540772     
  0.38575845107779605       0.24286829593096373     
  0.38581177774415121       0.24277303239794615     
  0.38586510441050631       0.24267780623169227     
  0.38591843107686147       0.24258261741754444     
  0.38597175774321657       0.24248746594085197     
  0.38602508440957173       0.24239235178696944     
  0.38607841107592683       0.24229727494125725     
  0.38613173774228199       0.24220223538908064     
  0.38618506440863709       0.24210723311581245     
  0.38623839107499225       0.24201226810682927     
  0.38629171774134741       0.24191734034751497     
  0.38634504440770251       0.24182244982325793     
  0.38639837107405767       0.24172759651945294     
  0.38645169774041277       0.24163278042150080     
  0.38650502440676793       0.24153800151480739     
  0.38655835107312303       0.24144325978478531     
  0.38661167773947819       0.24134855521684995     
  0.38666500440583329       0.24125388779642765     
  0.38671833107218845       0.24115925750894518     
  0.38677165773854361       0.24106466433983775     
  0.38682498440489871       0.24097010827454701     
  0.38687831107125387       0.24087558929851796     
  0.38693163773760897       0.24078110739720218     
  0.38698496440396413       0.24068666255605822     
  0.38703829107031923       0.24059225476054927     
  0.38709161773667439       0.24049788399614339     
  0.38714494440302949       0.24040355024831575     
  0.38719827106938465       0.24030925350254778     
  0.38725159773573981       0.24021499374432348     
  0.38730492440209491       0.24012077095913648     
  0.38735825106845007       0.24002658513248348     
  0.38741157773480517       0.23993243624986810     
  0.38746490440116033       0.23983832429679816     
  0.38751823106751543       0.23974424925878898     
  0.38757155773387059       0.23965021112136062     
  0.38762488440022569       0.23955620987003909     
  0.38767821106658085       0.23946224549035575     
  0.38773153773293595       0.23936831796784774     
  0.38778486439929111       0.23927442728805814     
  0.38783819106564626       0.23918057343653562     
  0.38789151773200137       0.23908675639883425     
  0.38794484439835653       0.23899297616051374     
  0.38799817106471163       0.23889923270714075     
  0.38805149773106679       0.23880552602428506     
  0.38810482439742189       0.23871185609752490     
  0.38815815106377705       0.23861822291244175     
  0.38821147773013215       0.23852462645462383     
  0.38826480439648731       0.23843106670966599     
  0.38831813106284246       0.23833754366316731     
  0.38837145772919757       0.23824405730073286     
  0.38842478439555272       0.23815060760797283     
  0.38847811106190783       0.23805719457050470     
  0.38853143772826298       0.23796381817394976     
  0.38858476439461809       0.23787047840393666     
  0.38863809106097325       0.23777717524609793     
  0.38869141772732835       0.23768390868607286     
  0.38874474439368351       0.23759067870950651     
  0.38879807106003866       0.23749748530204837     
  0.38885139772639377       0.23740432844935452     
  0.38890472439274892       0.23731120813708692     
  0.38895805105910403       0.23721812435091302     
  0.38901137772545918       0.23712507707650496     
  0.38906470439181429       0.23703206629954085     
  0.38911803105816944       0.23693909200570529     
  0.38917135772452455       0.23684615418068786     
  0.38922468439087970       0.23675325281018364     
  0.38927801105723481       0.23666038787989341     
  0.38933133772358997       0.23656755937552409     
  0.38938466438994512       0.23647476728278716     
  0.38943799105630023       0.23638201158740069     
  0.38949131772265538       0.23628929227508766     
  0.38954464438901049       0.23619660933157727     
  0.38959797105536564       0.23610396274260406     
  0.38965129772172075       0.23601135249390806     
  0.38970462438807590       0.23591877857123403     
  0.38975795105443101       0.23582624096033428     
  0.38981127772078616       0.23573373964696478     
  0.38986460438714132       0.23564127461688927     
  0.38991793105349642       0.23554884585587438     
  0.38997125771985158       0.23545645334969462     
  0.39002458438620669       0.23536409708412892     
  0.39007791105256184       0.23527177704496199     
  0.39013123771891695       0.23517949321798412     
  0.39018456438527210       0.23508724558899105     
  0.39023789105162721       0.23499503414378484     
  0.39029121771798236       0.23490285886817217     
  0.39034454438433752       0.23481071974796505     
  0.39039787105069262       0.23471861676898284     
  0.39045119771704778       0.23462654991704776     
  0.39050452438340288       0.23453451917799095     
  0.39055785104975804       0.23444252453764633     
  0.39061117771611314       0.23435056598185397     
  0.39066450438246830       0.23425864349646008     
  0.39071783104882341       0.23416675706731660     
  0.39077115771517856       0.23407490668028019     
  0.39082448438153372       0.23398309232121353     
  0.39087781104788882       0.23389131397598453     
  0.39093113771424398       0.23379957163046763     
  0.39098446438059908       0.23370786527054191     
  0.39103779104695424       0.23361619488209107     
  0.39109111771330934       0.23352456045100736     
  0.39114444437966450       0.23343296196318444     
  0.39119777104601960       0.23334139940452561     
  0.39125109771237476       0.23324987276093617     
  0.39130442437872986       0.23315838201832978     
  0.39135775104508502       0.23306692716262439     
  0.39141107771144018       0.23297550817974283     
  0.39146440437779528       0.23288412505561479     
  0.39151773104415044       0.23279277777617355     
  0.39157105771050554       0.23270146632736075     
  0.39162438437686070       0.23261019069512076     
  0.39167771104321580       0.23251895086540528     
  0.39173103770957096       0.23242774682417153     
  0.39178436437592606       0.23233657855737985     
  0.39183769104228122       0.23224544605099950     
  0.39189101770863638       0.23215434929100254     
  0.39194434437499148       0.23206328826336842     
  0.39199767104134664       0.23197226295408102     
  0.39205099770770174       0.23188127334912867     
  0.39210432437405690       0.23179031943450834     
  0.39215765104041200       0.23169940119621968     
  0.39221097770676716       0.23160851862026877     
  0.39226430437312226       0.23151767169266793     
  0.39231763103947742       0.23142686039943339     
  0.39237095770583258       0.23133608472658820     
  0.39242428437218768       0.23124534466016036     
  0.39247761103854284       0.23115464018618306     
  0.39253093770489794       0.23106397129069503     
  0.39258426437125310       0.23097333795974120     
  0.39263759103760820       0.23088274017937210     
  0.39269091770396336       0.23079217793564194     
  0.39274424437031846       0.23070165121461278     
  0.39279757103667362       0.23061116000234999     
  0.39285089770302872       0.23052070428492585     
  0.39290422436938388       0.23043028404841742     
  0.39295755103573904       0.23033989927890791     
  0.39301087770209414       0.23024954996248512     
  0.39306420436844930       0.23015923608524277     
  0.39311753103480440       0.23006895763328072     
  0.39317085770115956       0.22997871459270178     
  0.39322418436751466       0.22988850694961757     
  0.39327751103386982       0.22979833469014230     
  0.39333083770022492       0.22970819780039842     
  0.39338416436658008       0.22961809626651120     
  0.39343749103293524       0.22952803007461287     
  0.39349081769929034       0.22943799921083985     
  0.39354414436564550       0.22934800366133545     
  0.39359747103200060       0.22925804341224854     
  0.39365079769835576       0.22916811844973153     
  0.39370412436471086       0.22907822875994413     
  0.39375745103106602       0.22898837432904964     
  0.39381077769742112       0.22889855514321936     
  0.39386410436377628       0.22880877118862766     
  0.39391743103013144       0.22871902245145495     
  0.39397075769648654       0.22862930891788849     
  0.39402408436284170       0.22853963057411869     
  0.39407741102919680       0.22844998740634276     
  0.39413073769555196       0.22836037940076331     
  0.39418406436190706       0.22827080654358761     
  0.39423739102826222       0.22818126882102935     
  0.39429071769461732       0.22809176621930713     
  0.39434404436097248       0.22800229872464436     
  0.39439737102732758       0.22791286632327162     
  0.39445069769368274       0.22782346900142200     
  0.39450402436003790       0.22773410674533687     
  0.39455735102639300       0.22764477954126172     
  0.39461067769274816       0.22755548737544726     
  0.39466400435910326       0.22746623023414969     
  0.39471733102545842       0.22737700810363079     
  0.39477065769181352       0.22728782097015832     
  0.39482398435816868       0.22719866882000403     
  0.39487731102452378       0.22710955163944702     
  0.39493063769087894       0.22702046941476883     
  0.39498396435723410       0.22693142213225961     
  0.39503729102358920       0.22684240977821293     
  0.39509061768994436       0.22675343233892845     
  0.39514394435629946       0.22666448980071088     
  0.39519727102265462       0.22657558214987009     
  0.39525059768900972       0.22648670937272167     
  0.39530392435536488       0.22639787145558660     
  0.39535725102171998       0.22630906838479195     
  0.39541057768807514       0.22622030014666808     
  0.39546390435443030       0.22613156672755325     
  0.39551723102078540       0.22604286811378899     
  0.39557055768714056       0.22595420429172336     
  0.39562388435349566       0.22586557524770950     
  0.39567721101985082       0.22577698096810522     
  0.39573053768620592       0.22568842143927542     
  0.39578386435256108       0.22559989664758792     
  0.39583719101891618       0.22551140657941868     
  0.39589051768527134       0.22542295122114617     
  0.39594384435162644       0.22533453055915662     
  0.39599717101798160       0.22524614457984002     
  0.39605049768433676       0.22515779326959193     
  0.39610382435069186       0.22506947661481436     
  0.39615715101704702       0.22498119460191279     
  0.39621047768340212       0.22489294721729991     
  0.39626380434975728       0.22480473444739302     
  0.39631713101611238       0.22471655627861387     
  0.39637045768246754       0.22462841269739064     
  0.39642378434882264       0.22454030369015646     
  0.39647711101517780       0.22445222924335032     
  0.39653043768153295       0.22436418934341507     
  0.39658376434788806       0.22427618397680049     
  0.39663709101424321       0.22418821312996098     
  0.39669041768059832       0.22410027678935643     
  0.39674374434695348       0.22401237494145101     
  0.39679707101330858       0.22392450757271648     
  0.39685039767966374       0.22383667466962737     
  0.39690372434601884       0.22374887621866493     
  0.39695705101237400       0.22366111220631607     
  0.39701037767872915       0.22357338261907150     
  0.39706370434508426       0.22348568744342828     
  0.39711703101143941       0.22339802666588920     
  0.39717035767779452       0.22331040027296151     
  0.39722368434414967       0.22322280825115709     
  0.39727701101050478       0.22313525058699499     
  0.39733033767685993       0.22304772726699815     
  0.39738366434321504       0.22296023827769537     
  0.39743699100957020       0.22287278360562054     
  0.39749031767592535       0.22278536323731224     
  0.39754364434228046       0.22269797715931602     
  0.39759697100863561       0.22261062535818144     
  0.39765029767499072       0.22252330782046292     
  0.39770362434134587       0.22243602453272082     
  0.39775695100770098       0.22234877548152099     
  0.39781027767405613       0.22226156065343441     
  0.39786360434041124       0.22217438003503731     
  0.39791693100676639       0.22208723361291050     
  0.39797025767312150       0.22200012137364047     
  0.39802358433947665       0.22191304330382014     
  0.39807691100583181       0.22182599939004580     
  0.39813023767218692       0.22173898961892038     
  0.39818356433854207       0.22165201397705087     
  0.39823689100489718       0.22156507245105098     
  0.39829021767125233       0.22147816502753884     
  0.39834354433760744       0.22139129169313712     
  0.39839687100396259       0.22130445243447566     
  0.39845019767031770       0.22121764723818710     
  0.39850352433667285       0.22113087609091125     
  0.39855685100302801       0.22104413897929237     
  0.39861017766938311       0.22095743588998004     
  0.39866350433573827       0.22087076680962978     
  0.39871683100209337       0.22078413172490091     
  0.39877015766844853       0.22069753062245909     
  0.39882348433480364       0.22061096348897533     
  0.39887681100115879       0.22052443031112409     
  0.39893013766751390       0.22043793107558762     
  0.39898346433386905       0.22035146576905271     
  0.39903679100022421       0.22026503437820877     
  0.39909011766657931       0.22017863688975456     
  0.39914344433293447       0.22009227329039083     
  0.39919677099928957       0.22000594356682501     
  0.39925009766564473       0.21991964770576933     
  0.39930342433199983       0.21983338569394106     
  0.39935675099835499       0.21974715751806417     
  0.39941007766471009       0.21966096316486530     
  0.39946340433106525       0.21957480262107898     
  0.39951673099742036       0.21948867587344170     
  0.39957005766377551       0.21940258290869910     
  0.39962338433013067       0.21931652371359828     
  0.39967671099648577       0.21923049827489421     
  0.39973003766284093       0.21914450657934595     
  0.39978336432919603       0.21905854861371726     
  0.39983669099555119       0.21897262436477866     
  0.39989001766190629       0.21888673381930385     
  0.39994334432826145       0.21880087696407385     
  0.39999667099461655       0.21871505378587283     
  0.40004999766097171       0.21862926427149196     
  0.40010332432732687       0.21854350840772671     
  0.40015665099368197       0.21845778618137632     
  0.40020997766003713       0.21837209757924844     
  0.40026330432639223       0.21828644258815319     
  0.40031663099274739       0.21820082119490733     
  0.40036995765910249       0.21811523338633143     
  0.40042328432545765       0.21802967914925261     
  0.40047661099181275       0.21794415847050197     
  0.40052993765816791       0.21785867133691680     
  0.40058326432452307       0.21777321773533953     
  0.40063659099087817       0.21768779765261659     
  0.40068991765723333       0.21760241107560097     
  0.40074324432358843       0.21751705799114965     
  0.40079657098994359       0.21743173838612573     
  0.40084989765629869       0.21734645224739668     
  0.40090322432265385       0.21726119956183590     
  0.40095655098900895       0.21717598031632138     
  0.40100987765536411       0.21709079449773608     
  0.40106320432171921       0.21700564209296849     
  0.40111653098807437       0.21692052308891244     
  0.40116985765442953       0.21683543747246639     
  0.40122318432078463       0.21675038523053441     
  0.40127651098713979       0.21666536635002515     
  0.40132983765349489       0.21658038081785264     
  0.40138316431985005       0.21649542862093668     
  0.40143649098620515       0.21641050974620152     
  0.40148981765256031       0.21632562418057608     
  0.40154314431891541       0.21624077191099517     
  0.40159647098527057       0.21615595292439935     
  0.40164979765162573       0.21607116720773231     
  0.40170312431798083       0.21598641474794542     
  0.40175645098433599       0.21590169553199198     
  0.40180977765069109       0.21581700954683378     
  0.40186310431704625       0.21573235677943545     
  0.40191643098340135       0.21564773721676830     
  0.40196975764975651       0.21556315084580588     
  0.40202308431611161       0.21547859765353106     
  0.40207641098246677       0.21539407762692864     
  0.40212973764882193       0.21530959075298972     
  0.40218306431517703       0.21522513701871027     
  0.40223639098153219       0.21514071641109114     
  0.40228971764788729       0.21505632891713844     
  0.40234304431424245       0.21497197452386466     
  0.40239637098059755       0.21488765321828410     
  0.40244969764695271       0.21480336498742006
[truncated: 395,116 more chars]
