# Supplementary material for: Design of high-temperature f-block molecular nanomagnets through the control of vibration-induced spin relaxation
Source: Chem Sci. 2019 Dec 2;11(6):1593–8. doi: 10.1039/c9sc03133b (PMC7025469; doi:10.1039/c9sc03133b)
Supplement: Supplementary file 3 [file SC-011-C9SC03133B-s003.zip › SI/Orbach-mag/rates.orbach20K.out]

 time(s) mag(dless)
   6.0000002122251317E-006   4.1409732523096565     
   7.3329335437544310E-006   4.1392919714420646     
   8.6658668752837303E-006   4.1376113731933408     
   9.9988002068130296E-006   4.1359314572863362     
   1.1331733538342329E-005   4.1342522234440100     
   1.2664666869871630E-005   4.1325736713894408     
   1.3997600201400928E-005   4.1308958008458090     
   1.5330533532930229E-005   4.1292186115364160     
   1.6663466864459526E-005   4.1275421031846760     
   1.7996400195988827E-005   4.1258662755141096     
   1.9329333527518128E-005   4.1241911282483521     
   2.0662266859047426E-005   4.1225166611111526     
   2.1995200190576724E-005   4.1208428738263718     
   2.3328133522106025E-005   4.1191697661179818     
   2.4661066853635322E-005   4.1174973377100654     
   2.5994000185164623E-005   4.1158255883268229     
   2.7326933516693921E-005   4.1141545176925591     
   2.8659866848223222E-005   4.1124841255316946     
   2.9992800179752523E-005   4.1108144115687617     
   3.1325733511281820E-005   4.1091453755284055     
   3.2658666842811125E-005   4.1074770171353823     
   3.3991600174340422E-005   4.1058093361145582     
   3.5324533505869720E-005   4.1041423321909125     
   3.6657466837399018E-005   4.1024760050895352     
   3.7990400168928315E-005   4.1008103545356338     
   3.9323333500457620E-005   4.0991453802545177     
   4.0656266831986917E-005   4.0974810819716128     
   4.1989200163516215E-005   4.0958174594124594     
   4.3322133495045513E-005   4.0941545123027021     
   4.4655066826574817E-005   4.0924922403681023     
   4.5988000158104115E-005   4.0908306433345327     
   4.7320933489633412E-005   4.0891697209279760     
   4.8653866821162710E-005   4.0875094728745243     
   4.9986800152692014E-005   4.0858498989003840     
   5.1319733484221312E-005   4.0841909987318710     
   5.2652666815750610E-005   4.0825327720954103     
   5.3985600147279914E-005   4.0808752187175443     
   5.5318533478809212E-005   4.0792183383249210     
   5.6651466810338509E-005   4.0775621306443002     
   5.7984400141867807E-005   4.0759065954025537     
   5.9317333473397111E-005   4.0742517323266636     
   6.0650266804926409E-005   4.0725975411437236     
   6.1983200136455713E-005   4.0709440215809360     
   6.3316133467985011E-005   4.0692911733656167     
   6.4649066799514309E-005   4.0676389962251935     
   6.5982000131043606E-005   4.0659874898871973     
   6.7314933462572904E-005   4.0643366540792787     
   6.8647866794102201E-005   4.0626864885291951     
   6.9980800125631499E-005   4.0610369929648114     
   7.1313733457160797E-005   4.0593881671141068     
   7.2646666788690108E-005   4.0577400107051735     
   7.3979600120219405E-005   4.0560925234662060     
   7.5312533451748703E-005   4.0544457051255165     
   7.6645466783278001E-005   4.0527995554115233     
   7.7978400114807298E-005   4.0511540740527581     
   7.9311333446336596E-005   4.0495092607778602     
   8.0644266777865894E-005   4.0478651153155800     
   8.1977200109395205E-005   4.0462216373947779     
   8.3310133440924502E-005   4.0445788267444254     
   8.4643066772453800E-005   4.0429366830936031     
   8.5976000103983098E-005   4.0412952061715020     
   8.7308933435512395E-005   4.0396543957074202     
   8.8641866767041693E-005   4.0380142514307709     
   8.9974800098570991E-005   4.0363747730710751     
   9.1307733430100288E-005   4.0347359603579598     
   9.2640666761629599E-005   4.0330978130211683     
   9.3973600093158897E-005   4.0314603307905488     
   9.5306533424688195E-005   4.0298235133960612     
   9.6639466756217492E-005   4.0281873605677747     
   9.7972400087746790E-005   4.0265518720358680     
   9.9305333419276087E-005   4.0249170475306295     
   1.0063826675080539E-004   4.0232828867824546     
   1.0197120008233470E-004   4.0216493895218521     
   1.0330413341386399E-004   4.0200165554794411     
   1.0463706674539329E-004   4.0183843843859437     
   1.0597000007692259E-004   4.0167528759721973     
   1.0730293340845189E-004   4.0151220299691470     
   1.0863586673998118E-004   4.0134918461078444     
   1.0996880007151048E-004   4.0118623241194555     
   1.1130173340303978E-004   4.0102334637352488     
   1.1263466673456909E-004   4.0086052646866088     
   1.1396760006609839E-004   4.0069777267050242     
   1.1530053339762769E-004   4.0053508495220953     
   1.1663346672915698E-004   4.0037246328695302     
   1.1796640006068628E-004   4.0020990764791460     
   1.1929933339221558E-004   4.0004741800828683     
   1.2063226672374488E-004   3.9988499434127331     
   1.2196520005527419E-004   3.9972263662008825     
   1.2329813338680349E-004   3.9956034481795717     
   1.2463106671833278E-004   3.9939811890811594     
   1.2596400004986208E-004   3.9923595886381169     
   1.2729693338139138E-004   3.9907386465830221     
   1.2862986671292068E-004   3.9891183626485631     
   1.2996280004444997E-004   3.9874987365675363     
   1.3129573337597927E-004   3.9858797680728424     
   1.3262866670750857E-004   3.9842614568974968     
   1.3396160003903787E-004   3.9826438027746192     
   1.3529453337056716E-004   3.9810268054374398     
   1.3662746670209646E-004   3.9794104646192960     
   1.3796040003362579E-004   3.9777947800536340     
   1.3929333336515508E-004   3.9761797514740076     
   1.4062626669668438E-004   3.9745653786140780     
   1.4195920002821368E-004   3.9729516612076177     
   1.4329213335974298E-004   3.9713385989885035     
   1.4462506669127227E-004   3.9697261916907243     
   1.4595800002280157E-004   3.9681144390483714     
   1.4729093335433087E-004   3.9665033407956507     
   1.4862386668586017E-004   3.9648928966668699     
   1.4995680001738946E-004   3.9632831063964491     
   1.5128973334891876E-004   3.9616739697189143     
   1.5262266668044806E-004   3.9600654863688991     
   1.5395560001197736E-004   3.9584576560811455     
   1.5528853334350666E-004   3.9568504785905012     
   1.5662146667503595E-004   3.9552439536319270     
   1.5795440000656528E-004   3.9536380809404830     
   1.5928733333809458E-004   3.9520328602513444     
   1.6062026666962387E-004   3.9504282912997901     
   1.6195320000115317E-004   3.9488243738212083     
   1.6328613333268247E-004   3.9472211075510928     
   1.6461906666421177E-004   3.9456184922250448     
   1.6595199999574106E-004   3.9440165275787749     
   1.6728493332727036E-004   3.9424152133481005     
   1.6861786665879966E-004   3.9408145492689428     
   1.6995079999032896E-004   3.9392145350773378     
   1.7128373332185825E-004   3.9376151705094191     
   1.7261666665338755E-004   3.9360164553014330     
   1.7394959998491685E-004   3.9344183891897355     
   1.7528253331644615E-004   3.9328209719107821     
   1.7661546664797544E-004   3.9312242032011420     
   1.7794839997950477E-004   3.9296280827974885     
   1.7928133331103407E-004   3.9280326104365999     
   1.8061426664256336E-004   3.9264377858553665     
   1.8194719997409266E-004   3.9248436087907819     
   1.8328013330562196E-004   3.9232500789799456     
   1.8461306663715126E-004   3.9216571961600653     
   1.8594599996868056E-004   3.9200649600684581     
   1.8727893330020985E-004   3.9184733704425421     
   1.8861186663173915E-004   3.9168824270198472     
   1.8994479996326845E-004   3.9152921295380061     
   1.9127773329479775E-004   3.9137024777347595     
   1.9261066662632704E-004   3.9121134713479555     
   1.9394359995785634E-004   3.9105251101155480     
   1.9527653328938564E-004   3.9089373937755956     
   1.9660946662091494E-004   3.9073503220662671     
   1.9794239995244426E-004   3.9057638947258337     
   1.9927533328397356E-004   3.9041781114926746     
   2.0060826661550286E-004   3.9025929721052752     
   2.0194119994703215E-004   3.9010084763022261     
   2.0327413327856145E-004   3.8994246238222261     
   2.0460706661009075E-004   3.8978414144040769     
   2.0593999994162005E-004   3.8962588477866906     
   2.0727293327314934E-004   3.8946769237090821     
   2.0860586660467864E-004   3.8930956419103731     
   2.0993879993620794E-004   3.8915150021297897     
   2.1127173326773724E-004   3.8899350041066678     
   2.1260466659926653E-004   3.8883556475804451     
   2.1393759993079583E-004   3.8867769322906649     
   2.1527053326232513E-004   3.8851988579769823     
   2.1660346659385443E-004   3.8836214243791511     
   2.1793639992538375E-004   3.8820446312370338     
   2.1926933325691305E-004   3.8804684782905983     
   2.2060226658844235E-004   3.8788929652799182     
   2.2193519991997165E-004   3.8773180919451722     
   2.2326813325150094E-004   3.8757438580266443     
   2.2460106658303024E-004   3.8741702632647264     
   2.2593399991455954E-004   3.8725973073999103     
   2.2726693324608884E-004   3.8710249901727996     
   2.2859986657761813E-004   3.8694533113240999     
   2.2993279990914743E-004   3.8678822705946199     
   2.3126573324067673E-004   3.8663118677252784     
   2.3259866657220603E-004   3.8647421024570963     
   2.3393159990373532E-004   3.8631729745312011     
   2.3526453323526462E-004   3.8616044836888239     
   2.3659746656679392E-004   3.8600366296713009     
   2.3793039989832324E-004   3.8584694122200767     
   2.3926333322985254E-004   3.8569028310766957     
   2.4059626656138184E-004   3.8553368859828101     
   2.4192919989291114E-004   3.8537715766801779     
   2.4326213322444043E-004   3.8522069029106598     
   2.4459506655596973E-004   3.8506428644162241     
   2.4592799988749903E-004   3.8490794609389392     
   2.4726093321902833E-004   3.8475166922209811     
   2.4859386655055762E-004   3.8459545580046335     
   2.4992679988208692E-004   3.8443930580322783     
   2.5125973321361622E-004   3.8428321920464077     
   2.5259266654514552E-004   3.8412719597896139     
   2.5392559987667482E-004   3.8397123610045987     
   2.5525853320820411E-004   3.8381533954341616     
   2.5659146653973341E-004   3.8365950628212140     
   2.5792439987126271E-004   3.8350373629087664     
   2.5925733320279201E-004   3.8334802954399354     
   2.6059026653432130E-004   3.8319238601579420     
   2.6192319986585060E-004   3.8303680568061109     
   2.6325613319737990E-004   3.8288128851278715     
   2.6458906652890920E-004   3.8272583448667583     
   2.6592199986043849E-004   3.8257044357664070     
   2.6725493319196779E-004   3.8241511575705607     
   2.6858786652349714E-004   3.8225985100230648     
   2.6992079985502644E-004   3.8210464928678687     
   2.7125373318655574E-004   3.8194951058490259     
   2.7258666651808504E-004   3.8179443487106952     
   2.7391959984961433E-004   3.8163942211971356     
   2.7525253318114363E-004   3.8148447230527154     
   2.7658546651267293E-004   3.8132958540219017     
   2.7791839984420223E-004   3.8117476138492670     
   2.7925133317573152E-004   3.8102000022794900     
   2.8058426650726082E-004   3.8086530190573487     
   2.8191719983879012E-004   3.8071066639277276     
   2.8325013317031942E-004   3.8055609366356151     
   2.8458306650184871E-004   3.8040158369261010     
   2.8591599983337801E-004   3.8024713645443793     
   2.8724893316490731E-004   3.8009275192357501     
   2.8858186649643661E-004   3.7993843007456127     
   2.8991479982796591E-004   3.7978417088194720     
   2.9124773315949520E-004   3.7962997432029360     
   2.9258066649102450E-004   3.7947584036417163     
   2.9391359982255380E-004   3.7932176898816286     
   2.9524653315408310E-004   3.7916776016685882     
   2.9657946648561239E-004   3.7901381387486173     
   2.9791239981714169E-004   3.7885993008678405     
   2.9924533314867099E-004   3.7870610877724835     
   3.0057826648020029E-004   3.7855234992088782     
   3.0191119981172958E-004   3.7839865349234563     
   3.0324413314325888E-004   3.7824501946627538     
   3.0457706647478818E-004   3.7809144781734094     
   3.0590999980631748E-004   3.7793793852021667     
   3.0724293313784677E-004   3.7778449154958698     
   3.0857586646937613E-004   3.7763110688014652     
   3.0990879980090542E-004   3.7747778448660028     
   3.1124173313243472E-004   3.7732452434366364     
   3.1257466646396402E-004   3.7717132642606219     
   3.1390759979549332E-004   3.7701819070853162     
   3.1524053312702261E-004   3.7686511716581825     
   3.1657346645855191E-004   3.7671210577267815     
   3.1790639979008121E-004   3.7655915650387786     
   3.1923933312161051E-004   3.7640626933419448     
   3.2057226645313981E-004   3.7625344423841480     
   3.2190519978466910E-004   3.7610068119133633     
   3.2323813311619840E-004   3.7594798016776649     
   3.2457106644772770E-004   3.7579534114252304     
   3.2590399977925700E-004   3.7564276409043398     
   3.2723693311078629E-004   3.7549024898633760     
   3.2856986644231559E-004   3.7533779580508217     
   3.2990279977384489E-004   3.7518540452152638     
   3.3123573310537419E-004   3.7503307511053912     
   3.3256866643690348E-004   3.7488080754699933     
   3.3390159976843278E-004   3.7472860180579635     
   3.3523453309996208E-004   3.7457645786182971     
   3.3656746643149138E-004   3.7442437569000884     
   3.3790039976302067E-004   3.7427235526525360     
   3.3923333309454997E-004   3.7412039656249401     
   3.4056626642607927E-004   3.7396849955667029     
   3.4189919975760857E-004   3.7381666422273288     
   3.4323213308913786E-004   3.7366489053564211     
   3.4456506642066716E-004   3.7351317847036873     
   3.4589799975219646E-004   3.7336152800189364     
   3.4723093308372576E-004   3.7320993910520777     
   3.4856386641525506E-004   3.7305841175531240     
   3.4989679974678441E-004   3.7290694592721878     
   3.5122973307831370E-004   3.7275554159594839     
   3.5256266640984300E-004   3.7260419873653263     
   3.5389559974137230E-004   3.7245291732401360     
   3.5522853307290160E-004   3.7230169733344303     
   3.5656146640443090E-004   3.7215053873988273     
   3.5789439973596019E-004   3.7199944151840505     
   3.5922733306748949E-004   3.7184840564409218     
   3.6056026639901879E-004   3.7169743109203646     
   3.6189319973054809E-004   3.7154651783734027     
   3.6322613306207738E-004   3.7139566585511639     
   3.6455906639360668E-004   3.7124487512048732     
   3.6589199972513598E-004   3.7109414560858607     
   3.6722493305666528E-004   3.7094347729455546     
   3.6855786638819457E-004   3.7079287015354820     
   3.6989079971972387E-004   3.7064232416072773     
   3.7122373305125317E-004   3.7049183929126701     
   3.7255666638278247E-004   3.7034141552034932     
   3.7388959971431176E-004   3.7019105282316795     
   3.7522253304584106E-004   3.7004075117492627     
   3.7655546637737036E-004   3.6989051055083775     
   3.7788839970889966E-004   3.6974033092612579     
   3.7922133304042895E-004   3.6959021227602418     
   3.8055426637195825E-004   3.6944015457577635     
   3.8188719970348755E-004   3.6929015780063605     
   3.8322013303501685E-004   3.6914022192586695     
   3.8455306636654615E-004   3.6899034692674300     
   3.8588599969807544E-004   3.6884053277854778     
   3.8721893302960474E-004   3.6869077945657533     
   3.8855186636113404E-004   3.6854108693612933     
   3.8988479969266339E-004   3.6839145519252376     
   3.9121773302419269E-004   3.6824188420108261     
   3.9255066635572199E-004   3.6809237393713965     
   3.9388359968725128E-004   3.6794292437603904     
   3.9521653301878058E-004   3.6779353549313458     
   3.9654946635030988E-004   3.6764420726379039     
   3.9788239968183918E-004   3.6749493966338029     
   3.9921533301336847E-004   3.6734573266728834     
   4.0054826634489777E-004   3.6719658625090852     
   4.0188119967642707E-004   3.6704750038964478     
   4.0321413300795637E-004   3.6689847505891109     
   4.0454706633948566E-004   3.6674951023413125     
   4.0587999967101496E-004   3.6660060589073935     
   4.0721293300254426E-004   3.6645176200417908     
   4.0854586633407356E-004   3.6630297854990439     
   4.0987879966560285E-004   3.6615425550337912     
   4.1121173299713215E-004   3.6600559284007699     
   4.1254466632866145E-004   3.6585699053548173     
   4.1387759966019075E-004   3.6570844856508709     
   4.1521053299172004E-004   3.6555996690439669     
   4.1654346632324934E-004   3.6541154552892405     
   4.1787639965477864E-004   3.6526318441419283     
   4.1920933298630794E-004   3.6511488353573633     
   4.2054226631783724E-004   3.6496664286909808     
   4.2187519964936653E-004   3.6481846238983140     
   4.2320813298089583E-004   3.6467034207349935     
   4.2454106631242513E-004   3.6452228189567535     
   4.2587399964395443E-004   3.6437428183194238     
   4.2720693297548372E-004   3.6422634185789340     
   4.2853986630701302E-004   3.6407846194913147     
   4.2987279963854237E-004   3.6393064208126926     
   4.3120573297007167E-004   3.6378288222992956     
   4.3253866630160097E-004   3.6363518237074506     
   4.3387159963313027E-004   3.6348754247935817     
   4.3520453296465956E-004   3.6333996253142131     
   4.3653746629618886E-004   3.6319244250259675     
   4.3787039962771816E-004   3.6304498236855678     
   4.3920333295924746E-004   3.6289758210498322     
   4.4053626629077675E-004   3.6275024168756813     
   4.4186919962230605E-004   3.6260296109201335     
   4.4320213295383535E-004   3.6245574029403049     
   4.4453506628536465E-004   3.6230857926934106     
   4.4586799961689394E-004   3.6216147799367637     
   4.4720093294842324E-004   3.6201443644277775     
   4.4853386627995254E-004   3.6186745459239620     
   4.4986679961148184E-004   3.6172053241829265     
   4.5119973294301113E-004   3.6157366989623791     
   4.5253266627454043E-004   3.6142686700201265     
   4.5386559960606973E-004   3.6128012371140703     
   4.5519853293759903E-004   3.6113344000022156     
   4.5653146626912833E-004   3.6098681584426631     
   4.5786439960065762E-004   3.6084025121936110     
   4.5919733293218692E-004   3.6069374610133571     
   4.6053026626371622E-004   3.6054730046602961     
   4.6186319959524552E-004   3.6040091428929224     
   4.6319613292677481E-004   3.6025458754698270     
   4.6452906625830411E-004   3.6010832021496997     
   4.6586199958983341E-004   3.5996211226913277     
   4.6719493292136271E-004   3.5981596368535964     
   4.6852786625289200E-004   3.5966987443954901     
   4.6986079958442136E-004   3.5952384450760899     
   4.7119373291595065E-004   3.5937787386545739     
   4.7252666624747995E-004   3.5923196248902198     
   4.7385959957900925E-004   3.5908611035424007     
   4.7519253291053855E-004   3.5894031743705908     
   4.7652546624206784E-004   3.5879458371343596     
   4.7785839957359714E-004   3.5864890915933718     
   4.7919133290512644E-004   3.5850329375073975     
   4.8052426623665574E-004   3.5835773746362953     
   4.8185719956818503E-004   3.5821224027400267     
   4.8319013289971433E-004   3.5806680215786493     
   4.8452306623124363E-004   3.5792142309123185     
   4.8585599956277293E-004   3.5777610305012861     
   4.8718893289430223E-004   3.5763084201059026     
   4.8852186622583152E-004   3.5748563994866140     
   4.8985479955736082E-004   3.5734049684039637     
   4.9118773288889012E-004   3.5719541266185963     
   4.9252066622041942E-004   3.5705038738912487     
   4.9385359955194871E-004   3.5690542099827565     
   4.9518653288347801E-004   3.5676051346540536     
   4.9651946621500731E-004   3.5661566476661690     
   4.9785239954653661E-004   3.5647087487802289     
   4.9918533287806590E-004   3.5632614377574603     
   5.0051826620959520E-004   3.5618147143591816     
   5.0185119954112450E-004   3.5603685783468118     
   5.0318413287265380E-004   3.5589230294818650     
   5.0451706620418309E-004   3.5574780675259530     
   5.0584999953571239E-004   3.5560336922407854     
   5.0718293286724169E-004   3.5545899033881647     
   5.0851586619877099E-004   3.5531467007299948     
   5.0984879953030028E-004   3.5517040840282741     
   5.1118173286182958E-004   3.5502620530450959     
   5.1251466619335888E-004   3.5488206075426545     
   5.1384759952488818E-004   3.5473797472832356     
   5.1518053285641748E-004   3.5459394720292265     
   5.1651346618794677E-004   3.5444997815431063     
   5.1784639951947607E-004   3.5430606755874536     
   5.1917933285100537E-004   3.5416221539249433     
   5.2051226618253467E-004   3.5401842163183441     
   5.2184519951406396E-004   3.5387468625305236     
   5.2317813284559326E-004   3.5373100923244452     
   5.2451106617712256E-004   3.5358739054631685     
   5.2584399950865186E-004   3.5344383017098475     
   5.2717693284018115E-004   3.5330032808277347     
   5.2850986617171045E-004   3.5315688425801790     
   5.2984279950323975E-004   3.5301349867306206     
   5.3117573283476916E-004   3.5287017130426039     
   5.3250866616629845E-004   3.5272690212797628     
   5.3384159949782775E-004   3.5258369112058272     
   5.3517453282935705E-004   3.5244053825846278     
   5.3650746616088635E-004   3.5229744351800880     
   5.3784039949241564E-004   3.5215440687562252     
   5.3917333282394494E-004   3.5201142830771577     
   5.4050626615547424E-004   3.5186850779070942     
   5.4183919948700354E-004   3.5172564530103423     
   5.4317213281853283E-004   3.5158284081513052     
   5.4450506615006213E-004   3.5144009430944796     
   5.4583799948159143E-004   3.5129740576044615     
   5.4717093281312073E-004   3.5115477514459377     
   5.4850386614465002E-004   3.5101220243836950     
   5.4983679947617932E-004   3.5086968761826132     
   5.5116973280770862E-004   3.5072723066076676     
   5.5250266613923792E-004   3.5058483154239304     
   5.5383559947076721E-004   3.5044249023965683     
   5.5516853280229651E-004   3.5030020672908435     
   5.5650146613382581E-004   3.5015798098721125     
   5.5783439946535511E-004   3.5001581299058264     
   5.5916733279688441E-004   3.4987370271575382     
   5.6050026612841370E-004   3.4973165013928855     
   5.6183319945994300E-004   3.4958965523776091     
   5.6316613279147230E-004   3.4944771798775416     
   5.6449906612300160E-004   3.4930583836586124     
   5.6583199945453089E-004   3.4916401634868435     
   5.6716493278606019E-004   3.4902225191283547     
   5.6849786611758949E-004   3.4888054503493571     
   5.6983079944911879E-004   3.4873889569161616     
   5.7116373278064808E-004   3.4859730385951693     
   5.7249666611217738E-004   3.4845576951528798     
   5.7382959944370668E-004   3.4831429263558848     
   5.7516253277523598E-004   3.4817287319708732     
   5.7649546610676527E-004   3.4803151117646247     
   5.7782839943829457E-004   3.4789020655040193     
   5.7916133276982387E-004   3.4774895929560259     
   5.8049426610135317E-004   3.4760776938877131     
   5.8182719943288246E-004   3.4746663680662406     
   5.8316013276441176E-004   3.4732556152588638     
   5.8449306609594106E-004   3.4718454352329324     
   5.8582599942747036E-004   3.4704358277558920     
   5.8715893275899966E-004   3.4690267925952800     
   5.8849186609052895E-004   3.4676183295187299     
   5.8982479942205825E-004   3.4662104382939680     
   5.9115773275358755E-004   3.4648031186888182     
   5.9249066608511685E-004   3.4633963704711963     
   5.9382359941664614E-004   3.4619901934091102     
   5.9515653274817544E-004   3.4605845872706666     
   5.9648946607970474E-004   3.4591795518240627     
   5.9782239941123404E-004   3.4577750868375929     
   5.9915533274276333E-004   3.4563711920796436     
   6.0048826607429263E-004   3.4549678673186932     
   6.0182119940582193E-004   3.4535651123233202     
   6.0315413273735123E-004   3.4521629268621905     
   6.0448706606888052E-004   3.4507613107040678     
   6.0581999940040982E-004   3.4493602636178093     
   6.0715293273193912E-004   3.4479597853723658     
   6.0848586606346842E-004   3.4465598757367797     
   6.0981879939499772E-004   3.4451605344801899     
   6.1115173272652712E-004   3.4437617613718290     
   6.1248466605805642E-004   3.4423635561810211     
   6.1381759938958572E-004   3.4409659186771857     
   6.1515053272111501E-004   3.4395688486298370     
   6.1648346605264431E-004   3.4381723458085793     
   6.1781639938417361E-004   3.4367764099831128     
   6.1914933271570291E-004   3.4353810409232328     
   6.2048226604723220E-004   3.4339862383988242     
   6.2181519937876150E-004   3.4325920021798666     
   6.2314813271029080E-004   3.4311983320364350     
   6.2448106604182010E-004   3.4298052277386963     
   6.2581399937334939E-004   3.4284126890569113     
   6.2714693270487869E-004   3.4270207157614330     
   6.2847986603640799E-004   3.4256293076227067     
   6.2981279936793729E-004   3.4242384644112751     
   6.3114573269946659E-004   3.4228481858977693     
   6.3247866603099588E-004   3.4214584718529175     
   6.3381159936252518E-004   3.4200693220475378     
   6.3514453269405448E-004   3.4186807362525431     
   6.3647746602558378E-004   3.4172927142389380     
   6.3781039935711307E-004   3.4159052557778220     
   6.3914333268864237E-004   3.4145183606403866     
   6.4047626602017167E-004   3.4131320285979148     
   6.4180919935170097E-004   3.4117462594217849     
   6.4314213268323026E-004   3.4103610528834665     
   6.4447506601475956E-004   3.4089764087545218     
   6.4580799934628886E-004   3.4075923268066077     
   6.4714093267781816E-004   3.4062088068114700     
   6.4847386600934745E-004   3.4048258485409524     
   6.4980679934087675E-004   3.4034434517669876     
   6.5113973267240605E-004   3.4020616162616002     
   6.5247266600393535E-004   3.4006803417969098     
   6.5380559933546465E-004   3.3992996281451284     
   6.5513853266699394E-004   3.3979194750785586     
   6.5647146599852324E-004   3.3965398823695963     
   6.5780439933005254E-004   3.3951608497907313     
   6.5913733266158184E-004   3.3937823771145434     
   6.6047026599311113E-004   3.3924044641137066     
   6.6180319932464043E-004   3.3910271105609864     
   6.6313613265616973E-004   3.3896503162292397     
   6.6446906598769903E-004   3.3882740808914171     
   6.6580199931922832E-004   3.3868984043205623     
   6.6713493265075762E-004   3.3855232862898061     
   6.6846786598228692E-004   3.3841487265723780     
   6.6980079931381622E-004   3.3827747249415947     
   6.7113373264534551E-004   3.3814012811708687     
   6.7246666597687481E-004   3.3800283950337007     
   6.7379959930840411E-004   3.3786560663036873     
   6.7513253263993341E-004   3.3772842947545128     
   6.7646546597146270E-004   3.3759130801599557     
   6.7779839930299200E-004   3.3745424222938878     
   6.7913133263452130E-004   3.3731723209302698     
   6.8046426596605060E-004   3.3718027758431570     
   6.8179719929757990E-004   3.3704337868066929     
   6.8313013262910919E-004   3.3690653535951149     
   6.8446306596063849E-004   3.3676974759827534     
   6.8579599929216779E-004   3.3663301537440282     
   6.8712893262369709E-004   3.3649633866534496     
   6.8846186595522638E-004   3.3635971744856250     
   6.8979479928675568E-004   3.3622315170152461     
   6.9112773261828498E-004   3.3608664140171016     
   6.9246066594981438E-004   3.3595018652660680     
   6.9379359928134368E-004   3.3581378705371159     
   6.9512653261287298E-004   3.3567744296053057     
   6.9645946594440228E-004   3.3554115422457902     
   6.9779239927593158E-004   3.3540492082338118     
   6.9912533260746087E-004   3.3526874273447049     
   7.0045826593899017E-004   3.3513261993538963     
   7.0179119927051947E-004   3.3499655240369037     
   7.0312413260204877E-004   3.3486054011693356     
   7.0445706593357806E-004   3.3472458305268886     
   7.0578999926510736E-004   3.3458868118853560     
   7.0712293259663666E-004   3.3445283450206169     
   7.0845586592816596E-004   3.3431704297086462     
   7.0978879925969525E-004   3.3418130657255065     
   7.1112173259122455E-004   3.3404562528473503     
   7.1245466592275385E-004   3.3390999908504244     
   7.1378759925428315E-004   3.3377442795110643     
   7.1512053258581244E-004   3.3363891186056986     
   7.1645346591734174E-004   3.3350345079108425     
   7.1778639924887104E-004   3.3336804472031050     
   7.1911933258040034E-004   3.3323269362591867     
   7.2045226591192963E-004   3.3309739748558753     
   7.2178519924345893E-004   3.3296215627700527     
   7.2311813257498823E-004   3.3282696997786894     
   7.2445106590651753E-004   3.3269183856588462     
   7.2578399923804683E-004   3.3255676201876749     
   7.2711693256957612E-004   3.3242174031424199     
   7.2844986590110542E-004   3.3228677343004120     
   7.2978279923263472E-004   3.3215186134390762     
   7.3111573256416402E-004   3.3201700403359244     
   7.3244866589569331E-004   3.3188220147685636     
   7.3378159922722261E-004   3.3174745365146836     
   7.3511453255875191E-004   3.3161276053520741     
   7.3644746589028121E-004   3.3147812210586061     
   7.3778039922181050E-004   3.3134353834122465     
   7.3911333255333980E-004   3.3120900921910494     
   7.4044626588486910E-004   3.3107453471731612     
   7.4177919921639840E-004   3.3094011481368160     
   7.4311213254792769E-004   3.3080574948603401     
   7.4444506587945699E-004   3.3067143871221489     
   7.4577799921098629E-004   3.3053718247007464     
   7.4711093254251559E-004   3.3040298073747305     
   7.4844386587404488E-004   3.3026883349227831     
   7.4977679920557418E-004   3.3013474071236812     
   7.5110973253710348E-004   3.3000070237562902     
   7.5244266586863278E-004   3.2986671845995637     
   7.5377559920016208E-004   3.2973278894325451     
   7.5510853253169137E-004   3.2959891380343702     
   7.5644146586322067E-004   3.2946509301842619     
   7.5777439919474997E-004   3.2933132656615349     
   7.5910733252627927E-004   3.2919761442455902     
   7.6044026585780856E-004   3.2906395657159218     
   7.6177319918933786E-004   3.2893035298521109     
   7.6310613252086716E-004   3.2879680364338304     
   7.6443906585239646E-004   3.2866330852408381     
   7.6577199918392575E-004   3.2852986760529888     
   7.6710493251545505E-004   3.2839648086502207     
   7.6843786584698435E-004   3.2826314828125609     
   7.6977079917851365E-004   3.2812986983201298     
   7.7110373251004294E-004   3.2799664549531360     
   7.7243666584157235E-004   3.2786347524918757     
   7.7376959917310165E-004   3.2773035907167336     
   7.7510253250463095E-004   3.2759729694081869     
   7.7643546583616024E-004   3.2746428883468002     
   7.7776839916768954E-004   3.2733133473132252     
   7.7910133249921884E-004   3.2719843460882068     
   7.8043426583074814E-004   3.2706558844525748     
   7.8176719916227743E-004   3.2693279621872517     
   7.8310013249380673E-004   3.2680005790732460     
   7.8443306582533603E-004   3.2666737348916564     
   7.8576599915686533E-004   3.2653474294236702     
   7.8709893248839462E-004   3.2640216624505638     
   7.8843186581992392E-004   3.2626964337537023     
   7.8976479915145322E-004   3.2613717431145393     
   7.9109773248298252E-004   3.2600475903146169     
   7.9243066581451181E-004   3.2587239751355677     
   7.9376359914604111E-004   3.2574008973591106     
   7.9509653247757041E-004   3.2560783567670541     
   7.9642946580909971E-004   3.2547563531412962     
   7.9776239914062901E-004   3.2534348862638214     
   7.9909533247215830E-004   3.2521139559167040     
   8.0042826580368760E-004   3.2507935618821069     
   8.0176119913521690E-004   3.2494737039422827     
   8.0309413246674620E-004   3.2481543818795688     
   8.0442706579827549E-004   3.2468355954763930     
   8.0575999912980479E-004   3.2455173445152741     
   8.0709293246133409E-004   3.2441996287788144     
   8.0842586579286339E-004   3.2428824480497065     
   8.0975879912439268E-004   3.2415658021107330     
   8.1109173245592198E-004   3.2402496907447609     
   8.1242466578745128E-004   3.2389341137347505     
   8.1375759911898058E-004   3.2376190708637447     
   8.1509053245050987E-004   3.2363045619148783     
   8.1642346578203917E-004   3.2349905866713731     
   8.1775639911356847E-004   3.2336771449165376     
   8.1908933244509777E-004   3.2323642364337708     
   8.2042226577662707E-004   3.2310518610065579     
   8.2175519910815636E-004   3.2297400184184717     
   8.2308813243968566E-004   3.2284287084531740     
   8.2442106577121496E-004   3.2271179308944142     
   8.2575399910274426E-004   3.2258076855260289     
   8.2708693243427355E-004   3.2244979721319429     
   8.2841986576580285E-004   3.2231887904961689     
   8.2975279909733215E-004   3.2218801404028063     
   8.3108573242886145E-004   3.2205720216360438     
   8.3241866576039074E-004   3.2192644339801575     
   8.3375159909192004E-004   3.2179573772195087     
   8.3508453242344934E-004   3.2166508511385490     
   8.3641746575497864E-004   3.2153448555218160     
   8.3775039908650793E-004   3.2140393901539359     
   8.3908333241803723E-004   3.2127344548196208     
   8.4041626574956653E-004   3.2114300493036732     
   8.4174919908109583E-004   3.2101261733909783     
   8.4308213241262512E-004   3.2088228268665135     
   8.4441506574415442E-004   3.2075200095153389     
   8.4574799907568372E-004   3.2062177211226053     
   8.4708093240721302E-004   3.2049159614735503     
   8.4841386573874232E-004   3.2036147303534976     
   8.4974679907027161E-004   3.2023140275478590     
   8.5107973240180091E-004   3.2010138528421321     
   8.5241266573333021E-004   3.1997142060219028     
   8.5374559906485961E-004   3.1984150868728434     
   8.5507853239638891E-004   3.1971164951807136     
   8.5641146572791821E-004   3.1958184307313600     
   8.5774439905944751E-004   3.1945208933107159     
   8.5907733239097680E-004   3.1932238827048027     
   8.6041026572250610E-004   3.1919273986997267     
   8.6174319905403540E-004   3.1906314410816821     
   8.6307613238556470E-004   3.1893360096369503     
   8.6440906571709400E-004   3.1880411041518992     
   8.6574199904862329E-004   3.1867467244129823     
   8.6707493238015259E-004   3.1854528702067424     
   8.6840786571168189E-004   3.1841595413198056     
   8.6974079904321119E-004   3.1828667375388879     
   8.7107373237474048E-004   3.1815744586507892     
   8.7240666570626978E-004   3.1802827044423982     
   8.7373959903779908E-004   3.1789914747006875     
   8.7507253236932838E-004   3.1777007692127195     
   8.7640546570085767E-004   3.1764105877656399     
   8.7773839903238697E-004   3.1751209301466825     
   8.7907133236391627E-004   3.1738317961431681     
   8.8040426569544557E-004   3.1725431855425033     
   8.8173719902697486E-004   3.1712550981321788     
   8.8307013235850416E-004   3.1699675336997744     
   8.8440306569003346E-004   3.1686804920329550     
   8.8573599902156276E-004   3.1673939729194731     
   8.8706893235309205E-004   3.1661079761471651     
   8.8840186568462135E-004   3.1648225015039544     
   8.8973479901615065E-004   3.1635375487778505     
   8.9106773234767995E-004   3.1622531177569511     
   8.9240066567920925E-004   3.1609692082294361     
   8.9373359901073854E-004   3.1596858199835745     
   8.9506653234226784E-004   3.1584029528077182     
   8.9639946567379714E-004   3.1571206064903103     
   8.9773239900532644E-004   3.1558387808198733     
   8.9906533233685573E-004   3.1545574755850203     
   9.0039826566838503E-004   3.1532766905744483     
   9.0173119899991433E-004   3.1519964255769399     
   9.0306413233144363E-004   3.1507166803813642     
   9.0439706566297292E-004   3.1494374547766770     
   9.0572999899450222E-004   3.1481587485519169     
   9.0706293232603152E-004   3.1468805614962112     
   9.0839586565756082E-004   3.1456028933987694     
   9.0972879898909011E-004   3.1443257440488912     
   9.1106173232061941E-004   3.1430491132359584     
   9.1239466565214871E-004   3.1417730007494380     
   9.1372759898367801E-004   3.1404974063788837     
   9.1506053231520730E-004   3.1392223299139368     
   9.1639346564673660E-004   3.1379477711443196     
   9.1772639897826590E-004   3.1366737298598433     
   9.1905933230979520E-004   3.1354002058504031     
   9.2039226564132450E-004   3.1341271989059791     
   9.2172519897285379E-004   3.1328547088166356     
   9.2305813230438309E-004   3.1315827353725272     
   9.2439106563591239E-004   3.1303112783638869     
   9.2572399896744169E-004   3.1290403375810376     
   9.2705693229897098E-004   3.1277699128143865     
   9.2838986563050028E-004   3.1265000038544231     
   9.2972279896202958E-004   3.1252306104917262     
   9.3105573229355888E-004   3.1239617325169551     
   9.3238866562508817E-004   3.1226933697208605     
   9.3372159895661758E-004   3.1214255218942695     
   9.3505453228814688E-004   3.1201581888281025     
   9.3638746561967618E-004   3.1188913703133574     
   9.3772039895120547E-004   3.1176250661411249     
   9.3905333228273477E-004   3.1163592761025720     
   9.4038626561426407E-004   3.1150939999889578     
   9.4171919894579337E-004   3.1138292375916210     
   9.4305213227732266E-004   3.1125649887019882     
   9.4438506560885196E-004   3.1113012531115674     
   9.4571799894038126E-004   3.1100380306119573     
   9.4705093227191056E-004   3.1087753209948334     
   9.4838386560343985E-004   3.1075131240519620     
   9.4971679893496915E-004   3.1062514395751908     
   9.5104973226649845E-004   3.1049902673564533     
   9.5238266559802775E-004   3.1037296071877671     
   9.5371559892955704E-004   3.1024694588612327     
   9.5504853226108634E-004   3.1012098221690372     
   9.5638146559261564E-004   3.0999506969034516     
   9.5771439892414494E-004   3.0986920828568314     
   9.5904733225567424E-004   3.0974339798216151     
   9.6038026558720353E-004   3.0961763875903272     
   9.6171319891873283E-004   3.0949193059555746     
   9.6304613225026213E-004   3.0936627347100503     
   9.6437906558179143E-004   3.0924066736465297     
   9.6571199891332072E-004   3.0911511225578745     
   9.6704493224485002E-004   3.0898960812370277     
   9.6837786557637932E-004   3.0886415494770167     
   9.6971079890790862E-004   3.0873875270709585     
   9.7104373223943791E-004   3.0861340138120470     
   9.7237666557096721E-004   3.0848810094935617     
   9.7370959890249651E-004   3.0836285139088684     
   9.7504253223402581E-004   3.0823765268514149     
   9.7637546556555510E-004   3.0811250481147350     
   9.7770839889708451E-004   3.0798740774924420     
   9.7904133222861370E-004   3.0786236147782389     
   9.8037426556014289E-004   3.0773736597659065     
   9.8170719889167229E-004   3.0761242122493142     
   9.8304013222320170E-004   3.0748752720224122     
   9.8437306555473089E-004   3.0736268388792354     
   9.8570599888626030E-004   3.0723789126139018     
   9.8703893221778949E-004   3.0711314930206131     
   9.8837186554931889E-004   3.0698845798936558     
   9.8970479888084808E-004   3.0686381730273982     
   9.9103773221237749E-004   3.0673922722162925     
   9.9237066554390668E-004   3.0661468772548748     
   9.9370359887543608E-004   3.0649019879377666     
   9.9503653220696527E-004   3.0636576040596668     
   9.9636946553849468E-004   3.0624137254153641     
   9.9770239887002387E-004   3.0611703517997260     
   9.9903533220155327E-004   3.0599274830077081     
   1.0003682655330825E-003   3.0586851188343447     
   1.0017011988646119E-003   3.0574432590747538     
   1.0030341321961411E-003   3.0562019035241392     
   1.0043670655276705E-003   3.0549610519777870     
   1.0056999988591997E-003   3.0537207042310643     
   1.0070329321907291E-003   3.0524808600794229     
   1.0083658655222582E-003   3.0512415193183990     
   1.0096987988537877E-003   3.0500026817436092     
   1.0110317321853168E-003   3.0487643471507546     
   1.0123646655168462E-003   3.0475265153356195     
   1.0136975988483754E-003   3.0462891860940684     
   1.0150305321799048E-003   3.0450523592220531     
   1.0163634655114340E-003   3.0438160345156047     
   1.0176963988429634E-003   3.0425802117708391     
   1.0190293321744926E-003   3.0413448907839538     
   1.0203622655060220E-003   3.0401100713512292     
   1.0216951988375512E-003   3.0388757532690298     
   1.0230281321690806E-003   3.0376419363338010     
   1.0243610655006098E-003   3.0364086203420708     
   1.0256939988321392E-003   3.0351758050904505     
   1.0270269321636684E-003   3.0339434903756355     
   1.0283598654951978E-003   3.0327116759944013     
   1.0296927988267270E-003   3.0314803617436072     
   1.0310257321582564E-003   3.0302495474201940     
   1.0323586654897856E-003   3.0290192328211862     
   1.0336915988213150E-003   3.0277894177436897     
   1.0350245321528442E-003   3.0265601019848942     
   1.0363574654843736E-003   3.0253312853420686     
   1.0376903988159028E-003   3.0241029676125675     
   1.0390233321474322E-003   3.0228751485938270     
   1.0403562654789614E-003   3.0216478280833647     
   1.0416891988104908E-003   3.0204210058787795     
   1.0430221321420200E-003   3.0191946817777557     
   1.0443550654735494E-003   3.0179688555780553     
   1.0456879988050786E-003   3.0167435270775278     
   1.0470209321366080E-003   3.0155186960740976     
   1.0483538654681372E-003   3.0142943623657796     
   1.0496867987996666E-003   3.0130705257506629     
   1.0510197321311958E-003   3.0118471860269245     
   1.0523526654627252E-003   3.0106243429928194     
   1.0536855987942544E-003   3.0094019964466874     
   1.0550185321257838E-003   3.0081801461869482     
   1.0563514654573132E-003   3.0069587920121035     
   1.0576843987888424E-003   3.0057379337207379     
   1.0590173321203718E-003   3.0045175711115166     
   1.0603502654519010E-003   3.0032977039831881     
   1.0616831987834304E-003   3.0020783321345803     
   1.0630161321149596E-003   3.0008594553646040     
   1.0643490654464890E-003   2.9996410734722545     
   1.0656819987780182E-003   2.9984231862566029     
   1.0670149321095476E-003   2.9972057935168053     
   1.0683478654410767E-003   2.9959888950521001     
   1.0696807987726062E-003   2.9947724906618047     
   1.0710137321041353E-003   2.9935565801453219     
   1.0723466654356648E-003   2.9923411633021302     
   1.0736795987671939E-003   2.9911262399317957     
   1.0750125320987233E-003   2.9899118098339592     
   1.0763454654302525E-003   2.9886978728083506     
   1.0776783987617819E-003   2.9874844286547741     
   1.0790113320933111E-003   2.9862714771731200     
   1.0803442654248405E-003   2.9850590181633572     
   1.0816771987563697E-003   2.9838470514255362     
   1.0830101320878991E-003   2.9826355767597885     
   1.0843430654194283E-003   2.9814245939663300     
   1.0856759987509577E-003   2.9802141028454523     
   1.0870089320824869E-003   2.9790041031975325     
   1.0883418654140163E-003   2.9777945948230258     
   1.0896747987455455E-003   2.9765855775224712     
   1.0910077320770749E-003   2.9753770510964852     
   1.0923406654086041E-003   2.9741690153457689     
   1.0936735987401335E-003   2.9729614700711022     
   1.0950065320716627E-003   2.9717544150733453     
   1.0963394654031921E-003   2.9705478501534430     
   1.0976723987347213E-003   2.9693417751124147     
   1.0990053320662507E-003   2.9681361897513661     
   1.1003382653977799E-003   2.9669310938714819     
   1.1016711987293093E-003   2.9657264872740261     
   1.1030041320608385E-003   2.9645223697603451     
   1.1043370653923679E-003   2.9633187411318658     
   1.1056699987238971E-003   2.9621156011900940     
   1.1070029320554265E-003   2.9609129497366200     
   1.1083358653869557E-003   2.9597107865731092     
   1.1096687987184851E-003   2.9585091115013125     
   1.1110017320500143E-003   2.9573079243230573     
   1.1123346653815437E-003   2.9561072248402556     
   1.1136675987130729E-003   2.9549070128548958     
   1.1150005320446023E-003   2.9537072881690491     
   1.1163334653761315E-003   2.9525080505848660     
   1.1176663987076609E-003   2.9513092999045782     
   1.1189993320391901E-003   2.9501110359304992     
   1.1203322653707195E-003   2.9489132584650162     
   1.1216651987022487E-003   2.9477159673106055     
   1.1229981320337781E-003   2.9465191622698175     
   1.1243310653653072E-003   2.9453228431452843     
   1.1256639986968367E-003   2.9441270097397192     
   1.1269969320283658E-003   2.9429316618559151     
   1.1283298653598953E-003   2.9417367992967440     
   1.1296627986914244E-003   2.9405424218651599     
   1.1309957320229538E-003   2.9393485293641928     
   1.1323286653544830E-003   2.9381551215969588     
   1.1336615986860124E-003   2.9369621983666492     
   1.1349945320175418E-003   2.9357697594765351     
   1.1363274653490710E-003   2.9345778047299720     
   1.1376603986806004E-003   2.9333863339303901     
   1.1389933320121296E-003   2.9321953468813011     
   1.1403262653436590E-003   2.9310048433862987     
   1.1416591986751882E-003   2.9298148232490528     
   1.1429921320067176E-003   2.9286252862733155     
   1.1443250653382468E-003   2.9274362322629179     
   1.1456579986697762E-003   2.9262476610217698     
   1.1469909320013054E-003   2.9250595723538630     
   1.1483238653328348E-003   2.9238719660632664     
   1.1496567986643640E-003   2.9226848419541294     
   1.1509897319958934E-003   2.9214981998306810     
   1.1523226653274226E-003   2.9203120394972308     
   1.1536555986589520E-003   2.9191263607581650     
   1.1549885319904812E-003   2.9179411634179506     
   1.1563214653220106E-003   2.9167564472811360     
   1.1576543986535398E-003   2.9155722121523464     
   1.1589873319850692E-003   2.9143884578362864     
   1.1603202653165984E-003   2.9132051841377411     
   1.1616531986481278E-003   2.9120223908615759     
   1.1629861319796570E-003   2.9108400778127317     
   1.1643190653111864E-003   2.9096582447962329     
   1.1656519986427156E-003   2.9084768916171790     
   1.1669849319742450E-003   2.9072960180807512     
   1.1683178653057742E-003   2.9061156239922097     
   1.1696507986373036E-003   2.9049357091568937     
   1.1709837319688328E-003   2.9037562733802207     
   1.1723166653003622E-003   2.9025773164676862     
   1.1736495986318914E-003   2.9013988382248681     
   1.1749825319634208E-003   2.9002208384574195     
   1.1763154652949500E-003   2.8990433169710745     
   1.1776483986264794E-003   2.8978662735716454     
   1.1789813319580086E-003   2.8966897080650247     
   1.1803142652895380E-003   2.8955136202571814     
   1.1816471986210672E-003   2.8943380099541662     
   1.1829801319525966E-003   2.8931628769621032     
   1.1843130652841258E-003   2.8919882210872028     
   1.1856459986156552E-003   2.8908140421357476     
   1.1869789319471843E-003   2.8896403399141013     
   1.1883118652787138E-003   2.8884671142287082     
   1.1896447986102429E-003   2.8872943648860878     
   1.1909777319417723E-003   2.8861220916928385     
   1.1923106652733015E-003   2.8849502944556407     
   1.1936435986048309E-003   2.8837789729812497     
   1.1949765319363601E-003   2.8826081270765007     
   1.1963094652678895E-003   2.8814377565483071     
   1.1976423985994187E-003   2.8802678612036607     
   1.1989753319309481E-003   2.8790984408496314     
   1.2003082652624773E-003   2.8779294952933681     
   1.2016411985940067E-003   2.8767610243420965     
   1.2029741319255359E-003   2.8755930278031236     
   1.2043070652570653E-003   2.8744255054838312     
   1.2056399985885945E-003   2.8732584571916808     
   1.2069729319201239E-003   2.8720918827342135     
   1.2083058652516531E-003   2.8709257819190448     
   1.2096387985831825E-003   2.8697601545538722     
   1.2109717319147117E-003   2.8685950004464709     
   1.2123046652462411E-003   2.8674303194046895     
   1.2136375985777703E-003   2.8662661112364605     
   1.2149705319092997E-003   2.8651023757497920     
   1.2163034652408291E-003   2.8639391127527691     
   1.2176363985723583E-003   2.8627763220535560     
   1.2189693319038877E-003   2.8616140034603945     
   1.2203022652354169E-003   2.8604521567816041     
   1.2216351985669463E-003   2.8592907818255830     
   1.2229681318984755E-003   2.8581298784008062     
   1.2243010652300049E-003   2.8569694463158251     
   1.2256339985615341E-003   2.8558094853792726     
   1.2269669318930635E-003   2.8546499953998570     
   1.2282998652245927E-003   2.8534909761863623     
   1.2296327985561221E-003   2.8523324275476551     
   1.2309657318876513E-003   2.8511743492926751     
   1.2322986652191807E-003   2.8500167412304407     
   1.2336315985507099E-003   2.8488596031700504     
   1.2349645318822393E-003   2.8477029349206773     
   1.2362974652137685E-003   2.8465467362915717     
   1.2376303985452979E-003   2.8453910070920641     
   1.2389633318768271E-003   2.8442357471315605     
   1.2402962652083565E-003   2.8430809562195427     
   1.2416291985398857E-003   2.8419266341655742     
   1.2429621318714151E-003   2.8407727807792922     
   1.2442950652029443E-003   2.8396193958704123     
   1.2456279985344737E-003   2.8384664792487286     
   1.2469609318660028E-003   2.8373140307241105     
   1.2482938651975323E-003   2.8361620501065046     
   1.2496267985290614E-003   2.8350105372059353     
   1.2509597318605908E-003   2.8338594918325071     
   1.2522926651921200E-003   2.8327089137963961     
   1.2536255985236494E-003   2.8315588029078582     
   1.2549585318551786E-003   2.8304091589772269     
   1.2562914651867080E-003   2.8292599818149116     
   1.2576243985182372E-003   2.8281112712313994     
   1.2589573318497666E-003   2.8269630270372548     
   1.2602902651812958E-003   2.8258152490431168     
   1.2616231985128252E-003   2.8246679370597048     
   1.2629561318443544E-003   2.8235210908978114     
   1.2642890651758838E-003   2.8223747103683099     
   1.2656219985074130E-003   2.8212287952821478     
   1.2669549318389424E-003   2.8200833454503478     
   1.2682878651704716E-003   2.8189383606840135     
   1.2696207985020010E-003   2.8177938407943222     
   1.2709537318335302E-003   2.8166497855925301     
   1.2722866651650596E-003   2.8155061948899673     
   1.2736195984965888E-003   2.8143630684980425     
   1.2749525318281182E-003   2.8132204062282407     
   1.2762854651596474E-003   2.8120782078921223     
   1.2776183984911768E-003   2.8109364733013247     
   1.2789513318227060E-003   2.8097952022675639     
   1.2802842651542354E-003   2.8086543946026281     
   1.2816171984857646E-003   2.8075140501183871     
   1.2829501318172940E-003   2.8063741686267818     
   1.2842830651488232E-003   2.8052347499398342     
   1.2856159984803526E-003   2.8040957938696383     
   1.2869489318118818E-003   2.8029573002283685     
   1.2882818651434112E-003   2.8018192688282726     
   1.2896147984749404E-003   2.8006816994816752     
   1.2909477318064698E-003   2.7995445920009776     
   1.2922806651379990E-003   2.7984079461986582     
   1.2936135984695284E-003   2.7972717618872687     
   1.2949465318010576E-003   2.7961360388794381     
   1.2962794651325870E-003   2.7950007769878744     
   1.2976123984641164E-003   2.7938659760253577     
   1.2989453317956456E-003   2.7927316358047456     
   1.3002782651271750E-003   2.7915977561389727     
   1.3016111984587042E-003   2.7904643368410476     
   1.3029441317902336E-003   2.7893313777240558     
   1.3042770651217628E-003   2.7881988786011602     
   1.3056099984532922E-003   2.7870668392855955     
   1.3069429317848213E-003   2.7859352595906768     
   1.3082758651163508E-003   2.7848041393297920     
   1.3096087984478799E-003   2.7836734783164068     
   1.3109417317794094E-003   2.7825432763640601     
   1.3122746651109385E-003   2.7814135332863694     
   1.3136075984424679E-003   2.7802842488970247     
   1.3149405317739971E-003   2.7791554230097950     
   1.3162734651055265E-003   2.7780270554385238     
   1.3176063984370557E-003   2.7768991459971266     
   1.3189393317685851E-003   2.7757716944995998     
   1.3202722651001143E-003   2.7746447007600139     
   1.3216051984316437E-003   2.7735181645925122     
   1.3229381317631729E-003   2.7723920858113167     
   1.3242710650947023E-003   2.7712664642307225     
   1.3256039984262315E-003   2.7701412996651009     
   1.3269369317577609E-003   2.7690165919288998     
   1.3282698650892901E-003   2.7678923408366409     
   1.3296027984208195E-003   2.7667685462029201     
   1.3309357317523487E-003   2.7656452078424123     
   1.3322686650838781E-003   2.7645223255698652     
   1.3336015984154073E-003   2.7633998992001008     
   1.3349345317469367E-003   2.7622779285480172     
   1.3362674650784659E-003   2.7611564134285893     
   1.3376003984099953E-003   2.7600353536568658     
   1.3389333317415245E-003   2.7589147490479702     
   1.3402662650730539E-003   2.7577945994170996     
   1.3415991984045831E-003   2.7566749045795298     
   1.3429321317361125E-003   2.7555556643506085     
   1.3442650650676417E-003   2.7544368785457598     
   1.3455979983991711E-003   2.7533185469804837     
   1.3469309317307003E-003   2.7522006694703518     
   1.3482638650622297E-003   2.7510832458310137     
   1.3495967983937589E-003   2.7499662758781929     
   1.3509297317252883E-003   2.7488497594276873     
   1.3522626650568175E-003   2.7477336962953705     
   1.3535955983883469E-003   2.7466180862971887     
   1.3549285317198761E-003   2.7455029292491653     
   1.3562614650514055E-003   2.7443882249673979     
   1.3575943983829347E-003   2.7432739732680580     
   1.3589273317144641E-003   2.7421601739673918     
   1.3602602650459933E-003   2.7410468268817203     
   1.3615931983775227E-003   2.7399339318274398     
   1.3629261317090518E-003   2.7388214886210198     
   1.3642590650405813E-003   2.7377094970790052     
   1.3655919983721104E-003   2.7365979570180157     
   1.3669249317036399E-003   2.7354868682547440     
   1.3682578650351690E-003   2.7343762306059589     
   1.3695907983666984E-003   2.7332660438885030     
   1.3709237316982276E-003   2.7321563079192921     
   1.3722566650297570E-003   2.7310470225153178     
   1.3735895983612862E-003   2.7299381874936466     
   1.3749225316928156E-003   2.7288298026714162     
   1.3762554650243448E-003   2.7277218678658430     
   1.3775883983558742E-003   2.7266143828942142     
   1.3789213316874036E-003   2.7255073475738918     
   1.3802542650189328E-003   2.7244007617223120     
   1.3815871983504622E-003   2.7232946251569858     
   1.3829201316819914E-003   2.7221889376954995     
   1.3842530650135208E-003   2.7210836991555096     
   1.3855859983450500E-003   2.7199789093547495     
   1.3869189316765794E-003   2.7188745681110267     
   1.3882518650081086E-003   2.7177706752422215     
   1.3895847983396380E-003   2.7166672305662893     
   1.3909177316711672E-003   2.7155642339012585     
   1.3922506650026966E-003   2.7144616850652317     
   1.3935835983342258E-003   2.7133595838763851     
   1.3949165316657552E-003   2.7122579301529677     
   1.3962494649972844E-003   2.7111567237133065     
   1.3975823983288138E-003   2.7100559643757962     
   1.3989153316603430E-003   2.7089556519589113     
   1.4002482649918724E-003   2.7078557862811938     
   1.4015811983234016E-003   2.7067563671612649     
   1.4029141316549310E-003   2.7056573944178166     
   1.4042470649864602E-003   2.7045588678696149     
   1.4055799983179896E-003   2.7034607873354988     
   1.4069129316495188E-003   2.7023631526343834     
   1.4082458649810482E-003   2.7012659635852527     
   1.4095787983125774E-003   2.7001692200071701     
   1.4109117316441068E-003   2.6990729217192677     
   1.4122446649756360E-003   2.6979770685407538     
   1.4135775983071654E-003   2.6968816602909067     
   1.4149105316386946E-003   2.6957866967890829     
   1.4162434649702240E-003   2.6946921778547073     
   1.4175763983017532E-003   2.6935981033072833     
   1.4189093316332826E-003   2.6925044729663821     
   1.4202422649648118E-003   2.6914112866516531     
   1.4215751982963412E-003   2.6903185441828157     
   1.4229081316278704E-003   2.6892262453796638     
   1.4242410649593998E-003   2.6881343900620633     
   1.4255739982909289E-003   2.6870429780499556     
   1.4269069316224584E-003   2.6859520091633522     
   1.4282398649539875E-003   2.6848614832223401     
   1.4295727982855169E-003   2.6837714000470783     
   1.4309057316170461E-003   2.6826817594577985     
   1.4322386649485755E-003   2.6815925612748073     
   1.4335715982801047E-003   2.6805038053184802     
   1.4349045316116341E-003   2.6794154914092694     
   1.4362374649431633E-003   2.6783276193676997     
   1.4375703982746927E-003   2.6772401890143671     
   1.4389033316062219E-003   2.6761532001699413     
   1.4402362649377513E-003   2.6750666526551656     
   1.4415691982692805E-003   2.6739805462908541     
   1.4429021316008099E-003   2.6728948808978950     
   1.4442350649323391E-003   2.6718096562972491     
   1.4455679982638685E-003   2.6707248723099490     
   1.4469009315953977E-003   2.6696405287571023     
   1.4482338649269271E-003   2.6685566254598858     
   1.4495667982584563E-003   2.6674731622395536     
   1.4508997315899857E-003   2.6663901389174276     
   1.4522326649215149E-003   2.6653075553149037     
   1.4535655982530443E-003   2.6642254112534518     
   1.4548985315845735E-003   2.6631437065546124     
   1.4562314649161029E-003   2.6620624410400007     
   1.4575643982476323E-003   2.6609816145313023     
   1.4588973315791615E-003   2.6599012268502755     
   1.4602302649106909E-003   2.6588212778187521     
   1.4615631982422201E-003   2.6577417672586350     
   1.4628961315737495E-003   2.6566626949918994     
   1.4642290649052787E-003   2.6555840608405950     
   1.4655619982368081E-003   2.6545058646268398     
   1.4668949315683373E-003   2.6534281061728286     
   1.4682278648998667E-003   2.6523507853008232     
   1.4695607982313959E-003   2.6512739018331639     
   1.4708937315629253E-003   2.6501974555922567     
   1.4722266648944545E-003   2.6491214464005832     
   1.4735595982259839E-003   2.6480458740806974     
   1.4748925315575131E-003   2.6469707384552237     
   1.4762254648890425E-003   2.6458960393468596     
   1.4775583982205717E-003   2.6448217765783752     
   1.4788913315521011E-003   2.6437479499726102     
   1.4802242648836303E-003   2.6426745593524785     
   1.4815571982151597E-003   2.6416016045409645     
   1.4828901315466889E-003   2.6405290853611247     
   1.4842230648782183E-003   2.6394570016360888     
   1.4855559982097474E-003   2.6383853531890558     
   1.4868889315412769E-003   2.6373141398432995     
   1.4882218648728060E-003   2.6362433614221645     
   1.4895547982043354E-003   2.6351730177490640     
   1.4908877315358646E-003   2.6341031086474875     
   1.4922206648673940E-003   2.6330336339409919     
   1.4935535981989232E-003   2.6319645934532114     
   1.4948865315304526E-003   2.6308959870078445     
   1.4962194648619818E-003   2.6298278144286682     
   1.4975523981935112E-003   2.6287600755395260     
   1.4988853315250404E-003   2.6276927701643364     
   1.5002182648565698E-003   2.6266258981270858     
   1.5015511981880990E-003   2.6255594592518361     
   1.5028841315196284E-003   2.6244934533627187     
   1.5042170648511576E-003   2.6234278802839350     
   1.5055499981826870E-003   2.6223627398397595     
   1.5068829315142162E-003   2.6212980318545389     
   1.5082158648457456E-003   2.6202337561526878     
   1.5095487981772748E-003   2.6191699125586969     
   1.5108817315088042E-003   2.6181065008971243     
   1.5122146648403334E-003   2.6170435209926000     
   1.5135475981718628E-003   2.6159809726698264     
   1.5148805315033920E-003   2.6149188557535767     
   1.5162134648349214E-003   2.6138571700686950     
   1.5175463981664506E-003   2.6127959154400964     
   1.5188793314979800E-003   2.6117350916927671     
   1.5202122648295092E-003   2.6106746986517644     
   1.5215451981610386E-003   2.6096147361422166     
   1.5228781314925678E-003   2.6085552039893241     
   1.5242110648240972E-003   2.6074961020183554     
   1.5255439981556264E-003   2.6064374300546533     
   1.5268769314871558E-003   2.6053791879236305     
   1.5282098648186850E-003   2.6043213754507688     
   1.5295427981502144E-003   2.6032639924616223     
   1.5308757314817436E-003   2.6022070387818168     
   1.5322086648132730E-003   2.6011505142370468     
   1.5335415981448022E-003   2.6000944186530797     
   1.5348745314763316E-003   2.5990387518557512     
   1.5362074648078608E-003   2.5979835136709699     
   1.5375403981393902E-003   2.5969287039247151     
   1.5388733314709196E-003   2.5958743224430352     
   1.5402062648024488E-003   2.5948203690520502     
   1.5415391981339782E-003   2.5937668435779497     
   1.5428721314655074E-003   2.5927137458469955     
   1.5442050647970368E-003   2.5916610756855190     
   1.5455379981285659E-003   2.5906088329199215     
   1.5468709314600954E-003   2.5895570173766775     
   1.5482038647916245E-003   2.5885056288823263     
   1.5495367981231540E-003   2.5874546672634846     
   1.5508697314546831E-003   2.5864041323468347     
   1.5522026647862125E-003   2.5853540239591308     
   1.5535355981177417E-003   2.5843043419271980     
   1.5548685314492711E-003   2.5832550860779304     
   1.5562014647808003E-003   2.5822062562382935     
   1.5575343981123297E-003   2.5811578522353229     
   1.5588673314438589E-003   2.5801098738961241     
   1.5602002647753883E-003   2.5790623210478700     
   1.5615331981069175E-003   2.5780151935178113     
   1.5628661314384469E-003   2.5769684911332607     
   1.5641990647699761E-003   2.5759222137216051     
   1.5655319981015055E-003   2.5748763611103018     
   1.5668649314330347E-003   2.5738309331268758     
   1.5681978647645641E-003   2.5727859295989237     
   1.5695307980960933E-003   2.5717413503541131     
   1.5708637314276227E-003   2.5706971952201778     
   1.5721966647591519E-003   2.5696534640249267     
   1.5735295980906813E-003   2.5686101565962329     
   1.5748625314222105E-003   2.5675672727620462     
   1.5761954647537399E-003   2.5665248123503792     
   1.5775283980852691E-003   2.5654827751893192     
   1.5788613314167985E-003   2.5644411611070219     
   1.5801942647483277E-003   2.5633999699317118     
   1.5815271980798571E-003   2.5623592014916849     
   1.5828601314113863E-003   2.5613188556153044     
   1.5841930647429157E-003   2.5602789321310055     
   1.5855259980744449E-003   2.5592394308672932     
   1.5868589314059743E-003   2.5582003516527405     
   1.5881918647375035E-003   2.5571616943159894     
   1.5895247980690329E-003   2.5561234586857555     
   1.5908577314005621E-003   2.5550856445908181     
   1.5921906647320915E-003   2.5540482518600323     
   1.5935235980636207E-003   2.5530112803223171     
   1.5948565313951501E-003   2.5519747298066640     
   1.5961894647266793E-003   2.5509386001421346     
   1.5975223980582087E-003   2.5499028911578572     
   1.5988553313897379E-003   2.5488676026830310     
   1.6001882647212673E-003   2.5478327345469256     
   1.6015211980527964E-003   2.5467982865788779     
   1.6028541313843259E-003   2.5457642586082936     
   1.6041870647158550E-003   2.5447306504646523     
   1.6055199980473845E-003   2.5436974619774966     
   1.6068529313789136E-003   2.5426646929764432     
   1.6081858647104430E-003   2.5416323432911749     
   1.6095187980419722E-003   2.5406004127514454     
   1.6108517313735016E-003   2.5395689011870761     
   1.6121846647050308E-003   2.5385378084279586     
   1.6135175980365602E-003   2.5375071343040538     
   1.6148505313680894E-003   2.5364768786453911     
   1.6161834646996188E-003   2.5354470412820689     
   1.6175163980311480E-003   2.5344176220442538     
   1.6188493313626774E-003   2.5333886207621834     
   1.6201822646942068E-003   2.5323600372661610     
   1.6215151980257360E-003   2.5313318713865631     
   1.6228481313572654E-003   2.5303041229538317     
   1.6241810646887946E-003   2.5292767917984791     
   1.6255139980203240E-003   2.5282498777510845     
   1.6268469313518532E-003   2.5272233806422997     
   1.6281798646833826E-003   2.5261973003028406     
   1.6295127980149118E-003   2.5251716365634969     
   1.6308457313464412E-003   2.5241463892551224     
   1.6321786646779704E-003   2.5231215582086413     
   1.6335115980094998E-003   2.5220971432550474     
   1.6348445313410290E-003   2.5210731442254017     
   1.6361774646725584E-003   2.5200495609508353     
   1.6375103980040876E-003   2.5190263932625463     
   1.6388433313356170E-003   2.5180036409918016     
   1.6401762646671462E-003   2.5169813039699385     
   1.6415091979986756E-003   2.5159593820283601     
   1.6428421313302048E-003   2.5149378749985392     
   1.6441750646617342E-003   2.5139167827120183     
   1.6455079979932634E-003   2.5128961050004044     
   1.6468409313247928E-003   2.5118758416953773     
   1.6481738646563220E-003   2.5108559926286826     
   1.6495067979878514E-003   2.5098365576321364     
   1.6508397313193806E-003   2.5088175365376197     
   1.6521726646509100E-003   2.5077989291770844     
   1.6535055979824392E-003   2.5067807353825500     
   1.6548385313139686E-003   2.5057629549861038     
   1.6561714646454978E-003   2.5047455878199010     
   1.6575043979770272E-003   2.5037286337161682     
   1.6588373313085564E-003   2.5027120925071928     
   1.6601702646400858E-003   2.5016959640253389     
   1.6615031979716150E-003   2.5006802481030328     
   1.6628361313031444E-003   2.4996649445727708     
   1.6641690646346735E-003   2.4986500532671174     
   1.6655019979662030E-003   2.4976355740187053     
   1.6668349312977321E-003   2.4966215066602349     
   1.6681678646292615E-003   2.4956078510244719     
   1.6695007979607907E-003   2.4945946069442555     
   1.6708337312923201E-003   2.4935817742524864     
   1.6721666646238493E-003   2.4925693527821378     
   1.6734995979553787E-003   2.4915573423662503     
   1.6748325312869079E-003   2.4905457428379290     
   1.6761654646184373E-003   2.4895345540303513     
   1.6774983979499665E-003   2.4885237757767578     
   1.6788313312814959E-003   2.4875134079104604     
   1.6801642646130251E-003   2.4865034502648360     
   1.6814971979445545E-003   2.4854939026733320     
   1.6828301312760837E-003   2.4844847649694595     
   1.6841630646076131E-003   2.4834760369868021     
   1.6854959979391423E-003   2.4824677185590076     
   1.6868289312706717E-003   2.4814598095197913     
   1.6881618646022009E-003   2.4804523097029385     
   1.6894947979337303E-003   2.4794452189422977     
   1.6908277312652595E-003   2.4784385370717907     
   1.6921606645967889E-003   2.4774322639254005     
   1.6934935979283181E-003   2.4764263993371824     
   1.6948265312598475E-003   2.4754209431412559     
   1.6961594645913767E-003   2.4744158951718109     
   1.6974923979229061E-003   2.4734112552631018     
   1.6988253312544353E-003   2.4724070232494504     
   1.7001582645859647E-003   2.4714031989652487     
   1.7014911979174941E-003   2.4703997822449528     
   1.7028241312490233E-003   2.4693967729230883     
   1.7041570645805527E-003   2.4683941708342454     
   1.7054899979120819E-003   2.4673919758130838     
   1.7068229312436113E-003   2.4663901876943286     
   1.7081558645751405E-003   2.4653888063127751     
   1.7094887979066699E-003   2.4643878315032803     
   1.7108217312381991E-003   2.4633872631007736     
   1.7121546645697285E-003   2.4623871009402483     
   1.7134875979012577E-003   2.4613873448567669     
   1.7148205312327871E-003   2.4603879946854548     
   1.7161534645643163E-003   2.4593890502615094     
   1.7174863978958457E-003   2.4583905114201929     
   1.7188193312273749E-003   2.4573923779968330     
   1.7201522645589043E-003   2.4563946498268261     
   1.7214851978904335E-003   2.4553973267456337     
   1.7228181312219629E-003   2.4544004085887869     
   1.7241510645534920E-003   2.4534038951918813     
   1.7254839978850215E-003   2.4524077863905793     
   1.7268169312165506E-003   2.4514120820206116     
   1.7281498645480800E-003   2.4504167819177729     
   1.7294827978796092E-003   2.4494218859179280     
   1.7308157312111386E-003   2.4484273938570049     
   1.7321486645426678E-003   2.4474333055710016     
   1.7334815978741972E-003   2.4464396208959798     
   1.7348145312057264E-003   2.4454463396680683     
   1.7361474645372558E-003   2.4444534617234650     
   1.7374803978687850E-003   2.4434609868984305     
   1.7388133312003144E-003   2.4424689150292944     
   1.7401462645318436E-003   2.4414772459524530     
   1.7414791978633730E-003   2.4404859795043667     
   1.7428121311949022E-003   2.4394951155215647     
   1.7441450645264316E-003   2.4385046538406407     
   1.7454779978579608E-003   2.4375145942982570     
   1.7468109311894902E-003   2.4365249367311388     
   1.7481438645210194E-003   2.4355356809760829     
   1.7494767978525488E-003   2.4345468268699451     
   1.7508097311840780E-003   2.4335583742496540     
   1.7521426645156074E-003   2.4325703229522015     
   1.7534755978471366E-003   2.4315826728146455     
   1.7548085311786660E-003   2.4305954236741103     
   1.7561414645101952E-003   2.4296085753677876     
   1.7574743978417246E-003   2.4286221277329352     
   1.7588073311732538E-003   2.4276360806068724     
   1.7601402645047832E-003   2.4266504338269912     
   1.7614731978363124E-003   2.4256651872307460     
   1.7628061311678418E-003   2.4246803406556570     
   1.7641390644993710E-003   2.4236958939393114     
   1.7654719978309004E-003   2.4227118469193636     
   1.7668049311624296E-003   2.4217281994335291     
   1.7681378644939590E-003   2.4207449513195951     
   1.7694707978254882E-003   2.4197621024154121     
   1.7708037311570176E-003   2.4187796525588960     
   1.7721366644885468E-003   2.4177976015880285     
   1.7734695978200762E-003   2.4168159493408576     
   1.7748025311516054E-003   2.4158346956554979     
   1.7761354644831348E-003   2.4148538403701272     
   1.7774683978146640E-003   2.4138733833229935     
   1.7788013311461934E-003   2.4128933243524049     
   1.7801342644777228E-003   2.4119136632967400     
   1.7814671978092520E-003   2.4109343999944377     
   1.7828001311407814E-003   2.4099555342840082     
   1.7841330644723105E-003   2.4089770660040246     
   1.7854659978038400E-003   2.4079989949931253     
   1.7867989311353691E-003   2.4070213210900144     
   1.7881318644668986E-003   2.4060440441334627     
   1.7894647977984277E-003   2.4050671639623036     
   1.7907977311299571E-003   2.4040906804154392     
   1.7921306644614863E-003   2.4031145933318356     
   1.7934635977930157E-003   2.4021389025505235     
   1.7947965311245449E-003   2.4011636079106000     
   1.7961294644560743E-003   2.4001887092512271     
   1.7974623977876035E-003   2.3992142064116333     
   1.7987953311191329E-003   2.3982400992311099     
   1.8001282644506621E-003   2.3972663875490161     
   1.8014611977821915E-003   2.3962930712047745     
   1.8027941311137207E-003   2.3953201500378731     
   1.8041270644452501E-003   2.3943476238878678     
   1.8054599977767793E-003   2.3933754925943735     
   1.8067929311083087E-003   2.3924037559970754     
   1.8081258644398379E-003   2.3914324139357248     
   1.8094587977713673E-003   2.3904614662501324     
   1.8107917311028965E-003   2.3894909127801798     
   1.8121246644344259E-003   2.3885207533658099     
   1.8134575977659551E-003   2.3875509878470313     
   1.8147905310974845E-003   2.3865816160639191     
   1.8161234644290137E-003   2.3856126378566103     
   1.8174563977605431E-003   2.3846440530653106     
   1.8187893310920723E-003   2.3836758615302887     
   1.8201222644236017E-003   2.3827080630918767     
   1.8214551977551309E-003   2.3817406575904738     
   1.8227881310866603E-003   2.3807736448665446     
   1.8241210644181895E-003   2.3798070247606136     
   1.8254539977497189E-003   2.3788407971132766     
   1.8267869310812481E-003   2.3778749617651886     
   1.8281198644127775E-003   2.3769095185570750     
   1.8294527977443067E-003   2.3759444673297194     
   1.8307857310758361E-003   2.3749798079239741     
   1.8321186644073653E-003   2.3740155401807566     
   1.8334515977388947E-003   2.3730516639410455     
   1.8347845310704239E-003   2.3720881790458876     
   1.8361174644019533E-003   2.3711250853363914     
   1.8374503977334825E-003   2.3701623826537315     
   1.8387833310650119E-003   2.3692000708391472     
   1.8401162643965410E-003   2.3682381497339415     
   1.8414491977280705E-003   2.3672766191794796     
   1.8427821310595996E-003   2.3663154790171981     
   1.8441150643911291E-003   2.3653547290885895     
   1.8454479977226582E-003   2.3643943692352174     
   1.8467809310541876E-003   2.3634343992987046     
   1.8481138643857168E-003   2.3624748191207408     
   1.8494467977172462E-003   2.3615156285430814     
   1.8507797310487754E-003   2.3605568274075432     
   1.8521126643803048E-003   2.3595984155560075     
   1.8534455977118340E-003   2.3586403928304223     
   1.8547785310433634E-003   2.3576827590727967     
   1.8561114643748926E-003   2.3567255141252055     
   1.8574443977064220E-003   2.3557686578297887     
   1.8587773310379512E-003   2.3548121900287482     
   1.8601102643694806E-003   2.3538561105643505     
   1.8614431977010100E-003   2.3529004192789271     
   1.8627761310325392E-003   2.3519451160148739     
   1.8641090643640686E-003   2.3509902006146479     
   1.8654419976955978E-003   2.3500356729207739     
   1.8667749310271272E-003   2.3490815327758390     
   1.8681078643586564E-003   2.3481277800224909     
   1.8694407976901858E-003   2.3471744145034470     
   1.8707737310217150E-003   2.3462214360614868     
   1.8721066643532444E-003   2.3452688445394485     
   1.8734395976847736E-003   2.3443166397802422     
   1.8747725310163030E-003   2.3433648216268370     
   1.8761054643478322E-003   2.3424133899222652     
   1.8774383976793616E-003   2.3414623445096261     
   1.8787713310108908E-003   2.3405116852320793     
   1.8801042643424202E-003   2.3395614119328498     
   1.8814371976739494E-003   2.3386115244552279     
   1.8827701310054788E-003   2.3376620226425633     
   1.8841030643370080E-003   2.3367129063382728     
   1.8854359976685374E-003   2.3357641753858354     
   1.8867689310000666E-003   2.3348158296287944     
   1.8881018643315960E-003   2.3338678689107555     
   1.8894347976631252E-003   2.3329202930753894     
   1.8907677309946546E-003   2.3319731019664300     
   1.8921006643261838E-003   2.3310262954276721     
   1.8934335976577132E-003   2.3300798733029757     
   1.8947665309892424E-003   2.3291338354362670     
   1.8960994643207718E-003   2.3281881816715306     
   1.8974323976523010E-003   2.3272429118528182     
   1.8987653309838304E-003   2.3262980258242436     
   1.9000982643153596E-003   2.3253535234299818     
   1.9014311976468890E-003   2.3244094045142742     
   1.9027641309784181E-003   2.3234656689214246     
   1.9040970643099476E-003   2.3225223164957987     
   1.9054299976414767E-003   2.3215793470818271     
   1.9067629309730061E-003   2.3206367605240028     
   1.9080958643045353E-003   2.3196945566668812     
   1.9094287976360647E-003   2.3187527353550816     
   1.9107617309675939E-003   2.3178112964332871     
   1.9120946642991233E-003   2.3168702397462431     
   1.9134275976306525E-003   2.3159295651387568     
   1.9147605309621819E-003   2.3149892724557009     
   1.9160934642937111E-003   2.3140493615420081     
   1.9174263976252405E-003   2.3131098322426782     
   1.9187593309567697E-003   2.3121706844027696     
   1.9200922642882991E-003   2.3112319178674063     
   1.9214251976198283E-003   2.3102935324817735     
   1.9227581309513577E-003   2.3093555280911211     
   1.9240910642828869E-003   2.3084179045407609     
   1.9254239976144163E-003   2.3074806616760672     
   1.9267569309459455E-003   2.3065437993424771     
   1.9280898642774749E-003   2.3056073173854905     
   1.9294227976090041E-003   2.3046712156506719     
   1.9307557309405335E-003   2.3037354939836439     
   1.9320886642720627E-003   2.3028001522300983     
   1.9334215976035921E-003   2.3018651902357821     
   1.9347545309351213E-003   2.3009306078465124     
   1.9360874642666507E-003   2.2999964049081627     
   1.9374203975981799E-003   2.2990625812666727     
   1.9387533309297093E-003   2.2981291367680443     
   1.9400862642612385E-003   2.2971960712583401     
   1.9414191975927679E-003   2.2962633845836864     
   1.9427521309242973E-003   2.2953310765902732     
   1.9440850642558265E-003   2.2943991471243503     
   1.9454179975873559E-003   2.2934675960322313     
   1.9467509309188851E-003   2.2925364231602940     
   1.9480838642504145E-003   2.2916056283549744     
   1.9494167975819437E-003   2.2906752114627738     
   1.9507497309134731E-003   2.2897451723302567     
   1.9520826642450023E-003   2.2888155108040475     
   1.9534155975765317E-003   2.2878862267308326     
   1.9547485309080606E-003   2.2869573199573643     
   1.9560814642395905E-003   2.2860287903304517     
   1.9574143975711195E-003   2.2851006376969725     
   1.9587473309026489E-003   2.2841728619038606     
   1.9600802642341783E-003   2.2832454627981154     
   1.9614131975657072E-003   2.2823184402267982     
   1.9627461308972366E-003   2.2813917940370301     
   1.9640790642287661E-003   2.2804655240759968     
   1.9654119975602955E-003   2.2795396301909476     
   1.9667449308918244E-003   2.2786141122291874     
   1.9680778642233538E-003   2.2776889700380907     
   1.9694107975548832E-003   2.2767642034650870     
   1.9707437308864127E-003   2.2758398123576735     
   1.9720766642179416E-003   2.2749157965634073     
   1.9734095975494710E-003   2.2739921559299043     
   1.9747425308810004E-003   2.2730688903048488     
   1.9760754642125298E-003   2.2721459995359798     
   1.9774083975440588E-003   2.2712234834711045     
   1.9787413308755882E-003   2.2703013419580849     
   1.9800742642071176E-003   2.2693795748448538     
   1.9814071975386470E-003   2.2684581819793954     
   1.9827401308701760E-003   2.2675371632097652     
   1.9840730642017054E-003   2.2666165183840743     
   1.9854059975332348E-003   2.2656962473504967     
   1.9867389308647642E-003   2.2647763499572702     
   1.9880718641962932E-003   2.2638568260526908     
   1.9894047975278226E-003   2.2629376754851194     
   1.9907377308593520E-003   2.2620188981029776     
   1.9920706641908814E-003   2.2611004937547454     
   1.9934035975224104E-003   2.2601824622889684     
   1.9947365308539398E-003   2.2592648035542515     
   1.9960694641854692E-003   2.2583475173992626     
   1.9974023975169986E-003   2.2574306036727303     
   1.9987353308485276E-003   2.2565140622234439     
   2.0000682641800570E-003   2.2555978929002549     
   2.0014011975115864E-003   2.2546820955520759     
   2.0027341308431158E-003   2.2537666700278796     
   2.0040670641746448E-003   2.2528516161767027     
   2.0053999975061742E-003   2.2519369338476425     
   2.0067329308377036E-003   2.2510226228898551     
   2.0080658641692330E-003   2.2501086831525594     
   2.0093987975007620E-003   2.2491951144850386     
   2.0107317308322914E-003   2.2482819167366319     
   2.0120646641638208E-003   2.2473690897567424     
   2.0133975974953502E-003   2.2464566333948324     
   2.0147305308268791E-003   2.2455445475004296     
   2.0160634641584086E-003   2.2446328319231190     
   2.0173963974899380E-003   2.2437214865125474     
   2.0187293308214674E-003   2.2428105111184227     
   2.0200622641529963E-003   2.2418999055905147     
   2.0213951974845257E-003   2.2409896697786538     
   2.0227281308160551E-003   2.2400798035327298     
   2.0240610641475846E-003   2.2391703067026962     
   2.0253939974791140E-003   2.2382611791385654     
   2.0267269308106429E-003   2.2373524206904118     
   2.0280598641421723E-003   2.2364440312083693     
   2.0293927974737017E-003   2.2355360105426336     
   2.0307257308052312E-003   2.2346283585434619     
   2.0320586641367601E-003   2.2337210750611711     
   2.0333915974682895E-003   2.2328141599461393     
   2.0347245307998189E-003   2.2319076130488043     
   2.0360574641313483E-003   2.2310014342196678     
   2.0373903974628773E-003   2.2300956233092886     
   2.0387233307944067E-003   2.2291901801682874     
   2.0400562641259361E-003   2.2282851046473446     
   2.0413891974574655E-003   2.2273803965972045     
   2.0427221307889945E-003   2.2264760558686696     
   2.0440550641205239E-003   2.2255720823126013     
   2.0453879974520533E-003   2.2246684757799255     
   2.0467209307835827E-003   2.2237652361216265     
   2.0480538641151117E-003   2.2228623631887481     
   2.0493867974466411E-003   2.2219598568323957     
   2.0507197307781705E-003   2.2210577169037360     
   2.0520526641096999E-003   2.2201559432539946     
   2.0533855974412289E-003   2.2192545357344580     
   2.0547185307727583E-003   2.2183534941964744     
   2.0560514641042877E-003   2.2174528184914490     
   2.0573843974358171E-003   2.2165525084708522     
   2.0587173307673461E-003   2.2156525639862101     
   2.0600502640988755E-003   2.2147529848891114     
   2.0613831974304049E-003   2.2138537710312058     
   2.0627161307619343E-003   2.2129549222642004     
   2.0640490640934633E-003   2.2120564384398649     
   2.0653819974249927E-003   2.2111583194100302     
   2.0667149307565221E-003   2.2102605650265823     
   2.0680478640880515E-003   2.2093631751414726     
   2.0693807974195805E-003   2.2084661496067106     
   2.0707137307511099E-003   2.2075694882743662     
   2.0720466640826393E-003   2.2066731909965687     
   2.0733795974141687E-003   2.2057772576255070     
   2.0747125307456976E-003   2.2048816880134341     
   2.0760454640772271E-003   2.2039864820126556     
   2.0773783974087565E-003   2.2030916394755429     
   2.0787113307402859E-003   2.2021971602545269     
   2.0800442640718148E-003   2.2013030442020973     
   2.0813771974033442E-003   2.2004092911708004     
   2.0827101307348737E-003   2.1995159010132497     
   2.0840430640664031E-003   2.1986228735821118     
   2.0853759973979320E-003   2.1977302087301154     
   2.0867089307294614E-003   2.1968379063100514     
   2.0880418640609908E-003   2.1959459661747647     
   2.0893747973925202E-003   2.1950543881771685     
   2.0907077307240492E-003   2.1941631721702284     
   2.0920406640555786E-003   2.1932723180069709     
   2.0933735973871080E-003   2.1923818255404859     
   2.0947065307186374E-003   2.1914916946239189     
   2.0960394640501664E-003   2.1906019251104767     
   2.0973723973816958E-003   2.1897125168534259     
   2.0987053307132252E-003   2.1888234697060933     
   2.1000382640447546E-003   2.1879347835218614     
   2.1013711973762836E-003   2.1870464581541786     
   2.1027041307078130E-003   2.1861584934565470     
   2.1040370640393424E-003   2.1852708892825317     
   2.1053699973708718E-003   2.1843836454857546     
   2.1067029307024012E-003   2.1834967619198995     
   2.1080358640339302E-003   2.1826102384387105     
   2.1093687973654596E-003   2.1817240748959859     
   2.1107017306969890E-003   2.1808382711455887     
   2.1120346640285184E-003   2.1799528270414381     
   2.1133675973600474E-003   2.1790677424375140     
   2.1147005306915768E-003   2.1781830171878567     
   2.1160334640231062E-003   2.1772986511465620     
   2.1173663973546356E-003   2.1764146441677883     
   2.1186993306861646E-003   2.1755309961057532     
   2.1200322640176940E-003   2.1746477068147319     
   2.1213651973492234E-003   2.1737647761490573     
   2.1226981306807528E-003   2.1728822039631255     
   2.1240310640122818E-003   2.1719999901113898     
   2.1253639973438112E-003   2.1711181344483625     
   2.1266969306753406E-003   2.1702366368286139     
   2.1280298640068700E-003   2.1693554971067766     
   2.1293627973383990E-003   2.1684747151375365     
   2.1306957306699284E-003   2.1675942907756460     
   2.1320286640014578E-003   2.1667142238759092     
   2.1333615973329872E-003   2.1658345142931941     
   2.1346945306645162E-003   2.1649551618824261     
   2.1360274639960456E-003   2.1640761664985888     
   2.1373603973275750E-003   2.1631975279967257     
   2.1386933306591044E-003   2.1623192462319385     
   2.1400262639906333E-003   2.1614413210593875     
   2.1413591973221627E-003   2.1605637523342929     
   2.1426921306536922E-003   2.1596865399119332     
   2.1440250639852216E-003   2.1588096836476445     
   2.1453579973167505E-003   2.1579331833968243     
   2.1466909306482799E-003   2.1570570390149242     
   2.1480238639798093E-003   2.1561812503574611     
   2.1493567973113387E-003   2.1553058172800048     
   2.1506897306428677E-003   2.1544307396381859     
   2.1520226639743971E-003   2.1535560172876949     
   2.1533555973059265E-003   2.1526816500842778     
   2.1546885306374559E-003   2.1518076378837399     
   2.1560214639689849E-003   2.1509339805419501     
   2.1573543973005143E-003   2.1500606779148281     
   2.1586873306320437E-003   2.1491877298583577     
   2.1600202639635731E-003   2.1483151362285779     
   2.1613531972951021E-003   2.1474428968815893     
   2.1626861306266315E-003   2.1465710116735472     
   2.1640190639581609E-003   2.1456994804606686     
   2.1653519972896903E-003   2.1448283030992261     
   2.1666849306212193E-003   2.1439574794455534     
   2.1680178639527487E-003   2.1430870093560412     
   2.1693507972842781E-003   2.1422168926871383     
   2.1706837306158075E-003   2.1413471292953492     
   2.1720166639473365E-003   2.1404777190372446     
   2.1733495972788659E-003   2.1396086617694441     
   2.1746825306103953E-003   2.1387399573486316     
   2.1760154639419247E-003   2.1378716056315463     
   2.1773483972734537E-003   2.1370036064749880     
   2.1786813306049831E-003   2.1361359597358116     
   2.1800142639365125E-003   2.1352686652709321     
   2.1813471972680419E-003   2.1344017229373233     
   2.1826801305995709E-003   2.1335351325920140     
   2.1840130639311003E-003   2.1326688940920944     
   2.1853459972626297E-003   2.1318030072947103     
   2.1866789305941591E-003   2.1309374720570680     
   2.1880118639256885E-003   2.1300722882364296     
   2.1893447972572175E-003   2.1292074556901159     
   2.1906777305887469E-003   2.1283429742755051     
   2.1920106639202763E-003   2.1274788438500338     
   2.1933435972518057E-003   2.1266150642711974     
   2.1946765305833347E-003   2.1257516353965480     
   2.1960094639148641E-003   2.1248885570836955     
   2.1973423972463935E-003   2.1240258291903067     
   2.1986753305779229E-003   2.1231634515741096     
   2.2000082639094518E-003   2.1223014240928864     
   2.2013411972409812E-003   2.1214397466044788     
   2.2026741305725107E-003   2.1205784189667840     
   2.2040070639040401E-003   2.1197174410377615     
   2.2053399972355690E-003   2.1188568126754248     
   2.2066729305670984E-003   2.1179965337378457     
   2.2080058638986278E-003   2.1171366040831527     
   2.2093387972301573E-003   2.1162770235695350     
   2.2106717305616862E-003   2.1154177920552359     
   2.2120046638932156E-003   2.1145589093985593     
   2.2133375972247450E-003   2.1137003754578623     
   2.2146705305562744E-003   2.1128421900915657     
   2.2160034638878034E-003   2.1119843531581428     
   2.2173363972193328E-003   2.1111268645161250     
   2.2186693305508622E-003   2.1102697240241026     
   2.2200022638823916E-003   2.1094129315407248     
   2.2213351972139206E-003   2.1085564869246944     
   2.2226681305454500E-003   2.1077003900347724     
   2.2240010638769794E-003   2.1068446407297809     
   2.2253339972085088E-003   2.1059892388685935     
   2.2266669305400378E-003   2.1051341843101463     
   2.2279998638715672E-003   2.1042794769134292     
   2.2293327972030966E-003   2.1034251165374918     
   2.2306657305346260E-003   2.1025711030414391     
   2.2319986638661550E-003   2.1017174362844342     
   2.2333315971976844E-003   2.1008641161256953     
   2.2346645305292138E-003   2.1000111424245040     
   2.2359974638607432E-003   2.0991585150401915     
   2.2373303971922722E-003   2.0983062338321483     
   2.2386633305238016E-003   2.0974542986598248     
   2.2399962638553310E-003   2.0966027093827257     
   2.2413291971868604E-003   2.0957514658604159     
   2.2426621305183894E-003   2.0949005679525130     
   2.2439950638499188E-003   2.0940500155186927     
   2.2453279971814482E-003   2.0931998084186914     
   2.2466609305129776E-003   2.0923499465122974     
   2.2479938638445066E-003   2.0915004296593596     
   2.2493267971760360E-003   2.0906512577197818     
   2.2506597305075654E-003   2.0898024305535254     
   2.2519926638390948E-003   2.0889539480206092     
   2.2533255971706237E-003   2.0881058099811072     
   2.2546585305021532E-003   2.0872580162951513     
   2.2559914638336826E-003   2.0864105668229311     
   2.2573243971652120E-003   2.0855634614246905     
   2.2586573304967409E-003   2.0847166999607341     
   2.2599902638282703E-003   2.0838702822914179     
   2.2613231971597997E-003   2.0830242082771577     
   2.2626561304913292E-003   2.0821784777784287     
   2.2639890638228586E-003   2.0813330906557557     
   2.2653219971543875E-003   2.0804880467697271     
   2.2666549304859169E-003   2.0796433459809838     
   2.2679878638174463E-003   2.0787989881502251     
   2.2693207971489758E-003   2.0779549731382057     
   2.2706537304805047E-003   2.0771113008057362     
   2.2719866638120341E-003   2.0762679710136878     
   2.2733195971435635E-003   2.0754249836229817     
   2.2746525304750929E-003   2.0745823384946025     
   2.2759854638066219E-003   2.0737400354895850     
   2.2773183971381513E-003   2.0728980744690251     
   2.2786513304696807E-003   2.0720564552940735     
   2.2799842638012101E-003   2.0712151778259353     
   2.2813171971327391E-003   2.0703742419258755     
   2.2826501304642685E-003   2.0695336474552124     
   2.2839830637957979E-003   2.0686933942753218     
   2.2853159971273273E-003   2.0678534822476373     
   2.2866489304588563E-003   2.0670139112336456     
   2.2879818637903857E-003   2.0661746810948936     
   2.2893147971219151E-003   2.0653357916929789     
   2.2906477304534445E-003   2.0644972428895603     
   2.2919806637849735E-003   2.0636590345463515     
   2.2933135971165029E-003   2.0628211665251199     
   2.2946465304480323E-003   2.0619836386876940     
   2.2959794637795617E-003   2.0611464508959529     
   2.2973123971110907E-003   2.0603096030118362     
   2.2986453304426201E-003   2.0594730948973350     
   2.2999782637741495E-003   2.0586369264144997     
   2.3013111971056789E-003   2.0578010974254379     
   2.3026441304372079E-003   2.0569656077923093     
   2.3039770637687373E-003   2.0561304573773338     
   2.3053099971002667E-003   2.0552956460427829     
   2.3066429304317961E-003   2.0544611736509868     
   2.3079758637633251E-003   2.0536270400643306     
   2.3093087970948545E-003   2.0527932451452573     
   2.3106417304263839E-003   2.0519597887562622     
   2.3119746637579133E-003   2.0511266707599001     
   2.3133075970894422E-003   2.0502938910187773     
   2.3146405304209717E-003   2.0494614493955603     
   2.3159734637525011E-003   2.0486293457529690     
   2.3173063970840305E-003   2.0477975799537784     
   2.3186393304155594E-003   2.0469661518608233     
   2.3199722637470888E-003   2.0461350613369875     
   2.3213051970786183E-003   2.0453043082452154     
   2.3226381304101477E-003   2.0444738924485066     
   2.3239710637416766E-003   2.0436438138099153     
   2.3253039970732060E-003   2.0428140721925523     
   2.3266369304047354E-003   2.0419846674595821     
   2.3279698637362648E-003   2.0411555994742243     
   2.3293027970677938E-003   2.0403268680997586     
   2.3306357303993232E-003   2.0394984731995160     
   2.3319686637308526E-003   2.0386704146368837     
   2.3333015970623820E-003   2.0378426922753059     
   2.3346345303939110E-003   2.0370153059782807     
   2.3359674637254404E-003   2.0361882556093605     
   2.3373003970569698E-003   2.0353615410321577     
   2.3386333303884992E-003   2.0345351621103349     
   2.3399662637200282E-003   2.0337091187076135     
   2.3412991970515576E-003   2.0328834106877682     
   2.3426321303830870E-003   2.0320580379146307     
   2.3439650637146164E-003   2.0312330002520853     
   2.3452979970461458E-003   2.0304082975640751     
   2.3466309303776748E-003   2.0295839297145974     
   2.3479638637092042E-003   2.0287598965677001     
   2.3492967970407336E-003   2.0279361979874935     
   2.3506297303722630E-003   2.0271128338381401     
   2.3519626637037920E-003   2.0262898039838566     
   2.3532955970353214E-003   2.0254671082889137     
   2.3546285303668508E-003   2.0246447466176405     
   2.3559614636983802E-003   2.0238227188344196     
   2.3572943970299092E-003   2.0230010248036900     
   2.3586273303614386E-003   2.0221796643899412     
   2.3599602636929680E-003   2.0213586374577237     
   2.3612931970244974E-003   2.0205379438716387     
   2.3626261303560264E-003   2.0197175834963454     
   2.3639590636875558E-003   2.0188975561965550     
   2.3652919970190852E-003   2.0180778618370354     
   2.3666249303506146E-003   2.0172585002826109     
   2.3679578636821436E-003   2.0164394713981566     
   2.3692907970136730E-003   2.0156207750486059     
   2.3706237303452024E-003   2.0148024110989451     
   2.3719566636767318E-003   2.0139843794142167     
   2.3732895970082608E-003   2.0131666798595185     
   2.3746225303397902E-003   2.0123493123000014     
   2.3759554636713196E-003   2.0115322766008692     
   2.3772883970028490E-003   2.0107155726273858     
   2.3786213303343779E-003   2.0098992002448655     
   2.3799542636659073E-003   2.0090831593186795     
   2.3812871969974368E-003   2.0082674497142516     
   2.3826201303289662E-003   2.0074520712970640     
   2.3839530636604951E-003   2.0066370239326470     
   2.3852859969920245E-003   2.0058223074865920     
   2.3866189303235539E-003   2.0050079218245433     
   2.3879518636550833E-003   2.0041938668121966     
   2.3892847969866123E-003   2.0033801423153057     
   2.3906177303181417E-003   2.0025667481996776     
   2.3919506636496711E-003   2.0017536843311738     
   2.3932835969812005E-003   2.0009409505757096     
   2.3946165303127295E-003   2.0001285467992558     
   2.3959494636442589E-003   1.9993164728678383     
   2.3972823969757883E-003   1.9985047286475344     
   2.3986153303073177E-003   1.9976933140044786     
   2.3999482636388467E-003   1.9968822288048591     
   2.4012811969703761E-003   1.9960714729149183     
   2.4026141303019055E-003   1.9952610462009519     
   2.4039470636334349E-003   1.9944509485293118     
   2.4052799969649639E-003   1.9936411797664018     
   2.4066129302964933E-003   1.9928317397786828     
   2.4079458636280227E-003   1.9920226284326672     
   2.4092787969595521E-003   1.9912138455949231     
   2.4106117302910811E-003   1.9904053911320734     
   2.4119446636226105E-003   1.9895972649107931     
   2.4132775969541399E-003   1.9887894667978123     
   2.4146105302856693E-003   1.9879819966599164     
   2.4159434636171983E-003   1.9871748543639429     
   2.4172763969487277E-003   1.9863680397767842     
   2.4186093302802571E-003   1.9855615527653885     
   2.4199422636117865E-003   1.9847553931967552     
   2.4212751969433155E-003   1.9839495609379378     
   2.4226081302748449E-003   1.9831440558560465     
   2.4239410636063743E-003   1.9823388778182436     
   2.4252739969379037E-003   1.9815340266917443     
   2.4266069302694331E-003   1.9807295023438203     
   2.4279398636009621E-003   1.9799253046417953     
   2.4292727969324915E-003   1.9791214334530478     
   2.4306057302640209E-003   1.9783178886450086     
   2.4319386635955503E-003   1.9775146700851649     
   2.4332715969270793E-003   1.9767117776410554     
   2.4346045302586087E-003   1.9759092111802743     
   2.4359374635901381E-003   1.9751069705704674     
   2.4372703969216675E-003   1.9743050556793362     
   2.4386033302531964E-003   1.9735034663746358     
   2.4399362635847258E-003   1.9727022025241734     
   2.4412691969162553E-003   1.9719012639958120     
   2.4426021302477847E-003   1.9711006506574669     
   2.4439350635793136E-003   1.9703003623771069     
   2.4452679969108430E-003   1.9695003990227555     
   2.4466009302423724E-003   1.9687007604624880     
   2.4479338635739019E-003   1.9679014465644351     
   2.4492667969054308E-003   1.9671024571967803     
   2.4505997302369602E-003   1.9663037922277606     
   2.4519326635684896E-003   1.9655054515256662     
   2.4532655969000190E-003   1.9647074349588414     
   2.4545985302315480E-003   1.9639097423956837     
   2.4559314635630774E-003   1.9631123737046441     
   2.4572643968946068E-003   1.9623153287542270     
   2.4585973302261362E-003   1.9615186074129889     
   2.4599302635576652E-003   1.9607222095495425     
   2.4612631968891946E-003   1.9599261350325510     
   2.4625961302207240E-003   1.9591303837307321     
   2.4639290635522534E-003   1.9583349555128580     
   2.4652619968837824E-003   1.9575398502477519     
   2.4665949302153118E-003   1.9567450678042919     
   2.4679278635468412E-003   1.9559506080514077     
   2.4692607968783706E-003   1.9551564708580842     
   2.4705937302098996E-003   1.9543626560933602     
   2.4719266635414290E-003   1.9535691636263226     
   2.4732595968729584E-003   1.9527759933261182     
   2.4745925302044878E-003   1.9519831450619416     
   2.4759254635360168E-003   1.9511906187030441     
   2.4772583968675462E-003   1.9503984141187261     
   2.4785913301990756E-003   1.9496065311783459     
   2.4799242635306050E-003   1.9488149697513126     
   2.4812571968621340E-003   1.9480237297070857     
   2.4825901301936634E-003   1.9472328109151824     
   2.4839230635251928E-003   1.9464422132451695     
   2.4852559968567222E-003   1.9456519365666685     
   2.4865889301882512E-003   1.9448619807493532     
   2.4879218635197806E-003   1.9440723456629512     
   2.4892547968513100E-003   1.9432830311772404     
   2.4905877301828394E-003   1.9424940371620540     
   2.4919206635143683E-003   1.9417053634872781     
   2.4932535968458978E-003   1.9409170100228501     
   2.4945865301774272E-003   1.9401289766387610     
   2.4959194635089566E-003   1.9393412632050553     
   2.4972523968404855E-003   1.9385538695918290     
   2.4985853301720149E-003   1.9377667956692315     
   2.4999182635035444E-003   1.9369800413074643     
   2.5012511968350738E-003   1.9361936063767828     
   2.5025841301666027E-003   1.9354074907474950     
   2.5039170634981321E-003   1.9346216942899603     
   2.5052499968296615E-003   1.9338362168745904     
   2.5065829301611909E-003   1.9330510583718519     
   2.5079158634927204E-003   1.9322662186522626     
   2.5092487968242493E-003   1.9314816975863927     
   2.5105817301557787E-003   1.9306974950448645     
   2.5119146634873081E-003   1.9299136108983548     
   2.5132475968188375E-003   1.9291300450175912     
   2.5145805301503665E-003   1.9283467972733543     
   2.5159134634818959E-003   1.9275638675364763     
   2.5172463968134253E-003   1.9267812556778441     
   2.5185793301449547E-003   1.9259989615683935     
   2.5199122634764837E-003   1.9252169850791176     
   2.5212451968080131E-003   1.9244353260810565     
   2.5225781301395425E-003   1.9236539844453073     
   2.5239110634710719E-003   1.9228729600430150     
   2.5252439968026009E-003   1.9220922527453812     
   2.5265769301341303E-003   1.9213118624236576     
   2.5279098634656597E-003   1.9205317889491469     
   2.5292427967971891E-003   1.9197520321932073     
   2.5305757301287181E-003   1.9189725920272465     
   2.5319086634602475E-003   1.9181934683227264     
   2.5332415967917769E-003   1.9174146609511598     
   2.5345745301233063E-003   1.9166361697841112     
   2.5359074634548353E-003   1.9158579946931982     
   2.5372403967863647E-003   1.9150801355500904     
   2.5385733301178941E-003   1.9143025922265107     
   2.5399062634494235E-003   1.9135253645942316     
   2.5412391967809525E-003   1.9127484525250793     
   2.5425721301124819E-003   1.9119718558909311     
   2.5439050634440113E-003   1.9111955745637175     
   2.5452379967755407E-003   1.9104196084154197     
   2.5465709301070697E-003   1.9096439573180730     
   2.5479038634385991E-003   1.9088686211437611     
   2.5492367967701285E-003   1.9080935997646225     
   2.5505697301016579E-003   1.9073188930528477     
   2.5519026634331868E-003   1.9065445008806774     
   2.5532355967647163E-003   1.9057704231204051     
   2.5545685300962457E-003   1.9049966596443766     
   2.5559014634277751E-003   1.9042232103249881     
   2.5572343967593040E-003   1.9034500750346894     
   2.5585673300908334E-003   1.9026772536459797     
   2.5599002634223629E-003   1.9019047460314131     
   2.5612331967538923E-003   1.9011325520635927     
   2.5625661300854212E-003   1.9003606716151755     
   2.5638990634169506E-003   1.8995891045588675     
   2.5652319967484800E-003   1.8988178507674294     
   2.5665649300800094E-003   1.8980469101136710     
   2.5678978634115384E-003   1.8972762824704568     
   2.5692307967430678E-003   1.8965059677106992     
   2.5705637300745972E-003   1.8957359657073640     
   2.5718966634061266E-003   1.8949662763334696     
   2.5732295967376556E-003   1.8941968994620848     
   2.5745625300691850E-003   1.8934278349663294     
   2.5758954634007144E-003   1.8926590827193757     
   2.5772283967322438E-003   1.8918906425944475     
   2.5785613300637728E-003   1.8911225144648192     
   2.5798942633953022E-003   1.8903546982038180     
   2.5812271967268316E-003   1.8895871936848201     
   2.5825601300583610E-003   1.8888200007812574     
   2.5838930633898900E-003   1.8880531193666086     
   2.5852259967214194E-003   1.8872865493144060     
   2.5865589300529488E-003   1.8865202904982334     
   2.5878918633844782E-003   1.8857543427917252     
   2.5892247967160076E-003   1.8849887060685673     
   2.5905577300475366E-003   1.8842233802024972     
   2.5918906633790660E-003   1.8834583650673036     
   2.5932235967105954E-003   1.8826936605368247     
   2.5945565300421248E-003   1.8819292664849536     
   2.5958894633736538E-003   1.8811651827856319     
   2.5972223967051832E-003   1.8804014093128534     
   2.5985553300367126E-003   1.8796379459406611     
   2.5998882633682420E-003   1.8788747925431519     
   2.6012211966997710E-003   1.8781119489944726     
   2.6025541300313004E-003   1.8773494151688208     
   2.6038870633628298E-003   1.8765871909404455     
   2.6052199966943592E-003   1.8758252761836467     
   2.6065529300258882E-003   1.8750636707727757     
   2.6078858633574176E-003   1.8743023745822343     
   2.6092187966889470E-003   1.8735413874864755     
   2.6105517300204764E-003   1.8727807093600035     
   2.6118846633520054E-003   1.8720203400773743     
   2.6132175966835348E-003   1.8712602795131923     
   2.6145505300150642E-003   1.8705005275421152     
   2.6158834633465936E-003   1.8697410840388500     
   2.6172163966781225E-003   1.8689819488781563     
   2.6185493300096519E-003   1.8682231219348431     
   2.6198822633411814E-003   1.8674646030837700     
   2.6212151966727108E-003   1.8667063921998495     
   2.6225481300042397E-003   1.8659484891580429     
   2.6238810633357691E-003   1.8651908938333619     
   2.6252139966672985E-003   1.8644336061008715     
   2.6265469299988279E-003   1.8636766258356845     
   2.6278798633303569E-003   1.8629199529129672     
   2.6292127966618863E-003   1.8621635872079334     
   2.6305457299934157E-003   1.8614075285958500     
   2.6318786633249451E-003   1.8606517769520337     
   2.6332115966564741E-003   1.8598963321518531     
   2.6345445299880035E-003   1.8591411940707250     
   2.6358774633195329E-003   1.8583863625841177     
   2.6372103966510623E-003   1.8576318375675511     
   2.6385433299825913E-003   1.8568776188965950     
   2.6398762633141207E-003   1.8561237064468692     
   2.6412091966456501E-003   1.8553701000940450     
   2.6425421299771795E-003   1.8546167997138430     
   2.6438750633087085E-003   1.8538638051820362     
   2.6452079966402379E-003   1.8531111163744445     
   2.6465409299717673E-003   1.8523587331669427     
   2.6478738633032967E-003   1.8516066554354524     
   2.6492067966348257E-003   1.8508548830559475     
   2.6505397299663551E-003   1.8501034159044512     
   2.6518726632978845E-003   1.8493522538570375     
   2.6532055966294139E-003   1.8486013967898307     
   2.6545385299609429E-003   1.8478508445790065     
   2.6558714632924723E-003   1.8471005971007888     
   2.6572043966240017E-003   1.8463506542314523     
   2.6585373299555311E-003   1.8456010158473237     
   2.6598702632870601E-003   1.8448516818247778     
   2.6612031966185895E-003   1.8441026520402406     
   2.6625361299501189E-003   1.8433539263701879     
   2.6638690632816483E-003   1.8426055046911456     
   2.6652019966131773E-003   1.8418573868796899     
   2.6665349299447067E-003   1.8411095728124487     
   2.6678678632762361E-003   1.8403620623660957     
   2.6692007966077655E-003   1.8396148554173597     
   2.6705337299392949E-003   1.8388679518430164     
   2.6718666632708239E-003   1.8381213515198931     
   2.6731995966023533E-003   1.8373750543248648     
   2.6745325299338827E-003   1.8366290601348594     
   2.6758654632654121E-003   1.8358833688268530     
   2.6771983965969410E-003   1.8351379802778724     
   2.6785313299284704E-003   1.8343928943649943     
   2.6798642632599999E-003   1.8336481109653442     
   2.6811971965915293E-003   1.8329036299560990     
   2.6825301299230582E-003   1.8321594512144852     
   2.6838630632545876E-003   1.8314155746177776     
   2.6851959965861170E-003   1.8306720000433025     
   2.6865289299176465E-003   1.8299287273684359     
   2.6878618632491754E-003   1.8291857564706027     
   2.6891947965807048E-003   1.8284430872272781     
   2.6905277299122342E-003   1.8277007195159867     
   2.6918606632437636E-003   1.8269586532143036     
   2.6931935965752926E-003   1.8262168881998535     
   2.6945265299068220E-003   1.8254754243503089     
   2.6958594632383514E-003   1.8247342615433952     
   2.6971923965698808E-003   1.8239933996568849     
   2.6985253299014098E-003   1.8232528385686011     
   2.6998582632329392E-003   1.8225125781564162     
   2.7011911965644686E-003   1.8217726182982525     
   2.7025241298959980E-003   1.8210329588720815     
   2.7038570632275270E-003   1.8202935997559255     
   2.7051899965590564E-003   1.8195545408278528     
   2.7065229298905858E-003   1.8188157819659856     
   2.7078558632221152E-003   1.8180773230484937     
   2.7091887965536442E-003   1.8173391639535958     
   2.7105217298851736E-003   1.8166013045595615     
   2.7118546632167030E-003   1.8158637447447066     
   2.7131875965482324E-003   1.8151264843874007     
   2.7145205298797614E-003   1.8143895233660601     
   2.7158534632112908E-003   1.8136528615591507     
   2.7171863965428202E-003   1.8129164988451887     
   2.7185193298743496E-003   1.8121804351027380     
   2.7198522632058786E-003   1.8114446702104148     
   2.7211851965374080E-003   1.8107092040468804     
   2.7225181298689374E-003   1.8099740364908488     
   2.7238510632004668E-003   1.8092391674210813     
   2.7251839965319958E-003   1.8085045967163893     
   2.7265169298635252E-003   1.8077703242556338     
   2.7278498631950546E-003   1.8070363499177247     
   2.7291827965265840E-003   1.8063026735816188     
   2.7305157298581129E-003   1.8055692951263265     
   2.7318486631896424E-003   1.8048362144309029     
   2.7331815965211718E-003   1.8041034313744553     
   2.7345145298527012E-003   1.8033709458361387     
   2.7358474631842301E-003   1.8026387576951570     
   2.7371803965157595E-003   1.8019068668307643     
   2.7385133298472890E-003   1.8011752731222623     
   2.7398462631788184E-003   1.8004439764490028     
   2.7411791965103473E-003   1.7997129766903863     
   2.7425121298418767E-003   1.7989822737258612     
   2.7438450631734061E-003   1.7982518674349266     
   2.7451779965049355E-003   1.7975217576971292     
   2.7465109298364645E-003   1.7967919443920657     
   2.7478438631679939E-003   1.7960624273993813     
   2.7491767964995233E-003   1.7953332065987688     
   2.7505097298310527E-003   1.7946042818699715     
   2.7518426631625821E-003   1.7938756530927811     
   2.7531755964941111E-003   1.7931473201470374     
   2.7545085298256405E-003   1.7924192829126300     
   2.7558414631571699E-003   1.7916915412694965     
   2.7571743964886993E-003   1.7909640950976233     
   2.7585073298202283E-003   1.7902369442770469     
   2.7598402631517577E-003   1.7895100886878494     
   2.7611731964832871E-003   1.7887835282101656     
   2.7625061298148165E-003   1.7880572627241755     
   2.7638390631463455E-003   1.7873312921101108     
   2.7651719964778749E-003   1.7866056162482480     
   2.7665049298094043E-003   1.7858802350189160     
   2.7678378631409337E-003   1.7851551483024894     
   2.7691707964724627E-003   1.7844303559793944     
   2.7705037298039921E-003   1.7837058579301026     
   2.7718366631355215E-003   1.7829816540351360     
   2.7731695964670509E-003   1.7822577441750644     
   2.7745025297985799E-003   1.7815341282305073     
   2.7758354631301093E-003   1.7808108060821306     
   2.7771683964616387E-003   1.7800877776106498     
   2.7785013297931681E-003   1.7793650426968290     
   2.7798342631246971E-003   1.7786426012214818     
   2.7811671964562265E-003   1.7779204530654671     
   2.7825001297877559E-003   1.7771985981096945     
   2.7838330631192853E-003   1.7764770362351210     
   2.7851659964508143E-003   1.7757557673227535     
   2.7864989297823437E-003   1.7750347912536455     
   2.7878318631138731E-003   1.7743141079088991     
   2.7891647964454025E-003   1.7735937171696652     
   2.7904977297769314E-003   1.7728736189171423     
   2.7918306631084609E-003   1.7721538130325776     
   2.7931635964399903E-003   1.7714342993972669     
   2.7944965297715197E-003   1.7707150778925536     
   2.7958294631030486E-003   1.7699961483998299     
   2.7971623964345780E-003   1.7692775108005343     
   2.7984953297661075E-003   1.7685591649761554     
   2.7998282630976369E-003   1.7678411108082293     
   2.8011611964291658E-003   1.7671233481783408     
   2.8024941297606952E-003   1.7664058769681221     
   2.8038270630922246E-003   1.7656886970592525     
   2.8051599964237540E-003   1.7649718083334616     
   2.8064929297552830E-003   1.7642552106725253     
   2.8078258630868124E-003   1.7635389039582670     
   2.8091587964183418E-003   1.7628228880725607     
   2.8104917297498712E-003   1.7621071628973264     
   2.8118246630814002E-003   1.7613917283145326     
   2.8131575964129296E-003   1.7606765842061944     
   2.8144905297444590E-003   1.7599617304543764     
   2.8158234630759884E-003   1.7592471669411915     
   2.8171563964075174E-003   1.7585328935487980     
   2.8184893297390468E-003   1.7578189101594051     
   2.8198222630705762E-003   1.7571052166552670     
   2.8211551964021056E-003   1.7563918129186880     
   2.8224881297336346E-003   1.7556786988320197     
   2.8238210630651640E-003   1.7549658742776590     
   2.8251539963966934E-003   1.7542533391380539     
   2.8264869297282228E-003   1.7535410932956992     
   2.8278198630597522E-003   1.7528291366331363     
   2.8291527963912812E-003   1.7521174690329551     
   2.8304857297228106E-003   1.7514060903777930     
   2.8318186630543400E-003   1.7506950005503341     
   2.8331515963858694E-003   1.7499841994333132     
   2.8344845297173984E-003   1.7492736869095096     
   2.8358174630489278E-003   1.7485634628617508     
   2.8371503963804572E-003   1.7478535271729132     
   2.8384833297119866E-003   1.7471438797259178     
   2.8398162630435156E-003   1.7464345204037381     
   2.8411491963750450E-003   1.7457254490893901     
   2.8424821297065744E-003   1.7450166656659400     
   2.8438150630381038E-003   1.7443081700165024     
   2.8451479963696328E-003   1.7435999620242346     
   2.8464809297011622E-003   1.7428920415723463     
   2.8478138630326916E-003   1.7421844085440936     
   2.8491467963642210E-003   1.7414770628227787     
   2.8504797296957500E-003   1.7407700042917515     
   2.8518126630272794E-003   1.7400632328344099     
   2.8531455963588088E-003   1.7393567483341981     
   2.8544785296903382E-003   1.7386505506746095     
   2.8558114630218671E-003   1.7379446397391816     
   2.8571443963533965E-003   1.7372390154115038     
   2.8584773296849260E-003   1.7365336775752078     
   2.8598102630164554E-003   1.7358286261139757     
   2.8611431963479843E-003   1.7351238609115371     
   2.8624761296795137E-003   1.7344193818516662     
   2.8638090630110431E-003   1.7337151888181865     
   2.8651419963425726E-003   1.7330112816949683     
   2.8664749296741015E-003   1.7323076603659289     
   2.8678078630056309E-003   1.7316043247150312     
   2.8691407963371603E-003   1.7309012746262884     
   2.8704737296686897E-003   1.7301985099837587     
   2.8718066630002187E-003   1.7294960306715481     
   2.8731395963317481E-003   1.7287938365738076     
   2.8744725296632775E-003   1.7280919275747395     
   2.8758054629948069E-003   1.7273903035585874     
   2.8771383963263359E-003   1.7266889644096477     
   2.8784713296578653E-003   1.7259879100122606     
   2.8798042629893947E-003   1.7252871402508125     
   2.8811371963209241E-003   1.7245866550097391     
   2.8824701296524531E-003   1.7238864541735224     
   2.8838030629839825E-003   1.7231865376266888     
   2.8851359963155119E-003   1.7224869052538161     
   2.8864689296470413E-003   1.7217875569395245     
   2.8878018629785703E-003   1.7210884925684853     
   2.8891347963100997E-003   1.7203897120254117     
   2.8904677296416291E-003   1.7196912151950685     
   2.8918006629731585E-003   1.7189930019622632     
   2.8931335963046875E-003   1.7182950722118544     
   2.8944665296362169E-003   1.7175974258287430     
   2.8957994629677463E-003   1.7169000626978792     
   2.8971323962992757E-003   1.7162029827042602     
   2.8984653296308047E-003   1.7155061857329292     
   2.8997982629623341E-003   1.7148096716689738     
   2.9011311962938635E-003   1.7141134403975331     
   2.9024641296253929E-003   1.7134174918037888     
   2.9037970629569219E-003   1.7127218257729715     
   2.9051299962884513E-003   1.7120264421903559     
   2.9064629296199807E-003   1.7113313409412663     
   2.9077958629515101E-003   1.7106365219110717     
   2.9091287962830395E-003   1.7099419849851876     
   2.9104617296145685E-003   1.7092477300490774     
   2.9117946629460979E-003   1.7085537569882492     
   2.9131275962776273E-003   1.7078600656882592     
   2.9144605296091567E-003   1.7071666560347085     
   2.9157934629406856E-003   1.7064735279132470     
   2.9171263962722150E-003   1.7057806812095679     
   2.9184593296037445E-003   1.7050881158094133     
   2.9197922629352739E-003   1.7043958315985710     
   2.9211251962668028E-003   1.7037038284628732     
   2.9224581295983322E-003   1.7030121062882024     
   2.9237910629298616E-003   1.7023206649604845     
   2.9251239962613911E-003   1.7016295043656922     
   2.9264569295929200E-003   1.7009386243898454     
   2.9277898629244494E-003   1.7002480249190093     
   2.9291227962559788E-003   1.6995577058392954     
   2.9304557295875082E-003   1.6988676670368621     
   2.9317886629190372E-003   1.6981779083979143     
   2.9331215962505666E-003   1.6974884298087016     
   2.9344545295820960E-003   1.6967992311555209     
   2.9357874629136254E-003   1.6961103123247148     
   2.9371203962451544E-003   1.6954216732026732     
   2.9384533295766838E-003   1.6947333136758296     
   2.9397862629082132E-003   1.6940452336306664     
   2.9411191962397426E-003   1.6933574329537115     
   2.9424521295712716E-003   1.6926699115315376     
   2.9437850629028010E-003   1.6919826692507629     
   2.9451179962343304E-003   1.6912957059980547     
   2.9464509295658598E-003   1.6906090216601233     
   2.9477838628973888E-003   1.6899226161237266     
   2.9491167962289182E-003   1.6892364892756682     
   2.9504497295604476E-003   1.6885506410027975     
   2.9517826628919770E-003   1.6878650711920098     
   2.9531155962235060E-003   1.6871797797302464     
   2.9544485295550354E-003   1.6864947665044940     
   2.9557814628865648E-003   1.6858100314017863     
   2.9571143962180942E-003   1.6851255743092020     
   2.9584473295496232E-003   1.6844413951138664     
   2.9597802628811526E-003   1.6837574937029482     
   2.9611131962126820E-003   1.6830738699636658     
   2.9624461295442114E-003   1.6823905237832812     
   2.9637790628757404E-003   1.6817074550491016     
   2.9651119962072698E-003   1.6810246636484818     
   2.9664449295387992E-003   1.6803421494688193     
   2.9677778628703286E-003   1.6796599123975609     
   2.9691107962018575E-003   1.6789779523221975     
   2.9704437295333870E-003   1.6782962691302654     
   2.9717766628649164E-003   1.6776148627093470     
   2.9731095961964458E-003   1.6769337329470690     
   2.9744425295279747E-003   1.6762528797311065     
   2.9757754628595041E-003   1.6755723029491769     
   2.9771083961910336E-003   1.6748920024890468     
   2.9784413295225630E-003   1.6742119782385252     
   2.9797742628540919E-003   1.6735322300854676     
   2.9811071961856213E-003   1.6728527579177770     
   2.9824401295171507E-003   1.6721735616233984     
   2.9837730628486801E-003   1.6714946410903255     
   2.9851059961802091E-003   1.6708159962065949     
   2.9864389295117385E-003   1.6701376268602910     
   2.9877718628432679E-003   1.6694595329395425     
   2.9891047961747973E-003   1.6687817143325223     
   2.9904377295063267E-003   1.6681041709274518     
   2.9917706628378557E-003   1.6674269026125936     
   2.9931035961693851E-003   1.6667499092762594     
   2.9944365295009145E-003   1.6660731908068052     
   2.9957694628324439E-003   1.6653967470926314     
   2.9971023961639729E-003   1.6647205780221843     
   2.9984353294955023E-003   1.6640446834839557     
   2.9997682628270317E-003   1.6633690633664819     
   3.0011011961585611E-003   1.6626937175583449     
   3.0024341294900901E-003   1.6620186459481741     
   3.0037670628216195E-003   1.6613438484246390     
   3.0050999961531489E-003   1.6606693248764590     
   3.0064329294846783E-003   1.6599950751923975     
   3.0077658628162073E-003   1.6593210992612613     
   3.0090987961477367E-003   1.6586473969719047     
   3.0104317294792661E-003   1.6579739682132253     
   3.0117646628107955E-003   1.6573008128741675     
   3.0130975961423245E-003   1.6566279308437182     
   3.0144305294738539E-003   1.6559553220109124     
   3.0157634628053833E-003   1.6552829862648291     
   3.0170963961369127E-003   1.6546109234945914     
   3.0184293294684417E-003   1.6539391335893676     
   3.0197622627999711E-003   1.6532676164383726     
   3.0210951961315005E-003   1.6525963719308643     
   3.0224281294630299E-003   1.6519253999561463     
   3.0237610627945589E-003   1.6512547004035683     
   3.0250939961260883E-003   1.6505842731625227     
   3.0264269294576177E-003   1.6499141181224481     
   3.0277598627891471E-003   1.6492442351728280     
   3.0290927961206760E-003   1.6485746242031909     
   3.0304257294522055E-003   1.6479052851031095     
   3.0317586627837349E-003   1.6472362177622022     
   3.0330915961152643E-003   1.6465674220701312     
   3.0344245294467932E-003   1.6458988979166047     
   3.0357574627783226E-003   1.6452306451913741     
   3.0370903961098521E-003   1.6445626637842374     
   3.0384233294413815E-003   1.6438949535850356     
   3.0397562627729104E-003   1.6432275144836559     
   3.0410891961044398E-003   1.6425603463700291     
   3.0424221294359692E-003   1.6418934491341313     
   3.0437550627674986E-003   1.6412268226659832     
   3.0450879960990276E-003   1.6405604668556497     
   3.0464209294305570E-003   1.6398943815932412     
   3.0477538627620864E-003   1.6392285667689117     
   3.0490867960936158E-003   1.6385630222728611     
   3.0504197294251448E-003   1.6378977479953325     
   3.0517526627566742E-003   1.6372327438266137     
   3.0530855960882036E-003   1.6365680096570385     
   3.0544185294197330E-003   1.6359035453769830     
   3.0557514627512620E-003   1.6352393508768708     
   3.0570843960827914E-003   1.6345754260471670     
   3.0584173294143208E-003   1.6339117707783821     
   3.0597502627458502E-003   1.6332483849610713     
   3.0610831960773792E-003   1.6325852684858360     
   3.0624161294089086E-003   1.6319224212433188     
   3.0637490627404380E-003   1.6312598431242082     
   3.0650819960719674E-003   1.6305975340192378     
   3.0664149294034964E-003   1.6299354938191843     
   3.0677478627350258E-003   1.6292737224148688     
   3.0690807960665552E-003   1.6286122196971586     
   3.0704137293980846E-003   1.6279509855569632     
   3.0717466627296140E-003   1.6272900198852358     
   3.0730795960611430E-003   1.6266293225729778     
   3.0744125293926724E-003   1.6259688935112309     
   3.0757454627242018E-003   1.6253087325910820     
   3.0770783960557312E-003   1.6246488397036634     
   3.0784113293872602E-003   1.6239892147401509     
   3.0797442627187896E-003   1.6233298575917630     
   3.0810771960503190E-003   1.6226707681497647     
   3.0824101293818484E-003   1.6220119463054643     
   3.0837430627133774E-003   1.6213533919502150     
   3.0850759960449068E-003   1.6206951049754110     
   3.0864089293764362E-003   1.6200370852724950     
   3.0877418627079656E-003   1.6193793327329500     
   3.0890747960394946E-003   1.6187218472483065     
   3.0904077293710240E-003   1.6180646287101355     
   3.0917406627025534E-003   1.6174076770100536     
   3.0930735960340828E-003   1.6167509920397232     
   3.0944065293656117E-003   1.6160945736908490     
   3.0957394626971411E-003   1.6154384218551776     
   3.0970723960286706E-003   1.6147825364245030     
   3.0984053293602000E-003   1.6141269172906618     
   3.0997382626917289E-003   1.6134715643455351     
   3.1010711960232583E-003   1.6128164774810456     
   3.1024041293547877E-003   1.6121616565891632     
   3.1037370626863172E-003   1.6115071015618991     
   3.1050699960178461E-003   1.6108528122913102     
   3.1064029293493755E-003   1.6101987886694951     
   3.1077358626809049E-003   1.6095450305885981     
   3.1090687960124343E-003   1.6088915379408066     
   3.1104017293439633E-003   1.6082383106183529     
   3.1117346626754927E-003   1.6075853485135090     
   3.1130675960070221E-003   1.6069326515185969     
   3.1144005293385515E-003   1.6062802195259760     
   3.1157334626700805E-003   1.6056280524280546     
   3.1170663960016099E-003   1.6049761501172819     
   3.1183993293331393E-003   1.6043245124861516     
   3.1197322626646687E-003   1.6036731394271999     
   3.1210651959961977E-003   1.6030220308330072     
   3.1223981293277271E-003   1.6023711865961996     
   3.1237310626592565E-003   1.6017206066094436     
   3.1250639959907859E-003   1.6010702907654519     
   3.1263969293223149E-003   1.6004202389569788     
   3.1277298626538443E-003   1.5997704510768223     
   3.1290627959853737E-003   1.5991209270178262     
   3.1303957293169031E-003   1.5984716666728751     
   3.1317286626484321E-003   1.5978226699348974     
   3.1330615959799615E-003   1.5971739366968676     
   3.1343945293114909E-003   1.5965254668518001     
   3.1357274626430203E-003   1.5958772602927556     
   3.1370603959745493E-003   1.5952293169128364     
   3.1383933293060787E-003   1.5945816366051884     
   3.1397262626376081E-003   1.5939342192630026     
   3.1410591959691375E-003   1.5932870647795108     
   3.1423921293006665E-003   1.5926401730479902     
   3.1437250626321959E-003   1.5919935439617596     
   3.1450579959637253E-003   1.5913471774141832     
   3.1463909292952547E-003   1.5907010732986673     
   3.1477238626267836E-003   1.5900552315086607     
   3.1490567959583131E-003   1.5894096519376568     
   3.1503897292898425E-003   1.5887643344791917     
   3.1517226626213719E-003   1.5881192790268450     
   3.1530555959529013E-003   1.5874744854742386     
   3.1543885292844302E-003   1.5868299537150397     
   3.1557214626159596E-003   1.5861856836429553     
   3.1570543959474891E-003   1.5855416751517397     
   3.1583873292790185E-003   1.5848979281351858     
   3.1597202626105474E-003   1.5842544424871332     
   3.1610531959420768E-003   1.5836112181014628     
   3.1623861292736062E-003   1.5829682548721005     
   3.1637190626051357E-003   1.5823255526930127     
   3.1650519959366646E-003   1.5816831114582111     
   3.1663849292681940E-003   1.5810409310617473     
   3.1677178625997234E-003   1.5803990113977198     
   3.1690507959312528E-003   1.5797573523602682     
   3.1703837292627818E-003   1.5791159538435744     
   3.1717166625943112E-003   1.5784748157418655     
   3.1730495959258406E-003   1.5778339379494082     
   3.1743825292573700E-003   1.5771933203605151     
   3.1757154625888990E-003   1.5765529628695407     
   3.1770483959204284E-003   1.5759128653708818     
   3.1783813292519578E-003   1.5752730277589795     
   3.1797142625834872E-003   1.5746334499283157     
   3.1810471959150162E-003   1.5739941317734174     
   3.1823801292465456E-003   1.5733550731888519     
   3.1837130625780750E-003   1.5727162740692324     
   3.1850459959096044E-003   1.5720777343092123     
   3.1863789292411334E-003   1.5714394538034895     
   3.1877118625726628E-003   1.5708014324468025     
   3.1890447959041922E-003   1.5701636701339345     
   3.1903777292357216E-003   1.5695261667597111     
   3.1917106625672506E-003   1.5688889222190010     
   3.1930435958987800E-003   1.5682519364067129     
   3.1943765292303094E-003   1.5676152092178013     
   3.1957094625618388E-003   1.5669787405472626     
   3.1970423958933678E-003   1.5663425302901353     
   3.1983753292248972E-003   1.5657065783415007     
   3.1997082625564266E-003   1.5650708845964807     
   3.2010411958879560E-003   1.5644354489502446     
   3.2023741292194850E-003   1.5638002712980008     
   3.2037070625510144E-003   1.5631653515349992     
   3.2050399958825438E-003   1.5625306895565356     
   3.2063729292140732E-003   1.5618962852579452     
   3.2077058625456021E-003   1.5612621385346084     
   3.2090387958771316E-003   1.5606282492819465     
   3.2103717292086610E-003   1.5599946173954231     
   3.2117046625401904E-003   1.5593612427705439     
   3.2130375958717193E-003   1.5587281253028591     
   3.2143705292032487E-003   1.5580952648879596     
   3.2157034625347782E-003   1.5574626614214788     
   3.2170363958663076E-003   1.5568303147990932     
   3.2183693291978365E-003   1.5561982249165212     
   3.2197022625293659E-003   1.5555663916695228     
   3.2210351958608953E-003   1.5549348149539024     
   3.2223681291924247E-003   1.5543034946655039     
   3.2237010625239537E-003   1.5536724307002163     
   3.2250339958554831E-003   1.5530416229539690     
   3.2263669291870125E-003   1.5524110713227335     
   3.2276998625185419E-003   1.5517807757025255     
   3.2290327958500709E-003   1.5511507359894010     
   3.2303657291816003E-003   1.5505209520794592     
   3.2316986625131297E-003   1.5498914238688399     
   3.2330315958446591E-003   1.5492621512537281     
   3.2343645291761885E-003   1.5486331341303479     
   3.2356974625077175E-003   1.5480043723949670     
   3.2370303958392469E-003   1.5473758659438956     
   3.2383633291707763E-003   1.5467476146734849     
   3.2396962625023057E-003   1.5461196184801287     
   3.2410291958338347E-003   1.5454918772602639     
   3.2423621291653641E-003   1.5448643909103665     
   3.2436950624968935E-003   1.5442371593269575     
   3.2450279958284229E-003   1.5436101824065991     
   3.2463609291599519E-003   1.5429834600458947     
   3.2476938624914813E-003   1.5423569921414906     
   3.2490267958230107E-003   1.5417307785900747     
   3.2503597291545401E-003   1.5411048192883765     
   3.2516926624860691E-003   1.5404791141331684     
   3.2530255958175985E-003   1.5398536630212627     
   3.2543585291491279E-003   1.5392284658495161     
   3.2556914624806573E-003   1.5386035225148265     
   3.2570243958121863E-003   1.5379788329141326     
   3.2583573291437157E-003   1.5373543969444157     
   3.2596902624752451E-003   1.5367302145026973     
   3.2610231958067745E-003   1.5361062854860443     
   3.2623561291383035E-003   1.5354826097915621     
   3.2636890624698329E-003   1.5348591873164006     
   3.2650219958013623E-003   1.5342360179577474     
   3.2663549291328917E-003   1.5336131016128363     
   3.2676878624644206E-003   1.5329904381789405     
   3.2690207957959501E-003   1.5323680275533751     
   3.2703537291274795E-003   1.5317458696334965     
   3.2716866624590089E-003   1.5311239643167043     
   3.2730195957905378E-003   1.5305023115004386     
   3.2743525291220672E-003   1.5298809110821809     
   3.2756854624535967E-003   1.5292597629594551     
   3.2770183957851261E-003   1.5286388670298270     
   3.2783513291166550E-003   1.5280182231909021     
   3.2796842624481844E-003   1.5273978313403298     
   3.2810171957797138E-003   1.5267776913757989     
   3.2823501291112432E-003   1.5261578031950427     
   3.2836830624427722E-003   1.5255381666958328     
   3.2850159957743016E-003   1.5249187817759833     
   3.2863489291058310E-003   1.5242996483333506     
   3.2876818624373604E-003   1.5236807662658327     
   3.2890147957688894E-003   1.5230621354713687     
   3.2903477291004188E-003   1.5224437558479371     
   3.2916806624319482E-003   1.5218256272935611     
   3.2930135957634776E-003   1.5212077497063046     
   3.2943465290950066E-003   1.5205901229842704     
   3.2956794624265360E-003   1.5199727470256053     
   3.2970123957580654E-003   1.5193556217284958     
   3.2983453290895948E-003   1.5187387469911724     
   3.2996782624211238E-003   1.5181221227119031     
   3.3010111957526532E-003   1.5175057487889996     
   3.3023441290841826E-003   1.5168896251208150     
   3.3036770624157120E-003   1.5162737516057416     
   3.3050099957472410E-003   1.5156581281422168     
   3.3063429290787704E-003   1.5150427546287144     
   3.3076758624102998E-003   1.5144276309637541     
   3.3090087957418292E-003   1.5138127570458924     
   3.3103417290733582E-003   1.5131981327737318     
   3.3116746624048876E-003   1.5125837580459103     
   3.3130075957364170E-003   1.5119696327611125     
   3.3143405290679464E-003   1.5113557568180604     
   3.3156734623994758E-003   1.5107421301155197     
   3.3170063957310048E-003   1.5101287525522946     
   3.3183393290625342E-003   1.5095156240272329     
   3.3196722623940636E-003   1.5089027444392218     
   3.3210051957255930E-003   1.5082901136871896     
   3.3223381290571220E-003   1.5076777316701067     
   3.3236710623886514E-003   1.5070655982869838     
   3.3250039957201808E-003   1.5064537134368727     
   3.3263369290517102E-003   1.5058420770188661     
   3.3276698623832392E-003   1.5052306889320985     
   3.3290027957147686E-003   1.5046195490757430     
   3.3303357290462980E-003   1.5040086573490172     
   3.3316686623778274E-003   1.5033980136511760     
   3.3330015957093563E-003   1.5027876178815189     
   3.3343345290408857E-003   1.5021774699393822     
   3.3356674623724152E-003   1.5015675697241457     
   3.3370003957039446E-003   1.5009579171352303     
   3.3383333290354735E-003   1.5003485120720972     
   3.3396662623670029E-003   1.4997393544342470     
   3.3409991956985323E-003   1.4991304441212221     
   3.3423321290300618E-003   1.4985217810326064     
   3.3436650623615907E-003   1.4979133650680247     
   3.3449979956931201E-003   1.4973051961271406     
   3.3463309290246495E-003   1.4966972741096607     
   3.3476638623561789E-003   1.4960895989153313     
   3.3489967956877079E-003   1.4954821704439385     
   3.3503297290192373E-003   1.4948749885953105     
   3.3516626623507667E-003   1.4942680532693162     
   3.3529955956822961E-003   1.4936613643658647     
   3.3543285290138251E-003   1.4930549217849050     
   3.3556614623453545E-003   1.4924487254264271     
   3.3569943956768839E-003   1.4918427751904628     
   3.3583273290084133E-003   1.4912370709770832     
   3.3596602623399423E-003   1.4906316126864010     
   3.3609931956714717E-003   1.4900264002185679     
   3.3623261290030011E-003   1.4894214334737774     
   3.3636590623345305E-003   1.4888167123522629     
   3.3649919956660595E-003   1.4882122367543003     
   3.3663249289975889E-003   1.4876080065802013     
   3.3676578623291183E-003   1.4870040217303240     
   3.3689907956606477E-003   1.4864002821050617     
   3.3703237289921767E-003   1.4857967876048521     
   3.3716566623237061E-003   1.4851935381301709     
   3.3729895956552355E-003   1.4845905335815348     
   3.3743225289867649E-003   1.4839877738595026     
   3.3756554623182939E-003   1.4833852588646694     
   3.3769883956498233E-003   1.4827829884976758     
   3.3783213289813527E-003   1.4821809626591977     
   3.3796542623128821E-003   1.4815791812499559     
   3.3809871956444111E-003   1.4809776441707079     
   3.3823201289759405E-003   1.4803763513222543     
   3.3836530623074699E-003   1.4797753026054330     
   3.3849859956389993E-003   1.4791744979211263     
   3.3863189289705282E-003   1.4785739371702518     
   3.3876518623020577E-003   1.4779736202537708     
   3.3889847956335871E-003   1.4773735470726836     
   3.3903177289651165E-003   1.4767737175280311     
   3.3916506622966454E-003   1.4761741315208947     
   3.3929835956281748E-003   1.4755747889523945     
   3.3943165289597042E-003   1.4749756897236921     
   3.3956494622912337E-003   1.4743768337359884     
   3.3969823956227631E-003   1.4737782208905259     
   3.3983153289542920E-003   1.4731798510885850     
   3.3996482622858214E-003   1.4725817242314883     
   3.4009811956173508E-003   1.4719838402205954     
   3.4023141289488803E-003   1.4713861989573109     
   3.4036470622804092E-003   1.4707888003430756     
   3.4049799956119386E-003   1.4701916442793697     
   3.4063129289434680E-003   1.4695947306677168     
   3.4076458622749974E-003   1.4689980594096774     
   3.4089787956065264E-003   1.4684016304068546     
   3.4103117289380558E-003   1.4678054435608887     
   3.4116446622695852E-003   1.4672094987734619     
   3.4129775956011146E-003   1.4666137959462953     
   3.4143105289326436E-003   1.4660183349811513     
   3.4156434622641730E-003   1.4654231157798303     
   3.4169763955957024E-003   1.4648281382441739     
   3.4183093289272318E-003   1.4642334022760635     
   3.4196422622587608E-003   1.4636389077774183     
   3.4209751955902902E-003   1.4630446546502014     
   3.4223081289218196E-003   1.4624506427964117     
   3.4236410622533490E-003   1.4618568721180898     
   3.4249739955848780E-003   1.4612633425173158     
   3.4263069289164074E-003   1.4606700538962092     
   3.4276398622479368E-003   1.4600770061569304     
   3.4289727955794662E-003   1.4594841992016778     
   3.4303057289109952E-003   1.4588916329326909     
   3.4316386622425246E-003   1.4582993072522485     
   3.4329715955740540E-003   1.4577072220626683     
   3.4343045289055834E-003   1.4571153772663095     
   3.4356374622371124E-003   1.4565237727655687     
   3.4369703955686418E-003   1.4559324084628826     
   3.4383033289001712E-003   1.4553412842607287     
   3.4396362622317006E-003   1.4547504000616251     
   3.4409691955632296E-003   1.4541597557681261     
   3.4423021288947590E-003   1.4535693512828276     
   3.4436350622262884E-003   1.4529791865083652     
   3.4449679955578178E-003   1.4523892613474128     
   3.4463009288893467E-003   1.4517995757026856     
   3.4476338622208762E-003   1.4512101294769375     
   3.4489667955524056E-003   1.4506209225729605     
   3.4502997288839350E-003   1.4500319548935874     
   3.4516326622154639E-003   1.4494432263416916     
   3.4529655955469933E-003   1.4488547368201834     
   3.4542985288785228E-003   1.4482664862320149     
   3.4556314622100522E-003   1.4476784744801752     
   3.4569643955415811E-003   1.4470907014676948     
   3.4582973288731105E-003   1.4465031670976436     
   3.4596302622046399E-003   1.4459158712731282     
   3.4609631955361693E-003   1.4453288138972986     
   3.4622961288676983E-003   1.4447419948733404     
   3.4636290621992277E-003   1.4441554141044803     
   3.4649619955307571E-003   1.4435690714939851     
   3.4662949288622865E-003   1.4429829669451584     
   3.4676278621938155E-003   1.4423971003613449     
   3.4689607955253449E-003   1.4418114716459292     
   3.4702937288568743E-003   1.4412260807023323     
   3.4716266621884037E-003   1.4406409274340182     
   3.4729595955199331E-003   1.4400560117444865     
   3.4742925288514621E-003   1.4394713335372784     
   3.4756254621829915E-003   1.4388868927159726     
   3.4769583955145209E-003   1.4383026891841886     
   3.4782913288460503E-003   1.4377187228455837     
   3.4796242621775793E-003   1.4371349936038547     
   3.4809571955091087E-003   1.4365515013627377     
   3.4822901288406381E-003   1.4359682460260084     
   3.4836230621721675E-003   1.4353852274974801     
   3.4849559955036965E-003   1.4348024456810071     
   3.4862889288352259E-003   1.4342199004804812     
   3.4876218621667553E-003   1.4336375917998330     
   3.4889547954982847E-003   1.4330555195430330     
   3.4902877288298137E-003   1.4324736836140914     
   3.4916206621613431E-003   1.4318920839170550     
   3.4929535954928725E-003   1.4313107203560120     
   3.4942865288244019E-003   1.4307295928350883     
   3.4956194621559309E-003   1.4301487012584491     
   3.4969523954874603E-003   1.4295680455302981     
   3.4982853288189897E-003   1.4289876255548788     
   3.4996182621505191E-003   1.4284074412364718     
   3.5009511954820481E-003   1.4278274924793986     
   3.5022841288135775E-003   1.4272477791880189     
   3.5036170621451069E-003   1.4266683012667303     
   3.5049499954766363E-003   1.4260890586199693     
   3.5062829288081653E-003   1.4255100511522134     
   3.5076158621396947E-003   1.4249312787679767     
   3.5089487954712241E-003   1.4243527413718122     
   3.5102817288027535E-003   1.4237744388683122     
   3.5116146621342824E-003   1.4231963711621090     
   3.5129475954658118E-003   1.4226185381578695     
   3.5142805287973413E-003   1.4220409397603040     
   3.5156134621288707E-003   1.4214635758741598     
   3.5169463954603996E-003   1.4208864464042221     
   3.5182793287919290E-003   1.4203095512553154     
   3.5196122621234584E-003   1.4197328903323021     
   3.5209451954549878E-003   1.4191564635400846     
   3.5222781287865168E-003   1.4185802707836030     
   3.5236110621180462E-003   1.4180043119678365     
   3.5249439954495756E-003   1.4174285869978012     
   3.5262769287811050E-003   1.4168530957785548     
   3.5276098621126340E-003   1.4162778382151910     
   3.5289427954441634E-003   1.4157028142128429     
   3.5302757287756928E-003   1.4151280236766821     
   3.5316086621072222E-003   1.4145534665119188     
   3.5329415954387512E-003   1.4139791426238024     
   3.5342745287702806E-003   1.4134050519176191     
   3.5356074621018100E-003   1.4128311942986940     
   3.5369403954333394E-003   1.4122575696723918     
   3.5382733287648684E-003   1.4116841779441147     
   3.5396062620963978E-003   1.4111110190193026     
   3.5409391954279272E-003   1.4105380928034368     
   3.5422721287594566E-003   1.4099653992020336     
   3.5436050620909856E-003   1.4093929381206483     
   3.5449379954225150E-003   1.4088207094648768     
   3.5462709287540444E-003   1.4082487131403494     
   3.5476038620855738E-003   1.4076769490527388     
   3.5489367954171028E-003   1.4071054171077539     
   3.5502697287486322E-003   1.4065341172111423     
   3.5516026620801616E-003   1.4059630492686896     
   3.5529355954116910E-003   1.4053922131862195     
   3.5542685287432204E-003   1.4048216088695940     
   3.5556014620747494E-003   1.4042512362247139     
   3.5569343954062788E-003   1.4036810951575187     
   3.5582673287378082E-003   1.4031111855739844     
   3.5596002620693376E-003   1.4025415073801260     
   3.5609331954008666E-003   1.4019720604819976     
   3.5622661287323960E-003   1.4014028447856892     
   3.5635990620639254E-003   1.4008338601973305     
   3.5649319953954548E-003   1.4002651066230900     
   3.5662649287269838E-003   1.3996965839691726     
   3.5675978620585132E-003   1.3991282921418231     
   3.5689307953900426E-003   1.3985602310473220     
   3.5702637287215720E-003   1.3979924005919895     
   3.5715966620531009E-003   1.3974248006821843     
   3.5729295953846303E-003   1.3968574312243016     
   3.5742625287161598E-003   1.3962902921247755     
   3.5755954620476892E-003   1.3957233832900775     
   3.5769283953792181E-003   1.3951567046267190     
   3.5782613287107475E-003   1.3945902560412460     
   3.5795942620422769E-003   1.3940240374402453     
   3.5809271953738064E-003   1.3934580487303410     
   3.5822601287053353E-003   1.3928922898181932     
   3.5835930620368647E-003   1.3923267606105032     
   3.5849259953683941E-003   1.3917614610140068     
   3.5862589286999235E-003   1.3911963909354810     
   3.5875918620314525E-003   1.3906315502817375     
   3.5889247953629819E-003   1.3900669389596276     
   3.5902577286945113E-003   1.3895025568760413     
   3.5915906620260407E-003   1.3889384039379038     
   3.5929235953575697E-003   1.3883744800521798     
   3.5942565286890991E-003   1.3878107851258714     
   3.5955894620206285E-003   1.3872473190660186     
   3.5969223953521579E-003   1.3866840817796984     
   3.5982553286836869E-003   1.3861210731740288     
   3.5995882620152163E-003   1.3855582931561590     
   3.6009211953467457E-003   1.3849957416332825     
   3.6022541286782751E-003   1.3844334185126277     
   3.6035870620098041E-003   1.3838713237014593     
   3.6049199953413335E-003   1.3833094571070814     
   3.6062529286728629E-003   1.3827478186368372     
   3.6075858620043923E-003   1.3821864081981032     
   3.6089187953359213E-003   1.3816252256982982     
   3.6102517286674507E-003   1.3810642710448762     
   3.6115846619989801E-003   1.3805035441453271     
   3.6129175953305095E-003   1.3799430449071814     
   3.6142505286620385E-003   1.3793827732380066     
   3.6155834619935679E-003   1.3788227290454067     
   3.6169163953250973E-003   1.3782629122370238     
   3.6182493286566267E-003   1.3777033227205364     
   3.6195822619881557E-003   1.3771439604036635     
   3.6209151953196851E-003   1.3765848251941575     
   3.6222481286512145E-003   1.3760259169998112     
   3.6235810619827439E-003   1.3754672357284534     
   3.6249139953142728E-003   1.3749087812879517     
   3.6262469286458023E-003   1.3743505535862093     
   3.6275798619773317E-003   1.3737925525311687     
   3.6289127953088611E-003   1.3732347780308076     
   3.6302457286403900E-003   1.3726772299931438     
   3.6315786619719194E-003   1.3721199083262288     
   3.6329115953034488E-003   1.3715628129381550     
   3.6342445286349783E-003   1.3710059437370510     
   3.6355774619665077E-003   1.3704493006310814     
   3.6369103952980366E-003   1.3698928835284490     
   3.6382433286295660E-003   1.3693366923373949     
   3.6395762619610954E-003   1.3687807269661953     
   3.6409091952926249E-003   1.3682249873231656     
   3.6422421286241538E-003   1.3676694733166574     
   3.6435750619556832E-003   1.3671141848550594     
   3.6449079952872126E-003   1.3665591218467990     
   3.6462409286187420E-003   1.3660042842003379     
   3.6475738619502710E-003   1.3654496718241784     
   3.6489067952818004E-003   1.3648952846268572     
   3.6502397286133298E-003   1.3643411225169495     
   3.6515726619448592E-003   1.3637871854030663     
   3.6529055952763882E-003   1.3632334731938587     
   3.6542385286079176E-003   1.3626799857980114     
   3.6555714619394470E-003   1.3621267231242478     
   3.6569043952709764E-003   1.3615736850813278     
   3.6582373286025054E-003   1.3610208715780501     
   3.6595702619340348E-003   1.3604682825232490     
   3.6609031952655642E-003   1.3599159178257945     
   3.6622361285970936E-003   1.3593637773945961     
   3.6635690619286226E-003   1.3588118611385986     
   3.6649019952601520E-003   1.3582601689667848     
   3.6662349285916814E-003   1.3577087007881734     
   3.6675678619232108E-003   1.3571574565118221     
   3.6689007952547398E-003   1.3566064360468229     
   3.6702337285862692E-003   1.3560556393023051     
   3.6715666619177986E-003   1.3555050661874370     
   3.6728995952493280E-003   1.3549547166114218     
   3.6742325285808570E-003   1.3544045904835020     
   3.6755654619123864E-003   1.3538546877129520     
   3.6768983952439158E-003   1.3533050082090885     
   3.6782313285754452E-003   1.3527555518812626     
   3.6795642619069742E-003   1.3522063186388611     
   3.6808971952385036E-003   1.3516573083913093     
   3.6822301285700330E-003   1.3511085210480696     
   3.6835630619015624E-003   1.3505599565186395     
   3.6848959952330913E-003   1.3500116147125554     
   3.6862289285646208E-003   1.3494634955393867     
   3.6875618618961502E-003   1.3489155989087438     
   3.6888947952276796E-003   1.3483679247302720     
   3.6902277285592085E-003   1.3478204729136523     
   3.6915606618907379E-003   1.3472732433686043     
   3.6928935952222674E-003   1.3467262360048817     
   3.6942265285537968E-003   1.3461794507322777     
   3.6955594618853257E-003   1.3456328874606212     
   3.6968923952168551E-003   1.3450865460997761     
   3.6982253285483845E-003   1.3445404265596446     
   3.6995582618799139E-003   1.3439945287501649     
   3.7008911952114429E-003   1.3434488525813124     
   3.7022241285429723E-003   1.3429033979630980     
   3.7035570618745017E-003   1.3423581648055685     
   3.7048899952060311E-003   1.3418131530188118     
   3.7062229285375601E-003   1.3412683625129456     
   3.7075558618690895E-003   1.3407237931981288     
   3.7088887952006189E-003   1.3401794449845548     
   3.7102217285321483E-003   1.3396353177824549     
   3.7115546618636773E-003   1.3390914115020955     
   3.7128875951952067E-003   1.3385477260537797     
   3.7142205285267361E-003   1.3380042613478467     
   3.7155534618582655E-003   1.3374610172946730     
   3.7168863951897949E-003   1.3369179938046718     
   3.7182193285213239E-003   1.3363751907882910     
   3.7195522618528533E-003   1.3358326081560172     
   3.7208851951843827E-003   1.3352902458183717     
   3.7222181285159121E-003   1.3347481036859101     
   3.7235510618474411E-003   1.3342061816692288     
   3.7248839951789705E-003   1.3336644796789585     
   3.7262169285104999E-003   1.3331229976257650     
   3.7275498618420293E-003   1.3325817354203520     
   3.7288827951735583E-003   1.3320406929734585     
   3.7302157285050877E-003   1.3314998701958611     
   3.7315486618366171E-003   1.3309592669983692     
   3.7328815951681465E-003   1.3304188832918329     
   3.7342145284996755E-003   1.3298787189871362     
   3.7355474618312049E-003   1.3293387739951990     
   3.7368803951627343E-003   1.3287990482269780     
   3.7382133284942637E-003   1.3282595415934655     
   3.7395462618257927E-003   1.3277202540056914     
   3.7408791951573221E-003   1.3271811853747191     
   3.7422121284888515E-003   1.3266423356116519     
   3.7435450618203809E-003   1.3261037046276249     
   3.7448779951519099E-003   1.3255652923338126     
   3.7462109284834393E-003   1.3250270986414232     
   3.7475438618149687E-003   1.3244891234617031     
   3.7488767951464981E-003   1.3239513667059333     
   3.7502097284780270E-003   1.3234138282854313     
   3.7515426618095564E-003   1.3228765081115512     
   3.7528755951410859E-003   1.3223394060956810     
   3.7542085284726153E-003   1.3218025221492467     
   3.7555414618041442E-003   1.3212658561837110     
   3.7568743951356736E-003   1.3207294081105689     
   3.7582073284672030E-003   1.3201931778413551     
   3.7595402617987324E-003   1.3196571652876388     
   3.7608731951302614E-003   1.3191213703610243     
   3.7622061284617908E-003   1.3185857929731533     
   3.7635390617933202E-003   1.3180504330357017     
   3.7648719951248496E-003   1.3175152904603831     
   3.7662049284563786E-003   1.3169803651589458     
   3.7675378617879080E-003   1.3164456570431746     
   3.7688707951194374E-003   1.3159111660248886     
   3.7702037284509668E-003   1.3153768920159445     
   3.7715366617824958E-003   1.3148428349282346     
   3.7728695951140252E-003   1.3143089946736843     
   3.7742025284455546E-003   1.3137753711642597     
   3.7755354617770840E-003   1.3132419643119584     
   3.7768683951086130E-003   1.3127087740288155     
   3.7782013284401424E-003   1.3121758002269008     
   3.7795342617716718E-003   1.3116430428183212     
   3.7808671951032012E-003   1.3111105017152183     
   3.7822001284347302E-003   1.3105781768297702     
   3.7835330617662596E-003   1.3100460680741894     
   3.7848659950977890E-003   1.3095141753607253     
   3.7861989284293184E-003   1.3089824986016614     
   3.7875318617608474E-003   1.3084510377093197     
   3.7888647950923768E-003   1.3079197925960540     
   3.7901977284239062E-003   1.3073887631742565     
   3.7915306617554356E-003   1.3068579493563535     
   3.7928635950869646E-003   1.3063273510548081     
   3.7941965284184940E-003   1.3057969681821171     
   3.7955294617500234E-003   1.3052668006508150     
   3.7968623950815528E-003   1.3047368483734718     
   3.7981953284130822E-003   1.3042071112626896     
   3.7995282617446112E-003   1.3036775892311094     
   3.8008611950761406E-003   1.3031482821914069     
   3.8021941284076700E-003   1.3026191900562933     
   3.8035270617391994E-003   1.3020903127385139     
   3.8048599950707284E-003   1.3015616501508511     
   3.8061929284022578E-003   1.3010332022061222     
   3.8075258617337872E-003   1.3005049688171790     
   3.8088587950653166E-003   1.2999769498969100     
   3.8101917283968455E-003   1.2994491453582389     
   3.8115246617283749E-003   1.2989215551141240     
   3.8128575950599044E-003   1.2983941790775591     
   3.8141905283914338E-003   1.2978670171615734     
   3.8155234617229627E-003   1.2973400692792323     
   3.8168563950544921E-003   1.2968133353436353     
   3.8181893283860215E-003   1.2962868152679174     
   3.8195222617175510E-003   1.2957605089652484     
   3.8208551950490799E-003   1.2952344163488365     
   3.8221881283806093E-003   1.2947085373319203     
   3.8235210617121387E-003   1.2941828718277772     
   3.8248539950436681E-003   1.2936574197497184     
   3.8261869283751971E-003   1.2931321810110901     
   3.8275198617067265E-003   1.2926071555252745     
   3.8288527950382559E-003   1.2920823432056874     
   3.8301857283697853E-003   1.2915577439657830     
   3.8315186617013143E-003   1.2910333577190478     
   3.8328515950328437E-003   1.2905091843790029     
   3.8341845283643731E-003   1.2899852238592078     
   3.8355174616959025E-003   1.2894614760732541     
   3.8368503950274315E-003   1.2889379409347697     
   3.8381833283589609E-003   1.2884146183574161     
   3.8395162616904903E-003   1.2878915082548930     
   3.8408491950220197E-003   1.2873686105409317     
   3.8421821283535487E-003   1.2868459251293010     
   3.8435150616850781E-003   1.2863234519338040     
   3.8448479950166075E-003   1.2858011908682772     
   3.8461809283481369E-003   1.2852791418465948     
   3.8475138616796659E-003   1.2847573047826644     
   3.8488467950111953E-003   1.2842356795904284     
   3.8501797283427247E-003   1.2837142661838645     
   3.8515126616742541E-003   1.2831930644769864     
   3.8528455950057831E-003   1.2826720743838396     
   3.8541785283373125E-003   1.2821512958185084     
   3.8555114616688419E-003   1.2816307286951090     
   3.8568443950003713E-003   1.2811103729277944     
   3.8581773283319003E-003   1.2805902284307513     
   3.8595102616634297E-003   1.2800702951182017     
   3.8608431949949591E-003   1.2795505729044017     
   3.8621761283264885E-003   1.2790310617036442     
   3.8635090616580174E-003   1.2785117614302544     
   3.8648419949895469E-003   1.2779926719985935     
   3.8661749283210763E-003   1.2774737933230578     
   3.8675078616526057E-003   1.2769551253180786     
   3.8688407949841346E-003   1.2764366678981192     
   3.8701737283156640E-003   1.2759184209776813     
   3.8715066616471935E-003   1.2754003844713000     
   3.8728395949787229E-003   1.2748825582935437     
   3.8741725283102518E-003   1.2743649423590180     
   3.8755054616417812E-003   1.2738475365823605     
   3.8768383949733106E-003   1.2733303408782453     
   3.8781713283048400E-003   1.2728133551613809     
   3.8795042616363695E-003   1.2722965793465093     
   3.8808371949678984E-003   1.2717800133484087     
   3.8821701282994278E-003   1.2712636570818907     
   3.8835030616309572E-003   1.2707475104618025     
   3.8848359949624866E-003   1.2702315734030245     
   3.8861689282940156E-003   1.2697158458204729     
   3.8875018616255450E-003   1.2692003276290982     
   3.8888347949570744E-003   1.2686850187438850     
   3.8901677282886038E-003   1.2681699190798523     
   3.8915006616201328E-003   1.2676550285520549     
   3.8928335949516622E-003   1.2671403470755798     
   3.8941665282831916E-003   1.2666258745655503     
   3.8954994616147210E-003   1.2661116109371249     
   3.8968323949462500E-003   1.2655975561054944     
   3.8981653282777794E-003   1.2650837099858843     
   3.8994982616093088E-003   1.2645700724935565     
   3.9008311949408382E-003   1.2640566435438041     
   3.9021641282723672E-003   1.2635434230519587     
   3.9034970616038966E-003   1.2630304109333834     
   3.9048299949354260E-003   1.2625176071034747     
   3.9061629282669554E-003   1.2620050114776680     
   3.9074958615984839E-003   1.2614926239714270     
   3.9088287949300138E-003   1.2609804445002550     
   3.9101617282615436E-003   1.2604684729796860     
   3.9114946615930726E-003   1.2599567093252910     
   3.9128275949246016E-003   1.2594451534526729     
   3.9141605282561314E-003   1.2589338052774706     
   3.9154934615876604E-003   1.2584226647153571     
   3.9168263949191894E-003   1.2579117316820381     
   3.9181593282507192E-003   1.2574010060932552     
   3.9194922615822482E-003   1.2568904878647831     
   3.9208251949137771E-003   1.2563801769124319     
   3.9221581282453070E-003   1.2558700731520449     
   3.9234910615768359E-003   1.2553601764994995     
   3.9248239949083658E-003   1.2548504868707082     
   3.9261569282398948E-003   1.2543410041816161     
   3.9274898615714237E-003   1.2538317283482050     
   3.9288227949029536E-003   1.2533226592864863     
   3.9301557282344825E-003   1.2528137969125119     
   3.9314886615660115E-003   1.2523051411423618     
   3.9328215948975414E-003   1.2517966918921533     
   3.9341545282290703E-003   1.2512884490780374     
   3.9354874615606002E-003   1.2507804126161979     
   3.9368203948921291E-003   1.2502725824228544     
   3.9381533282236581E-003   1.2497649584142583     
   3.9394862615551880E-003   1.2492575405066977     
   3.9408191948867169E-003   1.2487503286164923     
   3.9421521282182459E-003   1.2482433226599969     
   3.9434850615497757E-003   1.2477365225536008     
   3.9448179948813047E-003   1.2472299282137256     
   3.9461509282128346E-003   1.2467235395568286     
   3.9474838615443635E-003   1.2462173564993986     
   3.9488167948758925E-003   1.2457113789579628     
   3.9501497282074223E-003   1.2452056068490760     
   3.9514826615389513E-003   1.2447000400893338     
   3.9528155948704803E-003   1.2441946785953593     
   3.9541485282020101E-003   1.2436895222838134     
   3.9554814615335391E-003   1.2431845710713898     
   3.9568143948650689E-003   1.2426798248748159     
   3.9581473281965979E-003   1.2421752836108528     
   3.9594802615281269E-003   1.2416709471962961     
   3.9608131948596567E-003   1.2411668155479736     
   3.9621461281911857E-003   1.2406628885827491     
   3.9634790615227155E-003   1.2401591662175182     
   3.9648119948542445E-003   1.2396556483692112     
   3.9661449281857735E-003   1.2391523349547924     
   3.9674778615173033E-003   1.2386492258912576     
   3.9688107948488323E-003   1.2381463210956409     
   3.9701437281803613E-003   1.2376436204850050     
   3.9714766615118911E-003   1.2371411239764489     
   3.9728095948434201E-003   1.2366388314871055     
   3.9741425281749499E-003   1.2361367429341406     
   3.9754754615064789E-003   1.2356348582347529     
   3.9768083948380079E-003   1.2351331773061771     
   3.9781413281695377E-003   1.2346317000656784     
   3.9794742615010667E-003   1.2341304264305584     
   3.9808071948325956E-003   1.2336293563181508     
   3.9821401281641255E-003   1.2331284896458217     
   3.9834730614956545E-003   1.2326278263309729     
   3.9848059948271843E-003   1.2321273662910399     
   3.9861389281587133E-003   1.2316271094434903     
   3.9874718614902422E-003   1.2311270557058254     
   3.9888047948217721E-003   1.2306272049955804     
   3.9901377281533010E-003   1.2301275572303250     
   3.9914706614848300E-003   1.2296281123276600     
   3.9928035948163599E-003   1.2291288702052203     
   3.9941365281478888E-003   1.2286298307806760     
   3.9954694614794187E-003   1.2281309939717298     
   3.9968023948109476E-003   1.2276323596961163     
   3.9981353281424766E-003   1.2271339278716065     
   3.9994682614740065E-003   1.2266356984160005     
   4.0008011948055354E-003   1.2261376712471361     
   4.0021341281370644E-003   1.2256398462828821     
   4.0034670614685942E-003   1.2251422234411407     
   4.0047999948001232E-003   1.2246448026398489     
   4.0061329281316531E-003   1.2241475837969753     
   4.0074658614631820E-003   1.2236505668305222     
   4.0087987947947110E-003   1.2231537516585269     
   4.0101317281262408E-003   1.2226571381990574     
   4.0114646614577698E-003   1.2221607263702159     
   4.0127975947892988E-003   1.2216645160901398     
   4.0141305281208286E-003   1.2211685072769958     
   4.0154634614523576E-003   1.2206726998489881     
   4.0167963947838874E-003   1.2201770937243499     
   4.0181293281154164E-003   1.2196816888213515     
   4.0194622614469454E-003   1.2191864850582943     
   4.0207951947784752E-003   1.2186914823535131     
   4.0221281281100042E-003   1.2181966806253757     
   4.0234610614415332E-003   1.2177020797922837     
   4.0247939947730630E-003   1.2172076797726712     
   4.0261269281045920E-003   1.2167134804850068     
   4.0274598614361218E-003   1.2162194818477894     
   4.0287927947676508E-003   1.2157256837795540     
   4.0301257280991798E-003   1.2152320861988666     
   4.0314586614307096E-003   1.2147386890243259     
   4.0327915947622386E-003   1.2142454921745680     
   4.0341245280937675E-003   1.2137524955682550     
   4.0354574614252974E-003   1.2132596991240880     
   4.0367903947568264E-003   1.2127671027607989     
   4.0381233280883562E-003   1.2122747063971526     
   4.0394562614198852E-003   1.2117825099519468     
   4.0407891947514141E-003   1.2112905133440117     
   4.0421221280829440E-003   1.2107987164922114     
   4.0434550614144730E-003   1.2103071193154438     
   4.0447879947460028E-003   1.2098157217326375     
   4.0461209280775318E-003   1.2093245236627548     
   4.0474538614090607E-003   1.2088335250247926     
   4.0487867947405906E-003   1.2083427257377783     
   4.0501197280721195E-003   1.2078521257207728     
   4.0514526614036485E-003   1.2073617248928712     
   4.0527855947351784E-003   1.2068715231731999     
   4.0541185280667073E-003   1.2063815204809194     
   4.0554514613982372E-003   1.2058917167352217     
   4.0567843947297661E-003   1.2054021118553324     
   4.0581173280612951E-003   1.2049127057605105     
   4.0594502613928250E-003   1.2044234983700450     
   4.0607831947243539E-003   1.2039344896032620     
   4.0621161280558829E-003   1.2034456793795170     
   4.0634490613874127E-003   1.2029570676181989     
   4.0647819947189417E-003   1.2024686542387308     
   4.0661149280504716E-003   1.2019804391605666     
   4.0674478613820005E-003   1.2014924223031938     
   4.0687807947135295E-003   1.2010046035861335     
   4.0701137280450593E-003   1.2005169829289368     
   4.0714466613765883E-003   1.2000295602511908     
   4.0727795947081173E-003   1.1995423354725132     
   4.0741125280396471E-003   1.1990553085125539     
   4.0754454613711761E-003   1.1985684792909976     
   4.0767783947027059E-003   1.1980818477275588     
   4.0781113280342349E-003   1.1975954137419875     
   4.0794442613657639E-003   1.1971091772540641     
   4.0807771946972937E-003   1.1966231381836023     
   4.0821101280288227E-003   1.1961372964504493     
   4.0834430613603517E-003   1.1956516519744826     
   4.0847759946918815E-003   1.1951662046756146     
   4.0861089280234105E-003   1.1946809544737884     
   4.0874418613549403E-003   1.1941959012889813     
   4.0887747946864693E-003   1.1937110450412016     
   4.0901077280179983E-003   1.1932263856504910     
   4.0914406613495281E-003   1.1927419230369223     
   4.0927735946810571E-003   1.1922576571206041     
   4.0941065280125860E-003   1.1917735878216722     
   4.0954394613441159E-003   1.1912897150602988     
   4.0967723946756449E-003   1.1908060387566888     
   4.0981053280071747E-003   1.1903225588310762     
   4.0994382613387037E-003   1.1898392752037310     
   4.1007711946702326E-003   1.1893561877949526     
   4.1021041280017625E-003   1.1888732965250750     
   4.1034370613332915E-003   1.1883906013144632     
   4.1047699946648204E-003   1.1879081020835156     
   4.1061029279963503E-003   1.1874257987526604     
   4.1074358613278792E-003   1.1869436912423621     
   4.1087687946594091E-003   1.1864617794731140     
   4.1101017279909381E-003   1.1859800633654436     
   4.1114346613224670E-003   1.1854985428399103     
   4.1127675946539969E-003   1.1850172178171041     
   4.1141005279855258E-003   1.1845360882176508     
   4.1154334613170548E-003   1.1840551539622055     
   4.1167663946485846E-003   1.1835744149714562     
   4.1180993279801136E-003   1.1830938711661227     
   4.1194322613116435E-003   1.1826135224669587     
   4.1207651946431724E-003   1.1821333687947482     
   4.1220981279747014E-003   1.1816534100703076     
   4.1234310613062312E-003   1.1811736462144871     
   4.1247639946377602E-003   1.1806940771481673     
   4.1260969279692901E-003   1.1802147027922611     
   4.1274298613008190E-003   1.1797355230677149     
   4.1287627946323480E-003   1.1792565378955056     
   4.1300957279638778E-003   1.1787777471966414     
   4.1314286612954068E-003   1.1782991508921665     
   4.1327615946269358E-003   1.1778207489031527     
   4.1340945279584656E-003   1.1773425411507061     
   4.1354274612899946E-003   1.1768645275559659     
   4.1367603946215244E-003   1.1763867080401003     
   4.1380933279530534E-003   1.1759090825243110     
   4.1394262612845824E-003   1.1754316509298333     
   4.1407591946161122E-003   1.1749544131779310     
   4.1420921279476412E-003   1.1744773691899033     
   4.1434250612791702E-003   1.1740005188870797     
   4.1447579946107000E-003   1.1735238621908211     
   4.1460909279422290E-003   1.1730473990225225     
   4.1474238612737588E-003   1.1725711293036076     
   4.1487567946052878E-003   1.1720950529555347     
   4.1500897279368168E-003   1.1716191698997938     
   4.1514226612683466E-003   1.1711434800579048     
   4.1527555945998756E-003   1.1706679833514213     
   4.1540885279314045E-003   1.1701926797019278     
   4.1554214612629344E-003   1.1697175690310411     
   4.1567543945944634E-003   1.1692426512604104     
   4.1580873279259932E-003   1.1687679263117148     
   4.1594202612575222E-003   1.1682933941066669     
   4.1607531945890511E-003   1.1678190545670117     
   4.1620861279205810E-003   1.1673449076145237     
   4.1634190612521100E-003   1.1668709531710111     
   4.1647519945836389E-003   1.1663971911583122     
   4.1660849279151688E-003   1.1659236214982982     
   4.1674178612466977E-003   1.1654502441128725     
   4.1687507945782276E-003   1.1649770589239683     
   4.1700837279097566E-003   1.1645040658535530     
   4.1714166612412855E-003   1.1640312648236231     
   4.1727495945728154E-003   1.1635586557562092     
   4.1740825279043443E-003   1.1630862385733711     
   4.1754154612358733E-003   1.1626140131972027     
   4.1767483945674031E-003   1.1621419795498271     
   4.1780813278989321E-003   1.1616701375534015     
   4.1794142612304620E-003   1.1611984871301124     
   4.1807471945619909E-003   1.1607270282021798     
   4.1820801278935199E-003   1.1602557606918544     
   4.1834130612250497E-003   1.1597846845214177     
   4.1847459945565787E-003   1.1593137996131839     
   4.1860789278881077E-003   1.1588431058894997     
   4.1874118612196375E-003   1.1583726032727395     
   4.1887447945511665E-003   1.1579022916853143     
   4.1900777278826963E-003   1.1574321710496618     
   4.1914106612142253E-003   1.1569622412882556     
   4.1927435945457543E-003   1.1564925023235966     
   4.1940765278772841E-003   1.1560229540782208     
   4.1954094612088131E-003   1.1555535964746930     
   4.1967423945403421E-003   1.1550844294356115     
   4.1980753278718719E-003   1.1546154528836039     
   4.1994082612034009E-003   1.1541466667413307     
   4.2007411945349307E-003   1.1536780709314836     
   4.2020741278664597E-003   1.1532096653767854     
   4.2034070611979887E-003   1.1527414499999900     
   4.2047399945295185E-003   1.1522734247238837     
   4.2060729278610475E-003   1.1518055894712838     
   4.2074058611925773E-003   1.1513379441650362     
   4.2087387945241063E-003   1.1508704887280239     
   4.2100717278556353E-003   1.1504032230831562     
   4.2114046611871651E-003   1.1499361471533753     
   4.2127375945186941E-003   1.1494692608616550     
   4.2140705278502230E-003   1.1490025641310000     
   4.2154034611817529E-003   1.1485360568844465     
   4.2167363945132819E-003   1.1480697390450618     
   4.2180693278448117E-003   1.1476036105359442     
   4.2194022611763407E-003   1.1471376712802244     
   4.2207351945078696E-003   1.1466719212010623     
   4.2220681278393995E-003   1.1462063602216501     
   4.2234010611709285E-003   1.1457409882652123     
   4.2247339945024574E-003   1.1452758052550025     
   4.2260669278339873E-003   1.1448108111143072     
   4.2273998611655162E-003   1.1443460057664414     
   4.2287327944970461E-003   1.1438813891347559     
   4.2300657278285751E-003   1.1434169611426275     
   4.2313986611601040E-003   1.1429527217134681     
   4.2327315944916339E-003   1.1424886707707174     
   4.2340645278231628E-003   1.1420248082378490     
   4.2353974611546918E-003   1.1415611340383658     
   4.2367303944862216E-003   1.1410976480958028     
   4.2380633278177506E-003   1.1406343503337246     
   4.2393962611492805E-003   1.1401712406757294     
   4.2407291944808094E-003   1.1397083190454436     
   4.2420621278123384E-003   1.1392455853665266     
   4.2433950611438682E-003   1.1387830395626672     
   4.2447279944753972E-003   1.1383206815575868     
   4.2460609278069262E-003   1.1378585112750366     
   4.2473938611384560E-003   1.1373965286387988     
   4.2487267944699850E-003   1.1369347335726874     
   4.2500597278015148E-003   1.1364731260005470     
   4.2513926611330438E-003   1.1360117058462524     
   4.2527255944645728E-003   1.1355504730337109     
   4.2540585277961026E-003   1.1350894274868579     
   4.2553914611276316E-003   1.1346285691296631     
   4.2567243944591606E-003   1.1341678978861245     
   4.2580573277906904E-003   1.1337074136802718     
   4.2593902611222194E-003   1.1332471164361664     
   4.2607231944537492E-003   1.1327870060778986     
   4.2620561277852782E-003   1.1323270825295915     
   4.2633890611168072E-003   1.1318673457153980     
   4.2647219944483370E-003   1.1314077955595019     
   4.2660549277798660E-003   1.1309484319861181     
   4.2673878611113950E-003   1.1304892549194914     
   4.2687207944429248E-003   1.1300302642838984     
   4.2700537277744538E-003   1.1295714600036457     
   4.2713866611059836E-003   1.1291128420030712     
   4.2727195944375126E-003   1.1286544102065434     
   4.2740525277690415E-003   1.1281961645384615     
   4.2753854611005714E-003   1.1277381049232547     
   4.2767183944321004E-003   1.1272802312853838     
   4.2780513277636293E-003   1.1268225435493398     
   4.2793842610951592E-003   1.1263650416396440     
   4.2807171944266881E-003   1.1259077254808501     
   4.2820501277582180E-003   1.1254505949975395     
   4.2833830610897470E-003   1.1249936501143278     
   4.2847159944212759E-003   1.1245368907558575     
   4.2860489277528058E-003   1.1240803168468039     
   4.2873818610843347E-003   1.1236239283118732     
   4.2887147944158646E-003   1.1231677250758014     
   4.2900477277473936E-003   1.1227117070633545     
   4.2913806610789225E-003   1.1222558741993298     
   4.2927135944104524E-003   1.1218002264085547     
   4.2940465277419813E-003   1.1213447636158875     
   4.2953794610735103E-003   1.1208894857462175     
   4.2967123944050402E-003   1.1204343927244633     
   4.2980453277365691E-003   1.1199794844755753     
   4.2993782610680990E-003   1.1195247609245318     
   4.3007111943996279E-003   1.1190702219963462     
   4.3020441277311569E-003   1.1186158676160571     
   4.3033770610626867E-003   1.1181616977087370     
   4.3047099943942157E-003   1.1177077121994885     
   4.3060429277257447E-003   1.1172539110134421     
   4.3073758610572745E-003   1.1168002940757622     
   4.3087087943888035E-003   1.1163468613116410     
   4.3100417277203333E-003   1.1158936126463019     
   4.3113746610518623E-003   1.1154405480049994     
   4.3127075943833913E-003   1.1149876673130175     
   4.3140405277149211E-003   1.1145349704956704     
   4.3153734610464501E-003   1.1140824574783028     
   4.3167063943779791E-003   1.1136301281862904     
   4.3180393277095089E-003   1.1131779825450392     
   4.3193722610410379E-003   1.1127260204799834     
   4.3207051943725677E-003   1.1122742419165894     
   4.3220381277040967E-003   1.1118226467803545     
   4.3233710610356257E-003   1.1113712349968039     
   4.3247039943671555E-003   1.1109200064914948     
   4.3260369276986845E-003   1.1104689611900151     
   4.3273698610302135E-003   1.1100180990179811     
   4.3287027943617433E-003   1.1095674199010397     
   4.3300357276932723E-003   1.1091169237648699     
   4.3313686610248021E-003   1.1086666105351781     
   4.3327015943563311E-003   1.1082164801377035     
   4.3340345276878601E-003   1.1077665324982133     
   4.3353674610193899E-003   1.1073167675425055     
   4.3367003943509189E-003   1.1068671851964083     
   4.3380333276824478E-003   1.1064177853857819     
   4.3393662610139777E-003   1.1059685680365134     
   4.3406991943455066E-003   1.1055195330745213     
   4.3420321276770365E-003   1.1050706804257540     
   4.3433650610085655E-003   1.1046220100161925     
   4.3446979943400944E-003   1.1041735217718434     
   4.3460309276716243E-003   1.1037252156187460     
   4.3473638610031532E-003   1.1032770914829697     
   4.3486967943346822E-003   1.1028291492906130     
   4.3500297276662121E-003   1.1023813889678056     
   4.3513626609977410E-003   1.1019338104407059     
   4.3526955943292709E-003   1.1014864136355027     
   4.3540285276607998E-003   1.1010391984784149     
   4.3553614609923288E-003   1.1005921648956913     
   4.3566943943238587E-003   1.1001453128136114     
   4.3580273276553876E-003   1.0996986421584822     
   4.3593602609869166E-003   1.0992521528566443     
   4.3606931943184464E-003   1.0988058448344646     
   4.3620261276499754E-003   1.0983597180183435     
   4.3633590609815052E-003   1.0979137723347068     
   4.3646919943130342E-003   1.0974680077100147     
   4.3660249276445632E-003   1.0970224240707540     
   4.3673578609760930E-003   1.0965770213434436     
   4.3686907943076220E-003   1.0961317994546309     
   4.3700237276391518E-003   1.0956867583308927     
   4.3713566609706808E-003   1.0952418978988376     
   4.3726895943022098E-003   1.0947972180851016     
   4.3740225276337396E-003   1.0943527188163515     
   4.3753554609652686E-003   1.0939084000192854     
   4.3766883942967976E-003   1.0934642616206294     
   4.3780213276283274E-003   1.0930203035471382     
   4.3793542609598564E-003   1.0925765257255995     
   4.3806871942913862E-003   1.0921329280828287     
   4.3820201276229152E-003   1.0916895105456705     
   4.3833530609544442E-003   1.0912462730410002     
   4.3846859942859740E-003   1.0908032154957237     
   4.3860189276175030E-003   1.0903603378367732     
   4.3873518609490320E-003   1.0899176399911150     
   4.3886847942805618E-003   1.0894751218857412     
   4.3900177276120908E-003   1.0890327834476772     
   4.3913506609436206E-003   1.0885906246039743     
   4.3926835942751496E-003   1.0881486452817166     
   4.3940165276066786E-003   1.0877068454080143     
   4.3953494609382084E-003   1.0872652249100119     
   4.3966823942697374E-003   1.0868237837148791     
   4.3980153276012663E-003   1.0863825217498173     
   4.3993482609327962E-003   1.0859414389420567     
   4.4006811942643251E-003   1.0855005352188583     
   4.4020141275958550E-003   1.0850598105075109     
   4.4033470609273840E-003   1.0846192647353350     
   4.4046799942589129E-003   1.0841788978296782     
   4.4060129275904428E-003   1.0837387097179187     
   4.4073458609219717E-003   1.0832987003274637     
   4.4086787942535007E-003   1.0828588695857522     
   4.4100117275850306E-003   1.0824192174202492     
   4.4113446609165595E-003   1.0819797437584513     
   4.4126775942480894E-003   1.0815404485278828     
   4.4140105275796183E-003   1.0811013316561013     
   4.4153434609111473E-003   1.0806623930706891     
   4.4166763942426772E-003   1.0802236326992594     
   4.4180093275742061E-003   1.0797850504694577     
   4.4193422609057351E-003   1.0793466463089545     
   4.4206751942372649E-003   1.0789084201454522     
   4.4220081275687939E-003   1.0784703719066819     
   4.4233410609003238E-003   1.0780325015204049     
   4.4246739942318527E-003   1.0775948089144107     
   4.4260069275633817E-003   1.0771572940165182     
   4.4273398608949115E-003   1.0767199567545753     
   4.4286727942264405E-003   1.0762827970564610     
   4.4300057275579695E-003   1.0758458148500825     
   4.4313386608894993E-003   1.0754090100633757     
   4.4326715942210283E-003   1.0749723826243058     
   4.4340045275525581E-003   1.0745359324608683     
   4.4353374608840871E-003   1.0740996595010872     
   4.4366703942156161E-003   1.0736635636730152     
   4.4380033275471459E-003   1.0732276449047355     
   4.4393362608786749E-003   1.0727919031243598     
   4.4406691942102047E-003   1.0723563382600292     
   4.4420021275417337E-003   1.0719209502399130     
   4.4433350608732627E-003   1.0714857389922121     
   4.4446679942047925E-003   1.0710507044451525     
   4.4460009275363215E-003   1.0706158465269937     
   4.4473338608678505E-003   1.0701811651660216     
   4.4486667941993803E-003   1.0697466602905523     
   4.4499997275309093E-003   1.0693123318289308     
   4.4513326608624391E-003   1.0688781797095304     
   4.4526655941939681E-003   1.0684442038607547     
   4.4539985275254971E-003   1.0680104042110359     
   4.4553314608570269E-003   1.0675767806888352     
   4.4566643941885559E-003   1.0671433332226430     
   4.4579973275200848E-003   1.0667100617409786     
   4.4593302608516147E-003   1.0662769661723897     
   4.4606631941831437E-003   1.0658440464454535     
   4.4619961275146735E-003   1.0654113024887766     
   4.4633290608462025E-003   1.0649787342309953     
   4.4646619941777314E-003   1.0645463416007730     
   4.4659949275092613E-003   1.0641141245268027     
   4.4673278608407902E-003   1.0636820829378069     
   4.4686607941723192E-003   1.0632502167625375     
   4.4699937275038491E-003   1.0628185259297735     
   4.4713266608353780E-003   1.0623870103683235     
   4.4726595941669079E-003   1.0619556700070265     
   4.4739925274984368E-003   1.0615245047747499     
   4.4753254608299658E-003   1.0610935146003875     
   4.4766583941614957E-003   1.0606626994128643     
   4.4779913274930246E-003   1.0602320591411347     
   4.4793242608245536E-003   1.0598015937141794     
   4.4806571941560834E-003   1.0593713030610108     
   4.4819901274876124E-003   1.0589411871106689     
   4.4833230608191423E-003   1.0585112457922208     
   4.4846559941506712E-003   1.0580814790347657     
   4.4859889274822002E-003   1.0576518867674285     
   4.4873218608137300E-003   1.0572224689193654     
   4.4886547941452590E-003   1.0567932254197596     
   4.4899877274767880E-003   1.0563641561978243     
   4.4913206608083178E-003   1.0559352611827999     
   4.4926535941398468E-003   1.0555065403039570     
   4.4939865274713766E-003   1.0550779934905938     
   4.4953194608029056E-003   1.0546496206720388     
   4.4966523941344346E-003   1.0542214217776475     
   4.4979853274659644E-003   1.0537933967368045     
   4.4993182607974934E-003   1.0533655454789239     
   4.5006511941290224E-003   1.0529378679334471     
   4.5019841274605522E-003   1.0525103640298463     
   4.5033170607920812E-003   1.0520830336976195     
   4.5046499941236110E-003   1.0516558768662947     
   4.5059829274551400E-003   1.0512288934654299     
   4.5073158607866690E-003   1.0508020834246101     
   4.5086487941181988E-003   1.0503754466734485     
   4.5099817274497278E-003   1.0499489831415878     
   4.5113146607812567E-003   1.0495226927586991     
   4.5126475941127866E-003   1.0490965754544814     
   4.5139805274443156E-003   1.0486706311586640     
   4.5153134607758454E-003   1.0482448598010023     
   4.5166463941073744E-003   1.0478192613112829     
   4.5179793274389033E-003   1.0473938356193189     
   4.5193122607704332E-003   1.0469685826549509     
   4.5206451941019622E-003   1.0465435023480520     
   4.5219781274334920E-003   1.0461185946285194     
   4.5233110607650210E-003   1.0456938594262826     
   4.5246439940965499E-003   1.0452692966712960     
   4.5259769274280798E-003   1.0448449062935445     
   4.5273098607596087E-003   1.0444206882230413     
   4.5286427940911377E-003   1.0439966423898281     
   4.5299757274226676E-003   1.0435727687239735     
   4.5313086607541965E-003   1.0431490671555768     
   4.5326415940857264E-003   1.0427255376147637     
   4.5339745274172553E-003   1.0423021800316894     
   4.5353074607487843E-003   1.0418789943365370     
   4.5366403940803142E-003   1.0414559804595187     
   4.5379733274118431E-003   1.0410331383308726     
   4.5393062607433721E-003   1.0406104678808690     
   4.5406391940749019E-003   1.0401879690398037     
   4.5419721274064309E-003   1.0397656417380012     
   4.5433050607379608E-003   1.0393434859058146     
   4.5446379940694897E-003   1.0389215014736266     
   4.5459709274010187E-003   1.0384996883718458     
   4.5473038607325485E-003   1.0380780465309092     
   4.5486367940640775E-003   1.0376565758812855     
   4.5499697273956065E-003   1.0372352763534665     
   4.5513026607271363E-003   1.0368141478779767     
   4.5526355940586653E-003   1.0363931903853656     
   4.5539685273901951E-003   1.0359724038062128     
   4.5553014607217241E-003   1.0355517880711260     
   4.5566343940532531E-003   1.0351313431107403     
   4.5579673273847829E-003   1.0347110688557184     
   4.5593002607163119E-003   1.0342909652367536     
   4.5606331940478409E-003   1.0338710321845643     
   4.5619661273793707E-003   1.0334512696298992     
   4.5632990607108997E-003   1.0330316775035342     
   4.5646319940424295E-003   1.0326122557362742     
   4.5659649273739585E-003   1.0321930042589504     
   4.5672978607054875E-003   1.0317739230024237     
   4.5686307940370173E-003   1.0313550118975825     
   4.5699637273685463E-003   1.0309362708753427     
   4.5712966607000752E-003   1.0305176998666499     
   4.5726295940316051E-003   1.0300992988024762     
   4.5739625273631341E-003   1.0296810676138226     
   4.5752954606946639E-003   1.0292630062317170     
   4.5766283940261929E-003   1.0288451145872164     
   4.5779613273577218E-003   1.0284273926114056     
   4.5792942606892517E-003   1.0280098402353972     
   4.5806271940207807E-003   1.0275924573903317     
   4.5819601273523096E-003   1.0271752440073769     
   4.5832930606838395E-003   1.0267582000177309     
   4.5846259940153684E-003   1.0263413253526166     
   4.5859589273468983E-003   1.0259246199432872     
   4.5872918606784273E-003   1.0255080837210226     
   4.5886247940099562E-003   1.0250917166171316     
   4.5899577273414861E-003   1.0246755185629484     
   4.5912906606730150E-003   1.0242594894898394     
   4.5926235940045440E-003   1.0238436293291948     
   4.5939565273360738E-003   1.0234279380124351     
   4.5952894606676028E-003   1.0230124154710070     
   4.5966223939991327E-003   1.0225970616363860     
   4.5979553273306616E-003   1.0221818764400754     
   4.5992882606621906E-003   1.0217668598136065     
   4.6006211939937204E-003   1.0213520116885377     
   4.6019541273252494E-003   1.0209373319964559     
   4.6032870606567793E-003   1.0205228206689740     
   4.6046199939883082E-003   1.0201084776377360     
   4.6059529273198372E-003   1.0196943028344108     
   4.6072858606513670E-003   1.0192802961906957     
   4.6086187939828960E-003   1.0188664576383173     
   4.6099517273144250E-003   1.0184527871090272     
   4.6112846606459548E-003   1.0180392845346062     
   4.6126175939774838E-003   1.0176259498468649     
   4.6139505273090136E-003   1.0172127829776365     
   4.6152834606405426E-003   1.0167997838587868     
   4.6166163939720716E-003   1.0163869524222051     
   4.6179493273036014E-003   1.0159742885998133     
   4.6192822606351304E-003   1.0155617923235563     
   4.6206151939666594E-003   1.0151494635254092     
   4.6219481272981892E-003   1.0147373021373736     
   4.6232810606297182E-003   1.0143253080914791     
   4.6246139939612480E-003   1.0139134813197841     
   4.6259469272927770E-003   1.0135018217543714     
   4.6272798606243060E-003   1.0130903293273559     
   4.6286127939558358E-003   1.0126790039708744     
   4.6299457272873648E-003   1.0122678456170964     
   4.6312786606188937E-003   1.0118568541982171     
   4.6326115939504236E-003   1.0114460296464589     
   4.6339445272819526E-003   1.0110353718940710     
   4.6352774606134824E-003   1.0106248808733311     
   4.6366103939450114E-003   1.0102145565165457     
   4.6379433272765403E-003   1.0098043987560459     
   4.6392762606080702E-003   1.0093944075241916     
   4.6406091939395992E-003   1.0089845827533721     
   4.6419421272711281E-003   1.0085749243760005     
   4.6432750606026580E-003   1.0081654323245195     
   4.6446079939341869E-003   1.0077561065314005     
   4.6459409272657168E-003   1.0073469469291387     
   4.6472738605972458E-003   1.0069379534502594     
   4.6486067939287747E-003   1.0065291260273150     
   4.6499397272603046E-003   1.0061204645928850     
   4.6512726605918335E-003   1.0057119690795757     
   4.6526055939233625E-003   1.0053036394200219     
   4.6539385272548923E-003   1.0048954755468846     
   4.6552714605864213E-003   1.0044874773928527     
   4.6566043939179512E-003   1.0040796448906417     
   4.6579373272494801E-003   1.0036719779729972     
   4.6592702605810091E-003   1.0032644765726884     
   4.6606031939125389E-003   1.0028571406225140     
   4.6619361272440679E-003   1.0024499700552989     
   4.6632690605755969E-003   1.0020429648038951     
   4.6646019939071267E-003   1.0016361248011840     
   4.6659349272386557E-003   1.0012294499800720     
   4.6672678605701855E-003   1.0008229402734934     
   4.6686007939017145E-003   1.0004165956144115     
   4.6699337272332435E-003   1.0000104159358123     
   4.6712666605647733E-003  0.99960440117071447     
   4.6725995938963023E-003  0.99919855125216017     
   4.6739325272278313E-003  0.99879286611321916     
   4.6752654605593611E-003  0.99838734568699050     
   4.6765983938908901E-003  0.99798198990659792     
   4.6779313272224199E-003  0.99757679870519333     
   4.6792642605539489E-003  0.99717177201595719     
   4.6805971938854779E-003  0.99676690977209392     
   4.6819301272170077E-003  0.99636221190683782     
   4.6832630605485367E-003  0.99595767835344939     
   4.6845959938800665E-003  0.99555330904521588     
   4.6859289272115955E-003  0.99514910391545219     
   4.6872618605431245E-003  0.99474506289749964     
   4.6885947938746543E-003  0.99434118592472698     
   4.6899277272061833E-003  0.99393747293053125     
   4.6912606605377122E-003  0.99353392384833350     
   4.6925935938692421E-003  0.99313053861158385     
   4.6939265272007711E-003  0.99272731715376084     
   4.6952594605323009E-003  0.99232425940836677     
   4.6965923938638299E-003  0.99192136530893338     
   4.6979253271953588E-003  0.99151863478901903     
   4.6992582605268887E-003  0.99111606778220640     
   4.7005911938584177E-003  0.99071366422210971     
   4.7019241271899466E-003  0.99031142404236694     
   4.7032570605214765E-003  0.98990934717664347     
   4.7045899938530054E-003  0.98950743355863302     
   4.7059229271845353E-003  0.98910568312205360     
   4.7072558605160643E-003  0.98870409580065310     
   4.7085887938475932E-003  0.98830267152820406     
   4.7099217271791231E-003  0.98790141023850764     
   4.7112546605106520E-003  0.98750031186539011     
   4.7125875938421810E-003  0.98709937634270595     
   4.7139205271737109E-003  0.98669860360433592     
   4.7152534605052398E-003  0.98629799358418813     
   4.7165863938367697E-003  0.98589754621619619     
   4.7179193271682986E-003  0.98549726143432337     
   4.7192522604998276E-003  0.98509713917255615     
   4.7205851938313574E-003  0.98469717936491008     
   4.7219181271628864E-003  0.98429738194542749     
   4.7232510604944154E-003  0.98389774684817577     
   4.7245839938259452E-003  0.98349827400725121     
   4.7259169271574742E-003  0.98309896335677605     
   4.7272498604890040E-003  0.98269981483089863     
   4.7285827938205330E-003  0.98230082836379418     
   4.7299157271520620E-003  0.98190200388966653     
   4.7312486604835918E-003  0.98150334134274231     
   4.7325815938151208E-003  0.98110484065728054     
   4.7339145271466498E-003  0.98070650176756058     
   4.7352474604781796E-003  0.98030832460789330     
   4.7365803938097086E-003  0.97991030911261345     
   4.7379133271412384E-003  0.97951245521608454     
   4.7392462604727674E-003  0.97911476285269516     
   4.7405791938042964E-003  0.97871723195686067     
   4.7419121271358262E-003  0.97831986246302383     
   4.7432450604673552E-003  0.97792265430565373     
   4.7445779937988842E-003  0.97752560741924543     
   4.7459109271304140E-003  0.97712872173832144     
   4.7472438604619430E-003  0.97673199719743131     
   4.7485767937934728E-003  0.97633543373114895     
   4.7499097271250018E-003  0.97593903127407733     
   4.7512426604565308E-003  0.97554278976084408     
   4.7525755937880606E-003  0.97514670912610524     
   4.7539085271195896E-003  0.97475078930454107     
   4.7552414604511185E-003  0.97435503023086090     
   4.7565743937826484E-003  0.97395943183979827     
   4.7579073271141773E-003  0.97356399406611449     
   4.7592402604457072E-003  0.97316871684459805     
   4.7605731937772362E-003  0.97277360011006109     
   4.7619061271087651E-003  0.97237864379734651     
   4.7632390604402950E-003  0.97198384784131886     
   4.7645719937718239E-003  0.97158921217687300     
   4.7659049271033538E-003  0.97119473673892720     
   4.7672378604348828E-003  0.97080042146243095     
   4.7685707937664117E-003  0.97040626628235371     
   4.7699037270979416E-003  0.97001227113369526     
   4.7712366604294705E-003  0.96961843595148223     
   4.7725695937609995E-003  0.96922476067076535     
   4.7739025270925294E-003  0.96883124522662301     
   4.7752354604240583E-003  0.96843788955415999     
   4.7765683937555882E-003  0.96804469358850687     
   4.7779013270871171E-003  0.96765165726482127     
   4.7792342604186461E-003  0.96725878051828662     
   4.7805671937501759E-003  0.96686606328411262     
   4.7819001270817049E-003  0.96647350549753608     
   4.7832330604132339E-003  0.96608110709381945     
   4.7845659937447637E-003  0.96568886800825016     
   4.7858989270762927E-003  0.96529678817614450     
   4.7872318604078225E-003  0.96490486753284388     
   4.7885647937393515E-003  0.96451310601371487     
   4.7898977270708805E-003  0.96412150355415194     
   4.7912306604024103E-003  0.96373006008957496     
   4.7925635937339393E-003  0.96333877555543090     
   4.7938965270654683E-003  0.96294764988719150     
   4.7952294603969981E-003  0.96255668302035491     
   4.7965623937285271E-003  0.96216587489044725     
   4.7978953270600569E-003  0.96177522543301841     
   4.7992282603915859E-003  0.96138473458364604     
   4.8005611937231149E-003  0.96099440227793442     
   4.8018941270546447E-003  0.96060422845151050     
   4.8032270603861737E-003  0.96021421304003263     
   4.8045599937177027E-003  0.95982435597918225     
   4.8058929270492325E-003  0.95943465720466503     
   4.8072258603807615E-003  0.95904511665221726     
   4.8085587937122913E-003  0.95865573425759765     
   4.8098917270438203E-003  0.95826650995659313     
   4.8112246603753493E-003  0.95787744368501571     
   4.8125575937068791E-003  0.95748853537870382     
   4.8138905270384081E-003  0.95709978497352100     
   4.8152234603699370E-003  0.95671119240535807     
   4.8165563937014669E-003  0.95632275761013219     
   4.8178893270329958E-003  0.95593448052378482     
   4.8192222603645257E-003  0.95554636108228441     
   4.8205551936960547E-003  0.95515839922162649     
   4.8218881270275836E-003  0.95477059487782956     
   4.8232210603591135E-003  0.95438294798694201     
   4.8245539936906424E-003  0.95399545848503542     
   4.8258869270221714E-003  0.95360812630820790     
   4.8272198603537013E-003  0.95322095139258334     
   4.8285527936852302E-003  0.95283393367431246     
   4.8298857270167601E-003  0.95244707308957144     
   4.8312186603482890E-003  0.95206036957456164     
   4.8325515936798180E-003  0.95167382306551263     
   4.8338845270113479E-003  0.95128743349867573     
   4.8352174603428768E-003  0.95090120081033302     
   4.8365503936744058E-003  0.95051512493678902     
   4.8378833270059356E-003  0.95012920581437499     
   4.8392162603374646E-003  0.94974344337944805     
   4.8405491936689945E-003  0.94935783756839254     
   4.8418821270005234E-003  0.94897238831761610     
   4.8432150603320524E-003  0.94858709556355403     
   4.8445479936635822E-003  0.94820195924266704     
   4.8458809269951112E-003  0.94781697929144082     
   4.8472138603266410E-003  0.94743215564638850     
   4.8485467936581700E-003  0.94704748824404750     
   4.8498797269896990E-003  0.94666297702098212     
   4.8512126603212288E-003  0.94627862191378054     
   4.8525455936527578E-003  0.94589442285905934     
   4.8538785269842868E-003  0.94551037979345887     
   4.8552114603158166E-003  0.94512649265364490     
   4.8565443936473456E-003  0.94474276137631163     
   4.8578773269788754E-003  0.94435918589817569     
   4.8592102603104044E-003  0.94397576615598189     
   4.8605431936419334E-003  0.94359250208649903     
   4.8618761269734632E-003  0.94320939362652245     
   4.8632090603049922E-003  0.94282644071287292     
   4.8645419936365212E-003  0.94244364328239638     
   4.8658749269680510E-003  0.94206100127196635     
   4.8672078602995800E-003  0.94167851461847907     
   4.8685407936311098E-003  0.94129618325885811     
   4.8698737269626388E-003  0.94091400713005302     
   4.8712066602941678E-003  0.94053198616903833     
   4.8725395936256976E-003  0.94015012031281353     
   4.8738725269572266E-003  0.93976840949840579     
   4.8752054602887555E-003  0.93938685366286434     
   4.8765383936202854E-003  0.93900545274326719     
   4.8778713269518143E-003  0.93862420667671642     
   4.8792042602833442E-003  0.93824311540033944     
   4.8805371936148732E-003  0.93786217885129208     
   4.8818701269464021E-003  0.93748139696675048     
   4.8832030602779320E-003  0.93710076968392009     
   4.8845359936094609E-003  0.93672029694003145     
   4.8858689269409899E-003  0.93633997867233953     
   4.8872018602725198E-003  0.93595981481812562     
   4.8885347936040487E-003  0.93557980531469531     
   4.8898677269355786E-003  0.93519995009938106     
   4.8912006602671075E-003  0.93482024910954054     
   4.8925335935986365E-003  0.93444070228255549     
   4.8938665269301664E-003  0.93406130955583488     
   4.8951994602616953E-003  0.93368207086681132     
   4.8965323935932243E-003  0.93330298615294549     
   4.8978653269247541E-003  0.93292405535171974     
   4.8991982602562831E-003  0.93254527840064561     
   4.9005311935878130E-003  0.93216665523725672     
   4.9018641269193419E-003  0.93178818579911460     
   4.9031970602508709E-003  0.93140987002380482     
   4.9045299935824007E-003  0.93103170784893874     
   4.9058629269139297E-003  0.93065369921215158     
   4.9071958602454587E-003  0.93027584405110675     
   4.9085287935769885E-003  0.92989814230348988     
   4.9098617269085175E-003  0.92952059390701514     
   4.9111946602400473E-003  0.92914319879941931     
   4.9125275935715763E-003  0.92876595691846497     
   4.9138605269031053E-003  0.92838886820194100     
   4.9151934602346351E-003  0.92801193258766090     
   4.9165263935661641E-003  0.92763515001346342     
   4.9178593268976931E-003  0.92725852041721268     
   4.9191922602292229E-003  0.92688204373679761     
   4.9205251935607519E-003  0.92650571991013275     
   4.9218581268922817E-003  0.92612954887515730     
   4.9231910602238107E-003  0.92575353056983711     
   4.9245239935553397E-003  0.92537766493216167     
   4.9258569268868695E-003  0.92500195190014622     
   4.9271898602183985E-003  0.92462639141183145     
   4.9285227935499283E-003  0.92425098340528189     
   4.9298557268814573E-003  0.92387572781858973     
   4.9311886602129863E-003  0.92350062458987014     
   4.9325215935445161E-003  0.92312567365726361     
   4.9338545268760451E-003  0.92275087495893693     
   4.9351874602075740E-003  0.92237622843308109     
   4.9365203935391039E-003  0.92200173401791197     
   4.9378533268706329E-003  0.92162739165167074     
   4.9391862602021627E-003  0.92125320127262533     
   4.9405191935336917E-003  0.92087916281906546     
   4.9418521268652206E-003  0.92050527622930867     
   4.9431850601967505E-003  0.92013154144169584     
   4.9445179935282794E-003  0.91975795839459484     
   4.9458509268598084E-003  0.91938452702639628     
   4.9471838601913383E-003  0.91901124727551653     
   4.9485167935228672E-003  0.91863811908039839     
   4.9498497268543971E-003  0.91826514237950774     
   4.9511826601859260E-003  0.91789231711133679     
   4.9525155935174550E-003  0.91751964321440160     
   4.9538485268489849E-003  0.91714712062724324     
   4.9551814601805138E-003  0.91677474928842961     
   4.9565143935120428E-003  0.91640252913655151     
   4.9578473268435726E-003  0.91603046011022504     
   4.9591802601751016E-003  0.91565854214809284     
   4.9605131935066315E-003  0.91528677518881874     
   4.9618461268381604E-003  0.91491515917109667     
   4.9631790601696894E-003  0.91454369403364011     
   4.9645119935012192E-003  0.91417237971519194     
   4.9658449268327482E-003  0.91380121615451726     
   4.9671778601642772E-003  0.91343020329040703     
   4.9685107934958070E-003  0.91305934106167563     
   4.9698437268273360E-003  0.91268862940716444     
   4.9711766601588658E-003  0.91231806826573814     
   4.9725095934903948E-003  0.91194765757628771     
   4.9738425268219238E-003  0.91157739727772658     
   4.9751754601534536E-003  0.91120728730899514     
   4.9765083934849826E-003  0.91083732760905778     
   4.9778413268165116E-003  0.91046751811690418     
   4.9791742601480414E-003  0.91009785877154692     
   4.9805071934795704E-003  0.90972834951202497     
   4.9818401268111002E-003  0.90935899027740341     
   4.9831730601426292E-003  0.90898978100676897     
   4.9845059934741582E-003  0.90862072163923480     
   4.9858389268056880E-003  0.90825181211393891     
   4.9871718601372170E-003  0.90788305237004296     
   4.9885047934687459E-003  0.90751444234673562     
   4.9898377268002758E-003  0.90714598198322660     
   4.9911706601318048E-003  0.90677767121875430     
   4.9925035934633346E-003  0.90640950999257797     
   4.9938365267948636E-003  0.90604149824398450     
   4.9951694601263925E-003  0.90567363591228522     
   4.9965023934579224E-003  0.90530592293681278     
   4.9978353267894514E-003  0.90493835925692867     
   4.9991682601209803E-003  0.90457094481201650     
   5.0005011934525102E-003  0.90420367954148517     
   5.0018341267840391E-003  0.90383656338476892     
   5.0031670601155690E-003  0.90346959628132584     
   5.0044999934470979E-003  0.90310277817063789     
   5.0058329267786269E-003  0.90273610899221202     
   5.0071658601101568E-003  0.90236958868558126     
   5.0084987934416857E-003  0.90200321719030130     
   5.0098317267732156E-003  0.90163699444595347     
   5.0111646601047445E-003  0.90127092039214241     
   5.0124975934362735E-003  0.90090499496849918     
   5.0138305267678034E-003  0.90053921811467719     
   5.0151634600993323E-003  0.90017358977035689     
   5.0164963934308613E-003  0.89980810987523985     
   5.0178293267623911E-003  0.89944277836905528     
   5.0191622600939201E-003  0.89907759519155572     
   5.0204951934254500E-003  0.89871256028251700     
   5.0218281267569789E-003  0.89834767358174183     
   5.0231610600885079E-003  0.89798293502905524     
   5.0244939934200377E-003  0.89761834456430722     
   5.0258269267515667E-003  0.89725390212737322     
   5.0271598600830957E-003  0.89688960765815129     
   5.0284927934146255E-003  0.89652546109656517     
   5.0298257267461545E-003  0.89616146238256345     
   5.0311586600776843E-003  0.89579761145611769     
   5.0324915934092133E-003  0.89543390825722469     
   5.0338245267407423E-003  0.89507035272590507     
   5.0351574600722721E-003  0.89470694480220436     
   5.0364903934038011E-003  0.89434368442619250     
   5.0378233267353301E-003  0.89398057153796284     
   5.0391562600668599E-003  0.89361760607763430     
   5.0404891933983889E-003  0.89325478798534907     
   5.0418221267299187E-003  0.89289211720127459     
   5.0431550600614477E-003  0.89252959366560192     
   5.0444879933929767E-003  0.89216721731854598     
   5.0458209267245065E-003  0.89180498810034703     
   5.0471538600560355E-003  0.89144290595126929     
   5.0484867933875644E-003  0.89108097081160020     
   5.0498197267190943E-003  0.89071918262165373     
   5.0511526600506233E-003  0.89035754132176481     
   5.0524855933821531E-003  0.88999604685229627     
   5.0538185267136821E-003  0.88963469915363258     
   5.0551514600452110E-003  0.88927349816618240     
   5.0564843933767409E-003  0.88891244383038026     
   5.0578173267082699E-003  0.88855153608668358     
   5.0591502600397988E-003  0.88819077487557485     
   5.0604831933713287E-003  0.88783016013755900     
   5.0618161267028576E-003  0.88746969181316770     
   5.0631490600343875E-003  0.88710936984295397     
   5.0644819933659165E-003  0.88674919416749776     
   5.0658149266974454E-003  0.88638916472740081     
   5.0671478600289753E-003  0.88602928146329063     
   5.0684807933605042E-003  0.88566954431581757     
   5.0698137266920332E-003  0.88530995322565698     
   5.0711466600235630E-003  0.88495050813350729     
   5.0724795933550920E-003  0.88459120898009347     
   5.0738125266866219E-003  0.88423205570616015     
   5.0751454600181508E-003  0.88387304825248036     
   5.0764783933496798E-003  0.88351418655984904     
   5.0778113266812096E-003  0.88315547056908572     
   5.0791442600127386E-003  0.88279690022103341     
   5.0804771933442676E-003  0.88243847545655996     
   5.0818101266757974E-003  0.88208019621655631     
   5.0831430600073264E-003  0.88172206244193829     
   5.0844759933388562E-003  0.88136407407364559     
   5.0858089266703852E-003  0.88100623105264142     
   5.0871418600019142E-003  0.88064853331991233     
   5.0884747933334440E-003  0.88029098081647117     
   5.0898077266649730E-003  0.87993357348335133     
   5.0911406599965028E-003  0.87957631126161384     
   5.0924735933280318E-003  0.87921919409234073     
   5.0938065266595608E-003  0.87886222191663976     
   5.0951394599910906E-003  0.87850539467564115     
   5.0964723933226196E-003  0.87814871231050085     
   5.0978053266541486E-003  0.87779217476239690     
   5.0991382599856784E-003  0.87743578197253136     
   5.1004711933172074E-003  0.87707953388213211     
   5.1018041266487372E-003  0.87672343043244860     
   5.1031370599802662E-003  0.87636747156475647     
   5.1044699933117952E-003  0.87601165722035135     
   5.1058029266433250E-003  0.87565598734055672     
   5.1071358599748540E-003  0.87530046186671906     
   5.1084687933063829E-003  0.87494508074020605     
   5.1098017266379128E-003  0.87458984390241257     
   5.1111346599694418E-003  0.87423475129475525     
   5.1124675933009716E-003  0.87387980285867450     
   5.1138005266325006E-003  0.87352499853563692     
   5.1151334599640295E-003  0.87317033826712820     
   5.1164663932955594E-003  0.87281582199466279     
   5.1177993266270884E-003  0.87246144965977579     
   5.1191322599586173E-003  0.87210722120402706     
   5.1204651932901472E-003  0.87175313656900077     
   5.1217981266216761E-003  0.87139919569630220     
   5.1231310599532060E-003  0.87104539852756446     
   5.1244639932847350E-003  0.87069174500444046     
   5.1257969266162639E-003  0.87033823506860997     
   5.1271298599477938E-003  0.86998486866177305     
   5.1284627932793227E-003  0.86963164572565710     
   5.1297957266108517E-003  0.86927856620201038     
   5.1311286599423815E-003  0.86892563003260592     
   5.1324615932739105E-003  0.86857283715924105     
   5.1337945266054404E-003  0.86822018752373520     
   5.1351274599369693E-003  0.86786768106793222     
   5.1364603932684983E-003  0.86751531773370016     
   5.1377933266000281E-003  0.86716309746292886     
   5.1391262599315571E-003  0.86681102019753464     
   5.1404591932630861E-003  0.86645908587945386     
   5.1417921265946159E-003  0.86610729445064916     
   5.1431250599261449E-003  0.86575564585310771     
   5.1444579932576747E-003  0.86540414002883492     
   5.1457909265892037E-003  0.86505277691986560     
   5.1471238599207327E-003  0.86470155646825542     
   5.1484567932522625E-003  0.86435047861608316     
   5.1497897265837915E-003  0.86399954330545259     
   5.1511226599153205E-003  0.86364875047848977     
   5.1524555932468503E-003  0.86329810007734464     
   5.1537885265783793E-003  0.86294759204419169     
   5.1551214599099091E-003  0.86259722632122693     
   5.1564543932414381E-003  0.86224700285067113     
   5.1577873265729671E-003  0.86189692157476872     
   5.1591202599044969E-003  0.86154698243578576     
   5.1604531932360259E-003  0.86119718537601442     
   5.1617861265675549E-003  0.86084753033776806     
   5.1631190598990847E-003  0.86049801726338504     
   5.1644519932306137E-003  0.86014864609522612     
   5.1657849265621435E-003  0.85979941677567562     
   5.1671178598936725E-003  0.85945032924714182     
   5.1684507932252014E-003  0.85910138345205511     
   5.1697837265567313E-003  0.85875257933287152     
   5.1711166598882603E-003  0.85840391683206818     
   5.1724495932197901E-003  0.85805539589214630     
   5.1737825265513191E-003  0.85770701645563052     
   5.1751154598828480E-003  0.85735877846506958     
   5.1764483932143779E-003  0.85701068186303420     
   5.1777813265459069E-003  0.85666272659211906     
   5.1791142598774358E-003  0.85631491259494297     
   5.1804471932089657E-003  0.85596723981414635     
   5.1817801265404946E-003  0.85561970819239419     
   5.1831130598720245E-003  0.85527231767237333     
   5.1844459932035535E-003  0.85492506819679670     
   5.1857789265350824E-003  0.85457795970839756     
   5.1871118598666123E-003  0.85423099214993292     
   5.1884447931981412E-003  0.85388416546418511     
   5.1897777265296702E-003  0.85353747959395709     
   5.1911106598612001E-003  0.85319093448207650     
   5.1924435931927290E-003  0.85284453007139449     
   5.1937765265242589E-003  0.85249826630478409     
   5.1951094598557878E-003  0.85215214312514243     
   5.1964423931873168E-003  0.85180616047538971     
   5.1977753265188466E-003  0.85146031829846880     
   5.1991082598503756E-003  0.85111461653734710     
   5.2004411931819046E-003  0.85076905513501300     
   5.2017741265134344E-003  0.85042363403448018     
   5.2031070598449634E-003  0.85007835317878400     
   5.2044399931764932E-003  0.84973321251098366     
   5.2057729265080222E-003  0.84938821197416203     
   5.2071058598395512E-003  0.84904335151142307     
   5.2084387931710810E-003  0.84869863106589605     
   5.2097717265026100E-003  0.84835405058073154     
   5.2111046598341390E-003  0.84800960999910546     
   5.2124375931656688E-003  0.84766530926421413     
   5.2137705264971978E-003  0.84732114831927829     
   5.2151034598287276E-003  0.84697712710754269     
   5.2164363931602566E-003  0.84663324557227326     
   5.2177693264917856E-003  0.84628950365675992     
   5.2191022598233154E-003  0.84594590130431513     
   5.2204351931548444E-003  0.84560243845827543     
   5.2217681264863734E-003  0.84525911506199958     
   5.2231010598179032E-003  0.84491593105886897     
   5.2244339931494322E-003  0.84457288639228834     
   5.2257669264809620E-003  0.84422998100568614     
   5.2270998598124910E-003  0.84388721484251272     
   5.2284327931440200E-003  0.84354458784624187     
   5.2297657264755498E-003  0.84320209996037010     
   5.2310986598070788E-003  0.84285975112841727     
   5.2324315931386077E-003  0.84251754129392553     
   5.2337645264701376E-003  0.84217547040046126     
   5.2350974598016665E-003  0.84183353839161212     
   5.2364303931331964E-003  0.84149174521098935     
   5.2377633264647254E-003  0.84115009080222691     
   5.2390962597962543E-003  0.84080857510898266     
   5.2404291931277842E-003  0.84046719807493653     
   5.2417621264593131E-003  0.84012595964379033     
   5.2430950597908421E-003  0.83978485975927109     
   5.2444279931223720E-003  0.83944389836512634     
   5.2457609264539009E-003  0.83910307540512752     
   5.2470938597854308E-003  0.83876239082306847     
   5.2484267931169597E-003  0.83842184456276769     
   5.2497597264484887E-003  0.83808143656806366     
   5.2510926597800186E-003  0.83774116678281907     
   5.2524255931115475E-003  0.83740103515091990     
   5.2537585264430774E-003  0.83706104161627393     
   5.2550914597746063E-003  0.83672118612281232     
   5.2564243931061353E-003  0.83638146861448881     
   5.2577573264376651E-003  0.83604188903528009     
   5.2590902597691941E-003  0.83570244732918475     
   5.2604231931007231E-003  0.83536314344022555     
   5.2617561264322529E-003  0.83502397731244660     
   5.2630890597637819E-003  0.83468494888991518     
   5.2644219930953117E-003  0.83434605811672169     
   5.2657549264268407E-003  0.83400730493697950     
   5.2670878597583697E-003  0.83366868929482330     
   5.2684207930898995E-003  0.83333021113441164     
   5.2697537264214285E-003  0.83299187039992528     
   5.2710866597529575E-003  0.83265366703556865     
   5.2724195930844873E-003  0.83231560098556601     
   5.2737525264160163E-003  0.83197767219416763     
   5.2750854597475461E-003  0.83163988060564509     
   5.2764183930790751E-003  0.83130222616429172     
   5.2777513264106041E-003  0.83096470881442452     
   5.2790842597421339E-003  0.83062732850038279     
   5.2804171930736629E-003  0.83029008516652913     
   5.2817501264051919E-003  0.82995297875724683     
   5.2830830597367217E-003  0.82961600921694378     
   5.2844159930682507E-003  0.82927917649005023     
   5.2857489263997805E-003  0.82894248052101593     
   5.2870818597313095E-003  0.82860592125431864     
   5.2884147930628385E-003  0.82826949863445454     
   5.2897477263943683E-003  0.82793321260594266     
   5.2910806597258973E-003  0.82759706311332637     
   5.2924135930574262E-003  0.82726105010117046     
   5.2937465263889561E-003  0.82692517351406114     
   5.2950794597204850E-003  0.82658943329661050     
   5.2964123930520149E-003  0.82625382939344871     
   5.2977453263835439E-003  0.82591836174923250     
   5.2990782597150728E-003  0.82558303030863778     
   5.3004111930466027E-003  0.82524783501636501     
   5.3017441263781316E-003  0.82491277581713673     
   5.3030770597096606E-003  0.82457785265569750     
   5.3044099930411905E-003  0.82424306547681370     
   5.3057429263727194E-003  0.82390841422527583     
   5.3070758597042493E-003  0.82357389884589505     
   5.3084087930357782E-003  0.82323951928350658     
   5.3097417263673072E-003  0.82290527548296633     
   5.3110746596988371E-003  0.82257116738915448     
   5.3124075930303660E-003  0.82223719494697189     
   5.3137405263618950E-003  0.82190335810134252     
   5.3150734596934248E-003  0.82156965679721283     
   5.3164063930249538E-003  0.82123609097955119     
   5.3177393263564837E-003  0.82090266059334793     
   5.3190722596880126E-003  0.82056936558361848     
   5.3204051930195416E-003  0.82023620589539703     
   5.3217381263510714E-003  0.81990318147374097     
   5.3230710596826004E-003  0.81957029226373179     
   5.3244039930141294E-003  0.81923753821047163     
   5.3257369263456592E-003  0.81890491925908437     
   5.3270698596771882E-003  0.81857243535471846     
   5.3284027930087180E-003  0.81824008644254309     
   5.3297357263402470E-003  0.81790787246774987     
   5.3310686596717760E-003  0.81757579337555220     
   5.3324015930033058E-003  0.81724384911118619     
   5.3337345263348348E-003  0.81691203961991143     
   5.3350674596663646E-003  0.81658036484700680     
   5.3364003929978936E-003  0.81624882473777638     
   5.3377333263294226E-003  0.81591741923754479     
   5.3390662596609524E-003  0.81558614829165899     
   5.3403991929924814E-003  0.81525501184548943     
   5.3417321263240104E-003  0.81492400984442648     
   5.3430650596555402E-003  0.81459314223388490     
   5.3443979929870692E-003  0.81426240895929991     
   5.3457309263185990E-003  0.81393180996612968     
   5.3470638596501280E-003  0.81360134519985483     
   5.3483967929816570E-003  0.81327101460597773     
   5.3497297263131868E-003  0.81294081813002306     
   5.3510626596447158E-003  0.81261075571753660     
   5.3523955929762447E-003  0.81228082731408735     
   5.3537285263077746E-003  0.81195103286526660     
   5.3550614596393036E-003  0.81162137231668718     
   5.3563943929708334E-003  0.81129184561398360     
   5.3577273263023624E-003  0.81096245270281375     
   5.3590602596338913E-003  0.81063319352885632     
   5.3603931929654212E-003  0.81030406803781219     
   5.3617261262969501E-003  0.80997507617540498     
   5.3630590596284791E-003  0.80964621788738012     
   5.3643919929600090E-003  0.80931749311950441     
   5.3657249262915379E-003  0.80898890181756744     
   5.3670578596230678E-003  0.80866044392738068     
   5.3683907929545967E-003  0.80833211939477723     
   5.3697237262861257E-003  0.80800392816561240     
   5.3710566596176556E-003  0.80767587018576426     
   5.3723895929491845E-003  0.80734794540113086     
   5.3737225262807135E-003  0.80702015375763447     
   5.3750554596122433E-003  0.80669249520121744     
   5.3763883929437723E-003  0.80636496967784554     
   5.3777213262753022E-003  0.80603757713350555     
   5.3790542596068311E-003  0.80571031751420674     
   5.3803871929383601E-003  0.80538319076598008     
   5.3817201262698899E-003  0.80505619683487839     
   5.3830530596014189E-003  0.80472933566697580     
   5.3843859929329479E-003  0.80440260720836931     
   5.3857189262644777E-003  0.80407601140517837     
   5.3870518595960067E-003  0.80374954820354250     
   5.3883847929275365E-003  0.80342321754962387     
   5.3897177262590655E-003  0.80309701938960731     
   5.3910506595905945E-003  0.80277095366969853     
   5.3923835929221243E-003  0.80244502033612386     
   5.3937165262536533E-003  0.80211921933513575     
   5.3950494595851823E-003  0.80179355061300428     
   5.3963823929167121E-003  0.80146801411602187     
   5.3977153262482411E-003  0.80114260979050511     
   5.3990482595797709E-003  0.80081733758278950     
   5.4003811929112999E-003  0.80049219743923539     
   5.4017141262428289E-003  0.80016718930622233     
   5.4030470595743587E-003  0.79984231313015208     
   5.4043799929058877E-003  0.79951756885744951     
   5.4057129262374166E-003  0.79919295643456034     
   5.4070458595689465E-003  0.79886847580795139     
   5.4083787929004755E-003  0.79854412692411225     
   5.4097117262320053E-003  0.79821990972955414     
   5.4110446595635343E-003  0.79789582417080984     
   5.4123775928950632E-003  0.79757187019443276     
   5.4137105262265931E-003  0.79724804774699987     
   5.4150434595581221E-003  0.79692435677510842     
   5.4163763928896519E-003  0.79660079722537858     
   5.4177093262211809E-003  0.79627736904445079     
   5.4190422595527098E-003  0.79595407217898828     
   5.4203751928842397E-003  0.79563090657567537     
   5.4217081262157686E-003  0.79530787218121779     
   5.4230410595472976E-003  0.79498496894234383     
   5.4243739928788275E-003  0.79466219680580263     
   5.4257069262103564E-003  0.79433955571836501     
   5.4270398595418863E-003  0.79401704562682363     
   5.4283727928734152E-003  0.79369466647799336     
   5.4297057262049442E-003  0.79337241821870885     
   5.4310386595364741E-003  0.79305030079582783     
   5.4323715928680030E-003  0.79272831415623013     
   5.4337045261995320E-003  0.79240645824681522     
   5.4350374595310618E-003  0.79208473301450522     
   5.4363703928625908E-003  0.79176313840624513     
   5.4377033261941207E-003  0.79144167436899826     
   5.4390362595256496E-003  0.79112034084975302     
   5.4403691928571786E-003  0.79079913779551603     
   5.4417021261887084E-003  0.79047806515331720     
   5.4430350595202374E-003  0.79015712287020901     
   5.4443679928517664E-003  0.78983631089326389     
   5.4457009261832962E-003  0.78951562916957518     
   5.4470338595148252E-003  0.78919507764625974     
   5.4483667928463550E-003  0.78887465627045372     
   5.4496997261778840E-003  0.78855436498931597     
   5.4510326595094130E-003  0.78823420375002762     
   5.4523655928409428E-003  0.78791417249978868     
   5.4536985261724718E-003  0.78759427118582359     
   5.4550314595040008E-003  0.78727449975537633     
   5.4563643928355306E-003  0.78695485815571120     
   5.4576973261670596E-003  0.78663534633411769     
   5.4590302594985894E-003  0.78631596423790362     
   5.4603631928301184E-003  0.78599671181439890     
   5.4616961261616474E-003  0.78567758901095530     
   5.4630290594931772E-003  0.78535859577494405     
   5.4643619928247062E-003  0.78503973205376198     
   5.4656949261562351E-003  0.78472099779482229     
   5.4670278594877650E-003  0.78440239294556302     
   5.4683607928192940E-003  0.78408391745344219     
   5.4696937261508238E-003  0.78376557126593893     
   5.4710266594823528E-003  0.78344735433055468     
   5.4723595928138817E-003  0.78312926659481241     
   5.4736925261454116E-003  0.78281130800625409     
   5.4750254594769406E-003  0.78249347851244455     
   5.4763583928084695E-003  0.78217577806097160     
   5.4776913261399994E-003  0.78185820659944005     
   5.4790242594715283E-003  0.78154076407548023     
   5.4803571928030582E-003  0.78122345043674257     
   5.4816901261345872E-003  0.78090626563089605     
   5.4830230594661161E-003  0.78058920960563527     
   5.4843559927976460E-003  0.78027228230867318     
   5.4856889261291749E-003  0.77995548368774403     
   5.4870218594607039E-003  0.77963881369060484     
   5.4883547927922337E-003  0.77932227226503203     
   5.4896877261237627E-003  0.77900585935882438     
   5.4910206594552926E-003  0.77868957491980195     
   5.4923535927868215E-003  0.77837341889580525     
   5.4936865261183505E-003  0.77805739123469653     
   5.4950194594498803E-003  0.77774149188435848     
   5.4963523927814093E-003  0.77742572079269645     
   5.4976853261129392E-003  0.77711007790763531     
   5.4990182594444681E-003  0.77679456317712203     
   5.5003511927759971E-003  0.77647917654912413     
   5.5016841261075269E-003  0.77616391797163142     
   5.5030170594390559E-003  0.77584878739265295     
   5.5043499927705849E-003  0.77553378476021984     
   5.5056829261021147E-003  0.77521891002238463     
   5.5070158594336437E-003  0.77490416312722155     
   5.5083487927651735E-003  0.77458954402282343     
   5.5096817260967025E-003  0.77427505265730723     
   5.5110146594282315E-003  0.77396068897880899     
   5.5123475927597613E-003  0.77364645293548617     
   5.5136805260912903E-003  0.77333234447551702     
   5.5150134594228193E-003  0.77301836354710285     
   5.5163463927543491E-003  0.77270451009846253     
   5.5176793260858781E-003  0.77239078407783990     
   5.5190122594174079E-003  0.77207718543349591     
   5.5203451927489369E-003  0.77176371411371469     
   5.5216781260804659E-003  0.77145037006680139     
   5.5230110594119957E-003  0.77113715324108234     
   5.5243439927435247E-003  0.77082406358490341     
   5.5256769260750536E-003  0.77051110104663290     
   5.5270098594065835E-003  0.77019826557465920     
   5.5283427927381125E-003  0.76988555711739248     
   5.5296757260696423E-003  0.76957297562326221     
   5.5310086594011713E-003  0.76926052104072107     
   5.5323415927327002E-003  0.76894819331824149     
   5.5336745260642301E-003  0.76863599240431524     
   5.5350074593957591E-003  0.76832391824745938     
   5.5363403927272880E-003  0.76801197079620664     
   5.5376733260588179E-003  0.76770014999911484     
   5.5390062593903468E-003  0.76738845580476012     
   5.5403391927218767E-003  0.76707688816174013     
   5.5416721260534057E-003  0.76676544701867433     
   5.5430050593849346E-003  0.76645413232420234     
   5.5443379927164645E-003  0.76614294402698346     
   5.5456709260479934E-003  0.76583188207569974     
   5.5470038593795224E-003  0.76552094641905355     
   5.5483367927110522E-003  0.76521013700576757     
   5.5496697260425812E-003  0.76489945378458613     
   5.5510026593741111E-003  0.76458889670427266     
   5.5523355927056400E-003  0.76427846571361380     
   5.5536685260371690E-003  0.76396816076141494     
   5.5550014593686988E-003  0.76365798179650313     
   5.5563343927002278E-003  0.76334792876772661     
   5.5576673260317568E-003  0.76303800162395330     
   5.5590002593632866E-003  0.76272820031407285     
   5.5603331926948156E-003  0.76241852478699523     
   5.5616661260263454E-003  0.76210897499165120     
   5.5629990593578744E-003  0.76179955087699180     
   5.5643319926894034E-003  0.76149025239199009     
   5.5656649260209332E-003  0.76118107948563851     
   5.5669978593524622E-003  0.76087203210695076     
   5.5683307926839912E-003  0.76056311020496192     
   5.5696637260155210E-003  0.76025431372872587     
   5.5709966593470500E-003  0.75994564262731923     
   5.5723295926785798E-003  0.75963709684983727     
   5.5736625260101088E-003  0.75932867634539869     
   5.5749954593416378E-003  0.75902038106314040     
   5.5763283926731676E-003  0.75871221095221997     
   5.5776613260046966E-003  0.75840416596181792     
   5.5789942593362264E-003  0.75809624604113313     
   5.5803271926677554E-003  0.75778845113938642     
   5.5816601259992844E-003  0.75748078120581774     
   5.5829930593308142E-003  0.75717323618968924     
   5.5843259926623432E-003  0.75686581604028313     
   5.5856589259938721E-003  0.75655852070690222     
   5.5869918593254020E-003  0.75625135013886924     
   5.5883247926569310E-003  0.75594430428552817     
   5.5896577259884608E-003  0.75563738309624362     
   5.5909906593199898E-003  0.75533058652040141     
   5.5923235926515187E-003  0.75502391450740580     
   5.5936565259830486E-003  0.75471736700668313     
   5.5949894593145776E-003  0.75441094396768116     
   5.5963223926461065E-003  0.75410464533986521     
   5.5976553259776364E-003  0.75379847107272435     
   5.5989882593091653E-003  0.75349242111576609     
   5.6003211926406952E-003  0.75318649541851890     
   5.6016541259722242E-003  0.75288069393053370     
   5.6029870593037531E-003  0.75257501660137749     
   5.6043199926352830E-003  0.75226946338064160     
   5.6056529259668119E-003  0.75196403421793723     
   5.6069858592983409E-003  0.75165872906289544     
   5.6083187926298707E-003  0.75135354786516639     
   5.6096517259613997E-003  0.75104849057442347     
   5.6109846592929296E-003  0.75074355714035756     
   5.6123175926244585E-003  0.75043874751268302     
   5.6136505259559875E-003  0.75013406164113205     
   5.6149834592875173E-003  0.74982949947545818     
   5.6163163926190463E-003  0.74952506096543670     
   5.6176493259505753E-003  0.74922074606086098     
   5.6189822592821051E-003  0.74891655471154528     
   5.6203151926136341E-003  0.74861248686732595     
   5.6216481259451639E-003  0.74830854247805845     
   5.6229810592766929E-003  0.74800472149361841     
   5.6243139926082219E-003  0.74770102386390158     
   5.6256469259397517E-003  0.74739744953882492     
   5.6269798592712807E-003  0.74709399846832580     
   5.6283127926028097E-003  0.74679067060236148     
   5.6296457259343395E-003  0.74648746589090809     
   5.6309786592658685E-003  0.74618438428396550     
   5.6323115925973983E-003  0.74588142573155058     
   5.6336445259289273E-003  0.74557859018370209     
   5.6349774592604563E-003  0.74527587759047986     
   5.6363103925919861E-003  0.74497328790196138     
   5.6376433259235151E-003  0.74467082106824645     
   5.6389762592550441E-003  0.74436847703945530     
   5.6403091925865739E-003  0.74406625576572627     
   5.6416421259181029E-003  0.74376415719722189     
   5.6429750592496327E-003  0.74346218128412023     
   5.6443079925811617E-003  0.74316032797662224     
   5.6456409259126906E-003  0.74285859722494973     
   5.6469738592442205E-003  0.74255698897934241     
   5.6483067925757495E-003  0.74225550319006206     
   5.6496397259072793E-003  0.74195413980738989     
   5.6509726592388083E-003  0.74165289878162832     
   5.6523055925703372E-003  0.74135178006309754     
   5.6536385259018671E-003  0.74105078360214027     
   5.6549714592333961E-003  0.74074990934911833     
   5.6563043925649250E-003  0.74044915725441451     
   5.6576373258964549E-003  0.74014852726843039     
   5.6589702592279838E-003  0.73984801934158861     
   5.6603031925595137E-003  0.73954763342433250     
   5.6616361258910427E-003  0.73924736946712377     
   5.6629690592225716E-003  0.73894722742044594     
   5.6643019925541015E-003  0.73864720723480204     
   5.6656349258856304E-003  0.73834730886071520     
   5.6669678592171594E-003  0.73804753224872766     
   5.6683007925486893E-003  0.73774787734940328     
   5.6696337258802182E-003  0.73744834411332505     
   5.6709666592117481E-003  0.73714893249109725     
   5.6722995925432770E-003  0.73684964243334239     
   5.6736325258748060E-003  0.73655047389070460     
   5.6749654592063358E-003  0.73625142681384659     
   5.6762983925378648E-003  0.73595250115345157     
   5.6776313258693938E-003  0.73565369686022464     
   5.6789642592009236E-003  0.73535501388488889     
   5.6802971925324526E-003  0.73505645217818649     
   5.6816301258639824E-003  0.73475801169088251     
   5.6829630591955114E-003  0.73445969237376041     
   5.6842959925270404E-003  0.73416149417762289     
   5.6856289258585702E-003  0.73386341705329328     
   5.6869618591900992E-003  0.73356546095161734     
   5.6882947925216282E-003  0.73326762582345639     
   5.6896277258531580E-003  0.73296991161969460     
   5.6909606591846870E-003  0.73267231829123436     
   5.6922935925162168E-003  0.73237484578899970     
   5.6936265258477458E-003  0.73207749406393452     
   5.6949594591792748E-003  0.73178026306700028     
   5.6962923925108046E-003  0.73148315274918152     
   5.6976253258423336E-003  0.73118616306148065     
   5.6989582591738626E-003  0.73088929395492042     
   5.7002911925053924E-003  0.73059254538054330     
   5.7016241258369214E-003  0.73029591728941234     
   5.7029570591684512E-003  0.72999940963260912     
   5.7042899924999802E-003  0.72970302236123774     
   5.7056229258315092E-003  0.72940675542641864     
   5.7069558591630390E-003  0.72911060877929457     
   5.7082887924945680E-003  0.72881458237102659     
   5.7096217258260969E-003  0.72851867615279753     
   5.7109546591576268E-003  0.72822289007580798     
   5.7122875924891557E-003  0.72792722409128008     
   5.7136205258206856E-003  0.72763167815045404     
   5.7149534591522146E-003  0.72733625220459197     
   5.7162863924837435E-003  0.72704094620497317     
   5.7176193258152734E-003  0.72674576010289882     
   5.7189522591468023E-003  0.72645069384968941     
   5.7202851924783313E-003  0.72615574739668509     
   5.7216181258098612E-003  0.72586092069524444     
   5.7229510591413901E-003  0.72556621369674790     
   5.7242839924729200E-003  0.72527162635259490     
   5.7256169258044489E-003  0.72497715861420409     
   5.7269498591359779E-003  0.72468281043301397     
   5.7282827924675078E-003  0.72438858176048382     
   5.7296157257990367E-003  0.72409447254809067     
   5.7309486591305666E-003  0.72380048274733289     
   5.7322815924620955E-003  0.72350661230972846     
   5.7336145257936245E-003  0.72321286118681383     
   5.7349474591251543E-003  0.72291922933014585     
   5.7362803924566833E-003  0.72262571669130260     
   5.7376133257882123E-003  0.72233232322187857     
   5.7389462591197421E-003  0.72203904887349024     
   5.7402791924512711E-003  0.72174589359777352     
   5.7416121257828009E-003  0.72145285734638243     
   5.7429450591143299E-003  0.72115994007099304     
   5.7442779924458589E-003  0.72086714172329969     
   5.7456109257773887E-003  0.72057446225501498     
   5.7469438591089177E-003  0.72028190161787464     
   5.7482767924404467E-003  0.71998945976363082     
   5.7496097257719765E-003  0.71969713664405488     
   5.7509426591035055E-003  0.71940493221094126     
   5.7522755924350353E-003  0.71911284641610185     
   5.7536085257665643E-003  0.71882087921136761     
   5.7549414590980933E-003  0.71852903054858963     
   5.7562743924296231E-003  0.71823730037963740     
   5.7576073257611521E-003  0.71794568865640385     
   5.7589402590926811E-003  0.71765419533079655     
   5.7602731924242109E-003  0.71736282035474497     
   5.7616061257557399E-003  0.71707156368019875     
   5.7629390590872697E-003  0.71678042525912511     
   5.7642719924187987E-003  0.71648940504351255     
   5.7656049257503277E-003  0.71619850298536747     
   5.7669378590818575E-003  0.71590771903671790     
   5.7682707924133865E-003  0.71561705314960944     
   5.7696037257449154E-003  0.71532650527610764     
   5.7709366590764453E-003  0.71503607536829705     
   5.7722695924079742E-003  0.71474576337828388     
   5.7736025257395041E-003  0.71445556925819043     
   5.7749354590710331E-003  0.71416549296016207     
   5.7762683924025620E-003  0.71387553443636009     
   5.7776013257340919E-003  0.71358569363896696     
   5.7789342590656208E-003  0.71329597052018634     
   5.7802671923971498E-003  0.71300636503223647     
   5.7816001257286797E-003  0.71271687712736009     
   5.7829330590602086E-003  0.71242750675781630     
   5.7842659923917385E-003  0.71213825387588481     
   5.7855989257232674E-003  0.71184911843386400     
   5.7869318590547964E-003  0.71156010038407169     
   5.7882647923863263E-003  0.71127119967884667     
   5.7895977257178552E-003  0.71098241627054404     
   5.7909306590493842E-003  0.71069375011154079     
   5.7922635923809140E-003  0.71040520115423256     
   5.7935965257124430E-003  0.71011676935103329     
   5.7949294590439729E-003  0.70982845465437794     
   5.7962623923755018E-003  0.70954025701672030     
   5.7975953257070308E-003  0.70925217639053184     
   5.7989282590385606E-003  0.70896421272830534     
   5.8002611923700896E-003  0.70867636598255179     
   5.8015941257016186E-003  0.70838863610580238     
   5.8029270590331484E-003  0.70810102305060663     
   5.8042599923646774E-003  0.70781352676953335     
   5.8055929256962072E-003  0.70752614721517115     
   5.8069258590277362E-003  0.70723888434012816     
   5.8082587923592652E-003  0.70695173809703094     
   5.8095917256907950E-003  0.70666470843852514     
   5.8109246590223240E-003  0.70637779531727729     
   5.8122575923538538E-003  0.70609099868597047     
   5.8135905256853828E-003  0.70580431849730896     
   5.8149234590169118E-003  0.70551775470401679     
   5.8162563923484416E-003  0.70523130725883498     
   5.8175893256799706E-003  0.70494497611452533     
   5.8189222590114996E-003  0.70465876122386850     
   5.8202551923430294E-003  0.70437266253966280     
   5.8215881256745584E-003  0.70408668001472918     
   5.8229210590060882E-003  0.70380081360190516     
   5.8242539923376172E-003  0.70351506325404711     
   5.8255869256691462E-003  0.70322942892403206     
   5.8269198590006760E-003  0.70294391056475491     
   5.8282527923322050E-003  0.70265850812913067     
   5.8295857256637339E-003  0.70237322157009296     
   5.8309186589952638E-003  0.70208805084059422     
   5.8322515923267928E-003  0.70180299589360651     
   5.8335845256583226E-003  0.70151805668212142     
   5.8349174589898516E-003  0.70123323315914876     
   5.8362503923213805E-003  0.70094852527771756     
   5.8375833256529104E-003  0.70066393299087548     
   5.8389162589844393E-003  0.70037945625169062     
   5.8402491923159683E-003  0.70009509501325007     
   5.8415821256474982E-003  0.69981084922865711     
   5.8429150589790271E-003  0.69952671885103779     
   5.8442479923105570E-003  0.69924270383353471     
   5.8455809256420859E-003  0.69895880412931122     
   5.8469138589736149E-003  0.69867501969154844     
   5.8482467923051448E-003  0.69839135047344636     
   5.8495797256366737E-003  0.69810779642822540     
   5.8509126589682027E-003  0.69782435750912375     
   5.8522455922997325E-003  0.69754103366939824     
   5.8535785256312615E-003  0.69725782486232735     
   5.8549114589627914E-003  0.69697473104120411     
   5.8562443922943203E-003  0.69669175215934465     
   5.8575773256258493E-003  0.69640888817008062     
   5.8589102589573791E-003  0.69612613902676657     
   5.8602431922889081E-003  0.69584350468277212     
   5.8615761256204371E-003  0.69556098509148778     
   5.8629090589519669E-003  0.69527858020632338     
   5.8642419922834959E-003  0.69499628998070517     
   5.8655749256150257E-003  0.69471411436808217     
   5.8669078589465547E-003  0.69443205332191982     
   5.8682407922780837E-003  0.69415010679570188     
   5.8695737256096135E-003  0.69386827474293200     
   5.8709066589411425E-003  0.69358655711713391     
   5.8722395922726715E-003  0.69330495387184776     
   5.8735725256042013E-003  0.69302346496063461     
   5.8749054589357303E-003  0.69274209033707290     
   5.8762383922672601E-003  0.69246082995476022     
   5.8775713255987891E-003  0.69217968376731520     
   5.8789042589303181E-003  0.69189865172837173     
   5.8802371922618479E-003  0.69161773379158431     
   5.8815701255933769E-003  0.69133692991062734     
   5.8829030589249058E-003  0.69105624003919142     
   5.8842359922564357E-003  0.69077566413098812     
   5.8855689255879647E-003  0.69049520213974747     
   5.8869018589194945E-003  0.69021485401921723     
   5.8882347922510235E-003  0.68993461972316561     
   5.8895677255825524E-003  0.68965449920537691     
   5.8909006589140823E-003  0.68937449241965765     
   5.8922335922456113E-003  0.68909459931982975     
   5.8935665255771411E-003  0.68881481985973669     
   5.8948994589086701E-003  0.68853515399323939     
   5.8962323922401990E-003  0.68825560167421695     
   5.8975653255717289E-003  0.68797616285656760     
   5.8988982589032578E-003  0.68769683749420996     
   5.9002311922347868E-003  0.68741762554107833     
   5.9015641255663167E-003  0.68713852695112787     
   5.9028970588978456E-003  0.68685954167833241     
   5.9042299922293755E-003  0.68658066967668319     
   5.9055629255609044E-003  0.68630191090019055     
   5.9068958588924334E-003  0.68602326530288538     
   5.9082287922239633E-003  0.68574473283881399     
   5.9095617255554922E-003  0.68546631346204334     
   5.9108946588870212E-003  0.68518800712665995     
   5.9122275922185510E-003  0.68490981378676574     
   5.9135605255500800E-003  0.68463173339648487     
   5.9148934588816099E-003  0.68435376590995833     
   5.9162263922131388E-003  0.68407591128134548     
   5.9175593255446678E-003  0.68379816946482475     
   5.9188922588761976E-003  0.68352054041459331     
   5.9202251922077266E-003  0.68324302408486692     
   5.9215581255392556E-003  0.68296562042987963     
   5.9228910588707854E-003  0.68268832940388335     
   5.9242239922023144E-003  0.68241115096115201     
   5.9255569255338442E-003  0.68213408505597262     
   5.9268898588653732E-003  0.68185713164265616     
   5.9282227921969022E-003  0.68158029067552728     
   5.9295557255284320E-003  0.68130356210893328     
   5.9308886588599610E-003  0.68102694589723711     
   5.9322215921914900E-003  0.68075044199482315     
   5.9335545255230198E-003  0.68047405035609021     
   5.9348874588545488E-003  0.68019777093546030     
   5.9362203921860786E-003  0.67992160368737020     
   5.9375533255176076E-003  0.67964554856627701     
   5.9388862588491366E-003  0.67936960552665582     
   5.9402191921806664E-003  0.67909377452300046     
   5.9415521255121954E-003  0.67881805550982288     
   5.9428850588437243E-003  0.67854244844165368     
   5.9442179921752542E-003  0.67826695327304187     
   5.9455509255067832E-003  0.67799156995855525     
   5.9468838588383130E-003  0.67771629845277981     
   5.9482167921698420E-003  0.67744113871032008     
   5.9495497255013709E-003  0.67716609068579814     
   5.9508826588329008E-003  0.67689115433385572     
   5.9522155921644298E-003  0.67661632960915319     
   5.9535485254959587E-003  0.67634161646636737     
   5.9548814588274886E-003  0.67606701486019560     
   5.9562143921590175E-003  0.67579252474535245     
   5.9575473254905474E-003  0.67551814607657135     
   5.9588802588220764E-003  0.67524387880860415     
   5.9602131921536053E-003  0.67496972289622026     
   5.9615461254851352E-003  0.67469567829420818     
   5.9628790588166641E-003  0.67442174495737561     
   5.9642119921481931E-003  0.67414792284054603     
   5.9655449254797229E-003  0.67387421189856422     
   5.9668778588112519E-003  0.67360061208629141     
   5.9682107921427818E-003  0.67332712335860767     
   5.9695437254743107E-003  0.67305374567041154     
   5.9708766588058397E-003  0.67278047897662019     
   5.9722095921373695E-003  0.67250732323216711     
   5.9735425254688985E-003  0.67223427839200778     
   5.9748754588004284E-003  0.67196134441111177     
   5.9762083921319573E-003  0.67168852124447065     
   5.9775413254634863E-003  0.67141580884709184     
   5.9788742587950161E-003  0.67114320717400111     
   5.9802071921265451E-003  0.67087071618024385     
   5.9815401254580741E-003  0.67059833582088402     
   5.9828730587896039E-003  0.67032606605100120     
   5.9842059921211329E-003  0.67005390682569566     
   5.9855389254526627E-003  0.66978185810008439     
   5.9868718587841917E-003  0.66950991982930375     
   5.9882047921157207E-003  0.66923809196850848     
   5.9895377254472505E-003  0.66896637447286955     
   5.9908706587787795E-003  0.66869476729757804     
   5.9922035921103085E-003  0.66842327039784322     
   5.9935365254418383E-003  0.66815188372889134     
   5.9948694587733673E-003  0.66788060724596809     
   5.9962023921048971E-003  0.66760944090433516     
   5.9975353254364261E-003  0.66733838465927564     
   5.9988682587679551E-003  0.66706743846608862     
   6.0002011920994849E-003  0.66679660228009197     
   6.0015341254310139E-003  0.66652587605662061     
   6.0028670587625428E-003  0.66625525975102939     
   6.0041999920940727E-003  0.66598475331869000     
   6.0055329254256017E-003  0.66571435671499291     
   6.0068658587571315E-003  0.66544406989534655     
   6.0081987920886605E-003  0.66517389281517758     
   6.0095317254201894E-003  0.66490382542992965     
   6.0108646587517193E-003  0.66463386769506649     
   6.0121975920832483E-003  0.66436401956606750     
   6.0135305254147772E-003  0.66409428099843326     
   6.0148634587463071E-003  0.66382465194767848     
   6.0161963920778360E-003  0.66355513236933950     
   6.0175293254093659E-003  0.66328572221896964     
   6.0188622587408949E-003  0.66301642145213868     
   6.0201951920724238E-003  0.66274723002443614     
   6.0215281254039537E-003  0.66247814789146953     
   6.0228610587354826E-003  0.66220917500886334     
   6.0241939920670116E-003  0.66194031133226183     
   6.0255269253985414E-003  0.66167155681732448     
   6.0268598587300704E-003  0.66140291141973129     
   6.0281927920616003E-003  0.66113437509517980     
   6.0295257253931292E-003  0.66086594779938457     
   6.0308586587246582E-003  0.66059762948807910     
   6.0321915920561880E-003  0.66032942011701401     
   6.0335245253877170E-003  0.66006131964195847     
   6.0348574587192460E-003  0.65979332801869928     
   6.0361903920507758E-003  0.65952544520304235     
   6.0375233253823048E-003  0.65925767115080947     
   6.0388562587138346E-003  0.65899000581784184     
   6.0401891920453636E-003  0.65872244915999834     
   6.0415221253768926E-003  0.65845500113315580     
   6.0428550587084224E-003  0.65818766169320886     
   6.0441879920399514E-003  0.65792043079606954     
   6.0455209253714804E-003  0.65765330839766833     
   6.0468538587030102E-003  0.65738629445395369     
   6.0481867920345392E-003  0.65711938892089150     
   6.0495197253660690E-003  0.65685259175446631     
   6.0508526586975980E-003  0.65658590291068020     
   6.0521855920291270E-003  0.65631932234555235     
   6.0535185253606568E-003  0.65605285001512070     
   6.0548514586921858E-003  0.65578648587544086     
   6.0561843920237156E-003  0.65552022988258551     
   6.0575173253552446E-003  0.65525408199264656     
   6.0588502586867736E-003  0.65498804216173345     
   6.0601831920183034E-003  0.65472211034597194     
   6.0615161253498324E-003  0.65445628650150678     
   6.0628490586813613E-003  0.65419057058450125     
   6.0641819920128912E-003  0.65392496255113475     
   6.0655149253444202E-003  0.65365946235760575     
   6.0668478586759500E-003  0.65339406996012972     
   6.0681807920074790E-003  0.65312878531494045     
   6.0695137253390079E-003  0.65286360837828961     
   6.0708466586705378E-003  0.65259853910644616     
   6.0721795920020668E-003  0.65233357745569687     
   6.0735125253335957E-003  0.65206872338234634     
   6.0748454586651256E-003  0.65180397684271696     
   6.0761783919966545E-003  0.65153933779314888     
   6.0775113253281844E-003  0.65127480618999933     
   6.0788442586597134E-003  0.65101038198964500     
   6.0801771919912423E-003  0.65074606514847866     
   6.0815101253227722E-003  0.65048185562291105     
   6.0828430586543011E-003  0.65021775336937093     
   6.0841759919858301E-003  0.64995375834430469     
   6.0855089253173600E-003  0.64968987050417704     
   6.0868418586488889E-003  0.64942608980546801     
   6.0881747919804188E-003  0.64916241620467796     
   6.0895077253119477E-003  0.64889884965832445     
   6.0908406586434767E-003  0.64863539012294258     
   6.0921735919750065E-003  0.64837203755508266     
   6.0935065253065355E-003  0.64810879191131654     
   6.0948394586380645E-003  0.64784565314823084     
   6.0961723919695943E-003  0.64758262122243104     
   6.0975053253011233E-003  0.64731969609054041     
   6.0988382586326531E-003  0.64705687770919840     
   6.1001711919641821E-003  0.64679416603506434     
   6.1015041252957111E-003  0.64653156102481368     
   6.1028370586272409E-003  0.64626906263513872     
   6.1041699919587699E-003  0.64600667082275143     
   6.1055029252902989E-003  0.64574438554437930     
   6.1068358586218287E-003  0.64548220675676915     
   6.1081687919533577E-003  0.64522013441668447     
   6.1095017252848875E-003  0.64495816848090537     
   6.1108346586164165E-003  0.64469630890623186     
   6.1121675919479455E-003  0.64443455564947938     
   6.1135005252794753E-003  0.64417290866748145     
   6.1148334586110043E-003  0.64391136791709014     
   6.1161663919425333E-003  0.64364993335517351     
   6.1174993252740631E-003  0.64338860493861783     
   6.1188322586055921E-003  0.64312738262432745     
   6.1201651919371219E-003  0.64286626636922350     
   6.1214981252686509E-003  0.64260525613024400     
   6.1228310586001799E-003  0.64234435186434680     
   6.1241639919317097E-003  0.64208355352850388     
   6.1254969252632387E-003  0.64182286107970787     
   6.1268298585947676E-003  0.64156227447496661     
   6.1281627919262975E-003  0.64130179367130635     
   6.1294957252578264E-003  0.64104141862577113     
   6.1308286585893563E-003  0.64078114929542118     
   6.1321615919208853E-003  0.64052098563733573     
   6.1334945252524142E-003  0.64026092760860931     
   6.1348274585839441E-003  0.64000097516635712     
   6.1361603919154730E-003  0.63974112826770924     
   6.1374933252470029E-003  0.63948138686981271     
   6.1388262585785319E-003  0.63922175092983435     
   6.1401591919100608E-003  0.63896222040495632     
   6.1414921252415907E-003  0.63870279525237916     
   6.1428250585731196E-003  0.63844347542932001     
   6.1441579919046486E-003  0.63818426089301494     
   6.1454909252361785E-003  0.63792515160071628     
   6.1468238585677074E-003  0.63766614750969286     
   6.1481567918992373E-003  0.63740724857723163     
   6.1494897252307662E-003  0.63714845476063886     
   6.1508226585622952E-003  0.63688976601723435     
   6.1521555918938250E-003  0.63663118230435789     
   6.1534885252253540E-003  0.63637270357936659     
   6.1548214585568830E-003  0.63611432979963356     
   6.1561543918884128E-003  0.63585606092254876     
   6.1574873252199418E-003  0.63559789690552282     
   6.1588202585514716E-003  0.63533983770598002     
   6.1601531918830006E-003  0.63508188328136339     
   6.1614861252145296E-003  0.63482403358913342     
   6.1628190585460594E-003  0.63456628858676645     
   6.1641519918775884E-003  0.63430864823175936     
   6.1654849252091174E-003  0.63405111248162194     
   6.1668178585406472E-003  0.63379368129388591     
   6.1681507918721762E-003  0.63353635462609570     
   6.1694837252037060E-003  0.63327913243581502     
   6.1708166585352350E-003  0.63302201468062591     
   6.1721495918667640E-003  0.63276500131812607     
   6.1734825251982938E-003  0.63250809230593130     
   6.1748154585298228E-003  0.63225128760167337     
   6.1761483918613518E-003  0.63199458716300283     
   6.1774813251928816E-003  0.63173799094758620     
   6.1788142585244106E-003  0.63148149891310812     
   6.1801471918559404E-003  0.63122511101726952     
   6.1814801251874694E-003  0.63096882721778946     
   6.1828130585189984E-003  0.63071264747240330     
   6.1841459918505282E-003  0.63045657173886405     
   6.1854789251820572E-003  0.63020059997494160     
   6.1868118585135861E-003  0.62994473213842295     
   6.1881447918451160E-003  0.62968896818711251     
   6.1894777251766449E-003  0.62943330807883191     
   6.1908106585081748E-003  0.62917775177141988     
   6.1921435918397038E-003  0.62892229922273168     
   6.1934765251712327E-003  0.62866695039064102     
   6.1948094585027626E-003  0.62841170523303691     
   6.1961423918342915E-003  0.62815656370782536     
   6.1974753251658205E-003  0.62790152577293268     
   6.1988082584973504E-003  0.62764659138629864     
   6.2001411918288793E-003  0.62739176050588175     
   6.2014741251604092E-003  0.62713703308965751     
   6.2028070584919381E-003  0.62688240909561788     
   6.2041399918234671E-003  0.62662788848177320     
   6.2054729251549970E-003  0.62637347120614917     
   6.2068058584865259E-003  0.62611915722678924     
   6.2081387918180549E-003  0.62586494650175484     
   6.2094717251495847E-003  0.62561083898912251     
   6.2108046584811137E-003  0.62535683464698710     
   6.2121375918126436E-003  0.62510293343346079     
   6.2134705251441725E-003  0.62484913530667152     
   6.2148034584757015E-003  0.62459544022476510     
   6.2161363918072313E-003  0.62434184814590499     
   6.2174693251387603E-003  0.62408835902826953     
   6.2188022584702901E-003  0.62383497283005607     
   6.2201351918018191E-003  0.62358168950947768     
   6.2214681251333481E-003  0.62332850902476600     
   6.2228010584648779E-003  0.62307543133416698     
   6.2241339917964069E-003  0.62282245639594613     
   6.2254669251279359E-003  0.62256958416838426     
   6.2267998584594657E-003  0.62231681460977983     
   6.2281327917909947E-003  0.62206414767844886     
   6.2294657251225245E-003  0.62181158333272224     
   6.2307986584540535E-003  0.62155912153095005     
   6.2321315917855825E-003  0.62130676223149839     
   6.2334645251171123E-003  0.62105450539274853     
   6.2347974584486413E-003  0.62080235097310199     
   6.2361303917801703E-003  0.62055029893097502     
   6.2374633251117001E-003  0.62029834922480087     
   6.2387962584432291E-003  0.62004650181303045     
   6.2401291917747589E-003  0.61979475665413064     
   6.2414621251062879E-003  0.61954311370658588     
   6.2427950584378169E-003  0.61929157292889825     
   6.2441279917693467E-003  0.61904013427958338     
   6.2454609251008757E-003  0.61878879771717732     
   6.2467938584324046E-003  0.61853756320023145     
   6.2481267917639345E-003  0.61828643068731470     
   6.2494597250954634E-003  0.61803540013701197     
   6.2507926584269933E-003  0.61778447150792437     
   6.2521255917585223E-003  0.61753364475867256     
   6.2534585250900512E-003  0.61728291984789030     
   6.2547914584215811E-003  0.61703229673423143     
   6.2561243917531100E-003  0.61678177537636480     
   6.2574573250846390E-003  0.61653135573297602     
   6.2587902584161689E-003  0.61628103776276788     
   6.2601231917476978E-003  0.61603082142446053     
   6.2614561250792277E-003  0.61578070667678952     
   6.2627890584107566E-003  0.61553069347850864     
   6.2641219917422856E-003  0.61528078178838774     
   6.2654549250738155E-003  0.61503097156521225     
   6.2667878584053444E-003  0.61478126276778644     
   6.2681207917368734E-003  0.61453165535493048     
   6.2694537250684032E-003  0.61428214928548031     
   6.2707866583999322E-003  0.61403274451829004     
   6.2721195917314621E-003  0.61378344101222926     
   6.2734525250629910E-003  0.61353423872618540     
   6.2747854583945200E-003  0.61328513761906178     
   6.2761183917260498E-003  0.61303613764977827     
   6.2774513250575788E-003  0.61278723877727215     
   6.2787842583891078E-003  0.61253844096049670     
   6.2801171917206376E-003  0.61228974415842197     
   6.2814501250521666E-003  0.61204114833003642     
   6.2827830583836964E-003  0.61179265343434142     
   6.2841159917152254E-003  0.61154425943035828     
   6.2854489250467544E-003  0.61129596627712457     
   6.2867818583782842E-003  0.61104777393369214     
   6.2881147917098132E-003  0.61079968235913251     
   6.2894477250413422E-003  0.61055169151253097     
   6.2907806583728720E-003  0.61030380135299189     
   6.2921135917044010E-003  0.61005601183963465     
   6.2934465250359308E-003  0.60980832293159659     
   6.2947794583674598E-003  0.60956073458802973     
   6.2961123916989888E-003  0.60931324676810472     
   6.2974453250305186E-003  0.60906585943100700     
   6.2987782583620476E-003  0.60881857253594063     
   6.3001111916935774E-003  0.60857138604212335     
   6.3014441250251064E-003  0.60832429990879233     
   6.3027770583566354E-003  0.60807731409519949     
   6.3041099916881652E-003  0.60783042856061464     
   6.3054429250196942E-003  0.60758364326432301     
   6.3067758583512231E-003  0.60733695816562616     
   6.3081087916827530E-003  0.60709037322384340     
   6.3094417250142820E-003  0.60684388839830972     
   6.3107746583458118E-003  0.60659750364837695     
   6.3121075916773408E-003  0.60635121893341248     
   6.3134405250088697E-003  0.60610503421280260     
   6.3147734583403996E-003  0.60585894944594687     
   6.3161063916719285E-003  0.60561296459226388     
   6.3174393250034575E-003  0.60536707961118719     
   6.3187722583349874E-003  0.60512129446216800     
   6.3201051916665163E-003  0.60487560910467264     
   6.3214381249980462E-003  0.60463002349818540     
   6.3227710583295751E-003  0.60438453760220578     
   6.3241039916611041E-003  0.60413915137625041     
   6.3254369249926340E-003  0.60389386477985119     
   6.3267698583241629E-003  0.60364867777255926     
   6.3281027916556919E-003  0.60340359031393898     
   6.3294357249872217E-003  0.60315860236357310     
   6.3307686583187507E-003  0.60291371388105985     
   6.3321015916502806E-003  0.60266892482601353     
   6.3334345249818095E-003  0.60242423515806676     
   6.3347674583133385E-003  0.60217964483686670     
   6.3361003916448683E-003  0.60193515382207774     
   6.3374333249763973E-003  0.60169076207337924     
   6.3387662583079263E-003  0.60144646955046954     
   6.3400991916394561E-003  0.60120227621306033     
   6.3414321249709851E-003  0.60095818202088225     
   6.3427650583025149E-003  0.60071418693368173     
   6.3440979916340439E-003  0.60047029091121940     
   6.3454309249655729E-003  0.60022649391327532     
   6.3467638582971027E-003  0.59998279589964321     
   6.3480967916286317E-003  0.59973919683013632     
   6.3494297249601607E-003  0.59949569666457969     
   6.3507626582916905E-003  0.59925229536281877     
   6.3520955916232195E-003  0.59900899288471365     
   6.3534285249547493E-003  0.59876578919014012     
   6.3547614582862783E-003  0.59852268423899169     
   6.3560943916178073E-003  0.59827967799117687     
   6.3574273249493371E-003  0.59803677040662206     
   6.3587602582808661E-003  0.59779396144526731     
   6.3600931916123950E-003  0.59755125106707119     
   6.3614261249439249E-003  0.59730863923200805     
   6.3627590582754539E-003  0.59706612590006836     
   6.3640919916069837E-003  0.59682371103125842     
   6.3654249249385127E-003  0.59658139458560178     
   6.3667578582700416E-003  0.59633917652313584     
   6.3680907916015715E-003  0.59609705680391711     
   6.3694237249331005E-003  0.59585503538801765     
   6.3707566582646294E-003  0.59561311223552493     
   6.3720895915961593E-003  0.59537128730654199     
   6.3734225249276882E-003  0.59512956056119004     
   6.3747554582592181E-003  0.59488793195960432     
   6.3760883915907470E-003  0.59464640146193892     
   6.3774213249222760E-003  0.59440496902836093     
   6.3787542582538059E-003  0.59416363461905652     
   6.3800871915853348E-003  0.59392239819422588     
   6.3814201249168647E-003  0.59368125971408581     
   6.3827530582483936E-003  0.59344021913887113     
   6.3840859915799226E-003  0.59319927642883075     
   6.3854189249114525E-003  0.59295843154422923     
   6.3867518582429814E-003  0.59271768444535011     
   6.3880847915745104E-003  0.59247703509249017     
   6.3894177249060402E-003  0.59223648344596369     
   6.3907506582375692E-003  0.59199602946610097     
   6.3920835915690991E-003  0.59175567311324784     
   6.3934165249006280E-003  0.59151541434776700     
   6.3947494582321570E-003  0.59127525313003726     
   6.3960823915636868E-003  0.59103518942045163     
   6.3974153248952158E-003  0.59079522317942235     
   6.3987482582267448E-003  0.59055535436737527     
   6.4000811915582746E-003  0.59031558294475306     
   6.4014141248898036E-003  0.59007590887201555     
   6.4027470582213334E-003  0.58983633210963593     
   6.4040799915528624E-003  0.58959685261810713     
   6.4054129248843914E-003  0.58935747035793429     
   6.4067458582159212E-003  0.58911818528964122     
   6.4080787915474502E-003  0.58887899737376681     
   6.4094117248789792E-003  0.58863990657086662     
   6.4107446582105090E-003  0.58840091284150997     
   6.4120775915420380E-003  0.58816201614628583     
   6.4134105248735678E-003  0.58792321644579637     
   6.4147434582050968E-003  0.58768451370066077     
   6.4160763915366258E-003  0.58744590787151407     
   6.4174093248681556E-003  0.58720739891900731     
   6.4187422581996846E-003  0.58696898680380760     
   6.4200751915312135E-003  0.58673067148659785     
   6.4214081248627434E-003  0.58649245292807706     
   6.4227410581942724E-003  0.58625433108895941     
   6.4240739915258022E-003  0.58601630592997656     
   6.4254069248573312E-003  0.58577837741187566     
   6.4267398581888601E-003  0.58554054549541834     
   6.4280727915203900E-003  0.58530281014138363     
   6.4294057248519190E-003  0.58506517131056612     
   6.4307386581834479E-003  0.58482762896377694     
   6.4320715915149778E-003  0.58459018306184152     
   6.4334045248465067E-003  0.58435283356560275     
   6.4347374581780366E-003  0.58411558043591849     
   6.4360703915095656E-003  0.58387842363366327     
   6.4374033248410945E-003  0.58364136311972681     
   6.4387362581726244E-003  0.58340439885501516     
   6.4400691915041533E-003  0.58316753080044959     
   6.4414021248356823E-003  0.58293075891696811     
   6.4427350581672121E-003  0.58269408316552385     
   6.4440679914987411E-003  0.58245750350708658     
   6.4454009248302710E-003  0.58222101990264130     
   6.4467338581617999E-003  0.58198463231318909     
   6.4480667914933289E-003  0.58174834069974612     
   6.4493997248248587E-003  0.58151214502334592     
   6.4507326581563877E-003  0.58127604524503673     
   6.4520655914879167E-003  0.58104004132588261     
   6.4533985248194465E-003  0.58080413322696400     
   6.4547314581509755E-003  0.58056832090937660     
   6.4560643914825053E-003  0.58033260433423217     
   6.4573973248140343E-003  0.58009698346265770     
   6.4587302581455633E-003  0.57986145825579771     
   6.4600631914770931E-003  0.57962602867481006     
   6.4613961248086221E-003  0.57939069468087001     
   6.4627290581401519E-003  0.57915545623516829     
   6.4640619914716809E-003  0.57892031329891080     
   6.4653949248032099E-003  0.57868526583332058     
   6.4667278581347397E-003  0.57845031379963430     
   6.4680607914662687E-003  0.57821545715910616     
   6.4693937247977977E-003  0.57798069587300571     
   6.4707266581293275E-003  0.57774602990261759     
   6.4720595914608565E-003  0.57751145920924218     
   6.4733925247923863E-003  0.57727698375419689     
   6.4747254581239153E-003  0.57704260349881265     
   6.4760583914554443E-003  0.57680831840443891     
   6.4773913247869741E-003  0.57657412843243772     
   6.4787242581185031E-003  0.57634003354418883     
   6.4800571914500320E-003  0.57610603370108837     
   6.4813901247815619E-003  0.57587212886454486     
   6.4827230581130909E-003  0.57563831899598616     
   6.4840559914446207E-003  0.57540460405685390     
   6.4853889247761497E-003  0.57517098400860478     
   6.4867218581076786E-003  0.57493745881271319     
   6.4880547914392085E-003  0.57470402843066715     
   6.4893877247707375E-003  0.57447069282397167     
   6.4907206581022664E-003  0.57423745195414722     
   6.4920535914337963E-003  0.57400430578272832     
   6.4933865247653252E-003  0.57377125427126763     
   6.4947194580968551E-003  0.57353829738133177     
   6.4960523914283841E-003  0.57330543507450327     
   6.4973853247599130E-003  0.57307266731238005     
   6.4987182580914429E-003  0.57283999405657593     
   6.5000511914229718E-003  0.57260741526872128     
   6.5013841247545008E-003  0.57237493091045966     
   6.5027170580860306E-003  0.57214254094345240     
   6.5040499914175596E-003  0.57191024532937551     
   6.5053829247490895E-003  0.57167804402992006     
   6.5067158580806184E-003  0.57144593700679414     
   6.5080487914121474E-003  0.57121392422171990     
   6.5093817247436772E-003  0.57098200563643631     
   6.5107146580752062E-003  0.57075018121269583     
   6.5120475914067352E-003  0.57051845091226960     
   6.5133805247382650E-003  0.57028681469694131     
   6.5147134580697940E-003  0.57005527252851140     
   6.5160463914013238E-003  0.56982382436879675     
   6.5173793247328528E-003  0.56959247017962744     
   6.5187122580643818E-003  0.56936120992285122     
   6.5200451913959116E-003  0.56913004356033026     
   6.5213781247274406E-003  0.56889897105394260     
   6.5227110580589696E-003  0.56866799236558097     
   6.5240439913904994E-003  0.56843710745715514     
   6.5253769247220284E-003  0.56820631629058882     
   6.5267098580535582E-003  0.56797561882782177     
   6.5280427913850872E-003  0.56774501503080921     
   6.5293757247166162E-003  0.56751450486152200     
   6.5307086580481460E-003  0.56728408828194610     
   6.5320415913796750E-003  0.56705376525408313     
   6.5333745247112040E-003  0.56682353573994970     
   6.5347074580427338E-003  0.56659339970157896     
   6.5360403913742628E-003  0.56636335710101771     
   6.5373733247057926E-003  0.56613340790033007     
   6.5387062580373216E-003  0.56590355206159393     
   6.5400391913688505E-003  0.56567378954690373     
   6.5413721247003804E-003  0.56544412031836877     
   6.5427050580319094E-003  0.56521454433811358     
   6.5440379913634392E-003  0.56498506156827866     
   6.5453709246949682E-003  0.56475567197101928     
   6.5467038580264971E-003  0.56452637550850682     
   6.5480367913580270E-003  0.56429717214292685     
   6.5493697246895560E-003  0.56406806183648117     
   6.5507026580210849E-003  0.56383904455138745     
   6.5520355913526148E-003  0.56361012024987633     
   6.5533685246841437E-003  0.56338128889419703     
   6.5547014580156736E-003  0.56315255044661150     
   6.5560343913472026E-003  0.56292390486939936     
   6.5573673246787315E-003  0.56269535212485222     
   6.5587002580102614E-003  0.56246689217528067     
   6.5600331913417903E-003  0.56223852498300864     
   6.5613661246733193E-003  0.56201025051037445     
   6.5626990580048492E-003  0.56178206871973413     
   6.5640319913363781E-003  0.56155397957345743     
   6.5653649246679080E-003  0.56132598303392978     
   6.5666978579994369E-003  0.56109807906355069     
   6.5680307913309659E-003  0.56087026762473791     
   6.5693637246624957E-003  0.56064254867992158     
   6.5706966579940247E-003  0.56041492219154754     
   6.5720295913255537E-003  0.56018738812207858     
   6.5733625246570835E-003  0.55995994643399094     
   6.5746954579886125E-003  0.55973259708977652     
   6.5760283913201423E-003  0.55950534005194352     
   6.5773613246516713E-003  0.55927817528301405     
   6.5786942579832003E-003  0.55905110274552627     
   6.5800271913147301E-003  0.55882412240203172     
   6.5813601246462591E-003  0.55859723421510032     
   6.5826930579777881E-003  0.55837043814731546     
   6.5840259913093179E-003  0.55814373416127394     
   6.5853589246408469E-003  0.55791712221959100     
   6.5866918579723767E-003  0.55769060228489631     
   6.5880247913039057E-003  0.55746417431983142     
   6.5893577246354347E-003  0.55723783828705831     
   6.5906906579669645E-003  0.55701159414925028     
   6.5920235912984935E-003  0.55678544186909662     
   6.5933565246300225E-003  0.55655938140930239     
   6.5946894579615523E-003  0.55633341273258785     
   6.5960223912930813E-003  0.55610753580168815     
   6.5973553246246111E-003  0.55588175057935230     
   6.5986882579561401E-003  0.55565605702834708     
   6.6000211912876691E-003  0.55543045511145173     
   6.6013541246191989E-003  0.55520494479146287     
   6.6026870579507279E-003  0.55497952603118994     
   6.6040199912822568E-003  0.55475419879345944     
   6.6053529246137867E-003  0.55452896304111210     
   6.6066858579453156E-003  0.55430381873700374     
   6.6080187912768455E-003  0.55407876584400440     
   6.6093517246083745E-003  0.55385380432500242     
   6.6106846579399034E-003  0.55362893414289693     
   6.6120175912714333E-003  0.55340415526060460     
   6.6133505246029622E-003  0.55317946764105763     
   6.6146834579344912E-003  0.55295487124720100     
   6.6160163912660211E-003  0.55273036604199655     
   6.6173493245975500E-003  0.55250595198842112     
   6.6186822579290799E-003  0.55228162904946532     
   6.6200151912606088E-003  0.55205739718813651     
   6.6213481245921378E-003  0.55183325636745528     
   6.6226810579236677E-003  0.55160920655045842     
   6.6240139912551966E-003  0.55138524770019814     
   6.6253469245867265E-003  0.55116137977973922     
   6.6266798579182554E-003  0.55093760275216486     
   6.6280127912497844E-003  0.55071391658057089     
   6.6293457245813142E-003  0.55049032122806862     
   6.6306786579128432E-003  0.55026681665778443     
   6.6320115912443722E-003  0.55004340283286024     
   6.6333445245759020E-003  0.54982007971645175     
   6.6346774579074310E-003  0.54959684727173108     
   6.6360103912389608E-003  0.54937370546188313     
   6.6373433245704898E-003  0.54915065425011067     
   6.6386762579020188E-003  0.54892769359962978     
   6.6400091912335486E-003  0.54870482347367011     
   6.6413421245650776E-003  0.54848204383547849     
   6.6426750578966066E-003  0.54825935464831688     
   6.6440079912281364E-003  0.54803675587545919     
   6.6453409245596654E-003  0.54781424748019769     
   6.6466738578911952E-003  0.54759182942583728     
   6.6480067912227242E-003  0.54736950167570020     
   6.6493397245542532E-003  0.54714726419311954     
   6.6506726578857830E-003  0.54692511694144674     
   6.6520055912173120E-003  0.54670305988404699     
   6.6533385245488410E-003  0.54648109298430059     
   6.6546714578803708E-003  0.54625921620560280     
   6.6560043912118998E-003  0.54603742951136247     
   6.6573373245434296E-003  0.54581573286500462     
   6.6586702578749586E-003  0.54559412622996939     
   6.6600031912064876E-003  0.54537260956971156     
   6.6613361245380174E-003  0.54515118284769837     
   6.6626690578695464E-003  0.54492984602741645     
   6.6640019912010753E-003  0.54470859907236269     
   6.6653349245326052E-003  0.54448744194605125     
   6.6666678578641341E-003  0.54426637461201166     
   6.6680007911956640E-003  0.54404539703378563     
   6.6693337245271930E-003  0.54382450917493286     
   6.6706666578587219E-003  0.54360371099902516     
   6.6719995911902518E-003  0.54338300246965032     
   6.6733325245217807E-003  0.54316238355041158     
   6.6746654578533097E-003  0.54294185420492658     
   6.6759983911848396E-003  0.54272141439682520     
   6.6773313245163685E-003  0.54250106408975696     
   6.6786642578478984E-003  0.54228080324738148     
   6.6799971911794273E-003  0.54206063183337583     
   6.6813301245109563E-003  0.54184054981143126     
   6.6826630578424862E-003  0.54162055714525292     
   6.6839959911740151E-003  0.54140065379856306     
   6.6853289245055441E-003  0.54118083973509468     
   6.6866618578370739E-003  0.54096111491859866     
   6.6879947911686029E-003  0.54074147931284056     
   6.6893277245001328E-003  0.54052193288159844     
   6.6906606578316617E-003  0.54030247558866806     
   6.6919935911631907E-003  0.54008310739785703     
   6.6933265244947205E-003  0.53986382827298807     
   6.6946594578262495E-003  0.53964463817790231     
   6.6959923911577785E-003  0.53942553707645002     
   6.6973253244893083E-003  0.53920652493250032     
   6.6986582578208373E-003  0.53898760170993421     
   6.6999911911523671E-003  0.53876876737264923     
   6.7013241244838961E-003  0.53855002188455747     
   6.7026570578154251E-003  0.53833136520958469     
   6.7039899911469549E-003  0.53811279731167105     
   6.7053229244784839E-003  0.53789431815477351     
   6.7066558578100137E-003  0.53767592770286043     
   6.7079887911415427E-003  0.53745762591991897     
   6.7093217244730717E-003  0.53723941276994669     
   6.7106546578046015E-003  0.53702128821695816     
   6.7119875911361305E-003  0.53680325222498182     
   6.7133205244676595E-003  0.53658530475806110     
   6.7146534577991893E-003  0.53636744578025397     
   6.7159863911307183E-003  0.53614967525563229     
   6.7173193244622481E-003  0.53593199314828333     
   6.7186522577937771E-003  0.53571439942230981     
   6.7199851911253061E-003  0.53549689404182621     
   6.7213181244568359E-003  0.53527947697096390     
   6.7226510577883649E-003  0.53506214817386877     
   6.7239839911198938E-003  0.53484490761469994     
   6.7253169244514237E-003  0.53462775525763229     
   6.7266498577829527E-003  0.53441069106685413     
   6.7279827911144825E-003  0.53419371500656965     
   6.7293157244460115E-003  0.53397682704099680     
   6.7306486577775404E-003  0.53376002713436721     
   6.7319815911090703E-003  0.53354331525092924     
   6.7333145244405992E-003  0.53332669135494426     
   6.7346474577721282E-003  0.53311015541068751     
   6.7359803911036581E-003  0.53289370738245045     
   6.7373133244351870E-003  0.53267734723453786     
   6.7386462577667169E-003  0.53246107493126948     
   6.7399791910982458E-003  0.53224489043697876     
   6.7413121244297748E-003  0.53202879371601597     
   6.7426450577613047E-003  0.53181278473274207     
   6.7439779910928336E-003  0.53159686345153578     
   6.7453109244243626E-003  0.53138102983678870     
   6.7466438577558924E-003  0.53116528385290729     
   6.7479767910874214E-003  0.53094962546431324     
   6.7493097244189513E-003  0.53073405463544032     
   6.7506426577504802E-003  0.53051857133073910     
   6.7519755910820092E-003  0.53030317551467476     
   6.7533085244135390E-003  0.53008786715172429     
   6.7546414577450680E-003  0.52987264620638153     
   6.7559743910765970E-003  0.52965751264315397     
   6.7573073244081268E-003  0.52944246642656367     
   6.7586402577396558E-003  0.52922750752114622     
   6.7599731910711856E-003  0.52901263589145231     
   6.7613061244027146E-003  0.52879785150204828     
   6.7626390577342436E-003  0.52858315431751302     
   6.7639719910657734E-003  0.52836854430243974     
   6.7653049243973024E-003  0.52815402142143641     
   6.7666378577288314E-003  0.52793958563912702     
   6.7679707910603612E-003  0.52772523692014728     
   6.7693037243918902E-003  0.52751097522914980     
   6.7706366577234200E-003  0.52729680053079830     
   6.7719695910549490E-003  0.52708271278977492     
   6.7733025243864780E-003  0.52686871197077234     
   6.7746354577180078E-003  0.52665479803849991     
   6.7759683910495368E-003  0.52644097095768105     
   6.7773013243810657E-003  0.52622723069305233     
   6.7786342577125956E-003  0.52601357720936615     
   6.7799671910441246E-003  0.52580001047138780     
   6.7813001243756544E-003  0.52558653044389780     
   6.7826330577071834E-003  0.52537313709169098     
   6.7839659910387123E-003  0.52515983037957614     
   6.7852989243702422E-003  0.52494661027237599     
   6.7866318577017712E-003  0.52473347673492776     
   6.7879647910333010E-003  0.52452042973208435     
   6.7892977243648300E-003  0.52430746922871085     
   6.7906306576963589E-003  0.52409459518968815     
   6.7919635910278888E-003  0.52388180757990999     
   6.7932965243594177E-003  0.52366910636428521     
   6.7946294576909467E-003  0.52345649150773732     
   6.7959623910224766E-003  0.52324396297520304     
   6.7972953243540055E-003  0.52303152073163428     
   6.7986282576855354E-003  0.52281916474199663     
   6.7999611910170643E-003  0.52260689497126944     
   6.8012941243485933E-003  0.52239471138444837     
   6.8026270576801232E-003  0.52218261394654031     
   6.8039599910116521E-003  0.52197060262256811     
   6.8052929243431811E-003  0.52175867737756887     
   6.8066258576747109E-003  0.52154683817659342     
   6.8079587910062399E-003  0.52133508498470771     
   6.8092917243377698E-003  0.52112341776699000     
   6.8106246576692987E-003  0.52091183648853356     
   6.8119575910008277E-003  0.52070034111444730     
   6.8132905243323575E-003  0.52048893160985188     
   6.8146234576638865E-003  0.52027760793988420     
   6.8159563909954155E-003  0.52006637006969481     
   6.8172893243269453E-003  0.51985521796444689     
   6.8186222576584743E-003  0.51964415158931998     
   6.8199551909900041E-003  0.51943317090950536     
   6.8212881243215331E-003  0.51922227589021042     
   6.8226210576530621E-003  0.51901146649665686     
   6.8239539909845919E-003  0.51880074269407872     
   6.8252869243161209E-003  0.51859010444772535     
   6.8266198576476499E-003  0.51837955172285965     
   6.8279527909791797E-003  0.51816908448475951     
   6.8292857243107087E-003  0.51795870269871624     
   6.8306186576422385E-003  0.51774840633003516     
   6.8319515909737675E-003  0.51753819534403578     
   6.8332845243052965E-003  0.51732806970605172     
   6.8346174576368263E-003  0.51711802938143114     
   6.8359503909683553E-003  0.51690807433553565     
   6.8372833242998842E-003  0.51669820453374093     
   6.8386162576314141E-003  0.51648841994143724     
   6.8399491909629431E-003  0.51627872052402823     
   6.8412821242944729E-003  0.51606910624693247     
   6.8426150576260019E-003  0.51585957707558172     
   6.8439479909575308E-003  0.51565013297542117     
   6.8452809242890607E-003  0.51544077391191268     
   6.8466138576205897E-003  0.51523149985052918     
   6.8479467909521186E-003  0.51502231075675997     
   6.8492797242836485E-003  0.51481320659610585     
   6.8506126576151774E-003  0.51460418733408408     
   6.8519455909467073E-003  0.51439525293622412     
   6.8532785242782363E-003  0.51418640336807175     
   6.8546114576097652E-003  0.51397763859518242     
   6.8559443909412951E-003  0.51376895858313032     
   6.8572773242728240E-003  0.51356036329750177     
   6.8586102576043530E-003  0.51335185270389572     
   6.8599431909358828E-003  0.51314342676792690     
   6.8612761242674118E-003  0.51293508545522393     
   6.8626090575989417E-003  0.51272682873142750     
   6.8639419909304706E-003  0.51251865656219409     
   6.8652749242619996E-003  0.51231056891319382     
   6.8666078575935294E-003  0.51210256575010993     
   6.8679407909250584E-003  0.51189464703864107     
   6.8692737242565883E-003  0.51168681274449956     
   6.8706066575881172E-003  0.51147906283340849     
   6.8719395909196462E-003  0.51127139727111004     
   6.8732725242511760E-003  0.51106381602335582     
   6.8746054575827050E-003  0.51085631905591433     
   6.8759383909142340E-003  0.51064890633456594     
   6.8772713242457638E-003  0.51044157782510680     
   6.8786042575772928E-003  0.51023433349334568     
   6.8799371909088226E-003  0.51002717330510472     
   6.8812701242403516E-003  0.50982009722622057     
   6.8826030575718806E-003  0.50961310522254522     
   6.8839359909034104E-003  0.50940619725994229     
   6.8852689242349394E-003  0.50919937330428999     
   6.8866018575664684E-003  0.50899263332148170     
   6.8879347908979982E-003  0.50878597727742225     
   6.8892677242295272E-003  0.50857940513803157     
   6.8906006575610570E-003  0.50837291686924480     
   6.8919335908925860E-003  0.50816651243700783     
   6.8932665242241150E-003  0.50796019180728413     
   6.8945994575556448E-003  0.50775395494604680     
   6.8959323908871738E-003  0.50754780181928527     
   6.8972653242187027E-003  0.50734173239300340     
   6.8985982575502326E-003  0.50713574663321748     
   6.8999311908817616E-003  0.50692984450595735     
   6.9012641242132914E-003  0.50672402597726807     
   6.9025970575448204E-003  0.50651829101320833     
   6.9039299908763493E-003  0.50631263957984818     
   6.9052629242078792E-003  0.50610707164327440     
   6.9065958575394082E-003  0.50590158716958511     
   6.9079287908709371E-003  0.50569618612489509     
   6.9092617242024670E-003  0.50549086847533065     
   6.9105946575339959E-003  0.50528563418703221     
   6.9119275908655258E-003  0.50508048322615384     
   6.9132605241970548E-003  0.50487541555886450     
   6.9145934575285837E-003  0.50467043115134536     
   6.9159263908601136E-003  0.50446552996979199     
   6.9172593241916425E-003  0.50426071198041478     
   6.9185922575231715E-003  0.50405597714943551     
   6.9199251908547013E-003  0.50385132544309186     
   6.9212581241862303E-003  0.50364675682763349     
   6.9225910575177602E-003  0.50344227126932550     
   6.9239239908492891E-003  0.50323786873444487     
   6.9252569241808181E-003  0.50303354918928300     
   6.9265898575123479E-003  0.50282931260014607     
   6.9279227908438769E-003  0.50262515893335258     
   6.9292557241754059E-003  0.50242108815523490     
   6.9305886575069357E-003  0.50221710023213950     
   6.9319215908384647E-003  0.50201319513042686     
   6.9332545241699945E-003  0.50180937281646942     
   6.9345874575015235E-003  0.50160563325665541     
   6.9359203908330525E-003  0.50140197641738515     
   6.9372533241645823E-003  0.50119840226507351     
   6.9385862574961113E-003  0.50099491076614899     
   6.9399191908276411E-003  0.50079150188705257     
   6.9412521241591701E-003  0.50058817559423940     
   6.9425850574906991E-003  0.50038493185417976     
   6.9439179908222289E-003  0.50018177063335567     
   6.9452509241537579E-003  0.49997869189826288     
   6.9465838574852869E-003  0.49977569561541291     
   6.9479167908168167E-003  0.49957278175132713     
   6.9492497241483457E-003  0.49936995027254366     
   6.9505826574798755E-003  0.49916720114561364     
   6.9519155908114045E-003  0.49896453433710114     
   6.9532485241429335E-003  0.49876194981358246     
   6.9545814574744633E-003  0.49855944754165060     
   6.9559143908059923E-003  0.49835702748790939     
   6.9572473241375212E-003  0.49815468961897874     
   6.9585802574690511E-003  0.49795243390148924     
   6.9599131908005801E-003  0.49775026030208730     
   6.9612461241321099E-003  0.49754816878743141     
   6.9625790574636389E-003  0.49734615932419540     
   6.9639119907951678E-003  0.49714423187906459     
   6.9652449241266977E-003  0.49694238641873845     
   6.9665778574582267E-003  0.49674062290993126     
   6.9679107907897556E-003  0.49653894131936821     
   6.9692437241212855E-003  0.49633734161379139     
   6.9705766574528144E-003  0.49613582375995297     
   6.9719095907843443E-003  0.49593438772462167     
   6.9732425241158733E-003  0.49573303347457759     
   6.9745754574474022E-003  0.49553176097661461     
   6.9759083907789321E-003  0.49533057019754129     
   6.9772413241104610E-003  0.49512946110417833     
   6.9785742574419900E-003  0.49492843366336020     
   6.9799071907735198E-003  0.49472748784193521     
   6.9812401241050488E-003  0.49452662360676536     
   6.9825730574365787E-003  0.49432584092472498     
   6.9839059907681076E-003  0.49412513976270356     
   6.9852389240996366E-003  0.49392452008760251     
   6.9865718574311664E-003  0.49372398186633720     
   6.9879047907626954E-003  0.49352352506583685     
   6.9892377240942244E-003  0.49332314965304275     
   6.9905706574257542E-003  0.49312285559491148     
   6.9919035907572832E-003  0.49292264285841181     
   6.9932365240888130E-003  0.49272251141052653     
   6.9945694574203420E-003  0.49252246121825116     
   6.9959023907518710E-003  0.49232249224859526     
   6.9972353240834008E-003  0.49212260446858119     
   6.9985682574149298E-003  0.49192279784524590     
   6.9999011907464588E-003  0.49172307234563789     
   7.0012341240779886E-003  0.49152342793682036     
   7.0025670574095176E-003  0.49132386458587013     
   7.0038999907410474E-003  0.49112438225987604     
   7.0052329240725764E-003  0.49092498092594050     
   7.0065658574041054E-003  0.49072566055118222     
   7.0078987907356352E-003  0.49052642110272726     
   7.0092317240671642E-003  0.49032726254772235     
   7.0105646573986932E-003  0.49012818485332132     
   7.0118975907302230E-003  0.48992918798669394     
   7.0132305240617520E-003  0.48973027191502499     
   7.0145634573932818E-003  0.48953143660550968     
   7.0158963907248108E-003  0.48933268202535790     
   7.0172293240563397E-003  0.48913400814179231     
   7.0185622573878696E-003  0.48893541492204906     
   7.0198951907193986E-003  0.48873690233337785     
   7.0212281240509284E-003  0.48853847034304215     
   7.0225610573824574E-003  0.48834011891831758     
   7.0238939907139863E-003  0.48814184802649374     
   7.0252269240455162E-003  0.48794365763487335     
   7.0265598573770452E-003  0.48774554771077344     
   7.0278927907085741E-003  0.48754751822152081     
   7.0292257240401040E-003  0.48734956913446037     
   7.0305586573716329E-003  0.48715170041694683     
   7.0318915907031628E-003  0.48695391203634925     
   7.0332245240346918E-003  0.48675620396005104     
   7.0345574573662207E-003  0.48655857615544645     
   7.0358903906977506E-003  0.48636102858994468     
   7.0372233240292795E-003  0.48616356123096732     
   7.0385562573608085E-003  0.48596617404595077     
   7.0398891906923384E-003  0.48576886700234245     
   7.0412221240238673E-003  0.48557164006760412     
   7.0425550573553972E-003  0.48537449320921172     
   7.0438879906869261E-003  0.48517742639465250     
   7.0452209240184551E-003  0.48498043959142773     
   7.0465538573499849E-003  0.48478353276705216     
   7.0478867906815139E-003  0.48458670588905356     
   7.0492197240130429E-003  0.48438995892497205     
   7.0505526573445727E-003  0.48419329184236271     
   7.0518855906761017E-003  0.48399670460879263     
   7.0532185240076315E-003  0.48380019719184120     
   7.0545514573391605E-003  0.48360376955910339     
   7.0558843906706895E-003  0.48340742167818496     
   7.0572173240022193E-003  0.48321115351670541     
   7.0585502573337483E-003  0.48301496504229968     
   7.0598831906652773E-003  0.48281885622261161     
   7.0612161239968071E-003  0.48262282702530224     
   7.0625490573283361E-003  0.48242687741804302     
   7.0638819906598659E-003  0.48223100736851904     
   7.0652149239913949E-003  0.48203521684443001     
   7.0665478573229239E-003  0.48183950581348817     
   7.0678807906544537E-003  0.48164387424341659     
   7.0692137239859827E-003  0.48144832210195448     
   7.0705466573175117E-003  0.48125284935685325     
   7.0718795906490415E-003  0.48105745597587596     
   7.0732125239805705E-003  0.48086214192680099     
   7.0745454573121003E-003  0.48066690717741817     
   7.0758783906436293E-003  0.48047175169553108     
   7.0772113239751583E-003  0.48027667544895603     
   7.0785442573066881E-003  0.48008167840552218     
   7.0798771906382171E-003  0.47988676053307339     
   7.0812101239697460E-003  0.47969192179946385     
   7.0825430573012759E-003  0.47949716217256427     
   7.0838759906328048E-003  0.47930248162025452     
   7.0852089239643347E-003  0.47910788011042987     
   7.0865418572958637E-003  0.47891335761099896     
   7.0878747906273926E-003  0.47871891408988265     
   7.0892077239589225E-003  0.47852454951501389     
   7.0905406572904514E-003  0.47833026385434002     
   7.0918735906219804E-003  0.47813605707582180     
   7.0932065239535103E-003  0.47794192914743033     
   7.0945394572850392E-003  0.47774788003715424     
   7.0958723906165691E-003  0.47755390971298955     
   7.0972053239480980E-003  0.47736001814295065     
   7.0985382572796270E-003  0.47716620529506110     
   7.0998711906111569E-003  0.47697247113735963     
   7.1012041239426858E-003  0.47677881563789631     
   7.1025370572742157E-003  0.47658523876473585     
   7.1038699906057446E-003  0.47639174048595440     
   7.1052029239372736E-003  0.47619832076964252     
   7.1065358572688034E-003  0.47600497958390231     
   7.1078687906003324E-003  0.47581171689684998     
   7.1092017239318614E-003  0.47561853267661297     
   7.1105346572633912E-003  0.47542542689133410     
   7.1118675905949202E-003  0.47523239950916829     
   7.1132005239264500E-003  0.47503945049828178     
   7.1145334572579790E-003  0.47484657982685546     
   7.1158663905895080E-003  0.47465378746308223     
   7.1171993239210378E-003  0.47446107337516957     
   7.1185322572525668E-003  0.47426843753133463     
   7.1198651905840958E-003  0.47407587989981193     
   7.1211981239156256E-003  0.47388340044884414     
   7.1225310572471546E-003  0.47369099914669038     
   7.1238639905786844E-003  0.47349867596162060     
   7.1251969239102134E-003  0.47330643086191865     
   7.1265298572417424E-003  0.47311426381588145     
   7.1278627905732722E-003  0.47292217479181775     
   7.1291957239048012E-003  0.47273016375804977     
   7.1305286572363302E-003  0.47253823068291279     
   7.1318615905678600E-003  0.47234637553475484     
   7.1331945238993890E-003  0.47215459828193646     
   7.1345274572309188E-003  0.47196289889283194     
   7.1358603905624478E-003  0.47177127733582647     
   7.1371933238939768E-003  0.47157973357932059     
   7.1385262572255066E-003  0.47138826759172547     
   7.1398591905570356E-003  0.47119687934146681     
   7.1411921238885645E-003  0.47100556879698191     
   7.1425250572200944E-003  0.47081433592672139     
   7.1438579905516233E-003  0.47062318069914871     
   7.1451909238831532E-003  0.47043210308273997     
   7.1465238572146822E-003  0.47024110304598482     
   7.1478567905462111E-003  0.47005018055738379     
   7.1491897238777410E-003  0.46985933558545273     
   7.1505226572092699E-003  0.46966856809871865     
   7.1518555905407989E-003  0.46947787806572061     
   7.1531885238723288E-003  0.46928726545501331     
   7.1545214572038577E-003  0.46909673023516141     
   7.1558543905353876E-003  0.46890627237474314     
   7.1571873238669165E-003  0.46871589184235052     
   7.1585202571984455E-003  0.46852558860658694     
   7.1598531905299754E-003  0.46833536263606890     
   7.1611861238615043E-003  0.46814521389942643     
   7.1625190571930333E-003  0.46795514236530161     
   7.1638519905245631E-003  0.46776514800234870     
   7.1651849238560921E-003  0.46757523077923629     
   7.1665178571876220E-003  0.46738539066464346     
   7.1678507905191509E-003  0.46719562762726530     
   7.1691837238506799E-003  0.46700594163580583     
   7.1705166571822097E-003  0.46681633265898392     
   7.1718495905137387E-003  0.46662680066553103     
   7.1731825238452677E-003  0.46643734562419104     
   7.1745154571767975E-003  0.46624796750372027     
   7.1758483905083265E-003  0.46605866627288861     
   7.1771813238398563E-003  0.46586944190047730     
   7.1785142571713853E-003  0.46568029435528119     
   7.1798471905029143E-003  0.46549122360610790     
   7.1811801238344441E-003  0.46530222962177697     
   7.1825130571659731E-003  0.46511331237112097     
   7.1838459904975029E-003  0.46492447182298513     
   7.1851789238290319E-003  0.46473570794622848     
   7.1865118571605609E-003  0.46454702070971998     
   7.1878447904920907E-003  0.46435841008234341     
   7.1891777238236197E-003  0.46416987603299475     
   7.1905106571551487E-003  0.46398141853058311     
   7.1918435904866785E-003  0.46379303754402823     
   7.1931765238182075E-003  0.46360473304226452     
   7.1945094571497373E-003  0.46341650499423831     
   7.1958423904812663E-003  0.46322835336890833     
   7.1971753238127953E-003  0.46304027813524667     
   7.1985082571443251E-003  0.46285227926223704     
   7.1998411904758541E-003  0.46266435671887657     
   7.2011741238073830E-003  0.46247651047417310     
   7.2025070571389129E-003  0.46228874049715007     
   7.2038399904704419E-003  0.46210104675684160     
   7.2051729238019717E-003  0.46191342922229428     
   7.2065058571335007E-003  0.46172588786256819     
   7.2078387904650296E-003  0.46153842264673561     
   7.2091717237965595E-003  0.46135103354388074     
   7.2105046571280884E-003  0.46116372052310106     
   7.2118375904596174E-003  0.46097648355350668     
   7.2131705237911473E-003  0.46078932260421945     
   7.2145034571226762E-003  0.46060223764437480     
   7.2158363904542061E-003  0.46041522864311968     
   7.2171693237857350E-003  0.46022829556961448     
   7.2185022571172640E-003  0.46004143839303108     
   7.2198351904487939E-003  0.45985465708255563     
   7.2211681237803228E-003  0.45966795160738422     
   7.2225010571118518E-003  0.45948132193672803     
   7.2238339904433816E-003  0.45929476803980895     
   7.2251669237749106E-003  0.45910828988586200     
   7.2264998571064405E-003  0.45892188744413526     
   7.2278327904379694E-003  0.45873556068388721     
   7.2291657237694984E-003  0.45854930957439283     
   7.2304986571010282E-003  0.45836313408493451     
   7.2318315904325572E-003  0.45817703418481137     
   7.2331645237640862E-003  0.45799100984333280     
   7.2344974570956160E-003  0.45780506102982021     
   7.2358303904271450E-003  0.45761918771361032     
   7.2371633237586748E-003  0.45743338986404908     
   7.2384962570902038E-003  0.45724766745049594     
   7.2398291904217328E-003  0.45706202044232386     
   7.2411621237532626E-003  0.45687644880891726     
   7.2424950570847916E-003  0.45669095251967301     
   7.2438279904163206E-003  0.45650553154399964     
   7.2451609237478504E-003  0.45632018585132011     
   7.2464938570793794E-003  0.45613491541106949     
   7.2478267904109092E-003  0.45594972019269209     
   7.2491597237424382E-003  0.45576460016564857     
   7.2504926570739672E-003  0.45557955529941052     
   7.2518255904054970E-003  0.45539458556346069     
   7.2531585237370260E-003  0.45520969092729618     
   7.2544914570685549E-003  0.45502487136042558     
   7.2558243904000848E-003  0.45484012683237018     
   7.2571573237316138E-003  0.45465545731266266     
   7.2584902570631436E-003  0.45447086277084925     
   7.2598231903946726E-003  0.45428634317648797     
   7.2611561237262015E-003  0.45410189849914967     
   7.2624890570577314E-003  0.45391752870841645     
   7.2638219903892604E-003  0.45373323377388386     
   7.2651549237207902E-003  0.45354901366515954     
   7.2664878570523192E-003  0.45336486835186340     
   7.2678207903838481E-003  0.45318079780362808     
   7.2691537237153780E-003  0.45299680199009729     
   7.2704866570469069E-003  0.45281288088092797     
   7.2718195903784359E-003  0.45262903444578989     
   7.2731525237099658E-003  0.45244526265436408     
   7.2744854570414947E-003  0.45226156547634494     
   7.2758183903730246E-003  0.45207794288143810     
   7.2771513237045535E-003  0.45189439483936172     
   7.2784842570360825E-003  0.45171092131984703     
   7.2798171903676124E-003  0.45152752229263626     
   7.2811501236991413E-003  0.45134419772748646     
   7.2824830570306703E-003  0.45116094759416348     
   7.2838159903622001E-003  0.45097777186244770     
   7.2851489236937291E-003  0.45079467050213184     
   7.2864818570252590E-003  0.45061164348301885     
   7.2878147903567879E-003  0.45042869077492687     
   7.2891477236883169E-003  0.45024581234768390     
   7.2904806570198467E-003  0.45006300817113110     
   7.2918135903513757E-003  0.44988027821512211     
   7.2931465236829047E-003  0.44969762244952299     
   7.2944794570144345E-003  0.44951504084421134     
   7.2958123903459635E-003  0.44933253336907630     
   7.2971453236774933E-003  0.44915009999402178     
   7.2984782570090223E-003  0.44896774068896039     
   7.2998111903405513E-003  0.44878545542382114     
   7.3011441236720811E-003  0.44860324416854097     
   7.3024770570036101E-003  0.44842110689307246     
   7.3038099903351391E-003  0.44823904356737820     
   7.3051429236666689E-003  0.44805705416143393     
   7.3064758569981979E-003  0.44787513864522810     
   7.3078087903297277E-003  0.44769329698875882     
   7.3091417236612567E-003  0.44751152916203990     
   7.3104746569927857E-003  0.44732983513509555     
   7.3118075903243155E-003  0.44714821487796153     
   7.3131405236558445E-003  0.44696666836068655     
   7.3144734569873734E-003  0.44678519555333179     
   7.3158063903189033E-003  0.44660379642597020     
   7.3171393236504323E-003  0.44642247094868653     
   7.3184722569819621E-003  0.44624121909157843     
   7.3198051903134911E-003  0.44606004082475464     
   7.3211381236450200E-003  0.44587893611833695     
   7.3224710569765499E-003  0.44569790494245959     
   7.3238039903080789E-003  0.44551694726726770     
   7.3251369236396078E-003  0.44533606306291973     
   7.3264698569711377E-003  0.44515525229958486     
   7.3278027903026666E-003  0.44497451494744561     
   7.3291357236341965E-003  0.44479385097669616     
   7.3304686569657255E-003  0.44461326035754373     
   7.3318015902972544E-003  0.44443274306020514     
   7.3331345236287843E-003  0.44425229905491215     
   7.3344674569603132E-003  0.44407192831190734     
   7.3358003902918422E-003  0.44389163080144417     
   7.3371333236233720E-003  0.44371140649379076     
   7.3384662569549010E-003  0.44353125535922588     
   7.3397991902864309E-003  0.44335117736803942     
   7.3411321236179598E-003  0.44317117249053550     
   7.3424650569494888E-003  0.44299124069702805     
   7.3437979902810186E-003  0.44281138195784520     
   7.3451309236125476E-003  0.44263159624332504     
   7.3464638569440775E-003  0.44245188352381964     
   7.3477967902756064E-003  0.44227224376969193     
   7.3491297236071354E-003  0.44209267695131638     
   7.3504626569386652E-003  0.44191318303908139     
   7.3517955902701942E-003  0.44173376200338582     
   7.3531285236017232E-003  0.44155441381464106     
   7.3544614569332530E-003  0.44137513844327003     
   7.3557943902647820E-003  0.44119593585970851     
   7.3571273235963118E-003  0.44101680603440380     
   7.3584602569278408E-003  0.44083774893781497     
   7.3597931902593698E-003  0.44065876454041419     
   7.3611261235908996E-003  0.44047985281268281     
   7.3624590569224286E-003  0.44030101372511793     
   7.3637919902539576E-003  0.44012224724822652     
   7.3651249235854874E-003  0.43994355335252727     
   7.3664578569170164E-003  0.43976493200855182     
   7.3677907902485462E-003  0.43958638318684273     
   7.3691237235800752E-003  0.43940790685795728     
   7.3704566569116042E-003  0.43922950299245983     
   7.3717895902431340E-003  0.43905117156093021     
   7.3731225235746630E-003  0.43887291253396082     
   7.3744554569061919E-003  0.43869472588215302     
   7.3757883902377218E-003  0.43851661157612210     
   7.3771213235692508E-003  0.43833856958649525     
   7.3784542569007806E-003  0.43816059988391109     
   7.3797871902323096E-003  0.43798270243901982     
   7.3811201235638385E-003  0.43780487722248462     
   7.3824530568953684E-003  0.43762712420497935     
   7.3837859902268974E-003  0.43744944335719105     
   7.3851189235584263E-003  0.43727183464981728     
   7.3864518568899562E-003  0.43709429805356870     
   7.3877847902214851E-003  0.43691683353916744     
   7.3891177235530150E-003  0.43673944107734725     
   7.3904506568845440E-003  0.43656212063885408     
   7.3917835902160729E-003  0.43638487219444549     
   7.3931165235476028E-003  0.43620769571489115     
   7.3944494568791317E-003  0.43603059117097259     
   7.3957823902106607E-003  0.43585355853348345     
   7.3971153235421905E-003  0.43567659777322837     
   7.3984482568737195E-003  0.43549970886102446     
   7.3997811902052494E-003  0.43532289176770089     
   7.4011141235367783E-003  0.43514614646409827     
   7.4024470568683073E-003  0.43496947292106913     
   7.4037799901998371E-003  0.43479287110947740     
   7.4051129235313661E-003  0.43461634100020041     
   7.4064458568628951E-003  0.43443988256412525     
   7.4077787901944249E-003  0.43426349577215234     
   7.4091117235259539E-003  0.43408718059519380     
   7.4104446568574837E-003  0.43391093700417149     
   7.4117775901890127E-003  0.43373476497002228     
   7.4131105235205417E-003  0.43355866446369251     
   7.4144434568520715E-003  0.43338263545614164     
   7.4157763901836005E-003  0.43320667791834011     
   7.4171093235151295E-003  0.43303079182126958     
   7.4184422568466593E-003  0.43285497713592530     
   7.4197751901781883E-003  0.43267923383331380     
   7.4211081235097181E-003  0.43250356188445155     
   7.4224410568412471E-003  0.43232796126036865     
   7.4237739901727761E-003  0.43215243193210717     
   7.4251069235043059E-003  0.43197697387071909     
   7.4264398568358349E-003  0.43180158704726984     
   7.4277727901673647E-003  0.43162627143283577     
   7.4291057234988937E-003  0.43145102699850540     
   7.4304386568304227E-003  0.43127585371537897     
   7.4317715901619525E-003  0.43110075155456784     
   7.4331045234934815E-003  0.43092572048719618     
   7.4344374568250104E-003  0.43075076048439870     
   7.4357703901565403E-003  0.43057587151732230     
   7.4371033234880693E-003  0.43040105355712632     
   7.4384362568195991E-003  0.43022630657498112     
   7.4397691901511281E-003  0.43005163054206813     
   7.4411021234826570E-003  0.42987702542958106     
   7.4424350568141869E-003  0.42970249120872689     
   7.4437679901457159E-003  0.42952802785072092     
   7.4451009234772448E-003  0.42935363532679360     
   7.4464338568087747E-003  0.42917931360818468     
   7.4477667901403036E-003  0.42900506266614691     
   7.4490997234718335E-003  0.42883088247194356     
   7.4504326568033625E-003  0.42865677299685062     
   7.4517655901348914E-003  0.42848273421215466     
   7.4530985234664213E-003  0.42830876608915619     
   7.4544314567979502E-003  0.42813486859916422     
   7.4557643901294792E-003  0.42796104171350174     
   7.4570973234610091E-003  0.42778728540350208     
   7.4584302567925380E-003  0.42761359964051127     
   7.4597631901240679E-003  0.42743998439588571     
   7.4610961234555968E-003  0.42726643964099531     
   7.4624290567871258E-003  0.42709296534721913     
   7.4637619901186556E-003  0.42691956148595017     
   7.4650949234501846E-003  0.42674622802859224     
   7.4664278567817136E-003  0.42657296494655911     
   7.4677607901132434E-003  0.42639977221127884     
   7.4690937234447724E-003  0.42622664979418956     
   7.4704266567763022E-003  0.42605359766674139     
   7.4717595901078312E-003  0.42588061580039543     
   7.4730925234393602E-003  0.42570770416662568     
   7.4744254567708900E-003  0.42553486273691604     
   7.4757583901024190E-003  0.42536209148276377     
   7.4770913234339480E-003  0.42518939037567610     
   7.4784242567654778E-003  0.42501675938717276     
   7.4797571900970068E-003  0.42484419848878552     
   7.4810901234285366E-003  0.42467170765205586     
   7.4824230567600656E-003  0.42449928684853877     
   7.4837559900915946E-003  0.42432693604979893     
   7.4850889234231244E-003  0.42415465522741519     
   7.4864218567546534E-003  0.42398244435297566     
   7.4877547900861824E-003  0.42381030339807974     
   7.4890877234177122E-003  0.42363823233434089     
   7.4904206567492412E-003  0.42346623113338161     
   7.4917535900807710E-003  0.42329429976683652     
   7.4930865234123000E-003  0.42312243820635287     
   7.4944194567438290E-003  0.42295064642358859     
   7.4957523900753588E-003  0.42277892439021270     
   7.4970853234068878E-003  0.42260727207790622     
   7.4984182567384167E-003  0.42243568945836157     
   7.4997511900699466E-003  0.42226417650328335     
   7.5010841234014755E-003  0.42209273318438600     
   7.5024170567330054E-003  0.42192135947339665     
   7.5037499900645344E-003  0.42175005534205495     
   7.5050829233960633E-003  0.42157882076210879     
   7.5064158567275932E-003  0.42140765570532146     
   7.5077487900591221E-003  0.42123656014346456     
   7.5090817233906520E-003  0.42106553404832270     
   7.5104146567221810E-003  0.42089457739169156     
   7.5117475900537099E-003  0.42072369014537814     
   7.5130805233852398E-003  0.42055287228120170     
   7.5144134567167687E-003  0.42038212377099221     
   7.5157463900482977E-003  0.42021144458659043     
   7.5170793233798276E-003  0.42004083469984960     
   7.5184122567113565E-003  0.41987029408263499     
   7.5197451900428864E-003  0.41969982270682110     
   7.5210781233744153E-003  0.41952942054429621     
   7.5224110567059443E-003  0.41935908756695794     
   7.5237439900374741E-003  0.41918882374671707     
   7.5250769233690031E-003  0.41901862905549514     
   7.5264098567005321E-003  0.41884850346522440     
   7.5277427900320619E-003  0.41867844694784950     
   7.5290757233635909E-003  0.41850845947532578     
   7.5304086566951207E-003  0.41833854101962031     
   7.5317415900266497E-003  0.41816869155271175     
   7.5330745233581787E-003  0.41799891104658959     
   7.5344074566897085E-003  0.41782919947325536     
   7.5357403900212375E-003  0.41765955680472122     
   7.5370733233527665E-003  0.41748998301301110     
   7.5384062566842963E-003  0.41732047807016021     
   7.5397391900158253E-003  0.41715104194821545     
   7.5410721233473551E-003  0.41698167461923469     
   7.5424050566788841E-003  0.41681237605528648     
   7.5437379900104131E-003  0.41664314622845228     
   7.5450709233419429E-003  0.41647398511082395     
   7.5464038566734719E-003  0.41630489267450471     
   7.5477367900050009E-003  0.41613586889160858     
   7.5490697233365307E-003  0.41596691373426264     
   7.5504026566680597E-003  0.41579802717460312     
   7.5517355899995895E-003  0.41562920918477964     
   7.5530685233311185E-003  0.41546045973695067     
   7.5544014566626475E-003  0.41529177880328894     
   7.5557343899941773E-003  0.41512316635597513     
   7.5570673233257063E-003  0.41495462236720504     
   7.5584002566572352E-003  0.41478614680918263     
   7.5597331899887651E-003  0.41461773965412385     
   7.5610661233202940E-003  0.41444940087425691     
   7.5623990566518239E-003  0.41428113044182041     
   7.5637319899833529E-003  0.41411292832906588     
   7.5650649233148818E-003  0.41394479450825250     
   7.5663978566464117E-003  0.41377672895165474     
   7.5677307899779406E-003  0.41360873163155565     
   7.5690637233094696E-003  0.41344080252025089     
   7.5703966566409995E-003  0.41327294159004657     
   7.5717295899725284E-003  0.41310514881326060     
   7.5730625233040583E-003  0.41293742416222218     
   7.5743954566355872E-003  0.41276976760927070     
   7.5757283899671162E-003  0.41260217912675895     
   7.5770613232986461E-003  0.41243465868704793     
   7.5783942566301750E-003  0.41226720626251284     
   7.5797271899617040E-003  0.41209982182553812     
   7.5810601232932338E-003  0.41193250534851983     
   7.5823930566247628E-003  0.41176525680386661     
   7.5837259899562926E-003  0.41159807616399496     
   7.5850589232878216E-003  0.41143096340133734     
   7.5863918566193506E-003  0.41126391848833399     
   7.5877247899508804E-003  0.41109694139743574     
   7.5890577232824094E-003  0.41093003210110796     
   7.5903906566139392E-003  0.41076319057182414     
   7.5917235899454682E-003  0.41059641678207054     
   7.5930565232769972E-003  0.41042971070434420     
   7.5943894566085270E-003  0.41026307231115272     
   7.5957223899400560E-003  0.41009650157501681     
   7.5970553232715850E-003  0.40992999846846545     
   7.5983882566031148E-003  0.40976356296404032     
   7.5997211899346438E-003  0.40959719503429565     
   7.6010541232661736E-003  0.40943089465179389     
   7.6023870565977026E-003  0.40926466178911097     
   7.6037199899292316E-003  0.40909849641883261     
   7.6050529232607614E-003  0.40893239851355562     
   7.6063858565922904E-003  0.40876636804589001     
   7.6077187899238194E-003  0.40860040498845385     
   7.6090517232553492E-003  0.40843450931387915     
   7.6103846565868782E-003  0.40826868099480612     
   7.6117175899184080E-003  0.40810292000388865     
   7.6130505232499370E-003  0.40793722631379120     
   7.6143834565814660E-003  0.40777159989718875     
   7.6157163899129958E-003  0.40760604072676593     
   7.6170493232445248E-003  0.40744054877522229     
   7.6183822565760537E-003  0.40727512401526444     
   7.6197151899075836E-003  0.40710976641961277     
   7.6210481232391125E-003  0.40694447596099753     
   7.6223810565706424E-003  0.40677925261216002     
   7.6237139899021714E-003  0.40661409634585371     
   7.6250469232337003E-003  0.40644900713484172     
   7.6263798565652302E-003  0.40628398495189882     
   7.6277127898967591E-003  0.40611902976981218     
   7.6290457232282881E-003  0.40595414156137627     
   7.6303786565598180E-003  0.40578932029940118     
   7.6317115898913469E-003  0.40562456595670426     
   7.6330445232228768E-003  0.40545987850611698     
   7.6343774565544057E-003  0.40529525792048032     
   7.6357103898859347E-003  0.40513070417264480     
   7.6370433232174646E-003  0.40496621723547488     
   7.6383762565489935E-003  0.40480179708184483     
   7.6397091898805225E-003  0.40463744368463850     
   7.6410421232120523E-003  0.40447315701675357     
   7.6423750565435813E-003  0.40430893705109544     
   7.6437079898751112E-003  0.40414478376058383     
   7.6450409232066401E-003  0.40398069711814805     
   7.6463738565381691E-003  0.40381667709672664     
   7.6477067898696989E-003  0.40365272366927185     
   7.6490397232012279E-003  0.40348883680874520     
   7.6503726565327569E-003  0.40332501648812080     
   7.6517055898642867E-003  0.40316126268038127     
   7.6530385231958157E-003  0.40299757535852271     
   7.6543714565273455E-003  0.40283395449555043     
   7.6557043898588745E-003  0.40267040006448201     
   7.6570373231904035E-003  0.40250691203834493     
   7.6583702565219333E-003  0.40234349039017808     
   7.6597031898534623E-003  0.40218013509303158     
   7.6610361231849913E-003  0.40201684611996613     
   7.6623690565165211E-003  0.40185362344405262     
   7.6637019898480501E-003  0.40169046703837435     
   7.6650349231795799E-003  0.40152737687602535     
   7.6663678565111089E-003  0.40136435293010897     
   7.6677007898426379E-003  0.40120139517374154     
   7.6690337231741677E-003  0.40103850358004850     
   7.6703666565056967E-003  0.40087567812216740     
   7.6716995898372265E-003  0.40071291877324694     
   7.6730325231687555E-003  0.40055022550644526     
   7.6743654565002845E-003  0.40038759829493326     
   7.6756983898318143E-003  0.40022503711189067     
   7.6770313231633433E-003  0.40006254193051044     
   7.6783642564948722E-003  0.39990011272399367     
   7.6796971898264021E-003  0.39973774946555496     
   7.6810301231579311E-003  0.39957545212841789     
   7.6823630564894609E-003  0.39941322068581842     
   7.6836959898209899E-003  0.39925105511100178     
   7.6850289231525188E-003  0.39908895537722555     
   7.6863618564840487E-003  0.39892692145775771     
   7.6876947898155776E-003  0.39876495332587680     
   7.6890277231471066E-003  0.39860305095487120     
   7.6903606564786365E-003  0.39844121431804314     
   7.6916935898101654E-003  0.39827944338870225     
   7.6930265231416953E-003  0.39811773814017093     
   7.6943594564732242E-003  0.39795609854578290     
   7.6956923898047532E-003  0.39779452457888081     
   7.6970253231362831E-003  0.39763301621281960     
   7.6983582564678120E-003  0.39747157342096462     
   7.6996911897993410E-003  0.39731019617669200     
   7.7010241231308708E-003  0.39714888445338836     
   7.7023570564623998E-003  0.39698763822445154     
   7.7036899897939297E-003  0.39682645746329059     
   7.7050229231254586E-003  0.39666534214332422     
   7.7063558564569876E-003  0.39650429223798339     
   7.7076887897885174E-003  0.39634330772070830     
   7.7090217231200464E-003  0.39618238856495053     
   7.7103546564515754E-003  0.39602153474417340     
   7.7116875897831052E-003  0.39586074623184886     
   7.7130205231146342E-003  0.39570002300146290     
   7.7143534564461640E-003  0.39553936502650816     
   7.7156863897776930E-003  0.39537877228049179     
   7.7170193231092220E-003  0.39521824473692946     
   7.7183522564407518E-003  0.39505778236934852     
   7.7196851897722808E-003  0.39489738515128597     
   7.7210181231038098E-003  0.39473705305629203     
   7.7223510564353396E-003  0.39457678605792429     
   7.7236839897668686E-003  0.39441658412975372     
   7.7250169230983984E-003  0.39425644724536102     
   7.7263498564299274E-003  0.39409637537833675     
   7.7276827897614564E-003  0.39393636850228519     
   7.7290157230929862E-003  0.39377642659081713     
   7.7303486564245152E-003  0.39361654961755765     
   7.7316815897560441E-003  0.39345673755613975     
   7.7330145230875740E-003  0.39329699038020977     
   7.7343474564191030E-003  0.39313730806342306     
   7.7356803897506328E-003  0.39297769057944554     
   7.7370133230821618E-003  0.39281813790195586     
   7.7383462564136907E-003  0.39265865000464023     
   7.7396791897452206E-003  0.39249922686119759     
   7.7410121230767496E-003  0.39233986844533753     
   7.7423450564082785E-003  0.39218057473077983     
   7.7436779897398084E-003  0.39202134569125513     
   7.7450109230713373E-003  0.39186218130050371     
   7.7463438564028672E-003  0.39170308153227862     
   7.7476767897343961E-003  0.39154404636034235     
   7.7490097230659251E-003  0.39138507575846726     
   7.7503426563974550E-003  0.39122616970043750     
   7.7516755897289839E-003  0.39106732816004791     
   7.7530085230605138E-003  0.39090855111110329     
   7.7543414563920427E-003  0.39074983852742012     
   7.7556743897235717E-003  0.39059119038282269     
   7.7570073230551016E-003  0.39043260665115065     
   7.7583402563866305E-003  0.39027408730625013     
   7.7596731897181595E-003  0.39011563232197988     
   7.7610061230496893E-003  0.38995724167220819     
   7.7623390563812183E-003  0.38979891533081473     
   7.7636719897127482E-003  0.38964065327168962     
   7.7650049230442771E-003  0.38948245546873406     
   7.7663378563758061E-003  0.38932432189585875     
   7.7676707897073359E-003  0.38916625252698656     
   7.7690037230388649E-003  0.38900824733604816     
   7.7703366563703939E-003  0.38885030629698764     
   7.7716695897019237E-003  0.38869242938375898     
   7.7730025230334527E-003  0.38853461657032567     
   7.7743354563649825E-003  0.38837686783066261     
   7.7756683896965115E-003  0.38821918313875536     
   7.7770013230280405E-003  0.38806156246859902     
   7.7783342563595703E-003  0.38790400579420192     
   7.7796671896910993E-003  0.38774651308957891     
   7.7810001230226283E-003  0.38758908432875933     
   7.7823330563541581E-003  0.38743171948577981     
   7.7836659896856871E-003  0.38727441853469036     
   7.7849989230172169E-003  0.38711718144954865     
   7.7863318563487459E-003  0.38696000820442539     
   7.7876647896802749E-003  0.38680289877340063     
   7.7889977230118047E-003  0.38664585313056499     
   7.7903306563433337E-003  0.38648887125001996     
   7.7916635896748626E-003  0.38633195310587742     
   7.7929965230063925E-003  0.38617509867225963     
   7.7943294563379215E-003  0.38601830792329844     
   7.7956623896694513E-003  0.38586158083313898     
   7.7969953230009803E-003  0.38570491737593371     
   7.7983282563325092E-003  0.38554831752584734     
   7.7996611896640391E-003  0.38539178125705409     
   7.8009941229955681E-003  0.38523530854374011     
   7.8023270563270970E-003  0.38507889936010109     
   7.8036599896586269E-003  0.38492255368034317     
   7.8049929229901558E-003  0.38476627147868203     
   7.8063258563216857E-003  0.38461005272934701     
   7.8076587896532147E-003  0.38445389740657326     
   7.8089917229847436E-003  0.38429780548461057     
   7.8103246563162735E-003  0.38414177693771712     
   7.8116575896478024E-003  0.38398581174016172     
   7.8129905229793323E-003  0.38382990986622423     
   7.8143234563108621E-003  0.38367407129019349     
   7.8156563896423902E-003  0.38351829598637138     
   7.8169893229739201E-003  0.38336258392906758     
   7.8183222563054482E-003  0.38320693509260356     
   7.8196551896369780E-003  0.38305134945131120     
   7.8209881229685078E-003  0.38289582697953267     
   7.8223210563000377E-003  0.38274036765161973     
   7.8236539896315658E-003  0.38258497144193598     
   7.8249869229630956E-003  0.38242963832485399     
   7.8263198562946255E-003  0.38227436827475758     
   7.8276527896261536E-003  0.38211916126604206     
   7.8289857229576834E-003  0.38196401727311063     
   7.8303186562892133E-003  0.38180893627037804     
   7.8316515896207414E-003  0.38165391823227102     
   7.8329845229522712E-003  0.38149896313322318     
   7.8343174562838010E-003  0.38134407094768263     
   7.8356503896153291E-003  0.38118924165010443     
   7.8369833229468590E-003  0.38103447521495537     
   7.8383162562783888E-003  0.38087977161671299     
   7.8396491896099187E-003  0.38072513082986537     
   7.8409821229414468E-003  0.38057055282890945     
   7.8423150562729766E-003  0.38041603758835368     
   7.8436479896045064E-003  0.38026158508271662     
   7.8449809229360346E-003  0.38010719528652781     
   7.8463138562675644E-003  0.37995286817432561     
   7.8476467895990942E-003  0.37979860372066032     
   7.8489797229306223E-003  0.37964440190009147     
   7.8503126562621522E-003  0.37949026268718938     
   7.8516455895936820E-003  0.37933618605653457     
   7.8529785229252101E-003  0.37918217198271814     
   7.8543114562567400E-003  0.37902822044034090     
   7.8556443895882698E-003  0.37887433140401544     
   7.8569773229197979E-003  0.37872050484836245     
   7.8583102562513277E-003  0.37856674074801483     
   7.8596431895828576E-003  0.37841303907761409     
   7.8609761229143874E-003  0.37825939981181400     
   7.8623090562459155E-003  0.37810582292527728     
   7.8636419895774454E-003  0.37795230839267668     
   7.8649749229089752E-003  0.37779885618869702     
   7.8663078562405033E-003  0.37764546628803114     
   7.8676407895720332E-003  0.37749213866538300     
   7.8689737229035630E-003  0.37733887329546795     
   7.8703066562350911E-003  0.37718567015300997     
   7.8716395895666209E-003  0.37703252921274505     
   7.8729725228981508E-003  0.37687945044941623     
   7.8743054562296789E-003  0.37672643383778187     
   7.8756383895612087E-003  0.37657347935260532     
   7.8769713228927386E-003  0.37642058696866387     
   7.8783042562242667E-003  0.37626775666074341     
   7.8796371895557965E-003  0.37611498840363949     
   7.8809701228873263E-003  0.37596228217216032     
   7.8823030562188562E-003  0.37580963794112154     
   7.8836359895503843E-003  0.37565705568535118     
   7.8849689228819141E-003  0.37550453537968609     
   7.8863018562134440E-003  0.37535207699897322     
   7.8876347895449721E-003  0.37519968051807195     
   7.8889677228765019E-003  0.37504734591184891     
   7.8903006562080318E-003  0.37489507315518289     
   7.8916335895395599E-003  0.37474286222296216     
   7.8929665228710897E-003  0.37459071309008513     
   7.8942994562026195E-003  0.37443862573146097     
   7.8956323895341476E-003  0.37428660012200787     
   7.8969653228656775E-003  0.37413463623665566     
   7.8982982561972073E-003  0.37398273405034382     
   7.8996311895287354E-003  0.37383089353802124     
   7.9009641228602653E-003  0.37367911467464771     
   7.9022970561917951E-003  0.37352739743519370     
   7.9036299895233249E-003  0.37337574179463834     
   7.9049629228548531E-003  0.37322414772797274     
   7.9062958561863829E-003  0.37307261521019575     
   7.9076287895179127E-003  0.37292114421631922     
   7.9089617228494408E-003  0.37276973472136293     
   7.9102946561809707E-003  0.37261838670035830     
   7.9116275895125005E-003  0.37246710012834638     
   7.9129605228440286E-003  0.37231587498037705     
   7.9142934561755585E-003  0.37216471123151168     
   7.9156263895070883E-003  0.37201360885682255     
   7.9169593228386164E-003  0.37186256783139116     
   7.9182922561701462E-003  0.37171158813030725     
   7.9196251895016761E-003  0.37156066972867363     
   7.9209581228332059E-003  0.37140981260160205     
   7.9222910561647340E-003  0.37125901672421480     
   7.9236239894962639E-003  0.37110828207164287     
   7.9249569228277937E-003  0.37095760861902827     
   7.9262898561593218E-003  0.37080699634152403     
   7.9276227894908517E-003  0.37065644521429170     
   7.9289557228223815E-003  0.37050595521250385     
   7.9302886561539096E-003  0.37035552631134322     
   7.9316215894854394E-003  0.37020515848600155     
   7.9329545228169693E-003  0.37005485171168134     
   7.9342874561484974E-003  0.36990460596359542     
   7.9356203894800272E-003  0.36975442121696739     
   7.9369533228115571E-003  0.36960429744702888     
   7.9382862561430852E-003  0.36945423462902288     
   7.9396191894746150E-003  0.36930423273820201     
   7.9409521228061448E-003  0.36915429174982911     
   7.9422850561376747E-003  0.36900441163917819     
   7.9436179894692028E-003  0.36885459238153101     
   7.9449509228007326E-003  0.36870483395218079     
   7.9462838561322625E-003  0.36855513632643111     
   7.9476167894637906E-003  0.36840549947959433     
   7.9489497227953204E-003  0.36825592338699414     
   7.9502826561268503E-003  0.36810640802396338     
   7.9516155894583784E-003  0.36795695336584539     
   7.9529485227899082E-003  0.36780755938799270     
   7.9542814561214380E-003  0.36765822606576920     
   7.9556143894529661E-003  0.36750895337454720     
   7.9569473227844960E-003  0.36735974128970988     
   7.9582802561160258E-003  0.36721058978665139     
   7.9596131894475539E-003  0.36706149884077466     
   7.9609461227790838E-003  0.36691246842749153     
   7.9622790561106136E-003  0.36676349852222606     
   7.9636119894421434E-003  0.36661458910041106     
   7.9649449227736716E-003  0.36646574013749000     
   7.9662778561052014E-003  0.36631695160891575     
   7.9676107894367312E-003  0.36616822349015071     
   7.9689437227682593E-003  0.36601955575666822     
   7.9702766560997892E-003  0.36587094838395184     
   7.9716095894313190E-003  0.36572240134749284     
   7.9729425227628471E-003  0.36557391462279554     
   7.9742754560943770E-003  0.36542548818537191     
   7.9756083894259068E-003  0.36527712201074458     
   7.9769413227574349E-003  0.36512881607444653     
   7.9782742560889647E-003  0.36498057035202081     
   7.9796071894204946E-003  0.36483238481901853     
   7.9809401227520227E-003  0.36468425945100325     
   7.9822730560835525E-003  0.36453619422354711     
   7.9836059894150824E-003  0.36438818911223192     
   7.9849389227466122E-003  0.36424024409264999     
   7.9862718560781403E-003  0.36409235914040422     
   7.9876047894096702E-003  0.36394453423110523     
   7.9889377227412000E-003  0.36379676934037619     
   7.9902706560727281E-003  0.36364906444384781     
   7.9916035894042579E-003  0.36350141951716303     
   7.9929365227357878E-003  0.36335383453597231     
   7.9942694560673159E-003  0.36320630947593707     
   7.9956023893988457E-003  0.36305884431272967     
   7.9969353227303756E-003  0.36291143902202988     
   7.9982682560619037E-003  0.36276409357952988     
   7.9996011893934335E-003  0.36261680796093126     
   8.0009341227249633E-003  0.36246958214194275     
   8.0022670560564932E-003  0.36232241609828741     
   8.0035999893880213E-003  0.36217530980569351     
   8.0049329227195511E-003  0.36202826323990328     
   8.0062658560510810E-003  0.36188127637666639     
   8.0075987893826091E-003  0.36173434919174224     
   8.0089317227141389E-003  0.36158748166090160     
   8.0102646560456688E-003  0.36144067375992378     
   8.0115975893771969E-003  0.36129392546459899     
   8.0129305227087267E-003  0.36114723675072580     
   8.0142634560402565E-003  0.36100060759411412     
   8.0155963893717846E-003  0.36085403797058346     
   8.0169293227033145E-003  0.36070752785596094     
   8.0182622560348443E-003  0.36056107722608738     
   8.0195951893663724E-003  0.36041468605680982     
   8.0209281226979023E-003  0.36026835432398729     
   8.0222610560294321E-003  0.36012208200348744     
   8.0235939893609620E-003  0.35997586907118856     
   8.0249269226924901E-003  0.35982971550297871     
   8.0262598560240199E-003  0.35968362127475489     
   8.0275927893555497E-003  0.35953758636242500     
   8.0289257226870778E-003  0.35939161074190523     
   8.0302586560186077E-003  0.35924569438912263     
   8.0315915893501375E-003  0.35909983728001449     
   8.0329245226816656E-003  0.35895403939052672     
   8.0342574560131955E-003  0.35880830069661551     
   8.0355903893447253E-003  0.35866262117424669     
   8.0369233226762534E-003  0.35851700079939669     
   8.0382562560077832E-003  0.35837143954805017     
   8.0395891893393131E-003  0.35822593739620201     
   8.0409221226708412E-003  0.35808049431985839     
   8.0422550560023710E-003  0.35793511029503278     
   8.0435879893339009E-003  0.35778978529775013     
   8.0449209226654307E-003  0.35764451930404528     
   8.0462538559969588E-003  0.35749931228996074     
   8.0475867893284887E-003  0.35735416423155097     
   8.0489197226600185E-003  0.35720907510487931     
   8.0502526559915466E-003  0.35706404488601834     
   8.0515855893230764E-003  0.35691907355105129     
   8.0529185226546063E-003  0.35677416107607041     
   8.0542514559861344E-003  0.35662930743717830     
   8.0555843893176642E-003  0.35648451261048580     
   8.0569173226491941E-003  0.35633977657211607     
   8.0582502559807222E-003  0.35619509929819859     
   8.0595831893122520E-003  0.35605048076487567     
   8.0609161226437819E-003  0.35590592094829754     
   8.0622490559753100E-003  0.35576141982462506     
   8.0635819893068398E-003  0.35561697737002707     
   8.0649149226383696E-003  0.35547259356068406     
   8.0662478559698995E-003  0.35532826837278580     
   8.0675807893014276E-003  0.35518400178253023     
   8.0689137226329574E-003  0.35503979376612710     
   8.0702466559644873E-003  0.35489564429979387     
   8.0715795892960154E-003  0.35475155335975933     
   8.0729125226275452E-003  0.35460752092226083     
   8.0742454559590750E-003  0.35446354696354582     
   8.0755783892906031E-003  0.35431963145987078     
   8.0769113226221330E-003  0.35417577438750275     
   8.0782442559536628E-003  0.35403197572271805     
   8.0795771892851909E-003  0.35388823544180220     
   8.0809101226167208E-003  0.35374455352105033     
   8.0822430559482506E-003  0.35360092993676862     
   8.0835759892797805E-003  0.35345736466527100     
   8.0849089226113086E-003  0.35331385768288265     
   8.0862418559428384E-003  0.35317040896593649     
   8.0875747892743682E-003  0.35302701849077678     
   8.0889077226058963E-003  0.35288368623375688     
   8.0902406559374262E-003  0.35274041217123836     
   8.0915735892689560E-003  0.35259719627959490     
   8.0929065226004841E-003  0.35245403853520790     
   8.0942394559320140E-003  0.35231093891446918     
   8.0955723892635438E-003  0.35216789739378007     
   8.0969053225950719E-003  0.35202491394955060     
   8.0982382559266018E-003  0.35188198855820074     
   8.0995711892581316E-003  0.35173912119616235     
   8.1009041225896597E-003  0.35159631183987289     
   8.1022370559211895E-003  0.35145356046578230     
   8.1035699892527194E-003  0.35131086705034892     
   8.1049029225842492E-003  0.35116823157004123     
   8.1062358559157773E-003  0.35102565400133673     
   8.1075687892473072E-003  0.35088313432072138     
   8.1089017225788370E-003  0.35074067250469387     
   8.1102346559103651E-003  0.35059826852975995     
   8.1115675892418949E-003  0.35045592237243528     
   8.1129005225734248E-003  0.35031363400924498     
   8.1142334559049529E-003  0.35017140341672515     
   8.1155663892364827E-003  0.35002923057141822     
   8.1168993225680126E-003  0.34988711544988027     
   8.1182322558995407E-003  0.34974505802867345     
   8.1195651892310705E-003  0.34960305828437138     
   8.1208981225626004E-003  0.34946111619355630     
   8.1222310558941285E-003  0.34931923173282081     
   8.1235639892256583E-003  0.34917740487876536     
   8.1248969225571881E-003  0.34903563560800266     
   8.1262298558887180E-003  0.34889392389715157     
   8.1275627892202461E-003  0.34875226972284290     
   8.1288957225517759E-003  0.34861067306171600     
   8.1302286558833058E-003  0.34846913389042006     
   8.1315615892148339E-003  0.34832765218561323     
   8.1328945225463637E-003  0.34818622792396381     
   8.1342274558778935E-003  0.34804486108214927     
   8.1355603892094217E-003  0.34790355163685660     
   8.1368933225409515E-003  0.34776229956478161     
   8.1382262558724813E-003  0.34762110484263048     
   8.1395591892040094E-003  0.34747996744711845     
   8.1408921225355393E-003  0.34733888735496976     
   8.1422250558670691E-003  0.34719786454292034     
   8.1435579891985972E-003  0.34705689898771164     
   8.1448909225301271E-003  0.34691599066609830     
   8.1462238558616569E-003  0.34677513955484152     
   8.1475567891931867E-003  0.34663434563071466     
   8.1488897225247148E-003  0.34649360887049796     
   8.1502226558562447E-003  0.34635292925098310     
   8.1515555891877745E-003  0.34621230674896958     
   8.1528885225193026E-003  0.34607174134126800     
   8.1542214558508325E-003  0.34593123300469564     
   8.1555543891823623E-003  0.34579078171608341     
   8.1568873225138904E-003  0.34565038745226728     
   8.1582202558454203E-003  0.34551005019009534     
   8.1595531891769501E-003  0.34536976990642393     
   8.1608861225084782E-003  0.34522954657811999     
   8.1622190558400080E-003  0.34508938018205820     
   8.1635519891715379E-003  0.34494927069512338     
   8.1648849225030677E-003  0.34480921809420967     
   8.1662178558345958E-003  0.34466922235622199     
   8.1675507891661257E-003  0.34452928345807149     
   8.1688837224976555E-003  0.34438940137668173     
   8.1702166558291836E-003  0.34424957608898527     
   8.1715495891607134E-003  0.34410980757192089     
   8.1728825224922433E-003  0.34397009580244081     
   8.1742154558237714E-003  0.34383044075750485     
   8.1755483891553012E-003  0.34369084241408127     
   8.1768813224868311E-003  0.34355130074914897     
   8.1782142558183592E-003  0.34341181573969665     
   8.1795471891498890E-003  0.34327238736272114     
   8.1808801224814189E-003  0.34313301559522846     
   8.1822130558129470E-003  0.34299370041423455     
   8.1835459891444768E-003  0.34285444179676527     
   8.1848789224760066E-003  0.34271523971985485     
   8.1862118558075365E-003  0.34257609416054730     
   8.1875447891390646E-003  0.34243700509589597     
   8.1888777224705944E-003  0.34229797250296262     
   8.1902106558021243E-003  0.34215899635882069     
   8.1915435891336524E-003  0.34202007664054940     
   8.1928765224651822E-003  0.34188121332524068     
   8.1942094557967120E-003  0.34174240638999381     
   8.1955423891282402E-003  0.34160365581191754     
   8.1968753224597700E-003  0.34146496156813089     
   8.1982082557912998E-003  0.34132632363576060     
   8.1995411891228279E-003  0.34118774199194474     
   8.2008741224543578E-003  0.34104921661382881     
   8.2022070557858876E-003  0.34091074747856781     
   8.2035399891174157E-003  0.34077233456332778     
   8.2048729224489456E-003  0.34063397784528210     
   8.2062058557804754E-003  0.34049567730161306     
   8.2075387891120052E-003  0.34035743290951520     
   8.2088717224435333E-003  0.34021924464618924     
   8.2102046557750632E-003  0.34008111248884637     
   8.2115375891065930E-003  0.33994303641470680     
   8.2128705224381211E-003  0.33980501640100119     
   8.2142034557696510E-003  0.33966705242496686     
   8.2155363891011808E-003  0.33952914446385202     
   8.2168693224327089E-003  0.33939129249491506     
   8.2182022557642388E-003  0.33925349649542219     
   8.2195351890957686E-003  0.33911575644264824     
   8.2208681224272967E-003  0.33897807231387961     
   8.2222010557588265E-003  0.33884044408640962     
   8.2235339890903564E-003  0.33870287173754210     
   8.2248669224218845E-003  0.33856535524458897     
   8.2261998557534143E-003  0.33842789458487371     
   8.2275327890849442E-003  0.33829048973572545     
   8.2288657224164740E-003  0.33815314067448593     
   8.2301986557480021E-003  0.33801584737850415     
   8.2315315890795319E-003  0.33787860982513823     
   8.2328645224110618E-003  0.33774142799175738     
   8.2341974557425899E-003  0.33760430185573698     
   8.2355303890741197E-003  0.33746723139446499     
   8.2368633224056496E-003  0.33733021658533530     
   8.2381962557371777E-003  0.33719325740575340     
   8.2395291890687075E-003  0.33705635383313270     
   8.2408621224002374E-003  0.33691950584489683     
   8.2421950557317655E-003  0.33678271341847743     
   8.2435279890632953E-003  0.33664597653131523     
   8.2448609223948251E-003  0.33650929516086114     
   8.2461938557263550E-003  0.33637266928457560     
   8.2475267890578831E-003  0.33623609887992589     
   8.2488597223894129E-003  0.33609958392439071     
   8.2501926557209428E-003  0.33596312439545672     
   8.2515255890524709E-003  0.33582672027062110     
   8.2528585223840007E-003  0.33569037152738812     
   8.2541914557155305E-003  0.33555407814327193     
   8.2555243890470587E-003  0.33541784009579739     
   8.2568573223785885E-003  0.33528165736249654     
   8.2581902557101183E-003  0.33514552992091068     
   8.2595231890416464E-003  0.33500945774859192     
   8.2608561223731763E-003  0.33487344082309928     
   8.2621890557047061E-003  0.33473747912200225     
   8.2635219890362342E-003  0.33460157262287943     
   8.2648549223677641E-003  0.33446572130331764     
   8.2661878556992939E-003  0.33432992514091325     
   8.2675207890308237E-003  0.33419418411327267     
   8.2688537223623518E-003  0.33405849819801026     
   8.2701866556938817E-003  0.33392286737274940     
   8.2715195890254115E-003  0.33378729161512355     
   8.2728525223569396E-003  0.33365177090277415     
   8.2741854556884695E-003  0.33351630521335218     
   8.2755183890199993E-003  0.33338089452451797     
   8.2768513223515274E-003  0.33324553881394031     
   8.2781842556830573E-003  0.33311023805929796     
   8.2795171890145871E-003  0.33297499223827776     
   8.2808501223461152E-003  0.33283980132857638     
   8.2821830556776450E-003  0.33270466530789861     
   8.2835159890091749E-003  0.33256958415395943     
   8.2848489223407030E-003  0.33243455784448239     
   8.2861818556722328E-003  0.33229958635719947     
   8.2875147890037627E-003  0.33216466966985286     
   8.2888477223352925E-003  0.33202980776019253     
   8.2901806556668206E-003  0.33189500060597921     
   8.2915135889983504E-003  0.33176024818498023     
   8.2928465223298803E-003  0.33162555047497416     
   8.2941794556614084E-003  0.33149090745374721     
   8.2955123889929382E-003  0.33135631909909585     
   8.2968453223244681E-003  0.33122178538882424     
   8.2981782556559962E-003  0.33108730630074623     
   8.2995111889875260E-003  0.33095288181268417     
   8.3008441223190559E-003  0.33081851190247119     
   8.3021770556505840E-003  0.33068419654794678     
   8.3035099889821138E-003  0.33054993572696129     
   8.3048429223136436E-003  0.33041572941737313     
   8.3061758556451717E-003  0.33028157759705024     
   8.3075087889767016E-003  0.33014748024387003     
   8.3088417223082314E-003  0.33001343733571714     
   8.3101746556397613E-003  0.32987944885048676     
   8.3115075889712894E-003  0.32974551476608288     
   8.3128405223028192E-003  0.32961163506041696     
   8.3141734556343490E-003  0.32947780971141233     
   8.3155063889658772E-003  0.32934403869699896     
   8.3168393222974070E-003  0.32921032199511585     
   8.3181722556289368E-003  0.32907665958371202     
   8.3195051889604649E-003  0.32894305144074476     
   8.3208381222919948E-003  0.32880949754418054     
   8.3221710556235246E-003  0.32867599787199364     
   8.3235039889550527E-003  0.32854255240217028     
   8.3248369222865826E-003  0.32840916111270307     
   8.3261698556181124E-003  0.32827582398159288     
   8.3275027889496422E-003  0.32814254098685225     
   8.3288357222811703E-003  0.32800931210650164     
   8.3301686556127002E-003  0.32787613731856774     
   8.3315015889442300E-003  0.32774301660109023     
   8.3328345222757581E-003  0.32760994993211623     
   8.3341674556072880E-003  0.32747693728969973     
   8.3355003889388178E-003  0.32734397865190706     
   8.3368333222703459E-003  0.32721107399681088     
   8.3381662556018758E-003  0.32707822330249336     
   8.3394991889334056E-003  0.32694542654704634     
   8.3408321222649337E-003  0.32681268370856964     
   8.3421650555964635E-003  0.32667999476517307     
   8.3434979889279934E-003  0.32654735969497367     
   8.3448309222595215E-003  0.32641477847609912     
   8.3461638555910513E-003  0.32628225108668468     
   8.3474967889225812E-003  0.32614977750487462     
   8.3488297222541110E-003  0.32601735770882401     
   8.3501626555856391E-003  0.32588499167669366     
   8.3514955889171689E-003  0.32575267938665559     
   8.3528285222486988E-003  0.32562042081688941     
   8.3541614555802269E-003  0.32548821594558480     
   8.3554943889117567E-003  0.32535606475093914     
   8.3568273222432866E-003  0.32522396721115887     
   8.3581602555748147E-003  0.32509192330445935     
   8.3594931889063445E-003  0.32495993300906606     
   8.3608261222378744E-003  0.32482799630321085     
   8.3621590555694025E-003  0.32469611316513669     
   8.3634919889009323E-003  0.32456428357309436     
   8.3648249222324621E-003  0.32443250750534358     
   8.3661578555639902E-003  0.32430078494015269     
   8.3674907888955201E-003  0.32416911585579822     
   8.3688237222270499E-003  0.32403750023056810     
   8.3701566555585798E-003  0.32390593804275591     
   8.3714895888901079E-003  0.32377442927066624     
   8.3728225222216377E-003  0.32364297389261093     
   8.3741554555531676E-003  0.32351157188691226     
   8.3754883888846957E-003  0.32338022323190052     
   8.3768213222162255E-003  0.32324892790591414     
   8.3781542555477553E-003  0.32311768588730089     
   8.3794871888792834E-003  0.32298649715441791     
   8.3808201222108133E-003  0.32285536168563000     
   8.3821530555423431E-003  0.32272427945931165     
   8.3834859888738712E-003  0.32259325045384640     
   8.3848189222054011E-003  0.32246227464762484     
   8.3861518555369309E-003  0.32233135201904828     
   8.3874847888684590E-003  0.32220048254652556     
   8.3888177221999888E-003  0.32206966620847505     
   8.3901506555315187E-003  0.32193890298332323     
   8.3914835888630485E-003  0.32180819284950551     
   8.3928165221945766E-003  0.32167753578546737     
   8.3941494555261065E-003  0.32154693176966070     
   8.3954823888576363E-003  0.32141638078054813     
   8.3968153221891644E-003  0.32128588279659903     
   8.3981482555206943E-003  0.32115543779629441     
   8.3994811888522241E-003  0.32102504575812052     
   8.4008141221837522E-003  0.32089470666057562     
   8.4021470555152820E-003  0.32076442048216480     
   8.4034799888468119E-003  0.32063418720140147     
   8.4048129221783400E-003  0.32050400679681001     
   8.4061458555098698E-003  0.32037387924692073     
   8.4074787888413997E-003  0.32024380453027429     
   8.4088117221729295E-003  0.32011378262542090     
   8.4101446555044576E-003  0.31998381351091743     
   8.4114775888359875E-003  0.31985389716533080     
   8.4128105221675173E-003  0.31972403356723600     
   8.4141434554990454E-003  0.31959422269521665     
   8.4154763888305752E-003  0.31946446452786592     
   8.4168093221621051E-003  0.31933475904378511     
   8.4181422554936332E-003  0.31920510622158360     
   8.4194751888251630E-003  0.31907550603988077     
   8.4208081221566929E-003  0.31894595847730317     
   8.4221410554882210E-003  0.31881646351248871     
   8.4234739888197508E-003  0.31868702112408004     
   8.4248069221512806E-003  0.31855763129073084     
   8.4261398554828087E-003  0.31842829399110412     
   8.4274727888143386E-003  0.31829900920387022     
   8.4288057221458684E-003  0.31816977690770848     
   8.4301386554773983E-003  0.31804059708130661     
   8.4314715888089264E-003  0.31791146970336165     
   8.4328045221404562E-003  0.31778239475257969     
   8.4341374554719861E-003  0.31765337220767209     
   8.4354703888035142E-003  0.31752440204736498     
   8.4368033221350440E-003  0.31739548425038705     
   8.4381362554665738E-003  0.31726661879547913     
   8.4394691887981019E-003  0.31713780566138983     
   8.4408021221296318E-003  0.31700904482687647     
   8.4421350554611616E-003  0.31688033627070389     
   8.4434679887926897E-003  0.31675167997164821     
   8.4448009221242196E-003  0.31662307590849059     
   8.4461338554557494E-003  0.31649452406002354     
   8.4474667887872775E-003  0.31636602440504685     
   8.4487997221188074E-003  0.31623757692237026     
   8.4501326554503372E-003  0.31610918159081058     
   8.4514655887818670E-003  0.31598083838919422     
   8.4527985221133951E-003  0.31585254729635598     
   8.4541314554449250E-003  0.31572430829113823     
   8.4554643887764548E-003  0.31559612135239340     
   8.4567973221079829E-003  0.31546798645898166     
   8.4581302554395128E-003  0.31533990358977287     
   8.4594631887710426E-003  0.31521187272364393     
   8.4607961221025707E-003  0.31508389383948110     
   8.4621290554341005E-003  0.31495596691617855     
   8.4634619887656304E-003  0.31482809193264066     
   8.4647949220971585E-003  0.31470026886777841     
   8.4661278554286883E-003  0.31457249770051254     
   8.4674607887602182E-003  0.31444477840977275     
   8.4687937220917463E-003  0.31431711097449538     
   8.4701266554232761E-003  0.31418949537362734     
   8.4714595887548060E-003  0.31406193158612289     
   8.4727925220863358E-003  0.31393441959094548     
   8.4741254554178639E-003  0.31380695936706693     
   8.4754583887493937E-003  0.31367955089346683     
   8.4767913220809236E-003  0.31355219414913515     
   8.4781242554124517E-003  0.31342488911306809     
   8.4794571887439815E-003  0.31329763576427194     
   8.4807901220755114E-003  0.31317043408176143     
   8.4821230554070395E-003  0.31304328404455894     
   8.4834559887385693E-003  0.31291618563169599     
   8.4847889220700991E-003  0.31278913882221260     
   8.4861218554016273E-003  0.31266214359515770     
   8.4874547887331571E-003  0.31253519992958795     
   8.4887877220646869E-003  0.31240830780456841     
   8.4901206553962168E-003  0.31228146719917327     
   8.4914535887277449E-003  0.31215467809248487     
   8.4927865220592747E-003  0.31202794046359433     
   8.4941194553908046E-003  0.31190125429160170     
   8.4954523887223327E-003  0.31177461955561359     
   8.4967853220538625E-003  0.31164803623474718     
   8.4981182553853923E-003  0.31152150430812769     
   8.4994511887169204E-003  0.31139502375488731     
   8.5007841220484503E-003  0.31126859455416933     
   8.5021170553799801E-003  0.31114221668512299     
   8.5034499887115082E-003  0.31101589012690734     
   8.5047829220430381E-003  0.31088961485868943     
   8.5061158553745679E-003  0.31076339085964577     
   8.5074487887060960E-003  0.31063721810896011     
   8.5087817220376259E-003  0.31051109658582449     
   8.5101146553691557E-003  0.31038502626943970     
   8.5114475887006855E-003  0.31025900713901633     
   8.5127805220322136E-003  0.31013303917377238     
   8.5141134553637435E-003  0.31000712235293321     
   8.5154463886952733E-003  0.30988125665573374     
   8.5167793220268014E-003  0.30975544206141825     
   8.5181122553583313E-003  0.30962967854923701     
   8.5194451886898611E-003  0.30950396609845088     
   8.5207781220213892E-003  0.30937830468832822     
   8.5221110553529190E-003  0.30925269429814611     
   8.5234439886844489E-003  0.30912713490718968     
   8.5247769220159770E-003  0.30900162649475271     
   8.5261098553475068E-003  0.30887616904013737     
   8.5274427886790367E-003  0.30875076252265399     
   8.5287757220105648E-003  0.30862540692162177     
   8.5301086553420946E-003  0.30850010221636842     
   8.5314415886736245E-003  0.30837484838622903     
   8.5327745220051543E-003  0.30824964541054845     
   8.5341074553366824E-003  0.30812449326867825     
   8.5354403886682122E-003  0.30799939193997999     
   8.5367733219997421E-003  0.30787434140382319     
   8.5381062553312702E-003  0.30774934163958462     
   8.5394391886628000E-003  0.30762439262665081     
   8.5407721219943299E-003  0.30749949434441615     
   8.5421050553258580E-003  0.30737464677228338     
   8.5434379886573878E-003  0.30724984988966386     
   8.5447709219889176E-003  0.30712510367597673     
   8.5461038553204458E-003  0.30700040811064999     
   8.5474367886519756E-003  0.30687576317312076     
   8.5487697219835054E-003  0.30675116884283132     
   8.5501026553150335E-003  0.30662662509923649     
   8.5514355886465634E-003  0.30650213192179732     
   8.5527685219780932E-003  0.30637768928998232     
   8.5541014553096231E-003  0.30625329718327005     
   8.5554343886411512E-003  0.30612895558114761     
   8.5567673219726810E-003  0.30600466446310787     
   8.5581002553042108E-003  0.30588042380865477     
   8.5594331886357389E-003  0.30575623359729981     
   8.5607661219672688E-003  0.30563209380856193     
   8.5620990552987986E-003  0.30550800442196885     
   8.5634319886303267E-003  0.30538396541705704     
   8.5647649219618566E-003  0.30525997677337113     
   8.5660978552933864E-003  0.30513603847046339     
   8.5674307886249145E-003  0.30501215048789571     
   8.5687637219564444E-003  0.30488831280523654     
   8.5700966552879742E-003  0.30476452540206417     
   8.5714295886195040E-003  0.30464078825796415     
   8.5727625219510321E-003  0.30451710135253168     
   8.5740954552825620E-003  0.30439346466536810     
   8.5754283886140918E-003  0.30426987817608442     
   8.5767613219456199E-003  0.30414634186430040     
   8.5780942552771498E-003  0.30402285570964321     
   8.5794271886086796E-003  0.30389941969174794     
   8.5807601219402077E-003  0.30377603379025914     
   8.5820930552717375E-003  0.30365269798482863     
   8.5834259886032674E-003  0.30352941225511682     
   8.5847589219347955E-003  0.30340617658079261     
   8.5860918552663253E-003  0.30328299094153310     
   8.5874247885978552E-003  0.30315985531702316     
   8.5887577219293833E-003  0.30303676968695642     
   8.5900906552609131E-003  0.30291373403103433     
   8.5914235885924430E-003  0.30279074832896730     
   8.5927565219239728E-003  0.30266781256047348     
   8.5940894552555009E-003  0.30254492670527866     
   8.5954223885870307E-003  0.30242209074311738     
   8.5967553219185606E-003  0.30229930465373384     
   8.5980882552500887E-003  0.30217656841687768     
   8.5994211885816185E-003  0.30205388201230920     
   8.6007541219131484E-003  0.30193124541979510     
   8.6020870552446765E-003  0.30180865861911194     
   8.6034199885762063E-003  0.30168612159004343     
   8.6047529219077361E-003  0.30156363431238076     
   8.6060858552392643E-003  0.30144119676592618     
   8.6074187885707941E-003  0.30131880893048701     
   8.6087517219023239E-003  0.30119647078587936     
   8.6100846552338520E-003  0.30107418231193023     
   8.6114175885653819E-003  0.30095194348847054     
   8.6127505218969117E-003  0.30082975429534337     
   8.6140834552284416E-003  0.30070761471239765     
   8.6154163885599697E-003  0.30058552471949079     
   8.6167493218914995E-003  0.30046348429648945     
   8.6180822552230293E-003  0.30034149342326655     
   8.6194151885545574E-003  0.30021955207970513     
   8.6207481218860873E-003  0.30009766024569567     
   8.6220810552176171E-003  0.29997581790113598     
   8.6234139885491452E-003  0.29985402502593422     
   8.6247469218806751E-003  0.29973228160000326     
   8.6260798552122049E-003  0.29961058760326770     
   8.6274127885437330E-003  0.29948894301565843     
   8.6287457218752629E-003  0.29936734781711477     
   8.6300786552067927E-003  0.29924580198758333     
   8.6314115885383208E-003  0.29912430550702118     
   8.6327445218698506E-003  0.29900285835539053     
   8.6340774552013805E-003  0.29888146051266462     
   8.6354103885329103E-003  0.29876011195882296     
   8.6367433218644384E-003  0.29863881267385400     
   8.6380762551959683E-003  0.29851756263775370     
   8.6394091885274981E-003  0.29839636183052631     
   8.6407421218590262E-003  0.29827521023218478     
   8.6420750551905560E-003  0.29815410782274954     
   8.6434079885220859E-003  0.29803305458224838     
   8.6447409218536140E-003  0.29791205049072045     
   8.6460738551851438E-003  0.29779109552820898     
   8.6474067885166737E-003  0.29767018967476699     
   8.6487397218482018E-003  0.29754933291045671     
   8.6500726551797316E-003  0.29742852521534663     
   8.6514055885112615E-003  0.29730776656951380     
   8.6527385218427913E-003  0.29718705695304448     
   8.6540714551743194E-003  0.29706639634603221     
   8.6554043885058492E-003  0.29694578472857797     
   8.6567373218373791E-003  0.29682522208079160     
   8.6580702551689072E-003  0.29670470838279112     
   8.6594031885004370E-003  0.29658424361470254     
   8.6607361218319669E-003  0.29646382775665897     
   8.6620690551634950E-003  0.29634346078880291     
   8.6634019884950248E-003  0.29622314269128469     
   8.6647349218265547E-003  0.29610287344426206     
   8.6660678551580828E-003  0.29598265302790133     
   8.6674007884896126E-003  0.29586248142237653     
   8.6687337218211424E-003  0.29574235860786952     
   8.6700666551526705E-003  0.29562228456457118     
   8.6713995884842004E-003  0.29550225927267981     
   8.6727325218157302E-003  0.29538228271240202     
   8.6740654551472601E-003  0.29526235486395142     
   8.6753983884787882E-003  0.29514247570755109     
   8.6767313218103180E-003  0.29502264522343113     
   8.6780642551418478E-003  0.29490286339183069     
   8.6793971884733759E-003  0.29478313019299596     
   8.6807301218049058E-003  0.29466344560718077     
   8.6820630551364356E-003  0.29454380961464893     
   8.6833959884679637E-003  0.29442422219567066     
   8.6847289217994936E-003  0.29430468333052406     
   8.6860618551310234E-003  0.29418519299949597     
   8.6873947884625515E-003  0.29406575118288159     
   8.6887277217940814E-003  0.29394635786098144     
   8.6900606551256112E-003  0.29382701301410874     
   8.6913935884571393E-003  0.29370771662258144     
   8.6927265217886691E-003  0.29358846866672506     
   8.6940594551201990E-003  0.29346926912687432     
   8.6953923884517288E-003  0.29335011798337329     
   8.6967253217832569E-003  0.29323101521657086     
   8.6980582551147868E-003  0.29311196080682628     
   8.6993911884463166E-003  0.29299295473450587     
   8.7007241217778447E-003  0.29287399697998412     
   8.7020570551093746E-003  0.29275508752364343     
   8.7033899884409044E-003  0.29263622634587450     
   8.7047229217724325E-003  0.29251741342707538     
   8.7060558551039623E-003  0.29239864874765242     
   8.7073887884354922E-003  0.29227993228802024     
   8.7087217217670203E-003  0.29216126402860026     
   8.7100546550985501E-003  0.29204264394982321     
   8.7113875884300800E-003  0.29192407203212722     
   8.7127205217616081E-003  0.29180554825595845     
   8.7140534550931379E-003  0.29168707260177074     
   8.7153863884246677E-003  0.29156864505002589     
   8.7167193217561976E-003  0.29145026558119369     
   8.7180522550877257E-003  0.29133193417575248     
   8.7193851884192555E-003  0.29121365081418721     
   8.7207181217507854E-003  0.29109541547699230     
   8.7220510550823135E-003  0.29097722814466914     
   8.7233839884138433E-003  0.29085908879772709     
   8.7247169217453732E-003  0.29074099741668286     
   8.7260498550769013E-003  0.29062295398206345     
   8.7273827884084311E-003  0.29050495847440017     
   8.7287157217399609E-003  0.29038701087423530     
   8.7300486550714890E-003  0.29026911116211768     
   8.7313815884030189E-003  0.29015125931860369     
   8.7327145217345487E-003  0.29003345532425889     
   8.7340474550660786E-003  0.28991569915965620     
   8.7353803883976067E-003  0.28979799080537427     
   8.7367133217291365E-003  0.28968033024200412     
   8.7380462550606663E-003  0.28956271745014084     
   8.7393791883921945E-003  0.28944515241038837     
   8.7407121217237243E-003  0.28932763510335913     
   8.7420450550552541E-003  0.28921016550967366     
   8.7433779883867822E-003  0.28909274360995896     
   8.7447109217183121E-003  0.28897536938485158     
   8.7460438550498419E-003  0.28885804281499405     
   8.7473767883813700E-003  0.28874076388103898     
   8.7487097217128999E-003  0.28862353256364470     
   8.7500426550444297E-003  0.28850634884347892     
   8.7513755883759578E-003  0.28838921270121637     
   8.7527085217074876E-003  0.28827212411754005     
   8.7540414550390175E-003  0.28815508307313992     
   8.7553743883705473E-003  0.28803808954871579     
   8.7567073217020754E-003  0.28792114352497344     
   8.7580402550336053E-003  0.28780424498262669     
   8.7593731883651351E-003  0.28768739390239828     
   8.7607061216966632E-003  0.28757059026501697     
   8.7620390550281931E-003  0.28745383405122105     
   8.7633719883597229E-003  0.28733712524175659     
   8.7647049216912510E-003  0.28722046381737604     
   8.7660378550227808E-003  0.28710384975884090     
   8.7673707883543107E-003  0.28698728304692006     
   8.7687037216858388E-003  0.28687076366239045     
   8.7700366550173686E-003  0.28675429158603605     
   8.7713695883488985E-003  0.28663786679864989     
   8.7727025216804266E-003  0.28652148928103172     
   8.7740354550119564E-003  0.28640515901398933     
   8.7753683883434862E-003  0.28628887597833941     
   8.7767013216750161E-003  0.28617264015490412     
   8.7780342550065442E-003  0.28605645152451542     
   8.7793671883380740E-003  0.28594031006801313     
   8.7807001216696039E-003  0.28582421576624256     
   8.7820330550011320E-003  0.28570816860005982     
   8.7833659883326618E-003  0.28559216855032660     
   8.7846989216641917E-003  0.28547621559791281     
   8.7860318549957198E-003  0.28536030972369725     
   8.7873647883272496E-003  0.28524445090856565     
   8.7886977216587794E-003  0.28512863913340991     
   8.7900306549903075E-003  0.28501287437913325     
   8.7913635883218374E-003  0.28489715662664378     
   8.7926965216533672E-003  0.28478148585685781     
   8.7940294549848971E-003  0.28466586205070060     
   8.7953623883164252E-003  0.28455028518910402     
   8.7966953216479550E-003  0.28443475525300854     
   8.7980282549794848E-003  0.28431927222336156     
   8.7993611883110130E-003  0.28420383608111832     
   8.8006941216425428E-003  0.28408844680724155     
   8.8020270549740726E-003  0.28397310438270351     
   8.8033599883056007E-003  0.28385780878848182     
   8.8046929216371306E-003  0.28374256000556319     
   8.8060258549686604E-003  0.28362735801494149     
   8.8073587883001885E-003  0.28351220279761880     
   8.8086917216317184E-003  0.28339709433460492     
   8.8100246549632482E-003  0.28328203260691587     
   8.8113575882947763E-003  0.28316701759557839     
   8.8126905216263061E-003  0.28305204928162359     
   8.8140234549578360E-003  0.28293712764609225     
   8.8153563882893658E-003  0.28282225267003225     
   8.8166893216208939E-003  0.28270742433450002     
   8.8180222549524238E-003  0.28259264262055867     
   8.8193551882839536E-003  0.28247790750927931     
   8.8206881216154817E-003  0.28236321898174005     
   8.8220210549470116E-003  0.28224857701902817     
   8.8233539882785414E-003  0.28213398160223707     
   8.8246869216100695E-003  0.28201943271247015     
   8.8260198549415993E-003  0.28190493033083491     
   8.8273527882731292E-003  0.28179047443844979     
   8.8286857216046573E-003  0.28167606501643966     
   8.8300186549361871E-003  0.28156170204593617     
   8.8313515882677170E-003  0.28144738550808007     
   8.8326845215992451E-003  0.28133311538401956     
   8.8340174549307749E-003  0.28121889165490949     
   8.8353503882623047E-003  0.28110471430191358     
   8.8366833215938346E-003  0.28099058330620102     
   8.8380162549253627E-003  0.28087649864895298     
   8.8393491882568925E-003  0.28076246031135310     
   8.8406821215884224E-003  0.28064846827459611     
   8.8420150549199505E-003  0.28053452251988281     
   8.8433479882514803E-003  0.28042062302842286     
   8.8446809215830102E-003  0.28030676978143243     
   8.8460138549145383E-003  0.28019296276013644     
   8.8473467882460681E-003  0.28007920194576602     
   8.8486797215775979E-003  0.27996548731956039     
   8.8500126549091260E-003  0.27985181886276694     
   8.8513455882406559E-003  0.27973819655664073     
   8.8526785215721857E-003  0.27962462038244379     
   8.8540114549037138E-003  0.27951109032144617     
   8.8553443882352437E-003  0.27939760635492505     
   8.8566773215667735E-003  0.27928416846416609     
   8.8580102548983033E-003  0.27917077663046119     
   8.8593431882298315E-003  0.27905743083511209     
   8.8606761215613613E-003  0.27894413105942473     
   8.8620090548928911E-003  0.27883087728471662     
   8.8633419882244192E-003  0.27871766949230958     
   8.8646749215559491E-003  0.27860450766353484     
   8.8660078548874789E-003  0.27849139177973031     
   8.8673407882190070E-003  0.27837832182224165     
   8.8686737215505369E-003  0.27826529777242237     
   8.8700066548820667E-003  0.27815231961163406     
   8.8713395882135948E-003  0.27803938732124533     
   8.8726725215451246E-003  0.27792650088263088     
   8.8740054548766545E-003  0.27781366027717547     
   8.8753383882081843E-003  0.27770086548626993     
   8.8766713215397124E-003  0.27758811649131421     
   8.8780042548712423E-003  0.27747541327371272     
   8.8793371882027721E-003  0.27736275581488068     
   8.8806701215343002E-003  0.27725014409623883     
   8.8820030548658301E-003  0.27713757809921669     
   8.8833359881973599E-003  0.27702505780525055     
   8.8846689215288880E-003  0.27691258319578443     
   8.8860018548604178E-003  0.27680015425226956     
   8.8873347881919477E-003  0.27668777095616554     
   8.8886677215234758E-003  0.27657543328893902     
   8.8900006548550056E-003  0.27646314123206389     
   8.8913335881865355E-003  0.27635089476702246     
   8.8926665215180636E-003  0.27623869387530275     
   8.8939994548495934E-003  0.27612653853840263     
   8.8953323881811232E-003  0.27601442873782550     
   8.8966653215126531E-003  0.27590236445508354     
   8.8979982548441812E-003  0.27579034567169608     
   8.8993311881757110E-003  0.27567837236918941     
   8.9006641215072409E-003  0.27556644452909818     
   8.9019970548387690E-003  0.27545456213296443     
   8.9033299881702988E-003  0.27534272516233643     
   8.9046629215018287E-003  0.27523093359877232     
   8.9059958548333568E-003  0.27511918742383534     
   8.9073287881648866E-003  0.27500748661909707     
   8.9086617214964164E-003  0.27489583116613708     
   8.9099946548279445E-003  0.27478422104654193     
   8.9113275881594744E-003  0.27467265624190557     
   8.9126605214910042E-003  0.27456113673382987     
   8.9139934548225323E-003  0.27444966250392439     
   8.9153263881540622E-003  0.27433823353380471     
   8.9166593214855920E-003  0.27422684980509521     
   8.9179922548171218E-003  0.27411551129942807     
   8.9193251881486500E-003  0.27400421799844116     
   8.9206581214801798E-003  0.27389296988378187     
   8.9219910548117096E-003  0.27378176693710304     
   8.9233239881432377E-003  0.27367060914006708     
   8.9246569214747676E-003  0.27355949647434180     
   8.9259898548062974E-003  0.27344842892160326     
   8.9273227881378255E-003  0.27333740646353633     
   8.9286557214693554E-003  0.27322642908183048     
   8.9299886548008852E-003  0.27311549675818525     
   8.9313215881324133E-003  0.27300460947430633     
   8.9326545214639431E-003  0.27289376721190700     
   8.9339874547954730E-003  0.27278296995270818     
   8.9353203881270011E-003  0.27267221767843808     
   8.9366533214585309E-003  0.27256151037083187     
   8.9379862547900608E-003  0.27245084801163316     
   8.9393191881215906E-003  0.27234023058259155     
   8.9406521214531187E-003  0.27222965806546595     
   8.9419850547846486E-003  0.27211913044202135     
   8.9433179881161784E-003  0.27200864769403005     
   8.9446509214477065E-003  0.27189820980327223     
   8.9459838547792363E-003  0.27178781675153513     
   8.9473167881107662E-003  0.27167746852061408     
   8.9486497214422943E-003  0.27156716509231144     
   8.9499826547738241E-003  0.27145690644843568     
   8.9513155881053540E-003  0.27134669257080518     
   8.9526485214368821E-003  0.27123652344124383     
   8.9539814547684119E-003  0.27112639904158359     
   8.9553143880999417E-003  0.27101631935366344     
   8.9566473214314716E-003  0.27090628435932934     
   8.9579802547629997E-003  0.27079629404043581     
   8.9593131880945295E-003  0.27068634837884437     
   8.9606461214260594E-003  0.27057644735642344     
   8.9619790547575875E-003  0.27046659095504871     
   8.9633119880891173E-003  0.27035677915660400     
   8.9646449214206472E-003  0.27024701194297962     
   8.9659778547521753E-003  0.27013728929607422     
   8.9673107880837051E-003  0.27002761119779228     
   8.9686437214152349E-003  0.26991797763004732     
   8.9699766547467630E-003  0.26980838857475870     
   8.9713095880782929E-003  0.26969884401385458     
   8.9726425214098227E-003  0.26958934392926931     
   8.9739754547413508E-003  0.26947988830294595     
   8.9753083880728807E-003  0.26937047711683260     
   8.9766413214044105E-003  0.26926111035288669     
   8.9779742547359404E-003  0.26915178799307182     
   8.9793071880674685E-003  0.26904251001936136     
   8.9806401213989983E-003  0.26893327641373138     
   8.9819730547305281E-003  0.26882408715816886     
   8.9833059880620562E-003  0.26871494223466852     
   8.9846389213935861E-003  0.26860584162522927     
   8.9859718547251159E-003  0.26849678531185955     
   8.9873047880566440E-003  0.26838777327657543     
   8.9886377213881739E-003  0.26827880550139893     
   8.9899706547197037E-003  0.26816988196835950     
   8.9913035880512318E-003  0.26806100265949584     
   8.9926365213827616E-003  0.26795216755685075     
   8.9939694547142915E-003  0.26784337664247665     
   8.9953023880458196E-003  0.26773462989843305     
   8.9966353213773494E-003  0.26762592730678547     
   8.9979682547088793E-003  0.26751726884960841     
   8.9993011880404091E-003  0.26740865450898216     
   9.0006341213719372E-003  0.26730008426699492     
   9.0019670547034671E-003  0.26719155810574263     
   9.0032999880349969E-003  0.26708307600732756     
   9.0046329213665250E-003  0.26697463795386001     
   9.0059658546980548E-003  0.26686624392745756     
   9.0072987880295847E-003  0.26675789391024296     
   9.0086317213611128E-003  0.26664958788435045     
   9.0099646546926426E-003  0.26654132583191747     
   9.0112975880241725E-003  0.26643310773509060     
   9.0126305213557006E-003  0.26632493357602344     
   9.0139634546872304E-003  0.26621680333687747     
   9.0152963880187603E-003  0.26610871699981925     
   9.0166293213502884E-003  0.26600067454702547     
   9.0179622546818182E-003  0.26589267596067789     
   9.0192951880133480E-003  0.26578472122296642     
   9.0206281213448779E-003  0.26567681031608759     
   9.0219610546764060E-003  0.26556894322224628     
   9.0232939880079358E-003  0.26546111992365340     
   9.0246269213394657E-003  0.26535334040252806     
   9.0259598546709938E-003  0.26524560464109587     
   9.0272927880025236E-003  0.26513791262158981     
   9.0286257213340534E-003  0.26503026432624960     
   9.0299586546655815E-003  0.26492265973732426     
   9.0312915879971114E-003  0.26481509883706716     
   9.0326245213286412E-003  0.26470758160774055     
   9.0339574546601693E-003  0.26460010803161405     
   9.0352903879916992E-003  0.26449267809096372     
   9.0366233213232290E-003  0.26438529176807229     
   9.0379562546547589E-003  0.26427794904523166     
   9.0392891879862870E-003  0.26417064990473871     
   9.0406221213178168E-003  0.26406339432889914     
   9.0419550546493466E-003  0.26395618230002521     
   9.0432879879808747E-003  0.26384901380043591     
   9.0446209213124046E-003  0.26374188881245825     
   9.0459538546439344E-003  0.26363480731842603     
   9.0472867879754625E-003  0.26352776930068006     
   9.0486197213069924E-003  0.26342077474156850     
   9.0499526546385222E-003  0.26331382362344663     
   9.0512855879700503E-003  0.26320691592867751     
   9.0526185213015802E-003  0.26310005163962935     
   9.0539514546331100E-003  0.26299323073868053     
   9.0552843879646381E-003  0.26288645320821385     
   9.0566173212961679E-003  0.26277971903062081     
   9.0579502546276978E-003  0.26267302818830007     
   9.0592831879592276E-003  0.26256638066365634     
   9.0606161212907557E-003  0.26245977643910351     
   9.0619490546222856E-003  0.26235321549705887     
   9.0632819879538154E-003  0.26224669781995097     
   9.0646149212853435E-003  0.26214022339021364     
   9.0659478546168733E-003  0.26203379219028783     
   9.0672807879484032E-003  0.26192740420262167     
   9.0686137212799313E-003  0.26182105940966988     
   9.0699466546114611E-003  0.26171475779389591     
   9.0712795879429910E-003  0.26160849933776870     
   9.0726125212745191E-003  0.26150228402376541     
   9.0739454546060489E-003  0.26139611183436950     
   9.0752783879375788E-003  0.26128998275207194     
   9.0766113212691069E-003  0.26118389675937159     
   9.0779442546006367E-003  0.26107785383877208     
   9.0792771879321665E-003  0.26097185397278638     
   9.0806101212636964E-003  0.26086589714393343     
   9.0819430545952245E-003  0.26075998333474165     
   9.0832759879267543E-003  0.26065411252774151     
   9.0846089212582842E-003  0.26054828470547642     
   9.0859418545898123E-003  0.26044249985049217     
   9.0872747879213421E-003  0.26033675794534450     
   9.0886077212528719E-003  0.26023105897259469     
   9.0899406545844001E-003  0.26012540291481201     
   9.0912735879159299E-003  0.26001978975457313     
   9.0926065212474597E-003  0.25991421947445964     
   9.0939394545789878E-003  0.25980869205706375     
   9.0952723879105177E-003  0.25970320748498138     
   9.0966053212420475E-003  0.25959776574081672     
   9.0979382545735756E-003  0.25949236680718113     
   9.0992711879051055E-003  0.25938701066669434     
   9.1006041212366353E-003  0.25928169730198070     
   9.1019370545681651E-003  0.25917642669567320     
   9.1032699878996932E-003  0.25907119883041069     
   9.1046029212312231E-003  0.25896601368884115     
   9.1059358545627529E-003  0.25886087125361762     
   9.1072687878942810E-003  0.25875577150740064     
   9.1086017212258109E-003  0.25865071443285764     
   9.1099346545573407E-003  0.25854570001266447     
   9.1112675878888688E-003  0.25844072822950215     
   9.1126005212203987E-003  0.25833579906605975     
   9.1139334545519285E-003  0.25823091250503377     
   9.1152663878834566E-003  0.25812606852912667     
   9.1165993212149864E-003  0.25802126712104811     
   9.1179322545465163E-003  0.25791650826351598     
   9.1192651878780461E-003  0.25781179193925280     
   9.1205981212095742E-003  0.25770711813099156     
   9.1219310545411041E-003  0.25760248682146825     
   9.1232639878726339E-003  0.25749789799342926     
   9.1245969212041620E-003  0.25739335162962684     
   9.1259298545356918E-003  0.25728884771281857     
   9.1272627878672217E-003  0.25718438622577178     
   9.1285957211987498E-003  0.25707996715125936     
   9.1299286545302796E-003  0.25697559047206031     
   9.1312615878618095E-003  0.25687125617096301     
   9.1325945211933376E-003  0.25676696423076129     
   9.1339274545248674E-003  0.25666271463425488     
   9.1352603878563973E-003  0.25655850736425290     
   9.1365933211879254E-003  0.25645434240357068     
   9.1379262545194552E-003  0.25635021973502919     
   9.1392591878509850E-003  0.25624613934145690     
   9.1405921211825149E-003  0.25614210120569147     
   9.1419250545140430E-003  0.25603810531057436     
   9.1432579878455728E-003  0.25593415163895616     
   9.1445909211771027E-003  0.25583024017369299     
   9.1459238545086308E-003  0.25572637089764932     
   9.1472567878401606E-003  0.25562254379369553     
   9.1485897211716904E-003  0.25551875884470882     
   9.1499226545032186E-003  0.25541501603357458     
   9.1512555878347484E-003  0.25531131534318302     
   9.1525885211662782E-003  0.25520765675643425     
   9.1539214544978063E-003  0.25510404025623329     
   9.1552543878293362E-003  0.25500046582549180     
   9.1565873211608660E-003  0.25489693344712994     
   9.1579202544923941E-003  0.25479344310407404     
   9.1592531878239240E-003  0.25468999477925608     
   9.1605861211554538E-003  0.25458658845561766     
   9.1619190544869836E-003  0.25448322411610552     
   9.1632519878185117E-003  0.25437990174367203     
   9.1645849211500416E-003  0.25427662132128048     
   9.1659178544815714E-003  0.25417338283189705     
   9.1672507878130995E-003  0.25407018625849720     
   9.1685837211446294E-003  0.25396703158406253     
   9.1699166544761592E-003  0.25386391879158066     
   9.1712495878076873E-003  0.25376084786404846     
   9.1725825211392172E-003  0.25365781878446719     
   9.1739154544707470E-003  0.25355483153584707     
   9.1752483878022751E-003  0.25345188610120356     
   9.1765813211338049E-003  0.25334898246355975     
   9.1779142544653348E-003  0.25324612060594587     
   9.1792471877968629E-003  0.25314330051139905     
   9.1805801211283927E-003  0.25304052216296208     
   9.1819130544599226E-003  0.25293778554368601     
   9.1832459877914524E-003  0.25283509063662840     
   9.1845789211229805E-003  0.25273243742485385     
   9.1859118544545103E-003  0.25262982589143357     
   9.1872447877860402E-003  0.25252725601944515     
   9.1885777211175683E-003  0.25242472779197411     
   9.1899106544490981E-003  0.25232224119211183     
   9.1912435877806280E-003  0.25221979620295737     
   9.1925765211121561E-003  0.25211739280761702     
   9.1939094544436859E-003  0.25201503098920164     
   9.1952423877752158E-003  0.25191271073083149     
   9.1965753211067439E-003  0.25181043201563330     
   9.1979082544382737E-003  0.25170819482673862     
   9.1992411877698035E-003  0.25160599914728865     
   9.2005741211013334E-003  0.25150384496042921     
   9.2019070544328615E-003  0.25140173224931439     
   9.2032399877643913E-003  0.25129966099710410     
   9.2045729210959212E-003  0.25119763118696564     
   9.2059058544274493E-003  0.25109564280207364     
   9.2072387877589791E-003  0.25099369582560854     
   9.2085717210905089E-003  0.25089179024075814     
   9.2099046544220371E-003  0.25078992603071654     
   9.2112375877535669E-003  0.25068810317868545     
   9.2125705210850967E-003  0.25058632166787315     
   9.2139034544166248E-003  0.25048458148149511     
   9.2152363877481547E-003  0.25038288260277214     
   9.2165693210796845E-003  0.25028122501493372     
   9.2179022544112126E-003  0.25017960870121481     
   9.2192351877427425E-003  0.25007803364485759     
   9.2205681210742723E-003  0.24997649982911152     
   9.2219010544058021E-003  0.24987500723723130     
   9.2232339877373302E-003  0.24977355585248132     
   9.2245669210688601E-003  0.24967214565813031     
   9.2258998544003899E-003  0.24957077663745472     
   9.2272327877319180E-003  0.24946944877373631     
   9.2285657210634479E-003  0.24936816205026621     
   9.2298986543949777E-003  0.24926691645034046     
   9.2312315877265058E-003  0.24916571195726353     
   9.2325645210580357E-003  0.24906454855434365     
   9.2338974543895655E-003  0.24896342622489903     
   9.2352303877210936E-003  0.24886234495225307     
   9.2365633210526234E-003  0.24876130471973640     
   9.2378962543841533E-003  0.24866030551068613     
   9.2392291877156814E-003  0.24855934730844650     
   9.2405621210472112E-003  0.24845843009636787     
   9.2418950543787411E-003  0.24835755385780808     
   9.2432279877102709E-003  0.24825671857613166     
   9.2445609210417990E-003  0.24815592423470917     
   9.2458938543733288E-003  0.24805517081691800     
   9.2472267877048587E-003  0.24795445830614396     
   9.2485597210363868E-003  0.24785378668577765     
   9.2498926543679166E-003  0.24775315593921698     
   9.2512255876994465E-003  0.24765256604986713     
   9.2525585210309746E-003  0.24755201700113871     
   9.2538914543625044E-003  0.24745150877645097     
   9.2552243876940343E-003  0.24735104135922859     
   9.2565573210255624E-003  0.24725061473290313     
   9.2578902543570922E-003  0.24715022888091284     
   9.2592231876886220E-003  0.24704988378670356     
   9.2605561210201501E-003  0.24694957943372706     
   9.2618890543516800E-003  0.24684931580544134     
   9.2632219876832098E-003  0.24674909288531172     
   9.2645549210147397E-003  0.24664891065681091     
   9.2658878543462678E-003  0.24654876910341730     
   9.2672207876777976E-003  0.24644866820861605     
   9.2685537210093275E-003  0.24634860795590002     
   9.2698866543408556E-003  0.24624858832876734     
   9.2712195876723854E-003  0.24614860931072405     
   9.2725525210039152E-003  0.24604867088528209     
   9.2738854543354433E-003  0.24594877303596097     
   9.2752183876669732E-003  0.24584891574628553     
   9.2765513209985030E-003  0.24574909899978892     
   9.2778842543300311E-003  0.24564932278000873     
   9.2792171876615610E-003  0.24554958707049254     
   9.2805501209930908E-003  0.24544989185479202     
   9.2818830543246206E-003  0.24535023711646520     
   9.2832159876561487E-003  0.24525062283907911     
   9.2845489209876786E-003  0.24515104900620574     
   9.2858818543192084E-003  0.24505151560142363     
   9.2872147876507365E-003  0.24495202260831955     
   9.2885477209822664E-003  0.24485257001048547     
   9.2898806543137962E-003  0.24475315779152032     
   9.2912135876453243E-003  0.24465378593502968     
   9.2925465209768542E-003  0.24455445442462631     
   9.2938794543083840E-003  0.24445516324392855     
   9.2952123876399121E-003  0.24435591237656329     
   9.2965453209714419E-003  0.24425670180616174     
   9.2978782543029718E-003  0.24415753151636332     
   9.2992111876344999E-003  0.24405840149081387     
   9.3005441209660297E-003  0.24395931171316523     
   9.3018770542975596E-003  0.24386026216707649     
   9.3032099876290894E-003  0.24376125283621311     
   9.3045429209606175E-003  0.24366228370424819     
   9.3058758542921474E-003  0.24356335475485849     
   9.3072087876236772E-003  0.24346446597173155     
   9.3085417209552053E-003  0.24336561733855822     
   9.3098746542867351E-003  0.24326680883903684     
   9.3112075876182650E-003  0.24316804045687396     
   9.3125405209497931E-003  0.24306931217578118     
   9.3138734542813229E-003  0.24297062397947605     
   9.3152063876128528E-003  0.24287197585168366     
   9.3165393209443809E-003  0.24277336777613748     
   9.3178722542759107E-003  0.24267479973657402     
   9.3192051876074405E-003  0.24257627171673923     
   9.3205381209389686E-003  0.24247778370038497     
   9.3218710542704985E-003  0.24237933567126865     
   9.3232039876020283E-003  0.24228092761315465     
   9.3245369209335582E-003  0.24218255950981479     
   9.3258698542650863E-003  0.24208423134502738     
   9.3272027875966161E-003  0.24198594310257632     
   9.3285357209281460E-003  0.24188769476625277     
   9.3298686542596741E-003  0.24178948631985475     
   9.3312015875912039E-003  0.24169131774718622     
   9.3325345209227337E-003  0.24159318903205809     
   9.3338674542542618E-003  0.24149510015828787     
   9.3352003875857917E-003  0.24139705110969931     
   9.3365333209173215E-003  0.24129904187012283     
   9.3378662542488496E-003  0.24120107242339556     
   9.3391991875803795E-003  0.24110314275336156     
   9.3405321209119093E-003  0.24100525284387042     
   9.3418650542434374E-003  0.24090740267878044     
   9.3431979875749673E-003  0.24080959224195242     
   9.3445309209064971E-003  0.24071182151725820     
   9.3458638542380269E-003  0.24061409048857335     
   9.3471967875695550E-003  0.24051639913978126     
   9.3485297209010849E-003  0.24041874745477157     
   9.3498626542326147E-003  0.24032113541743996     
   9.3511955875641428E-003  0.24022356301168901     
   9.3525285208956727E-003  0.24012603022142745     
   9.3538614542272025E-003  0.24002853703057223     
   9.3551943875587306E-003  0.23993108342304456     
   9.3565273208902604E-003  0.23983366938277415     
   9.3578602542217903E-003  0.23973629489369447     
   9.3591931875533184E-003  0.23963895993974840     
   9.3605261208848482E-003  0.23954166450488434     
   9.3618590542163781E-003  0.23944440857305715     
   9.3631919875479079E-003  0.23934719212822761     
   9.3645249208794360E-003  0.23925001515436461     
   9.3658578542109659E-003  0.23915287763544063     
   9.3671907875424957E-003  0.23905577955543836     
   9.3685237208740238E-003  0.23895872089834438     
   9.3698566542055536E-003  0.23886170164815235     
   9.3711895875370835E-003  0.23876472178886313     
   9.3725225208686116E-003  0.23866778130448316     
   9.3738554542001414E-003  0.23857088017902600     
   9.3751883875316713E-003  0.23847401839651153     
   9.3765213208631994E-003  0.23837719594096587     
   9.3778542541947292E-003  0.23828041279642179     
   9.3791871875262590E-003  0.23818366894691914     
   9.3805201208577872E-003  0.23808696437650356     
   9.3818530541893170E-003  0.23799029906922625     
   9.3831859875208468E-003  0.23789367300914671     
   9.3845189208523767E-003  0.23779708618033116     
   9.3858518541839048E-003  0.23770053856684906     
   9.3871847875154346E-003  0.23760403015278045     
   9.3885177208469645E-003  0.23750756092220915     
   9.3898506541784926E-003  0.23741113085922633     
   9.3911835875100224E-003  0.23731473994792901     
   9.3925165208415522E-003  0.23721838817242161     
   9.3938494541730803E-003  0.23712207551681530     
   9.3951823875046102E-003  0.23702580196522594     
   9.3965153208361400E-003  0.23692956750177660     
   9.3978482541676681E-003  0.23683337211059849     
   9.3991811874991980E-003  0.23673721577582671     
   9.4005141208307278E-003  0.23664109848160411     
   9.4018470541622559E-003  0.23654502021207946     
   9.4031799874937858E-003  0.23644898095140895     
   9.4045129208253156E-003  0.23635298068375438     
   9.4058458541568454E-003  0.23625701939328397     
   9.4071787874883735E-003  0.23616109706417301     
   9.4085117208199034E-003  0.23606521368060154     
   9.4098446541514332E-003  0.23596936922675860     
   9.4111775874829613E-003  0.23587356368683798     
   9.4125105208144912E-003  0.23577779704503940     
   9.4138434541460210E-003  0.23568206928557084     
   9.4151763874775491E-003  0.23558638039264451     
   9.4165093208090789E-003  0.23549073035048118     
   9.4178422541406088E-003  0.23539511914330688     
   9.4191751874721369E-003  0.23529954675535378     
   9.4205081208036667E-003  0.23520401317086109     
   9.4218410541351966E-003  0.23510851837407323     
   9.4231739874667247E-003  0.23501306234924349     
   9.4245069207982545E-003  0.23491764508062948     
   9.4258398541297844E-003  0.23482226655249525     
   9.4271727874613142E-003  0.23472692674911169     
   9.4285057207928423E-003  0.23463162565475684     
   9.4298386541243721E-003  0.23453636325371430     
   9.4311715874559020E-003  0.23444113953027335     
   9.4325045207874301E-003  0.23434595446873160     
   9.4338374541189599E-003  0.23425080805339077     
   9.4351703874504898E-003  0.23415570026856072     
   9.4365033207820179E-003  0.23406063109855710     
   9.4378362541135477E-003  0.23396560052770163     
   9.4391691874450775E-003  0.23387060854032188     
   9.4405021207766057E-003  0.23377565512075441     
   9.4418350541081355E-003  0.23368074025333888     
   9.4431679874396653E-003  0.23358586392242198     
   9.4445009207711952E-003  0.23349102611235936     
   9.4458338541027233E-003  0.23339622680750977     
   9.4471667874342531E-003  0.23330146599224058     
   9.4484997207657830E-003  0.23320674365092320     
   9.4498326540973111E-003  0.23311205976793833     
   9.4511655874288409E-003  0.23301741432767048     
   9.4524985207603707E-003  0.23292280731451190     
   9.4538314540918988E-003  0.23282823871286110     
   9.4551643874234287E-003  0.23273370850712138     
   9.4564973207549585E-003  0.23263921668170412     
   9.4578302540864866E-003  0.23254476322102741     
   9.4591631874180165E-003  0.23245034810951384     
   9.4604961207495463E-003  0.23235597133159303     
   9.4618290540810744E-003  0.23226163287170162     
   9.4631619874126043E-003  0.23216733271428211     
   9.4644949207441341E-003  0.23207307084378265     
   9.4658278540756639E-003  0.23197884724465859     
   9.4671607874071920E-003  0.23188466190137166     
   9.4684937207387219E-003  0.23179051479838925     
   9.4698266540702517E-003  0.23169640592018617     
   9.4711595874017798E-003  0.23160233525124066     
   9.4724925207333097E-003  0.23150830277604173     
   9.4738254540648395E-003  0.23141430847908090     
   9.4751583873963676E-003  0.23132035234485776     
   9.4764913207278974E-003  0.23122643435787837     
   9.4778242540594273E-003  0.23113255450265327     
   9.4791571873909554E-003  0.23103871276370114     
   9.4804901207224852E-003  0.23094490912554708     
   9.4818230540540151E-003  0.23085114357272055     
   9.4831559873855432E-003  0.23075741608975883     
   9.4844889207170730E-003  0.23066372666120546     
   9.4858218540486029E-003  0.23057007527161005     
   9.4871547873801327E-003  0.23047646190552762     
   9.4884877207116608E-003  0.23038288654752126     
   9.4898206540431906E-003  0.23028934918215793     
   9.4911535873747205E-003  0.23019584979401325     
   9.4924865207062486E-003  0.23010238836766830     
   9.4938194540377784E-003  0.23000896488770872     
   9.4951523873693083E-003  0.22991557933872928     
   9.4964853207008364E-003  0.22982223170532892     
   9.4978182540323662E-003  0.22972892197211295     
   9.4991511873638960E-003  0.22963565012369469     
   9.5004841206954242E-003  0.22954241614469201     
   9.5018170540269540E-003  0.22944922001972906     
   9.5031499873584838E-003  0.22935606173343648     
   9.5044829206900119E-003  0.22926294127045263     
   9.5058158540215418E-003  0.22916985861542002     
   9.5071487873530716E-003  0.22907681375298797     
   9.5084817206846015E-003  0.22898380666781304     
   9.5098146540161296E-003  0.22889083734455615     
   9.5111475873476594E-003  0.22879790576788664     
   9.5124805206791892E-003  0.22870501192247775     
   9.5138134540107173E-003  0.22861215579301145     
   9.5151463873422472E-003  0.22851933736417371     
   9.5164793206737770E-003  0.22842655662065819     
   9.5178122540053051E-003  0.22833381354716442     
   9.5191451873368350E-003  0.22824110812839693     
   9.5204781206683648E-003  0.22814844034906828     
   9.5218110539998929E-003  0.22805581019389654     
   9.5231439873314228E-003  0.22796321764760530     
   9.5244769206629526E-003  0.22787066269492470     
   9.5258098539944824E-003  0.22777814532059276     
   9.5271427873260105E-003  0.22768566550935124     
   9.5284757206575404E-003  0.22759322324594941     
   9.5298086539890702E-003  0.22750081851514176     
   9.5311415873205983E-003  0.22740845130169024     
   9.5324745206521282E-003  0.22731612159036252     
   9.5338074539836580E-003  0.22722382936593194     
   9.5351403873151861E-003  0.22713157461317782     
   9.5364733206467159E-003  0.22703935731688765     
   9.5378062539782458E-003  0.22694717746185286     
   9.5391391873097739E-003  0.22685503503287166     
   9.5404721206413037E-003  0.22676293001474962     
   9.5418050539728336E-003  0.22667086239229647     
   9.5431379873043617E-003  0.22657883215032945     
   9.5444709206358915E-003  0.22648683927367211     
   9.5458038539674214E-003  0.22639488374715269     
   9.5471367872989512E-003  0.22630296555560767     
   9.5484697206304793E-003  0.22621108468387899     
   9.5498026539620091E-003  0.22611924111681306     
   9.5511355872935390E-003  0.22602743483926366     
   9.5524685206250671E-003  0.22593566583609229     
   9.5538014539565969E-003  0.22584393409216419     
   9.5551343872881268E-003  0.22575223959235188     
   9.5564673206196549E-003  0.22566058232153413     
   9.5578002539511847E-003  0.22556896226459477     
   9.5591331872827145E-003  0.22547737940642532     
   9.5604661206142427E-003  0.22538583373192261     
   9.5617990539457725E-003  0.22529432522598905     
   9.5631319872773023E-003  0.22520285387353403     
   9.5644649206088304E-003  0.22511141965947265     
   9.5657978539403603E-003  0.22502002256872769     
   9.5671307872718901E-003  0.22492866258622504     
   9.5684637206034200E-003  0.22483733969689862     
   9.5697966539349481E-003  0.22474605388568819     
   9.5711295872664779E-003  0.22465480513754077     
   9.5724625205980077E-003  0.22456359343740645     
   9.5737954539295358E-003  0.22447241877024512     
   9.5751283872610657E-003  0.22438128112101977     
   9.5764613205925955E-003  0.22429018047470115     
   9.5777942539241236E-003  0.22419911681626600     
   9.5791271872556535E-003  0.22410809013069558     
   9.5804601205871833E-003  0.22401710040297992     
   9.5817930539187114E-003  0.22392614761811289     
   9.5831259872502413E-003  0.22383523176109588     
   9.5844589205817711E-003  0.22374435281693550     
   9.5857918539132992E-003  0.22365351077064427     
   9.5871247872448290E-003  0.22356270560724203     
   9.5884577205763589E-003  0.22347193731175297     
   9.5897906539078887E-003  0.22338120586920901     
   9.5911235872394168E-003  0.22329051126464752     
   9.5924565205709467E-003  0.22319985348311128     
   9.5937894539024765E-003  0.22310923250965015     
   9.5951223872340046E-003  0.22301864832931995     
   9.5964553205655344E-003  0.22292810092718138     
   9.5977882538970643E-003  0.22283759028830236     
   9.5991211872285924E-003  0.22274711639775790     
   9.6004541205601222E-003  0.22265667924062535     
   9.6017870538916521E-003  0.22256627880199234     
   9.6031199872231802E-003  0.22247591506695064     
   9.6044529205547100E-003  0.22238558802059744     
   9.6057858538862399E-003  0.22229529764803649     
   9.6071187872177697E-003  0.22220504393437926     
   9.6084517205492978E-003  0.22211482686474110     
   9.6097846538808276E-003  0.22202464642424383     
   9.6111175872123575E-003  0.22193450259801506     
   9.6124505205438856E-003  0.22184439537119069     
   9.6137834538754154E-003  0.22175432472890902     
   9.6151163872069453E-003  0.22166429065631774     
   9.6164493205384734E-003  0.22157429313856875     
   9.6177822538700032E-003  0.22148433216081986     
   9.6191151872015331E-003  0.22139440770823590     
   9.6204481205330612E-003  0.22130451976598781     
   9.6217810538645910E-003  0.22121466831925116     
   9.6231139871961208E-003  0.22112485335320792     
   9.6244469205276489E-003  0.22103507485304788     
   9.6257798538591788E-003  0.22094533280396422     
   9.6271127871907086E-003  0.22085562719115831     
   9.6284457205222385E-003  0.22076595799983648     
   9.6297786538537666E-003  0.22067632521521027     
   9.6311115871852964E-003  0.22058672882249936     
   9.6324445205168262E-003  0.22049716880692793     
   9.6337774538483543E-003  0.22040764515372541     
   9.6351103871798842E-003  0.22031815784812983     
   9.6364433205114140E-003  0.22022870687538254     
   9.6377762538429421E-003  0.22013929222073289     
   9.6391091871744720E-003  0.22004991386943418     
   9.6404421205060018E-003  0.21996057180674786     
   9.6417750538375299E-003  0.21987126601794058     
   9.6431079871690598E-003  0.21978199648828267     
   9.6444409205005896E-003  0.21969276320305520     
   9.6457738538321177E-003  0.21960356614754042     
   9.6471067871636475E-003  0.21951440530703023     
   9.6484397204951774E-003  0.21942528066681993     
   9.6497726538267072E-003  0.21933619221221171     
   9.6511055871582353E-003  0.21924713992851505     
   9.6524385204897652E-003  0.21915812380104263     
   9.6537714538212950E-003  0.21906914381511555     
   9.6551043871528231E-003  0.21898019995605972     
   9.6564373204843530E-003  0.21889129220920714     
   9.6577702538158828E-003  0.21880242055989549     
   9.6591031871474109E-003  0.21871358499346966     
   9.6604361204789407E-003  0.21862478549527864     
   9.6617690538104706E-003  0.21853602205067932     
   9.6631019871419987E-003  0.21844729464503293     
   9.6644349204735285E-003  0.21835860326370690     
   9.6657678538050584E-003  0.21826994789207546     
   9.6671007871365865E-003  0.21818132851551897     
   9.6684337204681163E-003  0.21809274511942128     
   9.6697666537996461E-003  0.21800419768917551     
   9.6710995871311760E-003  0.21791568621017762     
   9.6724325204627041E-003  0.21782721066783298     
   9.6737654537942339E-003  0.21773877104754949     
   9.6750983871257638E-003  0.21765036733474227     
   9.6764313204572919E-003  0.21756199951483302     
   9.6777642537888217E-003  0.21747366757324879     
   9.6790971871203516E-003  0.21738537149542250     
   9.6804301204518797E-003  0.21729711126679344     
   9.6817630537834095E-003  0.21720888687280576     
   9.6830959871149393E-003  0.21712069829891012     
   9.6844289204464674E-003  0.21703254553056395     
   9.6857618537779973E-003  0.21694442855322896     
   9.6870947871095271E-003  0.21685634735237466     
   9.6884277204410570E-003  0.21676830191347449     
   9.6897606537725851E-003  0.21668029222200924     
   9.6910935871041149E-003  0.21659231826346445     
   9.6924265204356447E-003  0.21650438002333189     
   9.6937594537671729E-003  0.21641647748711113     
   9.6950923870987027E-003  0.21632861064030467     
   9.6964253204302325E-003  0.21624077946842216     
   9.6977582537617606E-003  0.21615298395698021     
   9.6990911870932905E-003  0.21606522409149864     
   9.7004241204248203E-003  0.21597749985750603     
   9.7017570537563484E-003  0.21588981124053533     
   9.7030899870878783E-003  0.21580215822612558     
   9.7044229204194081E-003  0.21571454079982139     
   9.7057558537509362E-003  0.21562695894717432     
   9.7070887870824660E-003  0.21553941265374019     
   9.7084217204139959E-003  0.21545190190508245     
   9.7097546537455257E-003  0.21536442668676925     
   9.7110875870770538E-003  0.21527698698437436     
   9.7124205204085837E-003  0.21518958278347886     
   9.7137534537401135E-003  0.21510221406966776     
   9.7150863870716416E-003  0.21501488082853315     
   9.7164193204031715E-003  0.21492758304567333     
   9.7177522537347013E-003  0.21484032070669135     
   9.7190851870662294E-003  0.21475309379719651     
   9.7204181203977592E-003  0.21466590230280425     
   9.7217510537292891E-003  0.21457874620913528     
   9.7230839870608172E-003  0.21449162550181747     
   9.7244169203923470E-003  0.21440454016648258     
   9.7257498537238769E-003  0.21431749018876958     
   9.7270827870554050E-003  0.21423047555432295     
   9.7284157203869348E-003  0.21414349624879253     
   9.7297486537184646E-003  0.21405655225783474     
   9.7310815870499945E-003  0.21396964356711184     
   9.7324145203815226E-003  0.21388277016229076     
   9.7337474537130524E-003  0.21379593202904532     
   9.7350803870445823E-003  0.21370912915305479     
   9.7364133203761104E-003  0.21362236152000480     
   9.7377462537076402E-003  0.21353562911558502     
   9.7390791870391701E-003  0.21344893192549452     
   9.7404121203706982E-003  0.21336226993543378     
   9.7417450537022280E-003  0.21327564313111183     
   9.7430779870337578E-003  0.21318905149824291     
   9.7444109203652859E-003  0.21310249502254786     
   9.7457438536968158E-003  0.21301597368975139     
   9.7470767870283456E-003  0.21292948748558538     
   9.7484097203598737E-003  0.21284303639578661     
   9.7497426536914036E-003  0.21275662040609969     
   9.7510755870229334E-003  0.21267023950227235     
   9.7524085203544632E-003  0.21258389367005995     
   9.7537414536859914E-003  0.21249758289522255     
   9.7550743870175212E-003  0.21241130716352713     
   9.7564073203490510E-003  0.21232506646074503     
   9.7577402536805791E-003  0.21223886077265511     
   9.7590731870121090E-003  0.21215269008503979     
   9.7604061203436388E-003  0.21206655438368943     
   9.7617390536751669E-003  0.21198045365439855     
   9.7630719870066968E-003  0.21189438788296872     
   9.7644049203382266E-003  0.21180835705520643     
   9.7657378536697547E-003  0.21172236115692339     
   9.7670707870012845E-003  0.21163640017393928     
   9.7684037203328144E-003  0.21155047409207692     
   9.7697366536643442E-003  0.21146458289716696     
   9.7710695869958723E-003  0.21137872657504417     
   9.7724025203274022E-003  0.21129290511154999     
   9.7737354536589320E-003  0.21120711849253135     
   9.7750683869904601E-003  0.21112136670384202     
   9.7764013203219900E-003  0.21103564973133879     
   9.7777342536535198E-003  0.21094996756088727     
   9.7790671869850479E-003  0.21086432017835674     
   9.7804001203165777E-003  0.21077870756962316     
   9.7817330536481076E-003  0.21069312972056761     
   9.7830659869796357E-003  0.21060758661707782     
   9.7843989203111655E-003  0.21052207824504662     
   9.7857318536426954E-003  0.21043660459037222     
   9.7870647869742235E-003  0.21035116563895917     
   9.7883977203057533E-003  0.21026576137671785     
   9.7897306536372831E-003  0.21018039178956383     
   9.7910635869688130E-003  0.21009505686341826     
   9.7923965203003411E-003  0.21000975658420981     
   9.7937294536318709E-003  0.20992449093786994     
   9.7950623869634008E-003  0.20983925991033767     
   9.7963953202949289E-003  0.20975406348755735     
   9.7977282536264587E-003  0.20966890165547911     
   9.7990611869579886E-003  0.20958377440005910     
   9.8003941202895167E-003  0.20949868170725824     
   9.8017270536210465E-003  0.20941362356304430     
   9.8030599869525763E-003  0.20932859995339004     
   9.8043929202841044E-003  0.20924361086427351     
   9.8057258536156343E-003  0.20915865628167951     
   9.8070587869471641E-003  0.20907373619159836     
   9.8083917202786922E-003  0.20898885058002437     
   9.8097246536102221E-003  0.20890399943296070     
   9.8110575869417519E-003  0.20881918273641262     
   9.8123905202732817E-003  0.20873440047639394     
   9.8137234536048099E-003  0.20864965263892252     
   9.8150563869363397E-003  0.20856493921002262     
   9.8163893202678695E-003  0.20848026017572413     
   9.8177222535993976E-003  0.20839561552206223     
   9.8190551869309275E-003  0.20831100523507781     
   9.8203881202624573E-003  0.20822642930081806     
   9.8217210535939854E-003  0.20814188770533568     
   9.8230539869255153E-003  0.20805738043468738     
   9.8243869202570451E-003  0.20797290747493832     
   9.8257198535885732E-003  0.20788846881215717     
   9.8270527869201030E-003  0.20780406443241956     
   9.8283857202516329E-003  0.20771969432180504     
   9.8297186535831610E-003  0.20763535846640119     
   9.8310515869146908E-003  0.20755105685229935     
   9.8323845202462207E-003  0.20746678946559777     
   9.8337174535777505E-003  0.20738255629239885     
   9.8350503869092786E-003  0.20729835731881247     
   9.8363833202408085E-003  0.20721419253095141     
   9.8377162535723383E-003  0.20713006191493880     
   9.8390491869038664E-003  0.20704596545689799     
   9.8403821202353962E-003  0.20696190314296187     
   9.8417150535669261E-003  0.20687787495926635     
   9.8430479868984542E-003  0.20679388089195519     
   9.8443809202299840E-003  0.20670992092717710     
   9.8457138535615139E-003  0.20662599505108439     
   9.8470467868930420E-003  0.20654210324983779     
   9.8483797202245718E-003  0.20645824550960248     
   9.8497126535561016E-003  0.20637442181655002     
   9.8510455868876315E-003  0.20629063215685528     
   9.8523785202191596E-003  0.20620687651670103     
   9.8537114535506894E-003  0.20612315488227592     
   9.8550443868822193E-003  0.20603946723977168     
   9.8563773202137474E-003  0.20595581357538792     
   9.8577102535452772E-003  0.20587219387532910     
   9.8590431868768071E-003  0.20578860812580621     
   9.8603761202083352E-003  0.20570505631303293     
   9.8617090535398650E-003  0.20562153842323211     
   9.8630419868713948E-003  0.20553805444263099     
   9.8643749202029229E-003  0.20545460435746030     
   9.8657078535344528E-003  0.20537118815395991     
   9.8670407868659826E-003  0.20528780581837253     
   9.8683737201975107E-003  0.20520445733694748     
   9.8697066535290406E-003  0.20512114269594020     
   9.8710395868605704E-003  0.20503786188160972     
   9.8723725201921003E-003  0.20495461488022326     
   9.8737054535236284E-003  0.20487140167805248     
   9.8750383868551582E-003  0.20478822226137364     
   9.8763713201866880E-003  0.20470507661646994     
   9.8777042535182161E-003  0.20462196472962990     
   9.8790371868497460E-003  0.20453888658714695     
   9.8803701201812758E-003  0.20445584217532028     
   9.8817030535128039E-003  0.20437283148045596     
   9.8830359868443338E-003  0.20428985448886333     
   9.8843689201758636E-003  0.20420691118685941     
   9.8857018535073917E-003  0.20412400156076491     
   9.8870347868389215E-003  0.20404112559690760     
   9.8883677201704514E-003  0.20395828328161997     
   9.8897006535019795E-003  0.20387547460124053     
   9.8910335868335093E-003  0.20379269954211357     
   9.8923665201650392E-003  0.20370995809058773     
   9.8936994534965690E-003  0.20362725023301800     
   9.8950323868280971E-003  0.20354457595576544     
   9.8963653201596270E-003  0.20346193524519585     
   9.8976982534911568E-003  0.20337932808767994     
   9.8990311868226849E-003  0.20329675446959616     
   9.9003641201542147E-003  0.20321421437732604     
   9.9016970534857446E-003  0.20313170779725831     
   9.9030299868172727E-003  0.20304923471578618     
   9.9043629201488025E-003  0.20296679511930998     
   9.9056958534803324E-003  0.20288438899423300     
   9.9070287868118605E-003  0.20280201632696629     
   9.9083617201433903E-003  0.20271967710392483     
   9.9096946534749202E-003  0.20263737131153087     
   9.9110275868064483E-003  0.20255509893621113     
   9.9123605201379781E-003  0.20247285996439734     
   9.9136934534695079E-003  0.20239065438252729     
   9.9150263868010378E-003  0.20230848217704445     
   9.9163593201325659E-003  0.20222634333439762     
   9.9176922534640957E-003  0.20214423784104146     
   9.9190251867956256E-003  0.20206216568343505     
   9.9203581201271537E-003  0.20198012684804495     
   9.9216910534586835E-003  0.20189812132134025     
   9.9230239867902133E-003  0.20181614908979897     
   9.9243569201217414E-003  0.20173421013990209     
   9.9256898534532713E-003  0.20165230445813631     
   9.9270227867848011E-003  0.20157043203099498     
   9.9283557201163292E-003  0.20148859284497697     
   9.9296886534478591E-003  0.20140678688658478     
   9.9310215867793889E-003  0.20132501414232823     
   9.9323545201109188E-003  0.20124327459872240     
   9.9336874534424469E-003  0.20116156824228754     
   9.9350203867739767E-003  0.20107989505954757     
   9.9363533201055065E-003  0.20099825503703575     
   9.9376862534370346E-003  0.20091664816128774     
   9.9390191867685645E-003  0.20083507441884529     
   9.9403521201000943E-003  0.20075353379625621     
   9.9416850534316224E-003  0.20067202628007388     
   9.9430179867631523E-003  0.20059055185685606     
   9.9443509200946821E-003  0.20050911051316650     
   9.9456838534262102E-003  0.20042770223557571     
   9.9470167867577401E-003  0.20034632701065708     
   9.9483497200892699E-003  0.20026498482499153     
   9.9496826534207980E-003  0.20018367566516496     
   9.9510155867523278E-003  0.20010239951776806     
   9.9523485200838577E-003  0.20002115636939755     
   9.9536814534153875E-003  0.19993994620665570     
   9.9550143867469156E-003  0.19985876901614971     
   9.9563473200784455E-003  0.19977762478449293     
   9.9576802534099753E-003  0.19969651349830292     
   9.9590131867415034E-003  0.19961543514420352     
   9.9603461200730332E-003  0.19953438970882501     
   9.9616790534045631E-003  0.19945337717880113     
   9.9630119867360912E-003  0.19937239754077174     
   9.9643449200676210E-003  0.19929145078138283     
   9.9656778533991509E-003  0.19921053688728549     
   9.9670107867306790E-003  0.19912965584513578     
   9.9683437200622088E-003  0.19904880764159458     
   9.9696766533937387E-003  0.19896799226333028     
   9.9710095867252668E-003  0.19888720969701493     
   9.9723425200567966E-003  0.19880645992932652     
   9.9736754533883264E-003  0.19872574294694878     
   9.9750083867198563E-003  0.19864505873657018     
   9.9763413200513844E-003  0.19856440728488464     
   9.9776742533829142E-003  0.19848378857859239     
   9.9790071867144441E-003  0.19840320260439812     
   9.9803401200459722E-003  0.19832264934901211     
   9.9816730533775020E-003  0.19824212879915037     
   9.9830059867090318E-003  0.19816164094153407     
   9.9843389200405600E-003  0.19808118576288947     
   9.9856718533720898E-003  0.19800076324994945     
   9.9870047867036196E-003  0.19792037338944998     
   9.9883377200351477E-003  0.19784001616813496     
   9.9896706533666776E-003  0.19775969157275192     
   9.9910035866982074E-003  0.19767939959005448     
   9.9923365200297355E-003  0.19759914020680161     
   9.9936694533612654E-003  0.19751891340975775     
   9.9950023866927952E-003  0.19743871918569220     
   9.9963353200243250E-003  0.19735855752138046     
   9.9976682533558531E-003  0.19727842840360238     
   9.9990011866873830E-003  0.19719833181914370     
   1.0000334120018913E-002  0.19711826775479560     
   1.0001667053350441E-002  0.19703823619735511     
   1.0002999986681971E-002  0.19695823713362284     
   1.0004332920013501E-002  0.19687827055040788     
   1.0005665853345029E-002  0.19679833643452091     
   1.0006998786676559E-002  0.19671843477278017     
   1.0008331720008088E-002  0.19663856555201020     
   1.0009664653339616E-002  0.19655872875903829     
   1.0010997586671146E-002  0.19647892438069847     
   1.0012330520002676E-002  0.19639915240383082     
   1.0013663453334206E-002  0.19631941281527981     
   1.0014996386665734E-002  0.19623970560189433     
   1.0016329319997264E-002  0.19616003075053071     
   1.0017662253328794E-002  0.19608038824805005     
   1.0018995186660322E-002  0.19600077808131722     
   1.0020328119991852E-002  0.19592120023720408     
   1.0021661053323382E-002  0.19584165470258716     
   1.0022993986654910E-002  0.19576214146434867     
   1.0024326919986440E-002  0.19568266050937536     
   1.0025659853317969E-002  0.19560321182456084     
   1.0026992786649497E-002  0.19552379539680242     
   1.0028325719981027E-002  0.19544441121300307     
   1.0029658653312557E-002  0.19536505926007217     
   1.0030991586644085E-002  0.19528573952492279     
   1.0032324519975615E-002  0.19520645199447501     
   1.0033657453307145E-002  0.19512719665565209     
   1.0034990386638675E-002  0.19504797349538575     
   1.0036323319970203E-002  0.19496878250060914     
   1.0037656253301733E-002  0.19488962365826465     
   1.0038989186633263E-002  0.19481049695529595     
   1.0040322119964791E-002  0.19473140237865599     
   1.0041655053296321E-002  0.19465233991530026     
   1.0042987986627850E-002  0.19457330955219013     
   1.0044320919959378E-002  0.19449431127629258     
   1.0045653853290908E-002  0.19441534507458089     
   1.0046986786622438E-002  0.19433641093403131     
   1.0048319719953966E-002  0.19425750884162718     
   1.0049652653285496E-002  0.19417863878435676     
   1.0050985586617026E-002  0.19409980074921349     
   1.0052318519948554E-002  0.19402099472319556     
   1.0053651453280084E-002  0.19394222069330697     
   1.0054984386611614E-002  0.19386347864655737     
   1.0056317319943144E-002  0.19378476856996052     
   1.0057650253274672E-002  0.19370609045053727     
   1.0058983186606201E-002  0.19362744427531106     
   1.0060316119937731E-002  0.19354883003131343     
   1.0061649053269259E-002  0.19347024770558044     
   1.0062981986600789E-002  0.19339169728515143
[truncated: 395,116 more chars]
