# Supplementary material for: Design of high-temperature f-block molecular nanomagnets through the control of vibration-induced spin relaxation
Source: Chem Sci. 2019 Dec 2;11(6):1593–8. doi: 10.1039/c9sc03133b (PMC7025469; doi:10.1039/c9sc03133b)
Supplement: Supplementary file 3 [file SC-011-C9SC03133B-s003.zip › SI/Orbach-mag/rates.orbach25K.out]

 time(s) mag(dless)
   4.9999999873762135E-007   4.1408117176504975     
   6.3330001257781981E-007   4.1388930457843163     
   7.6660002641801837E-007   4.1369752629474945     
   8.9990004025821693E-007   4.1350583687280933     
   1.0332000540984154E-006   4.1331423627143709     
   1.1665000679386138E-006   4.1312272444947657     
   1.2998000817788125E-006   4.1293130136579146     
   1.4331000956190110E-006   4.1273996697926441     
   1.5664001094592094E-006   4.1254872124879691     
   1.6997001232994081E-006   4.1235756413330957     
   1.8330001371396065E-006   4.1216649559174199     
   1.9663001509798050E-006   4.1197551558305312     
   2.0996001648200036E-006   4.1178462406622023     
   2.2329001786602019E-006   4.1159382100024047     
   2.3662001925004005E-006   4.1140310634412911     
   2.4995002063405992E-006   4.1121248005692124     
   2.6328002201807975E-006   4.1102194209767040     
   2.7661002340209961E-006   4.1083149242544916     
   2.8994002478611948E-006   4.1064113099934918     
   3.0327002617013930E-006   4.1045085777848112     
   3.1660002755415917E-006   4.1026067272197437     
   3.2993002893817904E-006   4.1007057578897763     
   3.4326003032219886E-006   4.0988056693865795     
   3.5659003170621873E-006   4.0969064613020185     
   3.6992003309023859E-006   4.0950081332281449     
   3.8325003447425842E-006   4.0931106847572014     
   3.9658003585827824E-006   4.0912141154816144     
   4.0991003724229815E-006   4.0893184249940058     
   4.2324003862631797E-006   4.0874236128871839     
   4.3657004001033780E-006   4.0855296787541429     
   4.4990004139435771E-006   4.0836366221880702     
   4.6323004277837753E-006   4.0817444427823375     
   4.7656004416239736E-006   4.0798531401305063     
   4.8989004554641726E-006   4.0779627138263281     
   5.0322004693043709E-006   4.0760731634637413     
   5.1655004831445691E-006   4.0741844886368739     
   5.2988004969847682E-006   4.0722966889400372     
   5.4321005108249665E-006   4.0704097639677350     
   5.5654005246651647E-006   4.0685237133146606     
   5.6987005385053638E-006   4.0666385365756899     
   5.8320005523455620E-006   4.0647542333458899     
   5.9653005661857603E-006   4.0628708032205116     
   6.0986005800259594E-006   4.0609882457950004     
   6.2319005938661576E-006   4.0591065606649819     
   6.3652006077063558E-006   4.0572257474262754     
   6.4985006215465549E-006   4.0553458056748815     
   6.6318006353867532E-006   4.0534667350069924     
   6.7651006492269514E-006   4.0515885350189835     
   6.8984006630671505E-006   4.0497112053074202     
   7.0317006769073488E-006   4.0478347454690562     
   7.1650006907475470E-006   4.0459591551008272     
   7.2983007045877461E-006   4.0440844337998625     
   7.4316007184279443E-006   4.0422105811634692     
   7.5649007322681426E-006   4.0403375967891497     
   7.6982007461083417E-006   4.0384654802745850     
   7.8315007599485390E-006   4.0365942312176504     
   7.9648007737887381E-006   4.0347238492164008     
   8.0981007876289372E-006   4.0328543338690821     
   8.2314008014691346E-006   4.0309856847741248     
   8.3647008153093337E-006   4.0291179015301433     
   8.4980008291495328E-006   4.0272509837359411     
   8.6313008429897302E-006   4.0253849309905041     
   8.7646008568299293E-006   4.0235197428930096     
   8.8979008706701284E-006   4.0216554190428155     
   9.0312008845103258E-006   4.0197919590394662     
   9.1645008983505249E-006   4.0179293624826933     
   9.2978009121907239E-006   4.0160676289724124     
   9.4311009260309213E-006   4.0142067581087275     
   9.5644009398711204E-006   4.0123467494919236     
   9.6977009537113195E-006   4.0104876027224732     
   9.8310009675515169E-006   4.0086293174010335     
   9.9643009813917160E-006   4.0067718931284473     
   1.0097600995231915E-005   4.0049153295057414     
   1.0230901009072112E-005   4.0030596261341280     
   1.0364201022912312E-005   4.0012047826150052     
   1.0497501036752511E-005   3.9993507985499530     
   1.0630801050592708E-005   3.9974976735407384     
   1.0764101064432907E-005   3.9956454071893117     
   1.0897401078273106E-005   3.9937939990978095     
   1.1030701092113304E-005   3.9919434488685495     
   1.1164001105953503E-005   3.9900937561040375     
   1.1297301119793702E-005   3.9882449204069590     
   1.1430601133633899E-005   3.9863969413801867     
   1.1563901147474098E-005   3.9845498186267796     
   1.1697201161314297E-005   3.9827035517499740     
   1.1830501175154495E-005   3.9808581403531966     
   1.1963801188994694E-005   3.9790135840400538     
   1.2097101202834893E-005   3.9771698824143371     
   1.2230401216675090E-005   3.9753270350800207     
   1.2363701230515289E-005   3.9734850416412630     
   1.2497001244355489E-005   3.9716439017024077     
   1.2630301258195686E-005   3.9698036148679781     
   1.2763601272035885E-005   3.9679641807426829     
   1.2896901285876084E-005   3.9661255989314141     
   1.3030201299716281E-005   3.9642878690392465     
   1.3163501313556481E-005   3.9624509906714382     
   1.3296801327396680E-005   3.9606149634334273     
   1.3430101341236877E-005   3.9587797869308394     
   1.3563401355077076E-005   3.9569454607694792     
   1.3696701368917275E-005   3.9551119845553369     
   1.3830001382757473E-005   3.9532793578945831     
   1.3963301396597672E-005   3.9514475803935718     
   1.4096601410437871E-005   3.9496166516588387     
   1.4229901424278068E-005   3.9477865712971041     
   1.4363201438118267E-005   3.9459573389152651     
   1.4496501451958466E-005   3.9441289541204068     
   1.4629801465798664E-005   3.9423014165197943     
   1.4763101479638863E-005   3.9404747257208754     
   1.4896401493479062E-005   3.9386488813312766     
   1.5029701507319259E-005   3.9368238829588100     
   1.5163001521159458E-005   3.9349997302114685     
   1.5296301534999658E-005   3.9331764226974242     
   1.5429601548839855E-005   3.9313539600250342     
   1.5562901562680052E-005   3.9295323418028341     
   1.5696201576520253E-005   3.9277115676395433     
   1.5829501590360450E-005   3.9258916371440602     
   1.5962801604200648E-005   3.9240725499254685     
   1.6096101618040849E-005   3.9222543055930283     
   1.6229401631881046E-005   3.9204369037561837     
   1.6362701645721243E-005   3.9186203440245571     
   1.6496001659561444E-005   3.9168046260079548     
   1.6629301673401642E-005   3.9149897493163617     
   1.6762601687241839E-005   3.9131757135599448     
   1.6895901701082040E-005   3.9113625183490517     
   1.7029201714922237E-005   3.9095501632942082     
   1.7162501728762435E-005   3.9077386480061240     
   1.7295801742602635E-005   3.9059279720956890     
   1.7429101756442833E-005   3.9041181351739689     
   1.7562401770283030E-005   3.9023091368522143     
   1.7695701784123231E-005   3.9005009767418533     
   1.7829001797963428E-005   3.8986936544544970     
   1.7962301811803626E-005   3.8968871696019329     
   1.8095601825643827E-005   3.8950815217961297     
   1.8228901839484024E-005   3.8932767106492383     
   1.8362201853324221E-005   3.8914727357735854     
   1.8495501867164422E-005   3.8896695967816801     
   1.8628801881004619E-005   3.8878672932862104     
   1.8762101894844817E-005   3.8860658249000415     
   1.8895401908685018E-005   3.8842651912362220     
   1.9028701922525215E-005   3.8824653919079770     
   1.9162001936365412E-005   3.8806664265287112     
   1.9295301950205613E-005   3.8788682947120097     
   1.9428601964045811E-005   3.8770709960716356     
   1.9561901977886008E-005   3.8752745302215290     
   1.9695201991726209E-005   3.8734788967758145     
   1.9828502005566406E-005   3.8716840953487908     
   1.9961802019406604E-005   3.8698901255549352     
   2.0095102033246804E-005   3.8680969870089044     
   2.0228402047087002E-005   3.8663046793255367     
   2.0361702060927199E-005   3.8645132021198467     
   2.0495002074767400E-005   3.8627225550070232     
   2.0628302088607597E-005   3.8609327376024396     
   2.0761602102447795E-005   3.8591437495216452     
   2.0894902116287996E-005   3.8573555903803669     
   2.1028202130128193E-005   3.8555682597945116     
   2.1161502143968390E-005   3.8537817573801596     
   2.1294802157808591E-005   3.8519960827535740     
   2.1428102171648789E-005   3.8502112355311953     
   2.1561402185488986E-005   3.8484272153296364     
   2.1694702199329187E-005   3.8466440217656954     
   2.1828002213169384E-005   3.8448616544563419     
   2.1961302227009581E-005   3.8430801130187264     
   2.2094602240849782E-005   3.8412993970701761     
   2.2227902254689980E-005   3.8395195062281942     
   2.2361202268530177E-005   3.8377404401104620     
   2.2494502282370378E-005   3.8359621983348395     
   2.2627802296210575E-005   3.8341847805193616     
   2.2761102310050773E-005   3.8324081862822390     
   2.2894402323890973E-005   3.8306324152418636     
   2.3027702337731171E-005   3.8288574670168019     
   2.3161002351571368E-005   3.8270833412257952     
   2.3294302365411569E-005   3.8253100374877640     
   2.3427602379251766E-005   3.8235375554218041     
   2.3560902393091964E-005   3.8217658946471902     
   2.3694202406932165E-005   3.8199950547833690     
   2.3827502420772362E-005   3.8182250354499661     
   2.3960802434612559E-005   3.8164558362667869     
   2.4094102448452760E-005   3.8146874568538052     
   2.4227402462292958E-005   3.8129198968311768     
   2.4360702476133155E-005   3.8111531558192313     
   2.4494002489973356E-005   3.8093872334384753     
   2.4627302503813553E-005   3.8076221293095900     
   2.4760602517653750E-005   3.8058578430534324     
   2.4893902531493951E-005   3.8040943742910369     
   2.5027202545334149E-005   3.8023317226436117     
   2.5160502559174346E-005   3.8005698877325420     
   2.5293802573014547E-005   3.7988088691793869     
   2.5427102586854744E-005   3.7970486666058809     
   2.5560402600694942E-005   3.7952892796339350     
   2.5693702614535142E-005   3.7935307078856351     
   2.5827002628375340E-005   3.7917729509832427     
   2.5960302642215537E-005   3.7900160085491903     
   2.6093602656055738E-005   3.7882598802060921     
   2.6226902669895935E-005   3.7865045655767329     
   2.6360202683736133E-005   3.7847500642840717     
   2.6493502697576334E-005   3.7829963759512442     
   2.6626802711416531E-005   3.7812435002015596     
   2.6760102725256728E-005   3.7794914366585046     
   2.6893402739096929E-005   3.7777401849457344     
   2.7026702752937127E-005   3.7759897446870840     
   2.7160002766777324E-005   3.7742401155065597     
   2.7293302780617525E-005   3.7724912970283437     
   2.7426602794457722E-005   3.7707432888767918     
   2.7559902808297919E-005   3.7689960906764339     
   2.7693202822138120E-005   3.7672497020519731     
   2.7826502835978318E-005   3.7655041226282888     
   2.7959802849818515E-005   3.7637593520304296     
   2.8093102863658716E-005   3.7620153898836226     
   2.8226402877498913E-005   3.7602722358132650     
   2.8359702891339111E-005   3.7585298894449322     
   2.8493002905179311E-005   3.7567883504043662     
   2.8626302919019509E-005   3.7550476183174903     
   2.8759602932859706E-005   3.7533076928103926     
   2.8892902946699907E-005   3.7515685735093443     
   2.9026202960540104E-005   3.7498302600407807     
   2.9159502974380302E-005   3.7480927520313148     
   2.9292802988220503E-005   3.7463560491077321     
   2.9426103002060700E-005   3.7446201508969903     
   2.9559403015900897E-005   3.7428850570262222     
   2.9692703029741098E-005   3.7411507671227278     
   2.9826003043581296E-005   3.7394172808139867     
   2.9959303057421493E-005   3.7376845977276472     
   3.0092603071261694E-005   3.7359527174915304     
   3.0225903085101891E-005   3.7342216397336294     
   3.0359203098942088E-005   3.7324913640821129     
   3.0492503112782289E-005   3.7307618901653177     
   3.0625803126622483E-005   3.7290332176117564     
   3.0759103140462684E-005   3.7273053460501107     
   3.0892403154302885E-005   3.7255782751092350     
   3.1025703168143079E-005   3.7238520044181582     
   3.1159003181983280E-005   3.7221265336060796     
   3.1292303195823480E-005   3.7204018623023654     
   3.1425603209663674E-005   3.7186779901365630     
   3.1558903223503875E-005   3.7169549167383851     
   3.1692203237344076E-005   3.7152326417377171     
   3.1825503251184270E-005   3.7135111647646157     
   3.1958803265024471E-005   3.7117904854493124     
   3.2092103278864672E-005   3.7100706034222024     
   3.2225403292704866E-005   3.7083515183138607     
   3.2358703306545066E-005   3.7066332297550275     
   3.2492003320385267E-005   3.7049157373766177     
   3.2625303334225461E-005   3.7031990408097157     
   3.2758603348065662E-005   3.7014831396855761     
   3.2891903361905863E-005   3.6997680336356256     
   3.3025203375746057E-005   3.6980537222914616     
   3.3158503389586257E-005   3.6963402052848520     
   3.3291803403426458E-005   3.6946274822477352     
   3.3425103417266652E-005   3.6929155528122179     
   3.3558403431106853E-005   3.6912044166105833     
   3.3691703444947054E-005   3.6894940732752795     
   3.3825003458787248E-005   3.6877845224389256     
   3.3958303472627449E-005   3.6860757637343129     
   3.4091603486467649E-005   3.6843677967944020     
   3.4224903500307843E-005   3.6826606212523232     
   3.4358203514148044E-005   3.6809542367413770     
   3.4491503527988245E-005   3.6792486428950344     
   3.4624803541828439E-005   3.6775438393469346     
   3.4758103555668640E-005   3.6758398257308889     
   3.4891403569508841E-005   3.6741366016808765     
   3.5024703583349035E-005   3.6724341668310476     
   3.5158003597189235E-005   3.6707325208157182     
   3.5291303611029436E-005   3.6690316632693802     
   3.5424603624869630E-005   3.6673315938266891     
   3.5557903638709831E-005   3.6656323121224728     
   3.5691203652550032E-005   3.6639338177917256     
   3.5824503666390226E-005   3.6622361104696157     
   3.5957803680230426E-005   3.6605391897914754     
   3.6091103694070627E-005   3.6588430553928086     
   3.6224403707910821E-005   3.6571477069092864     
   3.6357703721751022E-005   3.6554531439767524     
   3.6491003735591223E-005   3.6537593662312147     
   3.6624303749431417E-005   3.6520663733088505     
   3.6757603763271618E-005   3.6503741648460082     
   3.6890903777111818E-005   3.6486827404792024     
   3.7024203790952012E-005   3.6469920998451184     
   3.7157503804792213E-005   3.6453022425806081     
   3.7290803818632414E-005   3.6436131683226902     
   3.7424103832472608E-005   3.6419248767085559     
   3.7557403846312809E-005   3.6402373673755601     
   3.7690703860153010E-005   3.6385506399612293     
   3.7824003873993204E-005   3.6368646941032545     
   3.7957303887833404E-005   3.6351795294394980     
   3.8090603901673605E-005   3.6334951456079869     
   3.8223903915513799E-005   3.6318115422469184     
   3.8357203929354000E-005   3.6301287189946554     
   3.8490503943194201E-005   3.6284466754897298     
   3.8623803957034395E-005   3.6267654113708412     
   3.8757103970874596E-005   3.6250849262768541     
   3.8890403984714796E-005   3.6234052198468043     
   3.9023703998554990E-005   3.6217262917198916     
   3.9157004012395191E-005   3.6200481415354835     
   3.9290304026235392E-005   3.6183707689331155     
   3.9423604040075586E-005   3.6166941735524909     
   3.9556904053915787E-005   3.6150183550334778     
   3.9690204067755987E-005   3.6133433130161126     
   3.9823504081596181E-005   3.6116690471405977     
   3.9956804095436382E-005   3.6099955570473035     
   4.0090104109276583E-005   3.6083228423767637     
   4.0223404123116777E-005   3.6066509027696840     
   4.0356704136956978E-005   3.6049797378669322     
   4.0490004150797179E-005   3.6033093473095441     
   4.0623304164637373E-005   3.6016397307387220     
   4.0756604178477573E-005   3.5999708877958336     
   4.0889904192317774E-005   3.5983028181224133     
   4.1023204206157968E-005   3.5966355213601608     
   4.1156504219998169E-005   3.5949689971509442     
   4.1289804233838370E-005   3.5933032451367950     
   4.1423104247678564E-005   3.5916382649599119     
   4.1556404261518765E-005   3.5899740562626579     
   4.1689704275358965E-005   3.5883106186875637     
   4.1823004289199159E-005   3.5866479518773251     
   4.1956304303039360E-005   3.5849860554748028     
   4.2089604316879561E-005   3.5833249291230227     
   4.2222904330719755E-005   3.5816645724651761     
   4.2356204344559956E-005   3.5800049851446225     
   4.2489504358400156E-005   3.5783461668048817     
   4.2622804372240350E-005   3.5766881170896432     
   4.2756104386080551E-005   3.5750308356427598     
   4.2889404399920752E-005   3.5733743221082475     
   4.3022704413760946E-005   3.5717185761302903     
   4.3156004427601147E-005   3.5700635973532355     
   4.3289304441441348E-005   3.5684093854215955     
   4.3422604455281542E-005   3.5667559399800481     
   4.3555904469121742E-005   3.5651032606734328     
   4.3689204482961943E-005   3.5634513471467582     
   4.3822504496802137E-005   3.5618001990451948     
   4.3955804510642338E-005   3.5601498160140754     
   4.4089104524482539E-005   3.5585001976989039     
   4.4222404538322733E-005   3.5568513437453397     
   4.4355704552162934E-005   3.5552032537992133     
   4.4489004566003134E-005   3.5535559275065163     
   4.4622304579843328E-005   3.5519093645134046     
   4.4755604593683529E-005   3.5502635644661971     
   4.4888904607523730E-005   3.5486185270113810     
   4.5022204621363924E-005   3.5469742517956000     
   4.5155504635204125E-005   3.5453307384656685     
   4.5288804649044325E-005   3.5436879866685600     
   4.5422104662884519E-005   3.5420459960514146     
   4.5555404676724720E-005   3.5404047662615343     
   4.5688704690564921E-005   3.5387642969463844     
   4.5822004704405115E-005   3.5371245877535915     
   4.5955304718245316E-005   3.5354856383309503     
   4.6088604732085517E-005   3.5338474483264175     
   4.6221904745925711E-005   3.5322100173881101     
   4.6355204759765911E-005   3.5305733451643095     
   4.6488504773606112E-005   3.5289374313034600     
   4.6621804787446306E-005   3.5273022754541699     
   4.6755104801286507E-005   3.5256678772652101     
   4.6888404815126708E-005   3.5240342363855119     
   4.7021704828966902E-005   3.5224013524641715     
   4.7155004842807103E-005   3.5207692251504490     
   4.7288304856647303E-005   3.5191378540937630     
   4.7421604870487497E-005   3.5175072389436983     
   4.7554904884327698E-005   3.5158773793499996     
   4.7688204898167899E-005   3.5142482749625756     
   4.7821504912008093E-005   3.5126199254314949     
   4.7954804925848294E-005   3.5109923304069914     
   4.8088104939688494E-005   3.5093654895394590     
   4.8221404953528688E-005   3.5077394024794537     
   4.8354704967368889E-005   3.5061140688776948     
   4.8488004981209090E-005   3.5044894883850617     
   4.8621304995049284E-005   3.5028656606525952     
   4.8754605008889485E-005   3.5012425853315006     
   4.8887905022729686E-005   3.4996202620731434     
   4.9021205036569880E-005   3.4979986905290490     
   4.9154505050410080E-005   3.4963778703509045     
   4.9287805064250281E-005   3.4947578011905618     
   4.9421105078090475E-005   3.4931384827000320     
   4.9554405091930676E-005   3.4915199145314846     
   4.9687705105770877E-005   3.4899020963372558     
   4.9821005119611071E-005   3.4882850277698383     
   4.9954305133451272E-005   3.4866687084818886     
   5.0087605147291472E-005   3.4850531381262209     
   5.0220905161131666E-005   3.4834383163558162     
   5.0354205174971867E-005   3.4818242428238086     
   5.0487505188812068E-005   3.4802109171834990     
   5.0620805202652262E-005   3.4785983390883466     
   5.0754105216492463E-005   3.4769865081919717     
   5.0887405230332663E-005   3.4753754241481549     
   5.1020705244172857E-005   3.4737650866108356     
   5.1154005258013058E-005   3.4721554952341154     
   5.1287305271853259E-005   3.4705466496722579     
   5.1420605285693453E-005   3.4689385495796823     
   5.1553905299533654E-005   3.4673311946109715     
   5.1687205313373855E-005   3.4657245844208679     
   5.1820505327214049E-005   3.4641187186642721     
   5.1953805341054249E-005   3.4625135969962475     
   5.2087105354894450E-005   3.4609092190720139     
   5.2220405368734644E-005   3.4593055845469549     
   5.2353705382574845E-005   3.4577026930766097     
   5.2487005396415046E-005   3.4561005443166799     
   5.2620305410255240E-005   3.4544991379230257     
   5.2753605424095441E-005   3.4528984735516648     
   5.2886905437935641E-005   3.4512985508587786     
   5.3020205451775835E-005   3.4496993695007059     
   5.3153505465616036E-005   3.4481009291339424     
   5.3286805479456237E-005   3.4465032294151445     
   5.3420105493296431E-005   3.4449062700011295     
   5.3553405507136632E-005   3.4433100505488725     
   5.3686705520976832E-005   3.4417145707155066     
   5.3820005534817026E-005   3.4401198301583245     
   5.3953305548657227E-005   3.4385258285347771     
   5.4086605562497428E-005   3.4369325655024756     
   5.4219905576337622E-005   3.4353400407191881     
   5.4353205590177823E-005   3.4337482538428432     
   5.4486505604018024E-005   3.4321572045315252     
   5.4619805617858218E-005   3.4305668924434785     
   5.4753105631698418E-005   3.4289773172371079     
   5.4886405645538619E-005   3.4273884785709727     
   5.5019705659378813E-005   3.4258003761037923     
   5.5153005673219014E-005   3.4242130094944430     
   5.5286305687059215E-005   3.4226263784019628     
   5.5419605700899409E-005   3.4210404824855414     
   5.5552905714739610E-005   3.4194553214045333     
   5.5686205728579810E-005   3.4178708948184475     
   5.5819505742420004E-005   3.4162872023869499     
   5.5952805756260205E-005   3.4147042437698638     
   5.6086105770100406E-005   3.4131220186271745     
   5.6219405783940600E-005   3.4115405266190177     
   5.6352705797780801E-005   3.4099597674056947     
   5.6486005811621001E-005   3.4083797406476579     
   5.6619305825461195E-005   3.4068004460055197     
   5.6752605839301396E-005   3.4052218831400500     
   5.6885905853141597E-005   3.4036440517121744     
   5.7019205866981791E-005   3.4020669513829751     
   5.7152505880821992E-005   3.4004905818136963     
   5.7285805894662193E-005   3.3989149426657326     
   5.7419105908502387E-005   3.3973400336006390     
   5.7552405922342587E-005   3.3957658542801270     
   5.7685705936182788E-005   3.3941924043660645     
   5.7819005950022982E-005   3.3926196835204774     
   5.7952305963863183E-005   3.3910476914055447     
   5.8085605977703384E-005   3.3894764276836065     
   5.8218905991543578E-005   3.3879058920171552     
   5.8352206005383779E-005   3.3863360840688417     
   5.8485506019223979E-005   3.3847670035014752     
   5.8618806033064173E-005   3.3831986499780156     
   5.8752106046904374E-005   3.3816310231615838     
   5.8885406060744575E-005   3.3800641227154560     
   5.9018706074584769E-005   3.3784979483030639     
   5.9152006088424970E-005   3.3769324995879928     
   5.9285306102265170E-005   3.3753677762339866     
   5.9418606116105364E-005   3.3738037779049463     
   5.9551906129945565E-005   3.3722405042649259     
   5.9685206143785766E-005   3.3706779549781358     
   5.9818506157625960E-005   3.3691161297089405     
   5.9951806171466161E-005   3.3675550281218634     
   6.0085106185306362E-005   3.3659946498815820     
   6.0218406199146556E-005   3.3644349946529264     
   6.0351706212986756E-005   3.3628760621008884     
   6.0485006226826957E-005   3.3613178518906062     
   6.0618306240667151E-005   3.3597603636873821     
   6.0751606254507352E-005   3.3582035971566668     
   6.0884906268347553E-005   3.3566475519640688     
   6.1018206282187747E-005   3.3550922277753519     
   6.1151506296027954E-005   3.3535376242564339     
   6.1284806309868148E-005   3.3519837410733890     
   6.1418106323708342E-005   3.3504305778924430     
   6.1551406337548536E-005   3.3488781343799778     
   6.1684706351388744E-005   3.3473264102025322     
   6.1818006365228938E-005   3.3457754050267958     
   6.1951306379069132E-005   3.3442251185196148     
   6.2084606392909339E-005   3.3426755503479897     
   6.2217906406749533E-005   3.3411267001790761     
   6.2351206420589727E-005   3.3395785676801801     
   6.2484506434429935E-005   3.3380311525187656     
   6.2617806448270129E-005   3.3364844543624499     
   6.2751106462110323E-005   3.3349384728790041     
   6.2884406475950531E-005   3.3333932077363535     
   6.3017706489790725E-005   3.3318486586025746     
   6.3151006503630919E-005   3.3303048251459035     
   6.3284306517471126E-005   3.3287617070347228     
   6.3417606531311320E-005   3.3272193039375746     
   6.3550906545151514E-005   3.3256776155231509     
   6.3684206558991722E-005   3.3241366414603002     
   6.3817506572831916E-005   3.3225963814180219     
   6.3950806586672110E-005   3.3210568350654710     
   6.4084106600512317E-005   3.3195180020719524     
   6.4217406614352511E-005   3.3179798821069295     
   6.4350706628192705E-005   3.3164424748400139     
   6.4484006642032913E-005   3.3149057799409718     
   6.4617306655873107E-005   3.3133697970797247     
   6.4750606669713301E-005   3.3118345259263426     
   6.4883906683553508E-005   3.3102999661510526     
   6.5017206697393702E-005   3.3087661174242324     
   6.5150506711233896E-005   3.3072329794164150     
   6.5283806725074104E-005   3.3057005517982812     
   6.5417106738914298E-005   3.3041688342406679     
   6.5550406752754492E-005   3.3026378264145650     
   6.5683706766594700E-005   3.3011075279911131     
   6.5817006780434894E-005   3.2995779386416042     
   6.5950306794275088E-005   3.2980490580374862     
   6.6083606808115295E-005   3.2965208858503567     
   6.6216906821955489E-005   3.2949934217519652     
   6.6350206835795683E-005   3.2934666654142157     
   6.6483506849635891E-005   3.2919406165091609     
   6.6616806863476085E-005   3.2904152747090079     
   6.6750106877316279E-005   3.2888906396861151     
   6.6883406891156486E-005   3.2873667111129921     
   6.7016706904996680E-005   3.2858434886623020     
   6.7150006918836874E-005   3.2843209720068565     
   6.7283306932677082E-005   3.2827991608196210     
   6.7416606946517276E-005   3.2812780547737130     
   6.7549906960357470E-005   3.2797576535424002     
   6.7683206974197677E-005   3.2782379567991016     
   6.7816506988037871E-005   3.2767189642173893     
   6.7949807001878066E-005   3.2752006754709835     
   6.8083107015718273E-005   3.2736830902337588     
   6.8216407029558467E-005   3.2721662081797400     
   6.8349707043398661E-005   3.2706500289830998     
   6.8483007057238869E-005   3.2691345523181679     
   6.8616307071079063E-005   3.2676197778594198     
   6.8749607084919257E-005   3.2661057052814826     
   6.8882907098759464E-005   3.2645923342591368     
   6.9016207112599658E-005   3.2630796644673126     
   6.9149507126439852E-005   3.2615676955810895     
   6.9282807140280060E-005   3.2600564272756967     
   6.9416107154120254E-005   3.2585458592265168     
   6.9549407167960448E-005   3.2570359911090812     
   6.9682707181800655E-005   3.2555268225990721     
   6.9816007195640849E-005   3.2540183533723215     
   6.9949307209481043E-005   3.2525105831048129     
   7.0082607223321251E-005   3.2510035114726770     
   7.0215907237161445E-005   3.2494971381521962     
   7.0349207251001639E-005   3.2479914628198054     
   7.0482507264841846E-005   3.2464864851520856     
   7.0615807278682040E-005   3.2449822048257704     
   7.0749107292522235E-005   3.2434786215177422     
   7.0882407306362442E-005   3.2419757349050293     
   7.1015707320202636E-005   3.2404735446648183     
   7.1149007334042830E-005   3.2389720504744370     
   7.1282307347883038E-005   3.2374712520113689     
   7.1415607361723232E-005   3.2359711489532419     
   7.1548907375563426E-005   3.2344717409778352     
   7.1682207389403633E-005   3.2329730277630788     
   7.1815507403243827E-005   3.2314750089870508     
   7.1948807417084021E-005   3.2299776843279777     
   7.2082107430924229E-005   3.2284810534642356     
   7.2215407444764423E-005   3.2269851160743510     
   7.2348707458604617E-005   3.2254898718369973     
   7.2482007472444824E-005   3.2239953204309972     
   7.2615307486285018E-005   3.2225014615353245     
   7.2748607500125212E-005   3.2210082948290983     
   7.2881907513965420E-005   3.2195158199915888     
   7.3015207527805614E-005   3.2180240367022130     
   7.3148507541645808E-005   3.2165329446405395     
   7.3281807555486015E-005   3.2150425434862817     
   7.3415107569326210E-005   3.2135528329193033     
   7.3548407583166404E-005   3.2120638126196153     
   7.3681707597006611E-005   3.2105754822673793     
   7.3815007610846805E-005   3.2090878415429027     
   7.3948307624686999E-005   3.2076008901266433     
   7.4081607638527207E-005   3.2061146276992027     
   7.4214907652367401E-005   3.2046290539413369     
   7.4348207666207595E-005   3.2031441685339432     
   7.4481507680047802E-005   3.2016599711580724     
   7.4614807693887996E-005   3.2001764614949169     
   7.4748107707728190E-005   3.1986936392258238     
   7.4881407721568398E-005   3.1972115040322842     
   7.5014707735408592E-005   3.1957300555959351     
   7.5148007749248786E-005   3.1942492935985651     
   7.5281307763088993E-005   3.1927692177221068     
   7.5414607776929187E-005   3.1912898276486428     
   7.5547907790769381E-005   3.1898111230604012     
   7.5681207804609589E-005   3.1883331036397560     
   7.5814507818449783E-005   3.1868557690692323     
   7.5947807832289977E-005   3.1853791190315000     
   7.6081107846130185E-005   3.1839031532093753     
   7.6214407859970379E-005   3.1824278712858232     
   7.6347707873810573E-005   3.1809532729439556     
   7.6481007887650780E-005   3.1794793578670282     
   7.6614307901490974E-005   3.1780061257384475     
   7.6747607915331168E-005   3.1765335762417632     
   7.6880907929171376E-005   3.1750617090606759     
   7.7014207943011570E-005   3.1735905238790281     
   7.7147507956851764E-005   3.1721200203808113     
   7.7280807970691971E-005   3.1706501982501623     
   7.7414107984532165E-005   3.1691810571713650     
   7.7547407998372359E-005   3.1677125968288506     
   7.7680708012212567E-005   3.1662448169071946     
   7.7814008026052761E-005   3.1647777170911198     
   7.7947308039892955E-005   3.1633112970654955     
   7.8080608053733162E-005   3.1618455565153338     
   7.8213908067573356E-005   3.1603804951257981     
   7.8347208081413550E-005   3.1589161125821930     
   7.8480508095253758E-005   3.1574524085699718     
   7.8613808109093952E-005   3.1559893827747314     
   7.8747108122934146E-005   3.1545270348822161     
   7.8880408136774354E-005   3.1530653645783158     
   7.9013708150614548E-005   3.1516043715490634     
   7.9147008164454742E-005   3.1501440554806410     
   7.9280308178294949E-005   3.1486844160593734     
   7.9413608192135143E-005   3.1472254529717327     
   7.9546908205975337E-005   3.1457671659043336     
   7.9680208219815545E-005   3.1443095545439386     
   7.9813508233655739E-005   3.1428526185774537     
   7.9946808247495933E-005   3.1413963576919328     
   8.0080108261336140E-005   3.1399407715745702     
   8.0213408275176334E-005   3.1384858599127079     
   8.0346708289016528E-005   3.1370316223938333     
   8.0480008302856736E-005   3.1355780587055784     
   8.0613308316696930E-005   3.1341251685357170     
   8.0746608330537124E-005   3.1326729515721716     
   8.0879908344377331E-005   3.1312214075030078     
   8.1013208358217525E-005   3.1297705360164341     
   8.1146508372057719E-005   3.1283203368008072     
   8.1279808385897927E-005   3.1268708095446227     
   8.1413108399738121E-005   3.1254219539365264     
   8.1546408413578315E-005   3.1239737696653034     
   8.1679708427418523E-005   3.1225262564198877     
   8.1813008441258717E-005   3.1210794138893538     
   8.1946308455098911E-005   3.1196332417629216     
   8.2079608468939118E-005   3.1181877397299558     
   8.2212908482779312E-005   3.1167429074799617     
   8.2346208496619506E-005   3.1152987447025944     
   8.2479508510459714E-005   3.1138552510876454     
   8.2612808524299908E-005   3.1124124263250565     
   8.2746108538140102E-005   3.1109702701049105     
   8.2879408551980309E-005   3.1095287821174331     
   8.3012708565820503E-005   3.1080879620529944     
   8.3146008579660697E-005   3.1066478096021064     
   8.3279308593500905E-005   3.1052083244554294     
   8.3412608607341099E-005   3.1037695063037618     
   8.3545908621181293E-005   3.1023313548380447     
   8.3679208635021500E-005   3.1008938697493673     
   8.3812508648861694E-005   3.0994570507289576     
   8.3945808662701888E-005   3.0980208974681913     
   8.4079108676542096E-005   3.0965854096585819     
   8.4212408690382290E-005   3.0951505869917892     
   8.4345708704222484E-005   3.0937164291596151     
   8.4479008718062692E-005   3.0922829358540027     
   8.4612308731902886E-005   3.0908501067670411     
   8.4745608745743080E-005   3.0894179415909573     
   8.4878908759583287E-005   3.0879864400181258     
   8.5012208773423481E-005   3.0865556017410620     
   8.5145508787263675E-005   3.0851254264524237     
   8.5278808801103883E-005   3.0836959138450086     
   8.5412108814944077E-005   3.0822670636117597     
   8.5545408828784271E-005   3.0808388754457634     
   8.5678708842624478E-005   3.0794113490402428     
   8.5812008856464672E-005   3.0779844840885713     
   8.5945308870304866E-005   3.0765582802842579     
   8.6078608884145074E-005   3.0751327373209536     
   8.6211908897985268E-005   3.0737078548924561     
   8.6345208911825462E-005   3.0722836326927006     
   8.6478508925665669E-005   3.0708600704157667     
   8.6611808939505863E-005   3.0694371677558743     
   8.6745108953346057E-005   3.0680149244073851     
   8.6878408967186265E-005   3.0665933400648036     
   8.7011708981026459E-005   3.0651724144227743     
   8.7145008994866653E-005   3.0637521471760842     
   8.7278309008706861E-005   3.0623325380196622     
   8.7411609022547055E-005   3.0609135866485775     
   8.7544909036387249E-005   3.0594952927580388     
   8.7678209050227456E-005   3.0580776560434000     
   8.7811509064067650E-005   3.0566606762001540     
   8.7944809077907844E-005   3.0552443529239359     
   8.8078109091748052E-005   3.0538286859105206     
   8.8211409105588246E-005   3.0524136748558237     
   8.8344709119428440E-005   3.0509993194559022     
   8.8478009133268647E-005   3.0495856194069546     
   8.8611309147108841E-005   3.0481725744053212     
   8.8744609160949035E-005   3.0467601841474785     
   8.8877909174789243E-005   3.0453484483300470     
   8.9011209188629437E-005   3.0439373666497898     
   8.9144509202469631E-005   3.0425269388036069     
   8.9277809216309838E-005   3.0411171644885391     
   8.9411109230150032E-005   3.0397080434017703     
   8.9544409243990226E-005   3.0382995752406203     
   8.9677709257830434E-005   3.0368917597025531     
   8.9811009271670628E-005   3.0354845964851722     
   8.9944309285510822E-005   3.0340780852862181     
   9.0077609299351030E-005   3.0326722258035765     
   9.0210909313191224E-005   3.0312670177352690     
   9.0344209327031418E-005   3.0298624607794582     
   9.0477509340871625E-005   3.0284585546344465     
   9.0610809354711819E-005   3.0270552989986776     
   9.0744109368552013E-005   3.0256526935707346     
   9.0877409382392221E-005   3.0242507380493353     
   9.1010709396232415E-005   3.0228494321333450     
   9.1144009410072609E-005   3.0214487755217636     
   9.1277309423912816E-005   3.0200487679137318     
   9.1410609437753010E-005   3.0186494090085283     
   9.1543909451593204E-005   3.0172506985055736     
   9.1677209465433412E-005   3.0158526361044262     
   9.1810509479273606E-005   3.0144552215047828     
   9.1943809493113800E-005   3.0130584544064809     
   9.2077109506954007E-005   3.0116623345094959     
   9.2210409520794201E-005   3.0102668615139447     
   9.2343709534634395E-005   3.0088720351200782     
   9.2477009548474603E-005   3.0074778550282928     
   9.2610309562314797E-005   3.0060843209391175     
   9.2743609576154991E-005   3.0046914325532228     
   9.2876909589995199E-005   3.0032991895714183     
   9.3010209603835393E-005   3.0019075916946529     
   9.3143509617675587E-005   3.0005166386240099     
   9.3276809631515794E-005   2.9991263300607169     
   9.3410109645355988E-005   2.9977366657061366     
   9.3543409659196182E-005   2.9963476452617708     
   9.3676709673036390E-005   2.9949592684292585     
   9.3810009686876584E-005   2.9935715349103780     
   9.3943309700716778E-005   2.9921844444070462     
   9.4076609714556985E-005   2.9907979966213167     
   9.4209909728397179E-005   2.9894121912553819     
   9.4343209742237373E-005   2.9880270280115737     
   9.4476509756077581E-005   2.9866425065923607     
   9.4609809769917775E-005   2.9852586267003476     
   9.4743109783757969E-005   2.9838753880382791     
   9.4876409797598176E-005   2.9824927903090379     
   9.5009709811438370E-005   2.9811108332156429     
   9.5143009825278564E-005   2.9797295164612501     
   9.5276309839118772E-005   2.9783488397491564     
   9.5409609852958966E-005   2.9769688027827916     
   9.5542909866799160E-005   2.9755894052657270     
   9.5676209880639368E-005   2.9742106469016689     
   9.5809509894479562E-005   2.9728325273944622     
   9.5942809908319756E-005   2.9714550464480864     
   9.6076109922159963E-005   2.9700782037666618     
   9.6209409936000157E-005   2.9687019990544439     
   9.6342709949840351E-005   2.9673264320158257     
   9.6476009963680559E-005   2.9659515023553364     
   9.6609309977520753E-005   2.9645772097776413     
   9.6742609991360947E-005   2.9632035539875474     
   9.6875910005201154E-005   2.9618305346899900     
   9.7009210019041348E-005   2.9604581515900503     
   9.7142510032881542E-005   2.9590864043929406     
   9.7275810046721750E-005   2.9577152928040102     
   9.7409110060561944E-005   2.9563448165287465     
   9.7542410074402138E-005   2.9549749752727741     
   9.7675710088242345E-005   2.9536057687418493     
   9.7809010102082539E-005   2.9522371966418697     
   9.7942310115922733E-005   2.9508692586788694     
   9.8075610129762941E-005   2.9495019545590151     
   9.8208910143603135E-005   2.9481352839886097     
   9.8342210157443329E-005   2.9467692466740956     
   9.8475510171283537E-005   2.9454038423220505     
   9.8608810185123731E-005   2.9440390706391852     
   9.8742110198963925E-005   2.9426749313323501     
   9.8875410212804132E-005   2.9413114241085276     
   9.9008710226644326E-005   2.9399485486748387     
   9.9142010240484520E-005   2.9385863047385397     
   9.9275310254324728E-005   2.9372246920070206     
   9.9408610268164922E-005   2.9358637101878107     
   9.9541910282005116E-005   2.9345033589885707     
   9.9675210295845323E-005   2.9331436381170994     
   9.9808510309685517E-005   2.9317845472813295     
   9.9941810323525711E-005   2.9304260861893319     
   1.0007511033736592E-004   2.9290682545493083     
   1.0020841035120611E-004   2.9277110520695988     
   1.0034171036504631E-004   2.9263544784586779     
   1.0047501037888651E-004   2.9249985334251543     
   1.0060831039272671E-004   2.9236432166777737     
   1.0074161040656690E-004   2.9222885279254154     
   1.0087491042040711E-004   2.9209344668770925     
   1.0100821043424730E-004   2.9195810332419554     
   1.0114151044808750E-004   2.9182282267292878     
   1.0127481046192771E-004   2.9168760470485084     
   1.0140811047576790E-004   2.9155244939091700     
   1.0154141048960809E-004   2.9141735670209590     
   1.0167471050344830E-004   2.9128232660937017     
   1.0180801051728850E-004   2.9114735908373519     
   1.0194131053112869E-004   2.9101245409620020     
   1.0207461054496890E-004   2.9087761161778762     
   1.0220791055880909E-004   2.9074283161953369     
   1.0234121057264928E-004   2.9060811407248752     
   1.0247451058648949E-004   2.9047345894771204     
   1.0260781060032969E-004   2.9033886621628366     
   1.0274111061416988E-004   2.9020433584929171     
   1.0287441062801009E-004   2.9006986781783937     
   1.0300771064185028E-004   2.8993546209304304     
   1.0314101065569048E-004   2.8980111864603244     
   1.0327431066953068E-004   2.8966683744795096     
   1.0340761068337088E-004   2.8953261846995488     
   1.0354091069721107E-004   2.8939846168321433     
   1.0367421071105128E-004   2.8926436705891243     
   1.0380751072489147E-004   2.8913033456824588     
   1.0394081073873167E-004   2.8899636418242456     
   1.0407411075257187E-004   2.8886245587267187     
   1.0420741076641207E-004   2.8872860961022440     
   1.0434071078025226E-004   2.8859482536633210     
   1.0447401079409247E-004   2.8846110311225837     
   1.0460731080793266E-004   2.8832744281927964     
   1.0474061082177286E-004   2.8819384445868605     
   1.0487391083561307E-004   2.8806030800178060     
   1.0500721084945326E-004   2.8792683341987999     
   1.0514051086329345E-004   2.8779342068431379     
   1.0527381087713366E-004   2.8766006976642529     
   1.0540711089097386E-004   2.8752678063757076     
   1.0554041090481405E-004   2.8739355326911995     
   1.0567371091865426E-004   2.8726038763245567     
   1.0580701093249445E-004   2.8712728369897413     
   1.0594031094633464E-004   2.8699424144008474     
   1.0607361096017485E-004   2.8686126082721013     
   1.0620691097401505E-004   2.8672834183178617     
   1.0634021098785524E-004   2.8659548442526224     
   1.0647351100169545E-004   2.8646268857910053     
   1.0660681101553564E-004   2.8632995426477650     
   1.0674011102937584E-004   2.8619728145377921     
   1.0687341104321604E-004   2.8606467011761056     
   1.0700671105705624E-004   2.8593212022778589     
   1.0714001107089643E-004   2.8579963175583347     
   1.0727331108473664E-004   2.8566720467329509     
   1.0740661109857683E-004   2.8553483895172538     
   1.0753991111241703E-004   2.8540253456269253     
   1.0767321112625723E-004   2.8527029147777756     
   1.0780651114009743E-004   2.8513810966857482     
   1.0793981115393762E-004   2.8500598910669179     
   1.0807311116777783E-004   2.8487392976374903     
   1.0820641118161802E-004   2.8474193161138066     
   1.0833971119545822E-004   2.8460999462123318     
   1.0847301120929843E-004   2.8447811876496707     
   1.0860631122313862E-004   2.8434630401425531     
   1.0873961123697881E-004   2.8421455034078429     
   1.0887291125081902E-004   2.8408285771625343     
   1.0900621126465922E-004   2.8395122611237538     
   1.0913951127849941E-004   2.8381965550087576     
   1.0927281129233962E-004   2.8368814585349336     
   1.0940611130617981E-004   2.8355669714198006     
   1.0953941132002001E-004   2.8342530933810068     
   1.0967271133386021E-004   2.8329398241363344     
   1.0980601134770041E-004   2.8316271634036951     
   1.0993931136154060E-004   2.8303151109011284     
   1.1007261137538081E-004   2.8290036663468090     
   1.1020591138922100E-004   2.8276928294590391     
   1.1033921140306120E-004   2.8263825999562524     
   1.1047251141690140E-004   2.8250729775570136     
   1.1060581143074160E-004   2.8237639619800170     
   1.1073911144458179E-004   2.8224555529440871     
   1.1087241145842200E-004   2.8211477501681794     
   1.1100571147226219E-004   2.8198405533713777     
   1.1113901148610239E-004   2.8185339622729009     
   1.1127231149994259E-004   2.8172279765920916     
   1.1140561151378279E-004   2.8159225960484267     
   1.1153891152762298E-004   2.8146178203615122     
   1.1167221154146319E-004   2.8133136492510840     
   1.1180551155530338E-004   2.8120100824370051     
   1.1193881156914358E-004   2.8107071196392739     
   1.1207211158298379E-004   2.8094047605780141     
   1.1220541159682398E-004   2.8081030049734794     
   1.1233871161066417E-004   2.8068018525460561     
   1.1247201162450438E-004   2.8055013030162570     
   1.1260531163834458E-004   2.8042013561047252     
   1.1273861165218477E-004   2.8029020115322334     
   1.1287191166602498E-004   2.8016032690196844     
   1.1300521167986517E-004   2.8003051282881106     
   1.1313851169370537E-004   2.7990075890586712     
   1.1327181170754557E-004   2.7977106510526570     
   1.1340511172138577E-004   2.7964143139914865     
   1.1353841173522596E-004   2.7951185775967096     
   1.1367171174906617E-004   2.7938234415900012     
   1.1380501176290636E-004   2.7925289056931675     
   1.1393831177674656E-004   2.7912349696281469     
   1.1407161179058676E-004   2.7899416331169995     
   1.1420491180442696E-004   2.7886488958819196     
   1.1433821181826715E-004   2.7873567576452296     
   1.1447151183210736E-004   2.7860652181293779     
   1.1460481184594755E-004   2.7847742770569441     
   1.1473811185978775E-004   2.7834839341506354     
   1.1487141187362796E-004   2.7821941891332873     
   1.1500471188746815E-004   2.7809050417278658     
   1.1513801190130834E-004   2.7796164916574608     
   1.1527131191514855E-004   2.7783285386452938     
   1.1540461192898874E-004   2.7770411824147141     
   1.1553791194282894E-004   2.7757544226892001     
   1.1567121195666915E-004   2.7744682591923557     
   1.1580451197050934E-004   2.7731826916479148     
   1.1593781198434953E-004   2.7718977197797394     
   1.1607111199818974E-004   2.7706133433118194     
   1.1620441201202994E-004   2.7693295619682701     
   1.1633771202587013E-004   2.7680463754733382     
   1.1647101203971034E-004   2.7667637835513972     
   1.1660431205355053E-004   2.7654817859269460     
   1.1673761206739073E-004   2.7642003823246131     
   1.1687091208123093E-004   2.7629195724691571     
   1.1700421209507113E-004   2.7616393560854577     
   1.1713751210891132E-004   2.7603597328985288     
   1.1727081212275153E-004   2.7590807026335060     
   1.1740411213659172E-004   2.7578022650156582     
   1.1753741215043192E-004   2.7565244197703764     
   1.1767071216427212E-004   2.7552471666231799     
   1.1780401217811232E-004   2.7539705052997183     
   1.1793731219195251E-004   2.7526944355257656     
   1.1807061220579272E-004   2.7514189570272234     
   1.1820391221963291E-004   2.7501440695301183     
   1.1833721223347311E-004   2.7488697727606080     
   1.1847051224731332E-004   2.7475960664449746     
   1.1860381226115351E-004   2.7463229503096271     
   1.1873711227499370E-004   2.7450504240811022     
   1.1887041228883391E-004   2.7437784874860611     
   1.1900371230267410E-004   2.7425071402512953     
   1.1913701231651430E-004   2.7412363821037187     
   1.1927031233035451E-004   2.7399662127703746     
   1.1940361234419470E-004   2.7386966319784336     
   1.1953691235803489E-004   2.7374276394551886     
   1.1967021237187510E-004   2.7361592349280621     
   1.1980351238571530E-004   2.7348914181246045     
   1.1993681239955549E-004   2.7336241887724868     
   1.2007011241339570E-004   2.7323575465995114     
   1.2020341242723589E-004   2.7310914913336046     
   1.2033671244107609E-004   2.7298260227028188     
   1.2047001245491629E-004   2.7285611404353327     
   1.2060331246875649E-004   2.7272968442594512     
   1.2073661248259668E-004   2.7260331339036057     
   1.2086991249643689E-004   2.7247700090963520     
   1.2100321251027708E-004   2.7235074695663721     
   1.2113651252411728E-004   2.7222455150424727     
   1.2126981253795748E-004   2.7209841452535892     
   1.2140311255179768E-004   2.7197233599287798     
   1.2153641256563787E-004   2.7184631587972290     
   1.2166971257947808E-004   2.7172035415882476     
   1.2180301259331827E-004   2.7159445080312721     
   1.2193631260715847E-004   2.7146860578558605     
   1.2206961262099868E-004   2.7134281907917019     
   1.2220291263483887E-004   2.7121709065686073     
   1.2233621264867906E-004   2.7109142049165125     
   1.2246951266251926E-004   2.7096580855654797     
   1.2260281267635945E-004   2.7084025482456964     
   1.2273611269019967E-004   2.7071475926874733     
   1.2286941270403987E-004   2.7058932186212479     
   1.2300271271788006E-004   2.7046394257775828     
   1.2313601273172025E-004   2.7033862138871645     
   1.2326931274556045E-004   2.7021335826808035     
   1.2340261275940064E-004   2.7008815318894377     
   1.2353591277324086E-004   2.6996300612441257     
   1.2366921278708106E-004   2.6983791704760534     
   1.2380251280092125E-004   2.6971288593165337     
   1.2393581281476145E-004   2.6958791274969975     
   1.2406911282860164E-004   2.6946299747490055     
   1.2420241284244183E-004   2.6933814008042392     
   1.2433571285628205E-004   2.6921334053945092     
   1.2446901287012225E-004   2.6908859882517460     
   1.2460231288396244E-004   2.6896391491080065     
   1.2473561289780264E-004   2.6883928876954695     
   1.2486891291164283E-004   2.6871472037464392     
   1.2500221292548302E-004   2.6859020969933467     
   1.2513551293932325E-004   2.6846575671687423     
   1.2526881295316344E-004   2.6834136140053038     
   1.2540211296700363E-004   2.6821702372358289     
   1.2553541298084383E-004   2.6809274365932438     
   1.2566871299468402E-004   2.6796852118105958     
   1.2580201300852422E-004   2.6784435626210570     
   1.2593531302236444E-004   2.6772024887579198     
   1.2606861303620463E-004   2.6759619899546068     
   1.2620191305004483E-004   2.6747220659446578     
   1.2633521306388502E-004   2.6734827164617383     
   1.2646851307772521E-004   2.6722439412396386     
   1.2660181309156541E-004   2.6710057400122698     
   1.2673511310540563E-004   2.6697681125136690     
   1.2686841311924582E-004   2.6685310584779947     
   1.2700171313308602E-004   2.6672945776395287     
   1.2713501314692621E-004   2.6660586697326756     
   1.2726831316076640E-004   2.6648233344919654     
   1.2740161317460660E-004   2.6635885716520487     
   1.2753491318844682E-004   2.6623543809476997     
   1.2766821320228701E-004   2.6611207621138142     
   1.2780151321612721E-004   2.6598877148854156     
   1.2793481322996740E-004   2.6586552389976439     
   1.2806811324380760E-004   2.6574233341857658     
   1.2820141325764779E-004   2.6561920001851673     
   1.2833471327148801E-004   2.6549612367313631     
   1.2846801328532820E-004   2.6537310435599841     
   1.2860131329916840E-004   2.6525014204067876     
   1.2873461331300859E-004   2.6512723670076483     
   1.2886791332684879E-004   2.6500438830985704     
   1.2900121334068898E-004   2.6488159684156760     
   1.2913451335452920E-004   2.6475886226952099     
   1.2926781336836940E-004   2.6463618456735403     
   1.2940111338220959E-004   2.6451356370871570     
   1.2953441339604978E-004   2.6439099966726700     
   1.2966771340988998E-004   2.6426849241668151     
   1.2980101342373017E-004   2.6414604193064468     
   1.2993431343757039E-004   2.6402364818285435     
   1.3006761345141059E-004   2.6390131114702031     
   1.3020091346525078E-004   2.6377903079686500     
   1.3033421347909097E-004   2.6365680710612245     
   1.3046751349293117E-004   2.6353464004853948     
   1.3060081350677136E-004   2.6341252959787429     
   1.3073411352061158E-004   2.6329047572789803     
   1.3086741353445178E-004   2.6316847841239355     
   1.3100071354829197E-004   2.6304653762515597     
   1.3113401356213217E-004   2.6292465333999249     
   1.3126731357597236E-004   2.6280282553072256     
   1.3140061358981255E-004   2.6268105417117766     
   1.3153391360365278E-004   2.6255933923520152     
   1.3166721361749297E-004   2.6243768069664983     
   1.3180051363133316E-004   2.6231607852939041     
   1.3193381364517336E-004   2.6219453270730337     
   1.3206711365901355E-004   2.6207304320428078     
   1.3220041367285375E-004   2.6195160999422669     
   1.3233371368669397E-004   2.6183023305105748     
   1.3246701370053416E-004   2.6170891234870166     
   1.3260031371437435E-004   2.6158764786109940     
   1.3273361372821455E-004   2.6146643956220350     
   1.3286691374205474E-004   2.6134528742597825     
   1.3300021375589494E-004   2.6122419142640063     
   1.3313351376973516E-004   2.6110315153745898     
   1.3326681378357535E-004   2.6098216773315435     
   1.3340011379741555E-004   2.6086123998749948     
   1.3353341381125574E-004   2.6074036827451916     
   1.3366671382509593E-004   2.6061955256825038     
   1.3380001383893613E-004   2.6049879284274198     
   1.3393331385277635E-004   2.6037808907205493     
   1.3406661386661654E-004   2.6025744123026215     
   1.3419991388045674E-004   2.6013684929144860     
   1.3433321389429693E-004   2.6001631322971144     
   1.3446651390813712E-004   2.5989583301915946     
   1.3459981392197732E-004   2.5977540863391373     
   1.3473311393581754E-004   2.5965504004810720     
   1.3486641394965773E-004   2.5953472723588491     
   1.3499971396349793E-004   2.5941447017140358     
   1.3513301397733812E-004   2.5929426882883240     
   1.3526631399117832E-004   2.5917412318235198     
   1.3539961400501851E-004   2.5905403320615541     
   1.3553291401885873E-004   2.5893399887444728     
   1.3566621403269892E-004   2.5881402016144448     
   1.3579951404653912E-004   2.5869409704137576     
   1.3593281406037931E-004   2.5857422948848172     
   1.3606611407421951E-004   2.5845441747701488     
   1.3619941408805970E-004   2.5833466098123976     
   1.3633271410189992E-004   2.5821495997543282     
   1.3646601411574012E-004   2.5809531443388241     
   1.3659931412958031E-004   2.5797572433088884     
   1.3673261414342050E-004   2.5785618964076420     
   1.3686591415726070E-004   2.5773671033783265     
   1.3699921417110089E-004   2.5761728639643011     
   1.3713251418494111E-004   2.5749791779090447     
   1.3726581419878131E-004   2.5737860449561545     
   1.3739911421262150E-004   2.5725934648493483     
   1.3753241422646170E-004   2.5714014373324590     
   1.3766571424030189E-004   2.5702099621494430     
   1.3779901425414208E-004   2.5690190390443699     
   1.3793231426798230E-004   2.5678286677614315     
   1.3806561428182250E-004   2.5666388480449385     
   1.3819891429566269E-004   2.5654495796393184     
   1.3833221430950289E-004   2.5642608622891174     
   1.3846551432334308E-004   2.5630726957390002     
   1.3859881433718327E-004   2.5618850797337509     
   1.3873211435102350E-004   2.5606980140182696     
   1.3886541436486369E-004   2.5595114983375762     
   1.3899871437870388E-004   2.5583255324368093     
   1.3913201439254408E-004   2.5571401160612237     
   1.3926531440638427E-004   2.5559552489561939     
   1.3939861442022447E-004   2.5547709308672113     
   1.3953191443406469E-004   2.5535871615398844     
   1.3966521444790488E-004   2.5524039407199446     
   1.3979851446174507E-004   2.5512212681532334     
   1.3993181447558527E-004   2.5500391435857162     
   1.4006511448942546E-004   2.5488575667634730     
   1.4019841450326566E-004   2.5476765374327033     
   1.4033171451710588E-004   2.5464960553397233     
   1.4046501453094607E-004   2.5453161202309649     
   1.4059831454478627E-004   2.5441367318529808     
   1.4073161455862646E-004   2.5429578899524401     
   1.4086491457246665E-004   2.5417795942761283     
   1.4099821458630685E-004   2.5406018445709488     
   1.4113151460014707E-004   2.5394246405839209     
   1.4126481461398726E-004   2.5382479820621842     
   1.4139811462782746E-004   2.5370718687529941     
   1.4153141464166765E-004   2.5358963004037203     
   1.4166471465550784E-004   2.5347212767618545     
   1.4179801466934804E-004   2.5335467975750019     
   1.4193131468318826E-004   2.5323728625908863     
   1.4206461469702845E-004   2.5311994715573460     
   1.4219791471086865E-004   2.5300266242223404     
   1.4233121472470884E-004   2.5288543203339406     
   1.4246451473854904E-004   2.5276825596403398     
   1.4259781475238923E-004   2.5265113418898419     
   1.4273111476622945E-004   2.5253406668308713     
   1.4286441478006965E-004   2.5241705342119718     
   1.4299771479390984E-004   2.5230009437817964     
   1.4313101480775003E-004   2.5218318952891199     
   1.4326431482159023E-004   2.5206633884828307     
   1.4339761483543042E-004   2.5194954231119366     
   1.4353091484927064E-004   2.5183279989255585     
   1.4366421486311084E-004   2.5171611156729359     
   1.4379751487695103E-004   2.5159947731034227     
   1.4393081489079122E-004   2.5148289709664913     
   1.4406411490463142E-004   2.5136637090117264     
   1.4419741491847161E-004   2.5124989869888328     
   1.4433071493231183E-004   2.5113348046476278     
   1.4446401494615203E-004   2.5101711617380480     
   1.4459731495999222E-004   2.5090080580101439     
   1.4473061497383242E-004   2.5078454932140812     
   1.4486391498767261E-004   2.5066834671001428     
   1.4499721500151280E-004   2.5055219794187265     
   1.4513051501535302E-004   2.5043610299203469     
   1.4526381502919322E-004   2.5032006183556330     
   1.4539711504303341E-004   2.5020407444753290     
   1.4553041505687361E-004   2.5008814080302950     
   1.4566371507071380E-004   2.4997226087715085     
   1.4579701508455399E-004   2.4985643464500589     
   1.4593031509839422E-004   2.4974066208171526     
   1.4606361511223441E-004   2.4962494316241131     
   1.4619691512607460E-004   2.4950927786223764     
   1.4633021513991480E-004   2.4939366615634939     
   1.4646351515375499E-004   2.4927810801991348     
   1.4659681516759519E-004   2.4916260342810812     
   1.4673011518143541E-004   2.4904715235612285     
   1.4686341519527560E-004   2.4893175477915896     
   1.4699671520911579E-004   2.4881641067242941     
   1.4713001522295599E-004   2.4870112001115814     
   1.4726331523679618E-004   2.4858588277058105     
   1.4739661525063638E-004   2.4847069892594518     
   1.4752991526447660E-004   2.4835556845250917     
   1.4766321527831679E-004   2.4824049132554307     
   1.4779651529215699E-004   2.4812546752032869     
   1.4792981530599718E-004   2.4801049701215878     
   1.4806311531983737E-004   2.4789557977633789     
   1.4819641533367757E-004   2.4778071578818190     
   1.4832971534751779E-004   2.4766590502301828     
   1.4846301536135798E-004   2.4755114745618547     
   1.4859631537519818E-004   2.4743644306303412     
   1.4872961538903837E-004   2.4732179181892548     
   1.4886291540287857E-004   2.4720719369923274     
   1.4899621541671876E-004   2.4709264867934047     
   1.4912951543055898E-004   2.4697815673464434     
   1.4926281544439917E-004   2.4686371784055150     
   1.4939611545823937E-004   2.4674933197248090     
   1.4952941547207956E-004   2.4663499910586246     
   1.4966271548591976E-004   2.4652071921613752     
   1.4979601549975995E-004   2.4640649227875899     
   1.4992931551360017E-004   2.4629231826919096     
   1.5006261552744037E-004   2.4617819716290907     
   1.5019591554128056E-004   2.4606412893540015     
   1.5032921555512075E-004   2.4595011356216259     
   1.5046251556896095E-004   2.4583615101870588     
   1.5059581558280114E-004   2.4572224128055100     
   1.5072911559664136E-004   2.4560838432323044     
   1.5086241561048156E-004   2.4549458012228751     
   1.5099571562432175E-004   2.4538082865327753     
   1.5112901563816194E-004   2.4526712989176653     
   1.5126231565200214E-004   2.4515348381333242     
   1.5139561566584233E-004   2.4503989039356391     
   1.5152891567968255E-004   2.4492634960806141     
   1.5166221569352275E-004   2.4481286143243643     
   1.5179551570736294E-004   2.4469942584231181     
   1.5192881572120314E-004   2.4458604281332184     
   1.5206211573504333E-004   2.4447271232111176     
   1.5219541574888352E-004   2.4435943434133840     
   1.5232871576272374E-004   2.4424620884966974     
   1.5246201577656394E-004   2.4413303582178525     
   1.5259531579040413E-004   2.4401991523337507     
   1.5272861580424433E-004   2.4390684706014154     
   1.5286191581808452E-004   2.4379383127779737     
   1.5299521583192471E-004   2.4368086786206704     
   1.5312851584576494E-004   2.4356795678868615     
   1.5326181585960513E-004   2.4345509803340137     
   1.5339511587344532E-004   2.4334229157197105     
   1.5352841588728552E-004   2.4322953738016420     
   1.5366171590112571E-004   2.4311683543376148     
   1.5379501591496591E-004   2.4300418570855458     
   1.5392831592880613E-004   2.4289158818034657     
   1.5406161594264632E-004   2.4277904282495140     
   1.5419491595648652E-004   2.4266654961819460     
   1.5432821597032671E-004   2.4255410853591277     
   1.5446151598416690E-004   2.4244171955395371     
   1.5459481599800710E-004   2.4232938264817632     
   1.5472811601184732E-004   2.4221709779445084     
   1.5486141602568751E-004   2.4210486496865840     
   1.5499471603952771E-004   2.4199268414669182     
   1.5512801605336790E-004   2.4188055530445460     
   1.5526131606720809E-004   2.4176847841786135     
   1.5539461608104829E-004   2.4165645346283862     
   1.5552791609488851E-004   2.4154448041532306     
   1.5566121610872870E-004   2.4143255925126343     
   1.5579451612256890E-004   2.4132068994661888     
   1.5592781613640909E-004   2.4120887247735991     
   1.5606111615024929E-004   2.4109710681946863     
   1.5619441616408948E-004   2.4098539294893762     
   1.5632771617792970E-004   2.4087373084177086     
   1.5646101619176989E-004   2.4076212047398360     
   1.5659431620561009E-004   2.4065056182160203     
   1.5672761621945028E-004   2.4053905486066327     
   1.5686091623329048E-004   2.4042759956721604     
   1.5699421624713067E-004   2.4031619591731972     
   1.5712751626097089E-004   2.4020484388704477     
   1.5726081627481109E-004   2.4009354345247331     
   1.5739411628865128E-004   2.3998229458969771     
   1.5752741630249147E-004   2.3987109727482196     
   1.5766071631633167E-004   2.3975995148396110     
   1.5779401633017186E-004   2.3964885719324109     
   1.5792731634401208E-004   2.3953781437879904     
   1.5806061635785228E-004   2.3942682301678291     
   1.5819391637169247E-004   2.3931588308335203     
   1.5832721638553266E-004   2.3920499455467659     
   1.5846051639937286E-004   2.3909415740693785     
   1.5859381641321305E-004   2.3898337161632806     
   1.5872711642705327E-004   2.3887263715905060     
   1.5886041644089347E-004   2.3876195401131977     
   1.5899371645473366E-004   2.3865132214936109     
   1.5912701646857386E-004   2.3854074154941087     
   1.5926031648241405E-004   2.3843021218771647     
   1.5939361649625424E-004   2.3831973404053630     
   1.5952691651009447E-004   2.3820930708413992     
   1.5966021652393466E-004   2.3809893129480764     
   1.5979351653777485E-004   2.3798860664883086     
   1.5992681655161505E-004   2.3787833312251201     
   1.6006011656545524E-004   2.3776811069216426     
   1.6019341657929544E-004   2.3765793933411232     
   1.6032671659313566E-004   2.3754781902469113     
   1.6046001660697585E-004   2.3743774974024721     
   1.6059331662081604E-004   2.3732773145713781     
   1.6072661663465624E-004   2.3721776415173093     
   1.6085991664849643E-004   2.3710784780040597     
   1.6099321666233663E-004   2.3699798237955254     
   1.6112651667617685E-004   2.3688816786557219     
   1.6125981669001704E-004   2.3677840423487675     
   1.6139311670385724E-004   2.3666869146388891     
   1.6152641671769743E-004   2.3655902952904269     
   1.6165971673153762E-004   2.3644941840678269     
   1.6179301674537782E-004   2.3633985807356477     
   1.6192631675921804E-004   2.3623034850585527     
   1.6205961677305823E-004   2.3612088968013176     
   1.6219291678689843E-004   2.3601148157288239     
   1.6232621680073862E-004   2.3590212416060687     
   1.6245951681457881E-004   2.3579281741981499     
   1.6259281682841901E-004   2.3568356132702792     
   1.6272611684225923E-004   2.3557435585877733     
   1.6285941685609942E-004   2.3546520099160637     
   1.6299271686993962E-004   2.3535609670206847     
   1.6312601688377981E-004   2.3524704296672816     
   1.6325931689762001E-004   2.3513803976216092     
   1.6339261691146020E-004   2.3502908706495296     
   1.6352591692530042E-004   2.3492018485170116     
   1.6365921693914061E-004   2.3481133309901359     
   1.6379251695298081E-004   2.3470253178350924     
   1.6392581696682100E-004   2.3459378088181730     
   1.6405911698066120E-004   2.3448508037057847     
   1.6419241699450139E-004   2.3437643022644390     
   1.6432571700834161E-004   2.3426783042607564     
   1.6445901702218181E-004   2.3415928094614662     
   1.6459231703602200E-004   2.3405078176334047     
   1.6472561704986219E-004   2.3394233285435173     
   1.6485891706370239E-004   2.3383393419588576     
   1.6499221707754258E-004   2.3372558576465847     
   1.6512551709138280E-004   2.3361728753739683     
   1.6525881710522300E-004   2.3350903949083861     
   1.6539211711906319E-004   2.3340084160173213     
   1.6552541713290339E-004   2.3329269384683653     
   1.6565871714674358E-004   2.3318459620292202     
   1.6579201716058377E-004   2.3307654864676906     
   1.6592531717442399E-004   2.3296855115516939     
   1.6605861718826419E-004   2.3286060370492496     
   1.6619191720210438E-004   2.3275270627284912     
   1.6632521721594458E-004   2.3264485883576556     
   1.6645851722978477E-004   2.3253706137050858     
   1.6659181724362496E-004   2.3242931385392360     
   1.6672511725746519E-004   2.3232161626286638     
   1.6685841727130538E-004   2.3221396857420382     
   1.6699171728514557E-004   2.3210637076481322     
   1.6712501729898577E-004   2.3199882281158253     
   1.6725831731282596E-004   2.3189132469141067     
   1.6739161732666616E-004   2.3178387638120732     
   1.6752491734050635E-004   2.3167647785789254     
   1.6765821735434657E-004   2.3156912909839718     
   1.6779151736818676E-004   2.3146183007966310     
   1.6792481738202696E-004   2.3135458077864230     
   1.6805811739586715E-004   2.3124738117229775     
   1.6819141740970735E-004   2.3114023123760346     
   1.6832471742354754E-004   2.3103313095154343     
   1.6845801743738776E-004   2.3092608029111261     
   1.6859131745122796E-004   2.3081907923331677     
   1.6872461746506815E-004   2.3071212775517220     
   1.6885791747890834E-004   2.3060522583370573     
   1.6899121749274854E-004   2.3049837344595501     
   1.6912451750658873E-004   2.3039157056896826     
   1.6925781752042895E-004   2.3028481717980438     
   1.6939111753426915E-004   2.3017811325553272     
   1.6952441754810934E-004   2.3007145877323363     
   1.6965771756194953E-004   2.2996485370999760     
   1.6979101757578973E-004   2.2985829804292610     
   1.6992431758962992E-004   2.2975179174913105     
   1.7005761760347014E-004   2.2964533480573515     
   1.7019091761731034E-004   2.2953892718987134     
   1.7032421763115053E-004   2.2943256887868353     
   1.7045751764499073E-004   2.2932625984932611     
   1.7059081765883092E-004   2.2922000007896379     
   1.7072411767267111E-004   2.2911378954477231     
   1.7085741768651134E-004   2.2900762822393768     
   1.7099071770035153E-004   2.2890151609365654     
   1.7112401771419172E-004   2.2879545313113625     
   1.7125731772803192E-004   2.2868943931359440     
   1.7139061774187211E-004   2.2858347461825943     
   1.7152391775571231E-004   2.2847755902237026     
   1.7165721776955253E-004   2.2837169250317642     
   1.7179051778339272E-004   2.2826587503793774     
   1.7192381779723291E-004   2.2816010660392467     
   1.7205711781107311E-004   2.2805438717841864     
   1.7219041782491330E-004   2.2794871673871087     
   1.7232371783875350E-004   2.2784309526210365     
   1.7245701785259372E-004   2.2773752272590939     
   1.7259031786643391E-004   2.2763199910745153     
   1.7272361788027411E-004   2.2752652438406353     
   1.7285691789411430E-004   2.2742109853308956     
   1.7299021790795449E-004   2.2731572153188422     
   1.7312351792179469E-004   2.2721039335781272     
   1.7325681793563491E-004   2.2710511398825073     
   1.7339011794947510E-004   2.2699988340058410     
   1.7352341796331530E-004   2.2689470157220972     
   1.7365671797715549E-004   2.2678956848053460     
   1.7379001799099568E-004   2.2668448410297599     
   1.7392331800483588E-004   2.2657944841696218     
   1.7405661801867610E-004   2.2647446139993144     
   1.7418991803251629E-004   2.2636952302933286     
   1.7432321804635649E-004   2.2626463328262560     
   1.7445651806019668E-004   2.2615979213727959     
   1.7458981807403688E-004   2.2605499957077506     
   1.7472311808787707E-004   2.2595025556060260     
   1.7485641810171729E-004   2.2584556008426331     
   1.7498971811555748E-004   2.2574091311926869     
   1.7512301812939768E-004   2.2563631464314087     
   1.7525631814323787E-004   2.2553176463341202     
   1.7538961815707807E-004   2.2542726306762497     
   1.7552291817091826E-004   2.2532280992333305     
   1.7565621818475848E-004   2.2521840517809952     
   1.7578951819859868E-004   2.2511404880949870     
   1.7592281821243887E-004   2.2500974079511460     
   1.7605611822627906E-004   2.2490548111254229     
   1.7618941824011926E-004   2.2480126973938672     
   1.7632271825395945E-004   2.2469710665326361     
   1.7645601826779967E-004   2.2459299183179851     
   1.7658931828163987E-004   2.2448892525262787     
   1.7672261829548006E-004   2.2438490689339825     
   1.7685591830932026E-004   2.2428093673176677     
   1.7698921832316045E-004   2.2417701474540062     
   1.7712251833700064E-004   2.2407314091197739     
   1.7725581835084086E-004   2.2396931520918519     
   1.7738911836468106E-004   2.2386553761472245     
   1.7752241837852125E-004   2.2376180810629775     
   1.7765571839236145E-004   2.2365812666163016     
   1.7778901840620164E-004   2.2355449325844896     
   1.7792231842004183E-004   2.2345090787449378     
   1.7805561843388206E-004   2.2334737048751463     
   1.7818891844772225E-004   2.2324388107527202     
   1.7832221846156244E-004   2.2314043961553618     
   1.7845551847540264E-004   2.2303704608608816     
   1.7858881848924283E-004   2.2293370046471903     
   1.7872211850308303E-004   2.2283040272923049     
   1.7885541851692325E-004   2.2272715285743412     
   1.7898871853076344E-004   2.2262395082715201     
   1.7912201854460363E-004   2.2252079661621655     
   1.7925531855844383E-004   2.2241769020247020     
   1.7938861857228402E-004   2.2231463156376581     
   1.7952191858612422E-004   2.2221162067796665     
   1.7965521859996444E-004   2.2210865752294602     
   1.7978851861380463E-004   2.2200574207658748     
   1.7992181862764483E-004   2.2190287431678488     
   1.8005511864148502E-004   2.2180005422144258     
   1.8018841865532521E-004   2.2169728176847467     
   1.8032171866916541E-004   2.2159455693580581     
   1.8045501868300563E-004   2.2149187970137088     
   1.8058831869684582E-004   2.2138925004311485     
   1.8072161871068602E-004   2.2128666793899292     
   1.8085491872452621E-004   2.2118413336697085     
   1.8098821873836640E-004   2.2108164630502403     
   1.8112151875220660E-004   2.2097920673113851     
   1.8125481876604682E-004   2.2087681462331021     
   1.8138811877988701E-004   2.2077446995954570     
   1.8152141879372721E-004   2.2067217271786128     
   1.8165471880756740E-004   2.2056992287628350     
   1.8178801882140760E-004   2.2046772041284952     
   1.8192131883524779E-004   2.2036556530560607     
   1.8205461884908801E-004   2.2026345753261043     
   1.8218791886292821E-004   2.2016139707192997     
   1.8232121887676840E-004   2.2005938390164221     
   1.8245451889060859E-004   2.1995741799983493     
   1.8258781890444879E-004   2.1985549934460575     
   1.8272111891828898E-004   2.1975362791406297     
   1.8285441893212920E-004   2.1965180368632442     
   1.8298771894596940E-004   2.1955002663951850     
   1.8312101895980959E-004   2.1944829675178359     
   1.8325431897364978E-004   2.1934661400126827     
   1.8338761898748998E-004   2.1924497836613108     
   1.8352091900133017E-004   2.1914338982454100     
   1.8365421901517039E-004   2.1904184835467664     
   1.8378751902901059E-004   2.1894035393472726     
   1.8392081904285078E-004   2.1883890654289186     
   1.8405411905669098E-004   2.1873750615737952     
   1.8418741907053117E-004   2.1863615275640984     
   1.8432071908437136E-004   2.1853484631821192     
   1.8445401909821158E-004   2.1843358682102547     
   1.8458731911205178E-004   2.1833237424309990     
   1.8472061912589197E-004   2.1823120856269504     
   1.8485391913973217E-004   2.1813008975808050     
   1.8498721915357236E-004   2.1802901780753605     
   1.8512051916741255E-004   2.1792799268935155     
   1.8525381918125278E-004   2.1782701438182697     
   1.8538711919509297E-004   2.1772608286327224     
   1.8552041920893316E-004   2.1762519811200742     
   1.8565371922277336E-004   2.1752436010636265     
   1.8578701923661355E-004   2.1742356882467768     
   1.8592031925045375E-004   2.1732282424530300     
   1.8605361926429397E-004   2.1722212634659877     
   1.8618691927813416E-004   2.1712147510693507     
   1.8632021929197435E-004   2.1702087050469205     
   1.8645351930581455E-004   2.1692031251826016     
   1.8658681931965474E-004   2.1681980112603956     
   1.8672011933349494E-004   2.1671933630644054     
   1.8685341934733516E-004   2.1661891803788329     
   1.8698671936117535E-004   2.1651854629879819     
   1.8712001937501555E-004   2.1641822106762527     
   1.8725331938885574E-004   2.1631794232281512     
   1.8738661940269593E-004   2.1621771004282766     
   1.8751991941653613E-004   2.1611752420613346     
   1.8765321943037635E-004   2.1601738479121226     
   1.8778651944421654E-004   2.1591729177655457     
   1.8791981945805674E-004   2.1581724514066041     
   1.8805311947189693E-004   2.1571724486203983     
   1.8818641948573713E-004   2.1561729091921285     
   1.8831971949957732E-004   2.1551738329070966     
   1.8845301951341754E-004   2.1541752195507002     
   1.8858631952725773E-004   2.1531770689084393     
   1.8871961954109793E-004   2.1521793807659115     
   1.8885291955493812E-004   2.1511821549088150     
   1.8898621956877832E-004   2.1501853911229474     
   1.8911951958261851E-004   2.1491890891942034     
   1.8925281959645873E-004   2.1481932489085787     
   1.8938611961029893E-004   2.1471978700521701     
   1.8951941962413912E-004   2.1462029524111679     
   1.8965271963797931E-004   2.1452084957718669     
   1.8978601965181951E-004   2.1442144999206585     
   1.8991931966565970E-004   2.1432209646440334     
   1.9005261967949992E-004   2.1422278897285816     
   1.9018591969334012E-004   2.1412352749609918     
   1.9031921970718031E-004   2.1402431201280514     
   1.9045251972102050E-004   2.1392514250166457     
   1.9058581973486070E-004   2.1382601894137601     
   1.9071911974870089E-004   2.1372694131064796     
   1.9085241976254111E-004   2.1362790958819851     
   1.9098571977638131E-004   2.1352892375275578     
   1.9111901979022150E-004   2.1342998378305773     
   1.9125231980406170E-004   2.1333108965785210     
   1.9138561981790189E-004   2.1323224135589673     
   1.9151891983174208E-004   2.1313343885595888     
   1.9165221984558230E-004   2.1303468213681596     
   1.9178551985942250E-004   2.1293597117725525     
   1.9191881987326269E-004   2.1283730595607362     
   1.9205211988710289E-004   2.1273868645207785     
   1.9218541990094308E-004   2.1264011264408476     
   1.9231871991478327E-004   2.1254158451092060     
   1.9245201992862350E-004   2.1244310203142174     
   1.9258531994246369E-004   2.1234466518443433     
   1.9271861995630388E-004   2.1224627394881410     
   1.9285191997014408E-004   2.1214792830342675     
   1.9298521998398427E-004   2.1204962822714770     
   1.9311851999782447E-004   2.1195137369886248     
   1.9325182001166469E-004   2.1185316469746573     
   1.9338512002550488E-004   2.1175500120186248     
   1.9351842003934508E-004   2.1165688319096723     
   1.9365172005318527E-004   2.1155881064370443     
   1.9378502006702546E-004   2.1146078353900815     
   1.9391832008086566E-004   2.1136280185582237     
   1.9405162009470588E-004   2.1126486557310051     
   1.9418492010854607E-004   2.1116697466980621     
   1.9431822012238627E-004   2.1106912912491245     
   1.9445152013622646E-004   2.1097132891740222     
   1.9458482015006665E-004   2.1087357402626798     
   1.9471812016390685E-004   2.1077586443051231     
   1.9485142017774707E-004   2.1067820010914708     
   1.9498472019158726E-004   2.1058058104119435     
   1.9511802020542746E-004   2.1048300720568536     
   1.9525132021926765E-004   2.1038547858166150     
   1.9538462023310785E-004   2.1028799514817376     
   1.9551792024694804E-004   2.1019055688428274     
   1.9565122026078826E-004   2.1009316376905884     
   1.9578452027462845E-004   2.0999581578158217     
   1.9591782028846865E-004   2.0989851290094248     
   1.9605112030230884E-004   2.0980125510623906     
   1.9618442031614904E-004   2.0970404237658116     
   1.9631772032998923E-004   2.0960687469108770     
   1.9645102034382945E-004   2.0950975202888693     
   1.9658432035766965E-004   2.0941267436911719     
   1.9671762037150984E-004   2.0931564169092631     
   1.9685092038535003E-004   2.0921865397347168     
   1.9698422039919023E-004   2.0912171119592053     
   1.9711752041303042E-004   2.0902481333744953     
   1.9725082042687064E-004   2.0892796037724519     
   1.9738412044071084E-004   2.0883115229450366     
   1.9751742045455103E-004   2.0873438906843060     
   1.9765072046839122E-004   2.0863767067824130     
   1.9778402048223142E-004   2.0854099710316110     
   1.9791732049607161E-004   2.0844436832242423     
   1.9805062050991183E-004   2.0834778431527496     
   1.9818392052375203E-004   2.0825124506096744     
   1.9831722053759222E-004   2.0815475053876491     
   1.9845052055143242E-004   2.0805830072794067     
   1.9858382056527261E-004   2.0796189560777694     
   1.9871712057911280E-004   2.0786553515756649     
   1.9885042059295303E-004   2.0776921935661106     
   1.9898372060679322E-004   2.0767294818422202     
   1.9911702062063341E-004   2.0757672161972067     
   1.9925032063447361E-004   2.0748053964243711     
   1.9938362064831380E-004   2.0738440223171222     
   1.9951692066215400E-004   2.0728830936689535     
   1.9965022067599422E-004   2.0719226102734596     
   1.9978352068983441E-004   2.0709625719243308     
   1.9991682070367460E-004   2.0700029784153511     
   2.0005012071751480E-004   2.0690438295404014     
   2.0018342073135499E-004   2.0680851250934555     
   2.0031672074519519E-004   2.0671268648685883     
   2.0045002075903541E-004   2.0661690486599640     
   2.0058332077287560E-004   2.0652116762618444     
   2.0071662078671580E-004   2.0642547474685888     
   2.0084992080055599E-004   2.0632982620746492     
   2.0098322081439618E-004   2.0623422198745724     
   2.0111652082823638E-004   2.0613866206630029     
   2.0124982084207660E-004   2.0604314642346786     
   2.0138312085591679E-004   2.0594767503844325     
   2.0151642086975699E-004   2.0585224789071948     
   2.0164972088359718E-004   2.0575686495979877     
   2.0178302089743737E-004   2.0566152622519298     
   2.0191632091127757E-004   2.0556623166642334     
   2.0204962092511779E-004   2.0547098126302092     
   2.0218292093895798E-004   2.0537577499452588     
   2.0231622095279818E-004   2.0528061284048809     
   2.0244952096663837E-004   2.0518549478046677     
   2.0258282098047857E-004   2.0509042079403068     
   2.0271612099431876E-004   2.0499539086075811     
   2.0284942100815898E-004   2.0490040496023654     
   2.0298272102199917E-004   2.0480546307206322     
   2.0311602103583937E-004   2.0471056517584478     
   2.0324932104967956E-004   2.0461571125119726     
   2.0338262106351976E-004   2.0452090127774598     
   2.0351592107735995E-004   2.0442613523512612     
   2.0364922109120017E-004   2.0433141310298168     
   2.0378252110504037E-004   2.0423673486096683     
   2.0391582111888056E-004   2.0414210048874457     
   2.0404912113272075E-004   2.0404750996598766     
   2.0418242114656095E-004   2.0395296327237795     
   2.0431572116040114E-004   2.0385846038760720     
   2.0444902117424136E-004   2.0376400129137600     
   2.0458232118808156E-004   2.0366958596339488     
   2.0471562120192175E-004   2.0357521438338337     
   2.0484892121576195E-004   2.0348088653107079     
   2.0498222122960214E-004   2.0338660238619526     
   2.0511552124344233E-004   2.0329236192850497     
   2.0524882125728255E-004   2.0319816513775684     
   2.0538212127112275E-004   2.0310401199371784     
   2.0551542128496294E-004   2.0300990247616384     
   2.0564872129880314E-004   2.0291583656488021     
   2.0578202131264333E-004   2.0282181423966170     
   2.0591532132648352E-004   2.0272783548031246     
   2.0604862134032375E-004   2.0263390026664587     
   2.0618192135416394E-004   2.0254000857848480     
   2.0631522136800413E-004   2.0244616039566150     
   2.0644852138184433E-004   2.0235235569801731     
   2.0658182139568452E-004   2.0225859446540304     
   2.0671512140952472E-004   2.0216487667767917     
   2.0684842142336494E-004   2.0207120231471505     
   2.0698172143720513E-004   2.0197757135638952     
   2.0711502145104532E-004   2.0188398378259076     
   2.0724832146488552E-004   2.0179043957321623     
   2.0738162147872571E-004   2.0169693870817285     
   2.0751492149256591E-004   2.0160348116737667     
   2.0764822150640613E-004   2.0151006693075306     
   2.0778152152024632E-004   2.0141669597823681     
   2.0791482153408652E-004   2.0132336828977198     
   2.0804812154792671E-004   2.0123008384531174     
   2.0818142156176690E-004   2.0113684262481883     
   2.0831472157560710E-004   2.0104364460826507     
   2.0844802158944732E-004   2.0095048977563152     
   2.0858132160328751E-004   2.0085737810690891     
   2.0871462161712771E-004   2.0076430958209670     
   2.0884792163096790E-004   2.0067128418120412     
   2.0898122164480809E-004   2.0057830188424908     
   2.0911452165864829E-004   2.0048536267125932     
   2.0924782167248851E-004   2.0039246652227152     
   2.0938112168632870E-004   2.0029961341733173     
   2.0951442170016890E-004   2.0020680333649512     
   2.0964772171400909E-004   2.0011403625982638     
   2.0978102172784929E-004   2.0002131216739905     
   2.0991432174168948E-004   1.9992863103929615     
   2.1004762175552970E-004   1.9983599285560991     
   2.1018092176936990E-004   1.9974339759644175     
   2.1031422178321009E-004   1.9965084524190224     
   2.1044752179705028E-004   1.9955833577211128     
   2.1058082181089048E-004   1.9946586916719795     
   2.1071412182473067E-004   1.9937344540730046     
   2.1084742183857089E-004   1.9928106447256644     
   2.1098072185241109E-004   1.9918872634315239     
   2.1111402186625128E-004   1.9909643099922427     
   2.1124732188009147E-004   1.9900417842095706     
   2.1138062189393167E-004   1.9891196858853519     
   2.1151392190777186E-004   1.9881980148215188     
   2.1164722192161208E-004   1.9872767708200982     
   2.1178052193545228E-004   1.9863559536832081     
   2.1191382194929247E-004   1.9854355632130580     
   2.1204712196313267E-004   1.9845155992119490     
   2.1218042197697286E-004   1.9835960614822734     
   2.1231372199081305E-004   1.9826769498265155     
   2.1244702200465327E-004   1.9817582640472520     
   2.1258032201849347E-004   1.9808400039471490     
   2.1271362203233366E-004   1.9799221693289664     
   2.1284692204617386E-004   1.9790047599955538     
   2.1298022206001405E-004   1.9780877757498521     
   2.1311352207385424E-004   1.9771712163948951     
   2.1324682208769447E-004   1.9762550817338063     
   2.1338012210153466E-004   1.9753393715698007     
   2.1351342211537485E-004   1.9744240857061859     
   2.1364672212921505E-004   1.9735092239463581     
   2.1378002214305524E-004   1.9725947860938056     
   2.1391332215689544E-004   1.9716807719521108     
   2.1404662217073566E-004   1.9707671813249419     
   2.1417992218457585E-004   1.9698540140160621     
   2.1431322219841604E-004   1.9689412698293225     
   2.1444652221225624E-004   1.9680289485686684     
   2.1457982222609643E-004   1.9671170500381334     
   2.1471312223993663E-004   1.9662055740418425     
   2.1484642225377685E-004   1.9652945203840118     
   2.1497972226761704E-004   1.9643838888689482     
   2.1511302228145724E-004   1.9634736793010488     
   2.1524632229529743E-004   1.9625638914848018     
   2.1537962230913762E-004   1.9616545252247848     
   2.1551292232297782E-004   1.9607455803256686     
   2.1564622233681804E-004   1.9598370565922119     
   2.1577952235065823E-004   1.9589289538292649     
   2.1591282236449843E-004   1.9580212718417671     
   2.1604612237833862E-004   1.9571140104347513     
   2.1617942239217882E-004   1.9562071694133378     
   2.1631272240601901E-004   1.9553007485827378     
   2.1644602241985923E-004   1.9543947477482535     
   2.1657932243369942E-004   1.9534891667152767     
   2.1671262244753962E-004   1.9525840052892898     
   2.1684592246137981E-004   1.9516792632758651     
   2.1697922247522001E-004   1.9507749404806649     
   2.1711252248906020E-004   1.9498710367094418     
   2.1724582250290042E-004   1.9489675517680378     
   2.1737912251674062E-004   1.9480644854623861     
   2.1751242253058081E-004   1.9471618375985087     
   2.1764572254442100E-004   1.9462596079825174     
   2.1777902255826120E-004   1.9453577964206146     
   2.1791232257210139E-004   1.9444564027190916     
   2.1804562258594161E-004   1.9435554266843316     
   2.1817892259978181E-004   1.9426548681228044     
   2.1831222261362200E-004   1.9417547268410715     
   2.1844552262746219E-004   1.9408550026457829     
   2.1857882264130239E-004   1.9399556953436812     
   2.1871212265514258E-004   1.9390568047415933     
   2.1884542266898280E-004   1.9381583306464398     
   2.1897872268282300E-004   1.9372602728652288     
   2.1911202269666319E-004   1.9363626312050588     
   2.1924532271050339E-004   1.9354654054731186     
   2.1937862272434358E-004   1.9345685954766831     
   2.1951192273818377E-004   1.9336722010231198     
   2.1964522275202399E-004   1.9327762219198832     
   2.1977852276586419E-004   1.9318806579745187     
   2.1991182277970438E-004   1.9309855089946597     
   2.2004512279354458E-004   1.9300907747880289     
   2.2017842280738477E-004   1.9291964551624405     
   2.2031172282122496E-004   1.9283025499257922     
   2.2044502283506519E-004   1.9274090588860768     
   2.2057832284890538E-004   1.9265159818513724     
   2.2071162286274557E-004   1.9256233186298477     
   2.2084492287658577E-004   1.9247310690297581     
   2.2097822289042596E-004   1.9238392328594507     
   2.2111152290426616E-004   1.9229478099273591     
   2.2124482291810638E-004   1.9220568000420080     
   2.2137812293194657E-004   1.9211662030120085     
   2.2151142294578677E-004   1.9202760186460610     
   2.2164472295962696E-004   1.9193862467529559     
   2.2177802297346715E-004   1.9184968871415697     
   2.2191132298730735E-004   1.9176079396208709     
   2.2204462300114757E-004   1.9167194039999127     
   2.2217792301498776E-004   1.9158312800878399     
   2.2231122302882796E-004   1.9149435676938837     
   2.2244452304266815E-004   1.9140562666273648     
   2.2257782305650834E-004   1.9131693766976912     
   2.2271112307034854E-004   1.9122828977143618     
   2.2284442308418876E-004   1.9113968294869590     
   2.2297772309802895E-004   1.9105111718251588     
   2.2311102311186915E-004   1.9096259245387217     
   2.2324432312570934E-004   1.9087410874374982     
   2.2337762313954954E-004   1.9078566603314255     
   2.2351092315338973E-004   1.9069726430305303     
   2.2364422316722995E-004   1.9060890353449256     
   2.2377752318107014E-004   1.9052058370848153     
   2.2391082319491034E-004   1.9043230480604876     
   2.2404412320875053E-004   1.9034406680823210     
   2.2417742322259073E-004   1.9025586969607808     
   2.2431072323643092E-004   1.9016771345064221     
   2.2444402325027114E-004   1.9007959805298849     
   2.2457732326411134E-004   1.8999152348418984     
   2.2471062327795153E-004   1.8990348972532796     
   2.2484392329179172E-004   1.8981549675749338     
   2.2497722330563192E-004   1.8972754456178511     
   2.2511052331947211E-004   1.8963963311931131     
   2.2524382333331233E-004   1.8955176241118847     
   2.2537712334715253E-004   1.8946393241854227     
   2.2551042336099272E-004   1.8937614312250688     
   2.2564372337483291E-004   1.8928839450422519     
   2.2577702338867311E-004   1.8920068654484892     
   2.2591032340251330E-004   1.8911301922553863     
   2.2604362341635352E-004   1.8902539252746320     
   2.2617692343019372E-004   1.8893780643180074     
   2.2631022344403391E-004   1.8885026091973771     
   2.2644352345787411E-004   1.8876275597246950     
   2.2657682347171430E-004   1.8867529157120015     
   2.2671012348555449E-004   1.8858786769714242     
   2.2684342349939472E-004   1.8850048433151769     
   2.2697672351323491E-004   1.8841314145555623     
   2.2711002352707510E-004   1.8832583905049671     
   2.2724332354091530E-004   1.8823857709758671     
   2.2737662355475549E-004   1.8815135557808258     
   2.2750992356859569E-004   1.8806417447324919     
   2.2764322358243591E-004   1.8797703376436006     
   2.2777652359627610E-004   1.8788993343269746     
   2.2790982361011629E-004   1.8780287345955244     
   2.2804312362395649E-004   1.8771585382622451     
   2.2817642363779668E-004   1.8762887451402206     
   2.2830972365163688E-004   1.8754193550426184     
   2.2844302366547710E-004   1.8745503677826958     
   2.2857632367931729E-004   1.8736817831737960     
   2.2870962369315749E-004   1.8728136010293464     
   2.2884292370699768E-004   1.8719458211628628     
   2.2897622372083787E-004   1.8710784433879477     
   2.2910952373467807E-004   1.8702114675182893     
   2.2924282374851829E-004   1.8693448933676613     
   2.2937612376235848E-004   1.8684787207499249     
   2.2950942377619868E-004   1.8676129494790272     
   2.2964272379003887E-004   1.8667475793690016     
   2.2977602380387906E-004   1.8658826102339676     
   2.2990932381771926E-004   1.8650180418881304     
   2.3004262383155948E-004   1.8641538741457819     
   2.3017592384539967E-004   1.8632901068212999     
   2.3030922385923987E-004   1.8624267397291479     
   2.3044252387308006E-004   1.8615637726838765     
   2.3057582388692026E-004   1.8607012055001195     
   2.3070912390076045E-004   1.8598390379925991     
   2.3084242391460067E-004   1.8589772699761238     
   2.3097572392844086E-004   1.8581159012655852     
   2.3110902394228106E-004   1.8572549316759641     
   2.3124232395612125E-004   1.8563943610223237     
   2.3137562396996145E-004   1.8555341891198143     
   2.3150892398380164E-004   1.8546744157836732     
   2.3164222399764186E-004   1.8538150408292200     
   2.3177552401148206E-004   1.8529560640718636     
   2.3190882402532225E-004   1.8520974853270959     
   2.3204212403916244E-004   1.8512393044104967     
   2.3217542405300264E-004   1.8503815211377264     
   2.3230872406684283E-004   1.8495241353245373     
   2.3244202408068305E-004   1.8486671467867626     
   2.3257532409452325E-004   1.8478105553403219     
   2.3270862410836344E-004   1.8469543608012204     
   2.3284192412220364E-004   1.8460985629855489     
   2.3297522413604383E-004   1.8452431617094831     
   2.3310852414988402E-004   1.8443881567892821     
   2.3324182416372424E-004   1.8435335480412933     
   2.3337512417756444E-004   1.8426793352819484     
   2.3350842419140463E-004   1.8418255183277612     
   2.3364172420524483E-004   1.8409720969953345     
   2.3377502421908502E-004   1.8401190711013535     
   2.3390832423292521E-004   1.8392664404625902     
   2.3404162424676544E-004   1.8384142048958980     
   2.3417492426060563E-004   1.8375623642182199     
   2.3430822427444582E-004   1.8367109182465817     
   2.3444152428828602E-004   1.8358598667980919     
   2.3457482430212621E-004   1.8350092096899473     
   2.3470812431596641E-004   1.8341589467394259     
   2.3484142432980663E-004   1.8333090777638945     
   2.3497472434364682E-004   1.8324596025808004     
   2.3510802435748701E-004   1.8316105210076774     
   2.3524132437132721E-004   1.8307618328621438     
   2.3537462438516740E-004   1.8299135379619036     
   2.3550792439900760E-004   1.8290656361247424     
   2.3564122441284782E-004   1.8282181271685318     
   2.3577452442668801E-004   1.8273710109112289     
   2.3590782444052821E-004   1.8265242871708733     
   2.3604112445436840E-004   1.8256779557655896     
   2.3617442446820859E-004   1.8248320165135872     
   2.3630772448204879E-004   1.8239864692331587     
   2.3644102449588901E-004   1.8231413137426820     
   2.3657432450972920E-004   1.8222965498606190     
   2.3670762452356940E-004   1.8214521774055143     
   2.3684092453740959E-004   1.8206081961959979     
   2.3697422455124978E-004   1.8197646060507844     
   2.3710752456508998E-004   1.8189214067886705     
   2.3724082457893020E-004   1.8180785982285377     
   2.3737412459277039E-004   1.8172361801893531     
   2.3750742460661059E-004   1.8163941524901654     
   2.3764072462045078E-004   1.8155525149501075     
   2.3777402463429098E-004   1.8147112673883974     
   2.3790732464813117E-004   1.8138704096243359     
   2.3804062466197139E-004   1.8130299414773072     
   2.3817392467581159E-004   1.8121898627667794     
   2.3830722468965178E-004   1.8113501733123054     
   2.3844052470349197E-004   1.8105108729335202     
   2.3857382471733217E-004   1.8096719614501438     
   2.3870712473117236E-004   1.8088334386819778     
   2.3884042474501258E-004   1.8079953044489092     
   2.3897372475885278E-004   1.8071575585709070     
   2.3910702477269297E-004   1.8063202008680261     
   2.3924032478653316E-004   1.8054832311603999     
   2.3937362480037336E-004   1.8046466492682514     
   2.3950692481421355E-004   1.8038104550118805     
   2.3964022482805377E-004   1.8029746482116773     
   2.3977352484189397E-004   1.8021392286881079     
   2.3990682485573416E-004   1.8013041962617278     
   2.4004012486957436E-004   1.8004695507531716     
   2.4017342488341455E-004   1.7996352919831586     
   2.4030672489725474E-004   1.7988014197724909     
   2.4044002491109496E-004   1.7979679339420533     
   2.4057332492493516E-004   1.7971348343128142     
   2.4070662493877535E-004   1.7963021207058243     
   2.4083992495261555E-004   1.7954697929422194     
   2.4097322496645574E-004   1.7946378508432146     
   2.4110652498029593E-004   1.7938062942301103     
   2.4123982499413616E-004   1.7929751229242887     
   2.4137312500797635E-004   1.7921443367472154     
   2.4150642502181654E-004   1.7913139355204382     
   2.4163972503565674E-004   1.7904839190655886     
   2.4177302504949693E-004   1.7896542872043790     
   2.4190632506333713E-004   1.7888250397586059     
   2.4203962507717735E-004   1.7879961765501469     
   2.4217292509101754E-004   1.7871676974009647     
   2.4230622510485773E-004   1.7863396021331022     
   2.4243952511869793E-004   1.7855118905686853     
   2.4257282513253812E-004   1.7846845625299219     
   2.4270612514637832E-004   1.7838576178391046     
   2.4283942516021854E-004   1.7830310563186038     
   2.4297272517405873E-004   1.7822048777908768     
   2.4310602518789893E-004   1.7813790820784621     
   2.4323932520173912E-004   1.7805536690039778     
   2.4337262521557931E-004   1.7797286383901276     
   2.4350592522941951E-004   1.7789039900596957     
   2.4363922524325973E-004   1.7780797238355470     
   2.4377252525709992E-004   1.7772558395406317     
   2.4390582527094012E-004   1.7764323369979791     
   2.4403912528478031E-004   1.7756092160307027     
   2.4417242529862051E-004   1.7747864764619963     
   2.4430572531246070E-004   1.7739641181151373     
   2.4443902532630089E-004   1.7731421408134833     
   2.4457232534014109E-004   1.7723205443804746     
   2.4470562535398128E-004   1.7714993286396332     
   2.4483892536782153E-004   1.7706784934145627     
   2.4497222538166172E-004   1.7698580385289489     
   2.4510552539550192E-004   1.7690379638065588     
   2.4523882540934211E-004   1.7682182690712407     
   2.4537212542318231E-004   1.7673989541469262     
   2.4550542543702250E-004   1.7665800188576273     
   2.4563872545086269E-004   1.7657614630274361     
   2.4577202546470289E-004   1.7649432864805288     
   2.4590532547854308E-004   1.7641254890411624     
   2.4603862549238328E-004   1.7633080705336739     
   2.4617192550622347E-004   1.7624910307824835     
   2.4630522552006366E-004   1.7616743696120916     
   2.4643852553390391E-004   1.7608580868470791     
   2.4657182554774411E-004   1.7600421823121120     
   2.4670512556158430E-004   1.7592266558319327     
   2.4683842557542449E-004   1.7584115072313673     
   2.4697172558926469E-004   1.7575967363353244     
   2.4710502560310488E-004   1.7567823429687901     
   2.4723832561694508E-004   1.7559683269568345     
   2.4737162563078527E-004   1.7551546881246074     
   2.4750492564462546E-004   1.7543414262973407     
   2.4763822565846566E-004   1.7535285413003463     
   2.4777152567230585E-004   1.7527160329590179     
   2.4790482568614605E-004   1.7519039010988284     
   2.4803812569998629E-004   1.7510921455453325     
   2.4817142571382649E-004   1.7502807661241691     
   2.4830472572766668E-004   1.7494697626610514     
   2.4843802574150688E-004   1.7486591349817786     
   2.4857132575534707E-004   1.7478488829122276     
   2.4870462576918726E-004   1.7470390062783581     
   2.4883792578302746E-004   1.7462295049062089     
   2.4897122579686765E-004   1.7454203786219007     
   2.4910452581070785E-004   1.7446116272516325     
   2.4923782582454804E-004   1.7438032506216878     
   2.4937112583838823E-004   1.7429952485584257     
   2.4950442585222843E-004   1.7421876208882894     
   2.4963772586606868E-004   1.7413803674378008     
   2.4977102587990887E-004   1.7405734880335642     
   2.4990432589374906E-004   1.7397669825022612     
   2.5003762590758926E-004   1.7389608506706566     
   2.5017092592142945E-004   1.7381550923655924     
   2.5030422593526965E-004   1.7373497074139947     
   2.5043752594910984E-004   1.7365446956428658     
   2.5057082596295003E-004   1.7357400568792922     
   2.5070412597679023E-004   1.7349357909504362     
   2.5083742599063042E-004   1.7341318976835427     
   2.5097072600447062E-004   1.7333283769059376     
   2.5110402601831081E-004   1.7325252284450243     
   2.5123732603215100E-004   1.7317224521282879     
   2.5137062604599125E-004   1.7309200477832924     
   2.5150392605983145E-004   1.7301180152376834     
   2.5163722607367164E-004   1.7293163543191845     
   2.5177052608751183E-004   1.7285150648555996     
   2.5190382610135203E-004   1.7277141466748127     
   2.5203712611519222E-004   1.7269135996047875     
   2.5217042612903242E-004   1.7261134234735673     
   2.5230372614287261E-004   1.7253136181092752     
   2.5243702615671280E-004   1.7245141833401134     
   2.5257032617055300E-004   1.7237151189943656     
   2.5270362618439319E-004   1.7229164249003925     
   2.5283692619823339E-004   1.7221181008866355     
   2.5297022621207363E-004   1.7213201467816153     
   2.5310352622591383E-004   1.7205225624139331     
   2.5323682623975402E-004   1.7197253476122680     
   2.5337012625359422E-004   1.7189285022053791     
   2.5350342626743441E-004   1.7181320260221047     
   2.5363672628127461E-004   1.7173359188913639     
   2.5377002629511480E-004   1.7165401806421521     
   2.5390332630895499E-004   1.7157448111035465     
   2.5403662632279519E-004   1.7149498101047032     
   2.5416992633663538E-004   1.7141551774748556     
   2.5430322635047558E-004   1.7133609130433169     
   2.5443652636431577E-004   1.7125670166394813     
   2.5456982637815602E-004   1.7117734880928215     
   2.5470312639199621E-004   1.7109803272328861     
   2.5483642640583641E-004   1.7101875338893069     
   2.5496972641967660E-004   1.7093951078917915     
   2.5510302643351679E-004   1.7086030490701287     
   2.5523632644735699E-004   1.7078113572541851     
   2.5536962646119718E-004   1.7070200322739053     
   2.5550292647503738E-004   1.7062290739593133     
   2.5563622648887757E-004   1.7054384821405133     
   2.5576952650271776E-004   1.7046482566476875     
   2.5590282651655796E-004   1.7038583973110941     
   2.5603612653039815E-004   1.7030689039610738     
   2.5616942654423840E-004   1.7022797764280442     
   2.5630272655807859E-004   1.7014910145425013     
   2.5643602657191879E-004   1.7007026181350196     
   2.5656932658575898E-004   1.6999145870362533     
   2.5670262659959918E-004   1.6991269210769335     
   2.5683592661343937E-004   1.6983396200878695     
   2.5696922662727956E-004   1.6975526838999520     
   2.5710252664111976E-004   1.6967661123441460     
   2.5723582665495995E-004   1.6959799052514988     
   2.5736912666880015E-004   1.6951940624531316     
   2.5750242668264034E-004   1.6944085837802489     
   2.5763572669648053E-004   1.6936234690641283     
   2.5776902671032078E-004   1.6928387181361291     
   2.5790232672416098E-004   1.6920543308276881     
   2.5803562673800117E-004   1.6912703069703188     
   2.5816892675184136E-004   1.6904866463956141     
   2.5830222676568156E-004   1.6897033489352449     
   2.5843552677952175E-004   1.6889204144209593     
   2.5856882679336195E-004   1.6881378426845843     
   2.5870212680720214E-004   1.6873556335580235     
   2.5883542682104233E-004   1.6865737868732611     
   2.5896872683488253E-004   1.6857923024623549     
   2.5910202684872272E-004   1.6850111801574441     
   2.5923532686256292E-004   1.6842304197907443     
   2.5936862687640316E-004   1.6834500211945489     
   2.5950192689024336E-004   1.6826699842012298     
   2.5963522690408355E-004   1.6818903086432351     
   2.5976852691792375E-004   1.6811109943530922     
   2.5990182693176394E-004   1.6803320411634040     
   2.6003512694560413E-004   1.6795534489068531     
   2.6016842695944433E-004   1.6787752174161987     
   2.6030172697328452E-004   1.6779973465242777     
   2.6043502698712472E-004   1.6772198360640029     
   2.6056832700096491E-004   1.6764426858683685     
   2.6070162701480510E-004   1.6756658957704402     
   2.6083492702864530E-004   1.6748894656033670     
   2.6096822704248555E-004   1.6741133952003713     
   2.6110152705632574E-004   1.6733376843947545     
   2.6123482707016593E-004   1.6725623330198949     
   2.6136812708400613E-004   1.6717873409092474     
   2.6150142709784632E-004   1.6710127078963446     
   2.6163472711168652E-004   1.6702384338147966     
   2.6176802712552671E-004   1.6694645184982895     
   2.6190132713936690E-004   1.6686909617805867     
   2.6203462715320710E-004   1.6679177634955309     
   2.6216792716704729E-004   1.6671449234770392     
   2.6230122718088749E-004   1.6663724415591057     
   2.6243452719472768E-004   1.6656003175758018     
   2.6256782720856793E-004   1.6648285513612773     
   2.6270112722240812E-004   1.6640571427497575     
   2.6283442723624832E-004   1.6632860915755445     
   2.6296772725008851E-004   1.6625153976730167     
   2.6310102726392870E-004   1.6617450608766311     
   2.6323432727776890E-004   1.6609750810209192     
   2.6336762729160909E-004   1.6602054579404901     
   2.6350092730544929E-004   1.6594361914700300     
   2.6363422731928948E-004   1.6586672814443022     
   2.6376752733312967E-004   1.6578987276981434     
   2.6390082734696987E-004   1.6571305300664712     
   2.6403412736081006E-004   1.6563626883842768     
   2.6416742737465031E-004   1.6555952024866283     
   2.6430072738849051E-004   1.6548280722086710     
   2.6443402740233070E-004   1.6540612973856268     
   2.6456732741617089E-004   1.6532948778527921     
   2.6470062743001109E-004   1.6525288134455409     
   2.6483392744385128E-004   1.6517631039993250     
   2.6496722745769148E-004   1.6509977493496684     
   2.6510052747153167E-004   1.6502327493321751     
   2.6523382748537186E-004   1.6494681037825243     
   2.6536712749921206E-004   1.6487038125364710     
   2.6550042751305225E-004   1.6479398754298451     
   2.6563372752689245E-004   1.6471762922985547     
   2.6576702754073269E-004   1.6464130629785820     
   2.6590032755457289E-004   1.6456501873059879     
   2.6603362756841308E-004   1.6448876651169060     
   2.6616692758225328E-004   1.6441254962475480     
   2.6630022759609347E-004   1.6433636805342002     
   2.6643352760993366E-004   1.6426022178132262     
   2.6656682762377386E-004   1.6418411079210651     
   2.6670012763761405E-004   1.6410803506942298     
   2.6683342765145425E-004   1.6403199459693119     
   2.6696672766529444E-004   1.6395598935829760     
   2.6710002767913463E-004   1.6388001933719651     
   2.6723332769297483E-004   1.6380408451730957     
   2.6736662770681508E-004   1.6372818488232599     
   2.6749992772065527E-004   1.6365232041594271     
   2.6763322773449546E-004   1.6357649110186414     
   2.6776652774833566E-004   1.6350069692380209     
   2.6789982776217585E-004   1.6342493786547623     
   2.6803312777601605E-004   1.6334921391061352     
   2.6816642778985624E-004   1.6327352504294848     
   2.6829972780369643E-004   1.6319787124622331     
   2.6843302781753663E-004   1.6312225250418759     
   2.6856632783137682E-004   1.6304666880059862     
   2.6869962784521702E-004   1.6297112011922095     
   2.6883292785905721E-004   1.6289560644382683     
   2.6896622787289746E-004   1.6282012775819605     
   2.6909952788673765E-004   1.6274468404611588     
   2.6923282790057785E-004   1.6266927529138111     
   2.6936612791441804E-004   1.6259390147779398     
   2.6949942792825823E-004   1.6251856258916426     
   2.6963272794209843E-004   1.6244325860930928     
   2.6976602795593862E-004   1.6236798952205385     
   2.6989932796977882E-004   1.6229275531123020     
   2.7003262798361901E-004   1.6221755596067806     
   2.7016592799745920E-004   1.6214239145424472     
   2.7029922801129940E-004   1.6206726177578501     
   2.7043252802513959E-004   1.6199216690916114     
   2.7056582803897984E-004   1.6191710683824267     
   2.7069912805282003E-004   1.6184208154690698     
   2.7083242806666023E-004   1.6176709101903863     
   2.7096572808050042E-004   1.6169213523852966     
   2.7109902809434062E-004   1.6161721418927975     
   2.7123232810818081E-004   1.6154232785519589     
   2.7136562812202100E-004   1.6146747622019266     
   2.7149892813586120E-004   1.6139265926819191     
   2.7163222814970139E-004   1.6131787698312308     
   2.7176552816354159E-004   1.6124312934892300     
   2.7189882817738178E-004   1.6116841634953598     
   2.7203212819122197E-004   1.6109373796891375     
   2.7216542820506222E-004   1.6101909419101541     
   2.7229872821890242E-004   1.6094448499980774     
   2.7243202823274261E-004   1.6086991037926461     
   2.7256532824658280E-004   1.6079537031336748     
   2.7269862826042300E-004   1.6072086478610517     
   2.7283192827426319E-004   1.6064639378147412     
   2.7296522828810339E-004   1.6057195728347800     
   2.7309852830194358E-004   1.6049755527612795     
   2.7323182831578377E-004   1.6042318774344240     
   2.7336512832962397E-004   1.6034885466944739     
   2.7349842834346416E-004   1.6027455603817613     
   2.7363172835730436E-004   1.6020029183366948     
   2.7376502837114460E-004   1.6012606203997548     
   2.7389832838498480E-004   1.6005186664114972     
   2.7403162839882499E-004   1.5997770562125508     
   2.7416492841266519E-004   1.5990357896436187     
   2.7429822842650538E-004   1.5982948665454775     
   2.7443152844034557E-004   1.5975542867589783     
   2.7456482845418577E-004   1.5968140501250434     
   2.7469812846802596E-004   1.5960741564846734     
   2.7483142848186616E-004   1.5953346056789388     
   2.7496472849570635E-004   1.5945953975489842     
   2.7509802850954654E-004   1.5938565319360294     
   2.7523132852338674E-004   1.5931180086813668     
   2.7536462853722699E-004   1.5923798276263619     
   2.7549792855106718E-004   1.5916419886124544     
   2.7563122856490738E-004   1.5909044914811579     
   2.7576452857874757E-004   1.5901673360740582     
   2.7589782859258776E-004   1.5894305222328156     
   2.7603112860642796E-004   1.5886940497991624     
   2.7616442862026815E-004   1.5879579186149062     
   2.7629772863410835E-004   1.5872221285219259     
   2.7643102864794854E-004   1.5864866793621750     
   2.7656432866178873E-004   1.5857515709776793     
   2.7669762867562893E-004   1.5850168032105403     
   2.7683092868946912E-004   1.5842823759029279     
   2.7696422870330937E-004   1.5835482888970898     
   2.7709752871714956E-004   1.5828145420353441     
   2.7723082873098976E-004   1.5820811351600832     
   2.7736412874482995E-004   1.5813480681137722     
   2.7749742875867015E-004   1.5806153407389489     
   2.7763072877251034E-004   1.5798829528782237     
   2.7776402878635053E-004   1.5791509043742813     
   2.7789732880019073E-004   1.5784191950698774     
   2.7803062881403092E-004   1.5776878248078432     
   2.7816392882787112E-004   1.5769567934310800     
   2.7829722884171131E-004   1.5762261007825635     
   2.7843052885555150E-004   1.5754957467053421     
   2.7856382886939175E-004   1.5747657310425356     
   2.7869712888323195E-004   1.5740360536373377     
   2.7883042889707214E-004   1.5733067143330155     
   2.7896372891091233E-004   1.5725777129729062     
   2.7909702892475253E-004   1.5718490494004216     
   2.7923032893859272E-004   1.5711207234590459     
   2.7936362895243292E-004   1.5703927349923359     
   2.7949692896627311E-004   1.5696650838439192     
   2.7963022898011330E-004   1.5689377698574982     
   2.7976352899395350E-004   1.5682107928768474     
   2.7989682900779369E-004   1.5674841527458103     
   2.8003012902163389E-004   1.5667578493083076     
   2.8016342903547413E-004   1.5660318824083295     
   2.8029672904931433E-004   1.5653062518899383     
   2.8043002906315452E-004   1.5645809575972704     
   2.8056332907699472E-004   1.5638559993745333     
   2.8069662909083491E-004   1.5631313770660060     
   2.8082992910467510E-004   1.5624070905160421     
   2.8096322911851530E-004   1.5616831395690638     
   2.8109652913235549E-004   1.5609595240695684     
   2.8122982914619569E-004   1.5602362438621229     
   2.8136312916003588E-004   1.5595132987913687     
   2.8149642917387607E-004   1.5587906887020171     
   2.8162972918771627E-004   1.5580684134388529     
   2.8176302920155652E-004   1.5573464728467310     
   2.8189632921539671E-004   1.5566248667705813     
   2.8202962922923690E-004   1.5559035950554019     
   2.8216292924307710E-004   1.5551826575462657     
   2.8229622925691729E-004   1.5544620540883149     
   2.8242952927075749E-004   1.5537417845267654     
   2.8256282928459768E-004   1.5530218487069045     
   2.8269612929843787E-004   1.5523022464740903     
   2.8282942931227807E-004   1.5515829776737515     
   2.8296272932611826E-004   1.5508640421513917     
   2.8309602933995846E-004   1.5501454397525851     
   2.8322932935379865E-004   1.5494271703229747     
   2.8336262936763890E-004   1.5487092337082780     
   2.8349592938147909E-004   1.5479916297542831     
   2.8362922939531929E-004   1.5472743583068491     
   2.8376252940915948E-004   1.5465574192119071     
   2.8389582942299967E-004   1.5458408123154594     
   2.8402912943683987E-004   1.5451245374635796     
   2.8416242945068006E-004   1.5444085945024124     
   2.8429572946452026E-004   1.5436929832781741     
   2.8442902947836045E-004   1.5429777036371519     
   2.8456232949220064E-004   1.5422627554257053     
   2.8469562950604084E-004   1.5415481384902636     
   2.8482892951988103E-004   1.5408338526773280     
   2.8496222953372128E-004   1.5401198978334705     
   2.8509552954756147E-004   1.5394062738053353     
   2.8522882956140167E-004   1.5386929804396359     
   2.8536212957524186E-004   1.5379800175831577     
   2.8549542958908206E-004   1.5372673850827574     
   2.8562872960292225E-004   1.5365550827853609     
   2.8576202961676244E-004   1.5358431105379691     
   2.8589532963060264E-004   1.5351314681876487     
   2.8602862964444283E-004   1.5344201555815413     
   2.8616192965828303E-004   1.5337091725668572     
   2.8629522967212322E-004   1.5329985189908775     
   2.8642852968596341E-004   1.5322881947009550     
   2.8656182969980366E-004   1.5315781995445126     
   2.8669512971364386E-004   1.5308685333690448     
   2.8682842972748405E-004   1.5301591960221155     
   2.8696172974132425E-004   1.5294501873513591     
   2.8709502975516444E-004   1.5287415072044832     
   2.8722832976900463E-004   1.5280331554292623     
   2.8736162978284483E-004   1.5273251318735441     
   2.8749492979668502E-004   1.5266174363852463     
   2.8762822981052522E-004   1.5259100688123559     
   2.8776152982436541E-004   1.5252030290029315     
   2.8789482983820560E-004   1.5244963168051009     
   2.8802812985204580E-004   1.5237899320670636     
   2.8816142986588605E-004   1.5230838746370901     
   2.8829472987972624E-004   1.5223781443635176     
   2.8842802989356643E-004   1.5216727410947586     
   2.8856132990740663E-004   1.5209676646792920     
   2.8869462992124682E-004   1.5202629149656677     
   2.8882792993508702E-004   1.5195584918025071     
   2.8896122994892721E-004   1.5188543950384996     
   2.8909452996276740E-004   1.5181506245224081     
   2.8922782997660760E-004   1.5174471801030620     
   2.8936112999044779E-004   1.5167440616293619     
   2.8949443000428799E-004   1.5160412689502798     
   2.8962773001812818E-004   1.5153388019148559     
   2.8976103003196843E-004   1.5146366603722010     
   2.8989433004580862E-004   1.5139348441714959     
   2.9002763005964882E-004   1.5132333531619921     
   2.9016093007348901E-004   1.5125321871930086     
   2.9029423008732920E-004   1.5118313461139377     
   2.9042753010116940E-004   1.5111308297742376     
   2.9056083011500959E-004   1.5104306380234400     
   2.9069413012884979E-004   1.5097307707111416     
   2.9082743014268998E-004   1.5090312276870146     
   2.9096073015653017E-004   1.5083320088007961     
   2.9109403017037037E-004   1.5076331139022956     
   2.9122733018421056E-004   1.5069345428413912     
   2.9136063019805081E-004   1.5062362954680302     
   2.9149393021189100E-004   1.5055383716322293     
   2.9162723022573120E-004   1.5048407711840768     
   2.9176053023957139E-004   1.5041434939737275     
   2.9189383025341159E-004   1.5034465398514085     
   2.9202713026725178E-004   1.5027499086674125     
   2.9216043028109197E-004   1.5020536002721061     
   2.9229373029493217E-004   1.5013576145159209     
   2.9242703030877236E-004   1.5006619512493624     
   2.9256033032261256E-004   1.4999666103230003     
   2.9269363033645275E-004   1.4992715915874779     
   2.9282693035029294E-004   1.4985768948935068     
   2.9296023036413319E-004   1.4978825200918640     
   2.9309353037797339E-004   1.4971884670334006     
   2.9322683039181358E-004   1.4964947355690343     
   2.9336013040565377E-004   1.4958013255497524     
   2.9349343041949397E-004   1.4951082368266113     
   2.9362673043333416E-004   1.4944154692507357     
   2.9376003044717436E-004   1.4937230226733205     
   2.9389333046101455E-004   1.4930308969456283     
   2.9402663047485474E-004   1.4923390919189923     
   2.9415993048869494E-004   1.4916476074448126     
   2.9429323050253513E-004   1.4909564433745595     
   2.9442653051637533E-004   1.4902655995597718     
   2.9455983053021557E-004   1.4895750758520563     
   2.9469313054405577E-004   1.4888848721030896     
   2.9482643055789596E-004   1.4881949881646177     
   2.9495973057173616E-004   1.4875054238884529     
   2.9509303058557635E-004   1.4868161791264776     
   2.9522633059941654E-004   1.4861272537306440     
   2.9535963061325674E-004   1.4854386475529708     
   2.9549293062709693E-004   1.4847503604455465     
   2.9562623064093713E-004   1.4840623922605269     
   2.9575953065477732E-004   1.4833747428501378     
   2.9589283066861751E-004   1.4826874120666740     
   2.9602613068245771E-004   1.4820003997624955     
   2.9615943069629796E-004   1.4813137057900343     
   2.9629273071013815E-004   1.4806273300017878     
   2.9642603072397834E-004   1.4799412722503256     
   2.9655933073781854E-004   1.4792555323882812     
   2.9669263075165873E-004   1.4785701102683591     
   2.9682593076549893E-004   1.4778850057433315     
   2.9695923077933912E-004   1.4772002186660382     
   2.9709253079317931E-004   1.4765157488893883     
   2.9722583080701951E-004   1.4758315962663584     
   2.9735913082085970E-004   1.4751477606499928     
   2.9749243083469990E-004   1.4744642418934040     
   2.9762573084854009E-004   1.4737810398497744     
   2.9775903086238034E-004   1.4730981543723507     
   2.9789233087622053E-004   1.4724155853144525     
   2.9802563089006073E-004   1.4717333325294630     
   2.9815893090390092E-004   1.4710513958708362     
   2.9829223091774112E-004   1.4703697751920912     
   2.9842553093158131E-004   1.4696884703468174     
   2.9855883094542150E-004   1.4690074811886724     
   2.9869213095926170E-004   1.4683268075713787     
   2.9882543097310189E-004   1.4676464493487291     
   2.9895873098694209E-004   1.4669664063745831     
   2.9909203100078228E-004   1.4662866785028688     
   2.9922533101462247E-004   1.4656072655875809     
   2.9935863102846272E-004   1.4649281674827830     
   2.9949193104230292E-004   1.4642493840426043     
   2.9962523105614311E-004   1.4635709151212450     
   2.9975853106998330E-004   1.4628927605729676     
   2.9989183108382350E-004   1.4622149202521078     
   3.0002513109766369E-004   1.4615373940130658     
   3.0015843111150389E-004   1.4608601817103086     
   3.0029173112534408E-004   1.4601832831983723     
   3.0042503113918427E-004   1.4595066983318605     
   3.0055833115302447E-004   1.4588304269654422     
   3.0069163116686466E-004   1.4581544689538564     
   3.0082493118070486E-004   1.4574788241519068     
   3.0095823119454510E-004   1.4568034924144662     
   3.0109153120838530E-004   1.4561284735964748     
   3.0122483122222549E-004   1.4554537675529398     
   3.0135813123606569E-004   1.4547793741389325     
   3.0149143124990588E-004   1.4541052932095957     
   3.0162473126374607E-004   1.4534315246201375     
   3.0175803127758627E-004   1.4527580682258323     
   3.0189133129142646E-004   1.4520849238820226     
   3.0202463130526666E-004   1.4514120914441189     
   3.0215793131910685E-004   1.4507395707675961     
   3.0229123133294704E-004   1.4500673617079993     
   3.0242453134678724E-004   1.4493954641209366     
   3.0255783136062749E-004   1.4487238778620855     
   3.0269113137446768E-004   1.4480526027871918     
   3.0282443138830787E-004   1.4473816387520646     
   3.0295773140214807E-004   1.4467109856125828     
   3.0309103141598826E-004   1.4460406432246891     
   3.0322433142982846E-004   1.4453706114443963     
   3.0335763144366865E-004   1.4447008901277809     
   3.0349093145750884E-004   1.4440314791309889     
   3.0362423147134904E-004   1.4433623783102310     
   3.0375753148518923E-004   1.4426935875217857     
   3.0389083149902943E-004   1.4420251066219953     
   3.0402413151286962E-004   1.4413569354672733     
   3.0415743152670987E-004   1.4406890739140958     
   3.0429073154055006E-004   1.4400215218190082     
   3.0442403155439026E-004   1.4393542790386193     
   3.0455733156823045E-004   1.4386873454296074     
   3.0469063158207064E-004   1.4380207208487150     
   3.0482393159591084E-004   1.4373544051527529     
   3.0495723160975103E-004   1.4366883981985961     
   3.0509053162359123E-004   1.4360226998431880     
   3.0522383163743142E-004   1.4353573099435366     
   3.0535713165127161E-004   1.4346922283567174     
   3.0549043166511181E-004   1.4340274549398710     
   3.0562373167895200E-004   1.4333629895502056     
   3.0575703169279225E-004   1.4326988320449938     
   3.0589033170663244E-004   1.4320349822815761     
   3.0602363172047264E-004   1.4313714401173576     
   3.0615693173431283E-004   1.4307082054098115     
   3.0629023174815303E-004   1.4300452780164741     
   3.0642353176199322E-004   1.4293826577949504     
   3.0655683177583341E-004   1.4287203446029093     
   3.0669013178967361E-004   1.4280583382980883     
   3.0682343180351380E-004   1.4273966387382875     
   3.0695673181735400E-004   1.4267352457813747     
   3.0709003183119419E-004   1.4260741592852844     
   3.0722333184503438E-004   1.4254133791080152     
   3.0735663185887463E-004   1.4247529051076322     
   3.0748993187271483E-004   1.4240927371422674     
   3.0762323188655502E-004   1.4234328750701157     
   3.0775653190039521E-004   1.4227733187494409     
   3.0788983191423541E-004   1.4221140680385704     
   3.0802313192807560E-004   1.4214551227958980     
   3.0815643194191580E-004   1.4207964828798827     
   3.0828973195575599E-004   1.4201381481490498     
   3.0842303196959618E-004   1.4194801184619905     
   3.0855633198343638E-004   1.4188223936773579     
   3.0868963199727657E-004   1.4181649736538762     
   3.0882293201111677E-004   1.4175078582503311     
   3.0895623202495702E-004   1.4168510473255751     
   3.0908953203879721E-004   1.4161945407385266     
   3.0922283205263740E-004   1.4155383383481674     
   3.0935613206647760E-004   1.4148824400135471     
   3.0948943208031779E-004   1.4142268455937792     
   3.0962273209415799E-004   1.4135715549480425     
   3.0975603210799818E-004   1.4129165679355811     
   3.0988933212183837E-004   1.4122618844157051     
   3.1002263213567857E-004   1.4116075042477885     
   3.1015593214951876E-004   1.4109534272912714     
   3.1028923216335896E-004   1.4102996534056593     
   3.1042253217719915E-004   1.4096461824505218     
   3.1055583219103940E-004   1.4089930142854941     
   3.1068913220487959E-004   1.4083401487702760     
   3.1082243221871979E-004   1.4076875857646332     
   3.1095573223255998E-004   1.4070353251283962     
   3.1108903224640017E-004   1.4063833667214596     
   3.1122233226024037E-004   1.4057317104037832     
   3.1135563227408056E-004   1.4050803560353926     
   3.1148893228792076E-004   1.4044293034763773     
   3.1162223230176095E-004   1.4037785525868918     
   3.1175553231560114E-004   1.4031281032271554     
   3.1188883232944134E-004   1.4024779552574529     
   3.1202213234328153E-004   1.4018281085381332     
   3.1215543235712178E-004   1.4011785629296079     
   3.1228873237096197E-004   1.4005293182923577     
   3.1242203238480217E-004   1.3998803744869261     
   3.1255533239864236E-004   1.3992317313739180     
   3.1268863241248256E-004   1.3985833888140080     
   3.1282193242632275E-004   1.3979353466679318     
   3.1295523244016294E-004   1.3972876047964897     
   3.1308853245400314E-004   1.3966401630605492     
   3.1322183246784333E-004   1.3959930213210392     
   3.1335513248168353E-004   1.3953461794389554     
   3.1348843249552372E-004   1.3946996372753555     
   3.1362173250936391E-004   1.3940533946913645     
   3.1375503252320416E-004   1.3934074515481691     
   3.1388833253704436E-004   1.3927618077070223     
   3.1402163255088455E-004   1.3921164630292400     
   3.1415493256472474E-004   1.3914714173762028     
   3.1428823257856494E-004   1.3908266706093557     
   3.1442153259240513E-004   1.3901822225902076     
   3.1455483260624533E-004   1.3895380731803320     
   3.1468813262008552E-004   1.3888942222413665     
   3.1482143263392571E-004   1.3882506696350116     
   3.1495473264776591E-004   1.3876074152230342     
   3.1508803266160610E-004   1.3869644588672638     
   3.1522133267544630E-004   1.3863218004295936     
   3.1535463268928654E-004   1.3856794397719809     
   3.1548793270312674E-004   1.3850373767564483     
   3.1562123271696693E-004   1.3843956112450808     
   3.1575453273080713E-004   1.3837541431000282     
   3.1588783274464732E-004   1.3831129721835034     
   3.1602113275848751E-004   1.3824720983577836     
   3.1615443277232771E-004   1.3818315214852099     
   3.1628773278616790E-004   1.3811912414281875     
   3.1642103280000810E-004   1.3805512580491845     
   3.1655433281384829E-004   1.3799115712107330     
   3.1668763282768848E-004   1.3792721807754296     
   3.1682093284152868E-004   1.3786330866059338     
   3.1695423285536893E-004   1.3779942885649672     
   3.1708753286920912E-004   1.3773557865153205     
   3.1722083288304931E-004   1.3767175803198397     
   3.1735413289688951E-004   1.3760796698414426     
   3.1748743291072970E-004   1.3754420549431035     
   3.1762073292456990E-004   1.3748047354878654     
   3.1775403293841009E-004   1.3741677113388326     
   3.1788733295225028E-004   1.3735309823591728     
   3.1802063296609048E-004   1.3728945484121164     
   3.1815393297993067E-004   1.3722584093609598     
   3.1828723299377087E-004   1.3716225650690597     
   3.1842053300761106E-004   1.3709870153998380     
   3.1855383302145131E-004   1.3703517602167792     
   3.1868713303529150E-004   1.3697167993834309     
   3.1882043304913170E-004   1.3690821327634046     
   3.1895373306297189E-004   1.3684477602203748     
   3.1908703307681208E-004   1.3678136816180781     
   3.1922033309065228E-004   1.3671798968203164     
   3.1935363310449247E-004   1.3665464056909515     
   3.1948693311833267E-004   1.3659132080939118     
   3.1962023313217286E-004   1.3652803038931871     
   3.1975353314601305E-004   1.3646476929528299     
   3.1988683315985325E-004   1.3640153751369559     
   3.2002013317369344E-004   1.3633833503097434     
   3.2015343318753369E-004   1.3627516183354360     
   3.2028673320137389E-004   1.3621201790783366     
   3.2042003321521408E-004   1.3614890324028135     
   3.2055333322905427E-004   1.3608581781732965     
   3.2068663324289447E-004   1.3602276162542792     
   3.2081993325673466E-004   1.3595973465103182     
   3.2095323327057486E-004   1.3589673688060313     
   3.2108653328441505E-004   1.3583376830061000     
   3.2121983329825524E-004   1.3577082889752692     
   3.2135313331209544E-004   1.3570791865783447     
   3.2148643332593563E-004   1.3564503756801976     
   3.2161973333977583E-004   1.3558218561457585     
   3.2175303335361607E-004   1.3551936278400221     
   3.2188633336745627E-004   1.3545656906280468     
   3.2201963338129646E-004   1.3539380443749511     
   3.2215293339513666E-004   1.3533106889459179     
   3.2228623340897685E-004   1.3526836242061933     
   3.2241953342281704E-004   1.3520568500210823     
   3.2255283343665724E-004   1.3514303662559557     
   3.2268613345049743E-004   1.3508041727762439     
   3.2281943346433763E-004   1.3501782694474431     
   3.2295273347817782E-004   1.3495526561351090     
   3.2308603349201801E-004   1.3489273327048616     
   3.2321933350585821E-004   1.3483022990223814     
   3.2335263351969846E-004   1.3476775549534108     
   3.2348593353353865E-004   1.3470531003637560     
   3.2361923354737884E-004   1.3464289351192860     
   3.2375253356121904E-004   1.3458050590859298     
   3.2388583357505923E-004   1.3451814721296800     
   3.2401913358889943E-004   1.3445581741165904     
   3.2415243360273962E-004   1.3439351649127773     
   3.2428573361657981E-004   1.3433124443844191     
   3.2441903363042001E-004   1.3426900123977563     
   3.2455233364426020E-004   1.3420678688190917     
   3.2468563365810040E-004   1.3414460135147876     
   3.2481893367194059E-004   1.3408244463512720     
   3.2495223368578084E-004   1.3402031671950316     
   3.2508553369962103E-004   1.3395821759126174     
   3.2521883371346123E-004   1.3389614723706416     
   3.2535213372730142E-004   1.3383410564357761     
   3.2548543374114161E-004   1.3377209279747573     
   3.2561873375498181E-004   1.3371010868543822     
   3.2575203376882200E-004   1.3364815329415098     
   3.2588533378266220E-004   1.3358622661030601     
   3.2601863379650239E-004   1.3352432862060151     
   3.2615193381034258E-004   1.3346245931174197     
   3.2628523382418278E-004   1.3340061867043778     
   3.2641853383802297E-004   1.3333880668340570     
   3.2655183385186322E-004   1.3327702333736864     
   3.2668513386570341E-004   1.3321526861905550     
   3.2681843387954361E-004   1.3315354251520155     
   3.2695173389338380E-004   1.3309184501254794     
   3.2708503390722400E-004   1.3303017609784231     
   3.2721833392106419E-004   1.3296853575783814     
   3.2735163393490438E-004   1.3290692397929509     
   3.2748493394874458E-004   1.3284534074897911     
   3.2761823396258477E-004   1.3278378605366217     
   3.2775153397642497E-004   1.3272225988012245     
   3.2788483399026516E-004   1.3266076221514393     
   3.2801813400410535E-004   1.3259929304551732     
   3.2815143401794560E-004   1.3253785235803892     
   3.2828473403178580E-004   1.3247644013951130     
   3.2841803404562599E-004   1.3241505637674333     
   3.2855133405946618E-004   1.3235370105654980     
   3.2868463407330638E-004   1.3229237416575161     
   3.2881793408714657E-004   1.3223107569117585     
   3.2895123410098677E-004   1.3216980561965563     
   3.2908453411482696E-004   1.3210856393803025     
   3.2921783412866715E-004   1.3204735063314506     
   3.2935113414250735E-004   1.3198616569185138     
   3.2948443415634754E-004   1.3192500910100697     
   3.2961773417018774E-004   1.3186388084747533     
   3.2975103418402798E-004   1.3180278091812614     
   3.2988433419786818E-004   1.3174170929983533     
   3.3001763421170837E-004   1.3168066597948471     
   3.3015093422554857E-004   1.3161965094396222     
   3.3028423423938876E-004   1.3155866418016191     
   3.3041753425322895E-004   1.3149770567498398     
   3.3055083426706915E-004   1.3143677541533454     
   3.3068413428090934E-004   1.3137587338812580     
   3.3081743429474954E-004   1.3131499958027608     
   3.3095073430858973E-004   1.3125415397870979     
   3.3108403432242992E-004   1.3119333657035732     
   3.3121733433627012E-004   1.3113254734215523     
   3.3135063435011037E-004   1.3107178628104594     
   3.3148393436395056E-004   1.3101105337397816     
   3.3161723437779076E-004   1.3095034860790649     
   3.3175053439163095E-004   1.3088967196979153     
   3.3188383440547114E-004   1.3082902344660021     
   3.3201713441931134E-004   1.3076840302530504     
   3.3215043443315153E-004   1.3070781069288502     
   3.3228373444699173E-004   1.3064724643632484     
   3.3241703446083192E-004   1.3058671024261557     
   3.3255033447467211E-004   1.3052620209875376     
   3.3268363448851231E-004   1.3046572199174264     
   3.3281693450235250E-004   1.3040526990859098     
   3.3295023451619275E-004   1.3034484583631381     
   3.3308353453003294E-004   1.3028444976193212     
   3.3321683454387314E-004   1.3022408167247281     
   3.3335013455771333E-004   1.3016374155496899     
   3.3348343457155353E-004   1.3010342939645962     
   3.3361673458539372E-004   1.3004314518398961     
   3.3375003459923391E-004   1.2998288890461023     
   3.3388333461307411E-004   1.2992266054537824     
   3.3401663462691430E-004   1.2986246009335685     
   3.3414993464075450E-004   1.2980228753561491     
   3.3428323465459469E-004   1.2974214285922749     
   3.3441653466843488E-004   1.2968202605127559     
   3.3454983468227508E-004   1.2962193709884615     
   3.3468313469611533E-004   1.2956187598903215     
   3.3481643470995552E-004   1.2950184270893248     
   3.3494973472379571E-004   1.2944183724565219     
   3.3508303473763591E-004   1.2938185958630199     
   3.3521633475147610E-004   1.2932190971799897     
   3.3534963476531630E-004   1.2926198762786580     
   3.3548293477915649E-004   1.2920209330303130     
   3.3561623479299668E-004   1.2914222673063018     
   3.3574953480683688E-004   1.2908238789780329     
   3.3588283482067707E-004   1.2902257679169731     
   3.3601613483451727E-004   1.2896279339946477     
   3.3614943484835746E-004   1.2890303770826432     
   3.3628273486219771E-004   1.2884330970526046     
   3.3641603487603790E-004   1.2878360937762381     
   3.3654933488987810E-004   1.2872393671253068     
   3.3668263490371829E-004   1.2866429169716358     
   3.3681593491755848E-004   1.2860467431871059     
   3.3694923493139868E-004   1.2854508456436620     
   3.3708253494523887E-004   1.2848552242133047     
   3.3721583495907907E-004   1.2842598787680954     
   3.3734913497291926E-004   1.2836648091801544     
   3.3748243498675945E-004   1.2830700153216614     
   3.3761573500059965E-004   1.2824754970648555     
   3.3774903501443984E-004   1.2818812542820359     
   3.3788233502828009E-004   1.2812872868455580     
   3.3801563504212028E-004   1.2806935946278395     
   3.3814893505596048E-004   1.2801001775013554     
   3.3828223506980067E-004   1.2795070353386400     
   3.3841553508364087E-004   1.2789141680122886     
   3.3854883509748106E-004   1.2783215753949528     
   3.3868213511132125E-004   1.2777292573593437     
   3.3881543512516145E-004   1.2771372137782331     
   3.3894873513900164E-004   1.2765454445244502     
   3.3908203515284184E-004   1.2759539494708834     
   3.3921533516668203E-004   1.2753627284904807     
   3.3934863518052222E-004   1.2747717814562483     
   3.3948193519436247E-004   1.2741811082412515     
   3.3961523520820267E-004   1.2735907087186147     
   3.3974853522204286E-004   1.2730005827615201     
   3.3988183523588305E-004   1.2724107302432102     
   3.4001513524972325E-004   1.2718211510369835     
   3.4014843526356344E-004   1.2712318450162006     
   3.4028173527740364E-004   1.2706428120542788     
   3.4041503529124383E-004   1.2700540520246941     
   3.4054833530508402E-004   1.2694655648009823     
   3.4068163531892422E-004   1.2688773502567361     
   3.4081493533276441E-004   1.2682894082656084     
   3.4094823534660461E-004   1.2677017387013088     
   3.4108153536044485E-004   1.2671143414376078     
   3.4121483537428505E-004   1.2665272163483332     
   3.4134813538812524E-004   1.2659403633073696     
   3.4148143540196544E-004   1.2653537821886629     
   3.4161473541580563E-004   1.2647674728662157     
   3.4174803542964582E-004   1.2641814352140901     
   3.4188133544348602E-004   1.2635956691064043     
   3.4201463545732621E-004   1.2630101744173381     
   3.4214793547116641E-004   1.2624249510211265     
   3.4228123548500660E-004   1.2618399987920645     
   3.4241453549884679E-004   1.2612553176045058     
   3.4254783551268699E-004   1.2606709073328612     
   3.4268113552652724E-004   1.2600867678515990     
   3.4281443554036743E-004   1.2595028990352479     
   3.4294773555420763E-004   1.2589193007583928     
   3.4308103556804782E-004   1.2583359728956780     
   3.4321433558188801E-004   1.2577529153218050     
   3.4334763559572821E-004   1.2571701279115335     
   3.4348093560956840E-004   1.2565876105396820     
   3.4361423562340860E-004   1.2560053630811250     
   3.4374753563724879E-004   1.2554233854107979     
   3.4388083565108898E-004   1.2548416774036919     
   3.4401413566492918E-004   1.2542602389348565     
   3.4414743567876937E-004   1.2536790698794007     
   3.4428073569260962E-004   1.2530981701124877     
   3.4441403570644981E-004   1.2525175395093426     
   3.4454733572029001E-004   1.2519371779452466     
   3.4468063573413020E-004   1.2513570852955380     
   3.4481393574797040E-004   1.2507772614356143     
   3.4494723576181059E-004   1.2501977062409282     
   3.4508053577565078E-004   1.2496184195869946     
   3.4521383578949098E-004   1.2490394013493802     
   3.4534713580333117E-004   1.2484606514037149     
   3.4548043581717137E-004   1.2478821696256832     
   3.4561373583101156E-004   1.2473039558910279     
   3.4574703584485175E-004   1.2467260100755491     
   3.4588033585869200E-004   1.2461483320551046     
   3.4601363587253220E-004   1.2455709217056097     
   3.4614693588637239E-004   1.2449937789030381     
   3.4628023590021258E-004   1.2444169035234189     
   3.4641353591405278E-004   1.2438402954428407     
   3.4654683592789297E-004   1.2432639545374493     
   3.4668013594173317E-004   1.2426878806834458     
   3.4681343595557336E-004   1.2421120737570914     
   3.4694673596941355E-004   1.2415365336347022     
   3.4708003598325375E-004   1.2409612601926543     
   3.4721333599709394E-004   1.2403862533073782     
   3.4734663601093414E-004   1.2398115128553651     
   3.4747993602477438E-004   1.2392370387131584     
   3.4761323603861458E-004   1.2386628307573635     
   3.4774653605245477E-004   1.2380888888646424     
   3.4787983606629497E-004   1.2375152129117100     
   3.4801313608013516E-004   1.2369418027753436     
   3.4814643609397535E-004   1.2363686583323736     
   3.4827973610781555E-004   1.2357957794596912     
   3.4841303612165574E-004   1.2352231660342414     
   3.4854633613549594E-004   1.2346508179330273     
   3.4867963614933613E-004   1.2340787350331093     
   3.4881293616317632E-004   1.2335069172116051     
   3.4894623617701652E-004   1.2329353643456893     
   3.4907953619085677E-004   1.2323640763125918     
   3.4921283620469696E-004   1.2317930529896006     
   3.4934613621853715E-004   1.2312222942540618     
   3.4947943623237735E-004   1.2306517999833753     
   3.4961273624621754E-004   1.2300815700550007     
   3.4974603626005774E-004   1.2295116043464538     
   3.4987933627389793E-004   1.2289419027353050     
   3.5001263628773812E-004   1.2283724650991839     
   3.5014593630157832E-004   1.2278032913157759     
   3.5027923631541851E-004   1.2272343812628228     
   3.5041253632925871E-004   1.2266657348181231     
   3.5054583634309890E-004   1.2260973518595339     
   3.5067913635693915E-004   1.2255292322649642     
   3.5081243637077934E-004   1.2249613759123856     
   3.5094573638461954E-004   1.2243937826798206     
   3.5107903639845973E-004   1.2238264524453530     
   3.5121233641229992E-004   1.2232593850871187     
   3.5134563642614012E-004   1.2226925804833144     
   3.5147893643998031E-004   1.2221260385121899     
   3.5161223645382051E-004   1.2215597590520526     
   3.5174553646766070E-004   1.2209937419812660     
   3.5187883648150089E-004   1.2204279871782513     
   3.5201213649534109E-004   1.2198624945214838     
   3.5214543650918128E-004   1.2192972638894977     
   3.5227873652302153E-004   1.2187322951608801     
   3.5241203653686172E-004   1.2181675882142786     
   3.5254533655070192E-004   1.2176031429283936     
   3.5267863656454211E-004   1.2170389591819828     
   3.5281193657838231E-004   1.2164750368538597     
   3.5294523659222250E-004   1.2159113758228957     
   3.5307853660606269E-004   1.2153479759680161     
   3.5321183661990289E-004   1.2147848371682028     
   3.5334513663374308E-004   1.2142219593024957     
   3.5347843664758328E-004   1.2136593422499882     
   3.5361173666142347E-004   1.2130969858898304     
   3.5374503667526366E-004   1.2125348901012298     
   3.5387833668910391E-004   1.2119730547634477     
   3.5401163670294411E-004   1.2114114797558038     
   3.5414493671678430E-004   1.2108501649576717     
   3.5427823673062450E-004   1.2102891102484814     
   3.5441153674446469E-004   1.2097283155077190     
   3.5454483675830488E-004   1.2091677806149275     
   3.5467813677214508E-004   1.2086075054497034     
   3.5481143678598527E-004   1.2080474898917002     
   3.5494473679982547E-004   1.2074877338206271     
   3.5507803681366566E-004   1.2069282371162502     
   3.5521133682750585E-004   1.2063689996583891     
   3.5534463684134605E-004   1.2058100213269205     
   3.5547793685518630E-004   1.2052513020017763     
   3.5561123686902649E-004   1.2046928415629452     
   3.5574453688286668E-004   1.2041346398904695     
   3.5587783689670688E-004   1.2035766968644486     
   3.5601113691054707E-004   1.2030190123650364     
   3.5614443692438727E-004   1.2024615862724433     
   3.5627773693822746E-004   1.2019044184669347     
   3.5641103695206765E-004   1.2013475088288317     
   3.5654433696590785E-004   1.2007908572385098     
   3.5667763697974804E-004   1.2002344635764024     
   3.5681093699358824E-004   1.1996783277229957     
   3.5694423700742843E-004   1.1991224495588324     
   3.5707753702126868E-004   1.1985668289645106     
   3.5721083703510887E-004   1.1980114658206837     
   3.5734413704894907E-004   1.1974563600080603     
   3.5747743706278926E-004   1.1969015114074044     
   3.5761073707662945E-004   1.1963469198995351     
   3.5774403709046965E-004   1.1957925853653266     
   3.5787733710430984E-004   1.1952385076857077     
   3.5801063711815004E-004   1.1946846867416647     
   3.5814393713199023E-004   1.1941311224142366     
   3.5827723714583042E-004   1.1935778145845179     
   3.5841053715967062E-004   1.1930247631336597     
   3.5854383717351081E-004   1.1924719679428666     
   3.5867713718735106E-004   1.1919194288933981     
   3.5881043720119125E-004   1.1913671458665711     
   3.5894373721503145E-004   1.1908151187437537     
   3.5907703722887164E-004   1.1902633474063735     
   3.5921033724271184E-004   1.1897118317359092     
   3.5934363725655203E-004   1.1891605716138949     
   3.5947693727039222E-004   1.1886095669219230     
   3.5961023728423242E-004   1.1880588175416362     
   3.5974353729807261E-004   1.1875083233547348     
   3.5987683731191281E-004   1.1869580842429739     
   3.6001013732575300E-004   1.1864081000881614     
   3.6014343733959319E-004   1.1858583707721624     
   3.6027673735343344E-004   1.1853088961768945     
   3.6041003736727364E-004   1.1847596761843335     
   3.6054333738111383E-004   1.1842107106765045     
   3.6067663739495402E-004   1.1836619995354924     
   3.6080993740879422E-004   1.1831135426434340     
   3.6094323742263441E-004   1.1825653398825224     
   3.6107653743647461E-004   1.1820173911350025     
   3.6120983745031480E-004   1.1814696962831757     
   3.6134313746415499E-004   1.1809222552093988     
   3.6147643747799519E-004   1.1803750677960816     
   3.6160973749183538E-004   1.1798281339256886     
   3.6174303750567558E-004   1.1792814534807399     
   3.6187633751951582E-004   1.1787350263438068     
   3.6200963753335602E-004   1.1781888523975199     
   3.6214293754719621E-004   1.1776429315245605     
   3.6227623756103641E-004   1.1770972636076660     
   3.6240953757487660E-004   1.1765518485296271     
   3.6254283758871679E-004   1.1760066861732890     
   3.6267613760255699E-004   1.1754617764215518     
   3.6280943761639718E-004   1.1749171191573693     
   3.6294273763023738E-004   1.1743727142637495     
   3.6307603764407757E-004   1.1738285616237558     
   3.6320933765791776E-004   1.1732846611205039     
   3.6334263767175796E-004   1.1727410126371645     
   3.6347593768559821E-004   1.1721976160569629     
   3.6360923769943840E-004   1.1716544712631778     
   3.6374253771327859E-004   1.1711115781391419     
   3.6387583772711879E-004   1.1705689365682439     
   3.6400913774095898E-004   1.1700265464339230     
   3.6414243775479918E-004   1.1694844076196764     
   3.6427573776863937E-004   1.1689425200090517     
   3.6440903778247956E-004   1.1684008834856530     
   3.6454233779631976E-004   1.1678594979331365     
   3.6467563781015995E-004   1.1673183632352144     
   3.6480893782400015E-004   1.1667774792756502     
   3.6494223783784034E-004   1.1662368459382635     
   3.6507553785168059E-004   1.1656964631069262     
   3.6520883786552078E-004   1.1651563306655650     
   3.6534213787936098E-004   1.1646164484981600     
   3.6547543789320117E-004   1.1640768164887452     
   3.6560873790704137E-004   1.1635374345214080     
   3.6574203792088156E-004   1.1629983024802906     
   3.6587533793472175E-004   1.1624594202495864     
   3.6600863794856195E-004   1.1619207877135456     
   3.6614193796240214E-004   1.1613824047564700     
   3.6627523797624234E-004   1.1608442712627152     
   3.6640853799008253E-004   1.1603063871166914     
   3.6654183800392272E-004   1.1597687522028610     
   3.6667513801776297E-004   1.1592313664057412     
   3.6680843803160317E-004   1.1586942296099010     
   3.6694173804544336E-004   1.1581573416999653     
   3.6707503805928355E-004   1.1576207025606104     
   3.6720833807312375E-004   1.1570843120765675     
   3.6734163808696394E-004   1.1565481701326192     
   3.6747493810080414E-004   1.1560122766136045     
   3.6760823811464433E-004   1.1554766314044134     
   3.6774153812848452E-004   1.1549412343899894     
   3.6787483814232472E-004   1.1544060854553297     
   3.6800813815616491E-004   1.1538711844854856     
   3.6814143817000511E-004   1.1533365313655606     
   3.6827473818384535E-004   1.1528021259807115     
   3.6840803819768555E-004   1.1522679682161490     
   3.6854133821152574E-004   1.1517340579571376     
   3.6867463822536594E-004   1.1512003950889924     
   3.6880793823920613E-004   1.1506669794970827     
   3.6894123825304632E-004   1.1501338110668331     
   3.6907453826688652E-004   1.1496008896837193     
   3.6920783828072671E-004   1.1490682152332696     
   3.6934113829456691E-004   1.1485357876010660     
   3.6947443830840710E-004   1.1480036066727453     
   3.6960773832224729E-004   1.1474716723339937     
   3.6974103833608749E-004   1.1469399844705530     
   3.6987433834992774E-004   1.1464085429682171     
   3.7000763836376793E-004   1.1458773477128334     
   3.7014093837760812E-004   1.1453463985903016     
   3.7027423839144832E-004   1.1448156954865747     
   3.7040753840528851E-004   1.1442852382876569     
   3.7054083841912871E-004   1.1437550268796075     
   3.7067413843296890E-004   1.1432250611485379     
   3.7080743844680909E-004   1.1426953409806113     
   3.7094073846064929E-004   1.1421658662620453     
   3.7107403847448948E-004   1.1416366368791089     
   3.7120733848832968E-004   1.1411076527181245     
   3.7134063850216987E-004   1.1405789136654654     
   3.7147393851601012E-004   1.1400504196075605     
   3.7160723852985031E-004   1.1395221704308904     
   3.7174053854369051E-004   1.1389941660219860     
   3.7187383855753070E-004   1.1384664062674343     
   3.7200713857137089E-004   1.1379388910538717     
   3.7214043858521109E-004   1.1374116202679891     
   3.7227373859905128E-004   1.1368845937965293     
   3.7240703861289148E-004   1.1363578115262871     
   3.7254033862673167E-004   1.1358312733441103     
   3.7267363864057186E-004   1.1353049791369001     
   3.7280693865441206E-004   1.1347789287916084     
   3.7294023866825225E-004   1.1342531221952399     
   3.7307353868209250E-004   1.1337275592348521     
   3.7320683869593269E-004   1.1332022397975545     
   3.7334013870977289E-004   1.1326771637705100     
   3.7347343872361308E-004   1.1321523310409316     
   3.7360673873745328E-004   1.1316277414960865     
   3.7374003875129347E-004   1.1311033950232934     
   3.7387333876513366E-004   1.1305792915099226     
   3.7400663877897386E-004   1.1300554308433985     
   3.7413993879281405E-004   1.1295318129111951     
   3.7427323880665425E-004   1.1290084376008402     
   3.7440653882049444E-004   1.1284853047999137     
   3.7453983883433463E-004   1.1279624143960476     
   3.7467313884817488E-004   1.1274397662769240     
   3.7480643886201508E-004   1.1269173603302800     
   3.7493973887585527E-004   1.1263951964439034     
   3.7507303888969546E-004   1.1258732745056343     
   3.7520633890353566E-004   1.1253515944033632     
   3.7533963891737585E-004   1.1248301560250342     
   3.7547293893121605E-004   1.1243089592586435     
   3.7560623894505624E-004   1.1237880039922385     
   3.7573953895889643E-004   1.1232672901139178     
   3.7587283897273663E-004   1.1227468175118334     
   3.7600613898657682E-004   1.1222265860741878     
   3.7613943900041702E-004   1.1217065956892356     
   3.7627273901425727E-004   1.1211868462452850     
   3.7640603902809746E-004   1.1206673376306930     
   3.7653933904193765E-004   1.1201480697338693     
   3.7667263905577785E-004   1.1196290424432773     
   3.7680593906961804E-004   1.1191102556474299     
   3.7693923908345824E-004   1.1185917092348912     
   3.7707253909729843E-004   1.1180734030942792     
   3.7720583911113862E-004   1.1175553371142624     
   3.7733913912497882E-004   1.1170375111835598     
   3.7747243913881901E-004   1.1165199251909432     
   3.7760573915265921E-004   1.1160025790252364     
   3.7773903916649940E-004   1.1154854725753138     
   3.7787233918033965E-004   1.1149686057301009     
   3.7800563919417984E-004   1.1144519783785760     
   3.7813893920802004E-004   1.1139355904097676     
   3.7827223922186023E-004   1.1134194417127561     
   3.7840553923570042E-004   1.1129035321766738     
   3.7853883924954062E-004   1.1123878616907035     
   3.7867213926338081E-004   1.1118724301440797     
   3.7880543927722101E-004   1.1113572374260889     
   3.7893873929106120E-004   1.1108422834260676     
   3.7907203930490139E-004   1.1103275680334044     
   3.7920533931874159E-004   1.1098130911375388     
   3.7933863933258178E-004   1.1092988526279619     
   3.7947193934642203E-004   1.1087848523942159     
   3.7960523936026222E-004   1.1082710903258939     
   3.7973853937410242E-004   1.1077575663126409     
   3.7987183938794261E-004   1.1072442802441520     
   3.8000513940178281E-004   1.1067312320101743     
   3.8013843941562300E-004   1.1062184215005053     
   3.8027173942946319E-004   1.1057058486049940     
   3.8040503944330339E-004   1.1051935132135398     
   3.8053833945714358E-004   1.1046814152160946     
   3.8067163947098378E-004   1.1041695545026589     
   3.8080493948482397E-004   1.1036579309632875     
   3.8093823949866416E-004   1.1031465444880826     
   3.8107153951250441E-004   1.1026353949671999     
   3.8120483952634461E-004   1.1021244822908440     
   3.8133813954018480E-004   1.1016138063492722     
   3.8147143955402499E-004   1.1011033670327919     
   3.8160473956786519E-004   1.1005931642317603     
   3.8173803958170538E-004   1.1000831978365881     
   3.8187133959554558E-004   1.0995734677377345     
   3.8200463960938577E-004   1.0990639738257089     
   3.8213793962322596E-004   1.0985547159910738     
   3.8227123963706616E-004   1.0980456941244403     
   3.8240453965090635E-004   1.0975369081164716     
   3.8253783966474655E-004   1.0970283578578810     
   3.8267113967858679E-004   1.0965200432394331     
   3.8280443969242699E-004   1.0960119641519406     
   3.8293773970626718E-004   1.0955041204862705     
   3.8307103972010738E-004   1.0949965121333380     
   3.8320433973394757E-004   1.0944891389841083     
   3.8333763974778776E-004   1.0939820009296000     
   3.8347093976162796E-004   1.0934750978608794     
   3.8360423977546815E-004   1.0929684296690643     
   3.8373753978930835E-004   1.0924619962453226     
   3.8387083980314854E-004   1.0919557974808740     
   3.8400413981698873E-004   1.0914498332669869     
   3.8413743983082893E-004   1.0909441034949807     
   3.8427073984466918E-004   1.0904386080562243     
   3.8440403985850937E-004   1.0899333468421399     
   3.8453733987234956E-004   1.0894283197441967     
   3.8467063988618976E-004   1.0889235266539159     
   3.8480393990002995E-004   1.0884189674628670     
   3.8493723991387015E-004   1.0879146420626731     
   3.8507053992771034E-004   1.0874105503450060     
   3.8520383994155053E-004   1.0869066922015844     
   3.8533713995539073E-004   1.0864030675241829     
   3.8547043996923092E-004   1.0858996762046227     
   3.8560373998307112E-004   1.0853965181347756     
   3.8573703999691131E-004   1.0848935932065646     
   3.8587034001075156E-004   1.0843909013119606     
   3.8600364002459175E-004   1.0838884423429869     
   3.8613694003843195E-004   1.0833862161917154     
   3.8627024005227214E-004   1.0828842227502693     
   3.8640354006611233E-004   1.0823824619108200     
   3.8653684007995253E-004   1.0818809335655906     
   3.8667014009379272E-004   1.0813796376068530     
   3.8680344010763292E-004   1.0808785739269287     
   3.8693674012147311E-004   1.0803777424181904     
   3.8707004013531331E-004   1.0798771429730607     
   3.8720334014915350E-004   1.0793767754840098     
   3.8733664016299369E-004   1.0788766398435612     
   3.8746994017683394E-004   1.0783767359442848     
   3.8760324019067414E-004   1.0778770636788022     
   3.8773654020451433E-004   1.0773776229397842     
   3.8786984021835452E-004   1.0768784136199530     
   3.8800314023219472E-004   1.0763794356120766     
   3.8813644024603491E-004   1.0758806888089765     
   3.8826974025987511E-004   1.0753821731035225     
   3.8840304027371530E-004   1.0748838883886331     
   3.8853634028755549E-004   1.0743858345572779     
   3.8866964030139569E-004   1.0738880115024758     
   3.8880294031523588E-004   1.0733904191172940     
   3.8893624032907608E-004   1.0728930572948510     
   3.8906954034291632E-004   1.0723959259283125     
   3.8920284035675652E-004   1.0718990249108973     
   3.8933614037059671E-004   1.0714023541358717     
   3.8946944038443691E-004   1.0709059134965493     
   3.8960274039827710E-004   1.0704097028862964     
   3.8973604041211729E-004   1.0699137221985282     
   3.8986934042595749E-004   1.0694179713267076     
   3.9000264043979768E-004   1.0689224501643475     
   3.9013594045363788E-004   1.0684271586050111     
   3.9026924046747807E-004   1.0679320965423109     
   3.9040254048131826E-004   1.0674372638699070     
   3.9053584049515846E-004   1.0669426604815102     
   3.9066914050899871E-004   1.0664482862708806     
   3.9080244052283890E-004   1.0659541411318267     
   3.9093574053667909E-004   1.0654602249582064     
   3.9106904055051929E-004   1.0649665376439292     
   3.9120234056435948E-004   1.0644730790829482     
   3.9133564057819968E-004   1.0639798491692718     
   3.9146894059203987E-004   1.0634868477969539     
   3.9160224060588006E-004   1.0629940748600972     
   3.9173554061972026E-004   1.0625015302528569     
   3.9186884063356045E-004   1.0620092138694335     
   3.9200214064740065E-004   1.0615171256040772     
   3.9213544066124084E-004   1.0610252653510890     
   3.9226874067508109E-004   1.0605336330048187     
   3.9240204068892128E-004   1.0600422284596625     
   3.9253534070276148E-004   1.0595510516100679     
   3.9266864071660167E-004   1.0590601023505311     
   3.9280194073044186E-004   1.0585693805755962     
   3.9293524074428206E-004   1.0580788861798567     
   3.9306854075812225E-004   1.0575886190579560     
   3.9320184077196245E-004   1.0570985791045830     
   3.9333514078580264E-004   1.0566087662144801     
   3.9346844079964283E-004   1.0561191802824348     
   3.9360174081348303E-004   1.0556298212032849     
   3.9373504082732322E-004   1.0551406888719159     
   3.9386834084116347E-004   1.0546517831832634     
   3.9400164085500366E-004   1.0541631040323109     
   3.9413494086884386E-004   1.0536746513140918     
   3.9426824088268405E-004   1.0531864249236838     
   3.9440154089652425E-004   1.0526984247562197     
   3.9453484091036444E-004   1.0522106507068760     
   3.9466814092420463E-004   1.0517231026708798     
   3.9480144093804483E-004   1.0512357805435051     
   3.9493474095188502E-004   1.0507486842200768     
   3.9506804096572522E-004   1.0502618135959687     
   3.9520134097956541E-004   1.0497751685665986     
   3.9533464099340560E-004   1.0492887490274370     
   3.9546794100724585E-004   1.0488025548740019     
   3.9560124102108605E-004   1.0483165860018584     
   3.9573454103492624E-004   1.0478308423066216     
   3.9586784104876643E-004   1.0473453236839538     
   3.9600114106260663E-004   1.0468600300295674     
   3.9613444107644682E-004   1.0463749612392201     
   3.9626774109028702E-004   1.0458901172087205     
   3.9640104110412721E-004   1.0454054978339242     
   3.9653434111796740E-004   1.0449211030107364     
   3.9666764113180760E-004   1.0444369326351084     
   3.9680094114564779E-004   1.0439529866030413     
   3.9693424115948799E-004   1.0434692648105861     
   3.9706754117332823E-004   1.0429857671538361     
   3.9720084118716843E-004   1.0425024935289395     
   3.9733414120100862E-004   1.0420194438320891     
   3.9746744121484882E-004   1.0415366179595256     
   3.9760074122868901E-004   1.0410540158075379     
   3.9773404124252921E-004   1.0405716372724656     
   3.9786734125636940E-004   1.0400894822506928     
   3.9800064127020959E-004   1.0396075506386540     
   3.9813394128404979E-004   1.0391258423328300     
   3.9826724129788998E-004   1.0386443572297506     
   3.9840054131173018E-004   1.0381630952259937     
   3.9853384132557037E-004   1.0376820562181854     
   3.9866714133941062E-004   1.0372012401029969     
   3.9880044135325081E-004   1.0367206467771515     
   3.9893374136709101E-004   1.0362402761374168     
   3.9906704138093120E-004   1.0357601280806110     
   3.9920034139477139E-004   1.0352802025035981     
   3.9933364140861159E-004   1.0348004993032909     
   3.9946694142245178E-004   1.0343210183766491     
   3.9960024143629198E-004   1.0338417596206817     
   3.9973354145013217E-004   1.0333627229324429     
   3.9986684146397236E-004   1.0328839082090382     
   4.0000014147781256E-004   1.0324053153476169     
   4.0013344149165275E-004   1.0319269442453789     
   4.0026674150549300E-004   1.0314487947995705     
   4.0040004151933319E-004   1.0309708669074844     
   4.0053334153317339E-004   1.0304931604664638     
   4.0066664154701358E-004   1.0300156753738976     
   4.0079994156085378E-004   1.0295384115272221     
   4.0093324157469397E-004   1.0290613688239214     
   4.0106654158853416E-004   1.0285845471615285     
   4.0119984160237436E-004   1.0281079464376202     
   4.0133314161621455E-004   1.0276315665498261     
   4.0146644163005475E-004   1.0271554073958180     
   4.0159974164389494E-004   1.0266794688733181     
   4.0173304165773513E-004   1.0262037508800961     
   4.0186634167157538E-004   1.0257282533139678     
   4.0199964168541558E-004   1.0252529760727969     
   4.0213294169925577E-004   1.0247779190544932     
   4.0226624171309596E-004   1.0243030821570167     
   4.0239954172693616E-004   1.0238284652783720     
   4.0253284174077635E-004   1.0233540683166122     
   4.0266614175461655E-004   1.0228798911698376     
   4.0279944176845674E-004   1.0224059337361950     
   4.0293274178229693E-004   1.0219321959138792     
   4.0306604179613713E-004   1.0214586776011316     
   4.0319934180997732E-004   1.0209853786962411     
   4.0333264182381752E-004   1.0205122990975433     
   4.0346594183765776E-004   1.0200394387034220     
   4.0359924185149796E-004   1.0195667974123059     
   4.0373254186533815E-004   1.0190943751226740     
   4.0386584187917835E-004   1.0186221717330495     
   4.0399914189301854E-004   1.0181501871420029     
   4.0413244190685873E-004   1.0176784212481540     
   4.0426574192069893E-004   1.0172068739501667     
   4.0439904193453912E-004   1.0167355451467548     
   4.0453234194837932E-004   1.0162644347366745     
   4.0466564196221951E-004   1.0157935426187343     
   4.0479894197605970E-004   1.0153228686917868     
   4.0493224198989990E-004   1.0148524128547309     
   4.0506554200374015E-004   1.0143821750065134     
   4.0519884201758034E-004   1.0139121550461279     
   4.0533214203142053E-004   1.0134423528726151     
   4.0546544204526073E-004   1.0129727683850609     
   4.0559874205910092E-004   1.0125034014826011     
   4.0573204207294112E-004   1.0120342520644132     
   4.0586534208678131E-004   1.0115653200297268     
   4.0599864210062150E-004   1.0110966052778154     
   4.0613194211446170E-004   1.0106281077079979     
   4.0626524212830189E-004   1.0101598272196437     
   4.0639854214214209E-004   1.0096917637121665     
   4.0653184215598228E-004   1.0092239170850252     
   4.0666514216982253E-004   1.0087562872377274     
   4.0679844218366272E-004   1.0082888740698279     
   4.0693174219750292E-004   1.0078216774809259     
   4.0706504221134311E-004   1.0073546973706675     
   4.0719834222518330E-004   1.0068879336387471     
   4.0733164223902350E-004   1.0064213861849038     
   4.0746494225286369E-004   1.0059550549089238     
   4.0759824226670389E-004   1.0054889397106397     
   4.0773154228054408E-004   1.0050230404899307     
   4.0786484229438427E-004   1.0045573571467212     
   4.0799814230822447E-004   1.0040918895809836     
   4.0813144232206466E-004   1.0036266376927365     
   4.0826474233590491E-004   1.0031616013820428     
   4.0839804234974511E-004   1.0026967805490146     
   4.0853134236358530E-004   1.0022321750938084     
   4.0866464237742549E-004   1.0017677849166280     
   4.0879794239126569E-004   1.0013036099177215     
   4.0893124240510588E-004   1.0008396499973857     
   4.0906454241894608E-004   1.0003759050559626     
   4.0919784243278627E-004  0.99991237499384045     
   4.0933114244662646E-004  0.99944905971145248     
   4.0946444246046666E-004  0.99898595910927968     
   4.0959774247430685E-004  0.99852307308784849     
   4.0973104248814705E-004  0.99806040154773190     
   4.0986434250198729E-004  0.99759794438954741     
   4.0999764251582749E-004  0.99713570151396103     
   4.1013094252966768E-004  0.99667367282168284     
   4.1026424254350788E-004  0.99621185821346936     
   4.1039754255734807E-004  0.99575025759012425     
   4.1053084257118826E-004  0.99528887085249618     
   4.1066414258502846E-004  0.99482769790147796     
   4.1079744259886865E-004  0.99436673863801206     
   4.1093074261270885E-004  0.99390599296308346     
   4.1106404262654904E-004  0.99344546077772644     
   4.1119734264038923E-004  0.99298514198301746     
   4.1133064265422943E-004  0.99252503648008106     
   4.1146394266806968E-004  0.99206514417008751     
   4.1159724268190987E-004  0.99160546495425195     
   4.1173054269575006E-004  0.99114599873383591     
   4.1186384270959026E-004  0.99068674541014656     
   4.1199714272343045E-004  0.99022770488453637     
   4.1213044273727065E-004  0.98976887705840455     
   4.1226374275111084E-004  0.98931026183319559     
   4.1239704276495103E-004  0.98885185911039852     
   4.1253034277879123E-004  0.98839366879154966     
   4.1266364279263142E-004  0.98793569077823040     
   4.1279694280647162E-004  0.98747792497206688     
   4.1293024282031181E-004  0.98702037127473163     
   4.1306354283415206E-004  0.98656302958794262     
   4.1319684284799225E-004  0.98610589981346419     
   4.1333014286183245E-004  0.98564898185310401     
   4.1346344287567264E-004  0.98519227560871792     
   4.1359674288951283E-004  0.98473578098220516     
   4.1373004290335303E-004  0.98427949787551094     
   4.1386334291719322E-004  0.98382342619062757     
   4.1399664293103342E-004  0.98336756582958895     
   4.1412994294487361E-004  0.98291191669447830     
   4.1426324295871380E-004  0.98245647868742292     
   4.1439654297255400E-004  0.98200125171059494     
   4.1452984298639419E-004  0.98154623566621135     
   4.1466314300023444E-004  0.98109143045653613     
   4.1479644301407463E-004  0.98063683598387763     
   4.1492974302791483E-004  0.98018245215058852     
   4.1506304304175502E-004  0.97972827885906844     
   4.1519634305559522E-004  0.97927431601176129     
   4.1532964306943541E-004  0.97882056351115698     
   4.1546294308327560E-004  0.97836702125978836     
   4.1559624309711580E-004  0.97791368916023635     
   4.1572954311095599E-004  0.97746056711512552     
   4.1586284312479619E-004  0.97700765502712528     
   4.1599614313863638E-004  0.97655495279895166     
   4.1612944315247657E-004  0.97610246033336334     
   4.1626274316631682E-004  0.97565017753316596     
   4.1639604318015702E-004  0.97519810430121012     
   4.1652934319399721E-004  0.97474624054039039     
   4.1666264320783740E-004  0.97429458615364695     
   4.1679594322167760E-004  0.97384314104396574     
   4.1692924323551779E-004  0.97339190511437590     
   4.1706254324935799E-004  0.97294087826795272     
   4.1719584326319818E-004  0.97249006040781660     
   4.1732914327703837E-004  0.97203945143713200     
   4.1746244329087857E-004  0.97158905125910822     
   4.1759574330471876E-004  0.97113885977699965     
   4.1772904331855896E-004  0.97068887689410699     
   4.1786234333239915E-004  0.97023910251377343     
   4.1799564334623940E-004  0.96978953653938760     
   4.1812894336007959E-004  0.96934017887438362     
   4.1826224337391979E-004  0.96889102942224037     
   4.1839554338775998E-004  0.96844208808648113     
   4.1852884340160017E-004  0.96799335477067283     
   4.1866214341544037E-004  0.96754482937842845     
   4.1879544342928056E-004  0.96709651181340528     
   4.1892874344312076E-004  0.96664840197930513     
   4.1906204345696095E-004  0.96620049977987554     
   4.1919534347080114E-004  0.96575280511890582     
   4.1932864348464134E-004  0.96530531790023266     
   4.1946194349848153E-004  0.96485803802773540     
   4.1959524351232178E-004  0.96441096540534021     
   4.1972854352616198E-004  0.96396409993701648     
   4.1986184354000217E-004  0.96351744152677599     
   4.1999514355384236E-004  0.96307099007867925     
   4.2012844356768256E-004  0.96262474549682697     
   4.2026174358152275E-004  0.96217870768536784     
   4.2039504359536295E-004  0.96173287654849282     
   4.2052834360920314E-004  0.96128725199043774     
   4.2066164362304333E-004  0.96084183391548295     
   4.2079494363688353E-004  0.96039662222795374     
   4.2092824365072372E-004  0.95995161683221830     
   4.2106154366456392E-004  0.95950681763269086     
   4.2119484367840416E-004  0.95906222453382828     
   4.2132814369224436E-004  0.95861783744013218     
   4.2146144370608455E-004  0.95817365625614936     
   4.2159474371992475E-004  0.95772968088647026     
   4.2172804373376494E-004  0.95728591123572881     
   4.2186134374760513E-004  0.95684234720860517     
   4.2199464376144533E-004  0.95639898870982087     
   4.2212794377528552E-004  0.95595583564414321     
   4.2226124378912572E-004  0.95551288791638322     
   4.2239454380296591E-004  0.95507014543139723     
   4.2252784381680610E-004  0.95462760809408342     
   4.2266114383064630E-004  0.95418527580938617     
   4.2279444384448655E-004  0.95374314848229180     
   4.2292774385832674E-004  0.95330122601783374     
   4.2306104387216693E-004  0.95285950832108635     
   4.2319434388600713E-004  0.95241799529716842     
   4.2332764389984732E-004  0.95197668685124526     
   4.2346094391368752E-004  0.95153558288852291     
   4.2359424392752771E-004  0.95109468331425284     
   4.2372754394136790E-004  0.95065398803373113     
   4.2386084395520810E-004  0.95021349695229596     
   4.2399414396904829E-004  0.94977320997533110     
   4.2412744398288849E-004  0.94933312700826233     
   4.2426074399672868E-004  0.94889324795656216     
   4.2439404401056893E-004  0.94845357272574227     
   4.2452734402440912E-004  0.94801410122136376     
   4.2466064403824932E-004  0.94757483334902726     
   4.2479394405208951E-004  0.94713576901437813     
   4.2492724406592970E-004  0.94669690812310647     
   4.2506054407976990E-004  0.94625825058094548     
   4.2519384409361009E-004  0.94581979629367197     
   4.2532714410745029E-004  0.94538154516710615     
   4.2546044412129048E-004  0.94494349710711234     
   4.2559374413513067E-004  0.94450565201959835     
   4.2572704414897087E-004  0.94406800981051497     
   4.2586034416281106E-004  0.94363057038585763     
   4.2599364417665131E-004  0.94319333365166513     
   4.2612694419049150E-004  0.94275629951401918     
   4.2626024420433170E-004  0.94231946787904541     
   4.2639354421817189E-004  0.94188283865291245     
   4.2652684423201209E-004  0.94144641174183286     
   4.2666014424585228E-004  0.94101018705206330     
   4.2679344425969247E-004  0.94057416448990261     
   4.2692674427353267E-004  0.94013834396169327     
   4.2706004428737286E-004  0.93970272537382249     
   4.2719334430121306E-004  0.93926730863272001     
   4.2732664431505325E-004  0.93883209364485731     
   4.2745994432889344E-004  0.93839708031675173     
   4.2759324434273369E-004  0.93796226855496223     
   4.2772654435657389E-004  0.93752765826609286     
   4.2785984437041408E-004  0.93709324935678884     
   4.2799314438425427E-004  0.93665904173373959     
   4.2812644439809447E-004  0.93622503530367818     
   4.2825974441193466E-004  0.93579122997338093     
   4.2839304442577486E-004  0.93535762564966629     
   4.2852634443961505E-004  0.93492422223939609     
   4.2865964445345524E-004  0.93449101964947656     
   4.2879294446729544E-004  0.93405801778685627     
   4.2892624448113563E-004  0.93362521655852704     
   4.2905954449497583E-004  0.93319261587152247     
   4.2919284450881607E-004  0.93276021563292100     
   4.2932614452265627E-004  0.93232801574984414     
   4.2945944453649646E-004  0.93189601612945494     
   4.2959274455033666E-004  0.93146421667896118     
   4.2972604456417685E-004  0.93103261730561193     
   4.2985934457801704E-004  0.93060121791670103     
   4.2999264459185724E-004  0.93017001841956382     
   4.3012594460569743E-004  0.92973901872157882     
   4.3025924461953763E-004  0.92930821873016856     
   4.3039254463337782E-004  0.92887761835279736     
   4.3052584464721801E-004  0.92844721749697223     
   4.3065914466105821E-004  0.92801701607024445     
   4.3079244467489846E-004  0.92758701398020660     
   4.3092574468873865E-004  0.92715721113449479     
   4.3105904470257885E-004  0.92672760744078764     
   4.3119234471641904E-004  0.92629820280680686     
   4.3132564473025923E-004  0.92586899714031767     
   4.3145894474409943E-004  0.92543999034912527     
   4.3159224475793962E-004  0.92501118234108159     
   4.3172554477177982E-004  0.92458257302407787     
   4.3185884478562001E-004  0.92415416230604963     
   4.3199214479946020E-004  0.92372595009497438     
   4.3212544481330040E-004  0.92329793629887280     
   4.3225874482714059E-004  0.92287012082580844     
   4.3239204484098084E-004  0.92244250358388657     
   4.3252534485482103E-004  0.92201508448125546     
   4.3265864486866123E-004  0.92158786342610588     
   4.3279194488250142E-004  0.92116084032667134     
   4.3292524489634162E-004  0.92073401509122854     
   4.3305854491018181E-004  0.92030738762809461     
   4.3319184492402200E-004  0.91988095784563118     
   4.3332514493786220E-004  0.91945472565224062     
   4.3345844495170239E-004  0.91902869095636974     
   4.3359174496554259E-004  0.91860285366650696     
   4.3372504497938278E-004  0.91817721369118255     
   4.3385834499322297E-004  0.91775177093896909     
   4.3399164500706322E-004  0.91732652531848180     
   4.3412494502090342E-004  0.91690147673837918     
   4.3425824503474361E-004  0.91647662510736061     
   4.3439154504858380E-004  0.91605197033416885     
   4.3452484506242400E-004  0.91562751232758877     
   4.3465814507626419E-004  0.91520325099644684     
   4.3479144509010439E-004  0.91477918624961130     
   4.3492474510394458E-004  0.91435531799599490     
   4.3505804511778477E-004  0.91393164614455136     
   4.3519134513162497E-004  0.91350817060427469     
   4.3532464514546516E-004  0.91308489128420434     
   4.3545794515930536E-004  0.91266180809342012     
   4.3559124517314560E-004  0.91223892094104297     
   4.3572454518698580E-004  0.91181622973623988     
   4.3585784520082599E-004  0.91139373438821447     
   4.3599114521466619E-004  0.91097143480621667     
   4.3612444522850638E-004  0.91054933089953671     
   4.3625774524234657E-004  0.91012742257750678     
   4.3639104525618677E-004  0.90970570974950216     
   4.3652434527002696E-004  0.90928419232493907     
   4.3665764528386716E-004  0.90886287021327539     
   4.3679094529770735E-004  0.90844174332401240     
   4.3692424531154754E-004  0.90802081156669179     
   4.3705754532538774E-004  0.90760007485089911     
   4.3719084533922799E-004  0.90717953308625932     
   4.3732414535306818E-004  0.90675918618244089     
   4.3745744536690837E-004  0.90633903404915339     
   4.3759074538074857E-004  0.90591907659615001     
   4.3772404539458876E-004  0.90549931373322323     
   4.3785734540842896E-004  0.90507974537020808     
   4.3799064542226915E-004  0.90466037141698252     
   4.3812394543610934E-004  0.90424119178346518     
   4.3825724544994954E-004  0.90382220637961663     
   4.3839054546378973E-004  0.90340341511543976     
   4.3852384547762993E-004  0.90298481790097773     
   4.3865714549147012E-004  0.90256641464631693     
   4.3879044550531037E-004  0.90214820526158501     
   4.3892374551915056E-004  0.90173018965695073     
   4.3905704553299076E-004  0.90131236774262502     
   4.3919034554683095E-004  0.90089473942885967     
   4.3932364556067114E-004  0.90047730462594955     
   4.3945694557451134E-004  0.90006006324422871     
   4.3959024558835153E-004  0.89964301519407563     
   4.3972354560219173E-004  0.89922616038590819     
   4.3985684561603192E-004  0.89880949873018590     
   4.3999014562987211E-004  0.89839303013741056     
   4.4012344564371231E-004  0.89797675451812553     
   4.4025674565755250E-004  0.89756067178291543     
   4.4039004567139275E-004  0.89714478184240565     
   4.4052334568523294E-004  0.89672908460726342     
   4.4065664569907314E-004  0.89631357998819849     
   4.4078994571291333E-004  0.89589826789595961     
   4.4092324572675353E-004  0.89548314824133890     
   4.4105654574059372E-004  0.89506822093516880     
   4.4118984575443391E-004  0.89465348588832316     
   4.4132314576827411E-004  0.89423894301171791     
   4.4145644578211430E-004  0.89382459221630994     
   4.4158974579595450E-004  0.89341043341309589     
   4.4172304580979469E-004  0.89299646651311615     
   4.4185634582363488E-004  0.89258269142745084     
   4.4198964583747513E-004  0.89216910806721994     
   4.4212294585131533E-004  0.89175571634358874     
   4.4225624586515552E-004  0.89134251616775950     
   4.4238954587899572E-004  0.89092950745097799     
   4.4252284589283591E-004  0.89051669010452994     
   4.4265614590667610E-004  0.89010406403974296     
   4.4278944592051630E-004  0.88969162916798528     
   4.4292274593435649E-004  0.88927938540066631     
   4.4305604594819669E-004  0.88886733264923645     
   4.4318934596203688E-004  0.88845547082518728     
   4.4332264597587707E-004  0.88804379984005155     
   4.4345594598971727E-004  0.88763231960540245     
   4.4358924600355752E-004  0.88722103003285446     
   4.4372254601739771E-004  0.88680993103406358     
   4.4385584603123790E-004  0.88639902252072611     
   4.4398914604507810E-004  0.88598830440457865     
   4.4412244605891829E-004  0.88557777659739989     
   4.4425574607275849E-004  0.88516743901100892     
   4.4438904608659868E-004  0.88475729155726490     
   4.4452234610043887E-004  0.88434733414806976     
   4.4465564611427907E-004  0.88393756669536483     
   4.4478894612811926E-004  0.88352798911113239     
   4.4492224614195946E-004  0.88311860130739528     
   4.4505554615579965E-004  0.88270940319621749     
   4.4518884616963990E-004  0.88230039468970378     
   4.4532214618348009E-004  0.88189157570000010     
   4.4545544619732029E-004  0.88148294613929190     
   4.4558874621116048E-004  0.88107450591980652     
   4.4572204622500067E-004  0.88066625495381112     
   4.4585534623884087E-004  0.88025819315361409     
   4.4598864625268106E-004  0.87985032043156353     
   4.4612194626652126E-004  0.87944263670004963     
   4.4625524628036145E-004  0.87903514187150256     
   4.4638854629420164E-004  0.87862783585839144     
   4.4652184630804184E-004  0.87822071857322892     
   4.4665514632188203E-004  0.87781378992856574     
   4.4678844633572228E-004  0.87740704983699458     
   4.4692174634956247E-004  0.87700049821114756     
   4.4705504636340267E-004  0.87659413496369820     
   4.4718834637724286E-004  0.87618796000736043     
   4.4732164639108306E-004  0.87578197325488805     
   4.4745494640492325E-004  0.87537617461907580     
   4.4758824641876344E-004  0.87497056401275763     
   4.4772154643260364E-004  0.87456514134880936     
   4.4785484644644383E-004  0.87415990654014730     
   4.4798814646028403E-004  0.87375485949972620     
   4.4812144647412422E-004  0.87335000014054376     
   4.4825474648796441E-004  0.87294532837563532     
   4.4838804650180466E-004  0.87254084411807875     
   4.4852134651564486E-004  0.87213654728099133     
   4.4865464652948505E-004  0.87173243777753007     
   4.4878794654332524E-004  0.87132851552089219     
   4.4892124655716544E-004  0.87092478042431687     
   4.4905454657100563E-004  0.87052123240108170     
   4.4918784658484583E-004  0.87011787136450403     
   4.4932114659868602E-004  0.86971469722794459     
   4.4945444661252621E-004  0.86931170990479978     
   4.4958774662636641E-004  0.86890890930850972     
   4.4972104664020660E-004  0.86850629535255297     
   4.4985434665404680E-004  0.86810386795044725     
   4.4998764666788704E-004  0.86770162701575360     
   4.5012094668172724E-004  0.86729957246207046     
   4.5025424669556743E-004  0.86689770420303591     
   4.5038754670940763E-004  0.86649602215233057     
   4.5052084672324782E-004  0.86609452622367256     
   4.5065414673708801E-004  0.86569321633082130     
   4.5078744675092821E-004  0.86529209238757565     
   4.5092074676476840E-004  0.86489115430777497     
   4.5105404677860860E-004  0.86449040200529847     
   4.5118734679244879E-004  0.86408983539406448     
   4.5132064680628898E-004  0.86368945438803124     
   4.5145394682012918E-004  0.86328925890119856     
   4.5158724683396943E-004  0.86288924884760365     
   4.5172054684780962E-004  0.86248942414132590     
   4.5185384686164981E-004  0.86208978469648301     
   4.5198714687549001E-004  0.86169033042723275     
   4.5212044688933020E-004  0.86129106124777222     
   4.5225374690317040E-004  0.86089197707234000     
   4.5238704691701059E-004  0.86049307781521234     
   4.5252034693085078E-004  0.86009436339070633     
   4.5265364694469098E-004  0.85969583371317948     
   4.5278694695853117E-004  0.85929748869702616     
   4.5292024697237137E-004  0.85889932825668336     
   4.5305354698621156E-004  0.85850135230662739     
   4.5318684700005181E-004  0.85810356076137229     
   4.5332014701389200E-004  0.85770595353547296     
   4.5345344702773220E-004  0.85730853054352452     
   4.5358674704157239E-004  0.85691129170016089     
   4.5372004705541259E-004  0.85651423692005446     
   4.5385334706925278E-004  0.85611736611791944     
   4.5398664708309297E-004  0.85572067920850847     
   4.5411994709693317E-004  0.85532417610661249     
   4.5425324711077336E-004  0.85492785672706451     
   4.5438654712461356E-004  0.85453172098473429     
   4.5451984713845375E-004  0.85413576879453279     
   4.5465314715229394E-004  0.85374000007141093     
   4.5478644716613419E-004  0.85334441473035594     
   4.5491974717997439E-004  0.85294901268639789     
   4.5505304719381458E-004  0.85255379385460539     
   4.5518634720765477E-004  0.85215875815008424     
   4.5531964722149497E-004  0.85176390548798231     
   4.5545294723533516E-004  0.85136923578348545     
   4.5558624724917536E-004  0.85097474895181935     
   4.5571954726301555E-004  0.85058044490824836     
   4.5585284727685574E-004  0.85018632356807555     
   4.5598614729069594E-004  0.84979238484664565     
   4.5611944730453613E-004  0.84939862865933968     
   4.5625274731837633E-004  0.84900505492158018     
   4.5638604733221657E-004  0.84861166354882800     
   4.5651934734605677E-004  0.84821845445658217     
   4.5665264735989696E-004  0.84782542756038293     
   4.5678594737373716E-004  0.84743258277580791     
   4.5691924738757735E-004  0.84703992001847350     
   4.5705254740141754E-004  0.84664743920403840     
   4.5718584741525774E-004  0.84625514024819681     
   4.5731914742909793E-004  0.84586302306668337     
   4.5745244744293813E-004  0.84547108757527156     
   4.5758574745677832E-004  0.84507933368977428     
   4.5771904747061851E-004  0.84468776132604384     
   4.5785234748445871E-004  0.84429637039997008     
   4.5798564749829896E-004  0.84390516082748290     
   4.5811894751213915E-004  0.84351413252455132     
   4.5825224752597934E-004  0.84312328540718251     
   4.5838554753981954E-004  0.84273261939142308     
   4.5851884755365973E-004  0.84234213439335748     
   4.5865214756749993E-004  0.84195183032911169     
   4.5878544758134012E-004  0.84156170711484735     
   4.5891874759518031E-004  0.84117176466676769     
   4.5905204760902051E-004  0.84078200290111171     
   4.5918534762286070E-004  0.84039242173416073     
   4.5931864763670090E-004  0.84000302108223235     
   4.5945194765054109E-004  0.83961380086168391     
   4.5958524766438134E-004  0.83922476098891097     
   4.5971854767822153E-004  0.83883590138034869     
   4.5985184769206173E-004  0.83844722195247068     
   4.5998514770590192E-004  0.83805872262178827     
   4.6011844771974211E-004  0.83767040330485232     
   4.6025174773358231E-004  0.83728226391825300     
   4.6038504774742250E-004  0.83689430437861767     
   4.6051834776126270E-004  0.83650652460261332     
   4.6065164777510289E-004  0.83611892450694525     
   4.6078494778894308E-004  0.83573150400835716     
   4.6091824780278328E-004  0.83534426302363185     
   4.6105154781662347E-004  0.83495720146959040     
   4.6118484783046372E-004  0.83457031926309211     
   4.6131814784430391E-004  0.83418361632103577     
   4.6145144785814411E-004  0.83379709256035706     
   4.6158474787198430E-004  0.83341074789803204     
   4.6171804788582450E-004  0.83302458225107345     
   4.6185134789966469E-004  0.83263859553653385     
   4.6198464791350488E-004  0.83225278767150335     
   4.6211794792734508E-004  0.83186715857311122     
   4.6225124794118527E-004  0.83148170815852418     
   4.6238454795502547E-004  0.83109643634494901     
   4.6251784796886566E-004  0.83071134304962879     
   4.6265114798270585E-004  0.83032642818984614     
   4.6278444799654610E-004  0.82994169168292153     
   4.6291774801038630E-004  0.82955713344621473     
   4.6305104802422649E-004  0.82917275339712226     
   4.6318434803806668E-004  0.82878855145308039     
   4.6331764805190688E-004  0.82840452753156191     
   4.6345094806574707E-004  0.82802068155007957     
   4.6358424807958727E-004  0.82763701342618401     
   4.6371754809342746E-004  0.82725352307746369     
   4.6385084810726765E-004  0.82687021042154452     
   4.6398414812110785E-004  0.82648707537609201     
   4.6411744813494804E-004  0.82610411785880911     
   4.6425074814878824E-004  0.82572133778743650     
   4.6438404816262849E-004  0.82533873507975375     
   4.6451734817646868E-004  0.82495630965357891     
   4.6465064819030887E-004  0.82457406142676559     
   4.6478394820414907E-004  0.82419199031720969     
   4.6491724821798926E-004  0.82381009624284107     
   4.6505054823182946E-004  0.82342837912163003     
   4.6518384824566965E-004  0.82304683887158314     
   4.6531714825950984E-004  0.82266547541074742     
   4.6545044827335004E-004  0.82228428865720504     
   4.6558374828719023E-004  0.82190327852907885     
   4.6571704830103043E-004  0.82152244494452709     
   4.6585034831487062E-004  0.82114178782174763     
   4.6598364832871087E-004  0.82076130707897610     
   4.6611694834255106E-004  0.82038100263448466     
   4.6625024835639126E-004  0.82000087440658564     
   4.6638354837023145E-004  0.81962092231362715     
   4.6651684838407164E-004  0.81924114627399547     
   4.6665014839791184E-004  0.81886154620611584     
   4.6678344841175203E-004  0.81848212202845061     
   4.6691674842559223E-004  0.81810287365949941     
   4.6705004843943242E-004  0.81772380101780029     
   4.6718334845327261E-004  0.81734490402192894     
   4.6731664846711281E-004  0.81696618259049913     
   4.6744994848095300E-004  0.81658763664216016     
   4.6758324849479325E-004  0.81620926609560318     
   4.6771654850863344E-004  0.81583107086955309     
   4.6784984852247364E-004  0.81545305088277464     
   4.6798314853631383E-004  0.81507520605406902     
   4.6811644855015403E-004  0.81469753630227570     
   4.6824974856399422E-004  0.81432004154627180     
   4.6838304857783441E-004  0.81394272170497217     
   4.6851634859167461E-004  0.81356557669732787     
   4.6864964860551480E-004  0.81318860644232949     
   4.6878294861935500E-004  0.81281181085900478     
   4.6891624863319519E-004  0.81243518986641661     
   4.6904954864703538E-004  0.81205874338366835     
   4.6918284866087563E-004  0.81168247132990012     
   4.6931614867471583E-004  0.81130637362428815     
   4.6944944868855602E-004  0.81093045018604792     
   4.6958274870239621E-004  0.81055470093443027     
   4.6971604871623641E-004  0.81017912578872664     
   4.6984934873007660E-004  0.80980372466826189     
   4.6998264874391680E-004  0.80942849749240131     
   4.7011594875775699E-004  0.80905344418054648     
   4.7024924877159718E-004  0.80867856465213628     
   4.7038254878543738E-004  0.80830385882664635     
   4.7051584879927757E-004  0.80792932662359163     
   4.7064914881311777E-004  0.80755496796252113     
   4.7078244882695801E-004  0.80718078276302452     
   4.7091574884079821E-004  0.80680677094472697     
   4.7104904885463840E-004  0.80643293242729053     
   4.7118234886847860E-004  0.80605926713041642     
   4.7131564888231879E-004  0.80568577497384064     
   4.7144894889615898E-004  0.80531245587733757     
   4.7158224890999918E-004  0.80493930976071848     
   4.7171554892383937E-004  0.80456633654383258     
   4.7184884893767957E-004  0.80419353614656552     
   4.7198214895151976E-004  0.80382090848884014     
   4.7211544896535995E-004  0.80344845349061578     
   4.7224874897920015E-004  0.80307617107189044     
   4.7238204899304040E-004  0.80270406115269766     
   4.7251534900688059E-004  0.80233212365310924     
   4.7264864902072078E-004  0.80196035849323322     
   4.7278194903456098E-004  0.80158876559321390     
   4.7291524904840117E-004  0.80121734487323459     
   4.7304854906224137E-004  0.80084609625351433     
   4.7318184907608156E-004  0.80047501965430889     
   4.7331514908992175E-004  0.80010411499591216     
   4.7344844910376195E-004  0.79973338219865353     
   4.7358174911760214E-004  0.79936282118290014     
   4.7371504913144234E-004  0.79899243186905655     
   4.7384834914528253E-004  0.79862221417756341     
   4.7398164915912278E-004  0.79825216802889720     
   4.7411494917296297E-004  0.79788229334357319     
   4.7424824918680317E-004  0.79751259004214226     
   4.7438154920064336E-004  0.79714305804519392     
   4.7451484921448355E-004  0.79677369727335134     
   4.7464814922832375E-004  0.79640450764727766     
   4.7478144924216394E-004  0.79603548908767041     
   4.7491474925600414E-004  0.79566664151526512     
   4.7504804926984433E-004  0.79529796485083382     
   4.7518134928368452E-004  0.79492945901518552     
   4.7531464929752472E-004  0.79456112392916467     
   4.7544794931136491E-004  0.79419295951365332     
   4.7558124932520516E-004  0.79382496568957162     
   4.7571454933904536E-004  0.79345714237787301     
   4.7584784935288555E-004  0.79308948949955049     
   4.7598114936672574E-004  0.79272200697563300     
   4.7611444938056594E-004  0.79235469472718467     
   4.7624774939440613E-004  0.79198755267530796     
   4.7638104940824633E-004  0.79162058074114072     
   4.7651434942208652E-004  0.79125377884585757     
   4.7664764943592671E-004  0.79088714691067086     
   4.7678094944976691E-004  0.79052068485682736     
   4.7691424946360710E-004  0.79015439260561193     
   4.7704754947744730E-004  0.78978827007834629     
   4.7718084949128754E-004  0.78942231719638534     
   4.7731414950512774E-004  0.78905653388112496     
   4.7744744951896793E-004  0.78869092005399444     
   4.7758074953280813E-004  0.78832547563646094     
   4.7771404954664832E-004  0.78796020055002625     
   4.7784734956048851E-004  0.78759509471623079     
   4.7798064957432871E-004  0.78723015805664964     
   4.7811394958816890E-004  0.78686539049289483     
   4.7824724960200910E-004  0.78650079194661526     
   4.7838054961584929E-004  0.78613636233949491     
   4.7851384962968948E-004  0.78577210159325495     
   4.7864714964352968E-004  0.78540800962965229     
   4.7878044965736993E-004  0.78504408637048062     
   4.7891374967121012E-004  0.78468033173756935     
   4.7904704968505031E-004  0.78431674565278531     
   4.7918034969889051E-004  0.78395332803802908     
   4.7931364971273070E-004  0.78359007881524056     
   4.7944694972657090E-004  0.78322699790639316     
   4.7958024974041109E-004  0.78286408523349738     
   4.7971354975425128E-004  0.78250134071860122     
   4.7984684976809148E-004  0.78213876428378604     
   4.7998014978193167E-004  0.78177635585117233     
   4.8011344979577187E-004  0.78141411534291361     
   4.8024674980961206E-004  0.78105204268120187     
   4.8038004982345231E-004  0.78069013778826402     
   4.8051334983729250E-004  0.78032840058636321     
   4.8064664985113270E-004  0.77996683099779984     
   4.8077994986497289E-004  0.77960542894490736     
   4.8091324987881308E-004  0.77924419435005821     
   4.8104654989265328E-004  0.77888312713565855     
   4.8117984990649347E-004  0.77852222722415321     
   4.8131314992033367E-004  0.77816149453801964     
   4.8144644993417386E-004  0.77780092899977327     
   4.8157974994801405E-004  0.77744053053196593     
   4.8171304996185425E-004  0.77708029905718345     
   4.8184634997569444E-004  0.77672023449804883     
   4.8197964998953469E-004  0.77636033677722038     
   4.8211295000337488E-004  0.77600060581739294     
   4.8224625001721508E-004  0.77564104154129609     
   4.8237955003105527E-004  0.77528164387169629     
   4.8251285004489547E-004  0.77492241273139484     
   4.8264615005873566E-004  0.77456334804323013     
   4.8277945007257585E-004  0.77420444973007474     
   4.8291275008641605E-004  0.77384571771483746     
   4.8304605010025624E-004  0.77348715192046369     
   4.8317935011409644E-004  0.77312875226993361     
   4.8331265012793663E-004  0.77277051868626367     
   4.8344595014177682E-004  0.77241245109250545     
   4.8357925015561707E-004  0.77205454941174612     
   4.8371255016945727E-004  0.77169681356710917     
   4.8384585018329746E-004  0.77133924348175287     
   4.8397915019713765E-004  0.77098183907887230     
   4.8411245021097785E-004  0.77062460028169721     
   4.8424575022481804E-004  0.77026752701349244     
   4.8437905023865824E-004  0.76991061919755932     
   4.8451235025249843E-004  0.76955387675723552     
   4.8464565026633862E-004  0.76919729961589112     
   4.8477895028017882E-004  0.76884088769693548     
   4.8491225029401901E-004  0.76848464092381130     
   4.8504555030785921E-004  0.76812855921999645     
   4.8517885032169945E-004  0.76777264250900579     
   4.8531215033553965E-004  0.76741689071438768     
   4.8544545034937984E-004  0.76706130375972859     
   4.8557875036322004E-004  0.76670588156864816     
   4.8571205037706023E-004  0.76635062406480181     
   4.8584535039090042E-004  0.76599553117188091     
   4.8597865040474062E-004  0.76564060281361190     
   4.8611195041858081E-004  0.76528583891375568     
   4.8624525043242101E-004  0.76493123939611052     
   4.8637855044626120E-004  0.76457680418450835     
   4.8651185046010139E-004  0.76422253320281708     
   4.8664515047394159E-004  0.76386842637493924     
   4.8677845048778184E-004  0.76351448362481367     
   4.8691175050162203E-004  0.76316070487641374     
   4.8704505051546223E-004  0.76280709005374792     
   4.8717835052930242E-004  0.76245363908086006     
   4.8731165054314261E-004  0.76210035188182890     
   4.8744495055698281E-004  0.76174722838077003     
   4.8757825057082300E-004  0.76139426850183201     
   4.8771155058466320E-004  0.76104147216919904     
   4.8784485059850339E-004  0.76068883930709130     
   4.8797815061234358E-004  0.76033636983976449     
   4.8811145062618378E-004  0.75998406369150751     
   4.8824475064002397E-004  0.75963192078664554     
   4.8837805065386417E-004  0.75927994104953844     
   4.8851135066770436E-004  0.75892812440458224     
   4.8864465068154455E-004  0.75857647077620605     
   4.8877795069538475E-004  0.75822498008887529     
   4.8891125070922494E-004  0.75787365226709102     
   4.8904455072306514E-004  0.75752248723538762     
   4.8917785073690544E-004  0.75717148491833464     
   4.8931115075074563E-004  0.75682064524053871     
   4.8944445076458583E-004  0.75646996812663880     
   4.8957775077842602E-004  0.75611945350131049     
   4.8971105079226621E-004  0.75576910128926333     
   4.8984435080610641E-004  0.75541891141524120     
   4.8997765081994660E-004  0.75506888380402482     
   4.9011095083378680E-004  0.75471901838042832     
   4.9024425084762699E-004  0.75436931506930083     
   4.9037755086146718E-004  0.75401977379552687     
   4.9051085087530738E-004  0.75367039448402418     
   4.9064415088914757E-004  0.75332117705974844     
   4.9077745090298777E-004  0.75297212144768666     
   4.9091075091682796E-004  0.75262322757286249     
   4.9104405093066815E-004  0.75227449536033353     
   4.9117735094450835E-004  0.75192592473519271     
   4.9131065095834854E-004  0.75157751562256769     
   4.9144395097218874E-004  0.75122926794762135     
   4.9157725098602893E-004  0.75088118163554796     
   4.9171055099986912E-004  0.75053325661158166     
   4.9184385101370932E-004  0.75018549280098656     
   4.9197715102754951E-004  0.74983789012906499     
   4.9211045104138971E-004  0.74949044852115154     
   4.9224375105522990E-004  0.74914316790261504     
   4.9237705106907020E-004  0.74879604819886203     
   4.9251035108291040E-004  0.74844908933533016     
   4.9264365109675059E-004  0.74810229123749317     
   4.9277695111059078E-004  0.74775565383086029     
   4.9291025112443098E-004  0.74740917704097343     
   4.9304355113827117E-004  0.74706286079340922     
   4.9317685115211137E-004  0.74671670501377996     
   4.9331015116595156E-004  0.74637070962773155     
   4.9344345117979175E-004  0.74602487456094524     
   4.9357675119363195E-004  0.74567919973913466     
   4.9371005120747214E-004  0.74533368508805031     
   4.9384335122131234E-004  0.74498833053347591     
   4.9397665123515253E-004  0.74464313600122878     
   4.9410995124899272E-004  0.74429810141716291     
   4.9424325126283292E-004  0.74395322670716446     
   4.9437655127667311E-004  0.74360851179715481     
   4.9450985129051331E-004  0.74326395661308942     
   4.9464315130435350E-004  0.74291956108095825     
   4.9477645131819369E-004  0.74257532512678603     
   4.9490975133203389E-004  0.74223124867663071     
   4.9504305134587408E-004  0.74188733165658505     
   4.9517635135971428E-004  0.74154357399277648     
   4.9530965137355447E-004  0.74119997561136597     
   4.9544295138739466E-004  0.74085653643854799     
   4.9557625140123497E-004  0.74051325640055410     
   4.9570955141507516E-004  0.74017013542364685     
   4.9584285142891535E-004  0.73982717343412396     
   4.9597615144275555E-004  0.73948437035831871     
   4.9610945145659574E-004  0.73914172612259676     
   4.9624275147043594E-004  0.73879924065335878     
   4.9637605148427613E-004  0.73845691387703871     
   4.9650935149811632E-004  0.73811474572010549     
   4.9664265151195652E-004  0.73777273610906136     
   4.9677595152579671E-004  0.73743088497044429     
   4.9690925153963691E-004  0.73708919223082336     
   4.9704255155347710E-004  0.73674765781680418     
   4.9717585156731729E-004  0.73640628165502520     
   4.9730915158115749E-004  0.73606506367215996     
   4.9744245159499768E-004  0.73572400379491509     
   4.9757575160883788E-004  0.73538310195002998     
   4.9770905162267807E-004  0.73504235806428064     
   4.9784235163651826E-004  0.73470177206447540     
   4.9797565165035846E-004  0.73436134387745600     
   4.9810895166419865E-004  0.73402107343010015     
   4.9824225167803885E-004  0.73368096064931776     
   4.9837555169187904E-004  0.73334100546205150     
   4.9850885170571924E-004  0.73300120779528122     
   4.9864215171955943E-004  0.73266156757601741     
   4.9877545173339973E-004  0.73232208473130656     
   4.9890875174723993E-004  0.73198275918822819     
   4.9904205176108012E-004  0.73164359087389530     
   4.9917535177492031E-004  0.73130457971545415     
   4.9930865178876051E-004  0.73096572564008722     
   4.9944195180260070E-004  0.73062702857500761     
   4.9957525181644090E-004  0.73028848844746375     
   4.9970855183028109E-004  0.72995010518473791     
   4.9984185184412128E-004  0.72961187871414590     
   4.9997515185796148E-004  0.72927380896303662     
   5.0010845187180167E-004  0.72893589585879237     
   5.0024175188564187E-004  0.72859813932883177     
   5.0037505189948206E-004  0.72826053930060364     
   5.0050835191332225E-004  0.72792309570159264     
   5.0064165192716245E-004  0.72758580845931486     
   5.0077495194100264E-004  0.72724867750132238     
   5.0090825195484284E-004  0.72691170275520045     
   5.0104155196868303E-004  0.72657488414856630     
   5.0117485198252322E-004  0.72623822160907159     
   5.0130815199636342E-004  0.72590171506440204     
   5.0144145201020361E-004  0.72556536444227637     
   5.0157475202404381E-004  0.72522916967044648     
   5.0170805203788400E-004  0.72489313067669869     
   5.0184135205172419E-004  0.72455724738885197     
   5.0197465206556439E-004  0.72422151973475857     
   5.0210795207940469E-004  0.72388594764230474     
   5.0224125209324488E-004  0.72355053103940981     
   5.0237455210708508E-004  0.72321526985402740     
   5.0250785212092527E-004  0.72288016401414301     
   5.0264115213476547E-004  0.72254521344777689     
   5.0277445214860566E-004  0.72221041808298159     
   5.0290775216244585E-004  0.72187577784784296     
   5.0304105217628605E-004  0.72154129267048162     
   5.0317435219012624E-004  0.72120696247905025     
   5.0330765220396644E-004  0.72087278720173420     
   5.0344095221780663E-004  0.72053876676675432     
   5.0357425223164682E-004  0.72020490110236268     
   5.0370755224548702E-004  0.71987119013684575     
   5.0384085225932721E-004  0.71953763379852220     
   5.0397415227316741E-004  0.71920423201574457     
   5.0410745228700760E-004  0.71887098471689881     
   5.0424075230084779E-004  0.71853789183040295     
   5.0437405231468799E-004  0.71820495328471068     
   5.0450735232852818E-004  0.71787216900830553     
   5.0464065234236838E-004  0.71753953892970679     
   5.0477395235620857E-004  0.71720706297746506     
   5.0490725237004876E-004  0.71687474108016591     
   5.0504055238388896E-004  0.71654257316642600     
   5.0517385239772915E-004  0.71621055916489640     
   5.0530715241156945E-004  0.71587869900426093     
   5.0544045242540965E-004  0.71554699261323618     
   5.0557375243924984E-004  0.71521543992057190     
   5.0570705245309004E-004  0.71488404085505119     
   5.0584035246693023E-004  0.71455279534549065     
   5.0597365248077042E-004  0.71422170332073776     
   5.0610695249461062E-004  0.71389076470967527     
   5.0624025250845081E-004  0.71355997944121718     
   5.0637355252229101E-004  0.71322934744431166     
   5.0650685253613120E-004  0.71289886864793894     
   5.0664015254997139E-004  0.71256854298111305     
   5.0677345256381159E-004  0.71223837037287996     
   5.0690675257765178E-004  0.71190835075231873     
   5.0704005259149198E-004  0.71157848404854207     
   5.0717335260533217E-004  0.71124877019069555     
   5.0730665261917236E-004  0.71091920910795536     
   5.0743995263301256E-004  0.71058980072953359     
   5.0757325264685275E-004  0.71026054498467284     
   5.0770655266069295E-004  0.70993144180264955     
   5.0783985267453314E-004  0.70960249111277252     
   5.0797315268837333E-004  0.70927369284438413     
   5.0810645270221353E-004  0.70894504692685889     
   5.0823975271605372E-004  0.70861655328960238     
   5.0837305272989392E-004  0.70828821186205659     
   5.0850635274373422E-004  0.70796002257369328     
   5.0863965275757441E-004  0.70763198535401750     
   5.0877295277141461E-004  0.70730410013256739     
   5.0890625278525480E-004  0.70697636683891396     
   5.0903955279909500E-004  0.70664878540266041     
   5.0917285281293519E-004  0.70632135575344146     
   5.0930615282677538E-004  0.70599407782092738     
   5.0943945284061558E-004  0.70566695153481840     
   5.0957275285445577E-004  0.70533997682484706     
   5.0970605286829597E-004  0.70501315362078165     
   5.0983935288213616E-004  0.70468648185241889     
   5.0997265289597635E-004  0.70435996144959134     
   5.1010595290981655E-004  0.70403359234216267     
   5.1023925292365674E-004  0.70370737446002796     
   5.1037255293749694E-004  0.70338130773311835     
   5.1050585295133713E-004  0.70305539209139223     
   5.1063915296517732E-004  0.70272962746484491     
   5.1077245297901752E-004  0.70240401378350281     
   5.1090575299285771E-004  0.70207855097742378     
   5.1103905300669791E-004  0.70175323897669828     
   5.1117235302053810E-004  0.70142807771145066     
   5.1130565303437829E-004  0.70110306711183623     
   5.1143895304821849E-004  0.70077820710804273     
   5.1157225306205868E-004  0.70045349763029074     
   5.1170555307589898E-004  0.70012893860883341     
   5.1183885308973918E-004  0.69980452997395592     
   5.1197215310357937E-004  0.69948027165597504     
   5.1210545311741957E-004  0.69915616358524069     
   5.1223875313125976E-004  0.69883220569213500     
   5.1237205314509995E-004  0.69850839790707209     
   5.1250535315894015E-004  0.69818474016049792     
   5.1263865317278034E-004  0.69786123238289188     
   5.1277195318662054E-004  0.69753787450476390     
   5.1290525320046073E-004  0.69721466645665886     
   5.1303855321430092E-004  0.69689160816915008     
   5.1317185322814112E-004  0.69656869957284540     
   5.1330515324198131E-004  0.69624594059838507     
   5.1343845325582151E-004  0.69592333117644090     
   5.1357175326966170E-004  0.69560087123771641     
   5.1370505328350189E-004  0.69527856071294691     
   5.1383835329734209E-004  0.69495639953290123     
   5.1397165331118228E-004  0.69463438762837915     
   5.1410495332502248E-004  0.69431252493021323     
   5.1423825333886267E-004  0.69399081136926744     
   5.1437155335270286E-004  0.69366924687643794     
   5.1450485336654306E-004  0.69334783138265366     
   5.1463815338038325E-004  0.69302656481887426     
   5.1477145339422345E-004  0.69270544711609205     
   5.1490475340806375E-004  0.69238447820533122     
   5.1503805342190394E-004  0.69206365801764880     
   5.1517135343574414E-004  0.69174298648413213     
   5.1530465344958433E-004  0.69142246353590187     
   5.1543795346342452E-004  0.69110208910410897     
   5.1557125347726472E-004  0.69078186311993894     
   5.1570455349110491E-004  0.69046178551460680     
   5.1583785350494511E-004  0.69014185621935942     
   5.1597115351878530E-004  0.68982207516547811     
   5.1610445353262549E-004  0.68950244228427315     
   5.1623775354646569E-004  0.68918295750708725     
   5.1637105356030588E-004  0.68886362076529639     
   5.1650435357414608E-004  0.68854443199030757     
   5.1663765358798627E-004  0.68822539111355818     
   5.1677095360182646E-004  0.68790649806651927     
   5.1690425361566666E-004  0.68758775278069295     
   5.1703755362950685E-004  0.68726915518761345     
   5.1717085364334705E-004  0.68695070521884594     
   5.1730415365718724E-004  0.68663240280598703     
   5.1743745367102743E-004  0.68631424788066742     
   5.1757075368486763E-004  0.68599624037454654     
   5.1770405369870782E-004  0.68567838021931693     
   5.1783735371254802E-004  0.68536066734670276     
   5.1797065372638821E-004  0.68504310168845872     
   5.1810395374022851E-004  0.68472568317637383     
   5.1823725375406871E-004  0.68440841174226563     
   5.1837055376790890E-004  0.68409128731798474     
   5.1850385378174909E-004  0.68377430983541343     
   5.1863715379558929E-004  0.68345747922646505     
   5.1877045380942948E-004  0.68314079542308603     
   5.1890375382326968E-004  0.68282425835725036     
   5.1903705383710987E-004  0.68250786796096896     
   5.1917035385095006E-004  0.68219162416627921     
   5.1930365386479026E-004  0.68187552690525421     
   5.1943695387863045E-004  0.68155957610999518     
   5.1957025389247065E-004  0.68124377171263717     
   5.1970355390631084E-004  0.68092811364534556     
   5.1983685392015104E-004  0.68061260184031691     
   5.1997015393399123E-004  0.68029723622978000     
   5.2010345394783142E-004  0.67998201674599468     
   5.2023675396167162E-004  0.67966694332125210     
   5.2037005397551181E-004  0.67935201588787397     
   5.2050335398935201E-004  0.67903723437821550     
   5.2063665400319220E-004  0.67872259872466167     
   5.2076995401703239E-004  0.67840810885962877     
   5.2090325403087259E-004  0.67809376471556482     
   5.2103655404471278E-004  0.67777956622494939     
   5.2116985405855298E-004  0.67746551332029170     
   5.2130315407239328E-004  0.67715160593413504     
   5.2143645408623347E-004  0.67683784399905145     
   5.2156975410007367E-004  0.67652422744764640     
   5.2170305411391386E-004  0.67621075621255455     
   5.2183635412775405E-004  0.67589743022644211     
   5.2196965414159425E-004  0.67558424942200757     
   5.2210295415543444E-004  0.67527121373198118     
   5.2223625416927464E-004  0.67495832308912163     
   5.2236955418311483E-004  0.67464557742622033     
   5.2250285419695502E-004  0.67433297667610015     
   5.2263615421079522E-004  0.67402052077161567     
   5.2276945422463541E-004  0.67370820964565026     
   5.2290275423847561E-004  0.67339604323112123     
   5.2303605425231580E-004  0.67308402146097446     
   5.2316935426615599E-004  0.67277214426818877     
   5.2330265427999619E-004  0.67246041158577308     
   5.2343595429383638E-004  0.67214882334676762     
   5.2356925430767658E-004  0.67183737948424305     
   5.2370255432151677E-004  0.67152607993130220     
   5.2383585433535696E-004  0.67121492462107757     
   5.2396915434919716E-004  0.67090391348673462     
   5.2410245436303735E-004  0.67059304646146689     
   5.2423575437687755E-004  0.67028232347850081     
   5.2436905439071774E-004  0.66997174447109475     
   5.2450235440455804E-004  0.66966130937253487     
   5.2463565441839824E-004  0.66935101811614173     
   5.2476895443223843E-004  0.66904087063526385     
   5.2490225444607862E-004  0.66873086686328276     
   5.2503555445991882E-004  0.66842100673360982     
   5.2516885447375901E-004  0.66811129017968651     
   5.2530215448759921E-004  0.66780171713498793     
   5.2543545450143940E-004  0.66749228753301570     
   5.2556875451527959E-004  0.66718300130730612     
   5.2570205452911979E-004  0.66687385839142477     
   5.2583535454295998E-004  0.66656485871896809     
   5.2596865455680018E-004  0.66625600222356329     
   5.2610195457064037E-004  0.66594728883886778     
   5.2623525458448056E-004  0.66563871849857115     
   5.2636855459832076E-004  0.66533029113639197     
   5.2650185461216095E-004  0.66502200668608069     
   5.2663515462600115E-004  0.66471386508141850     
   5.2676845463984134E-004  0.66440586625621656     
   5.2690175465368153E-004  0.66409801014431702     
   5.2703505466752173E-004  0.66379029667959311     
   5.2716835468136192E-004  0.66348272579594814     
   5.2730165469520212E-004  0.66317529742731607     
   5.2743495470904231E-004  0.66286801150766128     
   5.2756825472288250E-004  0.66256086797097935     
   5.2770155473672281E-004  0.66225386675129605     
   5.2783485475056300E-004  0.66194700778266879     
   5.2796815476440319E-004  0.66164029099918431     
   5.2810145477824339E-004  0.66133371633495919     
   5.2823475479208358E-004  0.66102728372414199     
   5.2836805480592378E-004  0.66072099310091159     
   5.2850135481976397E-004  0.66041484439947740     
   5.2863465483360416E-004  0.66010883755407834     
   5.2876795484744436E-004  0.65980297249898456     
   5.2890125486128455E-004  0.65949724916849684     
   5.2903455487512475E-004  0.65919166749694613     
   5.2916785488896494E-004  0.65888622741869352     
   5.2930115490280513E-004  0.65858092886813080     
   5.2943445491664533E-004  0.65827577177968100     
   5.2956775493048552E-004  0.65797075608779576     
   5.2970105494432572E-004  0.65766588172695883     
   5.2983435495816591E-004  0.65736114863168282     
   5.2996765497200610E-004  0.65705655673651109     
   5.3010095498584630E-004  0.65675210597601863     
   5.3023425499968649E-004  0.65644779628480943     
   5.3036755501352669E-004  0.65614362759751788     
   5.3050085502736688E-004  0.65583959984880935     
   5.3063415504120707E-004  0.65553571297337798     
   5.3076745505504727E-004  0.65523196690595065     
   5.3090075506888757E-004  0.65492836158128120     
   5.3103405508272777E-004  0.65462489693415693     
   5.3116735509656796E-004  0.65432157289939397     
   5.3130065511040815E-004  0.65401838941183876     
   5.3143395512424835E-004  0.65371534640636686     
   5.3156725513808854E-004  0.65341244381788566     
   5.3170055515192874E-004  0.65310968158133165     
   5.3183385516576893E-004  0.65280705963167185     
   5.3196715517960912E-004  0.65250457790390370     
   5.3210045519344932E-004  0.65220223633305408     
   5.3223375520728951E-004  0.65190003485418069     
   5.3236705522112971E-004  0.65159797340237091     
   5.3250035523496990E-004  0.65129605191274276     
   5.3263365524881009E-004  0.65099427032044299     
   5.3276695526265029E-004  0.65069262856064902     
   5.3290025527649048E-004  0.65039112656856957     
   5.3303355529033068E-004  0.65008976427944198     
   5.3316685530417087E-004  0.64978854162853372     
   5.3330015531801106E-004  0.64948745855114209     
   5.3343345533185126E-004  0.64918651498259516     
   5.3356675534569145E-004  0.64888571085825175     
   5.3370005535953165E-004  0.64858504611349754     
   5.3383335537337184E-004  0.64828452068375131     
   5.3396665538721203E-004  0.64798413450445957     
   5.3409995540105234E-004  0.64768388751110029     
   5.3423325541489253E-004  0.64738377963918137     
   5.3436655542873272E-004  0.64708381082423938     
   5.3449985544257292E-004  0.64678398100184087     
   5.3463315545641311E-004  0.64648429010758324     
   5.3476645547025331E-004  0.64618473807709276     
   5.3489975548409350E-004  0.64588532484602701     
   5.3503305549793369E-004  0.64558605035007077     
   5.3516635551177389E-004  0.64528691452494202     
   5.3529965552561408E-004  0.64498791730638549     
   5.3543295553945428E-004  0.64468905863017689     
   5.3556625555329447E-004  0.64439033843212279     
   5.3569955556713466E-004  0.64409175664805707     
   5.3583285558097486E-004  0.64379331321384492     
   5.3596615559481505E-004  0.64349500806538240     
   5.3609945560865525E-004  0.64319684113859199     
   5.3623275562249544E-004  0.64289881236942925     
   5.3636605563633563E-004  0.64260092169387684     
   5.3649935565017583E-004  0.64230316904794871     
   5.3663265566401602E-004  0.64200555436768780     
   5.3676595567785622E-004  0.64170807758916737     
   5.3689925569169641E-004  0.64141073864848819     
   5.3703255570553660E-004  0.64111353748178368     
   5.3716585571937680E-004  0.64081647402521535     
   5.3729915573321710E-004  0.64051954821497348     
   5.3743245574705729E-004  0.64022275998727862     
   5.3756575576089749E-004  0.63992610927838200     
   5.3769905577473768E-004  0.63962959602456260     
   5.3783235578857788E-004  0.63933322016213001     
   5.3796565580241807E-004  0.63903698162742240     
   5.3809895581625826E-004  0.63874088035680854     
   5.3823225583009846E-004  0.63844491628668687     
   5.3836555584393865E-004  0.63814908935348402     
   5.3849885585777885E-004  0.63785339949365583     
   5.3863215587161904E-004  0.63755784664368942     
   5.3876545588545923E-004  0.63726243074010092     
   5.3889875589929943E-004  0.63696715171943430     
   5.3903205591313962E-004  0.63667200951826397     
   5.3916535592697982E-004  0.63637700407319420     
   5.3929865594082001E-004  0.63608213532085733     
   5.3943195595466020E-004  0.63578740319791716     
   5.3956525596850040E-004  0.63549280764106475     
   5.3969855598234059E-004  0.63519834858702073     
   5.3983185599618079E-004  0.63490402597253692     
   5.3996515601002098E-004  0.63460983973439256     
   5.4009845602386117E-004  0.63431578980939662     
   5.4023175603770137E-004  0.63402187613438754     
   5.4036505605154156E-004  0.63372809864623270     
   5.4049835606538186E-004  0.63343445728182901     
   5.4063165607922206E-004  0.63314095197810361     
   5.4076495609306225E-004  0.63284758267201180     
   5.4089825610690245E-004  0.63255434930053700     
   5.4103155612074264E-004  0.63226125180069270     
   5.4116485613458283E-004  0.63196829010952393     
   5.4129815614842303E-004  0.63167546416410147     
   5.4143145616226322E-004  0.63138277390152697     
   5.4156475617610342E-004  0.63109021925893061     
   5.4169805618994361E-004  0.63079780017347165     
   5.4183135620378381E-004  0.63050551658234033     
   5.4196465621762400E-004  0.63021336842275266     
   5.4209795623146419E-004  0.62992135563195617     
   5.4223125624530439E-004  0.62962947814722703     
   5.4236455625914458E-004  0.62933773590587028     
   5.4249785627298478E-004  0.62904612884522004     
   5.4263115628682497E-004  0.62875465690263865     
   5.4276445630066516E-004  0.62846332001551941     
   5.4289775631450536E-004  0.62817211812128271     
   5.4303105632834555E-004  0.62788105115737936     
   5.4316435634218575E-004  0.62759011906128770     
   5.4329765635602594E-004  0.62729932177051584     
   5.4343095636986613E-004  0.62700865922260207     
   5.4356425638370633E-004  0.62671813135511067     
   5.4369755639754663E-004  0.62642773810563790     
   5.4383085641138682E-004  0.62613747941180709     
   5.4396415642522702E-004  0.62584735521127099     
   5.4409745643906721E-004  0.62555736544171148     
   5.4423075645290741E-004  0.62526751004083847     
   5.4436405646674760E-004  0.62497778894639222     
   5.4449735648058779E-004  0.62468820209614007     
   5.4463065649442799E-004  0.62439874942787899     
   5.4476395650826818E-004  0.62410943087943627     
   5.4489725652210838E-004  0.62382024638866562     
   5.4503055653594857E-004  0.62353119589344996     
   5.4516385654978876E-004  0.62324227933170273     
   5.4529715656362896E-004  0.62295349664136435     
   5.4543045657746915E-004  0.62266484776040487     
   5.4556375659130935E-004  0.62237633262682246     
   5.4569705660514954E-004  0.62208795117864424     
   5.4583035661898973E-004  0.62179970335392698     
   5.4596365663282993E-004  0.62151158909075488     
   5.4609695664667012E-004  0.62122360832724099     
   5.4623025666051032E-004  0.62093576100152781     
   5.4636355667435051E-004  0.62064804705178578     
   5.4649685668819070E-004  0.62036046641621478     
   5.4663015670203090E-004  0.62007301903304257     
   5.4676345671587109E-004  0.61978570484052498     
   5.4689675672971139E-004  0.61949852377694781     
   5.4703005674355159E-004  0.61921147578062574     
   5.4716335675739178E-004  0.61892456078990044     
   5.4729665677123198E-004  0.61863777874314252     
   5.4742995678507217E-004  0.61835112957875149     
   5.4756325679891236E-004  0.61806461323515627     
   5.4769655681275256E-004  0.61777822965081275     
   5.4782985682659275E-004  0.61749197876420614     
   5.4796315684043295E-004  0.61720586051384985     
   5.4809645685427314E-004  0.61691987483828692     
   5.4822975686811333E-004  0.61663402167608727     
   5.4836305688195353E-004  0.61634830096584958     
   5.4849635689579372E-004  0.61606271264620194     
   5.4862965690963392E-004  0.61577725665580063     
   5.4876295692347411E-004  0.61549193293332904     
   5.4889625693731430E-004  0.61520674141750020     
   5.4902955695115450E-004  0.61492168204705655     
   5.4916285696499469E-004  0.61463675476076562     
   5.4929615697883489E-004  0.61435195949742682     
   5.4942945699267508E-004  0.61406729619586531     
   5.4956275700651527E-004  0.61378276479493654     
   5.4969605702035547E-004  0.61349836523352341     
   5.4982935703419566E-004  0.61321409745053779     
   5.4996265704803586E-004  0.61292996138491740     
   5.5009595706187616E-004  0.61264595697563173     
   5.5022925707571635E-004  0.61236208416167626     
   5.5036255708955655E-004  0.61207834288207674     
   5.5049585710339674E-004  0.61179473307588339     
   5.5062915711723693E-004  0.61151125468217926     
   5.5076245713107713E-004  0.61122790764007284     
   5.5089575714491732E-004  0.61094469188870115     
   5.5102905715875752E-004  0.61066160736723085     
   5.5116235717259771E-004  0.61037865401485336     
   5.5129565718643790E-004  0.61009583177079285     
   5.5142895720027810E-004  0.60981314057429892     
   5.5156225721411829E-004  0.60953058036464958     
   5.5169555722795849E-004  0.60924815108115060     
   5.5182885724179868E-004  0.60896585266313763     
   5.5196215725563887E-004  0.60868368504997183     
   5.5209545726947907E-004  0.60840164818104636     
   5.5222875728331926E-004  0.60811974199577723     
   5.5236205729715946E-004  0.60783796643361232     
   5.5249535731099965E-004  0.60755632143402694     
   5.5262865732483984E-004  0.60727480693652425     
   5.5276195733868004E-004  0.60699342288063496     
   5.5289525735252023E-004  0.60671216920591775     
   5.5302855736636043E-004  0.60643104585195973     
   5.5316185738020062E-004  0.60615005275837586     
   5.5329515739404092E-004  0.60586918986480909     
   5.5342845740788112E-004  0.60558845711093134     
   5.5356175742172131E-004  0.60530785443643953     
   5.5369505743556151E-004  0.60502738178106308     
   5.5382835744940170E-004  0.60474703908455496     
   5.5396165746324189E-004  0.60446682628669834     
   5.5409495747708209E-004  0.60418674332730349     
   5.5422825749092228E-004  0.60390679014620974     
   5.5436155750476248E-004  0.60362696668328242     
   5.5449485751860267E-004  0.60334727287841639     
   5.5462815753244286E-004  0.60306770867153403     
   5.5476145754628306E-004  0.60278827400258428     
   5.5489475756012325E-004  0.60250896881154525     
   5.5502805757396345E-004  0.60222979303842328     
   5.5516135758780364E-004  0.60195074662325065     
   5.5529465760164383E-004  0.60167182950608888     
   5.5542795761548403E-004  0.60139304162702745     
   5.5556125762932422E-004  0.60111438292618280     
   5.5569455764316442E-004  0.60083585334369827     
   5.5582785765700461E-004  0.60055745281974693     
   5.5596115767084480E-004  0.60027918129452917     
   5.5609445768468500E-004  0.60000103870827093     
   5.5622775769852519E-004  0.59972302500122887     
   5.5636105771236539E-004  0.59944514011368522     
   5.5649435772620569E-004  0.59916738398595104     
   5.5662765774004588E-004  0.59888975655836552     
   5.5676095775388608E-004  0.59861225777129257     
   5.5689425776772627E-004  0.59833488756512743     
   5.5702755778156646E-004  0.59805764588029031     
   5.5716085779540666E-004  0.59778053265723008     
   5.5729415780924685E-004  0.59750354783642357     
   5.5742745782308705E-004  0.59722669135837403     
   5.5756075783692724E-004  0.59694996316361471     
   5.5769405785076743E-004  0.59667336319270237     
   5.5782735786460763E-004  0.59639689138622520     
   5.5796065787844782E-004  0.59612054768479683     
   5.5809395789228802E-004  0.59584433202905895     
   5.5822725790612821E-004  0.59556824435968092     
   5.5836055791996840E-004  0.59529228461735917     
   5.5849385793380860E-004  0.59501645274281834     
   5.5862715794764879E-004  0.59474074867680948     
   5.5876045796148899E-004  0.59446517236011120     
   5.5889375797532918E-004  0.59418972373353107     
   5.5902705798916937E-004  0.59391440273790286     
   5.5916035800300957E-004  0.59363920931408776     
   5.5929365801684976E-004  0.59336414340297383     
   5.5942695803068996E-004  0.59308920494547812     
   5.5956025804453015E-004  0.59281439388254409     
   5.5969355805837045E-004  0.59253971015514229     
   5.5982685807221065E-004  0.59226515370427035     
   5.5996015808605084E-004  0.59199072447095491     
   5.6009345809989103E-004  0.59171642239624855     
   5.6022675811373123E-004  0.59144224742123175     
   5.6036005812757142E-004  0.59116819948701160     
   5.6049335814141162E-004  0.59089427853472321     
   5.6062665815525181E-004  0.59062048450552807     
   5.6075995816909200E-004  0.59034681734061578     
   5.6089325818293220E-004  0.59007327698120327     
   5.6102655819677239E-004  0.58979986336853352     
   5.6115985821061259E-004  0.58952657644387929     
   5.6129315822445278E-004  0.58925341614853710     
   5.6142645823829297E-004  0.58898038242383299     
   5.6155975825213317E-004  0.58870747521111999     
   5.6169305826597336E-004  0.58843469445177821     
   5.6182635827981356E-004  0.58816204008721296     
   5.6195965829365375E-004  0.58788951205886009     
   5.6209295830749394E-004  0.58761711030818065     
   5.6222625832133414E-004  0.58734483477666266     
   5.6235955833517433E-004  0.58707268540582136     
   5.6249285834901453E-004  0.58680066213719939     
   5.6262615836285472E-004  0.58652876491236672     
   5.6275945837669491E-004  0.58625699367292039     
   5.6289275839053522E-004  0.58598534836048377     
   5.6302605840437541E-004  0.58571382891670776     
   5.6315935841821561E-004  0.58544243528327111     
   5.6329265843205580E-004  0.58517116740187769     
   5.6342595844589599E-004  0.58490002521425954     
   5.6355925845973619E-004  0.58462900866217649     
   5.6369255847357638E-004  0.58435811768741364     
   5.6382585848741658E-004  0.58408735223178454     
   5.6395915850125677E-004  0.58381671223712861     
   5.6409245851509696E-004  0.58354619764531268     
   5.6422575852893716E-004  0.58327580839823079     
   5.6435905854277735E-004  0.58300554443780273     
   5.6449235855661755E-004  0.58273540570597715     
   5.6462565857045774E-004  0.58246539214472859     
   5.6475895858429793E-004  0.58219550369605821     
   5.6489225859813813E-004  0.58192574030199362     
   5.6502555861197832E-004  0.58165610190459072     
   5.6515885862581852E-004  0.58138658844593083     
   5.6529215863965871E-004  0.58111719986812338     
   5.6542545865349890E-004  0.58084793611330365     
   5.6555875866733910E-004  0.58057879712363469     
   5.6569205868117929E-004  0.58030978284130441     
   5.6582535869501949E-004  0.58004089320853014     
   5.6595865870885968E-004  0.57977212816755341     
   5.6609195872269998E-004  0.57950348766064497     
   5.6622525873654018E-004  0.57923497163010063     
   5.6635855875038037E-004  0.57896658001824397     
   5.6649185876422056E-004  0.57869831276742456     
   5.6662515877806076E-004  0.57843016982001760     
   5.6675845879190095E-004  0.57816215111842761     
   5.6689175880574115E-004  0.57789425660508453     
   5.6702505881958134E-004  0.57762648622244450     
   5.6715835883342153E-004  0.57735883991299042     
   5.6729165884726173E-004  0.57709131761923282     
   5.6742495886110192E-004  0.57682391928370780     
   5.6755825887494212E-004  0.57655664484897862     
   5.6769155888878231E-004  0.57628949425763532     
   5.6782485890262250E-004  0.57602246745229357     
   5.6795815891646270E-004  0.57575556437559650     
   5.6809145893030289E-004  0.57548878497021339     
   5.6822475894414309E-004  0.57522212917884163     
   5.6835805895798328E-004  0.57495559694420206     
   5.6849135897182347E-004  0.57468918820904569     
   5.6862465898566367E-004  0.57442290291614684     
   5.6875795899950386E-004  0.57415674100830749     
   5.6889125901334406E-004  0.57389070242835771     
   5.6902455902718425E-004  0.57362478711915144     
   5.6915785904102444E-004  0.57335899502357091     
   5.6929115905486475E-004  0.57309332608452412     
   5.6942445906870494E-004  0.57282778024494641     
   5.6955775908254513E-004  0.57256235744779760     
   5.6969105909638533E-004  0.57229705763606609     
   5.6982435911022552E-004  0.57203188075276534     
   5.6995765912406572E-004  0.57176682674093593     
   5.7009095913790591E-004  0.57150189554364395     
   5.7022425915174610E-004  0.57123708710398280     
   5.7035755916558630E-004  0.57097240136507266     
   5.7049085917942649E-004  0.57070783827005844     
   5.7062415919326669E-004  0.57044339776211228     
   5.7075745920710688E-004  0.57017907978443294     
   5.7089075922094707E-004  0.56991488428024517     
   5.7102405923478727E-004  0.56965081119280014     
   5.7115735924862746E-004  0.56938686046537501     
   5.7129065926246766E-004  0.56912303204127368     
   5.7142395927630785E-004  0.56885932586382570     
   5.7155725929014804E-004  0.56859574187638706     
   5.7169055930398824E-004  0.56833228002234160     
   5.7182385931782843E-004  0.56806894024509691     
   5.7195715933166863E-004  0.56780572248808781     
   5.7209045934550882E-004  0.56754262669477562     
   5.7222375935934901E-004  0.56727965280864801     
   5.7235705937318921E-004  0.56701680077321792     
   5.7249035938702951E-004  0.56675407053202509     
   5.7262365940086970E-004  0.56649146202863632     
   5.7275695941470990E-004  0.56622897520664217     
   5.7289025942855009E-004  0.56596661000966120     
   5.7302355944239029E-004  0.56570436638133859     
   5.7315685945623048E-004  0.56544224426534340     
   5.7329015947007067E-004  0.56518024360537278     
   5.7342345948391087E-004  0.56491836434514975     
   5.7355675949775106E-004  0.56465660642842141     
   5.7369005951159126E-004  0.56439496979896375     
   5.7382335952543145E-004  0.56413345440057661     
   5.7395665953927164E-004  0.56387206017708746     
   5.7408995955311184E-004  0.56361078707234968     
   5.7422325956695203E-004  0.56334963503024027     
   5.7435655958079223E-004  0.56308860399466576     
   5.7448985959463242E-004  0.56282769390955578     
   5.7462315960847261E-004  0.56256690471886817     
   5.7475645962231281E-004  0.56230623636658528     
   5.7488975963615300E-004  0.56204568879671535     
   5.7502305964999320E-004  0.56178526195329359     
   5.7515635966383339E-004  0.56152495578038031     
   5.7528965967767358E-004  0.56126477022206245     
   5.7542295969151378E-004  0.56100470522245138     
   5.7555625970535397E-004  0.56074476072568691     
   5.7568955971919428E-004  0.56048493667593191     
   5.7582285973303447E-004  0.56022523301737781     
   5.7595615974687466E-004  0.55996564969423956     
   5.7608945976071486E-004  0.55970618665075866     
   5.7622275977455505E-004  0.55944684383120424     
   5.7635605978839525E-004  0.55918762117986787     
   5.7648935980223544E-004  0.55892851864107052     
   5.7662265981607563E-004  0.55866953615915582     
   5.7675595982991583E-004  0.55841067367849528     
   5.7688925984375602E-004  0.55815193114348538     
   5.7702255985759622E-004  0.55789330849854890     
   5.7715585987143641E-004  0.55763480568813328     
   5.7728915988527660E-004  0.55737642265671372     
   5.7742245989911680E-004  0.55711815934878783     
   5.7755575991295699E-004  0.55686001570888244     
   5.7768905992679719E-004  0.55660199168154811     
   5.7782235994063738E-004  0.55634408721136197     
   5.7795565995447757E-004  0.55608630224292566     
   5.7808895996831777E-004  0.55582863672086780     
   5.7822225998215796E-004  0.55557109058984111     
   5.7835555999599816E-004  0.55531366379452662     
   5.7848886000983835E-004  0.55505635627962902     
   5.7862216002367854E-004  0.55479916798987727     
   5.7875546003751874E-004  0.55454209887002937     
   5.7888876005135904E-004  0.55428514886486591     
   5.7902206006519923E-004  0.55402831791919538     
   5.7915536007903943E-004  0.55377160597785080     
   5.7928866009287962E-004  0.55351501298568984     
   5.7942196010671982E-004  0.55325853888759680     
   5.7955526012056001E-004  0.55300218362848208     
   5.7968856013440020E-004  0.55274594715328007     
   5.7982186014824040E-004  0.55248982940695168     
   5.7995516016208059E-004  0.55223383033448359     
   5.8008846017592079E-004  0.55197794988088589     
   5.8022176018976098E-004  0.55172218799119832     
   5.8035506020360117E-004  0.55146654461048072     
   5.8048836021744137E-004  0.55121101968382347     
   5.8062166023128156E-004  0.55095561315633823     
   5.8075496024512176E-004  0.55070032497316546     
   5.8088826025896195E-004  0.55044515507946890     
   5.8102156027280214E-004  0.55019010342043806     
   5.8115486028664234E-004  0.54993516994128921     
   5.8128816030048253E-004  0.54968035458726139     
   5.8142146031432273E-004  0.54942565730362147     
   5.8155476032816292E-004  0.54917107803566023     
   5.8168806034200311E-004  0.54891661672869496     
   5.8182136035584331E-004  0.54866227332806727     
   5.8195466036968350E-004  0.54840804777914465     
   5.8208796038352380E-004  0.54815394002731965     
   5.8222126039736400E-004  0.54789995001800995     
   5.8235456041120419E-004  0.54764607769665907     
   5.8248786042504439E-004  0.54739232300873553     
   5.8262116043888458E-004  0.54713868589973258     
   5.8275446045272477E-004  0.54688516631517059     
   5.8288776046656497E-004  0.54663176420059190     
   5.8302106048040516E-004  0.54637847950156737     
   5.8315436049424536E-004  0.54612531216369187     
   5.8328766050808555E-004  0.54587226213258433     
   5.8342096052192574E-004  0.54561932935389024     
   5.8355426053576594E-004  0.54536651377328071     
   5.8368756054960613E-004  0.54511381533645054     
   5.8382086056344633E-004  0.54486123398912012     
   5.8395416057728652E-004  0.54460876967703564     
   5.8408746059112671E-004  0.54435642234596748     
   5.8422076060496691E-004  0.54410419194171289     
   5.8435406061880710E-004  0.54385207841009187     
   5.8448736063264730E-004  0.54360008169695173     
   5.8462066064648749E-004  0.54334820174816256     
   5.8475396066032768E-004  0.54309643850962219     
   5.8488726067416788E-004  0.54284479192725044     
   5.8502056068800807E-004  0.54259326194699620     
   5.8515386070184827E-004  0.54234184851482969     
   5.8528716071568846E-004  0.54209055157674768     
   5.8542046072952876E-004  0.54183937107877178     
   5.8555376074336896E-004  0.54158830696694937     
   5.8568706075720915E-004  0.54133735918735160     
   5.8582036077104935E-004  0.54108652768607446     
   5.8595366078488954E-004  0.54083581240924117     
   5.8608696079872973E-004  0.54058521330299691     
   5.8622026081256993E-004  0.54033473031351476     
   5.8635356082641012E-004  0.54008436338698929     
   5.8648686084025032E-004  0.53983411246964408     
   5.8662016085409051E-004  0.53958397750772424     
   5.8675346086793070E-004  0.53933395844750087     
   5.8688676088177090E-004  0.53908405523527148     
   5.8702006089561109E-004  0.53883426781735566     
   5.8715336090945129E-004  0.53858459614009957     
   5.8728666092329148E-004  0.53833504014987510     
   5.8741996093713167E-004  0.53808559979307702     
   5.8755326095097187E-004  0.53783627501612552     
   5.8768656096481206E-004  0.53758706576546655     
   5.8781986097865226E-004  0.53733797198757027     
   5.8795316099249245E-004  0.53708899362893137     
   5.8808646100633264E-004  0.53684013063606950     
   5.8821976102017284E-004  0.53659138295552955     
   5.8835306103401303E-004  0.53634275053387981     
   5.8848636104785323E-004  0.53609423331771511     
   5.8861966106169353E-004  0.53584583125365381     
   5.8875296107553372E-004  0.53559754428834017     
   5.8888626108937392E-004  0.53534937236844193     
   5.8901956110321411E-004  0.53510131544065220     
   5.8915286111705430E-004  0.53485337345168804     
   5.8928616113089450E-004  0.53460554634829249     
   5.8941946114473469E-004  0.53435783407723236     
   5.8955276115857489E-004  0.53411023658529888     
   5.8968606117241508E-004  0.53386275381930903     
   5.8981936118625527E-004  0.53361538572610367     
   5.8995266120009547E-004  0.53336813225254853     
   5.9008596121393566E-004  0.53312099334553265     
   5.9021926122777586E-004  0.53287396895197181     
   5.9035256124161605E-004  0.53262705901880536     
   5.9048586125545624E-004  0.53238026349299739     
   5.9061916126929644E-004  0.53213358232153685     
   5.9075246128313663E-004  0.53188701545143591     
   5.9088576129697683E-004  0.53164056282973327     
   5.9101906131081702E-004  0.53139422440349049     
   5.9115236132465721E-004  0.53114800011979513     
   5.9128566133849741E-004  0.53090188992575749     
   5.9141896135233760E-004  0.53065589376851363     
   5.9155226136617780E-004  0.53041001159522416     
   5.9168556138001799E-004  0.53016424335307410     
   5.9181886139385829E-004  0.52991858898927180     
   5.9195216140769849E-004  0.52967304845105179     
   5.9208546142153868E-004  0.52942762168567215     
   5.9221876143537887E-004  0.52918230864041493     
   5.9235206144921907E-004  0.52893710926258775     
   5.9248536146305926E-004  0.52869202349952149     
   5.9261866147689946E-004  0.52844705129857261     
   5.9275196149073965E-004  0.52820219260712054     
   5.9288526150457984E-004  0.52795744737257111     
   5.9301856151842004E-004  0.52771281554235228     
   5.9315186153226023E-004  0.52746829706391751     
   5.9328516154610043E-004  0.52722389188474572     
   5.9341846155994062E-004  0.52697959995233701     
   5.9355176157378081E-004  0.52673542121421879     
   5.9368506158762101E-004  0.52649135561794114     
   5.9381836160146120E-004  0.52624740311108020     
   5.9395166161530140E-004  0.52600356364123435     
   5.9408496162914159E-004  0.52575983715602737     
   5.9421826164298178E-004  0.52551622360310724     
   5.9435156165682198E-004  0.52527272293014504     
   5.9448486167066217E-004  0.52502933508483862     
   5.9461816168450237E-004  0.52478606001490768     
   5.9475146169834256E-004  0.52454289766809659     
   5.9488476171218275E-004  0.52429984799217566     
   5.9501806172602306E-004  0.52405691093493645     
   5.9515136173986325E-004  0.52381408644419825     
   5.9528466175370344E-004  0.52357137446780100     
   5.9541796176754364E-004  0.52332877495361063     
   5.9555126178138383E-004  0.52308628784951772     
   5.9568456179522403E-004  0.52284391310343636     
   5.9581786180906422E-004  0.52260165066330400     
   5.9595116182290441E-004  0.52235950047708279     
   5.9608446183674461E-004  0.52211746249276025     
   5.9621776185058480E-004  0.52187553665834596     
   5.9635106186442500E-004  0.52163372292187471     
   5.9648436187826519E-004  0.52139202123140604     
   5.9661766189210538E-004  0.52115043153502139     
   5.9675096190594558E-004  0.52090895378082791     
   5.9688426191978577E-004  0.52066758791695678     
   5.9701756193362597E-004  0.52042633389156268     
   5.9715086194746616E-004  0.52018519165282506     
   5.9728416196130635E-004  0.51994416114894570     
   5.9741746197514655E-004  0.51970324232815213     
   5.9755076198898674E-004  0.51946243513869517     
   5.9768406200282694E-004  0.51922173952885031     
   5.9781736201666713E-004  0.51898115544691525     
   5.9795066203050732E-004  0.51874068284121322     
   5.9808396204434752E-004  0.51850032166009186     
   5.9821726205818782E-004  0.51826007185192080     
   5.9835056207202802E-004  0.51801993336509500     
   5.9848386208586821E-004  0.51777990614803260     
   5.9861716209970840E-004  0.51753999014917684     
   5.9875046211354860E-004  0.51730018531699351     
   5.9888376212738879E-004  0.51706049159997258     
   5.9901706214122899E-004  0.51682090894662913     
   5.9915036215506918E-004  0.51658143730549944     
   5.9928366216890937E-004  0.51634207662514686     
   5.9941696218274957E-004  0.51610282685415532     
   5.9955026219658976E-004  0.51586368794113580     
   5.9968356221042996E-004  0.51562465983472039     
   5.9981686222427015E-004  0.51538574248356717     
   5.9995016223811034E-004  0.51514693583635585     
   6.0008346225195054E-004  0.51490823984179190     
   6.0021676226579073E-004  0.51466965444860246     
   6.0035006227963093E-004  0.51443117960554119     
   6.0048336229347112E-004  0.51419281526138372     
   6.0061666230731131E-004  0.51395456136492890     
   6.0074996232115151E-004  0.51371641786499989     
   6.0088326233499170E-004  0.51347838471044471     
   6.0101656234883190E-004  0.51324046185013361     
   6.0114986236267209E-004  0.51300264923296091     
   6.0128316237651228E-004  0.51276494680784479     
   6.0141646239035259E-004  0.51252735452372677     
   6.0154976240419278E-004  0.51228987232957268     
   6.0168306241803297E-004  0.51205250017437121     
   6.0181636243187317E-004  0.51181523800713602     
   6.0194966244571336E-004  0.51157808577690245     
   6.0208296245955356E-004  0.51134104343273079     
   6.0221626247339375E-004  0.51110411092370456     
   6.0234956248723394E-004  0.51086728819893124     
   6.0248286250107414E-004  0.51063057520754074     
   6.0261616251491433E-004  0.51039397189868840     
   6.0274946252875453E-004  0.51015747822155133     
   6.0288276254259472E-004  0.50992109412533115     
   6.0301606255643491E-004  0.50968481955925327     
   6.0314936257027511E-004  0.50944865447256538     
   6.0328266258411530E-004  0.50921259881454028     
   6.0341596259795550E-004  0.50897665253447300     
   6.0354926261179569E-004  0.50874081558168294     
   6.0368256262563588E-004  0.50850508790551108     
   6.0381586263947608E-004  0.50826946945532514     
   6.0394916265331627E-004  0.50803396018051450     
   6.0408246266715647E-004  0.50779856003049073     
   6.0421576268099666E-004  0.50756326895469106     
   6.0434906269483685E-004  0.50732808690257514     
   6.0448236270867705E-004  0.50709301382362593     
   6.0461566272251735E-004  0.50685804966735049     
   6.0474896273635754E-004  0.50662319438327752     
   6.0488226275019774E-004  0.50638844792096149     
   6.0501556276403793E-004  0.50615381022997930     
   6.0514886277787813E-004  0.50591928125993002     
   6.0528216279171832E-004  0.50568486096043774     
   6.0541546280555851E-004  0.50545054928114974     
   6.0554876281939871E-004  0.50521634617173494     
   6.0568206283323890E-004  0.50498225158188736     
   6.0581536284707910E-004  0.50474826546132345     
   6.0594866286091929E-004  0.50451438775978352     
   6.0608196287475948E-004  0.50428061842703087     
   6.0621526288859968E-004  0.50404695741285255     
   6.0634856290243987E-004  0.50381340466705749     
   6.0648186291628007E-004  0.50357996013948014     
   6.0661516293012026E-004  0.50334662377997541     
   6.0674846294396045E-004  0.50311339553842316     
   6.0688176295780065E-004  0.50288027536472746     
   6.0701506297164084E-004  0.50264726320881259     
   6.0714836298548104E-004  0.50241435902062948     
   6.0728166299932123E-004  0.50218156275014925     
   6.0741496301316142E-004  0.50194887434736835     
   6.0754826302700162E-004  0.50171629376230564     
   6.0768156304084181E-004  0.50148382094500155     
   6.0781486305468212E-004  0.50125145584552255     
   6.0794816306852231E-004  0.50101919841395659     
   6.0808146308236250E-004  0.50078704860041534     
   6.0821476309620270E-004  0.50055500635503325     
   6.0834806311004289E-004  0.50032307162796741     
   6.0848136312388309E-004  0.50009124436939900     
   6.0861466313772328E-004  0.49985952452953114     
   6.0874796315156347E-004  0.49962791205859131     
   6.0888126316540367E-004  0.49939640690682868     
   6.0901456317924386E-004  0.49916500902451705     
   6.0914786319308406E-004  0.49893371836195177     
   6.0928116320692425E-004  0.49870253486945199     
   6.0941446322076444E-004  0.49847145849735985     
   6.0954776323460464E-004  0.49824048919604097     
   6.0968106324844483E-004  0.49800962691588208     
   6.0981436326228503E-004  0.49777887160729539     
   6.0994766327612522E-004  0.49754822322071374     
   6.1008096328996541E-004  0.49731768170659518     
   6.1021426330380561E-004  0.49708724701541973     
   6.1034756331764580E-004  0.49685691909768981     
   6.1048086333148600E-004  0.49662669790393055     
   6.1061416334532619E-004  0.49639658338469128     
   6.1074746335916638E-004  0.49616657549054460     
   6.1088076337300658E-004  0.49593667417208404     
   6.1101406338684688E-004  0.49570687937992652     
   6.1114736340068707E-004  0.49547719106471405     
   6.1128066341452727E-004  0.49524760917710831     
   6.1141396342836746E-004  0.49501813366779668     
   6.1154726344220766E-004  0.49478876448748643     
   6.1168056345604785E-004  0.49455950158691026     
   6.1181386346988804E-004  0.49433034491682315     
   6.1194716348372824E-004  0.49410129442800160     
   6.1208046349756843E-004  0.49387235007124625     
   6.1221376351140863E-004  0.49364351179738070     
   6.1234706352524882E-004  0.49341477955724949     
   6.1248036353908901E-004  0.49318615330172161     
   6.1261366355292921E-004  0.49295763298168926     
   6.1274696356676940E-004  0.49272921854806589     
   6.1288026358060960E-004  0.49250090995178786     
   6.1301356359444979E-004  0.49227270714381505     
   6.1314686360828998E-004  0.49204461007513012     
   6.1328016362213018E-004  0.49181661869673854     
   6.1341346363597037E-004  0.49158873295966637     
   6.1354676364981057E-004  0.49136095281496500     
   6.1368006366365076E-004  0.49113327821370717     
   6.1381336367749095E-004  0.49090570910698988     
   6.1394666369133115E-004  0.49067824544592975     
   6.1407996370517134E-004  0.49045088718166890     
   6.1421326371901164E-004  0.49022363426537030     
   6.1434656373285184E-004  0.48999648664822143     
   6.1447986374669203E-004  0.48976944428143021     
   6.1461316376053223E-004  0.48954250711622838     
   6.1474646377437242E-004  0.48931567510387036     
   6.1487976378821261E-004  0.48908894819563226     
   6.1501306380205281E-004  0.48886232634281440     
   6.1514636381589300E-004  0.48863580949673779     
   6.1527966382973320E-004  0.48840939760874719     
   6.1541296384357339E-004  0.48818309063021048     
   6.1554626385741358E-004  0.48795688851251523     
   6.1567956387125378E-004  0.48773079120707463     
   6.1581286388509397E-004  0.48750479866532309     
   6.1594616389893417E-004  0.48727891083871738     
   6.1607946391277436E-004  0.48705312767873743     
   6.1621276392661455E-004  0.48682744913688530     
   6.1634606394045475E-004  0.48660187516468512     
   6.1647936395429494E-004  0.48637640571368446     
   6.1661266396813514E-004  0.48615104073545251     
   6.1674596398197533E-004  0.48592578018157984     
   6.1687926399581552E-004  0.48570062400368275     
   6.1701256400965572E-004  0.48547557215339665     
   6.1714586402349591E-004  0.48525062458238111     
   6.1727916403733611E-004  0.48502578124231754     
   6.1741246405117641E-004  0.48480104208490954     
   6.1754576406501660E-004  0.48457640706188432     
   6.1767906407885680E-004  0.48435187612498892     
   6.1781236409269699E-004  0.48412744922599593     
   6.1794566410653718E-004  0.48390312631669796     
   6.1807896412037738E-004  0.48367890734891050     
   6.1821226413421757E-004  0.48345479227447208     
   6.1834556414805777E-004  0.48323078104524314     
   6.1847886416189796E-004  0.48300687361310574     
   6.1861216417573815E-004  0.48278306992996489     
   6.1874546418957835E-004  0.48255936994774806     
   6.1887876420341854E-004  0.48233577361840463     
   6.1901206421725874E-004  0.48211228089390656     
   6.1914536423109893E-004  0.48188889172624710     
   6.1927866424493912E-004  0.48166560606744324     
   6.1941196425877932E-004  0.48144242386953345     
   6.1954526427261951E-004  0.48121934508457825     
   6.1967856428645971E-004  0.48099636966466031     
   6.1981186430029990E-004  0.48077349756188531     
   6.1994516431414009E-004  0.48055072872838006     
   6.2007846432798029E-004  0.48032806311629445     
   6.2021176434182048E-004  0.48010550067780000     
   6.2034506435566068E-004  0.47988304136509036     
   6.2047836436950087E-004  0.47966068513038174     
   6.2061166438334117E-004  0.47943843192591140     
   6.2074496439718137E-004  0.47921628170394137     
   6.2087826441102156E-004  0.47899423441675265     
   6.2101156442486176E-004  0.47877229001664995     
   6.2114486443870195E-004  0.47855044845596068     
   6.2127816445254214E-004  0.47832870968703217     
   6.2141146446638234E-004  0.47810707366223604     
   6.2154476448022253E-004  0.47788554033396519     
   6.2167806449406273E-004  0.47766410965463407     
   6.2181136450790292E-004  0.47744278157667946     
   6.2194466452174311E-004  0.47722155605256089     
   6.2207796453558331E-004  0.47700043303475870     
   6.2221126454942350E-004  0.47677941247577693     
   6.2234456456326370E-004  0.47655849432813957     
   6.2247786457710389E-004  0.47633767854439457     
   6.2261116459094408E-004  0.47611696507711027     
   6.2274446460478428E-004  0.47589635387887780     
   6.2287776461862447E-004  0.47567584490230974     
   6.2301106463246467E-004  0.47545543810004187     
   6.2314436464630486E-004  0.47523513342473034     
   6.2327766466014505E-004  0.47501493082905388     
   6.2341096467398525E-004  0.47479483026571451     
   6.2354426468782544E-004  0.47457483168743281     
   6.2367756470166564E-004  0.47435493504695492     
   6.2381086471550594E-004  0.47413514029704640     
   6.2394416472934613E-004  0.47391544739049607     
   6.2407746474318633E-004  0.47369585628011451     
   6.2421076475702652E-004  0.47347636691873285     
   6.2434406477086671E-004  0.47325697925920546     
   6.2447736478470691E-004  0.47303769325440814     
   6.2461066479854710E-004  0.47281850885723836     
   6.2474396481238730E-004  0.47259942602061583     
   6.2487726482622749E-004  0.47238044469748136     
   6.2501056484006768E-004  0.47216156484079830     
   6.2514386485390788E-004  0.47194278640355164     
   6.2527716486774807E-004  0.47172410933874787     
   6.2541046488158827E-004  0.47150553359941516     
   6.2554376489542846E-004  0.47128705913860380     
   6.2567706490926865E-004  0.47106868590938511     
   6.2581036492310885E-004  0.47085041386485432     
   6.2594366493694904E-004  0.47063224295812595     
   6.2607696495078924E-004  0.47041417314233713     
   6.2621026496462943E-004  0.47019620437064630     
   6.2634356497846962E-004  0.46997833659623417     
   6.2647686499230982E-004  0.46976056977230385     
   6.2661016500615001E-004  0.46954290385207820     
   6.2674346501999021E-004  0.46932533878880284     
   6.2687676503383040E-004  0.46910787453574615     
   6.2701006504767070E-004  0.46889051104619556     
   6.2714336506151090E-004  0.46867324827346285     
   6.2727666507535109E-004  0.46845608617087986     
   6.2740996508919128E-004  0.46823902469180034     
   6.2754326510303148E-004  0.46802206378959943     
   6.2767656511687167E-004  0.46780520341767434     
   6.2780986513071187E-004  0.46758844352944356     
   6.2794316514455206E-004  0.46737178407834806     
   6.2807646515839225E-004  0.46715522501784895     
   6.2820976517223245E-004  0.46693876630142916     
   6.2834306518607264E-004  0.46672240788259467     
   6.2847636519991284E-004  0.46650614971487114     
   6.2860966521375303E-004  0.46628999175180685     
   6.2874296522759322E-004  0.46607393394697183     
   6.2887626524143342E-004  0.46585797625395581     
   6.2900956525527361E-004  0.46564211862637245     
   6.2914286526911381E-004  0.46542636101785489     
   6.2927616528295400E-004  0.46521070338205950     
   6.2940946529679419E-004  0.46499514567266320     
   6.2954276531063439E-004  0.46477968784336310     
   6.2967606532447458E-004  0.46456432984788093     
   6.2980936533831478E-004  0.46434907163995626     
   6.2994266535215497E-004  0.46413391317335351     
   6.3007596536599516E-004  0.46391885440185593     
   6.3020926537983547E-004  0.46370389527926903     
   6.3034256539367566E-004  0.46348903575942069     
   6.3047586540751586E-004  0.46327427579615849     
   6.3060916542135605E-004  0.46305961534335238     
   6.3074246543519624E-004  0.46284505435489354     
   6.3087576544903644E-004  0.46263059278469493     
   6.3100906546287663E-004  0.46241623058669012     
   6.3114236547671683E-004  0.46220196771483396     
   6.3127566549055702E-004  0.46198780412310392     
   6.3140896550439721E-004  0.46177373976549740     
   6.3154226551823741E-004  0.46155977459603303     
   6.3167556553207760E-004  0.46134590856875196     
   6.3180886554591780E-004  0.46113214163771610     
   6.3194216555975799E-004  0.46091847375700845     
   6.3207546557359818E-004  0.46070490488073296     
   6.3220876558743838E-004  0.46049143496301576     
   6.3234206560127857E-004  0.46027806395800352     
   6.3247536561511877E-004  0.46006479181986470     
   6.3260866562895896E-004  0.45985161850278833     
   6.3274196564279915E-004  0.45963854396098525     
   6.3287526565663935E-004  0.45942556814868662     
   6.3300856567047954E-004  0.45921269102014639     
   6.3314186568431974E-004  0.45899991252963823     
   6.3327516569815993E-004  0.45878723263145776     
   6.3340846571200023E-004  0.45857465127992136     
   6.3354176572584043E-004  0.45836216842936706     
   6.3367506573968062E-004  0.45814978403415407     
   6.3380836575352081E-004  0.45793749804866196     
   6.3394166576736101E-004  0.45772531042729109     
   6.3407496578120120E-004  0.45751322112446535     
   6.3420826579504140E-004  0.45730123009462759     
   6.3434156580888159E-004  0.45708933729224255     
   6.3447486582272178E-004  0.45687754267179503     
   6.3460816583656198E-004  0.45666584618779271     
   6.3474146585040217E-004  0.45645424779476318     
   6.3487476586424237E-004  0.45624274744725557     
   6.3500806587808256E-004  0.45603134509983939     
   6.3514136589192275E-004  0.45582004070710558     
   6.3527466590576295E-004  0.45560883422366633     
   6.3540796591960314E-004  0.45539772560415487     
   6.3554126593344334E-004  0.45518671480322492     
   6.3567456594728353E-004  0.45497580177555258     
   6.3580786596112372E-004  0.45476498647583269     
   6.3594116597496392E-004  0.45455426885878331     
   6.3607446598880411E-004  0.45434364887914197     
   6.3620776600264431E-004  0.45413312649166843     
   6.3634106601648450E-004  0.45392270165114168     
   6.3647436603032469E-004  0.45371237431236305     
   6.3660766604416500E-004  0.45350214443015474     
   6.3674096605800519E-004  0.45329201195935881     
   6.3687426607184538E-004  0.45308197685484114     
   6.3700756608568558E-004  0.45287203907148382     
   6.3714086609952577E-004  0.45266219856419443     
   6.3727416611336597E-004  0.45245245528789807     
   6.3740746612720616E-004  0.45224280919754228     
   6.3754076614104635E-004  0.45203326024809676     
   6.3767406615488655E-004  0.45182380839454911     
   6.3780736616872674E-004  0.45161445359190922     
   6.3794066618256694E-004  0.45140519579520866     
   6.3807396619640713E-004  0.45119603495949928     
   6.3820726621024732E-004  0.45098697103985280     
   6.3834056622408752E-004  0.45077800399136347     
   6.3847386623792771E-004  0.45056913376914426     
   6.3860716625176791E-004  0.45036036032833043     
   6.3874046626560810E-004  0.45015168362407815     
   6.3887376627944829E-004  0.44994310361156364     
   6.3900706629328849E-004  0.44973462024598371     
   6.3914036630712868E-004  0.44952623348255683     
   6.3927366632096888E-004  0.44931794327652175     
   6.3940696633480907E-004  0.44910974958313771     
   6.3954026634864926E-004  0.44890165235768559     
   6.3967356636248946E-004  0.44869365155546559     
   6.3980686637632976E-004  0.44848574713179906     
   6.3994016639016995E-004  0.44827793904202923     
   6.4007346640401015E-004  0.44807022724151946     
   6.4020676641785034E-004  0.44786261168565172     
   6.4034006643169054E-004  0.44765509232983275     
   6.4047336644553073E-004  0.44744766912948536     
   6.4060666645937092E-004  0.44724034204005697     
   6.4073996647321112E-004  0.44703311101701276     
   6.4087326648705131E-004  0.44682597601584073     
   6.4100656650089151E-004  0.44661893699204785     
   6.4113986651473170E-004  0.44641199390116254     
   6.4127316652857189E-004  0.44620514669873340     
   6.4140646654241209E-004  0.44599839534033081     
   6.4153976655625228E-004  0.44579173978154368     
   6.4167306657009248E-004  0.44558517997798336     
   6.4180636658393267E-004  0.44537871588528050     
   6.4193966659777286E-004  0.44517234745908713     
   6.4207296661161306E-004  0.44496607465507582     
   6.4220626662545325E-004  0.44475989742893834     
   6.4233956663929345E-004  0.44455381573638980     
   6.4247286665313364E-004  0.44434782953316165     
   6.4260616666697384E-004  0.44414193877501063     
   6.4273946668081403E-004  0.44393614341771065     
   6.4287276669465422E-004  0.44373044341705703     
   6.4300606670849453E-004  0.44352483872886572     
   6.4313936672233472E-004  0.44331932930897272     
   6.4327266673617491E-004  0.44311391511323567     
   6.4340596675001511E-004  0.44290859609753114     
   6.4353926676385530E-004  0.44270337221775707     
   6.4367256677769550E-004  0.44249824342983124     
   6.4380586679153569E-004  0.44229320968969343     
   6.4393916680537588E-004  0.44208827095330089     
   6.4407246681921608E-004  0.44188342717663393     
   6.4420576683305627E-004  0.44167867831569219     
   6.4433906684689647E-004  0.44147402432649580     
   6.4447236686073666E-004  0.44126946516508608     
   6.4460566687457685E-004  0.44106500078752237     
   6.4473896688841705E-004  0.44086063114988672     
   6.4487226690225724E-004  0.44065635620828147     
   6.4500556691609744E-004  0.44045217591882746     
   6.4513886692993763E-004  0.44024809023766748     
   6.4527216694377782E-004  0.44004409912096459     
   6.4540546695761802E-004  0.43984020252490152     
   6.4553876697145821E-004  0.43963640040568086     
   6.4567206698529841E-004  0.43943269271952629     
   6.4580536699913860E-004  0.43922907942268219     
   6.4593866701297879E-004  0.43902556047141222     
   6.4607196702681899E-004  0.43882213582200102     
   6.4620526704065929E-004  0.43861880543075271     
   6.4633856705449948E-004  0.43841556925399228     
   6.4647186706833968E-004  0.43821242724806547     
   6.4660516708217987E-004  0.43800937936933687     
   6.4673846709602007E-004  0.43780642557419236     
   6.4687176710986026E-004  0.43760356581903753     
   6.4700506712370045E-004  0.43740080006029863     
   6.4713836713754065E-004  0.43719812825442139     
   6.4727166715138084E-004  0.43699555035787174     
   6.4740496716522104E-004  0.43679306632713777     
   6.4753826717906123E-004  0.43659067611872415     
   6.4767156719290142E-004  0.43638837968915950     
   6.4780486720674162E-004  0.43618617699498913     
   6.4793816722058181E-004  0.43598406799278117     
   6.4807146723442201E-004  0.43578205263912245     
   6.4820476724826220E-004  0.43558013089062020     
   6.4833806726210239E-004  0.43537830270390226     
   6.4847136727594259E-004  0.43517656803561644     
   6.4860466728978278E-004  0.43497492684242872     
   6.4873796730362298E-004  0.43477337908102853     
   6.4887126731746317E-004  0.43457192470812300     
   6.4900456733130336E-004  0.43437056368044036     
   6.4913786734514356E-004  0.43416929595472759     
   6.4927116735898375E-004  0.43396812148775293     
   6.4940446737282405E-004  0.43376704023630464     
   6.4953776738666425E-004  0.43356605215719052     
   6.4967106740050444E-004  0.43336515720723895     
   6.4980436741434464E-004  0.43316435534329734     
   6.4993766742818483E-004  0.43296364652223374     
   6.5007096744202502E-004  0.43276303070093575     
   6.5020426745586522E-004  0.43256250783631284     
   6.5033756746970541E-004  0.43236207788529069     
   6.5047086748354561E-004  0.43216174080481867     
   6.5060416749738580E-004  0.43196149655186500     
   6.5073746751122599E-004  0.43176134508341579     
   6.5087076752506619E-004  0.43156128635648044     
   6.5100406753890638E-004  0.43136132032808477     
   6.5113736755274658E-004  0.43116144695527803     
   6.5127066756658677E-004  0.43096166619512660     
   6.5140396758042696E-004  0.43076197800471860     
   6.5153726759426716E-004  0.43056238234115995     
   6.5167056760810735E-004  0.43036287916157862     
   6.5180386762194755E-004  0.43016346842312148     
   6.5193716763578774E-004  0.42996415008295485     
   6.5207046764962793E-004  0.42976492409826650     
   6.5220376766346813E-004  0.42956579042626131     
   6.5233706767730832E-004  0.42936674902416733     
   6.5247036769114852E-004  0.42916779984922909     
   6.5260366770498882E-004  0.42896894285871306     
   6.5273696771882901E-004  0.42877017800990613     
   6.5287026773266921E-004  0.42857150526011173     
   6.5300356774650940E-004  0.42837292456665665     
   6.5313686776034960E-004  0.42817443588688575     
   6.5327016777418979E-004  0.42797603917816385     
   6.5340346778802998E-004  0.42777773439787503     
   6.5353676780187018E-004  0.42757952150342399     
   6.5367006781571037E-004  0.42738140045223483     
   6.5380336782955057E-004  0.42718337120175204     
   6.5393666784339076E-004  0.42698543370943803     
   6.5406996785723095E-004  0.42678758793277605     
   6.5420326787107115E-004  0.42658983382927018     
   6.5433656788491134E-004  0.42639217135644203     
   6.5446986789875154E-004  0.42619460047183483     
   6.5460316791259173E-004  0.42599712113300925     
   6.5473646792643192E-004  0.42579973329754761     
   6.5486976794027212E-004  0.42560243692305200     
   6.5500306795411231E-004  0.42540523196714236     
   6.5513636796795251E-004  0.42520811838745992     
   6.5526966798179270E-004  0.42501109614166438     
   6.5540296799563289E-004  0.42481416518743564     
   6.5553626800947309E-004  0.42461732548247311     
   6.5566956802331328E-004  0.42442057698449615     
   6.5580286803715358E-004  0.42422391965124295     
   6.5593616805099378E-004  0.42402735344047288     
   6.5606946806483397E-004  0.42383087830996236     
   6.5620276807867417E-004  0.42363449421750932     
   6.5633606809251436E-004  0.42343820112093067     
   6.5646936810635455E-004  0.42324199897806275     
   6.5660266812019475E-004  0.42304588774676144     
   6.5673596813403494E-004  0.42284986738490243     
   6.5686926814787514E-004  0.42265393785038086     
   6.5700256816171533E-004  0.42245809910111171     
   6.5713586817555552E-004  0.42226235109502813     
   6.5726916818939572E-004  0.42206669379008388     
   6.5740246820323591E-004  0.42187112714425240     
   6.5753576821707611E-004  0.42167565111552591     
   6.5766906823091630E-004  0.42148026566191615     
   6.5780236824475649E-004  0.42128497074145521     
   6.5793566825859669E-004  0.42108976631219303     
   6.5806896827243688E-004  0.42089465233220086     
   6.5820226828627708E-004  0.42069962875956773     
   6.5833556830011727E-004  0.42050469555240305     
   6.5846886831395746E-004  0.42030985266883564     
   6.5860216832779766E-004  0.42011510006701258     
   6.5873546834163785E-004  0.41992043770510268     
   6.5886876835547805E-004  0.41972586554129077     
   6.5900206836931835E-004  0.41953138353378511     
   6.5913536838315854E-004  0.41933699164080973     
   6.5926866839699874E-004  0.41914268982060948     
   6.5940196841083893E-004  0.41894847803144941     
   6.5953526842467912E-004  0.41875435623161222     
   6.5966856843851932E-004  0.41856032437940044     
   6.5980186845235951E-004  0.41836638243313767     
   6.5993516846619971E-004  0.41817253035116442     
   6.6006846848003990E-004  0.41797876809184120     
   6.6020176849388009E-004  0.41778509561354943     
   6.6033506850772029E-004  0.41759151287468688     
   6.6046836852156048E-004  0.41739801983367297     
   6.6060166853540068E-004  0.41720461644894524     
   6.6073496854924087E-004  0.41701130267896158     
   6.6086826856308106E-004  0.41681807848219826     
   6.6100156857692126E-004  0.41662494381715048     
   6.6113486859076145E-004  0.41643189864233210     
   6.6126816860460165E-004  0.41623894291627911     
   6.6140146861844184E-004  0.41604607659754456     
   6.6153476863228203E-004  0.41585329964470030     
   6.6166806864612223E-004  0.41566061201633792     
   6.6180136865996242E-004  0.41546801367106895     
   6.6193466867380262E-004  0.41527550456752288     
   6.6206796868764281E-004  0.41508308466434962     
   6.6220126870148311E-004  0.41489075392021746     
   6.6233456871532331E-004  0.41469851229381327     
   6.6246786872916350E-004  0.41450635974384431     
   6.6260116874300369E-004  0.41431429622903693     
   6.6273446875684389E-004  0.41412232170813496     
   6.6286776877068408E-004  0.41393043613990305     
   6.6300106878452428E-004  0.41373863948312445     
   6.6313436879836447E-004  0.41354693169660189     
   6.6326766881220466E-004  0.41335531273915532     
   6.6340096882604486E-004  0.41316378256962744     
   6.6353426883988505E-004  0.41297234114687537     
   6.6366756885372525E-004  0.41278098842977884     
   6.6380086886756544E-004  0.41258972437723557     
   6.6393416888140564E-004  0.41239854894816236     
   6.6406746889524583E-004  0.41220746210149412     
   6.6420076890908602E-004  0.41201646379618717     
   6.6433406892292622E-004  0.41182555399121357     
   6.6446736893676641E-004  0.41163473264556694     
   6.6460066895060661E-004  0.41144399971825929     
   6.6473396896444680E-004  0.41125335516832096     
   6.6486726897828699E-004  0.41106279895480091     
   6.6500056899212719E-004  0.41087233103676979     
   6.6513386900596738E-004  0.41068195137331404     
   6.6526716901980758E-004  0.41049165992354053     
   6.6540046903364788E-004  0.41030145664657464     
   6.6553376904748807E-004  0.41011134150156137     
   6.6566706906132827E-004  0.40992131444766433     
   6.6580036907516846E-004  0.40973137544406518     
   6.6593366908900865E-004  0.40954152444996517     
   6.6606696910284885E-004  0.40935176142458563     
   6.6620026911668904E-004  0.40916208632716528     
   6.6633356913052924E-004  0.40897249911696149     
   6.6646686914436943E-004  0.40878299975325094     
   6.6660016915820962E-004  0.40859358819533032     
   6.6673346917204982E-004  0.40840426440251382     
   6.6686676918589001E-004  0.40821502833413531     
   6.6700006919973021E-004  0.40802587994954603     
   6.6713336921357040E-004  0.40783681920811837     
   6.6726666922741059E-004  0.40764784606924115     
   6.6739996924125079E-004  0.40745896049232394     
   6.6753326925509098E-004  0.40727016243679415     
   6.6766656926893118E-004  0.40708145186209754     
   6.6779986928277137E-004  0.40689282872770066     
   6.6793316929661156E-004  0.40670429299308636     
   6.6806646931045176E-004  0.40651584461775714     
   6.6819976932429195E-004  0.40632748356123538     
   6.6833306933813215E-004  0.40613920978306062     
   6.6846636935197234E-004  0.40595102324279259     
   6.6859966936581253E-004  0.40576292390000840     
   6.6873296937965284E-004  0.40557491171430465     
   6.6886626939349303E-004  0.40538698664529715     
   6.6899956940733322E-004  0.40519914865261869     
   6.6913286942117342E-004  0.40501139769592237     
   6.6926616943501361E-004  0.40482373373488034     
   6.6939946944885381E-004  0.40463615672918146     
   6.6953276946269400E-004  0.40444866663853474     
   6.6966606947653419E-004  0.40426126342266711     
   6.6979936949037439E-004  0.40407394704132504     
   6.6993266950421458E-004  0.40388671745427329     
   6.7006596951805478E-004  0.40369957462129502     
   6.7019926953189497E-004  0.40351251850219216     
   6.7033256954573516E-004  0.40332554905678536     
   6.7046586955957536E-004  0.40313866624491324     
   6.7059916957341555E-004  0.40295187002643418     
   6.7073246958725575E-004  0.40276516036122406     
   6.7086576960109594E-004  0.40257853720917847     
   6.7099906961493613E-004  0.40239200053021085     
   6.7113236962877633E-004  0.40220555028425209     
   6.7126566964261652E-004  0.40201918643125462     
   6.7139896965645672E-004  0.40183290893118667     
   6.7153226967029691E-004  0.40164671774403676     
   6.7166556968413710E-004  0.40146061282981055     
   6.7179886969797730E-004  0.40127459414853300     
   6.7193216971181760E-004  0.40108866166024765     
   6.7206546972565779E-004  0.40090281532501643     
   6.7219876973949799E-004  0.40071705510291994     
   6.7233206975333818E-004  0.40053138095405666     
   6.7246536976717838E-004  0.40034579283854416     
   6.7259866978101857E-004  0.40016029071651782     
   6.7273196979485876E-004  0.39997487454813330     
   6.7286526980869896E-004  0.39978954429356250     
   6.7299856982253915E-004  0.39960429991299673     
   6.7313186983637935E-004  0.39941914136664597     
   6.7326516985021954E-004  0.39923406861473748     
   6.7339846986405973E-004  0.39904908161751895     
   6.7353176987789993E-004  0.39886418033525556     
   6.7366506989174012E-004  0.39867936472822890     
   6.7379836990558032E-004  0.39849463475674257     
   6.7393166991942051E-004  0.39830999038111642     
   6.7406496993326070E-004  0.39812543156168795     
   6.7419826994710090E-004  0.39794095825881581     
   6.7433156996094109E-004  0.39775657043287493     
   6.7446486997478129E-004  0.39757226804425744     
   6.7459816998862148E-004  0.39738805105337710     
   6.7473147000246167E-004  0.39720391942066324     
   6.7486477001630187E-004  0.39701987310656595     
   6.7499807003014206E-004  0.39683591207155117     
   6.7513137004398237E-004  0.39665203627610335     
   6.7526467005782256E-004  0.39646824568072886     
   6.7539797007166275E-004  0.39628454024594750     
   6.7553127008550295E-004  0.39610091993230023     
   6.7566457009934314E-004  0.39591738470034504     
   6.7579787011318334E-004  0.39573393451065997     
   6.7593117012702353E-004  0.39555056932383920     
   6.7606447014086372E-004  0.39536728910049690     
   6.7619777015470392E-004  0.39518409380126324     
   6.7633107016854411E-004  0.39500098338678935     
   6.7646437018238431E-004  0.39481795781774276     
   6.7659767019622450E-004  0.39463501705481036     
   6.7673097021006469E-004  0.39445216105869596     
   6.7686427022390489E-004  0.39426938979012233     
   6.7699757023774508E-004  0.39408670320983069     
   6.7713087025158528E-004  0.39390410127858061     
   6.7726417026542547E-004  0.39372158395714796     
   6.7739747027926566E-004  0.39353915120632954     
   6.7753077029310586E-004  0.39335680298693931     
   6.7766407030694605E-004  0.39317453925980739     
   6.7779737032078625E-004  0.39299235998578508     
   6.7793067033462644E-004  0.39281026512574030     
   6.7806397034846663E-004  0.39262825464055912     
   6.7819727036230683E-004  0.39244632849114536     
   6.7833057037614713E-004  0.39226448663842201     
   6.7846387038998732E-004  0.39208272904332969     
   6.7859717040382752E-004  0.39190105566682720     
   6.7873047041766771E-004  0.39171946646989059     
   6.7886377043150791E-004  0.39153796141351543     
   6.7899707044534810E-004  0.39135654045871421     
   6.7913037045918829E-004  0.39117520356651830     
   6.7926367047302849E-004  0.39099395069797638     
   6.7939697048686868E-004  0.39081278181415602     
   6.7953027050070888E-004  0.39063169687614119     
   6.7966357051454907E-004  0.39045069584503633     
   6.7979687052838926E-004  0.39026977868196205     
   6.7993017054222946E-004  0.39008894534805783     
   6.8006347055606965E-004  0.38990819580448000     
   6.8019677056990985E-004  0.38972753001240512     
   6.8033007058375004E-004  0.38954694793302486     
   6.8046337059759023E-004  0.38936644952755201     
   6.8059667061143043E-004  0.38918603475721414     
   6.8072997062527062E-004  0.38900570358325942     
   6.8086327063911082E-004  0.38882545596695239     
   6.8099657065295101E-004  0.38864529186957647     
   6.8112987066679120E-004  0.38846521125243233     
   6.8126317068063140E-004  0.38828521407683869     
   6.8139647069447159E-004  0.38810530030413298     
   6.8152977070831189E-004  0.38792546989566884     
   6.8166307072215209E-004  0.38774572281282016     
   6.8179637073599228E-004  0.38756605901697683     
   6.8192967074983248E-004  0.38738647846954732     
   6.8206297076367267E-004  0.38720698113195756     
   6.8219627077751286E-004  0.38702756696565205     
   6.8232957079135306E-004  0.38684823593209305     
   6.8246287080519325E-004  0.38666898799276034     
   6.8259617081903345E-004  0.38648982310915131     
   6.8272947083287364E-004  0.38631074124278125     
   6.8286277084671383E-004  0.38613174235518538     
   6.8299607086055403E-004  0.38595282640791273     
   6.8312937087439422E-004  0.38577399336253299     
   6.8326267088823442E-004  0.38559524318063393     
   6.8339597090207461E-004  0.38541657582381927     
   6.8352927091591480E-004  0.38523799125371228     
   6.8366257092975500E-004  0.38505948943195212     
   6.8379587094359519E-004  0.38488107032019764     
   6.8392917095743539E-004  0.38470273388012377     
   6.8406247097127558E-004  0.38452448007342516     
   6.8419577098511577E-004  0.38434630886181198     
   6.8432907099895597E-004  0.38416822020701419     
   6.8446237101279616E-004  0.38399021407077832     
   6.8459567102663636E-004  0.38381229041486814     
   6.8472897104047666E-004  0.38363444920106671     
   6.8486227105431685E-004  0.38345669039117269     
   6.8499557106815705E-004  0.38327901394700598     
   6.8512887108199724E-004  0.38310141983039986     
   6.8526217109583744E-004  0.38292390800320741     
   6.8539547110967763E-004  0.38274647842730053     
   6.8552877112351782E-004  0.38256913106456564     
   6.8566207113735802E-004  0.38239186587691082     
   6.8579537115119821E-004  0.38221468282625881     
   6.8592867116503841E-004  0.38203758187455034     
   6.8606197117887860E-004  0.38186056298374543     
   6.8619527119271879E-004  0.38168362611581974     
   6.8632857120655899E-004  0.38150677123276716     
   6.8646187122039918E-004  0.38132999829660075     
   6.8659517123423938E-004  0.38115330726934821     
   6.8672847124807957E-004  0.38097669811305745     
   6.8686177126191976E-004  0.38080017078979367     
   6.8699507127575996E-004  0.38062372526163774     
   6.8712837128960015E-004  0.38044736149068981     
   6.8726167130344035E-004  0.38027107943906774     
   6.8739497131728054E-004  0.38009487906890554     
   6.8752827133112073E-004  0.37991876034235578     
   6.8766157134496093E-004  0.37974272322158853     
   6.8779487135880112E-004  0.37956676766879083     
   6.8792817137264142E-004  0.37939089364616785     
   6.8806147138648162E-004  0.37921510111594192     
   6.8819477140032181E-004  0.37903939004035325     
   6.8832807141416201E-004  0.37886376038165920     
   6.8846137142800220E-004  0.37868821210213488     
   6.8859467144184239E-004  0.37851274516407224     
   6.8872797145568259E-004  0.37833735952978187     
   6.8886127146952278E-004  0.37816205516159024     
   6.8899457148336298E-004  0.37798683202184319     
   6.8912787149720317E-004  0.37781169007290161     
   6.8926117151104336E-004  0.37763662927714664     
   6.8939447152488356E-004  0.37746164959697454     
   6.8952777153872375E-004  0.37728675099480052     
   6.8966107155256395E-004  0.37711193343305538     
   6.8979437156640414E-004  0.37693719687419031     
   6.8992767158024433E-004  0.37676254128066966     
   6.9006097159408453E-004  0.37658796661498012     
   6.9019427160792472E-004  0.37641347283962190     
   6.9032757162176492E-004  0.37623905991711343     
   6.9046087163560511E-004  0.37606472780999223     
   6.9059417164944530E-004  0.37589047648081064     
   6.9072747166328550E-004  0.37571630589214178     
   6.9086077167712569E-004  0.37554221600657178     
   6.9099407169096589E-004  0.37536820678670763     
   6.9112737170480619E-004  0.37519427819517170     
   6.9126067171864638E-004  0.37502043019460446     
   6.9139397173248658E-004  0.37484666274766393     
   6.9152727174632677E-004  0.37467297581702397     
   6.9166057176016696E-004  0.37449936936537831     
   6.9179387177400716E-004  0.37432584335543556     
   6.9192717178784735E-004  0.37415239774992254     
   6.9206047180168755E-004  0.37397903251158376     
   6.9219377181552774E-004  0.37380574760318036     
   6.9232707182936793E-004  0.37363254298749071     
   6.9246037184320813E-004  0.37345941862731064     
   6.9259367185704832E-004  0.37328637448545365     
   6.9272697187088852E-004  0.37311341052474972     
   6.9286027188472871E-004  0.37294052670804584     
   6.9299357189856890E-004  0.37276772299820871     
   6.9312687191240910E-004  0.37259499935811791     
   6.9326017192624929E-004  0.37242235575067362     
   6.9339347194008949E-004  0.37224979213879278     
   6.9352677195392968E-004  0.37207730848540760     
   6.9366007196776987E-004  0.37190490475346982     
   6.9379337198161007E-004  0.37173258090594696     
   6.9392667199545026E-004  0.37156033690582402     
   6.9405997200929046E-004  0.37138817271610297     
   6.9419327202313065E-004  0.37121608829980379     
   6.9432657203697095E-004  0.37104408361996266     
   6.9445987205081115E-004  0.37087215863963291     
   6.9459317206465134E-004  0.37070031332188469     
   6.9472647207849153E-004  0.37052854762980686     
   6.9485977209233173E-004  0.37035686152650438     
   6.9499307210617192E-004  0.37018525497509813     
   6.9512637212001212E-004  0.37001372793872855     
   6.9525967213385231E-004  0.36984228038055089     
   6.9539297214769250E-004  0.36967091226373922     
   6.9552627216153270E-004  0.36949962355148280     
   6.9565957217537289E-004  0.36932841420698914     
   6.9579287218921309E-004  0.36915728419348370     
   6.9592617220305328E-004  0.36898623347420695     
   6.9605947221689347E-004  0.36881526201241793     
   6.9619277223073367E-004  0.36864436977139170     
   6.9632607224457386E-004  0.36847355671442167     
   6.9645937225841406E-004  0.36830282280481630     
   6.9659267227225425E-004  0.36813216800590254     
   6.9672597228609444E-004  0.36796159228102376     
   6.9685927229993464E-004  0.36779109559354045     
   6.9699257231377483E-004  0.36762067790683112     
   6.9712587232761503E-004  0.36745033918428960     
   6.9725917234145522E-004  0.36728007938932639     
   6.9739247235529541E-004  0.36710989848537134     
   6.9752577236913572E-004  0.36693979643586894     
   6.9765907238297591E-004  0.36676977320428100     
   6.9779237239681611E-004  0.36659982875408809     
   6.9792567241065630E-004  0.36642996304878517     
   6.9805897242449649E-004  0.36626017605188593     
   6.9819227243833669E-004  0.36609046772691956     
   6.9832557245217688E-004  0.36592083803743364     
   6.9845887246601708E-004  0.36575128694699177     
   6.9859217247985727E-004  0.36558181441917459     
   6.9872547249369746E-004  0.36541242041757938     
   6.9885877250753766E-004  0.36524310490582113     
   6.9899207252137785E-004  0.36507386784752971     
   6.9912537253521805E-004  0.36490470920635293     
   6.9925867254905824E-004  0.36473562894595840     
   6.9939197256289843E-004  0.36456662703002590     
   6.9952527257673863E-004  0.36439770342225380     
   6.9965857259057882E-004  0.36422885808635785     
   6.9979187260441902E-004  0.36406009098607062     
   6.9992517261825921E-004  0.36389140208514087     
   7.0005847263209940E-004  0.36372279134733443     
   7.0019177264593960E-004  0.36355425873643404     
   7.0032507265977979E-004  0.36338580421623884     
   7.0045837267361999E-004  0.36321742775056498     
   7.0059167268746018E-004  0.36304912930324529     
   7.0072497270130048E-004  0.36288090883812962     
   7.0085827271514068E-004  0.36271276631908506     
   7.0099157272898087E-004  0.36254470170999376     
   7.0112487274282106E-004  0.36237671497475549     
   7.0125817275666126E-004  0.36220880607728789     
   7.0139147277050145E-004  0.36204097498152360     
   7.0152477278434165E-004  0.36187322165141300     
   7.0165807279818184E-004  0.36170554605092237     
   7.0179137281202203E-004  0.36153794814403650     
   7.0192467282586223E-004  0.36137042789475360     
   7.0205797283970242E-004  0.36120298526709155     
   7.0219127285354262E-004  0.36103562022508479     
   7.0232457286738281E-004  0.36086833273278163     
   7.0245787288122300E-004  0.36070112275424970     
   7.0259117289506320E-004  0.36053399025357313     
   7.0272447290890339E-004  0.36036693519485108     
   7.0285777292274359E-004  0.36019995754220058     
   7.0299107293658378E-004  0.36003305725975554     
   7.0312437295042397E-004  0.35986623431166481     
   7.0325767296426417E-004  0.35969948866209622     
   7.0339097297810436E-004  0.35953282027523265     
   7.0352427299194456E-004  0.35936622911527305     
   7.0365757300578475E-004  0.35919971514643545     
   7.0379087301962494E-004  0.35903327833295146     
   7.0392417303346525E-004  0.35886691863907061     
   7.0405747304730544E-004  0.35870063602906022     
   7.0419077306114563E-004  0.35853443046720224     
   7.0432407307498583E-004  0.35836830191779578     
   7.0445737308882602E-004  0.35820225034515607     
   7.0459067310266622E-004  0.35803627571361696     
   7.0472397311650641E-004  0.35787037798752602     
   7.0485727313034660E-004  0.35770455713124905     
   7.0499057314418680E-004  0.35753881310916780     
   7.0512387315802699E-004  0.35737314588568059     
   7.0525717317186719E-004  0.35720755542520233     
   7.0539047318570738E-004  0.35704204169216386     
   7.0552377319954757E-004  0.35687660465101484     
   7.0565707321338777E-004  0.35671124426621714     
   7.0579037322722796E-004  0.35654596050225296     
   7.0592367324106816E-004  0.35638075332361963     
   7.0605697325490835E-004  0.35621562269482987     
   7.0619027326874854E-004  0.35605056858041473     
   7.0632357328258874E-004  0.35588559094492012     
   7.0645687329642893E-004  0.35572068975290982     
   7.0659017331026913E-004  0.35555586496896235     
   7.0672347332410932E-004  0.35539111655767408     
   7.0685677333794951E-004  0.35522644448365648     
   7.0699007335178971E-004  0.35506184871153940     
   7.0712337336563001E-004  0.35489732920596678     
   7.0725667337947021E-004  0.35473288593160052     
   7.0738997339331040E-004  0.35456851885311813     
   7.0752327340715059E-004  0.35440422793521409     
   7.0765657342099079E-004  0.35424001314259862     
   7.0778987343483098E-004  0.35407587443999877     
   7.0792317344867118E-004  0.35391181179215736     
   7.0805647346251137E-004  0.35374782516383446     
   7.0818977347635156E-004  0.35358391451980503     
   7.0832307349019176E-004  0.35342007982486218     
   7.0845637350403195E-004  0.35325632104381427     
   7.0858967351787215E-004  0.35309263814148573     
   7.0872297353171234E-004  0.35292903108271739     
   7.0885627354555253E-004  0.35276549983236727     
   7.0898957355939273E-004  0.35260204435530879     
   7.0912287357323292E-004  0.35243866461643186     
   7.0925617358707312E-004  0.35227536058064235     
   7.0938947360091331E-004  0.35211213221286330     
   7.0952277361475350E-004  0.35194897947803355     
   7.0965607362859370E-004  0.35178590234110763     
   7.0978937364243389E-004  0.35162290076705693     
   7.0992267365627409E-004  0.35145997472086815     
   7.1005597367011428E-004  0.35129712416754666     
   7.1018927368395447E-004  0.35113434907211044     
   7.1032257369779478E-004  0.35097164939959657     
   7.1045587371163497E-004  0.35080902511505768     
   7.1058917372547516E-004  0.35064647618356121     
   7.1072247373931536E-004  0.35048400257019280     
   7.1085577375315555E-004  0.35032160424005276     
   7.1098907376699575E-004  0.35015928115825840     
   7.1112237378083594E-004  0.34999703328994253     
   7.1125567379467613E-004  0.34983486060025459     
   7.1138897380851633E-004  0.34967276305436029     
   7.1152227382235652E-004  0.34951074061744097     
   7.1165557383619672E-004  0.34934879325469465     
   7.1178887385003691E-004  0.34918692093133497     
   7.1192217386387710E-004  0.34902512361259264     
   7.1205547387771730E-004  0.34886340126371307     
   7.1218877389155749E-004  0.34870175384995811     
   7.1232207390539769E-004  0.34854018133660741     
   7.1245537391923788E-004  0.34837868368895319     
   7.1258867393307807E-004  0.34821726087230837     
   7.1272197394691827E-004  0.34805591285199788     
   7.1285527396075846E-004  0.34789463959336542     
   7.1298857397459866E-004  0.34773344106176868     
   7.1312187398843885E-004  0.34757231722258264     
   7.1325517400227904E-004  0.34741126804119826     
   7.1338847401611924E-004  0.34725029348302283     
   7.1352177402995954E-004  0.34708939351347806     
   7.1365507404379973E-004  0.34692856809800443     
   7.1378837405763993E-004  0.34676781720205502     
   7.1392167407148012E-004  0.34660714079110155     
   7.1405497408532032E-004  0.34644653883063142     
   7.1418827409916051E-004  0.34628601128614694     
   7.1432157411300070E-004  0.34612555812316642     
   7.1445487412684090E-004  0.34596517930722581     
   7.1458817414068109E-004  0.34580487480387578     
   7.1472147415452129E-004  0.34564464457868166     
   7.1485477416836148E-004  0.34548448859722786     
   7.1498807418220167E-004  0.34532440682511201     
   7.1512137419604187E-004  0.34516439922794973     
   7.1525467420988206E-004  0.34500446577137067     
   7.1538797422372226E-004  0.34484460642102138     
   7.1552127423756245E-004  0.34468482114256471     
   7.1565457425140264E-004  0.34452510990167878     
   7.1578787426524284E-004  0.34436547266405704     
   7.1592117427908303E-004  0.34420590939541112     
   7.1605447429292323E-004  0.34404642006146546     
   7.1618777430676342E-004  0.34388700462796296     
   7.1632107432060361E-004  0.34372766306066077     
   7.1645437433444381E-004  0.34356839532533318     
   7.1658767434828400E-004  0.34340920138776915     
   7.1672097436212430E-004  0.34325008121377332     
   7.1685427437596450E-004  0.34309103476916791     
   7.1698757438980469E-004  0.34293206201978987     
   7.1712087440364489E-004  0.34277316293149146     
   7.1725417441748508E-004  0.34261433747014197     
   7.1738747443132527E-004  0.34245558560162476     
   7.1752077444516547E-004  0.34229690729184131     
   7.1765407445900566E-004  0.34213830250670707     
   7.1778737447284586E-004  0.34197977121215478     
   7.1792067448668605E-004  0.34182131337413058     
   7.1805397450052624E-004  0.34166292895859895     
   7.1818727451436644E-004  0.34150461793153852     
   7.1832057452820663E-004  0.34134638025894465     
   7.1845387454204683E-004  0.34118821590682824     
   7.1858717455588702E-004  0.34103012484121559     
   7.1872047456972721E-004  0.34087210702814891     
   7.1885377458356741E-004  0.34071416243368541     
   7.1898707459740760E-004  0.34055629102389962     
   7.1912037461124780E-004  0.34039849276488116     
   7.1925367462508799E-004  0.34024076762273420     
   7.1938697463892818E-004  0.34008311556358062     
   7.1952027465276838E-004  0.33992553655355573     
   7.1965357466660857E-004  0.33976803055881266     
   7.1978687468044877E-004  0.33961059754551864     
   7.1992017469428907E-004  0.33945323747985745     
   7.2005347470812926E-004  0.33929595032802895     
   7.2018677472196946E-004  0.33913873605624739     
   7.2032007473580965E-004  0.33898159463074334     
   7.2045337474964985E-004  0.33882452601776353     
   7.2058667476349004E-004  0.33866753018356893     
   7.2071997477733023E-004  0.33851060709443731     
   7.2085327479117043E-004  0.33835375671666273     
   7.2098657480501062E-004  0.33819697901655266     
   7.2111987481885082E-004  0.33804027396043096     
   7.2125317483269101E-004  0.33788364151463923     
   7.2138647484653120E-004  0.33772708164553206     
   7.2151977486037140E-004  0.33757059431948072     
   7.2165307487421159E-004  0.33741417950287245     
   7.2178637488805179E-004  0.33725783716210789     
   7.2191967490189198E-004  0.33710156726360696     
   7.2205297491573217E-004  0.33694536977380074     
   7.2218627492957237E-004  0.33678924465914051     
   7.2231957494341256E-004  0.33663319188608931     
   7.2245287495725276E-004  0.33647721142112769     
   7.2258617497109295E-004  0.33632130323075105     
   7.2271947498493314E-004  0.33616546728147034     
   7.2285277499877334E-004  0.33600970353981291     
   7.2298607501261353E-004  0.33585401197231984     
   7.2311937502645383E-004  0.33569839254554901     
   7.2325267504029403E-004  0.33554284522607392     
   7.2338597505413422E-004  0.33538736998048363     
   7.2351927506797442E-004  0.33523196677538097     
   7.2365257508181461E-004  0.33507663557738676     
   7.2378587509565480E-004  0.33492137635313479     
   7.2391917510949500E-004  0.33476618906927696     
   7.2405247512333519E-004  0.33461107369247767     
   7.2418577513717539E-004  0.33445603018941927     
   7.2431907515101558E-004  0.33430105852679848     
   7.2445237516485577E-004  0.33414615867132746     
   7.2458567517869597E-004  0.33399133058973390     
   7.2471897519253616E-004  0.33383657424876023     
   7.2485227520637636E-004  0.33368188961516665     
   7.2498557522021655E-004  0.33352727665572585     
   7.2511887523405674E-004  0.33337273533722689     
   7.2525217524789694E-004  0.33321826562647544     
   7.2538547526173713E-004  0.33306386749029043     
   7.2551877527557733E-004  0.33290954089550800     
   7.2565207528941752E-004  0.33275528580897912     
   7.2578537530325771E-004  0.33260110219756966     
   7.2591867531709791E-004  0.33244699002816130     
   7.2605197533093810E-004  0.33229294926765013     
   7.2618527534477830E-004  0.33213897988294994     
   7.2631857535861860E-004  0.33198508184098624     
   7.2645187537245879E-004  0.33183125510870359     
   7.2658517538629899E-004  0.33167749965306020     
   7.2671847540013918E-004  0.33152381544102827     
   7.2685177541397937E-004  0.33137020243959769     
   7.2698507542781957E-004  0.33121666061577226     
   7.2711837544165976E-004  0.33106318993657147     
   7.2725167545549996E-004  0.33090979036902923     
   7.2738497546934015E-004  0.33075646188019608     
   7.2751827548318034E-004  0.33060320443713737     
   7.2765157549702054E-004  0.33045001800693369     
   7.2778487551086073E-004  0.33029690255668026     
   7.2791817552470093E-004  0.33014385805348789     
   7.2805147553854112E-004  0.32999088446448377     
   7.2818477555238131E-004  0.32983798175680851     
   7.2831807556622151E-004  0.32968514989761916     
   7.2845137558006170E-004  0.32953238885408692     
   7.2858467559390190E-004  0.32937969859339983     
   7.2871797560774209E-004  0.32922707908275961     
   7.2885127562158228E-004  0.32907453028938444     
   7.2898457563542248E-004  0.32892205218050580     
   7.2911787564926267E-004  0.32876964472337239     
   7.2925117566310287E-004  0.32861730788524712     
   7.2938447567694306E-004  0.32846504163340762     
   7.2951777569078336E-004  0.32831284593514870     
   7.2965107570462356E-004  0.32816072075777786     
   7.2978437571846375E-004  0.32800866606861806     
   7.2991767573230395E-004  0.32785668183501032     
   7.3005097574614414E-004  0.32770476802430631     
   7.3018427575998433E-004  0.32755292460387636     
   7.3031757577382453E-004  0.32740115154110450     
   7.3045087578766472E-004  0.32724944880338930     
   7.3058417580150492E-004  0.32709781635814617     
   7.3071747581534511E-004  0.32694625417280471     
   7.3085077582918530E-004  0.32679476221480869     
   7.3098407584302550E-004  0.32664334045161819     
   7.3111737585686569E-004  0.32649198885070774     
   7.3125067587070589E-004  0.32634070737956811     
   7.3138397588454608E-004  0.32618949600570224     
   7.3151727589838627E-004  0.32603835469663212     
   7.3165057591222647E-004  0.32588728341989209     
   7.3178387592606666E-004  0.32573628214303202     
   7.3191717593990686E-004  0.32558535083361700     
   7.3205047595374705E-004  0.32543448945922715     
   7.3218377596758724E-004  0.32528369798745771     
   7.3231707598142744E-004  0.32513297638591881     
   7.3245037599526763E-004  0.32498232462223642     
   7.3258367600910783E-004  0.32483174266404913     
   7.3271697602294813E-004  0.32468123047901287     
   7.3285027603678832E-004  0.32453078803479779     
   7.3298357605062852E-004  0.32438041529908906     
   7.3311687606446871E-004  0.32423011223958725     
   7.3325017607830890E-004  0.32407987882400602     
   7.3338347609214910E-004  0.32392971502007661     
   7.3351677610598929E-004  0.32377962079554423     
   7.3365007611982949E-004  0.32362959611816816     
   7.3378337613366968E-004  0.32347964095572318     
   7.3391667614750987E-004  0.32332975527599894     
   7.3404997616135007E-004  0.32317993904680103     
   7.3418327617519026E-004  0.32303019223594837     
   7.3431657618903046E-004  0.32288051481127561     
   7.3444987620287065E-004  0.32273090674063171     
   7.3458317621671084E-004  0.32258136799188258     
   7.3471647623055104E-004  0.32243189853290599     
   7.3484977624439123E-004  0.32228249833159667     
   7.3498307625823143E-004  0.32213316735586339     
   7.3511637627207162E-004  0.32198390557362988     
   7.3524967628591181E-004  0.32183471295283544     
   7.3538297629975201E-004  0.32168558946143361     
   7.3551627631359220E-004  0.32153653506739166     
   7.3564957632743240E-004  0.32138754973869454     
   7.3578287634127259E-004  0.32123863344333931     
   7.3591617635511289E-004  0.32108978614933892     
   7.3604947636895309E-004  0.32094100782472168     
   7.3618277638279328E-004  0.32079229843752993     
   7.3631607639663347E-004  0.32064365795582150     
   7.3644937641047367E-004  0.32049508634766771     
   7.3658267642431386E-004  0.32034658358115548     
   7.3671597643815406E-004  0.32019814962438742     
   7.3684927645199425E-004  0.32004978444547921     
   7.3698257646583444E-004  0.31990148801256307     
   7.3711587647967464E-004  0.31975326029378442     
   7.3724917649351483E-004  0.31960510125730429     
   7.3738247650735503E-004  0.31945701087129902     
   7.3751577652119522E-004  0.31930898910395755     
   7.3764907653503541E-004  0.31916103592348577     
   7.3778237654887561E-004  0.31901315129810376     
   7.3791567656271580E-004  0.31886533519604504     
   7.3804897657655600E-004  0.31871758758556001     
   7.3818227659039619E-004  0.31856990843491217     
   7.3831557660423638E-004  0.31842229771238018     
   7.3844887661807658E-004  0.31827475538625760     
   7.3858217663191677E-004  0.31812728142485208     
   7.3871547664575697E-004  0.31797987579648723     
   7.3884877665959716E-004  0.31783253846949877     
   7.3898207667343735E-004  0.31768526941224057     
   7.3911537668727766E-004  0.31753806859307937     
   7.3924867670111785E-004  0.31739093598039470     
   7.3938197671495804E-004  0.31724387154258454     
   7.3951527672879824E-004  0.31709687524805941     
   7.3964857674263843E-004  0.31694994706524360     
   7.3978187675647863E-004  0.31680308696257797     
   7.3991517677031882E-004  0.31665629490851704     
   7.4004847678415901E-004  0.31650957087152976     
   7.4018177679799921E-004  0.31636291482010043     
   7.4031507681183940E-004  0.31621632672272659     
   7.4044837682567960E-004  0.31606980654792199     
   7.4058167683951979E-004  0.31592335426421420     
   7.4071497685335998E-004  0.31577696984014503     
   7.4084827686720018E-004  0.31563065324427170     
   7.4098157688104037E-004  0.31548440444516623     
   7.4111487689488057E-004  0.31533822341141338     
   7.4124817690872076E-004  0.31519211011161297     
   7.4138147692256095E-004  0.31504606451438233     
   7.4151477693640115E-004  0.31490008658834939     
   7.4164807695024134E-004  0.31475417630215824     
   7.4178137696408154E-004  0.31460833362446816     
   7.4191467697792173E-004  0.31446255852395172     
   7.4204797699176192E-004  0.31431685096929751     
   7.4218127700560212E-004  0.31417121092920597     
   7.4231457701944242E-004  0.31402563837239561     
   7.4244787703328262E-004  0.31388013326759667     
   7.4258117704712281E-004  0.31373469558355566     
   7.4271447706096300E-004  0.31358932528903127     
   7.4284777707480320E-004  0.31344402235279928     
   7.4298107708864339E-004  0.31329878674364864     
   7.4311437710248359E-004  0.31315361843038247     
   7.4324767711632378E-004  0.31300851738181867     
   7.4338097713016397E-004  0.31286348356679033     
   7.4351427714400417E-004  0.31271851695414399     
   7.4364757715784436E-004  0.31257361751274065     
   7.4378087717168456E-004  0.31242878521145739     
   7.4391417718552475E-004  0.31228402001918265     
   7.4404747719936494E-004  0.31213932190482213     
   7.4418077721320514E-004  0.31199469083729447     
   7.4431407722704533E-004  0.31185012678553270     
   7.4444737724088553E-004  0.31170562971848553     
   7.4458067725472572E-004  0.31156119960511447     
   7.4471397726856591E-004  0.31141683641439621     
   7.4484727728240611E-004  0.31127254011532174     
   7.4498057729624630E-004  0.31112831067689684     
   7.4511387731008650E-004  0.31098414806814012     
   7.4524717732392669E-004  0.31084005225808670     
   7.4538047733776688E-004  0.31069602321578438     
   7.4551377735160719E-004  0.31055206091029558     
   7.4564707736544738E-004  0.31040816531069859     
   7.4578037737928757E-004  0.31026433638608325     
   7.4591367739312777E-004  0.31012057410555577     
   7.4604697740696796E-004  0.30997687843823712     
   7.4618027742080816E-004  0.30983324935326045     
   7.4631357743464835E-004  0.30968968681977499     
   7.4644687744848854E-004  0.30954619080694307     
   7.4658017746232874E-004  0.30940276128394284     
   7.4671347747616893E-004  0.30925939821996556     
   7.4684677749000913E-004  0.30911610158421582     
   7.4698007750384932E-004  0.30897287134591495     
   7.4711337751768951E-004  0.30882970747429672     
   7.4724667753152971E-004  0.30868660993861047     
   7.4737997754536990E-004  0.30854357870811738     
   7.4751327755921010E-004  0.30840061375209621     
   7.4764657757305029E-004  0.30825771503983701     
   7.4777987758689048E-004  0.30811488254064662     
   7.4791317760073068E-004  0.30797211622384252     
   7.4804647761457087E-004  0.30782941605876135     
   7.4817977762841107E-004  0.30768678201474969     
   7.4831307764225126E-004  0.30754421406117016     
   7.4844637765609145E-004  0.30740171216739925     
   7.4857967766993165E-004  0.30725927630282768     
   7.4871297768377195E-004  0.30711690643686101     
   7.4884627769761214E-004  0.30697460253891778     
   7.4897957771145234E-004  0.30683236457843110     
   7.4911287772529253E-004  0.30669019252484836     
   7.4924617773913273E-004  0.30654808634763220     
   7.4937947775297292E-004  0.30640604601625770     
   7.4951277776681311E-004  0.30626407150021412     
   7.4964607778065331E-004  0.30612216276900622     
   7.4977937779449350E-004  0.30598031979215262     
   7.4991267780833370E-004  0.30583854253918424     
   7.5004597782217389E-004  0.30569683097964884     
   7.5017927783601408E-004  0.30555518508310575     
   7.5031257784985428E-004  0.30541360481913044     
   7.5044587786369447E-004  0.30527209015731133     
   7.5057917787753467E-004  0.30513064106725085     
   7.5071247789137486E-004  0.30498925751856676     
   7.5084577790521505E-004  0.30484793948088912     
   7.5097907791905525E-004  0.30470668692386360     
   7.5111237793289544E-004  0.30456549981714937     
   7.5124567794673564E-004  0.30442437813041895     
   7.5137897796057583E-004  0.30428332183335993     
   7.5151227797441602E-004  0.30414233089567366     
   7.5164557798825622E-004  0.30400140528707531     
   7.5177887800209641E-004  0.30386054497729470     
   7.5191217801593661E-004  0.30371974993607431     
   7.5204547802977691E-004  0.30357902013317140     
   7.5217877804361710E-004  0.30343835553835913     
   7.5231207805745730E-004  0.30329775612142090     
   7.5244537807129749E-004  0.30315722185215688     
   7.5257867808513769E-004  0.30301675270038059     
   7.5271197809897788E-004  0.30287634863591961     
   7.5284527811281807E-004  0.30273600962861447     
   7.5297857812665827E-004  0.30259573564832137     
   7.5311187814049846E-004  0.30245552666490894     
   7.5324517815433866E-004  0.30231538264826102     
   7.5337847816817885E-004  0.30217530356827416     
   7.5351177818201904E-004  0.30203528939486057     
   7.5364507819585924E-004  0.30189534009794444     
   7.5377837820969943E-004  0.30175545564746503     
   7.5391167822353963E-004  0.30161563601337515     
   7.5404497823737982E-004  0.30147588116564239     
   7.5417827825122001E-004  0.30133619107424681     
   7.5431157826506021E-004  0.30119656570918313     
   7.5444487827890040E-004  0.30105700504046085     
   7.5457817829274060E-004  0.30091750903810188     
   7.5471147830658079E-004  0.30077807767214226     
   7.5484477832042098E-004  0.30063871091263217     
   7.5497807833426118E-004  0.30049940872963798     
   7.5511137834810137E-004  0.30036017109323426     
   7.5524467836194167E-004  0.30022099797351492     
   7.5537797837578187E-004  0.30008188934058627     
   7.5551127838962206E-004  0.29994284516456715     
   7.5564457840346226E-004  0.29980386541559029     
   7.5577787841730245E-004  0.29966495006380450     
   7.5591117843114264E-004  0.29952609907936983     
   7.5604447844498284E-004  0.29938731243246158     
   7.5617777845882303E-004  0.29924859009326849     
   7.5631107847266323E-004  0.29910993203199326     
   7.5644437848650342E-004  0.29897133821885175     
   7.5657767850034361E-004  0.29883280862407569     
   7.5671097851418381E-004  0.29869434321790722     
   7.5684427852802400E-004  0.29855594197060492     
   7.5697757854186420E-004  0.29841760485243990     
   7.5711087855570439E-004  0.29827933183369848     
   7.5724417856954458E-004  0.29814112288467909     
   7.5737747858338478E-004  0.29800297797569486     
   7.5751077859722497E-004  0.29786489707707209     
   7.5764407861106517E-004  0.29772688015915139     
   7.5777737862490536E-004  0.29758892719228691     
   7.5791067863874555E-004  0.29745103814684631     
   7.5804397865258575E-004  0.29731321299321117     
   7.5817727866642594E-004  0.29717545170177706     
   7.5831057868026614E-004  0.29703775424295287     
   7.5844387869410644E-004  0.29690012058716103     
   7.5857717870794663E-004  0.29676255070483920     
   7.5871047872178683E-004  0.29662504456643540     
   7.5884377873562702E-004  0.29648760214241504     
   7.5897707874946721E-004  0.29635022340325534     
   7.5911037876330741E-004  0.29621290831944769     
   7.5924367877714760E-004  0.29607565686149651     
   7.5937697879098780E-004  0.29593846899992049     
   7.5951027880482799E-004  0.29580134470525127     
   7.5964357881866818E-004  0.29566428394803573     
   7.5977687883250838E-004  0.29552728669883316     
   7.5991017884634857E-004  0.29539035292821642     
   7.6004347886018877E-004  0.29525348260677226     
   7.6017677887402896E-004  0.29511667570510053     
   7.6031007888786915E-004  0.29497993219381596     
   7.6044337890170935E-004  0.29484325204354683     
   7.6057667891554954E-004  0.29470663522493329     
   7.6070997892938974E-004  0.29457008170863064     
   7.6084327894322993E-004  0.29443359146530695     
   7.6097657895707012E-004  0.29429716446564480     
   7.6110987897091032E-004  0.29416080068033978     
   7.6124317898475051E-004  0.29402450008010056     
   7.6137647899859071E-004  0.29388826263565032     
   7.6150977901243090E-004  0.29375208831772559     
   7.6164307902627120E-004  0.29361597709707543     
   7.6177637904011140E-004  0.29347992894446501     
   7.6190967905395159E-004  0.29334394383066942     
   7.6204297906779178E-004  0.29320802172647958     
   7.6217627908163198E-004  0.29307216260270097     
   7.6230957909547217E-004  0.29293636643015003     
   7.6244287910931237E-004  0.29280063317965815     
   7.6257617912315256E-004  0.29266496282206939     
   7.6270947913699275E-004  0.29252935532824320     
   7.6284277915083295E-004  0.29239381066904979     
   7.6297607916467314E-004  0.29225832881537533     
   7.6310937917851334E-004  0.29212290973811766     
   7.6324267919235353E-004  0.29198755340819027     
   7.6337597920619372E-004  0.29185225979651724     
   7.6350927922003392E-004  0.29171702887403828     
   7.6364257923387411E-004  0.29158186061170605     
   7.6377587924771431E-004  0.29144675498048711     
   7.6390917926155450E-004  0.29131171195135969     
   7.6404247927539469E-004  0.29117673149531687     
   7.6417577928923489E-004  0.29104181358336600     
   7.6430907930307508E-004  0.29090695818652618     
   7.6444237931691528E-004  0.29077216527583022     
   7.6457567933075547E-004  0.29063743482232607     
   7.6470897934459567E-004  0.29050276679707204     
   7.6484227935843597E-004  0.29036816117114278     
   7.6497557937227616E-004  0.29023361791562491     
   7.6510887938611636E-004  0.29009913700161910     
   7.6524217939995655E-004  0.28996471840023769     
   7.6537547941379674E-004  0.28983036208260887     
   7.6550877942763694E-004  0.28969606801987313     
   7.6564207944147713E-004  0.28956183618318271     
   7.6577537945531733E-004  0.28942766654370705     
   7.6590867946915752E-004  0.28929355907262488     
   7.6604197948299771E-004  0.28915951374113091     
   7.6617527949683791E-004  0.28902553052043206     
   7.6630857951067810E-004  0.28889160938174868     
   7.6644187952451830E-004  0.28875775029631506     
   7.6657517953835849E-004  0.28862395323537815     
   7.6670847955219868E-004  0.28849021817019904     
   7.6684177956603888E-004  0.28835654507205088     
   7.6697507957987907E-004  0.28822293391222104     
   7.6710837959371927E-004  0.28808938466201006     
   7.6724167960755946E-004  0.28795589729273197     
   7.6737497962139965E-004  0.28782247177571296     
   7.6750827963523985E-004  0.28768910808229436     
   7.6764157964908004E-004  0.28755580618382937     
   7.6777487966292024E-004  0.28742256605168492     
   7.6790817967676043E-004  0.28728938765724110     
   7.6804147969060073E-004  0.28715627097189139     
   7.6817477970444093E-004  0.28702321596704256     
   7.6830807971828112E-004  0.28689022261411401     
   7.6844137973212131E-004  0.28675729088453983     
   7.6857467974596151E-004  0.28662442074976580     
   7.6870797975980170E-004  0.28649161218125191     
   7.6884127977364190E-004  0.28635886515047110     
   7.6897457978748209E-004  0.28622617962890839     
   7.6910787980132228E-004  0.28609355558806449     
   7.6924117981516248E-004  0.28596099299945116     
   7.6937447982900267E-004  0.28582849183459436     
   7.6950777984284287E-004  0.28569605206503262     
   7.6964107985668306E-004  0.28556367366231827     
   7.6977437987052325E-004  0.28543135659801672     
   7.6990767988436345E-004  0.28529910084370597     
   7.7004097989820364E-004  0.28516690637097836     
   7.7017427991204384E-004  0.28503477315143755     
   7.7030757992588403E-004  0.28490270115670302     
   7.7044087993972422E-004  0.28477069035840419     
   7.7057417995356442E-004  0.28463874072818657     
   7.7070747996740461E-004  0.28450685223770666     
   7.7084077998124481E-004  0.28437502485863519     
   7.7097407999508500E-004  0.28424325856265670     
   7.7110738000892519E-004  0.28411155332146676     
   7.7124068002276550E-004  0.28397990910677512     
   7.7137398003660569E-004  0.28384832589030501     
   7.7150728005044588E-004  0.28371680364379337     
   7.7164058006428608E-004  0.28358534233898824     
   7.7177388007812627E-004  0.28345394194765272     
   7.7190718009196647E-004  0.28332260244156166     
   7.7204048010580666E-004  0.28319132379250322     
   7.7217378011964685E-004  0.28306010597228015     
   7.7230708013348705E-004  0.28292894895270532     
   7.7244038014732724E-004  0.28279785270560737     
   7.7257368016116744E-004  0.28266681720282716     
   7.7270698017500763E-004  0.28253584241621726     
   7.7284028018884782E-004  0.28240492831764552     
   7.7297358020268802E-004  0.28227407487899148     
   7.7310688021652821E-004  0.28214328207214773     
   7.7324018023036841E-004  0.28201254986902047     
   7.7337348024420860E-004  0.28188187824152783     
   7.7350678025804879E-004  0.28175126716160220     
   7.7364008027188899E-004  0.28162071660118909     
   7.7377338028572918E-004  0.28149022653224492     
   7.7390668029956938E-004  0.28135979692674207     
   7.7403998031340957E-004  0.28122942775666349     
   7.7417328032724976E-004  0.28109911899400591     
   7.7430658034108996E-004  0.28096887061078002     
   7.7443988035493026E-004  0.28083868257900751     
   7.7457318036877046E-004  0.28070855487072521     
   7.7470648038261065E-004  0.28057848745798092     
   7.7483978039645084E-004  0.28044848031283726     
   7.7497308041029104E-004  0.28031853340736762     
   7.7510638042413123E-004  0.28018864671366089     
   7.7523968043797143E-004  0.28005882020381628     
   7.7537298045181162E-004  0.27992905384994832     
   7.7550628046565181E-004  0.27979934762418235     
   7.7563958047949201E-004  0.27966970149865811     
   7.7577288049333220E-004  0.27954011544552865     
   7.7590618050717240E-004  0.27941058943695718     
   7.7603948052101259E-004  0.27928112344512263     
   7.7617278053485278E-004  0.27915171744221562     
   7.7630608054869298E-004  0.27902237140044051     
   7.7643938056253317E-004  0.27889308529201318     
   7.7657268057637337E-004  0.27876385908916329     
   7.7670598059021356E-004  0.27863469276413405     
   7.7683928060405375E-004  0.27850558628917882     
   7.7697258061789395E-004  0.27837653963656755     
   7.7710588063173414E-004  0.27824755277857971     
   7.7723918064557434E-004  0.27811862568751022     
   7.7737248065941453E-004  0.27798975833566514     
   7.7750578067325472E-004  0.27786095069536398     
   7.7763908068709503E-004  0.27773220273893851     
   7.7777238070093522E-004  0.27760351443873488     
   7.7790568071477541E-004  0.27747488576710960     
   7.7803898072861561E-004  0.27734631669643511     
   7.7817228074245580E-004  0.27721780719909334     
   7.7830558075629600E-004  0.27708935724748091     
   7.7843888077013619E-004  0.27696096681400778     
   7.7857218078397638E-004  0.27683263587109508     
   7.7870548079781658E-004  0.27670436439117768     
   7.7883878081165677E-004  0.27657615234670269     
   7.7897208082549697E-004  0.27644799971013084     
   7.7910538083933716E-004  0.27631990645393489     
   7.7923868085317735E-004  0.27619187255059985     
   7.7937198086701755E-004  0.27606389797262526     
   7.7950528088085774E-004  0.27593598269252217     
   7.7963858089469794E-004  0.27580812668281390     
   7.7977188090853813E-004  0.27568032991603753     
   7.7990518092237832E-004  0.27555259236474156     
   7.8003848093621852E-004  0.27542491400148966     
   7.8017178095005871E-004  0.27529729479885551     
   7.8030508096389891E-004  0.27516973472942718     
   7.8043838097773910E-004  0.27504223376580494     
   7.8057168099157929E-004  0.27491479188060153     
   7.8070498100541949E-004  0.27478740904644233     
   7.8083828101925979E-004  0.27466008523596602     
   7.8097158103309998E-004  0.27453282042182303     
   7.8110488104694018E-004  0.27440561457667789     
   7.8123818106078037E-004  0.27427846767320679     
   7.8137148107462057E-004  0.27415137968409753     
   7.8150478108846076E-004  0.27402435058205360     
   7.8163808110230095E-004  0.27389738033978728     
   7.8177138111614115E-004  0.27377046893002704     
   7.8190468112998134E-004  0.27364361632551204     
   7.8203798114382154E-004  0.27351682249899378     
   7.8217128115766173E-004  0.27339008742323834     
   7.8230458117150192E-004  0.27326341107102176     
   7.8243788118534212E-004  0.27313679341513547     
   7.8257118119918231E-004  0.27301023442838157     
   7.8270448121302251E-004  0.27288373408357497     
   7.8283778122686270E-004  0.27275729235354407     
   7.8297108124070289E-004  0.27263090921112876     
   7.8310438125454309E-004  0.27250458462918192     
   7.8323768126838328E-004  0.27237831858057043     
   7.8337098128222348E-004  0.27225211103817143     
   7.8350428129606367E-004  0.27212596197487576     
   7.8363758130990386E-004  0.27199987136358689     
   7.8377088132374406E-004  0.27187383917722108     
   7.8390418133758425E-004  0.27174786538870654     
   7.8403748135142455E-004  0.27162194997098349     
   7.8417078136526475E-004  0.27149609289700655     
   7.8430408137910494E-004  0.27137029413974095     
   7.8443738139294514E-004  0.27124455367216588     
   7.8457068140678533E-004  0.27111887146727143     
   7.8470398142062552E-004  0.27099324749806203     
   7.8483728143446572E-004  0.27086768173755416     
   7.8497058144830591E-004  0.27074217415877500     
   7.8510388146214611E-004  0.27061672473476800     
   7.8523718147598630E-004  0.27049133343858384     
   7.8537048148982649E-004  0.27036600024329083     
   7.8550378150366669E-004  0.27024072512196684     
   7.8563708151750688E-004  0.27011550804770257     
   7.8577038153134708E-004  0.26999034899360186     
   7.8590368154518727E-004  0.26986524793278044     
   7.8603698155902746E-004  0.26974020483836703     
   7.8617028157286766E-004  0.26961521968350277     
   7.8630358158670785E-004  0.26949029244134010     
   7.8643688160054805E-004  0.26936542308504524     
   7.8657018161438824E-004  0.26924061158779716     
   7.8670348162822844E-004  0.26911585792278547     
   7.8683678164206863E-004  0.26899116206321316     
   7.8697008165590882E-004  0.26886652398229666     
   7.8710338166974902E-004  0.26874194365326282     
   7.8723668168358932E-004  0.26861742104935249     
   7.8736998169742951E-004  0.26849295614381802     
   7.8750328171126971E-004  0.26836854890992506     
   7.8763658172510990E-004  0.26824419932095045     
   7.8776988173895010E-004  0.26811990735018471     
   7.8790318175279029E-004  0.26799567297092913     
   7.8803648176663048E-004  0.26787149615649924     
   7.8816978178047068E-004  0.26774737688022110     
   7.8830308179431087E-004  0.26762331511543447     
   7.8843638180815107E-004  0.26749931083549133     
   7.8856968182199126E-004  0.26737536401375517     
   7.8870298183583145E-004  0.26725147462360310     
   7.8883628184967165E-004  0.26712764263842259     
   7.8896958186351184E-004  0.26700386803161563     
   7.8910288187735204E-004  0.26688015077659538     
   7.8923618189119223E-004  0.26675649084678715     
   7.8936948190503242E-004  0.26663288821562997     
   7.8950278191887262E-004  0.26650934285657218     
   7.8963608193271281E-004  0.26638585474307819     
   7.8976938194655301E-004  0.26626242384862270     
   7.8990268196039320E-004  0.26613905014669187     
   7.9003598197423339E-004  0.26601573361078568     
   7.9016928198807359E-004  0.26589247421441625     
   7.9030258200191378E-004  0.26576927193110678     
   7.9043588201575408E-004  0.26564612673439442     
   7.9056918202959428E-004  0.26552303859782705     
   7.9070248204343447E-004  0.26540000749496601     
   7.9083578205727467E-004  0.26527703339938397     
   7.9096908207111486E-004  0.26515411628466640     
   7.9110238208495505E-004  0.26503125612441103     
   7.9123568209879525E-004  0.26490845289222720     
   7.9136898211263544E-004  0.26478570656173700     
   7.9150228212647564E-004  0.26466301710657475     
   7.9163558214031583E-004  0.26454038450038758     
   7.9176888215415602E-004  0.26441780871683240     
   7.9190218216799622E-004  0.26429528972958222     
   7.9203548218183641E-004  0.26417282751231796     
   7.9216878219567661E-004  0.26405042203873635     
   7.9230208220951680E-004  0.26392807328254497     
   7.9243538222335699E-004  0.26380578121746218     
   7.9256868223719719E-004  0.26368354581722042     
   7.9270198225103738E-004  0.26356136705556388     
   7.9283528226487758E-004  0.26343924490624848     
   7.9296858227871777E-004  0.26331717934304322     
   7.9310188229255796E-004  0.26319517033972678     
   7.9323518230639816E-004  0.26307321787009358     
   7.9336848232023835E-004  0.26295132190794740     
   7.9350178233407855E-004  0.26282948242710530     
   7.9363508234791885E-004  0.26270769940139549     
   7.9376838236175904E-004  0.26258597280466150     
   7.9390168237559924E-004  0.26246430261075449     
   7.9403498238943943E-004  0.26234268879354022     
   7.9416828240327962E-004  0.26222113132689695     
   7.9430158241711982E-004  0.26209963018471277     
   7.9443488243096001E-004  0.26197818534089107     
   7.9456818244480021E-004  0.26185679676934431     
   7.9470148245864040E-004  0.26173546444399887     
   7.9483478247248059E-004  0.26161418833879263     
   7.9496808248632079E-004  0.26149296842767639     
   7.9510138250016098E-004  0.26137180468461102     
   7.9523468251400118E-004  0.26125069708357185     
   7.9536798252784137E-004  0.26112964559854335     
   7.9550128254168156E-004  0.26100865020352620     
   7.9563458255552176E-004  0.26088771087252843     
   7.9576788256936195E-004  0.26076682757957376     
   7.9590118258320215E-004  0.26064600029869645     
   7.9603448259704234E-004  0.26052522900394198     
   7.9616778261088253E-004  0.26040451366937001     
   7.9630108262472273E-004  0.26028385426905087     
   7.9643438263856292E-004  0.26016325077706598     
   7.9656768265240312E-004  0.26004270316751127     
   7.9670098266624331E-004  0.25992221141449212     
   7.9683428268008361E-004  0.25980177549212746     
   7.9696758269392381E-004  0.25968139537454832     
   7.9710088270776400E-004  0.25956107103589676     
   7.9723418272160420E-004  0.25944080245032608     
   7.9736748273544439E-004  0.25932058959200421     
   7.9750078274928458E-004  0.25920043243510982     
   7.9763408276312478E-004  0.25908033095383221     
   7.9776738277696497E-004  0.25896028512237390     
   7.9790068279080517E-004  0.25884029491494998     
   7.9803398280464536E-004  0.25872036030578527     
   7.9816728281848555E-004  0.25860048126911905     
   7.9830058283232575E-004  0.25848065777920154     
   7.9843388284616594E-004  0.25836088981029354     
   7.9856718286000614E-004  0.25824117733667057     
   7.9870048287384633E-004  0.25812152033261793     
   7.9883378288768652E-004  0.25800191877243267     
   7.9896708290152672E-004  0.25788237263042607     
   7.9910038291536691E-004  0.25776288188091839     
   7.9923368292920711E-004  0.25764344649824328     
   7.9936698294304730E-004  0.25752406645674680     
   7.9950028295688749E-004  0.25740474173078609     
   7.9963358297072769E-004  0.25728547229472964     
   7.9976688298456788E-004  0.25716625812295901     
   7.9990018299840808E-004  0.25704709918986746     
   8.0003348301224838E-004  0.25692799546985912     
   8.0016678302608857E-004  0.25680894693735096     
   8.0030008303992877E-004  0.25668995356677193     
   8.0043338305376896E-004  0.25657101533256205     
   8.0056668306760915E-004  0.25645213220917268     
   8.0069998308144935E-004  0.25633330417106892     
   8.0083328309528954E-004  0.25621453119272691     
   8.0096658310912974E-004  0.25609581324863318     
   8.0109988312296993E-004  0.25597715031328777     
   8.0123318313681012E-004  0.25585854236120215     
   8.0136648315065032E-004  0.25573998936689968     
   8.0149978316449051E-004  0.25562149130491424     
   8.0163308317833071E-004  0.25550304814979358     
   8.0176638319217090E-004  0.25538465987609615     
   8.0189968320601109E-004  0.25526632645839203     
   8.0203298321985129E-004  0.25514804787126333     
   8.0216628323369148E-004  0.25502982408930414     
   8.0229958324753168E-004  0.25491165508711999     
   8.0243288326137187E-004  0.25479354083932892     
   8.0256618327521206E-004  0.25467548132055856     
   8.0269948328905226E-004  0.25455747650545119     
   8.0283278330289245E-004  0.25443952636865924     
   8.0296608331673265E-004  0.25432163088484677     
   8.0309938333057284E-004  0.25420379002869053     
   8.0323268334441314E-004  0.25408600377487772     
   8.0336598335825334E-004  0.25396827209810852     
   8.0349928337209353E-004  0.25385059497309409     
   8.0363258338593372E-004  0.25373297237455777     
   8.0376588339977392E-004  0.25361540427723417     
   8.0389918341361411E-004  0.25349789065586981     
   8.0403248342745431E-004  0.25338043148522249     
   8.0416578344129450E-004  0.25326302674006312     
   8.0429908345513469E-004  0.25314567639517216     
   8.0443238346897489E-004  0.25302838042534331     
   8.0456568348281508E-004  0.25291113880538191     
   8.0469898349665528E-004  0.25279395151010431     
   8.0483228351049547E-004  0.25267681851433826     
   8.0496558352433566E-004  0.25255973979292479     
   8.0509888353817586E-004  0.25244271532071427     
   8.0523218355201605E-004  0.25232574507257161     
   8.0536548356585625E-004  0.25220882902337027     
   8.0549878357969644E-004  0.25209196714799709     
   8.0563208359353663E-004  0.25197515942135129     
   8.0576538360737683E-004  0.25185840581834135     
   8.0589868362121702E-004  0.25174170631388892     
   8.0603198363505722E-004  0.25162506088292758     
   8.0616528364889741E-004  0.25150846950040218     
   8.0629858366273760E-004  0.25139193214126881     
   8.0643188367657791E-004  0.25127544878049446     
   8.0656518369041810E-004  0.25115901939306062     
   8.0669848370425829E-004  0.25104264395395615     
   8.0683178371809849E-004  0.25092632243818519     
   8.0696508373193868E-004  0.25081005482076174     
   8.0709838374577888E-004  0.25069384107671122     
   8.0723168375961907E-004  0.25057768118107160     
   8.0736498377345926E-004  0.25046157510889155     
   8.0749828378729946E-004  0.25034552283523159     
   8.0763158380113965E-004  0.25022952433516354     
   8.0776488381497985E-004  0.25011357958377173     
   8.0789818382882004E-004  0.24999768855615120     
   8.0803148384266024E-004  0.24988185122740822     
   8.0816478385650043E-004  0.24976606757266115     
   8.0829808387034062E-004  0.24965033756704030     
   8.0843138388418082E-004  0.24953466118568651     
   8.0856468389802101E-004  0.24941903840375265     
   8.0869798391186121E-004  0.24930346919640320     
   8.0883128392570140E-004  0.24918795353881409     
   8.0896458393954159E-004  0.24907249140617280     
   8.0909788395338179E-004  0.24895708277367778     
   8.0923118396722198E-004  0.24884172761654005     
   8.0936448398106218E-004  0.24872642590998048     
   8.0949778399490237E-004  0.24861117762923288     
   8.0963108400874267E-004  0.24849598274954243     
   8.0976438402258287E-004  0.24838084124616464     
   8.0989768403642306E-004  0.24826575309436780     
   8.1003098405026325E-004  0.24815071826943078     
   8.1016428406410345E-004  0.24803573674664486     
   8.1029758407794364E-004  0.24792080850131074     
   8.1043088409178384E-004  0.24780593350874350     
   8.1056418410562403E-004  0.24769111174426769     
   8.1069748411946422E-004  0.24757634318321911     
   8.1083078413330442E-004  0.24746162780094658     
   8.1096408414714461E-004  0.24734696557280869     
   8.1109738416098481E-004  0.24723235647417532     
   8.1123068417482500E-004  0.24711780048043008     
   8.1136398418866519E-004  0.24700329756696560     
   8.1149728420250539E-004  0.24688884770918718     
   8.1163058421634558E-004  0.24677445088251140     
   8.1176388423018578E-004  0.24666010706236516     
   8.1189718424402597E-004  0.24654581622418736     
   8.1203048425786616E-004  0.24643157834342971     
   8.1216378427170636E-004  0.24631739339555264     
   8.1229708428554655E-004  0.24620326135603054     
   8.1243038429938675E-004  0.24608918220034778     
   8.1256368431322694E-004  0.24597515590399924     
   8.1269698432706713E-004  0.24586118244249275     
   8.1283028434090744E-004  0.24574726179134723     
   8.1296358435474763E-004  0.24563339392609268     
   8.1309688436858782E-004  0.24551957882227066     
   8.1323018438242802E-004  0.24540581645543280     
   8.1336348439626821E-004  0.24529210680114366     
   8.1349678441010841E-004  0.24517844983497883     
   8.1363008442394860E-004  0.24506484553252447     
   8.1376338443778879E-004  0.24495129386937817     
   8.1389668445162899E-004  0.24483779482115051     
   8.1402998446546918E-004  0.24472434836346030     
   8.1416328447930938E-004  0.24461095447194062     
   8.1429658449314957E-004  0.24449761312223336     
   8.1442988450698976E-004  0.24438432428999493     
   8.1456318452082996E-004  0.24427108795088948     
   8.1469648453467015E-004  0.24415790408059349     
   8.1482978454851035E-004  0.24404477265479646     
   8.1496308456235054E-004  0.24393169364919803     
   8.1509638457619073E-004  0.24381866703950772     
   8.1522968459003093E-004  0.24370569280144813     
   8.1536298460387112E-004  0.24359277091075238     
   8.1549628461771132E-004  0.24347990134316555     
   8.1562958463155151E-004  0.24336708407444307     
   8.1576288464539170E-004  0.24325431908035117     
   8.1589618465923190E-004  0.24314160633666906     
   8.1602948467307220E-004  0.24302894581918635     
   8.1616278468691239E-004  0.24291633750370165     
   8.1629608470075259E-004  0.24280378136602945     
   8.1642938471459278E-004  0.24269127738199159     
   8.1656268472843298E-004  0.24257882552742216     
   8.1669598474227317E-004  0.24246642577816704     
   8.1682928475611336E-004  0.24235407811008225     
   8.1696258476995356E-004  0.24224178249903602     
   8.1709588478379375E-004  0.24212953892090805     
   8.1722918479763395E-004  0.24201734735158772     
   8.1736248481147414E-004  0.24190520776697710     
   8.1749578482531433E-004  0.24179312014298779     
   8.1762908483915453E-004  0.24168108445554337     
   8.1776238485299472E-004  0.24156910068058007     
   8.1789568486683492E-004  0.24145716879404253     
   8.1802898488067511E-004  0.24134528877188896     
   8.1816228489451530E-004  0.24123346059008671     
   8.1829558490835550E-004  0.24112168422461633     
   8.1842888492219569E-004  0.24100995965146749     
   8.1856218493603589E-004  0.24089828684664155     
   8.1869548494987608E-004  0.24078666578615246     
   8.1882878496371627E-004  0.24067509644602361     
   8.1896208497755647E-004  0.24056357880228921     
   8.1909538499139666E-004  0.24045211283099688     
   8.1922868500523697E-004  0.24034069850820275     
   8.1936198501907716E-004  0.24022933580997566     
   8.1949528503291735E-004  0.24011802471239521     
   8.1962858504675755E-004  0.24000676519155140     
   8.1976188506059774E-004  0.23989555722354558     
   8.1989518507443794E-004  0.23978440078449104     
   8.2002848508827813E-004  0.23967329585051142     
   8.2016178510211832E-004  0.23956224239774063     
   8.2029508511595852E-004  0.23945124040232618     
   8.2042838512979871E-004  0.23934028984042299     
   8.2056168514363891E-004  0.23922939068820098     
   8.2069498515747910E-004  0.23911854292183762     
   8.2082828517131929E-004  0.23900774651752310     
   8.2096158518515949E-004  0.23889700145145976     
   8.2109488519899968E-004  0.23878630769985817     
   8.2122818521283988E-004  0.23867566523894188     
   8.2136148522668007E-004  0.23856507404494520     
   8.2149478524052026E-004  0.23845453409411396     
   8.2162808525436046E-004  0.23834404536270251     
   8.2176138526820065E-004  0.23823360782697967     
   8.2189468528204085E-004  0.23812322146322257     
   8.2202798529588104E-004  0.23801288624772110     
   8.2216128530972123E-004  0.23790260215677464     
   8.2229458532356143E-004  0.23779236916669488     
   8.2242788533740173E-004  0.23768218725380311     
   8.2256118535124192E-004  0.23757205639443363     
   8.2269448536508212E-004  0.23746197656492959     
   8.2282778537892231E-004  0.23735194774164570     
   8.2296108539276251E-004  0.23724196990094859     
   8.2309438540660270E-004  0.23713204301921476     
   8.2322768542044289E-004  0.23702216707283214     
   8.2336098543428309E-004  0.23691234203819952     
   8.2349428544812328E-004  0.23680256789172699     
   8.2362758546196348E-004  0.23669284460983386     
   8.2376088547580367E-004  0.23658317216895305     
   8.2389418548964386E-004  0.23647355054552646     
   8.2402748550348406E-004  0.23636397971600784     
   8.2416078551732425E-004  0.23625445965686090     
   8.2429408553116445E-004  0.23614499034456130     
   8.2442738554500464E-004  0.23603557175559486     
   8.2456068555884483E-004  0.23592620386645960     
   8.2469398557268503E-004  0.23581688665366188     
   8.2482728558652522E-004  0.23570762009372143     
   8.2496058560036542E-004  0.23559840416316763     
   8.2509388561420561E-004  0.23548923883854081     
   8.2522718562804580E-004  0.23538012409639245     
   8.2536048564188600E-004  0.23527105991328587     
   8.2549378565572619E-004  0.23516204626579304     
   8.2562708566956649E-004  0.23505308313049794     
   8.2576038568340669E-004  0.23494417048399596     
   8.2589368569724688E-004  0.23483530830289229     
   8.2602698571108708E-004  0.23472649656380384     
   8.2616028572492727E-004  0.23461773524335799     
   8.2629358573876746E-004  0.23450902431819273     
   8.2642688575260766E-004  0.23440036376495652     
   8.2656018576644785E-004  0.23429175356031054     
   8.2669348578028805E-004  0.23418319368092425     
   8.2682678579412824E-004  0.23407468410347945     
   8.2696008580796843E-004  0.23396622480466842     
   8.2709338582180863E-004  0.23385781576119516     
   8.2722668583564882E-004  0.23374945694977156     
   8.2735998584948902E-004  0.23364114834712382     
   8.2749328586332921E-004  0.23353288992998661     
   8.2762658587716940E-004  0.23342468167510691     
   8.2775988589100960E-004  0.23331652355924082     
   8.2789318590484979E-004  0.23320841555915664     
   8.2802648591868999E-004  0.23310035765163303     
   8.2815978593253018E-004  0.23299234981345898     
   8.2829308594637037E-004  0.23288439202143413     
   8.2842638596021057E-004  0.23277648425236994     
   8.2855968597405076E-004  0.23266862648308714     
   8.2869298598789096E-004  0.23256081869041900     
   8.2882628600173126E-004  0.23245306085120823     
   8.2895958601557145E-004  0.23234535294230796     
   8.2909288602941165E-004  0.23223769494058322     
   8.2922618604325184E-004  0.23213008682290934     
   8.2935948605709204E-004  0.23202252856617173     
   8.2949278607093223E-004  0.23191502014726667     
   8.2962608608477242E-004  0.23180756154310256     
   8.2975938609861262E-004  0.23170015273059638     
   8.2989268611245281E-004  0.23159279368667762     
   8.3002598612629301E-004  0.23148548438828501     
   8.3015928614013320E-004  0.23137822481236922     
   8.3029258615397339E-004  0.23127101493589153     
   8.3042588616781359E-004  0.23116385473582127     
   8.3055918618165378E-004  0.23105674418914260     
   8.3069248619549398E-004  0.23094968327284709     
   8.3082578620933417E-004  0.23084267196393865     
   8.3095908622317436E-004  0.23073571023943171     
   8.3109238623701456E-004  0.23062879807635053     
   8.3122568625085475E-004  0.23052193545173053     
   8.3135898626469495E-004  0.23041512234261818     
   8.3149228627853514E-004  0.23030835872606964     
   8.3162558629237533E-004  0.23020164457915152     
   8.3175888630621553E-004  0.23009497987894365     
   8.3189218632005572E-004  0.22998836460253302     
   8.3202548633389602E-004  0.22988179872701939     
   8.3215878634773622E-004  0.22977528222951227     
   8.3229208636157641E-004  0.22966881508713227     
   8.3242538637541661E-004  0.22956239727701028     
   8.3255868638925680E-004  0.22945602877628735     
   8.3269198640309699E-004  0.22934970956211653     
   8.3282528641693719E-004  0.22924343961165991     
   8.3295858643077738E-004  0.22913721890209132     
   8.3309188644461758E-004  0.22903104741059441     
   8.3322518645845777E-004  0.22892492511436330     
   8.3335848647229796E-004  0.22881885199060409     
   8.3349178648613816E-004  0.22871282801653139     
   8.3362508649997835E-004  0.22860685316937118     
   8.3375838651381855E-004  0.22850092742636108     
   8.3389168652765874E-004  0.22839505076474795     
   8.3402498654149893E-004  0.22828922316178990     
   8.3415828655533913E-004  0.22818344459475434     
   8.3429158656917932E-004  0.22807771504092109     
   8.3442488658301952E-004  0.22797203447757952     
   8.3455818659685971E-004  0.22786640288202886     
   8.3469148661069990E-004  0.22776082023158020     
   8.3482478662454010E-004  0.22765528650355410     
   8.3495808663838029E-004  0.22754980167528283     
   8.3509138665222049E-004  0.22744436572410709     
   8.3522468666606068E-004  0.22733897862738051     
   8.3535798667990098E-004  0.22723364036246516     
   8.3549128669374118E-004  0.22712835090673514     
   8.3562458670758137E-004  0.22702311023757438     
   8.3575788672142156E-004  0.22691791833237643     
   8.3589118673526176E-004  0.22681277516854725     
   8.3602448674910195E-004  0.22670768072350173     
   8.3615778676294215E-004  0.22660263497466546     
   8.3629108677678234E-004  0.22649763789947522     
   8.3642438679062253E-004  0.22639268947537811     
   8.3655768680446273E-004  0.22628778967982971     
   8.3669098681830292E-004  0.22618293849029922     
   8.3682428683214312E-004  0.22607813588426456     
   8.3695758684598331E-004  0.22597338183921317     
   8.3709088685982350E-004  0.22586867633264568     
   8.3722418687366370E-004  0.22576401934206961     
   8.3735748688750389E-004  0.22565941084500565     
   8.3749078690134409E-004  0.22555485081898413     
   8.3762408691518428E-004  0.22545033924154584     
   8.3775738692902447E-004  0.22534587609024145     
   8.3789068694286467E-004  0.22524146134263240     
   8.3802398695670486E-004  0.22513709497629097     
   8.3815728697054506E-004  0.22503277696879803     
   8.3829058698438525E-004  0.22492850729774724     
   8.3842388699822544E-004  0.22482428594074186     
   8.3855718701206575E-004  0.22472011287539473     
   8.3869048702590594E-004  0.22461598807932995     
   8.3882378703974613E-004  0.22451191153018160     
   8.3895708705358633E-004  0.22440788320559357     
   8.3909038706742652E-004  0.22430390308322093     
   8.3922368708126672E-004  0.22419997114072984     
   8.3935698709510691E-004  0.22409608735579389     
   8.3949028710894710E-004  0.22399225170610076     
   8.3962358712278730E-004  0.22388846416934549     
   8.3975688713662749E-004  0.22378472472323549     
   8.3989018715046769E-004  0.22368103334548697     
   8.4002348716430788E-004  0.22357739001382781     
   8.4015678717814807E-004  0.22347379470599529     
   8.4029008719198827E-004  0.22337024739973660     
   8.4042338720582846E-004  0.22326674807280994     
   8.4055668721966866E-004  0.22316329670298560     
   8.4068998723350885E-004  0.22305989326804021     
   8.4082328724734904E-004  0.22295653774576349     
   8.4095658726118924E-004  0.22285323011395514     
   8.4108988727502943E-004  0.22274997035042443     
   8.4122318728886963E-004  0.22264675843299134     
   8.4135648730270982E-004  0.22254359433948606     
   8.4148978731655001E-004  0.22244047804774944     
   8.4162308733039021E-004  0.22233740953563144     
   8.4175638734423051E-004  0.22223438878099344     
   8.4188968735807071E-004  0.22213141576170772     
   8.4202298737191090E-004  0.22202849045565340     
   8.4215628738575109E-004  0.22192561284072482     
   8.4228958739959129E-004  0.22182278289482202     
   8.4242288741343148E-004  0.22172000059585850     
   8.4255618742727168E-004  0.22161726592175596     
   8.4268948744111187E-004  0.22151457885044726     
   8.4282278745495206E-004  0.22141193935987571     
   8.4295608746879226E-004  0.22130934742799455     
   8.4308938748263245E-004  0.22120680303276657     
   8.4322268749647265E-004  0.22110430615216553     
   8.4335598751031284E-004  0.22100185676417497     
   8.4348928752415303E-004  0.22089945484678961     
   8.4362258753799323E-004  0.22079710037801331     
   8.4375588755183342E-004  0.22069479333585990     
   8.4388918756567362E-004  0.22059253369835485     
   8.4402248757951381E-004  0.22049032144353181     
   8.4415578759335400E-004  0.22038815654943703     
   8.4428908760719420E-004  0.22028603899412419     
   8.4442238762103439E-004  0.22018396875565976     
   8.4455568763487459E-004  0.22008194581211848     
   8.4468898764871478E-004  0.21997997014158599     
   8.4482228766255497E-004  0.21987804172215811     
   8.4495558767639528E-004  0.21977616053194077     
   8.4508888769023547E-004  0.21967432654904989     
   8.4522218770407566E-004  0.21957253975161212     
   8.4535548771791586E-004  0.21947080011776332     
   8.4548878773175605E-004  0.21936910762564973     
   8.4562208774559625E-004  0.21926746225342836     
   8.4575538775943644E-004  0.21916586397926557     
   8.4588868777327663E-004  0.21906431278133856     
   8.4602198778711683E-004  0.21896280863783366     
   8.4615528780095702E-004  0.21886135152694877     
   8.4628858781479722E-004  0.21875994142688954     
   8.4642188782863741E-004  0.21865857831587476     
   8.4655518784247760E-004  0.21855726217213112     
   8.4668848785631780E-004  0.21845599297389590     
   8.4682178787015799E-004  0.21835477069941620     
   8.4695508788399819E-004  0.21825359532695077     
   8.4708838789783838E-004  0.21815246683476608     
   8.4722168791167857E-004  0.21805138520114065     
   8.4735498792551877E-004  0.21795035040436184     
   8.4748828793935896E-004  0.21784936242272740     
   8.4762158795319916E-004  0.21774842123454566     
   8.4775488796703935E-004  0.21764752681813440     
   8.4788818798087954E-004  0.21754667915182044     
   8.4802148799471974E-004  0.21744587821394407     
   8.4815478800856004E-004  0.21734512398285166     
   8.4828808802240023E-004  0.21724441643690148     
   8.4842138803624043E-004  0.21714375555446272     
   8.4855468805008062E-004  0.21704314131391239     
   8.4868798806392082E-004  0.21694257369363920     
   8.4882128807776101E-004  0.21684205267204071     
   8.4895458809160120E-004  0.21674157822752638     
   8.4908788810544140E-004  0.21664115033851264     
   8.4922118811928159E-004  0.21654076898343000     
   8.4935448813312179E-004  0.21644043414071423     
   8.4948778814696198E-004  0.21634014578881569     
   8.4962108816080217E-004  0.21623990390619041     
   8.4975438817464237E-004  0.21613970847130812     
   8.4988768818848256E-004  0.21603955946264669     
   8.5002098820232276E-004  0.21593945685869328     
   8.5015428821616295E-004  0.21583940063794702     
   8.5028758823000314E-004  0.21573939077891538     
   8.5042088824384334E-004  0.21563942726011717     
   8.5055418825768353E-004  0.21553951006007932     
   8.5068748827152373E-004  0.21543963915733993     
   8.5082078828536392E-004  0.21533981453044743     
   8.5095408829920411E-004  0.21524003615795906     
   8.5108738831304431E-004  0.21514030401844256     
   8.5122068832688450E-004  0.21504061809047592     
   8.5135398834072481E-004  0.21494097835264575     
   8.5148728835456500E-004  0.21484138478355100     
   8.5162058836840519E-004  0.21474183736179842     
   8.5175388838224539E-004  0.21464233606600513     
   8.5188718839608558E-004  0.21454288087479842     
   8.5202048840992578E-004  0.21444347176681561     
   8.5215378842376597E-004  0.21434410872070311     
   8.5228708843760616E-004  0.21424479171511909     
   8.5242038845144636E-004  0.21414552072872953     
   8.5255368846528655E-004  0.21404629574021081     
   8.5268698847912675E-004  0.21394711672824976     
   8.5282028849296694E-004  0.21384798367154340     
   8.5295358850680713E-004  0.21374889654879789     
   8.5308688852064733E-004  0.21364985533872916     
   8.5322018853448752E-004  0.21355086002006241     
   8.5335348854832772E-004  0.21345191057153604     
   8.5348678856216791E-004  0.21335300697189299     
   8.5362008857600810E-004  0.21325414919989052     
   8.5375338858984830E-004  0.21315533723429383     
   8.5388668860368849E-004  0.21305657105387787     
   8.5401998861752869E-004  0.21295785063742786     
   8.5415328863136888E-004  0.21285917596373879     
   8.5428658864520907E-004  0.21276054701161554     
   8.5441988865904927E-004  0.21266196375987331     
   8.5455318867288957E-004  0.21256342618733554     
   8.5468648868672976E-004  0.21246493427283664     
   8.5481978870056996E-004  0.21236648799522131     
   8.5495308871441015E-004  0.21226808733334254     
   8.5508638872825035E-004  0.21216973226606450     
   8.5521968874209054E-004  0.21207142277226057     
   8.5535298875593073E-004  0.21197315883081427     
   8.5548628876977093E-004  0.21187494042061789     
   8.5561958878361112E-004  0.21177676752057489     
   8.5575288879745132E-004  0.21167864010959711     
   8.5588618881129151E-004  0.21158055816660754     
   8.5601948882513170E-004  0.21148252167053819     
   8.5615278883897190E-004  0.21138453060033080     
   8.5628608885281209E-004  0.21128658493493666     
   8.5641938886665229E-004  0.21118868465331792     
   8.5655268888049248E-004  0.21109082973444493     
   8.5668598889433267E-004  0.21099302015729923     
   8.5681928890817287E-004  0.21089525590087091     
   8.5695258892201306E-004  0.21079753694416101     
   8.5708588893585326E-004  0.21069986326617784     
   8.5721918894969345E-004  0.21060223484594404     
   8.5735248896353364E-004  0.21050465166248652     
   8.5748578897737384E-004  0.21040711369484585     
   8.5761908899121403E-004  0.21030962092207084     
   8.5775238900505433E-004  0.21021217332321926     
   8.5788568901889453E-004  0.21011477087736127     
   8.5801898903273472E-004  0.21001741356357315     
   8.5815228904657492E-004  0.20992010136094361     
   8.5828558906041511E-004  0.20982283424857001     
   8.5841888907425530E-004  0.20972561220555955     
   8.5855218908809550E-004  0.20962843521102847     
   8.5868548910193569E-004  0.20953130324410327     
   8.5881878911577589E-004  0.20943421628392059     
   8.5895208912961608E-004  0.20933717430962670     
   8.5908538914345627E-004  0.20924017730037606     
   8.5921868915729647E-004  0.20914322523533443     
   8.5935198917113666E-004  0.20904631809367624     
   8.5948528918497686E-004  0.20894945585458657     
   8.5961858919881705E-004  0.20885263849725880     
   8.5975188921265724E-004  0.20875586600089710     
   8.5988518922649744E-004  0.20865913834471445     
   8.6001848924033763E-004  0.20856245550793406     
   8.6015178925417783E-004  0.20846581746978884     
   8.6028508926801802E-004  0.20836922420952081     
   8.6041838928185821E-004  0.20827267570638236     
   8.6055168929569841E-004  0.20817617193963336     
   8.6068498930953860E-004  0.20807971288854640     
   8.6081828932337880E-004  0.20798329853240211     
   8.6095158933721910E-004  0.20788692885049057     
   8.6108488935105929E-004  0.20779060382211095     
   8.6121818936489949E-004  0.20769432342657415     
   8.6135148937873968E-004  0.20759808764319818     
   8.6148478939257987E-004  0.20750189645131201     
   8.6161808940642007E-004  0.20740574983025356     
   8.6175138942026026E-004  0.20730964775937150     
   8.6188468943410046E-004  0.20721359021802174     
   8.6201798944794065E-004  0.20711757718557294     
   8.6215128946178084E-004  0.20702160864140062     
   8.6228458947562104E-004  0.20692568456489113     
   8.6241788948946123E-004  0.20682980493543920     
   8.6255118950330143E-004  0.20673396973245203     
   8.6268448951714162E-004  0.20663817893534181     
   8.6281778953098181E-004  0.20654243252353457     
   8.6295108954482201E-004  0.20644673047646370     
   8.6308438955866220E-004  0.20635107277357179     
   8.6321768957250240E-004  0.20625545939431256     
   8.6335098958634259E-004  0.20615989031814858     
   8.6348428960018278E-004  0.20606436552455024     
   8.6361758961402298E-004  0.20596888499300031     
   8.6375088962786317E-004  0.20587344870298907     
   8.6388418964170337E-004  0.20577805663401752     
   8.6401748965554356E-004  0.20568270876559430     
   8.6415078966938386E-004  0.20558740507724005     
   8.6428408968322406E-004  0.20549214554848302     
   8.6441738969706425E-004  0.20539693015886168     
   8.6455068971090445E-004  0.20530175888792421     
   8.6468398972474464E-004  0.20520663171522754     
   8.6481728973858483E-004  0.20511154862033779     
   8.6495058975242503E-004  0.20501650958283271     
   8.6508388976626522E-004  0.20492151458229724     
   8.6521718978010542E-004  0.20482656359832593     
   8.6535048979394561E-004  0.20473165661052470     
   8.6548378980778580E-004  0.20463679359850664     
   8.6561708982162600E-004  0.20454197454189563     
   8.6575038983546619E-004  0.20444719942032472     
   8.6588368984930639E-004  0.20435246821343658     
   8.6601698986314658E-004  0.20425778090088259     
   8.6615028987698677E-004  0.20416313746232370     
   8.6628358989082697E-004  0.20406853787743132     
   8.6641688990466716E-004  0.20397398212588538     
   8.6655018991850736E-004  0.20387947018737532     
   8.6668348993234755E-004  0.20378500204159958     
   8.6681678994618774E-004  0.20369057766826776     
   8.6695008996002794E-004  0.20359619704709597     
   8.6708338997386813E-004  0.20350186015781260     
   8.6721668998770833E-004  0.20340756698015391     
   8.6734999000154863E-004  0.20331331749386533     
   8.6748329001538882E-004  0.20321911167870324     
   8.6761659002922902E-004  0.20312494951443158     
   8.6774989004306921E-004  0.20303083098082436     
   8.6788319005690940E-004  0.20293675605766479     
   8.6801649007074960E-004  0.20284272472474646     
   8.6814979008458979E-004  0.20274873696187073     
   8.6828309009842999E-004  0.20265479274885015     
   8.6841639011227018E-004  0.20256089206550446     
   8.6854969012611037E-004  0.20246703489166479     
   8.6868299013995057E-004  0.20237322120717058     
   8.6881629015379076E-004  0.20227945099186970     
   8.6894959016763096E-004  0.20218572422562203     
   8.6908289018147115E-004  0.20209204088829402     
   8.6921619019531134E-004  0.20199840095976290     
   8.6934949020915154E-004  0.20190480441991496     
   8.6948279022299173E-004  0.20181125124864591     
   8.6961609023683193E-004  0.20171774142586052     
   8.6974939025067212E-004  0.20162427493147311     
   8.6988269026451231E-004  0.20153085174540625     
   8.7001599027835251E-004  0.20143747184759409     
   8.7014929029219270E-004  0.20134413521797828     
   8.7028259030603290E-004  0.20125084183650974     
   8.7041589031987309E-004  0.20115759168314987     
   8.7054919033371339E-004  0.20106438473786817     
   8.7068249034755359E-004  0.20097122098064363     
   8.7081579036139378E-004  0.20087810039146559     
   8.7094909037523397E-004  0.20078502295033132     
   8.7108239038907417E-004  0.20069198863724819     
   8.7121569040291436E-004  0.20059899743223170     
   8.7134899041675456E-004  0.20050604931530805     
   8.7148229043059475E-004  0.20041314426651255     
   8.7161559044443494E-004  0.20032028226588836     
   8.7174889045827514E-004  0.20022746329348959     
   8.7188219047211533E-004  0.20013468732937886     
   8.7201549048595553E-004  0.20004195435362715     
   8.7214879049979572E-004  0.19994926434631632     
   8.7228209051363591E-004  0.19985661728753570     
   8.7241539052747611E-004  0.19976401315738623     
   8.7254869054131630E-004  0.19967145193597552     
   8.7268199055515650E-004  0.19957893360342188     
   8.7281529056899669E-004  0.19948645813985313     
   8.7294859058283688E-004  0.19939402552540386     
   8.7308189059667708E-004  0.19930163574022189     
   8.7321519061051727E-004  0.19920928876445990     
   8.7334849062435747E-004  0.19911698457828361     
   8.7348179063819766E-004  0.19902472316186501     
   8.7361509065203785E-004  0.19893250449538669     
   8.7374839066587816E-004  0.19884032855904038     
   8.7388169067971835E-004  0.19874819533302718     
   8.7401499069355855E-004  0.19865610479755616     
   8.7414829070739874E-004  0.19856405693284673     
   8.7428159072123893E-004  0.19847205171912713     
   8.7441489073507913E-004  0.19838008913663543     
   8.7454819074891932E-004  0.19828816916561653     
   8.7468149076275952E-004  0.19819629178632775     
   8.7481479077659971E-004  0.19810445697903289     
   8.7494809079043990E-004  0.19801266472400619     
   8.7508139080428010E-004  0.19792091500153139     
   8.7521469081812029E-004  0.19782920779189983     
   8.7534799083196049E-004  0.19773754307541327     
   8.7548129084580068E-004  0.19764592083238258     
   8.7561459085964087E-004  0.19755434104312683     
   8.7574789087348107E-004  0.19746280368797497     
   8.7588119088732126E-004  0.19737130874726544     
   8.7601449090116146E-004  0.19727985620134394     
   8.7614779091500165E-004  0.19718844603056812     
   8.7628109092884184E-004  0.19709707821530179     
   8.7641439094268204E-004  0.19700575273592089     
   8.7654769095652223E-004  0.19691446957280653     
   8.7668099097036243E-004  0.19682322870635294     
   8.7681429098420262E-004  0.19673203011696128     
   8.7694759099804292E-004  0.19664087378504216     
   8.7708089101188312E-004  0.19654975969101496     
   8.7721419102572331E-004  0.19645868781530898     
   8.7734749103956350E-004  0.19636765813836152     
   8.7748079105340370E-004  0.19627667064062015     
   8.7761409106724389E-004  0.19618572530254008     
   8.7774739108108409E-004  0.19609482210458745     
   8.7788069109492428E-004  0.19600396102723514     
   8.7801399110876447E-004  0.19591314205096719     
   8.7814729112260467E-004  0.19582236515627588     
   8.7828059113644486E-004  0.19573163032366064     
   8.7841389115028506E-004  0.19564093753363415     
   8.7854719116412525E-004  0.19555028676671443     
   8.7868049117796544E-004  0.19545967800343012     
   8.7881379119180564E-004  0.19536911122431844     
   8.7894709120564583E-004  0.19527858640992529     
   8.7908039121948603E-004  0.19518810354080721     
   8.7921369123332622E-004  0.19509766259752681     
   8.7934699124716641E-004  0.19500726356065939     
   8.7948029126100661E-004  0.19491690641078627     
   8.7961359127484680E-004  0.19482659112849854     
   8.7974689128868700E-004  0.19473631769439756     
   8.7988019130252719E-004  0.19464608608909226     
   8.8001349131636738E-004  0.19455589629320091     
   8.8014679133020769E-004  0.19446574828735078     
   8.8028009134404788E-004  0.19437564205217819     
   8.8041339135788807E-004  0.19428557756832804     
   8.8054669137172827E-004  0.19419555481645573     
   8.8067999138556846E-004  0.19410557377722409     
   8.8081329139940866E-004  0.19401563443130435     
   8.8094659141324885E-004  0.19392573675937794     
   8.8107989142708904E-004  0.19383588074213551     
   8.8121319144092924E-004  0.19374606636027641     
   8.8134649145476943E-004  0.19365629359450701     
   8.8147979146860963E-004  0.19356656242554554     
   8.8161309148244982E-004  0.19347687283411846     
   8.8174639149629001E-004  0.19338722480095857     
   8.8187969151013021E-004  0.19329761830681075     
   8.8201299152397040E-004  0.19320805333242783     
   8.8214629153781060E-004  0.19311852985857106     
   8.8227959155165079E-004  0.19302904786601041     
   8.8241289156549098E-004  0.19293960733552581     
   8.8254619157933118E-004  0.19285020824790541     
   8.8267949159317137E-004  0.19276085058394710     
   8.8281279160701157E-004  0.19267153432445505     
   8.8294609162085176E-004  0.19258225945024596     
   8.8307939163469195E-004  0.19249302594214321     
   8.8321269164853215E-004  0.19240383378097967     
   8.8334599166237245E-004  0.19231468294759596     
   8.8347929167621264E-004  0.19222557342284366     
   8.8361259169005284E-004  0.19213650518758207     
   8.8374589170389303E-004  0.19204747822267937     
   8.8387919171773323E-004  0.19195849250901245     
   8.8401249173157342E-004  0.19186954802746700     
   8.8414579174541361E-004  0.19178064475893855     
   8.8427909175925381E-004  0.19169178268432993     
   8.8441239177309400E-004  0.19160296178455438     
   8.8454569178693420E-004  0.19151418204053275     
   8.8467899180077439E-004  0.19142544343319631     
   8.8481229181461458E-004  0.19133674594348271     
   8.8494559182845478E-004  0.19124808955234052     
   8.8507889184229497E-004  0.19115947424072635     
   8.8521219185613517E-004  0.19107089998960516     
   8.8534549186997536E-004  0.19098236677995287     
   8.8547879188381555E-004  0.19089387459275109     
   8.8561209189765575E-004  0.19080542340899243     
   8.8574539191149594E-004  0.19071701320967713     
   8.8587869192533614E-004  0.19062864397581575     
   8.8601199193917633E-004  0.19054031568842680     
   8.8614529195301652E-004  0.19045202832853589     
   8.8627859196685672E-004  0.19036378187717978     
   8.8641189198069691E-004  0.19027557631540404     
   8.8654519199453722E-004  0.19018741162426048     
   8.8667849200837741E-004  0.19009928778481364     
   8.8681179202221760E-004  0.19001120477813285     
   8.8694509203605780E-004  0.18992316258529859     
   8.8707839204989799E-004  0.18983516118739951     
   8.8721169206373819E-004  0.18974720056553318     
   8.8734499207757838E-004  0.18965928070080543     
   8.8747829209141857E-004  0.18957140157433106     
   8.8761159210525877E-004  0.18948356316723441     
   8.8774489211909896E-004  0.18939576546064688     
   8.8787819213293916E-004  0.18930800843571052     
   8.8801149214677935E-004  0.18922029207357483     
   8.8814479216061954E-004  0.18913261635539846     
   8.8827809217445974E-004  0.18904498126234912     
   8.8841139218829993E-004  0.18895738677560184     
   8.8854469220214013E-004  0.18886983287634285     
   8.8867799221598032E-004  0.18878231954576469     
   8.8881129222982051E-004  0.18869484676506976     
   8.8894459224366071E-004  0.18860741451546911     
   8.8907789225750090E-004  0.18852002277818192     
   8.8921119227134110E-004  0.18843267153443771     
   8.8934449228518129E-004  0.18834536076547237     
   8.8947779229902148E-004  0.18825809045253153     
   8.8961109231286168E-004  0.18817086057687130     
   8.8974439232670198E-004  0.18808367111975294     
   8.8987769234054217E-004  0.18799652206244871     
   8.9001099235438237E-004  0.18790941338624007     
   8.9014429236822256E-004  0.18782234507241533     
   8.9027759238206276E-004  0.18773531710227273     
   8.9041089239590295E-004  0.18764832945711701     
   8.9054419240974314E-004  0.18756138211826648     
   8.9067749242358334E-004  0.18747447506704212     
   8.9081079243742353E-004  0.18738760828477785     
   8.9094409245126373E-004  0.18730078175281423     
   8.9107739246510392E-004  0.18721399545250195     
   8.9121069247894411E-004  0.18712724936519817     
   8.9134399249278431E-004  0.18704054347227042     
   8.9147729250662450E-004  0.18695387775509406     
   8.9161059252046470E-004  0.18686725219505396     
   8.9174389253430489E-004  0.18678066677354282     
   8.9187719254814508E-004  0.18669412147196215     
   8.9201049256198528E-004  0.18660761627172240     
   8.9214379257582547E-004  0.18652115115424173     
   8.9227709258966567E-004  0.18643472610094816     
   8.9241039260350586E-004  0.18634834109327694     
   8.9254369261734605E-004  0.18626199611267319     
   8.9267699263118625E-004  0.18617569114059032     
   8.9281029264502644E-004  0.18608942615848970     
   8.9294359265886674E-004  0.18600320114784163     
   8.9307689267270694E-004  0.18591701609012548     
   8.9321019268654713E-004  0.18583087096682877     
   8.9334349270038733E-004  0.18574476575944712     
   8.9347679271422752E-004  0.18565870044948571     
   8.9361009272806771E-004  0.18557267501845714     
   8.9374339274190791E-004  0.18548668944788463     
   8.9387669275574810E-004  0.18540074371929688     
   8.9400999276958830E-004  0.18531483781423386     
   8.9414329278342849E-004  0.18522897171424318     
   8.9427659279726868E-004  0.18514314540088045     
   8.9440989281110888E-004  0.18505735885571004     
   8.9454319282494907E-004  0.18497161206030557     
   8.9467649283878927E-004  0.18488590499624905     
   8.9480979285262946E-004  0.18480023764512993     
   8.9494309286646965E-004  0.18471460998854730     
   8.9507639288030985E-004  0.18462902200810796     
   8.9520969289415004E-004  0.18454347368542862     
   8.9534299290799024E-004  0.18445796500213299     
   8.9547629292183043E-004  0.18437249593985364     
   8.9560959293567062E-004  0.18428706648023269     
   8.9574289294951082E-004  0.18420167660491990     
   8.9587619296335101E-004  0.18411632629557309     
   8.9600949297719121E-004  0.18403101553385900     
   8.9614279299103151E-004  0.18394574430145363     
   8.9627609300487170E-004  0.18386051258004035     
   8.9640939301871190E-004  0.18377532035131144     
   8.9654269303255209E-004  0.18369016759696807     
   8.9667599304639229E-004  0.18360505429871932     
   8.9680929306023248E-004  0.18351998043828294     
   8.9694259307407267E-004  0.18343494599738527     
   8.9707589308791287E-004  0.18334995095776049     
   8.9720919310175306E-004  0.18326499530115303     
   8.9734249311559326E-004  0.18318007900931299     
   8.9747579312943345E-004  0.18309520206400143     
   8.9760909314327364E-004  0.18301036444698651     
   8.9774239315711384E-004  0.18292556614004496     
   8.9787569317095403E-004  0.18284080712496231     
   8.9800899318479423E-004  0.18275608738353286     
   8.9814229319863442E-004  0.18267140689755851     
   8.9827559321247461E-004  0.18258676564884979     
   8.9840889322631481E-004  0.18250216361922664     
   8.9854219324015500E-004  0.18241760079051667     
   8.9867549325399520E-004  0.18233307714455418     
   8.9880879326783539E-004  0.18224859266318524     
   8.9894209328167558E-004  0.18216414732826278     
   8.9907539329551578E-004  0.18207974112164677     
   8.9920869330935597E-004  0.18199537402520755     
   8.9934199332319627E-004  0.18191104602082378     
   8.9947529333703647E-004  0.18182675709038068     
   8.9960859335087666E-004  0.18174250721577370     
   8.9974189336471686E-004  0.18165829637890601     
   8.9987519337855705E-004  0.18157412456168917     
   9.0000849339239724E-004  0.18148999174604380     
   9.0014179340623744E-004  0.18140589791389666     
   9.0027509342007763E-004  0.18132184304718621     
   9.0040839343391783E-004  0.18123782712785655     
   9.0054169344775802E-004  0.18115385013786178     
   9.0067499346159821E-004  0.18106991205916298     
   9.0080829347543841E-004  0.18098601287373170     
   9.0094159348927860E-004  0.18090215256354472     
   9.0107489350311880E-004  0.18081833111058965     
   9.0120819351695899E-004  0.18073454849686235     
   9.0134149353079918E-004  0.18065080470436556     
   9.0147479354463938E-004  0.18056709971511156     
   9.0160809355847957E-004  0.18048343351112103     
   9.0174139357231977E-004  0.18039980607442163     
   9.0187469358615996E-004  0.18031621738705109     
   9.0200799360000015E-004  0.18023266743105443     
   9.0214129361384035E-004  0.18014915618848490     
   9.0227459362768054E-004  0.18006568364140482     
   9.0240789364152074E-004  0.17998224977188371     
   9.0254119365536104E-004  0.17989885456200091     
   9.0267449366920123E-004  0.17981549799384267     
   9.0280779368304143E-004  0.17973218004950453     
   9.0294109369688162E-004  0.17964890071108949     
   9.0307439371072181E-004  0.17956565996070897     
   9.0320769372456201E-004  0.17948245778048336     
   9.0334099373840220E-004  0.17939929415254130     
   9.0347429375224240E-004  0.17931616905901865     
   9.0360759376608259E-004  0.17923308248206085     
   9.0374089377992278E-004  0.17915003440382038     
   9.0387419379376298E-004  0.17906702480645856     
   9.0400749380760317E-004  0.17898405367214618     
   9.0414079382144337E-004  0.17890112098305944     
   9.0427409383528356E-004  0.17881822672138531     
   9.0440739384912375E-004  0.17873537086931912     
   9.0454069386296395E-004  0.17865255340906194     
   9.0467399387680414E-004  0.17856977432282561     
   9.0480729389064434E-004  0.17848703359282864     
   9.0494059390448453E-004  0.17840433120129889     
   9.0507389391832472E-004  0.17832166713047218     
   9.0520719393216492E-004  0.17823904136259192     
   9.0534049394600511E-004  0.17815645387991036     
   9.0547379395984531E-004  0.17807390466468756     
   9.0560709397368550E-004  0.17799139369919217     
   9.0574039398752580E-004  0.17790892096570141     
   9.0587369400136600E-004  0.17782648644649929     
   9.0600699401520619E-004  0.17774409012387976     
   9.0614029402904638E-004  0.17766173198014334     
   9.0627359404288658E-004  0.17757941199760091     
   9.0640689405672677E-004  0.17749713015856927     
   9.0654019407056697E-004  0.17741488644537431     
   9.0667349408440716E-004  0.17733268084035064     
   9.0680679409824735E-004  0.17725051332584016     
   9.0694009411208755E-004  0.17716838388419415     
   9.0707339412592774E-004  0.17708629249777016     
   9.0720669413976794E-004  0.17700423914893612     
   9.0733999415360813E-004  0.17692222382006573     
   9.0747329416744832E-004  0.17684024649354391     
   9.0760659418128852E-004  0.17675830715176036     
   9.0773989419512871E-004  0.17667640577711577     
   9.0787319420896891E-004  0.17659454235201733     
   9.0800649422280910E-004  0.17651271685888115     
   9.0813979423664929E-004  0.17643092928013082     
   9.0827309425048949E-004  0.17634917959819854     
   9.0840639426432968E-004  0.17626746779552474     
   9.0853969427816988E-004  0.17618579385455757     
   9.0867299429201007E-004  0.17610415775775423     
   9.0880629430585027E-004  0.17602255948757911     
   9.0893959431969057E-004  0.17594099902650356     
   9.0907289433353076E-004  0.17585947635701066     
   9.0920619434737096E-004  0.17577799146158846     
   9.0933949436121115E-004  0.17569654432273341     
   9.0947279437505134E-004  0.17561513492295183     
   9.0960609438889154E-004  0.17553376324475631     
   9.0973939440273173E-004  0.17545242927066881     
   9.0987269441657193E-004  0.17537113298321896     
   9.1000599443041212E-004  0.17528987436494436     
   9.1013929444425231E-004  0.17520865339839023     
   9.1027259445809251E-004  0.17512747006611043     
   9.1040589447193270E-004  0.17504632435066739     
   9.1053919448577290E-004  0.17496521623463107     
   9.1067249449961309E-004  0.17488414570057934     
   9.1080579451345328E-004  0.17480311273109794     
   9.1093909452729348E-004  0.17472211730878148     
   9.1107239454113367E-004  0.17464115941623254     
   9.1120569455497387E-004  0.17456023903606124     
   9.1133899456881406E-004  0.17447935615088547     
   9.1147229458265425E-004  0.17439851074333246     
   9.1160559459649445E-004  0.17431770279603642     
   9.1173889461033464E-004  0.17423693229163906     
   9.1187219462417484E-004  0.17415619921279266     
   9.1200549463801503E-004  0.17407550354215384     
   9.1213879465185533E-004  0.17399484526239076     
   9.1227209466569553E-004  0.17391422435617751     
   9.1240539467953572E-004  0.17383364080619743     
   9.1253869469337591E-004  0.17375309459514066     
   9.1267199470721611E-004  0.17367258570570521     
   9.1280529472105630E-004  0.17359211412059941     
   9.1293859473489650E-004  0.17351167982253748     
   9.1307189474873669E-004  0.17343128279424169     
   9.1320519476257688E-004  0.17335092301844346     
   9.1333849477641708E-004  0.17327060047788101     
   9.1347179479025727E-004  0.17319031515530212     
   9.1360509480409747E-004  0.17311006703346057     
   9.1373839481793766E-004  0.17302985609512025     
   9.1387169483177785E-004  0.17294968232305061     
   9.1400499484561805E-004  0.17286954570003102     
   9.1413829485945824E-004  0.17278944620884840     
   9.1427159487329844E-004  0.17270938383229775     
   9.1440489488713863E-004  0.17262935855318096     
   9.1453819490097882E-004  0.17254937035430920     
   9.1467149491481902E-004  0.17246941921850098     
   9.1480479492865921E-004  0.17238950512858262     
   9.1493809494249941E-004  0.17230962806738884     
   9.1507139495633960E-004  0.17222978801776287     
   9.1520469497017979E-004  0.17214998496255415     
   9.1533799498402010E-004  0.17207021888462087     
   9.1547129499786029E-004  0.17199048976683015     
   9.1560459501170048E-004  0.17191079759205627     
   9.1573789502554068E-004  0.17183114234318139     
   9.1587119503938087E-004  0.17175152400309451     
   9.1600449505322107E-004  0.17167194255469581     
   9.1613779506706126E-004  0.17159239798088916     
   9.1627109508090145E-004  0.17151289026458996     
   9.1640439509474165E-004  0.17143341938871967     
   9.1653769510858184E-004  0.17135398533620733     
   9.1667099512242204E-004  0.17127458808999121     
   9.1680429513626223E-004  0.17119522763301689     
   9.1693759515010242E-004  0.17111590394823753     
   9.1707089516394262E-004  0.17103661701861478     
   9.1720419517778281E-004  0.17095736682711749     
   9.1733749519162301E-004  0.17087815335672410     
   9.1747079520546320E-004  0.17079897659041804     
   9.1760409521930339E-004  0.17071983651119227     
   9.1773739523314359E-004  0.17064073310204894     
   9.1787069524698378E-004  0.17056166634599582     
   9.1800399526082398E-004  0.17048263622604923     
   9.1813729527466417E-004  0.17040364272523414     
   9.1827059528850436E-004  0.17032468582658217     
   9.1840389530234456E-004  0.17024576551313456     
   9.1853719531618475E-004  0.17016688176793829     
   9.1867049533002506E-004  0.17008803457404933     
   9.1880379534386525E-004  0.17000922391453227     
   9.1893709535770544E-004  0.16993044977245791     
   9.1907039537154564E-004  0.16985171213090547     
   9.1920369538538583E-004  0.16977301097296271     
   9.1933699539922603E-004  0.16969434628172470     
   9.1947029541306622E-004  0.16961571804029341     
   9.1960359542690641E-004  0.16953712623178172     
   9.1973689544074661E-004  0.16945857083930529     
   9.1987019545458680E-004  0.16938005184599275     
   9.2000349546842700E-004  0.16930156923497761     
   9.2013679548226719E-004  0.16922312298940159     
   9.2027009549610738E-004  0.16914471309241522     
   9.2040339550994758E-004  0.16906633952717540     
   9.2053669552378777E-004  0.16898800227684771     
   9.2066999553762797E-004  0.16890970132460614     
   9.2080329555146816E-004  0.16883143665363054     
   9.2093659556530835E-004  0.16875320824711015     
   9.2106989557914855E-004  0.16867501608824267     
   9.2120319559298874E-004  0.16859686016023168     
   9.2133649560682894E-004  0.16851874044628867     
   9.2146979562066913E-004  0.16844065692963434     
   9.2160309563450932E-004  0.16836260959349642     
   9.2173639564834952E-004  0.16828459842111002     
   9.2186969566218982E-004  0.16820662339571968     
   9.2200299567603001E-004  0.16812868450057475     
   9.2213629568987021E-004  0.16805078171893537     
   9.2226959570371040E-004  0.16797291503406717     
   9.2240289571755060E-004  0.16789508442924539     
   9.2253619573139079E-004  0.16781728988775085     
   9.2266949574523098E-004  0.16773953139287490     
   9.2280279575907118E-004  0.16766180892791396     
   9.2293609577291137E-004  0.16758412247617385     
   9.2306939578675157E-004  0.16750647202096711     
   9.2320269580059176E-004  0.16742885754561473     
   9.2333599581443195E-004  0.16735127903344571     
   9.2346929582827215E-004  0.16727373646779575     
   9.2360259584211234E-004  0.16719622983200869     
   9.2373589585595254E-004  0.16711875910943663     
   9.2386919586979273E-004  0.16704132428343901     
   9.2400249588363292E-004  0.16696392533738191     
   9.2413579589747312E-004  0.16688656225464116     
   9.2426909591131331E-004  0.16680923501859865     
   9.2440239592515351E-004  0.16673194361264548     
   9.2453569593899370E-004  0.16665468802017869     
   9.2466899595283389E-004  0.16657746822460384     
   9.2480229596667409E-004  0.16650028420933455     
   9.2493559598051428E-004  0.16642313595779187     
   9.2506889599435458E-004  0.16634602345340427     
   9.2520219600819478E-004  0.16626894667960734     
   9.2533549602203497E-004  0.16619190561984701     
   9.2546879603587517E-004  0.16611490025757300     
   9.2560209604971536E-004  0.16603793057624494     
   9.2573539606355555E-004  0.16596099655933097     
   9.2586869607739575E-004  0.16588409819030431     
   9.2600199609123594E-004  0.16580723545264855     
   9.2613529610507614E-004  0.16573040832985261     
   9.2626859611891633E-004  0.16565361680541510     
   9.2640189613275652E-004  0.16557686086284060     
   9.2653519614659672E-004  0.16550014048564229     
   9.2666849616043691E-004  0.16542345565734004     
   9.2680179617427711E-004  0.16534680636146323     
   9.2693509618811730E-004  0.16527019258154702     
   9.2706839620195749E-004  0.16519361430113433     
   9.2720169621579769E-004  0.16511707150377730     
   9.2733499622963788E-004  0.16504056417303389     
   9.2746829624347808E-004  0.16496409229247128     
   9.2760159625731827E-004  0.16488765584566209     
   9.2773489627115846E-004  0.16481125481618825     
   9.2786819628499866E-004  0.16473488918763968     
   9.2800149629883885E-004  0.16465855894361195     
   9.2813479631267905E-004  0.16458226406771087     
   9.2826809632651935E-004  0.16450600454354694     
   9.2840139634035954E-004  0.16442978035474093     
   9.2853469635419974E-004  0.16435359148491843     
   9.2866799636803993E-004  0.16427743791771610     
   9.2880129638188012E-004  0.16420131963677456     
   9.2893459639572032E-004  0.16412523662574485     
   9.2906789640956051E-004  0.16404918886828324     
   9.2920119642340071E-004  0.16397317634805589     
   9.2933449643724090E-004  0.16389719904873534     
   9.2946779645108109E-004  0.16382125695400074     
   9.2960109646492129E-004  0.16374535004754087     
   9.2973439647876148E-004  0.16366947831305032     
   9.2986769649260168E-004  0.16359364173423169     
   9.3000099650644187E-004  0.16351784029479646     
   9.3013429652028206E-004  0.16344207397846167     
   9.3026759653412226E-004  0.16336634276895318     
   9.3040089654796245E-004  0.16329064665000428     
   9.3053419656180265E-004  0.16321498560535416     
   9.3066749657564284E-004  0.16313935961875292     
   9.3080079658948304E-004  0.16306376867395475     
   9.3093409660332323E-004  0.16298821275472278     
   9.3106739661716342E-004  0.16291269184482884     
   9.3120069663100362E-004  0.16283720592804959     
   9.3133399664484381E-004  0.16276175498817214     
   9.3146729665868411E-004  0.16268633900898877     
   9.3160059667252431E-004  0.16261095797430072     
   9.3173389668636450E-004  0.16253561186791626     
   9.3186719670020470E-004  0.16246030067365053     
   9.3200049671404489E-004  0.16238502437532784     
   9.3213379672788508E-004  0.16230978295677748     
   9.3226709674172528E-004  0.16223457640183897     
   9.3240039675556547E-004  0.16215940469435711     
   9.3253369676940567E-004  0.16208426781818552     
   9.3266699678324586E-004  0.16200916575718494     
   9.3280029679708605E-004  0.16193409849522353     
   9.3293359681092625E-004  0.16185906601617664     
   9.3306689682476644E-004  0.16178406830392719     
   9.3320019683860664E-004  0.16170910534236699     
   9.3333349685244683E-004  0.16163417711539241     
   9.3346679686628702E-004  0.16155928360691035     
   9.3360009688012722E-004  0.16148442480083283     
   9.3373339689396741E-004  0.16140960068108035     
   9.3386669690780761E-004  0.16133481123158178     
   9.3399999692164780E-004  0.16126005643627134     
   9.3413329693548799E-004  0.16118533627909185     
   9.3426659694932819E-004  0.16111065074399386     
   9.3439989696316838E-004  0.16103599981493452     
   9.3453319697700858E-004  0.16096138347588007     
   9.3466649699084888E-004  0.16088680171080175     
   9.3479979700468907E-004  0.16081225450368009     
   9.3493309701852927E-004  0.16073774183850176     
   9.3506639703236946E-004  0.16066326369926220     
   9.3519969704620965E-004  0.16058882006996419     
   9.3533299706004985E-004  0.16051441093461608     
   9.3546629707389004E-004  0.16044003627723499     
   9.3559959708773024E-004  0.16036569608184614     
   9.3573289710157043E-004  0.16029139033248049     
   9.3586619711541062E-004  0.16021711901317787     
   9.3599949712925082E-004  0.16014288210798461     
   9.3613279714309101E-004  0.16006867960095406     
   9.3626609715693121E-004  0.15999451147614943     
   9.3639939717077140E-004  0.15992037771763706     
   9.3653269718461159E-004  0.15984627830949530     
   9.3666599719845179E-004  0.15977221323580676     
   9.3679929721229198E-004  0.15969818248066159     
   9.3693259722613218E-004  0.15962418602815906     
   9.3706589723997237E-004  0.15955022386240497     
   9.3719919725381256E-004  0.15947629596751162     
   9.3733249726765276E-004  0.15940240232760022     
   9.3746579728149295E-004  0.15932854292679777     
   9.3759909729533315E-004  0.15925471774923883     
   9.3773239730917334E-004  0.15918092677906681     
   9.3786569732301364E-004  0.15910717000043126     
   9.3799899733685384E-004  0.15903344739748934     
   9.3813229735069403E-004  0.15895975895440545     
   9.3826559736453422E-004  0.15888610465535116     
   9.3839889737837442E-004  0.15881248448450605     
   9.3853219739221461E-004  0.15873889842605599     
   9.3866549740605481E-004  0.15866534646419581     
   9.3879879741989500E-004  0.15859182858312554     
   9.3893209743373519E-004  0.15851834476705426     
   9.3906539744757539E-004  0.15844489500019737     
   9.3919869746141558E-004  0.15837147926677811     
   9.3933199747525578E-004  0.15829809755102678     
   9.3946529748909597E-004  0.15822474983718124     
   9.3959859750293616E-004  0.15815143610948604     
   9.3973189751677636E-004  0.15807815635219372     
   9.3986519753061655E-004  0.15800491054956409     
   9.3999849754445675E-004  0.15793169868586410     
   9.4013179755829694E-004  0.15785852074536763     
   9.4026509757213713E-004  0.15778537671235629     
   9.4039839758597733E-004  0.15771226657111784     
   9.4053169759981752E-004  0.15763919030595044     
   9.4066499761365772E-004  0.15756614790115556     
   9.4079829762749791E-004  0.15749313934104395     
   9.4093159764133810E-004  0.15742016460993505     
   9.4106489765517841E-004  0.15734722369215182     
   9.4119819766901860E-004  0.15727431657202789     
   9.4133149768285880E-004  0.15720144323390259     
   9.4146479769669899E-004  0.15712860366212250     
   9.4159809771053918E-004  0.15705579784104243     
   9.4173139772437938E-004  0.15698302575502346     
   9.4186469773821957E-004  0.15691028738843388     
   9.4199799775205977E-004  0.15683758272564968     
   9.4213129776589996E-004  0.15676491175105448     
   9.4226459777974015E-004  0.15669227444903838     
   9.4239789779358035E-004  0.15661967080399886     
   9.4253119780742054E-004  0.15654710080034057     
   9.4266449782126074E-004  0.15647456442247598     
   9.4279779783510093E-004  0.15640206165482373     
   9.4293109784894112E-004  0.15632959248181125     
   9.4306439786278132E-004  0.15625715688787137     
   9.4319769787662151E-004  0.15618475485744501     
   9.4333099789046171E-004  0.15611238637498087     
   9.4346429790430190E-004  0.15604005142493421     
   9.4359759791814209E-004  0.15596774999176774     
   9.4373089793198229E-004  0.15589548205995021     
   9.4386419794582248E-004  0.15582324761395930     
   9.4399749795966268E-004  0.15575104663827888     
   9.4413079797350287E-004  0.15567887911740033     
   9.4426409798734317E-004  0.15560674503582259     
   9.4439739800118337E-004  0.15553464437805015     
   9.4453069801502356E-004  0.15546257712859760     
   9.4466399802886375E-004  0.15539054327198351     
   9.4479729804270395E-004  0.15531854279273519     
   9.4493059805654414E-004  0.15524657567538810     
   9.4506389807038434E-004  0.15517464190448269     
   9.4519719808422453E-004  0.15510274146456871     
   9.4533049809806472E-004  0.15503087434020102     
   9.4546379811190492E-004  0.15495904051594317     
   9.4559709812574511E-004  0.15488723997636475     
   9.4573039813958531E-004  0.15481547270604348     
   9.4586369815342550E-004  0.15474373868956387     
   9.4599699816726569E-004  0.15467203791151782     
   9.4613029818110589E-004  0.15460037035650406     
   9.4626359819494608E-004  0.15452873600912806     
   9.4639689820878628E-004  0.15445713485400231     
   9.4653019822262647E-004  0.15438556687574764     
   9.4666349823646666E-004  0.15431403205899227     
   9.4679679825030686E-004  0.15424253038836874     
   9.4693009826414705E-004  0.15417106184852042     
   9.4706339827798725E-004  0.15409962642409405     
   9.4719669829182744E-004  0.15402822409974681     
   9.4732999830566763E-004  0.15395685486014074     
   9.4746329831950794E-004  0.15388551868994610     
   9.4759659833334813E-004  0.15381421557384026     
   9.4772989834718832E-004  0.15374294549650722     
   9.4786319836102852E-004  0.15367170844263767     
   9.4799649837486871E-004  0.15360050439693146     
   9.4812979838870891E-004  0.15352933334409238     
   9.4826309840254910E-004  0.15345819526883325     
   9.4839639841638929E-004  0.15338709015587459     
   9.4852969843022949E-004  0.15331601798994235     
   9.4866299844406968E-004  0.15324497875577076     
   9.4879629845790988E-004  0.15317397243809955     
   9.4892959847175007E-004  0.15310299902167837     
   9.4906289848559026E-004  0.15303205849126125     
   9.4919619849943046E-004  0.15296115083161047     
   9.4932949851327065E-004  0.15289027602749439     
   9.4946279852711085E-004  0.15281943406369039     
   9.4959609854095104E-004  0.15274862492498126     
   9.4972939855479123E-004  0.15267784859615641     
   9.4986269856863143E-004  0.15260710506201389     
   9.4999599858247162E-004  0.15253639430735896     
   9.5012929859631182E-004  0.15246571631700154     
   9.5026259861015201E-004  0.15239507107576084     
   9.5039589862399220E-004  0.15232445856846213     
   9.5052919863783240E-004  0.15225387877993754     
   9.5066249865167270E-004  0.15218333169502746     
   9.5079579866551289E-004  0.15211281729857773     
   9.5092909867935309E-004  0.15204233557544247     
   9.5106239869319328E-004  0.15197188651048166     
   9.5119569870703348E-004  0.15190147008856350     
   9.5132899872087367E-004  0.15183108629456218     
   9.5146229873471386E-004  0.15176073511336041     
   9.5159559874855406E-004  0.15169041652984519     
   9.5172889876239425E-004  0.15162013052891285     
   9.5186219877623445E-004  0.15154987709546672     
   9.5199549879007464E-004  0.15147965621441559     
   9.5212879880391484E-004  0.15140946787067602     
   9.5226209881775503E-004  0.15133931204917217     
   9.5239539883159522E-004  0.15126918873483486     
   9.5252869884543542E-004  0.15119909791260083     
   9.5266199885927561E-004  0.15112903956741530     
   9.5279529887311581E-004  0.15105901368422892     
   9.5292859888695600E-004  0.15098902024800184     
   9.5306189890079619E-004  0.15091905924369839     
   9.5319519891463639E-004  0.15084913065629094     
   9.5332849892847658E-004  0.15077923447075894     
   9.5346179894231678E-004  0.15070937067208967     
   9.5359509895615697E-004  0.15063953924527537     
   9.5372839896999716E-004  0.15056974017531713     
   9.5386169898383747E-004  0.15049997344722163     
   9.5399499899767766E-004  0.15043023904600289     
   9.5412829901151785E-004  0.15036053695668283     
   9.5426159902535805E-004  0.15029086716428916     
   9.5439489903919824E-004  0.15022122965385604     
   9.5452819905303844E-004  0.15015162441042681     
   9.5466149906687863E-004  0.15008205141904954     
   9.5479479908071882E-004  0.15001251066478033     
   9.5492809909455902E-004  0.14994300213268158     
   9.5506139910839921E-004  0.14987352580782304     
   9.5519469912223941E-004  0.14980408167528200     
   9.5532799913607960E-004  0.14973466972014080     
   9.5546129914991979E-004  0.14966528992748984     
   9.5559459916375999E-004  0.14959594228242765     
   9.5572789917760018E-004  0.14952662677005688     
   9.5586119919144038E-004  0.14945734337549008     
   9.5599449920528057E-004  0.14938809208384426     
   9.5612779921912076E-004  0.14931887288024465     
   9.5626109923296096E-004  0.14924968574982292     
   9.5639439924680115E-004  0.14918053067771853     
   9.5652769926064135E-004  0.14911140764907574     
   9.5666099927448154E-004  0.14904231664904791     
   9.5679429928832173E-004  0.14897325766279387     
   9.5692759930216193E-004  0.14890423067548003     
   9.5706089931600223E-004  0.14883523567227930     
   9.5719419932984242E-004  0.14876627263837264     
   9.5732749934368262E-004  0.14869734155894576     
   9.5746079935752281E-004  0.14862844241919260     
   9.5759409937136301E-004  0.14855957520431290     
   9.5772739938520320E-004  0.14849073989951572     
   9.5786069939904339E-004  0.14842193649001412     
   9.5799399941288359E-004  0.14835316496103026     
   9.5812729942672378E-004  0.14828442529779046     
   9.5826059944056398E-004  0.14821571748553108     
   9.5839389945440417E-004  0.14814704150949282     
   9.5852719946824436E-004  0.14807839735492487     
   9.5866049948208456E-004  0.14800978500708126     
   9.5879379949592475E-004  0.14794120445122580     
   9.5892709950976495E-004  0.14787265567262581     
   9.5906039952360514E-004  0.14780413865655934     
   9.5919369953744533E-004  0.14773565338830608     
   9.5932699955128553E-004  0.14766719985315832     
   9.5946029956512572E-004  0.14759877803641003     
   9.5959359957896592E-004  0.14753038792336584     
   9.5972689959280611E-004  0.14746202949933479     
   9.5986019960664630E-004  0.14739370274963318     
   9.5999349962048650E-004  0.14732540765958643     
   9.6012679963432669E-004  0.14725714421452235     
   9.6026009964816699E-004  0.14718891239977974     
   9.6039339966200719E-004  0.14712071220070183     
   9.6052669967584738E-004  0.14705254360263953     
   9.6065999968968758E-004  0.14698440659094938     
   9.6079329970352777E-004  0.14691630115099780     
   9.6092659971736796E-004  0.14684822726815336     
   9.6105989973120816E-004  0.14678018492779532     
   9.6119319974504835E-004  0.14671217411530782     
   9.6132649975888855E-004  0.14664419481608204     
   9.6145979977272874E-004  0.14657624701551689     
   9.6159309978656893E-004  0.14650833069901642     
   9.6172639980040913E-004  0.14644044585199226     
   9.6185969981424932E-004  0.14637259245986370     
   9.6199299982808952E-004  0.14630477050805482     
   9.6212629984192971E-004  0.14623697998199817     
   9.6225959985576990E-004  0.14616922086713202     
   9.6239289986961010E-004  0.14610149314890272     
   9.6252619988345029E-004  0.14603379681276102     
   9.6265949989729049E-004  0.14596613184416743     
   9.6279279991113068E-004  0.14589849822858555     
   9.6292609992497087E-004  0.14583089595148929     
   9.6305939993881107E-004  0.14576332499835823     
   9.6319269995265126E-004  0.14569578535467684     
   9.6332599996649146E-004  0.14562827700593758     
   9.6345929998033176E-004  0.14556079993764107     
   9.6359259999417195E-004  0.14549335413529219     
   9.6372590000801215E-004  0.14542593958440422     
   9.6385920002185234E-004  0.14535855627049682     
   9.6399250003569254E-004  0.14529120417909536     
   9.6412580004953273E-004  0.14522388329573313     
   9.6425910006337292E-004  0.14515659360594929     
   9.6439240007721312E-004  0.14508933509529046     
   9.6452570009105331E-004  0.14502210774930963     
   9.6465900010489351E-004  0.14495491155356671     
   9.6479230011873370E-004  0.14488774649362707     
   9.6492560013257389E-004  0.14482061255506493     
   9.6505890014641409E-004  0.14475350972345888     
   9.6519220016025428E-004  0.14468643798439557     
   9.6532550017409448E-004  0.14461939732346876     
   9.6545880018793467E-004  0.14455238772627801     
   9.6559210020177486E-004  0.14448540917842900     
   9.6572540021561506E-004  0.14441846166553504     
   9.6585870022945525E-004  0.14435154517321652     
   9.6599200024329545E-004  0.14428465968709914     
   9.6612530025713564E-004  0.14421780519281618     
   9.6625860027097583E-004  0.14415098167600807     
   9.6639190028481603E-004  0.14408418912231954     
   9.6652520029865622E-004  0.14401742751740523     
   9.6665850031249652E-004  0.14395069684692460     
   9.6679180032633672E-004  0.14388399709654287     
   9.6692510034017691E-004  0.14381732825193416     
   9.6705840035401711E-004  0.14375069029877757     
   9.6719170036785730E-004  0.14368408322275916     
   9.6732500038169749E-004  0.14361750700957257     
   9.6745830039553769E-004  0.14355096164491682     
   9.6759160040937788E-004  0.14348444711449798     
   9.6772490042321808E-004  0.14341796340402799     
   9.6785820043705827E-004  0.14335151049922884     
   9.6799150045089846E-004  0.14328508838582274     
   9.6812480046473866E-004  0.14321869704954501     
   9.6825810047857885E-004  0.14315233647613462     
   9.6839140049241905E-004  0.14308600665133725     
   9.6852470050625924E-004  0.14301970756090379     
   9.6865800052009943E-004  0.14295343919059544     
   9.6879130053393963E-004  0.14288720152617648     
   9.6892460054777982E-004  0.14282099455341965     
   9.6905790056162002E-004  0.14275481825810379     
   9.6919120057546021E-004  0.14268867262601370     
   9.6932450058930040E-004  0.14262255764294202     
   9.6945780060314060E-004  0.14255647329468724     
   9.6959110061698079E-004  0.14249041956705408     
   9.6972440063082099E-004  0.14242439644585472     
   9.6985770064466129E-004  0.14235840391690807     
   9.6999100065850148E-004  0.14229244196603708     
   9.7012430067234168E-004  0.14222651057907523     
   9.7025760068618187E-004  0.14216060974185971     
   9.7039090070002206E-004  0.14209473944023507     
   9.7052420071386226E-004  0.14202889966005180     
   9.7065750072770245E-004  0.14196309038716839     
   9.7079080074154265E-004  0.14189731160744942     
   9.7092410075538284E-004  0.14183156330676477     
   9.7105740076922303E-004  0.14176584547099258     
   9.7119070078306323E-004  0.14170015808601552     
   9.7132400079690342E-004  0.14163450113772544     
   9.7145730081074362E-004  0.14156887461201845     
   9.7159060082458381E-004  0.14150327849479877     
   9.7172390083842400E-004  0.14143771277197539     
   9.7185720085226420E-004  0.14137217742946587     
   9.7199050086610439E-004  0.14130667245319248     
   9.7212380087994459E-004  0.14124119782908481     
   9.7225710089378478E-004  0.14117575354307976     
   9.7239040090762497E-004  0.14111033958111940     
   9.7252370092146517E-004  0.14104495592915350     
   9.7265700093530536E-004  0.14097960257313694     
   9.7279030094914556E-004  0.14091427949903243     
   9.7292360096298575E-004  0.14084898669280810     
   9.7305690097682605E-004  0.14078372414043966     
   9.7319020099066625E-004  0.14071849182790852     
   9.7332350100450644E-004  0.14065328974120275     
   9.7345680101834664E-004  0.14058811786631761     
   9.7359010103218683E-004  0.14052297618925313     
   9.7372340104602702E-004  0.14045786469601787     
   9.7385670105986722E-004  0.14039278337262567     
   9.7399000107370741E-004  0.14032773220509745     
   9.7412330108754761E-004  0.14026271117946001     
   9.7425660110138780E-004  0.14019772028174682     
   9.7438990111522799E-004  0.14013275949799775     
   9.7452320112906819E-004  0.14006782881425958     
   9.7465650114290838E-004  0.14000292821658575     
   9.7478980115674858E-004  0.13993805769103448     
   9.7492310117058877E-004  0.13987321722367291     
   9.7505640118442896E-004  0.13980840680057266     
   9.7518970119826916E-004  0.13974362640781238     
   9.7532300121210935E-004  0.13967887603147741     
   9.7545630122594955E-004  0.13961415565766030     
   9.7558960123978974E-004  0.13954946527245829     
   9.7572290125362993E-004  0.13948480486197590     
   9.7585620126747013E-004  0.13942017441232460     
   9.7598950128131032E-004  0.13935557390962183     
   9.7612280129515052E-004  0.13929100333999112     
   9.7625610130899082E-004  0.13922646268956299     
   9.7638940132283101E-004  0.13916195194447395     
   9.7652270133667121E-004  0.13909747109086756     
   9.7665600135051151E-004  0.13903302011489307     
   9.7678930136435149E-004  0.13896859900270692     
   9.7692260137819190E-004  0.13890420774047083     
   9.7705590139203187E-004  0.13883984631435414     
   9.7718920140587207E-004  0.13877551471053265     
   9.7732250141971226E-004  0.13871121291518643     
   9.7745580143355246E-004  0.13864694091450433     
   9.7758910144739265E-004  0.13858269869468176     
   9.7772240146123284E-004  0.13851848624191768     
   9.7785570147507325E-004  0.13845430354242066     
   9.7798900148891345E-004  0.13839015058240428     
   9.7812230150275364E-004  0.13832602734808799     
   9.7825560151659384E-004  0.13826193382569887     
   9.7838890153043403E-004  0.13819787000146880     
   9.7852220154427422E-004  0.13813383586163808     
   9.7865550155811442E-004  0.13806983139245060     
   9.7878880157195461E-004  0.13800585658015968     
   9.7892210158579481E-004  0.13794191141102374     
   9.7905540159963500E-004  0.13787799587130675     
   9.7918870161347519E-004  0.13781410994727916     
   9.7932200162731539E-004  0.13775025362521962     
   9.7945530164115558E-004  0.13768642689141095     
   9.7958860165499578E-004  0.13762262973214387     
   9.7972190166883597E-004  0.13755886213371404     
   9.7985520168267616E-004  0.13749512408242542     
   9.7998850169651636E-004  0.13743141556458582     
   9.8012180171035655E-004  0.13736773656651149     
   9.8025510172419675E-004  0.13730408707452404     
   9.8038840173803694E-004  0.13724046707495224     
   9.8052170175187713E-004  0.13717687655412966     
   9.8065500176571733E-004  0.13711331549839792     
   9.8078830177955752E-004  0.13704978389410297     
   9.8092160179339772E-004  0.13698628172759886     
   9.8105490180723791E-004  0.13692280898524681     
   9.8118820182107810E-004  0.13685936565341097     
   9.8132150183491830E-004  0.13679595171846490     
   9.8145480184875849E-004  0.13673256716678672     
   9.8158810186259869E-004  0.13666921198476187     
   9.8172140187643888E-004  0.13660588615878172     
   9.8185470189027907E-004  0.13654258967524430     
   9.8198800190411927E-004  0.13647932252055289     
   9.8212130191795946E-004  0.13641608468111702     
   9.8225460193179966E-004  0.13635287614335551     
   9.8238790194563985E-004  0.13628969689368955     
   9.8252120195948004E-004  0.13622654691854905     
   9.8265450197332024E-004  0.13616342620436933     
   9.8278780198716043E-004  0.13610033473759184     
   9.8292110200100063E-004  0.13603727250466482     
   9.8305440201484082E-004  0.13597423949204265     
   9.8318770202868101E-004  0.13591123568618543     
   9.8332100204252121E-004  0.13584826107356010     
   9.8345430205636140E-004  0.13578531564064053     
   9.8358760207020160E-004  0.13572239937390551     
   9.8372090208404179E-004  0.13565951225984058     
   9.8385420209788198E-004  0.13559665428493822     
   9.8398750211172218E-004  0.13553382543569600     
   9.8412080212556237E-004  0.13547102569861844     
   9.8425410213940278E-004  0.13540825506021678     
   9.8438740215324298E-004  0.13534551350700760     
   9.8452070216708317E-004  0.13528280102551410     
   9.8465400218092337E-004  0.13522011760226582     
   9.8478730219476356E-004  0.13515746322379737     
   9.8492060220860375E-004  0.13509483787665252     
   9.8505390222244395E-004  0.13503224154737792     
   9.8518720223628414E-004  0.13496967422252892     
   9.8532050225012434E-004  0.13490713588866510     
   9.8545380226396453E-004  0.13484462653235446     
   9.8558710227780472E-004  0.13478214614016962     
   9.8572040229164492E-004  0.13471969469868927     
   9.8585370230548511E-004  0.13465727219449924     
   9.8598700231932531E-004  0.13459487861419162     
   9.8612030233316550E-004  0.13453251394436422     
   9.8625360234700569E-004  0.13447017817162066     
   9.8638690236084589E-004  0.13440787128257209     
   9.8652020237468608E-004  0.13434559326383408     
   9.8665350238852628E-004  0.13428334410203072     
   9.8678680240236647E-004  0.13422112378378911     
   9.8692010241620666E-004  0.13415893229574657     
   9.8705340243004686E-004  0.13409676962454234     
   9.8718670244388705E-004  0.13403463575682517     
   9.8732000245772725E-004  0.13397253067924902     
   9.8745330247156744E-004  0.13391045437847332     
   9.8758660248540763E-004  0.13384840684116389     
   9.8771990249924783E-004  0.13378638805399276     
   9.8785320251308802E-004  0.13372439800363944     
   9.8798650252692822E-004  0.13366243667678745     
   9.8811980254076841E-004  0.13360050406012836     
   9.8825310255460860E-004  0.13353860014035851     
   9.8838640256844880E-004  0.13347672490418111     
   9.8851970258228899E-004  0.13341487833830673     
   9.8865300259612919E-004  0.13335306042944817     
   9.8878630260996938E-004  0.13329127116432940     
   9.8891960262380957E-004  0.13322951052967713     
   9.8905290263764977E-004  0.13316777851222505     
   9.8918620265148996E-004  0.13310607509871350     
   9.8931950266533016E-004  0.13304440027588954     
   9.8945280267917035E-004  0.13298275403050375     
   9.8958610269301054E-004  0.13292113634931607     
   9.8971940270685074E-004  0.13285954721908999     
   9.8985270272069093E-004  0.13279798662659650     
   9.8998600273453113E-004  0.13273645455861291     
   9.9011930274837132E-004  0.13267495100192175     
   9.9025260276221151E-004  0.13261347594331266     
   9.9038590277605171E-004  0.13255202936958072     
   9.9051920278989190E-004  0.13249061126752670     
   9.9065250280373231E-004  0.13242922162395795     
   9.9078580281757251E-004  0.13236786042568913     
   9.9091910283141270E-004  0.13230652765953924     
   9.9105240284525289E-004  0.13224522331233474     
   9.9118570285909309E-004  0.13218394737090572     
   9.9131900287293328E-004  0.13212269982209160     
   9.9145230288677348E-004  0.13206148065273673     
   9.9158560290061367E-004  0.13200028984969073     
   9.9171890291445386E-004  0.13193912739981034     
   9.9185220292829406E-004  0.13187799328995709     
   9.9198550294213425E-004  0.13181688750699980     
   9.9211880295597445E-004  0.13175581003781339     
   9.9225210296981464E-004  0.13169476086927859     
   9.9238540298365483E-004  0.13163373998828098     
   9.9251870299749503E-004  0.13157274738171465     
   9.9265200301133522E-004  0.13151178303647751     
   9.9278530302517542E-004  0.13145084693947531     
   9.9291860303901561E-004  0.13138993907761837     
   9.9305190305285580E-004  0.13132905943782394     
   9.9318520306669600E-004  0.13126820800701572     
   9.9331850308053619E-004  0.13120738477212157     
   9.9345180309437639E-004  0.13114658972007723     
   9.9358510310821658E-004  0.13108582283782605     
   9.9371840312205677E-004  0.13102508411231181     
   9.9385170313589697E-004  0.13096437353049031     
   9.9398500314973716E-004  0.13090369107932034     
   9.9411830316357736E-004  0.13084303674576753     
   9.9425160317741755E-004  0.13078241051680314     
   9.9438490319125774E-004  0.13072181237940517     
   9.9451820320509794E-004  0.13066124232055640     
   9.9465150321893813E-004  0.13060070032724735     
   9.9478480323277833E-004  0.13054018638647280     
   9.9491810324661852E-004  0.13047970048523519     
   9.9505140326045871E-004  0.13041924261054175     
   9.9518470327429891E-004  0.13035881274940642     
   9.9531800328813910E-004  0.13029841088884847     
   9.9545130330197930E-004  0.13023803701589440     
   9.9558460331581949E-004  0.13017769111757577     
   9.9571790332965968E-004  0.13011737318092964     
   9.9585120334349988E-004  0.13005708319300069     
   9.9598450335734007E-004  0.12999682114083871     
   9.9611780337118027E-004  0.12993658701149818     
   9.9625110338502046E-004  0.12987638079204175     
   9.9638440339886065E-004  0.12981620246953768     
   9.9651770341270085E-004  0.12975605203105975     
   9.9665100342654104E-004  0.12969592946368638     
   9.9678430344038124E-004  0.12963583475450433     
   9.9691760345422143E-004  0.12957576789060568     
   9.9705090346806184E-004  0.12951572885908699     
   9.9718420348190204E-004  0.12945571764705277     
   9.9731750349574223E-004  0.12939573424161249     
   9.9745080350958242E-004  0.12933577862988171     
   9.9758410352342262E-004  0.12927585079898193     
   9.9771740353726281E-004  0.12921595073604072     
   9.9785070355110301E-004  0.12915607842819199     
   9.9798400356494320E-004  0.12909623386257532     
   9.9811730357878339E-004  0.12903641702633561     
   9.9825060359262359E-004  0.12897662790662459     
   9.9838390360646378E-004  0.12891686649059958     
   9.9851720362030398E-004  0.12885713276542321     
   9.9865050363414417E-004  0.12879742671826588     
   9.9878380364798436E-004  0.12873774833630222     
   9.9891710366182456E-004  0.12867809760671323     
   9.9905040367566475E-004  0.12861847451668632     
   9.9918370368950495E-004  0.12855887905341506     
   9.9931700370334514E-004  0.12849931120409755     
   9.9945030371718533E-004  0.12843977095593828     
   9.9958360373102553E-004  0.12838025829614877     
   9.9971690374486572E-004  0.12832077321194557     
   9.9985020375870592E-004  0.12826131569055219     
   9.9998350377254611E-004  0.12820188571919569     
   1.0001168037863863E-003  0.12814248328511207     
   1.0002501038002265E-003  0.12808310837554049     
   1.0003834038140667E-003  0.12802376097772752     
   1.0005167038279069E-003  0.12796444107892702     
   1.0006500038417471E-003  0.12790514866639482     
   1.0007833038555873E-003  0.12784588372739678     
   1.0009166038694275E-003  0.12778664624920122     
   1.0010499038832677E-003  0.12772743621908544     
   1.0011832038971079E-003  0.12766825362433037     
   1.0013165039109480E-003  0.12760909845222340     
   1.0014498039247882E-003  0.12754997069005919     
   1.0015831039386284E-003  0.12749087032513637     
   1.0017164039524686E-003  0.12743179734476062     
   1.0018497039663088E-003  0.12737275173624249     
   1.0019830039801490E-003  0.12731373348689975     
   1.0021163039939892E-003  0.12725474258405498     
   1.0022496040078294E-003  0.12719577901503737     
   1.0023829040216696E-003  0.12713684276718065     
   1.0025162040355098E-003  0.12707793382782653     
   1.0026495040493500E-003  0.12701905218432025     
   1.0027828040631902E-003  0.12696019782401580     
   1.0029161040770304E-003  0.12690137073427007     
   1.0030494040908706E-003  0.12684257090244688     
   1.0031827041047108E-003  0.12678379831591688     
   1.0033160041185510E-003  0.12672505296205588     
   1.0034493041323912E-003  0.12666633482824377     
   1.0035826041462316E-003  0.12660764390187013     
   1.0037159041600718E-003  0.12654898017032692     
   1.0038492041739120E-003  0.12649034362101391     
   1.0039825041877521E-003  0.12643173424133550     
   1.0041158042015923E-003  0.12637315201870250     
   1.0042491042154325E-003  0.12631459694053179     
   1.0043824042292727E-003  0.12625606899424535     
   1.0045157042431129E-003  0.12619756816727237     
   1.0046490042569531E-003  0.12613909444704652     
   1.0047823042707933E-003  0.12608064782100659     
   1.0049156042846335E-003  0.12602222827660001     
   1.0050489042984737E-003  0.12596383580127693     
   1.0051822043123139E-003  0.12590547038249617     
   1.0053155043261541E-003  0.12584713200771930     
   1.0054488043399943E-003  0.12578882066441679     
   1.0055821043538345E-003  0.12573053634006232     
   1.0057154043676747E-003  0.12567227902213687     
   1.0058487043815149E-003  0.12561404869812701     
   1.0059820043953551E-003  0.12555584535552447     
   1.0061153044091953E-003  0.12549766898182765     
   1.0062486044230354E-003  0.12543951956454044
[truncated: 395,116 more chars]
