# Supplementary material for: Design of high-temperature f-block molecular nanomagnets through the control of vibration-induced spin relaxation
Source: Chem Sci. 2019 Dec 2;11(6):1593–8. doi: 10.1039/c9sc03133b (PMC7025469; doi:10.1039/c9sc03133b)
Supplement: Supplementary file 3 [file SC-011-C9SC03133B-s003.zip › SI/Orbach-mag/rates.orbach30K.out]

 time(s) mag(dless)
   6.9999998686398612E-008   4.1401838112958567     
   8.9995333322197737E-008   4.1385408008972666     
   1.0999066795799686E-007   4.1368984487012925     
   1.2998600259379600E-007   4.1352567484347791     
   1.4998133722959511E-007   4.1336156996710365     
   1.6997667186539428E-007   4.1319753021468264     
   1.8997200650119339E-007   4.1303355556035770     
   2.0996734113699253E-007   4.1286964597829483     
   2.2996267577279164E-007   4.1270580144267068     
   2.4995801040859078E-007   4.1254202192767142     
   2.6995334504438994E-007   4.1237830740749457     
   2.8994867968018900E-007   4.1221465785634717     
   3.0994401431598817E-007   4.1205107324844681     
   3.2993934895178728E-007   4.1188755355802096     
   3.4993468358758644E-007   4.1172409875930782     
   3.6993001822338555E-007   4.1156070882655547     
   3.8992535285918467E-007   4.1139738373402217     
   4.0992068749498383E-007   4.1123412345597652     
   4.2991602213078294E-007   4.1107092796669722     
   4.4991135676658205E-007   4.1090779724047355     
   4.6990669140238122E-007   4.1074473125160482     
   4.8990202603818033E-007   4.1058172997439977     
   5.0989736067397939E-007   4.1041879338317866     
   5.2989269530977866E-007   4.1025592145227110     
   5.4988802994557772E-007   4.1009311415601690     
   5.6988336458137688E-007   4.0993037146876645     
   5.8987869921717594E-007   4.0976769336487999     
   6.0987403385297511E-007   4.0960507981872789     
   6.2986936848877427E-007   4.0944253080469117     
   6.4986470312457333E-007   4.0928004629716046     
   6.6986003776037250E-007   4.0911762627053676     
   6.8985537239617166E-007   4.0895527069923121     
   7.0985070703197072E-007   4.0879297955766543     
   7.2984604166776988E-007   4.0863075282027062     
   7.4984137630356905E-007   4.0846859046148847     
   7.6983671093936811E-007   4.0830649245577098     
   7.8983204557516727E-007   4.0814445877757946     
   8.0982738021096644E-007   4.0798248940138677     
   8.2982271484676550E-007   4.0782058430167432     
   8.4981804948256466E-007   4.0765874345293502     
   8.6981338411836383E-007   4.0749696682967089     
   8.8980871875416289E-007   4.0733525440639458     
   9.0980405338996205E-007   4.0717360615762903     
   9.2979938802576121E-007   4.0701202205790654     
   9.4979472266156027E-007   4.0685050208177014     
   9.6979005729735944E-007   4.0668904620377315     
   9.8978539193315871E-007   4.0652765439847816     
   1.0097807265689578E-006   4.0636632664045864     
   1.0297760612047568E-006   4.0620506290429752     
   1.0497713958405559E-006   4.0604386316458880     
   1.0697667304763552E-006   4.0588272739593538     
   1.0897620651121542E-006   4.0572165557295081     
   1.1097573997479533E-006   4.0556064767025868     
   1.1297527343837525E-006   4.0539970366249269     
   1.1497480690195516E-006   4.0523882352429661     
   1.1697434036553507E-006   4.0507800723032421     
   1.1897387382911499E-006   4.0491725475523941     
   1.2097340729269490E-006   4.0475656607371580     
   1.2297294075627481E-006   4.0459594116043780     
   1.2497247421985473E-006   4.0443537999009882     
   1.2697200768343464E-006   4.0427488253740345     
   1.2897154114701454E-006   4.0411444877706542     
   1.3097107461059447E-006   4.0395407868380895     
   1.3297060807417438E-006   4.0379377223236821     
   1.3497014153775428E-006   4.0363352939748713     
   1.3696967500133421E-006   4.0347335015392032     
   1.3896920846491412E-006   4.0331323447643177     
   1.4096874192849402E-006   4.0315318233979545     
   1.4296827539207395E-006   4.0299319371879605     
   1.4496780885565385E-006   4.0283326858822734     
   1.4696734231923376E-006   4.0267340692289393     
   1.4896687578281369E-006   4.0251360869760981     
   1.5096640924639359E-006   4.0235387388719959     
   1.5296594270997350E-006   4.0219420246649724     
   1.5496547617355343E-006   4.0203459441034664     
   1.5696500963713333E-006   4.0187504969360264     
   1.5896454310071324E-006   4.0171556829112900     
   1.6096407656429317E-006   4.0155615017779986     
   1.6296361002787307E-006   4.0139679532849941     
   1.6496314349145298E-006   4.0123750371812195     
   1.6696267695503290E-006   4.0107827532157110     
   1.6896221041861281E-006   4.0091911011376125     
   1.7096174388219272E-006   4.0076000806961636     
   1.7296127734577264E-006   4.0060096916407009     
   1.7496081080935255E-006   4.0044199337206638     
   1.7696034427293245E-006   4.0028308066855898     
   1.7895987773651238E-006   4.0012423102851198     
   1.8095941120009229E-006   3.9996544442689865     
   1.8295894466367219E-006   3.9980672083870288     
   1.8495847812725212E-006   3.9964806023891808     
   1.8695801159083203E-006   3.9948946260254767     
   1.8895754505441193E-006   3.9933092790460503     
   1.9095707851799188E-006   3.9917245612011372     
   1.9295661198157179E-006   3.9901404722410660     
   1.9495614544515169E-006   3.9885570119162708     
   1.9695567890873160E-006   3.9869741799772793     
   1.9895521237231150E-006   3.9853919761747223     
   2.0095474583589141E-006   3.9838104002593280     
   2.0295427929947132E-006   3.9822294519819232     
   2.0495381276305126E-006   3.9806491310934327     
   2.0695334622663117E-006   3.9790694373448838     
   2.0895287969021108E-006   3.9774903704873985     
   2.1095241315379098E-006   3.9759119302721992     
   2.1295194661737089E-006   3.9743341164506076     
   2.1495148008095079E-006   3.9727569287740434     
   2.1695101354453074E-006   3.9711803669940249     
   2.1895054700811065E-006   3.9696044308621690     
   2.2095008047169055E-006   3.9680291201301912     
   2.2294961393527046E-006   3.9664544345499064     
   2.2494914739885037E-006   3.9648803738732266     
   2.2694868086243027E-006   3.9633069378521641     
   2.2894821432601022E-006   3.9617341262388264     
   2.3094774778959013E-006   3.9601619387854243     
   2.3294728125317003E-006   3.9585903752442615     
   2.3494681471674994E-006   3.9570194353677426     
   2.3694634818032984E-006   3.9554491189083718     
   2.3894588164390975E-006   3.9538794256187484     
   2.4094541510748970E-006   3.9523103552515741     
   2.4294494857106960E-006   3.9507419075596446     
   2.4494448203464951E-006   3.9491740822958548     
   2.4694401549822941E-006   3.9476068792131986     
   2.4894354896180932E-006   3.9460402980647693     
   2.5094308242538923E-006   3.9444743386037535     
   2.5294261588896917E-006   3.9429090005834402     
   2.5494214935254908E-006   3.9413442837572146     
   2.5694168281612899E-006   3.9397801878785605     
   2.5894121627970889E-006   3.9382167127010583     
   2.6094074974328880E-006   3.9366538579783854     
   2.6294028320686870E-006   3.9350916234643210     
   2.6493981667044865E-006   3.9335300089127392     
   2.6693935013402856E-006   3.9319690140776093     
   2.6893888359760846E-006   3.9304086387130033     
   2.7093841706118837E-006   3.9288488825730874     
   2.7293795052476828E-006   3.9272897454121267     
   2.7493748398834818E-006   3.9257312269844848     
   2.7693701745192813E-006   3.9241733270446195     
   2.7893655091550804E-006   3.9226160453470871     
   2.8093608437908794E-006   3.9210593816465460     
   2.8293561784266785E-006   3.9195033356977449     
   2.8493515130624775E-006   3.9179479072555328     
   2.8693468476982766E-006   3.9163930960748599     
   2.8893421823340761E-006   3.9148389019107652     
   2.9093375169698751E-006   3.9132853245183941     
   2.9293328516056742E-006   3.9117323636529826     
   2.9493281862414733E-006   3.9101800190698657     
   2.9693235208772723E-006   3.9086282905244771     
   2.9893188555130714E-006   3.9070771777723459     
   3.0093141901488709E-006   3.9055266805690962     
   3.0293095247846699E-006   3.9039767986704570     
   3.0493048594204690E-006   3.9024275318322439     
   3.0693001940562680E-006   3.9008788798103735     
   3.0892955286920671E-006   3.8993308423608650     
   3.1092908633278661E-006   3.8977834192398246     
   3.1292861979636656E-006   3.8962366102034638     
   3.1492815325994647E-006   3.8946904150080845     
   3.1692768672352638E-006   3.8931448334100893     
   3.1892722018710628E-006   3.8915998651659756     
   3.2092675365068619E-006   3.8900555100323384     
   3.2292628711426609E-006   3.8885117677658676     
   3.2492582057784604E-006   3.8869686381233506     
   3.2692535404142595E-006   3.8854261208616752     
   3.2892488750500585E-006   3.8838842157378175     
   3.3092442096858576E-006   3.8823429225088582     
   3.3292395443216566E-006   3.8808022409319691     
   3.3492348789574557E-006   3.8792621707644201     
   3.3692302135932552E-006   3.8777227117635777     
   3.3892255482290542E-006   3.8761838636869048     
   3.4092208828648533E-006   3.8746456262919606     
   3.4292162175006524E-006   3.8731079993363986     
   3.4492115521364514E-006   3.8715709825779698     
   3.4692068867722505E-006   3.8700345757745240     
   3.4892022214080500E-006   3.8684987786840024     
   3.5091975560438490E-006   3.8669635910644446     
   3.5291928906796481E-006   3.8654290126739865     
   3.5491882253154471E-006   3.8638950432708592     
   3.5691835599512462E-006   3.8623616826133911     
   3.5891788945870453E-006   3.8608289304600052     
   3.6091742292228447E-006   3.8592967865692183     
   3.6291695638586438E-006   3.8577652506996478     
   3.6491648984944429E-006   3.8562343226100051     
   3.6691602331302419E-006   3.8547040020590959     
   3.6891555677660410E-006   3.8531742888058216     
   3.7091509024018400E-006   3.8516451826091802     
   3.7291462370376395E-006   3.8501166832282658     
   3.7491415716734386E-006   3.8485887904222680     
   3.7691369063092376E-006   3.8470615039504712     
   3.7891322409450367E-006   3.8455348235722551     
   3.8091275755808358E-006   3.8440087490470964     
   3.8291229102166352E-006   3.8424832801345659     
   3.8491182448524343E-006   3.8409584165943289     
   3.8691135794882334E-006   3.8394341581861502     
   3.8891089141240324E-006   3.8379105046698845     
   3.9091042487598315E-006   3.8363874558054869     
   3.9290995833956305E-006   3.8348650113530014     
   3.9490949180314296E-006   3.8333431710725758     
   3.9690902526672286E-006   3.8318219347244455     
   3.9890855873030277E-006   3.8303013020689449     
   4.0090809219388268E-006   3.8287812728665016     
   4.0290762565746267E-006   3.8272618468776405     
   4.0490715912104257E-006   3.8257430238629793     
   4.0690669258462248E-006   3.8242248035832320     
   4.0890622604820238E-006   3.8227071857992079     
   4.1090575951178229E-006   3.8211901702718096     
   4.1290529297536220E-006   3.8196737567620356     
   4.1490482643894210E-006   3.8181579450309795     
   4.1690435990252201E-006   3.8166427348398289     
   4.1890389336610191E-006   3.8151281259498666     
   4.2090342682968182E-006   3.8136141181224712     
   4.2290296029326173E-006   3.8121007111191143     
   4.2490249375684172E-006   3.8105879047013631     
   4.2690202722042162E-006   3.8090756986308789     
   4.2890156068400153E-006   3.8075640926694176     
   4.3090109414758143E-006   3.8060530865788307     
   4.3290062761116134E-006   3.8045426801210631     
   4.3490016107474125E-006   3.8030328730581537     
   4.3689969453832115E-006   3.8015236651522368     
   4.3889922800190106E-006   3.8000150561655408     
   4.4089876146548096E-006   3.7985070458603896     
   4.4289829492906087E-006   3.7969996339992003     
   4.4489782839264078E-006   3.7954928203444833     
   4.4689736185622068E-006   3.7939866046588451     
   4.4889689531980067E-006   3.7924809867049847     
   4.5089642878338058E-006   3.7909759662456972     
   4.5289596224696048E-006   3.7894715430438701     
   4.5489549571054039E-006   3.7879677168624859     
   4.5689502917412030E-006   3.7864644874646216     
   4.5889456263770020E-006   3.7849618546134480     
   4.6089409610128011E-006   3.7834598180722274     
   4.6289362956486001E-006   3.7819583776043189     
   4.6489316302843992E-006   3.7804575329731755     
   4.6689269649201982E-006   3.7789572839423431     
   4.6889222995559973E-006   3.7774576302754608     
   4.7089176341917964E-006   3.7759585717362629     
   4.7289129688275963E-006   3.7744601080885780     
   4.7489083034633953E-006   3.7729622390963256     
   4.7689036380991944E-006   3.7714649645235205     
   4.7888989727349934E-006   3.7699682841342730     
   4.8088943073707925E-006   3.7684721976927844     
   4.8288896420065916E-006   3.7669767049633500     
   4.8488849766423906E-006   3.7654818057103601     
   4.8688803112781897E-006   3.7639874996982958     
   4.8888756459139887E-006   3.7624937866917345     
   4.9088709805497878E-006   3.7610006664553470     
   4.9288663151855869E-006   3.7595081387538940     
   4.9488616498213859E-006   3.7580162033522329     
   4.9688569844571858E-006   3.7565248600153134     
   4.9888523190929849E-006   3.7550341085081795     
   5.0088476537287839E-006   3.7535439485959667     
   5.0288429883645830E-006   3.7520543800439032     
   5.0488383230003821E-006   3.7505654026173132     
   5.0688336576361811E-006   3.7490770160816123     
   5.0888289922719802E-006   3.7475892202023080     
   5.1088243269077792E-006   3.7461020147450039     
   5.1288196615435783E-006   3.7446153994753955     
   5.1488149961793774E-006   3.7431293741592677     
   5.1688103308151764E-006   3.7416439385625044     
   5.1888056654509755E-006   3.7401590924510772     
   5.2088010000867754E-006   3.7386748355910528     
   5.2287963347225744E-006   3.7371911677485929     
   5.2487916693583735E-006   3.7357080886899481     
   5.2687870039941726E-006   3.7342255981814625     
   5.2887823386299716E-006   3.7327436959895768     
   5.3087776732657707E-006   3.7312623818808177     
   5.3287730079015697E-006   3.7297816556218115     
   5.3487683425373688E-006   3.7283015169792715     
   5.3687636771731679E-006   3.7268219657200086     
   5.3887590118089669E-006   3.7253430016109190     
   5.4087543464447660E-006   3.7238646244190008     
   5.4287496810805650E-006   3.7223868339113393     
   5.4487450157163649E-006   3.7209096298551096     
   5.4687403503521640E-006   3.7194330120175856     
   5.4887356849879631E-006   3.7179569801661287     
   5.5087310196237621E-006   3.7164815340681931     
   5.5287263542595612E-006   3.7150066734913287     
   5.5487216888953602E-006   3.7135323982031743     
   5.5687170235311593E-006   3.7120587079714600     
   5.5887123581669583E-006   3.7105856025640147     
   5.6087076928027574E-006   3.7091130817487503     
   5.6287030274385565E-006   3.7076411452936777     
   5.6486983620743555E-006   3.7061697929668957     
   5.6686936967101546E-006   3.7046990245365974     
   5.6886890313459545E-006   3.7032288397710680     
   5.7086843659817535E-006   3.7017592384386839     
   5.7286797006175526E-006   3.7002902203079122     
   5.7486750352533517E-006   3.6988217851473157     
   5.7686703698891507E-006   3.6973539327255440     
   5.7886657045249498E-006   3.6958866628113420     
   5.8086610391607488E-006   3.6944199751735454     
   5.8286563737965479E-006   3.6929538695810824     
   5.8486517084323470E-006   3.6914883458029704     
   5.8686470430681460E-006   3.6900234036083215     
   5.8886423777039451E-006   3.6885590427663382     
   5.9086377123397441E-006   3.6870952630463143     
   5.9286330469755440E-006   3.6856320642176343     
   5.9486283816113431E-006   3.6841694460497765     
   5.9686237162471422E-006   3.6827074083123104     
   5.9886190508829412E-006   3.6812459507748936     
   6.0086143855187403E-006   3.6797850732072783     
   6.0286097201545393E-006   3.6783247753793082     
   6.0486050547903384E-006   3.6768650570609176     
   6.0686003894261375E-006   3.6754059180221321     
   6.0885957240619365E-006   3.6739473580330664     
   6.1085910586977356E-006   3.6724893768639295     
   6.1285863933335346E-006   3.6710319742850213     
   6.1485817279693337E-006   3.6695751500667306     
   6.1685770626051336E-006   3.6681189039795412     
   6.1885723972409327E-006   3.6666632357940223     
   6.2085677318767317E-006   3.6652081452808414     
   6.2285630665125308E-006   3.6637536322107485     
   6.2485584011483298E-006   3.6622996963545922     
   6.2685537357841289E-006   3.6608463374833096     
   6.2885490704199279E-006   3.6593935553679233     
   6.3085444050557270E-006   3.6579413497795583     
   6.3285397396915261E-006   3.6564897204894176     
   6.3485350743273251E-006   3.6550386672688053     
   6.3685304089631242E-006   3.6535881898891098     
   6.3885257435989232E-006   3.6521382881218134     
   6.4085210782347231E-006   3.6506889617384859     
   6.4285164128705222E-006   3.6492402105107939     
   6.4485117475063213E-006   3.6477920342104873     
   6.4685070821421203E-006   3.6463444326094123     
   6.4885024167779194E-006   3.6448974054795005     
   6.5084977514137184E-006   3.6434509525927807     
   6.5284930860495175E-006   3.6420050737213638     
   6.5484884206853166E-006   3.6405597686374591     
   6.5684837553211156E-006   3.6391150371133598     
   6.5884790899569147E-006   3.6376708789214569     
   6.6084744245927137E-006   3.6362272938342217     
   6.6284697592285128E-006   3.6347842816242260     
   6.6484650938643127E-006   3.6333418420641252     
   6.6684604285001118E-006   3.6318999749266667     
   6.6884557631359108E-006   3.6304586799846907     
   6.7084510977717099E-006   3.6290179570111212     
   6.7284464324075089E-006   3.6275778057789800     
   6.7484417670433080E-006   3.6261382260613728     
   6.7684371016791071E-006   3.6246992176314987     
   6.7884324363149061E-006   3.6232607802626466     
   6.8084277709507052E-006   3.6218229137281939     
   6.8284231055865042E-006   3.6203856178016101     
   6.8484184402223033E-006   3.6189488922564506     
   6.8684137748581023E-006   3.6175127368663653     
   6.8884091094939023E-006   3.6160771514050918     
   6.9084044441297013E-006   3.6146421356464558     
   6.9283997787655004E-006   3.6132076893643781     
   6.9483951134012994E-006   3.6117738123328618     
   6.9683904480370985E-006   3.6103405043260053     
   6.9883857826728975E-006   3.6089077651179955     
   7.0083811173086966E-006   3.6074755944831081     
   7.0283764519444957E-006   3.6060439921957075     
   7.0483717865802947E-006   3.6046129580302484     
   7.0683671212160938E-006   3.6031824917612787     
   7.0883624558518928E-006   3.6017525931634289     
   7.1083577904876919E-006   3.6003232620114227     
   7.1283531251234918E-006   3.5988944980800750     
   7.1483484597592909E-006   3.5974663011442880     
   7.1683437943950899E-006   3.5960386709790502     
   7.1883391290308890E-006   3.5946116073594445     
   7.2083344636666880E-006   3.5931851100606425     
   7.2283297983024871E-006   3.5917591788579002     
   7.2483251329382862E-006   3.5903338135265690     
   7.2683204675740852E-006   3.5889090138420863     
   7.2883158022098843E-006   3.5874847795799765     
   7.3083111368456833E-006   3.5860611105158569     
   7.3283064714814824E-006   3.5846380064254322     
   7.3483018061172815E-006   3.5832154670844973     
   7.3682971407530814E-006   3.5817934922689338     
   7.3882924753888804E-006   3.5803720817547142     
   7.4082878100246795E-006   3.5789512353178994     
   7.4282831446604785E-006   3.5775309527346386     
   7.4482784792962776E-006   3.5761112337811691     
   7.4682738139320767E-006   3.5746920782338210     
   7.4882691485678757E-006   3.5732734858690076     
   7.5082644832036748E-006   3.5718554564632354     
   7.5282598178394738E-006   3.5704379897930960     
   7.5482551524752729E-006   3.5690210856352733     
   7.5682504871110720E-006   3.5676047437665366     
   7.5882458217468710E-006   3.5661889639637461     
   7.6082411563826709E-006   3.5647737460038491     
   7.6282364910184700E-006   3.5633590896638836     
   7.6482318256542699E-006   3.5619449947209705     
   7.6682271602900681E-006   3.5605314609523275     
   7.6882224949258663E-006   3.5591184881352533     
   7.7082178295616662E-006   3.5577060760471384     
   7.7282131641974661E-006   3.5562942244654625     
   7.7482084988332643E-006   3.5548829331677929     
   7.7682038334690642E-006   3.5534722019317821     
   7.7881991681048624E-006   3.5520620305351747     
   7.8081945027406624E-006   3.5506524187558015     
   7.8281898373764606E-006   3.5492433663715821     
   7.8481851720122605E-006   3.5478348731605251     
   7.8681805066480587E-006   3.5464269389007272     
   7.8881758412838586E-006   3.5450195633703694     
   7.9081711759196568E-006   3.5436127463477254     
   7.9281665105554567E-006   3.5422064876111552     
   7.9481618451912549E-006   3.5408007869391058     
   7.9681571798270548E-006   3.5393956441101131     
   7.9881525144628547E-006   3.5379910589028012     
   8.0081478490986529E-006   3.5365870310958818     
   8.0281431837344528E-006   3.5351835604681550     
   8.0481385183702511E-006   3.5337806467985056     
   8.0681338530060510E-006   3.5323782898659104     
   8.0881291876418492E-006   3.5309764894494298     
   8.1081245222776491E-006   3.5295752453282168     
   8.1281198569134473E-006   3.5281745572815062     
   8.1481151915492472E-006   3.5267744250886262     
   8.1681105261850454E-006   3.5253748485289904     
   8.1881058608208453E-006   3.5239758273820962     
   8.2081011954566452E-006   3.5225773614275346     
   8.2280965300924434E-006   3.5211794504449796     
   8.2480918647282433E-006   3.5197820942141940     
   8.2680871993640416E-006   3.5183852925150294     
   8.2880825339998415E-006   3.5169890451274233     
   8.3080778686356397E-006   3.5155933518314000     
   8.3280732032714396E-006   3.5141982124070719     
   8.3480685379072378E-006   3.5128036266346410     
   8.3680638725430377E-006   3.5114095942943919     
   8.3880592071788359E-006   3.5100161151666982     
   8.4080545418146358E-006   3.5086231890320212     
   8.4280498764504357E-006   3.5072308156709116     
   8.4480452110862339E-006   3.5058389948640034     
   8.4680405457220338E-006   3.5044477263920193     
   8.4880358803578320E-006   3.5030570100357683     
   8.5080312149936320E-006   3.5016668455761470     
   8.5280265496294302E-006   3.5002772327941392     
   8.5480218842652301E-006   3.4988881714708162     
   8.5680172189010283E-006   3.4974996613873333     
   8.5880125535368282E-006   3.4961117023249351     
   8.6080078881726264E-006   3.4947242940649534     
   8.6280032228084263E-006   3.4933374363888050     
   8.6479985574442245E-006   3.4919511290779948     
   8.6679938920800244E-006   3.4905653719141148     
   8.6879892267158243E-006   3.4891801646788405     
   8.7079845613516225E-006   3.4877955071539395     
   8.7279798959874224E-006   3.4864113991212595     
   8.7479752306232207E-006   3.4850278403627413     
   8.7679705652590206E-006   3.4836448306604066     
   8.7879658998948188E-006   3.4822623697963664     
   8.8079612345306187E-006   3.4808804575528192     
   8.8279565691664169E-006   3.4794990937120476     
   8.8479519038022168E-006   3.4781182780564222     
   8.8679472384380150E-006   3.4767380103683982     
   8.8879425730738149E-006   3.4753582904305191     
   8.9079379077096148E-006   3.4739791180254151     
   8.9279332423454130E-006   3.4726004929357983     
   8.9479285769812129E-006   3.4712224149444721     
   8.9679239116170112E-006   3.4698448838343250     
   8.9879192462528111E-006   3.4684678993883282     
   9.0079145808886093E-006   3.4670914613895443     
   9.0279099155244092E-006   3.4657155696211177     
   9.0479052501602074E-006   3.4643402238662810     
   9.0679005847960073E-006   3.4629654239083520     
   9.0878959194318055E-006   3.4615911695307360     
   9.1078912540676054E-006   3.4602174605169211     
   9.1278865887034036E-006   3.4588442966504860     
   9.1478819233392035E-006   3.4574716777150885     
   9.1678772579750034E-006   3.4560996034944793     
   9.1878725926108016E-006   3.4547280737724915     
   9.2078679272466016E-006   3.4533570883330440     
   9.2278632618823998E-006   3.4519866469601435     
   9.2478585965181997E-006   3.4506167494378772     
   9.2678539311539979E-006   3.4492473955504250     
   9.2878492657897978E-006   3.4478785850820475     
   9.3078446004255960E-006   3.4465103178170922     
   9.3278399350613959E-006   3.4451425935399929     
   9.3478352696971941E-006   3.4437754120352686     
   9.3678306043329940E-006   3.4424087730875224     
   9.3878259389687939E-006   3.4410426764814455     
   9.4078212736045921E-006   3.4396771220018123     
   9.4278166082403920E-006   3.4383121094334856     
   9.4478119428761903E-006   3.4369476385614086     
   9.4678072775119902E-006   3.4355837091706145     
   9.4878026121477884E-006   3.4342203210462192     
   9.5077979467835883E-006   3.4328574739734239     
   9.5277932814193865E-006   3.4314951677375185     
   9.5477886160551864E-006   3.4301334021238725     
   9.5677839506909846E-006   3.4287721769179469     
   9.5877792853267845E-006   3.4274114919052803     
   9.6077746199625827E-006   3.4260513468715041     
   9.6277699545983826E-006   3.4246917416023290     
   9.6477652892341825E-006   3.4233326758835538     
   9.6677606238699808E-006   3.4219741495010618     
   9.6877559585057807E-006   3.4206161622408198     
   9.7077512931415789E-006   3.4192587138888828     
   9.7277466277773788E-006   3.4179018042313860     
   9.7477419624131770E-006   3.4165454330545542     
   9.7677372970489769E-006   3.4151896001446937     
   9.7877326316847751E-006   3.4138343052881965     
   9.8077279663205750E-006   3.4124795482715418     
   9.8277233009563732E-006   3.4111253288812886     
   9.8477186355921731E-006   3.4097716469040842     
   9.8677139702279730E-006   3.4084185021266604     
   9.8877093048637713E-006   3.4070658943358350     
   9.9077046394995712E-006   3.4057138233185040     
   9.9276999741353694E-006   3.4043622888616554     
   9.9476953087711693E-006   3.4030112907523593     
   9.9676906434069675E-006   3.4016608287777648     
   9.9876859780427674E-006   3.4003109027251166     
   1.0007681312678566E-005   3.3989615123817343     
   1.0027676647314366E-005   3.3976126575350261     
   1.0047671981950164E-005   3.3962643379724828     
   1.0067667316585964E-005   3.3949165534816812     
   1.0087662651221762E-005   3.3935693038502830     
   1.0107657985857562E-005   3.3922225888660291     
   1.0127653320493362E-005   3.3908764083167506     
   1.0147648655129160E-005   3.3895307619903603     
   1.0167643989764960E-005   3.3881856496748561     
   1.0187639324400758E-005   3.3868410711583183     
   1.0207634659036558E-005   3.3854970262289128     
   1.0227629993672356E-005   3.3841535146748876     
   1.0247625328308156E-005   3.3828105362845777     
   1.0267620662943954E-005   3.3814680908464005     
   1.0287615997579754E-005   3.3801261781488567     
   1.0307611332215552E-005   3.3787847979805337     
   1.0327606666851352E-005   3.3774439501300986     
   1.0347602001487152E-005   3.3761036343863045     
   1.0367597336122950E-005   3.3747638505379891     
   1.0387592670758750E-005   3.3734245983740734     
   1.0407588005394548E-005   3.3720858776835625     
   1.0427583340030348E-005   3.3707476882555434     
   1.0447578674666147E-005   3.3694100298791883     
   1.0467574009301946E-005   3.3680729023437537     
   1.0487569343937745E-005   3.3667363054385797     
   1.0507564678573545E-005   3.3654002389530846     
   1.0527560013209343E-005   3.3640647026767807     
   1.0547555347845143E-005   3.3627296963992532     
   1.0567550682480941E-005   3.3613952199101798     
   1.0587546017116741E-005   3.3600612729993129     
   1.0607541351752541E-005   3.3587278554564968     
   1.0627536686388339E-005   3.3573949670716536     
   1.0647532021024139E-005   3.3560626076347910     
   1.0667527355659937E-005   3.3547307769359986     
   1.0687522690295737E-005   3.3533994747654505     
   1.0707518024931535E-005   3.3520687009134051     
   1.0727513359567335E-005   3.3507384551702004     
   1.0747508694203133E-005   3.3494087373262609     
   1.0767504028838933E-005   3.3480795471720937     
   1.0787499363474731E-005   3.3467508844982885     
   1.0807494698110531E-005   3.3454227490955173     
   1.0827490032746331E-005   3.3440951407545367     
   1.0847485367382129E-005   3.3427680592661861     
   1.0867480702017929E-005   3.3414415044213865     
   1.0887476036653728E-005   3.3401154760111442     
   1.0907471371289527E-005   3.3387899738265459     
   1.0927466705925326E-005   3.3374649976587625     
   1.0947462040561126E-005   3.3361405472990486     
   1.0967457375196924E-005   3.3348166225387406     
   1.0987452709832724E-005   3.3334932231692562     
   1.1007448044468522E-005   3.3321703489821011     
   1.1027443379104322E-005   3.3308479997688556     
   1.1047438713740120E-005   3.3295261753211896     
   1.1067434048375920E-005   3.3282048754308544     
   1.1087429383011720E-005   3.3268840998896803     
   1.1107424717647518E-005   3.3255638484895851     
   1.1127420052283318E-005   3.3242441210225651     
   1.1147415386919116E-005   3.3229249172807021     
   1.1167410721554916E-005   3.3216062370561596     
   1.1187406056190714E-005   3.3202880801411814     
   1.1207401390826514E-005   3.3189704463280973     
   1.1227396725462312E-005   3.3176533354093163     
   1.1247392060098112E-005   3.3163367471773313     
   1.1267387394733911E-005   3.3150206814247198     
   1.1287382729369710E-005   3.3137051379441380     
   1.1307378064005510E-005   3.3123901165283240     
   1.1327373398641309E-005   3.3110756169701014     
   1.1347368733277108E-005   3.3097616390623750     
   1.1367364067912907E-005   3.3084481825981293     
   1.1387359402548707E-005   3.3071352473704350     
   1.1407354737184505E-005   3.3058228331724422     
   1.1427350071820305E-005   3.3045109397973822     
   1.1447345406456103E-005   3.3031995670385714     
   1.1467340741091903E-005   3.3018887146894058     
   1.1487336075727701E-005   3.3005783825433652     
   1.1507331410363501E-005   3.2992685703940108     
   1.1527326744999299E-005   3.2979592780349836     
   1.1547322079635099E-005   3.2966505052600090     
   1.1567317414270899E-005   3.2953422518628934     
   1.1587312748906697E-005   3.2940345176375274     
   1.1607308083542497E-005   3.2927273023778776     
   1.1627303418178295E-005   3.2914206058779967     
   1.1647298752814095E-005   3.2901144279320187     
   1.1667294087449893E-005   3.2888087683341607     
   1.1687289422085693E-005   3.2875036268787170     
   1.1707284756721492E-005   3.2861990033600668     
   1.1727280091357291E-005   3.2848948975726713     
   1.1747275425993090E-005   3.2835913093110731     
   1.1767270760628890E-005   3.2822882383698921     
   1.1787266095264689E-005   3.2809856845438352     
   1.1807261429900488E-005   3.2796836476276905     
   1.1827256764536288E-005   3.2783821274163225     
   1.1847252099172086E-005   3.2770811237046811     
   1.1867247433807886E-005   3.2757806362877973     
   1.1887242768443684E-005   3.2744806649607829     
   1.1907238103079484E-005   3.2731812095188317     
   1.1927233437715282E-005   3.2718822697572176     
   1.1947228772351082E-005   3.2705838454712954     
   1.1967224106986880E-005   3.2692859364565034     
   1.1987219441622680E-005   3.2679885425083581     
   1.2007214776258478E-005   3.2666916634224599     
   1.2027210110894278E-005   3.2653952989944890     
   1.2047205445530078E-005   3.2640994490202053     
   1.2067200780165876E-005   3.2628041132954548     
   1.2087196114801676E-005   3.2615092916161568     
   1.2107191449437474E-005   3.2602149837783174     
   1.2127186784073274E-005   3.2589211895780221     
   1.2147182118709073E-005   3.2576279088114379     
   1.2167177453344872E-005   3.2563351412748109     
   1.2187172787980671E-005   3.2550428867644703     
   1.2207168122616471E-005   3.2537511450768237     
   1.2227163457252269E-005   3.2524599160083620     
   1.2247158791888069E-005   3.2511691993556546     
   1.2267154126523869E-005   3.2498789949153544     
   1.2287149461159667E-005   3.2485893024841910     
   1.2307144795795467E-005   3.2473001218589768     
   1.2327140130431265E-005   3.2460114528366080     
   1.2347135465067065E-005   3.2447232952140546     
   1.2367130799702863E-005   3.2434356487883749     
   1.2387126134338663E-005   3.2421485133567010     
   1.2407121468974461E-005   3.2408618887162497     
   1.2427116803610261E-005   3.2395757746643152     
   1.2447112138246059E-005   3.2382901709982752     
   1.2467107472881859E-005   3.2370050775155859     
   1.2487102807517657E-005   3.2357204940137851     
   1.2507098142153457E-005   3.2344364202904896     
   1.2527093476789257E-005   3.2331528561433975     
   1.2547088811425055E-005   3.2318698013702858     
   1.2567084146060855E-005   3.2305872557690143     
   1.2587079480696654E-005   3.2293052191375207     
   1.2607074815332453E-005   3.2280236912738229     
   1.2627070149968252E-005   3.2267426719760213     
   1.2647065484604052E-005   3.2254621610422944     
   1.2667060819239850E-005   3.2241821582709003     
   1.2687056153875650E-005   3.2229026634601801     
   1.2707051488511448E-005   3.2216236764085511     
   1.2727046823147248E-005   3.2203451969145132     
   1.2747042157783048E-005   3.2190672247766452     
   1.2767037492418846E-005   3.2177897597936065     
   1.2787032827054646E-005   3.2165128017641358     
   1.2807028161690444E-005   3.2152363504870514     
   1.2827023496326244E-005   3.2139604057612536     
   1.2847018830962042E-005   3.2126849673857203     
   1.2867014165597842E-005   3.2114100351595081     
   1.2887009500233640E-005   3.2101356088817563     
   1.2907004834869440E-005   3.2088616883516838     
   1.2927000169505238E-005   3.2075882733685850     
   1.2946995504141038E-005   3.2063153637318380     
   1.2966990838776838E-005   3.2050429592409011     
   1.2986986173412636E-005   3.2037710596953088     
   1.3006981508048436E-005   3.2024996648946784     
   1.3026976842684235E-005   3.2012287746387020     
   1.3046972177320034E-005   3.1999583887271585     
   1.3066967511955833E-005   3.1986885069598996     
   1.3086962846591633E-005   3.1974191291368594     
   1.3106958181227431E-005   3.1961502550580514     
   1.3126953515863231E-005   3.1948818845235669     
   1.3146948850499029E-005   3.1936140173335796     
   1.3166944185134829E-005   3.1923466532883387     
   1.3186939519770627E-005   3.1910797921881757     
   1.3206934854406427E-005   3.1898134338335002     
   1.3226930189042227E-005   3.1885475780247985     
   1.3246925523678025E-005   3.1872822245626424     
   1.3266920858313825E-005   3.1860173732476760     
   1.3286916192949623E-005   3.1847530238806265     
   1.3306911527585423E-005   3.1834891762622997     
   1.3326906862221221E-005   3.1822258301935804     
   1.3346902196857021E-005   3.1809629854754298     
   1.3366897531492819E-005   3.1797006419088918     
   1.3386892866128619E-005   3.1784387992950878     
   1.3406888200764417E-005   3.1771774574352163     
   1.3426883535400217E-005   3.1759166161305581     
   1.3446878870036017E-005   3.1746562751824712     
   1.3466874204671815E-005   3.1733964343923913     
   1.3486869539307615E-005   3.1721370935618340     
   1.3506864873943414E-005   3.1708782524923964     
   1.3526860208579214E-005   3.1696199109857477     
   1.3546855543215012E-005   3.1683620688436411     
   1.3566850877850812E-005   3.1671047258679077     
   1.3586846212486610E-005   3.1658478818604561     
   1.3606841547122410E-005   3.1645915366232749     
   1.3626836881758208E-005   3.1633356899584291     
   1.3646832216394008E-005   3.1620803416680658     
   1.3666827551029806E-005   3.1608254915544052     
   1.3686822885665606E-005   3.1595711394197501     
   1.3706818220301406E-005   3.1583172850664822     
   1.3726813554937204E-005   3.1570639282970587     
   1.3746808889573004E-005   3.1558110689140184     
   1.3766804224208802E-005   3.1545587067199765     
   1.3786799558844602E-005   3.1533068415176246     
   1.3806794893480400E-005   3.1520554731097370     
   1.3826790228116200E-005   3.1508046012991637     
   1.3846785562751998E-005   3.1495542258888327     
   1.3866780897387798E-005   3.1483043466817513     
   1.3886776232023597E-005   3.1470549634810046     
   1.3906771566659396E-005   3.1458060760897553     
   1.3926766901295196E-005   3.1445576843112448     
   1.3946762235930995E-005   3.1433097879487932     
   1.3966757570566795E-005   3.1420623868057964     
   1.3986752905202593E-005   3.1408154806857316     
   1.4006748239838393E-005   3.1395690693921510     
   1.4026743574474191E-005   3.1383231527286863     
   1.4046738909109991E-005   3.1370777304990467     
   1.4066734243745789E-005   3.1358328025070192     
   1.4086729578381589E-005   3.1345883685564693     
   1.4106724913017387E-005   3.1333444284513412     
   1.4126720247653187E-005   3.1321009819956513     
   1.4146715582288985E-005   3.1308580289935035     
   1.4166710916924785E-005   3.1296155692490699     
   1.4186706251560585E-005   3.1283736025666062     
   1.4206701586196383E-005   3.1271321287504446     
   1.4226696920832183E-005   3.1258911476049920     
   1.4246692255467981E-005   3.1246506589347374     
   1.4266687590103781E-005   3.1234106625442446     
   1.4286682924739579E-005   3.1221711582381562     
   1.4306678259375379E-005   3.1209321458211901     
   1.4326673594011178E-005   3.1196936250981451     
   1.4346668928646977E-005   3.1184555958738946     
   1.4366664263282776E-005   3.1172180579533917     
   1.4386659597918576E-005   3.1159810111416650     
   1.4406654932554375E-005   3.1147444552438208     
   1.4426650267190174E-005   3.1135083900650438     
   1.4446645601825974E-005   3.1122728154105945     
   1.4466640936461772E-005   3.1110377310858124     
   1.4486636271097572E-005   3.1098031368961130     
   1.4506631605733370E-005   3.1085690326469906     
   1.4526626940369170E-005   3.1073354181440132     
   1.4546622275004968E-005   3.1061022931928308     
   1.4566617609640768E-005   3.1048696575991661     
   1.4586612944276566E-005   3.1036375111688215     
   1.4606608278912366E-005   3.1024058537076753     
   1.4626603613548164E-005   3.1011746850216850     
   1.4646598948183964E-005   3.0999440049168814     
   1.4666594282819764E-005   3.0987138131993746     
   1.4686589617455562E-005   3.0974841096753520     
   1.4706584952091362E-005   3.0962548941510768     
   1.4726580286727160E-005   3.0950261664328904     
   1.4746575621362960E-005   3.0937979263272091     
   1.4766570955998759E-005   3.0925701736405267     
   1.4786566290634558E-005   3.0913429081794161     
   1.4806561625270357E-005   3.0901161297505229     
   1.4826556959906157E-005   3.0888898381605725     
   1.4846552294541955E-005   3.0876640332163658     
   1.4866547629177755E-005   3.0864387147247818     
   1.4886542963813555E-005   3.0852138824927735     
   1.4906538298449353E-005   3.0839895363273717     
   1.4926533633085153E-005   3.0827656760356867     
   1.4946528967720951E-005   3.0815423014248995     
   1.4966524302356751E-005   3.0803194123022744     
   1.4986519636992549E-005   3.0790970084751432     
   1.5006514971628349E-005   3.0778750897509251     
   1.5026510306264147E-005   3.0766536559371094     
   1.5046505640899947E-005   3.0754327068412581     
   1.5066500975535745E-005   3.0742122422710185     
   1.5086496310171545E-005   3.0729922620341075     
   1.5106491644807343E-005   3.0717727659383232     
   1.5126486979443143E-005   3.0705537537915348     
   1.5146482314078943E-005   3.0693352254016921     
   1.5166477648714741E-005   3.0681171805768166     
   1.5186472983350541E-005   3.0668996191250129     
   1.5206468317986340E-005   3.0656825408544535     
   1.5226463652622139E-005   3.0644659455733949     
   1.5246458987257938E-005   3.0632498330901616     
   1.5266454321893738E-005   3.0620342032131629     
   1.5286449656529536E-005   3.0608190557508763     
   1.5306444991165334E-005   3.0596043905118600     
   1.5326440325801132E-005   3.0583902073047469     
   1.5346435660436934E-005   3.0571765059382465     
   1.5366430995072732E-005   3.0559632862211417     
   1.5386426329708534E-005   3.0547505479622954     
   1.5406421664344332E-005   3.0535382909706419     
   1.5426416998980130E-005   3.0523265150551944     
   1.5446412333615928E-005   3.0511152200250420     
   1.5466407668251730E-005   3.0499044056893467     
   1.5486403002887528E-005   3.0486940718573492     
   1.5506398337523326E-005   3.0474842183383637     
   1.5526393672159124E-005   3.0462748449417822     
   1.5546389006794926E-005   3.0450659514770706     
   1.5566384341430724E-005   3.0438575377537735     
   1.5586379676066523E-005   3.0426496035815052     
   1.5606375010702324E-005   3.0414421487699603     
   1.5626370345338122E-005   3.0402351731289090     
   1.5646365679973921E-005   3.0390286764681935     
   1.5666361014609719E-005   3.0378226585977353     
   1.5686356349245520E-005   3.0366171193275289     
   1.5706351683881319E-005   3.0354120584676436     
   1.5726347018517117E-005   3.0342074758282291     
   1.5746342353152915E-005   3.0330033712195021     
   1.5766337687788717E-005   3.0317997444517633     
   1.5786333022424515E-005   3.0305965953353819     
   1.5806328357060313E-005   3.0293939236808067     
   1.5826323691696111E-005   3.0281917292985607     
   1.5846319026331913E-005   3.0269900119992399     
   1.5866314360967711E-005   3.0257887715935161     
   1.5886309695603509E-005   3.0245880078921399     
   1.5906305030239311E-005   3.0233877207059332     
   1.5926300364875109E-005   3.0221879098457936     
   1.5946295699510907E-005   3.0209885751226944     
   1.5966291034146705E-005   3.0197897163476850     
   1.5986286368782507E-005   3.0185913333318872     
   1.6006281703418305E-005   3.0173934258864987     
   1.6026277038054104E-005   3.0161959938227949     
   1.6046272372689902E-005   3.0149990369521213     
   1.6066267707325703E-005   3.0138025550859004     
   1.6086263041961502E-005   3.0126065480356319     
   1.6106258376597300E-005   3.0114110156128868     
   1.6126253711233101E-005   3.0102159576293137     
   1.6146249045868900E-005   3.0090213738966316     
   1.6166244380504698E-005   3.0078272642266408     
   1.6186239715140496E-005   3.0066336284312096     
   1.6206235049776298E-005   3.0054404663222858     
   1.6226230384412096E-005   3.0042477777118894     
   1.6246225719047894E-005   3.0030555624121167     
   1.6266221053683692E-005   3.0018638202351360     
   1.6286216388319494E-005   3.0006725509931913     
   1.6306211722955292E-005   2.9994817544986030     
   1.6326207057591090E-005   2.9982914305637647     
   1.6346202392226892E-005   2.9971015790011424     
   1.6366197726862690E-005   2.9959121996232785     
   1.6386193061498488E-005   2.9947232922427909     
   1.6406188396134286E-005   2.9935348566723698     
   1.6426183730770088E-005   2.9923468927247803     
   1.6446179065405886E-005   2.9911594002128625     
   1.6466174400041684E-005   2.9899723789495289     
   1.6486169734677483E-005   2.9887858287477713     
   1.6506165069313284E-005   2.9875997494206472     
   1.6526160403949083E-005   2.9864141407812954     
   1.6546155738584881E-005   2.9852290026429271     
   1.6566151073220682E-005   2.9840443348188268     
   1.6586146407856481E-005   2.9828601371223531     
   1.6606141742492279E-005   2.9816764093669375     
   1.6626137077128077E-005   2.9804931513660891     
   1.6646132411763879E-005   2.9793103629333877     
   1.6666127746399677E-005   2.9781280438824900     
   1.6686123081035475E-005   2.9769461940271227     
   1.6706118415671273E-005   2.9757648131810894     
   1.6726113750307075E-005   2.9745839011582671     
   1.6746109084942873E-005   2.9734034577726072     
   1.6766104419578671E-005   2.9722234828381318     
   1.6786099754214473E-005   2.9710439761689420     
   1.6806095088850271E-005   2.9698649375792074     
   1.6826090423486069E-005   2.9686863668831749     
   1.6846085758121867E-005   2.9675082638951640     
   1.6866081092757669E-005   2.9663306284295676     
   1.6886076427393467E-005   2.9651534603008525     
   1.6906071762029265E-005   2.9639767593235593     
   1.6926067096665064E-005   2.9628005253123022     
   1.6946062431300865E-005   2.9616247580817681     
   1.6966057765936664E-005   2.9604494574467188     
   1.6986053100572462E-005   2.9592746232219889     
   1.7006048435208260E-005   2.9581002552224844     
   1.7026043769844062E-005   2.9569263532631904     
   1.7046039104479860E-005   2.9557529171591606     
   1.7066034439115658E-005   2.9545799467255232     
   1.7086029773751460E-005   2.9534074417774798     
   1.7106025108387258E-005   2.9522354021303054     
   1.7126020443023056E-005   2.9510638275993486     
   1.7146015777658854E-005   2.9498927180000316     
   1.7166011112294656E-005   2.9487220731478483     
   1.7186006446930454E-005   2.9475518928583671     
   1.7206001781566252E-005   2.9463821769472305     
   1.7225997116202050E-005   2.9452129252301527     
   1.7245992450837852E-005   2.9440441375229196     
   1.7265987785473650E-005   2.9428758136413942     
   1.7285983120109448E-005   2.9417079534015085     
   1.7305978454745250E-005   2.9405405566192697     
   1.7325973789381048E-005   2.9393736231107597     
   1.7345969124016846E-005   2.9382071526921290     
   1.7365964458652645E-005   2.9370411451796050     
   1.7385959793288446E-005   2.9358756003894850     
   1.7405955127924244E-005   2.9347105181381408     
   1.7425950462560043E-005   2.9335458982420182     
   1.7445945797195841E-005   2.9323817405176342     
   1.7465941131831643E-005   2.9312180447815774     
   1.7485936466467441E-005   2.9300548108505140     
   1.7505931801103239E-005   2.9288920385411772     
   1.7525927135739041E-005   2.9277297276703744     
   1.7545922470374839E-005   2.9265678780549904     
   1.7565917805010637E-005   2.9254064895119756     
   1.7585913139646435E-005   2.9242455618583589     
   1.7605908474282237E-005   2.9230850949112384     
   1.7625903808918035E-005   2.9219250884877845     
   1.7645899143553833E-005   2.9207655424052441     
   1.7665894478189631E-005   2.9196064564809321     
   1.7685889812825433E-005   2.9184478305322377     
   1.7705885147461231E-005   2.9172896643766233     
   1.7725880482097029E-005   2.9161319578316229     
   1.7745875816732831E-005   2.9149747107148420     
   1.7765871151368629E-005   2.9138179228439611     
   1.7785866486004427E-005   2.9126615940367313     
   1.7805861820640226E-005   2.9115057241109752     
   1.7825857155276027E-005   2.9103503128845891     
   1.7845852489911825E-005   2.9091953601755423     
   1.7865847824547624E-005   2.9080408658018730     
   1.7885843159183422E-005   2.9068868295816950     
   1.7905838493819224E-005   2.9057332513331944     
   1.7925833828455022E-005   2.9045801308746260     
   1.7945829163090820E-005   2.9034274680243199     
   1.7965824497726618E-005   2.9022752626006776     
   1.7985819832362420E-005   2.9011235144221725     
   1.8005815166998218E-005   2.8999722233073486     
   1.8025810501634016E-005   2.8988213890748238     
   1.8045805836269818E-005   2.8976710115432871     
   1.8065801170905616E-005   2.8965210905314995     
   1.8085796505541414E-005   2.8953716258582962     
   1.8105791840177212E-005   2.8942226173425802     
   1.8125787174813014E-005   2.8930740648033293     
   1.8145782509448812E-005   2.8919259680595912     
   1.8165777844084610E-005   2.8907783269304876     
   1.8185773178720409E-005   2.8896311412352107     
   1.8205768513356210E-005   2.8884844107930228     
   1.8225763847992008E-005   2.8873381354232639     
   1.8245759182627807E-005   2.8861923149453359     
   1.8265754517263608E-005   2.8850469491787214     
   1.8285749851899406E-005   2.8839020379429718     
   1.8305745186535205E-005   2.8827575810577080     
   1.8325740521171003E-005   2.8816135783426247     
   1.8345735855806804E-005   2.8804700296174865     
   1.8365731190442603E-005   2.8793269347021320     
   1.8385726525078401E-005   2.8781842934164676     
   1.8405721859714199E-005   2.8770421055804758     
   1.8425717194350001E-005   2.8759003710142057     
   1.8445712528985799E-005   2.8747590895377821     
   1.8465707863621597E-005   2.8736182609713992     
   1.8485703198257399E-005   2.8724778851353210     
   1.8505698532893197E-005   2.8713379618498864     
   1.8525693867528995E-005   2.8701984909355018     
   1.8545689202164793E-005   2.8690594722126477     
   1.8565684536800595E-005   2.8679209055018755     
   1.8585679871436393E-005   2.8667827906238066     
   1.8605675206072191E-005   2.8656451273991332     
   1.8625670540707990E-005   2.8645079156486206     
   1.8645665875343791E-005   2.8633711551931049     
   1.8665661209979589E-005   2.8622348458534921     
   1.8685656544615388E-005   2.8610989874507591     
   1.8705651879251189E-005   2.8599635798059544     
   1.8725647213886987E-005   2.8588286227401993     
   1.8745642548522786E-005   2.8576941160746836     
   1.8765637883158584E-005   2.8565600596306688     
   1.8785633217794385E-005   2.8554264532294868     
   1.8805628552430184E-005   2.8542932966925418     
   1.8825623887065982E-005   2.8531605898413086     
   1.8845619221701780E-005   2.8520283324973330     
   1.8865614556337582E-005   2.8508965244822275     
   1.8885609890973380E-005   2.8497651656176850     
   1.8905605225609178E-005   2.8486342557254551     
   1.8925600560244976E-005   2.8475037946273742     
   1.8945595894880778E-005   2.8463737821453345     
   1.8965591229516576E-005   2.8452442181013105     
   1.8985586564152374E-005   2.8441151023173390     
   1.9005581898788176E-005   2.8429864346155345     
   1.9025577233423974E-005   2.8418582148180764     
   1.9045572568059772E-005   2.8407304427472164     
   1.9065567902695571E-005   2.8396031182252774     
   1.9085563237331372E-005   2.8384762410746545     
   1.9105558571967170E-005   2.8373498111178086     
   1.9125553906602969E-005   2.8362238281772747     
   1.9145549241238767E-005   2.8350982920756587     
   1.9165544575874568E-005   2.8339732026356339     
   1.9185539910510367E-005   2.8328485596799466     
   1.9205535245146165E-005   2.8317243630314111     
   1.9225530579781966E-005   2.8306006125129146     
   1.9245525914417765E-005   2.8294773079474136     
   1.9265521249053563E-005   2.8283544491579327     
   1.9285516583689361E-005   2.8272320359675711     
   1.9305511918325163E-005   2.8261100681994948     
   1.9325507252960961E-005   2.8249885456769390     
   1.9345502587596759E-005   2.8238674682232143     
   1.9365497922232557E-005   2.8227468356616945     
   1.9385493256868359E-005   2.8216266478158296     
   1.9405488591504157E-005   2.8205069045091364     
   1.9425483926139955E-005   2.8193876055652027     
   1.9445479260775757E-005   2.8182687508076851     
   1.9465474595411555E-005   2.8171503400603131     
   1.9485469930047353E-005   2.8160323731468822     
   1.9505465264683152E-005   2.8149148498912600     
   1.9525460599318953E-005   2.8137977701173851     
   1.9545455933954751E-005   2.8126811336492636     
   1.9565451268590550E-005   2.8115649403109733     
   1.9585446603226348E-005   2.8104491899266604     
   1.9605441937862149E-005   2.8093338823205416     
   1.9625437272497948E-005   2.8082190173169037     
   1.9645432607133746E-005   2.8071045947401028     
   1.9665427941769547E-005   2.8059906144145637     
   1.9685423276405346E-005   2.8048770761647837     
   1.9705418611041144E-005   2.8037639798153258     
   1.9725413945676942E-005   2.8026513251908263     
   1.9745409280312744E-005   2.8015391121159907     
   1.9765404614948542E-005   2.8004273404155891     
   1.9785399949584340E-005   2.7993160099144694     
   1.9805395284220138E-005   2.7982051204375398     
   1.9825390618855940E-005   2.7970946718097873     
   1.9845385953491738E-005   2.7959846638562627     
   1.9865381288127536E-005   2.7948750964020839     
   1.9885376622763335E-005   2.7937659692724464     
   1.9905371957399136E-005   2.7926572822926072     
   1.9925367292034934E-005   2.7915490352878973     
   1.9945362626670733E-005   2.7904412280837136     
   1.9965357961306534E-005   2.7893338605055269     
   1.9985353295942332E-005   2.7882269323788722     
   2.0005348630578131E-005   2.7871204435293579     
   2.0025343965213929E-005   2.7860143937826591     
   2.0045339299849730E-005   2.7849087829645183     
   2.0065334634485529E-005   2.7838036109007529     
   2.0085329969121327E-005   2.7826988774172436     
   2.0105325303757125E-005   2.7815945823399471     
   2.0125320638392927E-005   2.7804907254948783     
   2.0145315973028725E-005   2.7793873067081321     
   2.0165311307664523E-005   2.7782843258058683     
   2.0185306642300325E-005   2.7771817826143121     
   2.0205301976936123E-005   2.7760796769597635     
   2.0225297311571921E-005   2.7749780086685880     
   2.0245292646207719E-005   2.7738767775672208     
   2.0265287980843521E-005   2.7727759834821661     
   2.0285283315479319E-005   2.7716756262399973     
   2.0305278650115117E-005   2.7705757056673543     
   2.0325273984750916E-005   2.7694762215909496     
   2.0345269319386717E-005   2.7683771738375627     
   2.0365264654022515E-005   2.7672785622340403     
   2.0385259988658314E-005   2.7661803866072994     
   2.0405255323294115E-005   2.7650826467843261     
   2.0425250657929913E-005   2.7639853425921754     
   2.0445245992565712E-005   2.7628884738579682     
   2.0465241327201510E-005   2.7617920404088978     
   2.0485236661837311E-005   2.7606960420722215     
   2.0505231996473110E-005   2.7596004786752699     
   2.0525227331108908E-005   2.7585053500454406     
   2.0545222665744706E-005   2.7574106560101965     
   2.0565218000380508E-005   2.7563163963970738     
   2.0585213335016306E-005   2.7552225710336748     
   2.0605208669652104E-005   2.7541291797476695     
   2.0625204004287906E-005   2.7530362223667968     
   2.0645199338923704E-005   2.7519436987188661     
   2.0665194673559502E-005   2.7508516086317520     
   2.0685190008195300E-005   2.7497599519333988     
   2.0705185342831102E-005   2.7486687284518196     
   2.0725180677466900E-005   2.7475779380150938     
   2.0745176012102698E-005   2.7464875804513720     
   2.0765171346738497E-005   2.7453976555888717     
   2.0785166681374298E-005   2.7443081632558761     
   2.0805162016010096E-005   2.7432191032807411     
   2.0825157350645895E-005   2.7421304754918867     
   2.0845152685281693E-005   2.7410422797178025     
   2.0865148019917494E-005   2.7399545157870473     
   2.0885143354553293E-005   2.7388671835282481     
   2.0905138689189091E-005   2.7377802827700948     
   2.0925134023824892E-005   2.7366938133413519     
   2.0945129358460691E-005   2.7356077750708492     
   2.0965124693096489E-005   2.7345221677874854     
   2.0985120027732287E-005   2.7334369913202230     
   2.1005115362368089E-005   2.7323522454980966     
   2.1025110697003887E-005   2.7312679301502101     
   2.1045106031639685E-005   2.7301840451057302     
   2.1065101366275483E-005   2.7291005901938932     
   2.1085096700911285E-005   2.7280175652440053     
   2.1105092035547083E-005   2.7269349700854395     
   2.1125087370182881E-005   2.7258528045476331     
   2.1145082704818683E-005   2.7247710684600968     
   2.1165078039454481E-005   2.7236897616524045     
   2.1185073374090279E-005   2.7226088839541998     
   2.1205068708726078E-005   2.7215284351951952     
   2.1225064043361879E-005   2.7204484152051656     
   2.1245059377997677E-005   2.7193688238139591     
   2.1265054712633476E-005   2.7182896608514886     
   2.1285050047269274E-005   2.7172109261477346     
   2.1305045381905075E-005   2.7161326195327451     
   2.1325040716540874E-005   2.7150547408366372     
   2.1345036051176672E-005   2.7139772898895940     
   2.1365031385812473E-005   2.7129002665218649     
   2.1385026720448272E-005   2.7118236705637684     
   2.1405022055084070E-005   2.7107475018456899     
   2.1425017389719868E-005   2.7096717601980824     
   2.1445012724355670E-005   2.7085964454514655     
   2.1465008058991468E-005   2.7075215574364266     
   2.1485003393627266E-005   2.7064470959836187     
   2.1504998728263064E-005   2.7053730609237645     
   2.1524994062898866E-005   2.7042994520876533     
   2.1544989397534664E-005   2.7032262693061404     
   2.1564984732170462E-005   2.7021535124101494     
   2.1584980066806264E-005   2.7010811812306685     
   2.1604975401442062E-005   2.7000092755987568     
   2.1624970736077860E-005   2.6989377953455387     
   2.1644966070713659E-005   2.6978667403022047     
   2.1664961405349460E-005   2.6967961103000118     
   2.1684956739985258E-005   2.6957259051702880     
   2.1704952074621057E-005   2.6946561247444238     
   2.1724947409256855E-005   2.6935867688538790     
   2.1744942743892656E-005   2.6925178373301768     
   2.1764938078528455E-005   2.6914493300049140     
   2.1784933413164253E-005   2.6903812467097485     
   2.1804928747800054E-005   2.6893135872764078     
   2.1824924082435853E-005   2.6882463515366819     
   2.1844919417071651E-005   2.6871795393224347     
   2.1864914751707449E-005   2.6861131504655904     
   2.1884910086343251E-005   2.6850471847981430     
   2.1904905420979049E-005   2.6839816421521530     
   2.1924900755614847E-005   2.6829165223597475     
   2.1944896090250645E-005   2.6818518252531183     
   2.1964891424886447E-005   2.6807875506645260     
   2.1984886759522245E-005   2.6797236984262973     
   2.2004882094158043E-005   2.6786602683708272     
   2.2024877428793841E-005   2.6775972603305722     
   2.2044872763429643E-005   2.6765346741380585     
   2.2064868098065441E-005   2.6754725096258807     
   2.2084863432701240E-005   2.6744107666266954     
   2.2104858767337041E-005   2.6733494449732311     
   2.2124854101972839E-005   2.6722885444982771     
   2.2144849436608638E-005   2.6712280650346907     
   2.2164844771244436E-005   2.6701680064153974     
   2.2184840105880237E-005   2.6691083684733887     
   2.2204835440516036E-005   2.6680491510417217     
   2.2224830775151834E-005   2.6669903539535187     
   2.2244826109787632E-005   2.6659319770419692     
   2.2264821444423434E-005   2.6648740201403283     
   2.2284816779059232E-005   2.6638164830819200     
   2.2304812113695030E-005   2.6627593657001301     
   2.2324807448330832E-005   2.6617026678284126     
   2.2344802782966630E-005   2.6606463893002892     
   2.2364798117602428E-005   2.6595905299493445     
   2.2384793452238226E-005   2.6585350896092339     
   2.2404788786874028E-005   2.6574800681136721     
   2.2424784121509826E-005   2.6564254652964450     
   2.2444779456145624E-005   2.6553712809914032     
   2.2464774790781422E-005   2.6543175150324632     
   2.2484770125417224E-005   2.6532641672536044     
   2.2504765460053022E-005   2.6522112374888782     
   2.2524760794688821E-005   2.6511587255723970     
   2.2544756129324622E-005   2.6501066313383390     
   2.2564751463960420E-005   2.6490549546209521     
   2.2584746798596219E-005   2.6480036952545478     
   2.2604742133232017E-005   2.6469528530735005     
   2.2624737467867818E-005   2.6459024279122541     
   2.2644732802503617E-005   2.6448524196053183     
   2.2664728137139415E-005   2.6438028279872654     
   2.2684723471775213E-005   2.6427536528927367     
   2.2704718806411015E-005   2.6417048941564354     
   2.2724714141046813E-005   2.6406565516131351     
   2.2744709475682611E-005   2.6396086250976709     
   2.2764704810318413E-005   2.6385611144449457     
   2.2784700144954211E-005   2.6375140194899256     
   2.2804695479590009E-005   2.6364673400676448     
   2.2824690814225807E-005   2.6354210760132020     
   2.2844686148861609E-005   2.6343752271617609     
   2.2864681483497407E-005   2.6333297933485516     
   2.2884676818133205E-005   2.6322847744088675     
   2.2904672152769003E-005   2.6312401701780690     
   2.2924667487404805E-005   2.6301959804915840     
   2.2944662822040603E-005   2.6291522051848997     
   2.2964658156676401E-005   2.6281088440935743     
   2.2984653491312200E-005   2.6270658970532290     
   2.3004648825948001E-005   2.6260233638995509     
   2.3024644160583800E-005   2.6249812444682910     
   2.3044639495219598E-005   2.6239395385952653     
   2.3064634829855399E-005   2.6228982461163577     
   2.3084630164491198E-005   2.6218573668675154     
   2.3104625499126996E-005   2.6208169006847495     
   2.3124620833762794E-005   2.6197768474041387     
   2.3144616168398596E-005   2.6187372068618235     
   2.3164611503034394E-005   2.6176979788940145     
   2.3184606837670192E-005   2.6166591633369816     
   2.3204602172305990E-005   2.6156207600270651     
   2.3224597506941792E-005   2.6145827688006631     
   2.3244592841577590E-005   2.6135451894942472     
   2.3264588176213388E-005   2.6125080219443477     
   2.3284583510849190E-005   2.6114712659875607     
   2.3304578845484988E-005   2.6104349214605511     
   2.3324574180120786E-005   2.6093989882000419     
   2.3344569514756584E-005   2.6083634660428299     
   2.3364564849392386E-005   2.6073283548257673     
   2.3384560184028184E-005   2.6062936543857762     
   2.3404555518663982E-005   2.6052593645598412     
   2.3424550853299781E-005   2.6042254851850157     
   2.3444546187935582E-005   2.6031920160984128     
   2.3464541522571381E-005   2.6021589571372132     
   2.3484536857207179E-005   2.6011263081386611     
   2.3504532191842980E-005   2.6000940689400647     
   2.3524527526478779E-005   2.5990622393787994     
   2.3544522861114577E-005   2.5980308192923012     
   2.3564518195750375E-005   2.5969998085180750     
   2.3584513530386177E-005   2.5959692068936855     
   2.3604508865021975E-005   2.5949390142567665     
   2.3624504199657773E-005   2.5939092304450129     
   2.3644499534293571E-005   2.5928798552961840     
   2.3664494868929373E-005   2.5918508886481066     
   2.3684490203565171E-005   2.5908223303386699     
   2.3704485538200969E-005   2.5897941802058262     
   2.3724480872836771E-005   2.5887664380875939     
   2.3744476207472569E-005   2.5877391038220545     
   2.3764471542108367E-005   2.5867121772473540     
   2.3784466876744165E-005   2.5856856582017049     
   2.3804462211379967E-005   2.5846595465233793     
   2.3824457546015765E-005   2.5836338420507192     
   2.3844452880651563E-005   2.5826085446221252     
   2.3864448215287362E-005   2.5815836540760668     
   2.3884443549923163E-005   2.5805591702510728     
   2.3904438884558961E-005   2.5795350929857404     
   2.3924434219194760E-005   2.5785114221187286     
   2.3944429553830558E-005   2.5774881574887596     
   2.3964424888466360E-005   2.5764652989346235     
   2.3984420223102158E-005   2.5754428462951702     
   2.4004415557737956E-005   2.5744207994093160     
   2.4024410892373758E-005   2.5733991581160383     
   2.4044406227009556E-005   2.5723779222543817     
   2.4064401561645354E-005   2.5713570916634545     
   2.4084396896281152E-005   2.5703366661824258     
   2.4104392230916954E-005   2.5693166456505314     
   2.4124387565552752E-005   2.5682970299070691     
   2.4144382900188550E-005   2.5672778187914020     
   2.4164378234824348E-005   2.5662590121429560     
   2.4184373569460150E-005   2.5652406098012213     
   2.4204368904095948E-005   2.5642226116057505     
   2.4224364238731746E-005   2.5632050173961614     
   2.4244359573367548E-005   2.5621878270121350     
   2.4264354908003346E-005   2.5611710402934151     
   2.4284350242639144E-005   2.5601546570798130     
   2.4304345577274943E-005   2.5591386772111950     
   2.4324340911910744E-005   2.5581231005274994     
   2.4344336246546542E-005   2.5571079268687256     
   2.4364331581182341E-005   2.5560931560749336     
   2.4384326915818139E-005   2.5550787879862504     
   2.4404322250453941E-005   2.5540648224428653     
   2.4424317585089739E-005   2.5530512592850294     
   2.4444312919725537E-005   2.5520380983530613     
   2.4464308254361339E-005   2.5510253394873370     
   2.4484303588997137E-005   2.5500129825283020     
   2.4504298923632935E-005   2.5490010273164607     
   2.4524294258268733E-005   2.5479894736923829     
   2.4544289592904535E-005   2.5469783214967023     
   2.4564284927540333E-005   2.5459675705701112     
   2.4584280262176131E-005   2.5449572207533726     
   2.4604275596811929E-005   2.5439472718873071     
   2.4624270931447731E-005   2.5429377238127984     
   2.4644266266083529E-005   2.5419285763707973     
   2.4664261600719327E-005   2.5409198294023154     
   2.4684256935355129E-005   2.5399114827484239     
   2.4704252269990927E-005   2.5389035362502663     
   2.4724247604626725E-005   2.5378959897490398     
   2.4744242939262524E-005   2.5368888430860084     
   2.4764238273898325E-005   2.5358820961025001     
   2.4784233608534123E-005   2.5348757486399043     
   2.4804228943169922E-005   2.5338698005396729     
   2.4824224277805720E-005   2.5328642516433226     
   2.4844219612441522E-005   2.5318591017924321     
   2.4864214947077320E-005   2.5308543508286410     
   2.4884210281713118E-005   2.5298499985936549     
   2.4904205616348916E-005   2.5288460449292418     
   2.4924200950984718E-005   2.5278424896772314     
   2.4944196285620516E-005   2.5268393326795144     
   2.4964191620256314E-005   2.5258365737780482     
   2.4984186954892116E-005   2.5248342128148500     
   2.5004182289527914E-005   2.5238322496320005     
   2.5024177624163712E-005   2.5228306840716441     
   2.5044172958799510E-005   2.5218295159759854     
   2.5064168293435312E-005   2.5208287451872944     
   2.5084163628071110E-005   2.5198283715479031     
   2.5104158962706908E-005   2.5188283949002042     
   2.5124154297342707E-005   2.5178288150866539     
   2.5144149631978508E-005   2.5168296319497712     
   2.5164144966614306E-005   2.5158308453321396     
   2.5184140301250105E-005   2.5148324550764003     
   2.5204135635885906E-005   2.5138344610252608     
   2.5224130970521704E-005   2.5128368630214895     
   2.5244126305157503E-005   2.5118396609079197     
   2.5264121639793301E-005   2.5108428545274437     
   2.5284116974429102E-005   2.5098464437230152     
   2.5304112309064901E-005   2.5088504283376554     
   2.5324107643700699E-005   2.5078548082144438     
   2.5344102978336497E-005   2.5068595831965235     
   2.5364098312972299E-005   2.5058647531270992     
   2.5384093647608097E-005   2.5048703178494383     
   2.5404088982243895E-005   2.5038762772068699     
   2.5424084316879697E-005   2.5028826310427865     
   2.5444079651515495E-005   2.5018893792006414     
   2.5464074986151293E-005   2.5008965215239507     
   2.5484070320787091E-005   2.4999040578562917     
   2.5504065655422893E-005   2.4989119880413062     
   2.5524060990058691E-005   2.4979203119226945     
   2.5544056324694489E-005   2.4969290293442215     
   2.5564051659330288E-005   2.4959381401497143     
   2.5584046993966089E-005   2.4949476441830591     
   2.5604042328601887E-005   2.4939575412882085     
   2.5624037663237686E-005   2.4929678313091714     
   2.5644032997873487E-005   2.4919785140900252     
   2.5664028332509285E-005   2.4909895894749035     
   2.5684023667145084E-005   2.4900010573080045     
   2.5704019001780882E-005   2.4890129174335871     
   2.5724014336416683E-005   2.4880251696959759     
   2.5744009671052482E-005   2.4870378139395473     
   2.5764005005688280E-005   2.4860508500087537     
   2.5784000340324078E-005   2.4850642777480960     
   2.5803995674959880E-005   2.4840780970021457     
   2.5823991009595678E-005   2.4830923076155313     
   2.5843986344231476E-005   2.4821069094329453     
   2.5863981678867278E-005   2.4811219022991398     
   2.5883977013503076E-005   2.4801372860589317     
   2.5903972348138874E-005   2.4791530605571950     
   2.5923967682774672E-005   2.4781692256388697     
   2.5943963017410474E-005   2.4771857811489530     
   2.5963958352046272E-005   2.4762027269325095     
   2.5983953686682070E-005   2.4752200628346572     
   2.6003949021317869E-005   2.4742377887005849     
   2.6023944355953670E-005   2.4732559043755344     
   2.6043939690589468E-005   2.4722744097048146     
   2.6063935025225267E-005   2.4712933045337926     
   2.6083930359861065E-005   2.4703125887078987     
   2.6103925694496866E-005   2.4693322620726232     
   2.6123921029132665E-005   2.4683523244735186     
   2.6143916363768463E-005   2.4673727757561994     
   2.6163911698404264E-005   2.4663936157663375     
   2.6183907033040063E-005   2.4654148443496742     
   2.6203902367675861E-005   2.4644364613520020     
   2.6223897702311659E-005   2.4634584666191817     
   2.6243893036947461E-005   2.4624808599971311     
   2.6263888371583259E-005   2.4615036413318347     
   2.6283883706219057E-005   2.4605268104693292     
   2.6303879040854855E-005   2.4595503672557220     
   2.6323874375490657E-005   2.4585743115371748     
   2.6343869710126455E-005   2.4575986431599146     
   2.6363865044762253E-005   2.4566233619702240     
   2.6383860379398055E-005   2.4556484678144543     
   2.6403855714033853E-005   2.4546739605390120     
   2.6423851048669651E-005   2.4536998399903669     
   2.6443846383305450E-005   2.4527261060150454     
   2.6463841717941251E-005   2.4517527584596444     
   2.6483837052577049E-005   2.4507797971708105     
   2.6503832387212848E-005   2.4498072219952589     
   2.6523827721848646E-005   2.4488350327797632     
   2.6543823056484447E-005   2.4478632293711557     
   2.6563818391120246E-005   2.4468918116163350     
   2.6583813725756044E-005   2.4459207793622526     
   2.6603809060391845E-005   2.4449501324559280     
   2.6623804395027644E-005   2.4439798707444385     
   2.6643799729663442E-005   2.4430099940749206     
   2.6663795064299240E-005   2.4420405022945744     
   2.6683790398935042E-005   2.4410713952506575     
   2.6703785733570840E-005   2.4401026727904913     
   2.6723781068206638E-005   2.4391343347614565     
   2.6743776402842436E-005   2.4381663810109915     
   2.6763771737478238E-005   2.4371988113865988     
   2.6783767072114036E-005   2.4362316257358443     
   2.6803762406749834E-005   2.4352648239063459     
   2.6823757741385636E-005   2.4342984057457886     
   2.6843753076021434E-005   2.4333323711019164     
   2.6863748410657232E-005   2.4323667198225327     
   2.6883743745293031E-005   2.4314014517555007     
   2.6903739079928832E-005   2.4304365667487464     
   2.6923734414564630E-005   2.4294720646502546     
   2.6943729749200429E-005   2.4285079453080702     
   2.6963725083836227E-005   2.4275442085703003     
   2.6983720418472028E-005   2.4265808542851088     
   2.7003715753107827E-005   2.4256178823007231     
   2.7023711087743625E-005   2.4246552924654301     
   2.7043706422379423E-005   2.4236930846275762     
   2.7063701757015225E-005   2.4227312586355669     
   2.7083697091651023E-005   2.4217698143378703     
   2.7103692426286821E-005   2.4208087515830146     
   2.7123687760922623E-005   2.4198480702195848     
   2.7143683095558421E-005   2.4188877700962297     
   2.7163678430194219E-005   2.4179278510616555     
   2.7183673764830017E-005   2.4169683129646313     
   2.7203669099465819E-005   2.4160091556539820     
   2.7223664434101617E-005   2.4150503789785982     
   2.7243659768737415E-005   2.4140919827874256     
   2.7263655103373214E-005   2.4131339669294714     
   2.7283650438009015E-005   2.4121763312538027     
   2.7303645772644813E-005   2.4112190756095484     
   2.7323641107280612E-005   2.4102621998458931     
   2.7343636441916413E-005   2.4093057038120844     
   2.7363631776552211E-005   2.4083495873574310     
   2.7383627111188010E-005   2.4073938503312959     
   2.7403622445823808E-005   2.4064384925831099     
   2.7423617780459609E-005   2.4054835139623547     
   2.7443613115095408E-005   2.4045289143185786     
   2.7463608449731206E-005   2.4035746935013855     
   2.7483603784367004E-005   2.4026208513604419     
   2.7503599119002806E-005   2.4016673877454724     
   2.7523594453638604E-005   2.4007143025062612     
   2.7543589788274402E-005   2.3997615954926519     
   2.7563585122910204E-005   2.3988092665545491     
   2.7583580457546002E-005   2.3978573155419158     
   2.7603575792181800E-005   2.3969057423047739     
   2.7623571126817598E-005   2.3959545466932064     
   2.7643566461453400E-005   2.3950037285573549     
   2.7663561796089198E-005   2.3940532877474210     
   2.7683557130724996E-005   2.3931032241136654     
   2.7703552465360795E-005   2.3921535375064074     
   2.7723547799996596E-005   2.3912042277760275     
   2.7743543134632394E-005   2.3902552947729641     
   2.7763538469268193E-005   2.3893067383477153     
   2.7783533803903994E-005   2.3883585583508382     
   2.7803529138539792E-005   2.3874107546329513     
   2.7823524473175591E-005   2.3864633270447295     
   2.7843519807811389E-005   2.3855162754369084     
   2.7863515142447190E-005   2.3845695996602836     
   2.7883510477082989E-005   2.3836232995657065     
   2.7903505811718787E-005   2.3826773750040937     
   2.7923501146354585E-005   2.3817318258264146     
   2.7943496480990387E-005   2.3807866518837009     
   2.7963491815626185E-005   2.3798418530270440     
   2.7983487150261983E-005   2.3788974291075942     
   2.8003482484897781E-005   2.3779533799765580     
   2.8023477819533583E-005   2.3770097054852037     
   2.8043473154169381E-005   2.3760664054848597     
   2.8063468488805179E-005   2.3751234798269096     
   2.8083463823440981E-005   2.3741809283627990     
   2.8103459158076779E-005   2.3732387509440316     
   2.8123454492712577E-005   2.3722969474221705     
   2.8143449827348376E-005   2.3713555176488357     
   2.8163445161984177E-005   2.3704144614757081     
   2.8183440496619975E-005   2.3694737787545281     
   2.8203435831255774E-005   2.3685334693370921     
   2.8223431165891572E-005   2.3675935330752584     
   2.8243426500527373E-005   2.3666539698209408     
   2.8263421835163172E-005   2.3657147794261162     
   2.8283417169798970E-005   2.3647759617428163     
   2.8303412504434771E-005   2.3638375166231329     
   2.8323407839070570E-005   2.3628994439192152     
   2.8343403173706368E-005   2.3619617434832767     
   2.8363398508342166E-005   2.3610244151675808     
   2.8383393842977968E-005   2.3600874588244571     
   2.8403389177613766E-005   2.3591508743062892     
   2.8423384512249564E-005   2.3582146614655213     
   2.8443379846885362E-005   2.3572788201546553     
   2.8463375181521164E-005   2.3563433502262523     
   2.8483370516156962E-005   2.3554082515329315     
   2.8503365850792760E-005   2.3544735239273704     
   2.8523361185428562E-005   2.3535391672623063     
   2.8543356520064360E-005   2.3526051813905329     
   2.8563351854700158E-005   2.3516715661649035     
   2.8583347189335957E-005   2.3507383214383299     
   2.8603342523971758E-005   2.3498054470637810     
   2.8623337858607556E-005   2.3488729428942872     
   2.8643333193243355E-005   2.3479408087829334     
   2.8663328527879153E-005   2.3470090445828649     
   2.8683323862514954E-005   2.3460776501472851     
   2.8703319197150753E-005   2.3451466253294533     
   2.8723314531786551E-005   2.3442159699826925     
   2.8743309866422352E-005   2.3432856839603788     
   2.8763305201058151E-005   2.3423557671159485     
   2.8783300535693949E-005   2.3414262193028952     
   2.8803295870329747E-005   2.3404970403747720     
   2.8823291204965549E-005   2.3395682301851877     
   2.8843286539601347E-005   2.3386397885878139     
   2.8863281874237145E-005   2.3377117154363747     
   2.8883277208872943E-005   2.3367840105846565     
   2.8903272543508745E-005   2.3358566738864992     
   2.8923267878144543E-005   2.3349297051958064     
   2.8943263212780341E-005   2.3340031043665350     
   2.8963258547416139E-005   2.3330768712527030     
   2.8983253882051941E-005   2.3321510057083841     
   2.9003249216687739E-005   2.3312255075877104     
   2.9023244551323538E-005   2.3303003767448729     
   2.9043239885959339E-005   2.3293756130341188     
   2.9063235220595137E-005   2.3284512163097562     
   2.9083230555230936E-005   2.3275271864261478     
   2.9103225889866734E-005   2.3266035232377140     
   2.9123221224502535E-005   2.3256802265989358     
   2.9143216559138334E-005   2.3247572963643512     
   2.9163211893774132E-005   2.3238347323885522     
   2.9183207228409930E-005   2.3229125345261949     
   2.9203202563045732E-005   2.3219907026319864     
   2.9223197897681530E-005   2.3210692365606973     
   2.9243193232317328E-005   2.3201481361671510     
   2.9263188566953130E-005   2.3192274013062315     
   2.9283183901588928E-005   2.3183070318328802     
   2.9303179236224726E-005   2.3173870276020949     
   2.9323174570860524E-005   2.3164673884689320     
   2.9343169905496326E-005   2.3155481142885033     
   2.9363165240132124E-005   2.3146292049159820     
   2.9383160574767922E-005   2.3137106602065947     
   2.9403155909403720E-005   2.3127924800156285     
   2.9423151244039522E-005   2.3118746641984256     
   2.9443146578675320E-005   2.3109572126103881     
   2.9463141913311119E-005   2.3100401251069718     
   2.9483137247946920E-005   2.3091234015436943     
   2.9503132582582718E-005   2.3082070417761273     
   2.9523127917218517E-005   2.3072910456599010     
   2.9543123251854315E-005   2.3063754130507026     
   2.9563118586490116E-005   2.3054601438042770     
   2.9583113921125915E-005   2.3045452377764253     
   2.9603109255761713E-005   2.3036306948230090     
   2.9623104590397511E-005   2.3027165147999415     
   2.9643099925033313E-005   2.3018026975631978     
   2.9663095259669111E-005   2.3008892429688088     
   2.9683090594304909E-005   2.2999761508728604     
   2.9703085928940711E-005   2.2990634211314984     
   2.9723081263576509E-005   2.2981510536009280     
   2.9743076598212307E-005   2.2972390481374036     
   2.9763071932848105E-005   2.2963274045972417     
   2.9783067267483907E-005   2.2954161228368184     
   2.9803062602119705E-005   2.2945052027125610     
   2.9823057936755503E-005   2.2935946440809589     
   2.9843053271391301E-005   2.2926844467985545     
   2.9863048606027103E-005   2.2917746107219497     
   2.9883043940662901E-005   2.2908651357078016     
   2.9903039275298699E-005   2.2899560216128245     
   2.9923034609934501E-005   2.2890472682937908     
   2.9943029944570299E-005   2.2881388756075296     
   2.9963025279206098E-005   2.2872308434109248     
   2.9983020613841896E-005   2.2863231715609191     
   3.0003015948477697E-005   2.2854158599145111     
   3.0023011283113496E-005   2.2845089083287564     
   3.0043006617749294E-005   2.2836023166607671     
   3.0063001952385092E-005   2.2826960847677138     
   3.0082997287020894E-005   2.2817902125068201     
   3.0102992621656692E-005   2.2808846997353691     
   3.0122987956292490E-005   2.2799795463107002     
   3.0142983290928288E-005   2.2790747520902088     
   3.0162978625564090E-005   2.2781703169313472     
   3.0182973960199888E-005   2.2772662406916222     
   3.0202969294835686E-005   2.2763625232286033     
   3.0222964629471488E-005   2.2754591643999076     
   3.0242959964107286E-005   2.2745561640632164     
   3.0262955298743084E-005   2.2736535220762639     
   3.0282950633378882E-005   2.2727512382968409     
   3.0302945968014684E-005   2.2718493125827957     
   3.0322941302650482E-005   2.2709477447920317     
   3.0342936637286280E-005   2.2700465347825105     
   3.0362931971922079E-005   2.2691456824122485     
   3.0382927306557880E-005   2.2682451875393177     
   3.0402922641193679E-005   2.2673450500218491     
   3.0422917975829477E-005   2.2664452697180284     
   3.0442913310465278E-005   2.2655458464860971     
   3.0462908645101077E-005   2.2646467801843539     
   3.0482903979736875E-005   2.2637480706711526     
   3.0502899314372673E-005   2.2628497178049063     
   3.0522894649008471E-005   2.2619517214440799     
   3.0542889983644269E-005   2.2610540814471971     
   3.0562885318280068E-005   2.2601567976728361     
   3.0582880652915866E-005   2.2592598699796360     
   3.0602875987551671E-005   2.2583632982262842     
   3.0622871322187469E-005   2.2574670822715306     
   3.0642866656823267E-005   2.2565712219741769     
   3.0662861991459065E-005   2.2556757171930859     
   3.0682857326094864E-005   2.2547805677871713     
   3.0702852660730669E-005   2.2538857736154037     
   3.0722847995366467E-005   2.2529913345368140     
   3.0742843330002265E-005   2.2520972504104830     
   3.0762838664638063E-005   2.2512035210955514     
   3.0782833999273861E-005   2.2503101464512132     
   3.0802829333909660E-005   2.2494171263367226     
   3.0822824668545458E-005   2.2485244606113852     
   3.0842820003181256E-005   2.2476321491345623     
   3.0862815337817061E-005   2.2467401917656749     
   3.0882810672452859E-005   2.2458485883641974     
   3.0902806007088658E-005   2.2449573387896593     
   3.0922801341724456E-005   2.2440664429016470     
   3.0942796676360254E-005   2.2431759005598026     
   3.0962792010996052E-005   2.2422857116238237     
   3.0982787345631850E-005   2.2413958759534647     
   3.1002782680267655E-005   2.2405063934085310     
   3.1022778014903454E-005   2.2396172638488898     
   3.1042773349539252E-005   2.2387284871344608     
   3.1062768684175050E-005   2.2378400631252195     
   3.1082764018810848E-005   2.2369519916811971     
   3.1102759353446646E-005   2.2360642726624800     
   3.1122754688082445E-005   2.2351769059292130     
   3.1142750022718250E-005   2.2342898913415894     
   3.1162745357354048E-005   2.2334032287598662     
   3.1182740691989846E-005   2.2325169180443512     
   3.1202736026625644E-005   2.2316309590554075     
   3.1222731361261442E-005   2.2307453516534572     
   3.1242726695897241E-005   2.2298600956989736     
   3.1262722030533039E-005   2.2289751910524860     
   3.1282717365168837E-005   2.2280906375745824     
   3.1302712699804642E-005   2.2272064351259018     
   3.1322708034440440E-005   2.2263225835671432     
   3.1342703369076239E-005   2.2254390827590567     
   3.1362698703712037E-005   2.2245559325624482     
   3.1382694038347835E-005   2.2236731328381807     
   3.1402689372983633E-005   2.2227906834471725     
   3.1422684707619431E-005   2.2219085842503938     
   3.1442680042255236E-005   2.2210268351088769     
   3.1462675376891035E-005   2.2201454358836989     
   3.1482670711526833E-005   2.2192643864360013     
   3.1502666046162631E-005   2.2183836866269777     
   3.1522661380798429E-005   2.2175033363178729     
   3.1542656715434227E-005   2.2166233353699947     
   3.1562652050070026E-005   2.2157436836446975     
   3.1582647384705824E-005   2.2148643810033959     
   3.1602642719341629E-005   2.2139854273075597     
   3.1622638053977427E-005   2.2131068224187094     
   3.1642633388613225E-005   2.2122285661984260     
   3.1662628723249023E-005   2.2113506585083416     
   3.1682624057884822E-005   2.2104730992101436     
   3.1702619392520620E-005   2.2095958881655751     
   3.1722614727156418E-005   2.2087190252364350     
   3.1742610061792223E-005   2.2078425102845758     
   3.1762605396428021E-005   2.2069663431719033     
   3.1782600731063819E-005   2.2060905237603827     
   3.1802596065699618E-005   2.2052150519120270     
   3.1822591400335416E-005   2.2043399274889128     
   3.1842586734971214E-005   2.2034651503531633     
   3.1862582069607012E-005   2.2025907203669606     
   3.1882577404242817E-005   2.2017166373925416     
   3.1902572738878616E-005   2.2008429012921966     
   3.1922568073514414E-005   2.1999695119282707     
   3.1942563408150212E-005   2.1990964691631629     
   3.1962558742786010E-005   2.1982237728593295     
   3.1982554077421808E-005   2.1973514228792772     
   3.2002549412057607E-005   2.1964794190855725     
   3.2022544746693405E-005   2.1956077613408320     
   3.2042540081329210E-005   2.1947364495077286     
   3.2062535415965008E-005   2.1938654834489895     
   3.2082530750600806E-005   2.1929948630273977     
   3.2102526085236604E-005   2.1921245881057874     
   3.2122521419872403E-005   2.1912546585470505     
   3.2142516754508201E-005   2.1903850742141309     
   3.2162512089143999E-005   2.1895158349700301     
   3.2182507423779804E-005   2.1886469406777995     
   3.2202502758415602E-005   2.1877783912005491     
   3.2222498093051400E-005   2.1869101864014393     
   3.2242493427687199E-005   2.1860423261436908     
   3.2262488762322997E-005   2.1851748102905675     
   3.2282484096958795E-005   2.1843076387054028     
   3.2302479431594593E-005   2.1834408112515713     
   3.2322474766230398E-005   2.1825743277925072     
   3.2342470100866197E-005   2.1817081881916991     
   3.2362465435501995E-005   2.1808423923126901     
   3.2382460770137793E-005   2.1799769400190749     
   3.2402456104773591E-005   2.1791118311745055     
   3.2422451439409389E-005   2.1782470656426849     
   3.2442446774045188E-005   2.1773826432873720     
   3.2462442108680986E-005   2.1765185639723805     
   3.2482437443316791E-005   2.1756548275615750     
   3.2502432777952589E-005   2.1747914339188785     
   3.2522428112588387E-005   2.1739283829082643     
   3.2542423447224185E-005   2.1730656743937633     
   3.2562418781859984E-005   2.1722033082394550     
   3.2582414116495782E-005   2.1713412843094773     
   3.2602409451131580E-005   2.1704796024680206     
   3.2622404785767385E-005   2.1696182625793310     
   3.2642400120403183E-005   2.1687572645077040     
   3.2662395455038981E-005   2.1678966081174948     
   3.2682390789674780E-005   2.1670362932731062     
   3.2702386124310578E-005   2.1661763198389998     
   3.2722381458946376E-005   2.1653166876796908     
   3.2742376793582174E-005   2.1644573966597433     
   3.2762372128217973E-005   2.1635984466437796     
   3.2782367462853778E-005   2.1627398374964746     
   3.2802362797489576E-005   2.1618815690825572     
   3.2822358132125374E-005   2.1610236412668087     
   3.2842353466761172E-005   2.1601660539140668     
   3.2862348801396970E-005   2.1593088068892188     
   3.2882344136032769E-005   2.1584519000572095     
   3.2902339470668567E-005   2.1575953332830338     
   3.2922334805304372E-005   2.1567391064317438     
   3.2942330139940170E-005   2.1558832193684423     
   3.2962325474575968E-005   2.1550276719582877     
   3.2982320809211766E-005   2.1541724640664888     
   3.3002316143847565E-005   2.1533175955583137     
   3.3022311478483363E-005   2.1524630662990756     
   3.3042306813119161E-005   2.1516088761541496     
   3.3062302147754966E-005   2.1507550249889573     
   3.3082297482390764E-005   2.1499015126689796     
   3.3102292817026562E-005   2.1490483390597466     
   3.3122288151662361E-005   2.1481955040268432     
   3.3142283486298159E-005   2.1473430074359072     
   3.3162278820933957E-005   2.1464908491526322     
   3.3182274155569755E-005   2.1456390290427612     
   3.3202269490205554E-005   2.1447875469720921     
   3.3222264824841359E-005   2.1439364028064767     
   3.3242260159477157E-005   2.1430855964118209     
   3.3262255494112955E-005   2.1422351276540805     
   3.3282250828748753E-005   2.1413849963992675     
   3.3302246163384551E-005   2.1405352025134459     
   3.3322241498020350E-005   2.1396857458627334     
   3.3342236832656148E-005   2.1388366263133012     
   3.3362232167291953E-005   2.1379878437313695     
   3.3382227501927751E-005   2.1371393979832183     
   3.3402222836563549E-005   2.1362912889351766     
   3.3422218171199347E-005   2.1354435164536278     
   3.3442213505835146E-005   2.1345960804050046     
   3.3462208840470944E-005   2.1337489806557999     
   3.3482204175106742E-005   2.1329022170725542     
   3.3502199509742547E-005   2.1320557895218597     
   3.3522194844378345E-005   2.1312096978703674     
   3.3542190179014143E-005   2.1303639419847769     
   3.3562185513649942E-005   2.1295185217318400     
   3.3582180848285740E-005   2.1286734369783655     
   3.3602176182921538E-005   2.1278286875912120     
   3.3622171517557336E-005   2.1269842734372904     
   3.3642166852193135E-005   2.1261401943835665     
   3.3662162186828940E-005   2.1252964502970579     
   3.3682157521464738E-005   2.1244530410448350     
   3.3702152856100536E-005   2.1236099664940218     
   3.3722148190736334E-005   2.1227672265117929     
   3.3742143525372132E-005   2.1219248209653783     
   3.3762138860007931E-005   2.1210827497220581     
   3.3782134194643729E-005   2.1202410126491662     
   3.3802129529279534E-005   2.1193996096140908     
   3.3822124863915332E-005   2.1185585404842717     
   3.3842120198551130E-005   2.1177178051271968     
   3.3862115533186928E-005   2.1168774034104150     
   3.3882110867822727E-005   2.1160373352015207     
   3.3902106202458525E-005   2.1151976003681656     
   3.3922101537094323E-005   2.1143581987780498     
   3.3942096871730121E-005   2.1135191302989274     
   3.3962092206365926E-005   2.1126803947986081     
   3.3982087541001724E-005   2.1118419921449494     
   3.4002082875637523E-005   2.1110039222058661     
   3.4022078210273321E-005   2.1101661848493176     
   3.4042073544909119E-005   2.1093287799433251     
   3.4062068879544917E-005   2.1084917073559568     
   3.4082064214180716E-005   2.1076549669553337     
   3.4102059548816520E-005   2.1068185586096289     
   3.4122054883452319E-005   2.1059824821870703     
   3.4142050218088117E-005   2.1051467375559350     
   3.4162045552723915E-005   2.1043113245845548     
   3.4182040887359713E-005   2.1034762431413121     
   3.4202036221995512E-005   2.1026414930946422     
   3.4222031556631310E-005   2.1018070743130313     
   3.4242026891267115E-005   2.1009729866650213     
   3.4262022225902913E-005   2.1001392300192041     
   3.4282017560538711E-005   2.0993058042442216     
   3.4302012895174509E-005   2.0984727092087709     
   3.4322008229810308E-005   2.0976399447815997     
   3.4342003564446106E-005   2.0968075108315101     
   3.4361998899081904E-005   2.0959754072273524     
   3.4381994233717702E-005   2.0951436338380316     
   3.4401989568353507E-005   2.0943121905325044     
   3.4421984902989305E-005   2.0934810771797783     
   3.4441980237625104E-005   2.0926502936489144     
   3.4461975572260902E-005   2.0918198398090269     
   3.4481970906896700E-005   2.0909897155292780     
   3.4501966241532498E-005   2.0901599206788832     
   3.4521961576168296E-005   2.0893304551271115     
   3.4541956910804101E-005   2.0885013187432833     
   3.4561952245439900E-005   2.0876725113967702     
   3.4581947580075698E-005   2.0868440329569964     
   3.4601942914711496E-005   2.0860158832934368     
   3.4621938249347294E-005   2.0851880622756189     
   3.4641933583983093E-005   2.0843605697731218     
   3.4661928918618891E-005   2.0835334056555763     
   3.4681924253254689E-005   2.0827065697926650     
   3.4701919587890494E-005   2.0818800620541222     
   3.4721914922526292E-005   2.0810538823097344     
   3.4741910257162090E-005   2.0802280304293390     
   3.4761905591797889E-005   2.0794025062828254     
   3.4781900926433687E-005   2.0785773097401332     
   3.4801896261069485E-005   2.0777524406712571     
   3.4821891595705283E-005   2.0769278989462401     
   3.4841886930341088E-005   2.0761036844351772     
   3.4861882264976886E-005   2.0752797970082182     
   3.4881877599612685E-005   2.0744562365355592     
   3.4901872934248483E-005   2.0736330028874517     
   3.4921868268884281E-005   2.0728100959341988     
   3.4941863603520079E-005   2.0719875155461525     
   3.4961858938155877E-005   2.0711652615937162     
   3.4981854272791682E-005   2.0703433339473474     
   3.5001849607427481E-005   2.0695217324775550     
   3.5021844942063279E-005   2.0687004570548959     
   3.5041840276699077E-005   2.0678795075499821     
   3.5061835611334875E-005   2.0670588838334742     
   3.5081830945970674E-005   2.0662385857760852     
   3.5101826280606472E-005   2.0654186132485788     
   3.5121821615242270E-005   2.0645989661217725     
   3.5141816949878075E-005   2.0637796442665319     
   3.5161812284513873E-005   2.0629606475537763     
   3.5181807619149671E-005   2.0621419758544728     
   3.5201802953785470E-005   2.0613236290396446     
   3.5221798288421268E-005   2.0605056069803607     
   3.5241793623057066E-005   2.0596879095477467     
   3.5261788957692864E-005   2.0588705366129751     
   3.5281784292328669E-005   2.0580534880472712     
   3.5301779626964467E-005   2.0572367637219102     
   3.5321774961600266E-005   2.0564203635082219     
   3.5341770296236064E-005   2.0556042872775837     
   3.5361765630871862E-005   2.0547885349014239     
   3.5381760965507660E-005   2.0539731062512252     
   3.5401756300143458E-005   2.0531580011985171     
   3.5421751634779263E-005   2.0523432196148832     
   3.5441746969415062E-005   2.0515287613719555     
   3.5461742304050860E-005   2.0507146263414202     
   3.5481737638686658E-005   2.0499008143950110     
   3.5501732973322456E-005   2.0490873254045159     
   3.5521728307958255E-005   2.0482741592417710     
   3.5541723642594053E-005   2.0474613157786634     
   3.5561718977229851E-005   2.0466487948871332     
   3.5581714311865656E-005   2.0458365964391683     
   3.5601709646501454E-005   2.0450247203068113     
   3.5621704981137252E-005   2.0442131663621521     
   3.5641700315773051E-005   2.0434019344773331     
   3.5661695650408849E-005   2.0425910245245458     
   3.5681690985044647E-005   2.0417804363760350     
   3.5701686319680445E-005   2.0409701699040945     
   3.5721681654316250E-005   2.0401602249810682     
   3.5741676988952048E-005   2.0393506014793532     
   3.5761672323587847E-005   2.0385412992713943     
   3.5781667658223645E-005   2.0377323182296867     
   3.5801662992859443E-005   2.0369236582267818     
   3.5821658327495241E-005   2.0361153191352748     
   3.5841653662131039E-005   2.0353073008278124     
   3.5861648996766838E-005   2.0344996031770974     
   3.5881644331402643E-005   2.0336922260558765     
   3.5901639666038441E-005   2.0328851693369514     
   3.5921635000674239E-005   2.0320784328931718     
   3.5941630335310037E-005   2.0312720165974381     
   3.5961625669945836E-005   2.0304659203227029     
   3.5981621004581634E-005   2.0296601439419666     
   3.6001616339217432E-005   2.0288546873282818     
   3.6021611673853237E-005   2.0280495503547513     
   3.6041607008489035E-005   2.0272447328945291     
   3.6061602343124833E-005   2.0264402348208166     
   3.6081597677760632E-005   2.0256360560068680     
   3.6101593012396430E-005   2.0248321963259874     
   3.6121588347032228E-005   2.0240286556515295     
   3.6141583681668026E-005   2.0232254338568971     
   3.6161579016303831E-005   2.0224225308155459     
   3.6181574350939629E-005   2.0216199464009805     
   3.6201569685575428E-005   2.0208176804867564     
   3.6221565020211226E-005   2.0200157329464776     
   3.6241560354847024E-005   2.0192141036538014     
   3.6261555689482822E-005   2.0184127924824318     
   3.6281551024118620E-005   2.0176117993061253     
   3.6301546358754419E-005   2.0168111239986874     
   3.6321541693390224E-005   2.0160107664339737     
   3.6341537028026022E-005   2.0152107264858907     
   3.6361532362661820E-005   2.0144110040283927     
   3.6381527697297618E-005   2.0136115989354875     
   3.6401523031933416E-005   2.0128125110812314     
   3.6421518366569215E-005   2.0120137403397278     
   3.6441513701205013E-005   2.0112152865851352     
   3.6461509035840818E-005   2.0104171496916567     
   3.6481504370476616E-005   2.0096193295335509     
   3.6501499705112414E-005   2.0088218259851227     
   3.6521495039748213E-005   2.0080246389207264     
   3.6541490374384011E-005   2.0072277682147690     
   3.6561485709019809E-005   2.0064312137417044     
   3.6581481043655607E-005   2.0056349753760379     
   3.6601476378291405E-005   2.0048390529923248     
   3.6621471712927210E-005   2.0040434464651704     
   3.6641467047563009E-005   2.0032481556692261     
   3.6661462382198807E-005   2.0024531804792001     
   3.6681457716834605E-005   2.0016585207698445     
   3.6701453051470403E-005   2.0008641764159627     
   3.6721448386106201E-005   2.0000701472924076     
   3.6741443720742000E-005   1.9992764332740820     
   3.6761439055377805E-005   1.9984830342359399     
   3.6781434390013603E-005   1.9976899500529821     
   3.6801429724649401E-005   1.9968971806002609     
   3.6821425059285199E-005   1.9961047257528781     
   3.6841420393920997E-005   1.9953125853859837     
   3.6861415728556796E-005   1.9945207593747787     
   3.6881411063192594E-005   1.9937292475945139     
   3.6901406397828399E-005   1.9929380499204872     
   3.6921401732464197E-005   1.9921471662280488     
   3.6941397067099995E-005   1.9913565963925970     
   3.6961392401735794E-005   1.9905663402895792     
   3.6981387736371592E-005   1.9897763977944929     
   3.7001383071007390E-005   1.9889867687828857     
   3.7021378405643188E-005   1.9881974531303528     
   3.7041373740278986E-005   1.9874084507125398     
   3.7061369074914791E-005   1.9866197614051420     
   3.7081364409550590E-005   1.9858313850839031     
   3.7101359744186388E-005   1.9850433216246171     
   3.7121355078822186E-005   1.9842555709031262     
   3.7141350413457984E-005   1.9834681327953234     
   3.7161345748093782E-005   1.9826810071771499     
   3.7181341082729581E-005   1.9818941939245942     
   3.7201336417365386E-005   1.9811076929136986     
   3.7221331752001184E-005   1.9803215040205513     
   3.7241327086636982E-005   1.9795356271212894     
   3.7261322421272780E-005   1.9787500620921019     
   3.7281317755908578E-005   1.9779648088092239     
   3.7301313090544377E-005   1.9771798671489416     
   3.7321308425180175E-005   1.9763952369875888     
   3.7341303759815980E-005   1.9756109182015509     
   3.7361299094451778E-005   1.9748269106672582     
   3.7381294429087576E-005   1.9740432142611946     
   3.7401289763723375E-005   1.9732598288598902     
   3.7421285098359173E-005   1.9724767543399246     
   3.7441280432994971E-005   1.9716939905779267     
   3.7461275767630769E-005   1.9709115374505746     
   3.7481271102266567E-005   1.9701293948345937     
   3.7501266436902372E-005   1.9693475626067614     
   3.7521261771538171E-005   1.9685660406439009     
   3.7541257106173969E-005   1.9677848288228863     
   3.7561252440809767E-005   1.9670039270206403     
   3.7581247775445565E-005   1.9662233351141316     
   3.7601243110081363E-005   1.9654430529803839     
   3.7621238444717162E-005   1.9646630804964627     
   3.7641233779352967E-005   1.9638834175394873     
   3.7661229113988765E-005   1.9631040639866224     
   3.7681224448624563E-005   1.9623250197150848     
   3.7701219783260361E-005   1.9615462846021370     
   3.7721215117896159E-005   1.9607678585250923     
   3.7741210452531958E-005   1.9599897413613103     
   3.7761205787167756E-005   1.9592119329882025     
   3.7781201121803554E-005   1.9584344332832271     
   3.7801196456439359E-005   1.9576572421238896     
   3.7821191791075157E-005   1.9568803593877475     
   3.7841187125710956E-005   1.9561037849524046     
   3.7861182460346754E-005   1.9553275186955141     
   3.7881177794982552E-005   1.9545515604947770     
   3.7901173129618350E-005   1.9537759102279428     
   3.7921168464254148E-005   1.9530005677728102     
   3.7941163798889953E-005   1.9522255330072265     
   3.7961159133525752E-005   1.9514508058090867     
   3.7981154468161550E-005   1.9506763860563350     
   3.8001149802797348E-005   1.9499022736269647     
   3.8021145137433146E-005   1.9491284683990133     
   3.8041140472068944E-005   1.9483549702505745     
   3.8061135806704743E-005   1.9475817790597820     
   3.8081131141340548E-005   1.9468088947048234     
   3.8101126475976346E-005   1.9460363170639328     
   3.8121121810612144E-005   1.9452640460153925     
   3.8141117145247942E-005   1.9444920814375330     
   3.8161112479883740E-005   1.9437204232087344     
   3.8181107814519539E-005   1.9429490712074233     
   3.8201103149155337E-005   1.9421780253120766     
   3.8221098483791135E-005   1.9414072854012163     
   3.8241093818426940E-005   1.9406368513534151     
   3.8261089153062738E-005   1.9398667230472930     
   3.8281084487698537E-005   1.9390969003615197     
   3.8301079822334335E-005   1.9383273831748113     
   3.8321075156970133E-005   1.9375581713659316     
   3.8341070491605931E-005   1.9367892648136942     
   3.8361065826241729E-005   1.9360206633969599     
   3.8381061160877534E-005   1.9352523669946378     
   3.8401056495513333E-005   1.9344843754856840     
   3.8421051830149131E-005   1.9337166887491042     
   3.8441047164784929E-005   1.9329493066639525     
   3.8461042499420727E-005   1.9321822291093291     
   3.8481037834056525E-005   1.9314154559643830     
   3.8501033168692324E-005   1.9306489871083103     
   3.8521028503328129E-005   1.9298828224203577     
   3.8541023837963927E-005   1.9291169617798174     
   3.8561019172599725E-005   1.9283514050660300     
   3.8581014507235523E-005   1.9275861521583839     
   3.8601009841871321E-005   1.9268212029363170     
   3.8621005176507120E-005   1.9260565572793125     
   3.8641000511142918E-005   1.9252922150669021     
   3.8660995845778716E-005   1.9245281761786661     
   3.8680991180414521E-005   1.9237644404942342     
   3.8700986515050319E-005   1.9230010078932789     
   3.8720981849686117E-005   1.9222378782555265     
   3.8740977184321916E-005   1.9214750514607455     
   3.8760972518957714E-005   1.9207125273887564     
   3.8780967853593512E-005   1.9199503059194252     
   3.8800963188229310E-005   1.9191883869326658     
   3.8820958522865115E-005   1.9184267703084392     
   3.8840953857500914E-005   1.9176654559267574     
   3.8860949192136712E-005   1.9169044436676745     
   3.8880944526772510E-005   1.9161437334112965     
   3.8900939861408308E-005   1.9153833250377756     
   3.8920935196044106E-005   1.9146232184273111     
   3.8940930530679905E-005   1.9138634134601515     
   3.8960925865315703E-005   1.9131039100165905     
   3.8980921199951508E-005   1.9123447079769698     
   3.9000916534587306E-005   1.9115858072216814     
   3.9020911869223104E-005   1.9108272076311603     
   3.9040907203858902E-005   1.9100689090858931     
   3.9060902538494701E-005   1.9093109114664111     
   3.9080897873130499E-005   1.9085532146532938     
   3.9100893207766297E-005   1.9077958185271684     
   3.9120888542402102E-005   1.9070387229687089     
   3.9140883877037900E-005   1.9062819278586383     
   3.9160879211673698E-005   1.9055254330777240     
   3.9180874546309497E-005   1.9047692385067831     
   3.9200869880945295E-005   1.9040133440266791     
   3.9220865215581093E-005   1.9032577495183227     
   3.9240860550216891E-005   1.9025024548626726     
   3.9260855884852696E-005   1.9017474599407336     
   3.9280851219488495E-005   1.9009927646335587     
   3.9300846554124293E-005   1.9002383688222488     
   3.9320841888760091E-005   1.8994842723879490     
   3.9340837223395889E-005   1.8987304752118543     
   3.9360832558031687E-005   1.8979769771752071     
   3.9380827892667486E-005   1.8972237781592938     
   3.9400823227303284E-005   1.8964708780454520     
   3.9420818561939089E-005   1.8957182767150633     
   3.9440813896574887E-005   1.8949659740495572     
   3.9460809231210685E-005   1.8942139699304112     
   3.9480804565846483E-005   1.8934622642391494     
   3.9500799900482282E-005   1.8927108568573419     
   3.9520795235118080E-005   1.8919597476666068     
   3.9540790569753878E-005   1.8912089365486091     
   3.9560785904389683E-005   1.8904584233850603     
   3.9580781239025481E-005   1.8897082080577192     
   3.9600776573661279E-005   1.8889582904483919     
   3.9620771908297078E-005   1.8882086704389305     
   3.9640767242932876E-005   1.8874593479112352     
   3.9660762577568674E-005   1.8867103227472510     
   3.9680757912204472E-005   1.8859615948289719     
   3.9700753246840271E-005   1.8852131640384373     
   3.9720748581476076E-005   1.8844650302577357     
   3.9740743916111874E-005   1.8837171933689982     
   3.9760739250747672E-005   1.8829696532544071     
   3.9780734585383470E-005   1.8822224097961893     
   3.9800729920019268E-005   1.8814754628766179     
   3.9820725254655067E-005   1.8807288123780139     
   3.9840720589290865E-005   1.8799824581827447     
   3.9860715923926670E-005   1.8792364001732240     
   3.9880711258562468E-005   1.8784906382319122     
   3.9900706593198266E-005   1.8777451722413174     
   3.9920701927834064E-005   1.8770000020839930     
   3.9940697262469863E-005   1.8762551276425403     
   3.9960692597105661E-005   1.8755105487996042     
   3.9980687931741459E-005   1.8747662654378807     
   4.0000683266377264E-005   1.8740222774401087     
   4.0020678601013062E-005   1.8732785846890758     
   4.0040673935648860E-005   1.8725351870676143     
   4.0060669270284659E-005   1.8717920844586060     
   4.0080664604920457E-005   1.8710492767449747     
   4.0100659939556255E-005   1.8703067638096942     
   4.0120655274192053E-005   1.8695645455357841     
   4.0140650608827852E-005   1.8688226218063089     
   4.0160645943463657E-005   1.8680809925043820     
   4.0180641278099455E-005   1.8673396575131600     
   4.0200636612735253E-005   1.8665986167158488     
   4.0220631947371051E-005   1.8658578699956987     
   4.0240627282006849E-005   1.8651174172360090     
   4.0260622616642648E-005   1.8643772583201208     
   4.0280617951278446E-005   1.8636373931314261     
   4.0300613285914251E-005   1.8628978215533598     
   4.0320608620550049E-005   1.8621585434694061     
   4.0340603955185847E-005   1.8614195587630920     
   4.0360599289821645E-005   1.8606808673179944     
   4.0380594624457444E-005   1.8599424690177326     
   4.0400589959093242E-005   1.8592043637459754     
   4.0420585293729040E-005   1.8584665513864356     
   4.0440580628364845E-005   1.8577290318228727     
   4.0460575963000643E-005   1.8569918049390939     
   4.0480571297636441E-005   1.8562548706189497     
   4.0500566632272240E-005   1.8555182287463392     
   4.0520561966908038E-005   1.8547818792052049     
   4.0540557301543836E-005   1.8540458218795393     
   4.0560552636179634E-005   1.8533100566533771     
   4.0580547970815433E-005   1.8525745834108009     
   4.0600543305451237E-005   1.8518394020359383     
   4.0620538640087036E-005   1.8511045124129650     
   4.0640533974722834E-005   1.8503699144260994     
   4.0660529309358632E-005   1.8496356079596088     
   4.0680524643994430E-005   1.8489015928978054     
   4.0700519978630229E-005   1.8481678691250472     
   4.0720515313266027E-005   1.8474344365257365     
   4.0740510647901832E-005   1.8467012949843240     
   4.0760505982537630E-005   1.8459684443853071     
   4.0780501317173428E-005   1.8452358846132240     
   4.0800496651809226E-005   1.8445036155526640     
   4.0820491986445025E-005   1.8437716370882600     
   4.0840487321080823E-005   1.8430399491046905     
   4.0860482655716621E-005   1.8423085514866797     
   4.0880477990352419E-005   1.8415774441189987     
   4.0900473324988224E-005   1.8408466268864616     
   4.0920468659624022E-005   1.8401160996739336     
   4.0940463994259821E-005   1.8393858623663202     
   4.0960459328895619E-005   1.8386559148485737     
   4.0980454663531417E-005   1.8379262570056945     
   4.1000449998167215E-005   1.8371968887227264     
   4.1020445332803013E-005   1.8364678098847598     
   4.1040440667438818E-005   1.8357390203769290     
   4.1060436002074617E-005   1.8350105200844171     
   4.1080431336710415E-005   1.8342823088924500     
   4.1100426671346213E-005   1.8335543866863000     
   4.1120422005982011E-005   1.8328267533512854     
   4.1140417340617810E-005   1.8320994087727684     
   4.1160412675253608E-005   1.8313723528361598     
   4.1180408009889413E-005   1.8306455854269119     
   4.1200403344525211E-005   1.8299191064305265     
   4.1220398679161009E-005   1.8291929157325473     
   4.1240394013796807E-005   1.8284670132185663     
   4.1260389348432606E-005   1.8277413987742182     
   4.1280384683068404E-005   1.8270160722851856     
   4.1300380017704202E-005   1.8262910336371947     
   4.1320375352340000E-005   1.8255662827160177     
   4.1340370686975805E-005   1.8248418194074718     
   4.1360366021611603E-005   1.8241176435974207     
   4.1380361356247402E-005   1.8233937551717723     
   4.1400356690883200E-005   1.8226701540164800     
   4.1420352025518998E-005   1.8219468400175418     
   4.1440347360154796E-005   1.8212238130610017     
   4.1460342694790594E-005   1.8205010730329498     
   4.1480338029426399E-005   1.8197786198195192     
   4.1500333364062198E-005   1.8190564533068898     
   4.1520328698697996E-005   1.8183345733812877     
   4.1540324033333794E-005   1.8176129799289802     
   4.1560319367969592E-005   1.8168916728362836     
   4.1580314702605391E-005   1.8161706519895580     
   4.1600310037241189E-005   1.8154499172752081     
   4.1620305371876987E-005   1.8147294685796851     
   4.1640300706512792E-005   1.8140093057894839     
   4.1660296041148590E-005   1.8132894287911443     
   4.1680291375784388E-005   1.8125698374712518     
   4.1700286710420187E-005   1.8118505317164382     
   4.1720282045055985E-005   1.8111315114133770     
   4.1740277379691783E-005   1.8104127764487885     
   4.1760272714327581E-005   1.8096943267094394     
   4.1780268048963386E-005   1.8089761620821392     
   4.1800263383599184E-005   1.8082582824537439     
   4.1820258718234983E-005   1.8075406877111519     
   4.1840254052870781E-005   1.8068233777413092     
   4.1860249387506579E-005   1.8061063524312064     
   4.1880244722142377E-005   1.8053896116678767     
   4.1900240056778175E-005   1.8046731553383992     
   4.1920235391413980E-005   1.8039569833298998     
   4.1940230726049779E-005   1.8032410955295475     
   4.1960226060685577E-005   1.8025254918245550     
   4.1980221395321375E-005   1.8018101721021813     
   4.2000216729957173E-005   1.8010951362497309     
   4.2020212064592972E-005   1.8003803841545505     
   4.2040207399228770E-005   1.7996659157040338     
   4.2060202733864568E-005   1.7989517307856171     
   4.2080198068500373E-005   1.7982378292867840     
   4.2100193403136171E-005   1.7975242110950593     
   4.2120188737771969E-005   1.7968108760980170     
   4.2140184072407768E-005   1.7960978241832712     
   4.2160179407043566E-005   1.7953850552384838     
   4.2180174741679364E-005   1.7946725691513590     
   4.2200170076315162E-005   1.7939603658096477     
   4.2220165410950967E-005   1.7932484451011428     
   4.2240160745586765E-005   1.7925368069136849     
   4.2260156080222564E-005   1.7918254511351561     
   4.2280151414858362E-005   1.7911143776534852     
   4.2300146749494160E-005   1.7904035863566434     
   4.2320142084129958E-005   1.7896930771326482     
   4.2340137418765756E-005   1.7889828498695606     
   4.2360132753401561E-005   1.7882729044554870     
   4.2380128088037360E-005   1.7875632407785766     
   4.2400123422673158E-005   1.7868538587270246     
   4.2420118757308956E-005   1.7861447581890688     
   4.2440114091944754E-005   1.7854359390529928     
   4.2460109426580553E-005   1.7847274012071250     
   4.2480104761216351E-005   1.7840191445398368     
   4.2500100095852149E-005   1.7833111689395431     
   4.2520095430487954E-005   1.7826034742947059     
   4.2540090765123752E-005   1.7818960604938288     
   4.2560086099759550E-005   1.7811889274254618     
   4.2580081434395349E-005   1.7804820749781971     
   4.2600076769031147E-005   1.7797755030406730     
   4.2620072103666945E-005   1.7790692115015696     
   4.2640067438302743E-005   1.7783632002496139     
   4.2660062772938548E-005   1.7776574691735751     
   4.2680058107574346E-005   1.7769520181622676     
   4.2700053442210145E-005   1.7762468471045498     
   4.2720048776845943E-005   1.7755419558893235     
   4.2740044111481741E-005   1.7748373444055352     
   4.2760039446117539E-005   1.7741330125421750     
   4.2780034780753337E-005   1.7734289601882778     
   4.2800030115389136E-005   1.7727251872329230     
   4.2820025450024941E-005   1.7720216935652306     
   4.2840020784660739E-005   1.7713184790743692     
   4.2860016119296537E-005   1.7706155436495485     
   4.2880011453932335E-005   1.7699128871800238     
   4.2900006788568134E-005   1.7692105095550925     
   4.2920002123203932E-005   1.7685084106640974     
   4.2939997457839730E-005   1.7678065903964260     
   4.2959992792475535E-005   1.7671050486415061     
   4.2979988127111333E-005   1.7664037852888130     
   4.2999983461747131E-005   1.7657028002278645     
   4.3019978796382930E-005   1.7650020933482227     
   4.3039974131018728E-005   1.7643016645394927     
   4.3059969465654526E-005   1.7636015136913246     
   4.3079964800290324E-005   1.7629016406934095     
   4.3099960134926129E-005   1.7622020454354870     
   4.3119955469561927E-005   1.7615027278073372     
   4.3139950804197726E-005   1.7608036876987825     
   4.3159946138833524E-005   1.7601049249996934     
   4.3179941473469322E-005   1.7594064395999822     
   4.3199936808105120E-005   1.7587082313896012     
   4.3219932142740918E-005   1.7580103002585534     
   4.3239927477376717E-005   1.7573126460968789     
   4.3259922812012522E-005   1.7566152687946659     
   4.3279918146648320E-005   1.7559181682420444     
   4.3299913481284118E-005   1.7552213443291869     
   4.3319908815919916E-005   1.7545247969463116     
   4.3339904150555714E-005   1.7538285259836794     
   4.3359899485191513E-005   1.7531325313315949     
   4.3379894819827311E-005   1.7524368128804060     
   4.3399890154463116E-005   1.7517413705205038     
   4.3419885489098914E-005   1.7510462041423229     
   4.3439880823734712E-005   1.7503513136363440     
   4.3459876158370511E-005   1.7496566988930862     
   4.3479871493006309E-005   1.7489623598031161     
   4.3499866827642107E-005   1.7482682962570428     
   4.3519862162277905E-005   1.7475745081455192     
   4.3539857496913710E-005   1.7468809953592390     
   4.3559852831549508E-005   1.7461877577889426     
   4.3579848166185307E-005   1.7454947953254121     
   4.3599843500821105E-005   1.7448021078594724     
   4.3619838835456903E-005   1.7441096952819937     
   4.3639834170092701E-005   1.7434175574838873     
   4.3659829504728499E-005   1.7427256943561096     
   4.3679824839364298E-005   1.7420341057896582     
   4.3699820174000103E-005   1.7413427916755773     
   4.3719815508635901E-005   1.7406517519049503     
   4.3739810843271699E-005   1.7399609863689076     
   4.3759806177907497E-005   1.7392704949586193     
   4.3779801512543295E-005   1.7385802775653019     
   4.3799796847179094E-005   1.7378903340802128     
   4.3819792181814892E-005   1.7372006643946531     
   4.3839787516450697E-005   1.7365112683999673     
   4.3859782851086495E-005   1.7358221459875436     
   4.3879778185722293E-005   1.7351332970488127     
   4.3899773520358092E-005   1.7344447214752472     
   4.3919768854993890E-005   1.7337564191583650     
   4.3939764189629688E-005   1.7330683899897261     
   4.3959759524265486E-005   1.7323806338609320     
   4.3979754858901284E-005   1.7316931506636306     
   4.3999750193537089E-005   1.7310059402895090     
   4.4019745528172888E-005   1.7303190026303013     
   4.4039740862808686E-005   1.7296323375777800     
   4.4059736197444484E-005   1.7289459450237648     
   4.4079731532080282E-005   1.7282598248601146     
   4.4099726866716080E-005   1.7275739769787350     
   4.4119722201351879E-005   1.7268884012715715     
   4.4139717535987684E-005   1.7262030976306146     
   4.4159712870623482E-005   1.7255180659478946     
   4.4179708205259280E-005   1.7248333061154884     
   4.4199703539895078E-005   1.7241488180255131     
   4.4219698874530876E-005   1.7234646015701294     
   4.4239694209166675E-005   1.7227806566415425     
   4.4259689543802473E-005   1.7220969831319974     
   4.4279684878438278E-005   1.7214135809337827     
   4.4299680213074076E-005   1.7207304499392315     
   4.4319675547709874E-005   1.7200475900407186     
   4.4339670882345673E-005   1.7193650011306600     
   4.4359666216981471E-005   1.7186826831015170     
   4.4379661551617269E-005   1.7180006358457907     
   4.4399656886253067E-005   1.7173188592560278     
   4.4419652220888865E-005   1.7166373532248165     
   4.4439647555524670E-005   1.7159561176447862     
   4.4459642890160469E-005   1.7152751524086116     
   4.4479638224796267E-005   1.7145944574090066     
   4.4499633559432065E-005   1.7139140325387319     
   4.4519628894067863E-005   1.7132338776905858     
   4.4539624228703661E-005   1.7125539927574147     
   4.4559619563339460E-005   1.7118743776321033     
   4.4579614897975265E-005   1.7111950322075788     
   4.4599610232611063E-005   1.7105159563768138     
   4.4619605567246861E-005   1.7098371500328220     
   4.4639600901882659E-005   1.7091586130686578     
   4.4659596236518457E-005   1.7084803453774220     
   4.4679591571154256E-005   1.7078023468522530     
   4.4699586905790054E-005   1.7071246173863350     
   4.4719582240425852E-005   1.7064471568728938     
   4.4739577575061657E-005   1.7057699652051970     
   4.4759572909697455E-005   1.7050930422765549     
   4.4779568244333254E-005   1.7044163879803214     
   4.4799563578969052E-005   1.7037400022098896     
   4.4819558913604850E-005   1.7030638848586976     
   4.4839554248240648E-005   1.7023880358202250     
   4.4859549582876446E-005   1.7017124549879943     
   4.4879544917512251E-005   1.7010371422555688     
   4.4899540252148050E-005   1.7003620975165556     
   4.4919535586783848E-005   1.6996873206646028     
   4.4939530921419646E-005   1.6990128115933996     
   4.4959526256055444E-005   1.6983385701966822     
   4.4979521590691242E-005   1.6976645963682242     
   4.4999516925327041E-005   1.6969908900018411     
   4.5019512259962846E-005   1.6963174509913956     
   4.5039507594598644E-005   1.6956442792307873     
   4.5059502929234442E-005   1.6949713746139603     
   4.5079498263870240E-005   1.6942987370349001     
   4.5099493598506038E-005   1.6936263663876350     
   4.5119488933141837E-005   1.6929542625662344     
   4.5139484267777635E-005   1.6922824254648097     
   4.5159479602413433E-005   1.6916108549775171     
   4.5179474937049238E-005   1.6909395509985492     
   4.5199470271685036E-005   1.6902685134221473     
   4.5219465606320834E-005   1.6895977421425894     
   4.5239460940956633E-005   1.6889272370541968     
   4.5259456275592431E-005   1.6882569980513349     
   4.5279451610228229E-005   1.6875870250284082     
   4.5299446944864027E-005   1.6869173178798647     
   4.5319442279499832E-005   1.6862478765001943     
   4.5339437614135631E-005   1.6855787007839276     
   4.5359432948771429E-005   1.6849097906256389     
   4.5379428283407227E-005   1.6842411459199420     
   4.5399423618043025E-005   1.6835727665614950     
   4.5419418952678823E-005   1.6829046524449953     
   4.5439414287314622E-005   1.6822368034651847     
   4.5459409621950427E-005   1.6815692195168450     
   4.5479404956586225E-005   1.6809019004947992     
   4.5499400291222023E-005   1.6802348462939143     
   4.5519395625857821E-005   1.6795680568090983     
   4.5539390960493619E-005   1.6789015319352982     
   4.5559386295129418E-005   1.6782352715675068     
   4.5579381629765216E-005   1.6775692756007552     
   4.5599376964401014E-005   1.6769035439301192     
   4.5619372299036819E-005   1.6762380764507125     
   4.5639367633672617E-005   1.6755728730576940     
   4.5659362968308415E-005   1.6749079336462631     
   4.5679358302944214E-005   1.6742432581116597     
   4.5699353637580012E-005   1.6735788463491661     
   4.5719348972215810E-005   1.6729146982541065     
   4.5739344306851608E-005   1.6722508137218459     
   4.5759339641487413E-005   1.6715871926477908     
   4.5779334976123212E-005   1.6709238349273898     
   4.5799330310759010E-005   1.6702607404561334     
   4.5819325645394808E-005   1.6695979091295521     
   4.5839320980030606E-005   1.6689353408432186     
   4.5859316314666404E-005   1.6682730354927475     
   4.5879311649302203E-005   1.6676109929737941     
   4.5899306983938001E-005   1.6669492131820565     
   4.5919302318573806E-005   1.6662876960132711     
   4.5939297653209604E-005   1.6656264413632198     
   4.5959292987845402E-005   1.6649654491277222     
   4.5979288322481200E-005   1.6643047192026419     
   4.5999283657116999E-005   1.6636442514838823     
   4.6019278991752797E-005   1.6629840458673886     
   4.6039274326388595E-005   1.6623241022491473     
   4.6059269661024400E-005   1.6616644205251863     
   4.6079264995660198E-005   1.6610050005915740     
   4.6099260330295996E-005   1.6603458423444213     
   4.6119255664931795E-005   1.6596869456798786     
   4.6139250999567593E-005   1.6590283104941392     
   4.6159246334203391E-005   1.6583699366834377     
   4.6179241668839189E-005   1.6577118241440489     
   4.6199237003474994E-005   1.6570539727722871     
   4.6219232338110793E-005   1.6563963824645116     
   4.6239227672746591E-005   1.6557390531171208     
   4.6259223007382389E-005   1.6550819846265539     
   4.6279218342018187E-005   1.6544251768892906     
   4.6299213676653985E-005   1.6537686298018548     
   4.6319209011289784E-005   1.6531123432608081     
   4.6339204345925582E-005   1.6524563171627538     
   4.6359199680561387E-005   1.6518005514043377     
   4.6379195015197185E-005   1.6511450458822459     
   4.6399190349832983E-005   1.6504898004932038     
   4.6419185684468781E-005   1.6498348151339812     
   4.6439181019104580E-005   1.6491800897013864     
   4.6459176353740378E-005   1.6485256240922683     
   4.6479171688376176E-005   1.6478714182035192     
   4.6499167023011981E-005   1.6472174719320691     
   4.6519162357647779E-005   1.6465637851748922     
   4.6539157692283577E-005   1.6459103578290002     
   4.6559153026919376E-005   1.6452571897914499     
   4.6579148361555174E-005   1.6446042809593335     
   4.6599143696190972E-005   1.6439516312297899     
   4.6619139030826770E-005   1.6432992404999940     
   4.6639134365462575E-005   1.6426471086671643     
   4.6659129700098374E-005   1.6419952356285592     
   4.6679125034734172E-005   1.6413436212814776     
   4.6699120369369970E-005   1.6406922655232592     
   4.6719115704005768E-005   1.6400411682512854     
   4.6739111038641566E-005   1.6393903293629781     
   4.6759106373277365E-005   1.6387397487557975     
   4.6779101707913163E-005   1.6380894263272481     
   4.6799097042548968E-005   1.6374393619748731     
   4.6819092377184766E-005   1.6367895555962566     
   4.6839087711820564E-005   1.6361400070890235     
   4.6859083046456362E-005   1.6354907163508390     
   4.6879078381092161E-005   1.6348416832794088     
   4.6899073715727959E-005   1.6341929077724802     
   4.6919069050363757E-005   1.6335443897278399     
   4.6939064384999562E-005   1.6328961290433166     
   4.6959059719635360E-005   1.6322481256167773     
   4.6979055054271158E-005   1.6316003793461318     
   4.6999050388906957E-005   1.6309528901293291     
   4.7019045723542755E-005   1.6303056578643598     
   4.7039041058178553E-005   1.6296586824492543     
   4.7059036392814351E-005   1.6290119637820815     
   4.7079031727450150E-005   1.6283655017609546     
   4.7099027062085955E-005   1.6277192962840239     
   4.7119022396721753E-005   1.6270733472494832     
   4.7139017731357551E-005   1.6264276545555638     
   4.7159013065993349E-005   1.6257822181005388     
   4.7179008400629147E-005   1.6251370377827221     
   4.7199003735264946E-005   1.6244921135004666     
   4.7218999069900744E-005   1.6238474451521665     
   4.7238994404536549E-005   1.6232030326362556     
   4.7258989739172347E-005   1.6225588758512104     
   4.7278985073808145E-005   1.6219149746955428     
   4.7298980408443943E-005   1.6212713290678109     
   4.7318975743079742E-005   1.6206279388666081     
   4.7338971077715540E-005   1.6199848039905711     
   4.7358966412351338E-005   1.6193419243383753     
   4.7378961746987143E-005   1.6186992998087368     
   4.7398957081622941E-005   1.6180569303004122     
   4.7418952416258739E-005   1.6174148157121979     
   4.7438947750894538E-005   1.6167729559429305     
   4.7458943085530336E-005   1.6161313508914867     
   4.7478938420166134E-005   1.6154900004567836     
   4.7498933754801932E-005   1.6148489045377776     
   4.7518929089437731E-005   1.6142080630334668     
   4.7538924424073535E-005   1.6135674758428873     
   4.7558919758709334E-005   1.6129271428651173     
   4.7578915093345132E-005   1.6122870639992737     
   4.7598910427980930E-005   1.6116472391445145     
   4.7618905762616728E-005   1.6110076682000360     
   4.7638901097252527E-005   1.6103683510650764     
   4.7658896431888325E-005   1.6097292876389120     
   4.7678891766524130E-005   1.6090904778208608     
   4.7698887101159928E-005   1.6084519215102808     
   4.7718882435795726E-005   1.6078136186065692     
   4.7738877770431524E-005   1.6071755690091611     
   4.7758873105067323E-005   1.6065377726175363     
   4.7778868439703121E-005   1.6059002293312099     
   4.7798863774338919E-005   1.6052629390497395     
   4.7818859108974717E-005   1.6046259016727216     
   4.7838854443610522E-005   1.6039891170997929     
   4.7858849778246320E-005   1.6033525852306287     
   4.7878845112882119E-005   1.6027163059649467     
   4.7898840447517917E-005   1.6020802792025022     
   4.7918835782153715E-005   1.6014445048430908     
   4.7938831116789513E-005   1.6008089827865479     
   4.7958826451425311E-005   1.6001737129327500     
   4.7978821786061116E-005   1.5995386951816113     
   4.7998817120696915E-005   1.5989039294330851     
   4.8018812455332713E-005   1.5982694155871682     
   4.8038807789968511E-005   1.5976351535438931     
   4.8058803124604309E-005   1.5970011432033342     
   4.8078798459240108E-005   1.5963673844656050     
   4.8098793793875906E-005   1.5957338772308576     
   4.8118789128511711E-005   1.5951006213992862     
   4.8138784463147509E-005   1.5944676168711220     
   4.8158779797783307E-005   1.5938348635466377     
   4.8178775132419105E-005   1.5932023613261441     
   4.8198770467054904E-005   1.5925701101099929     
   4.8218765801690702E-005   1.5919381097985739     
   4.8238761136326500E-005   1.5913063602923183     
   4.8258756470962298E-005   1.5906748614916946     
   4.8278751805598103E-005   1.5900436132972116     
   4.8298747140233901E-005   1.5894126156094199     
   4.8318742474869700E-005   1.5887818683289054     
   4.8338737809505498E-005   1.5881513713562969     
   4.8358733144141296E-005   1.5875211245922605     
   4.8378728478777094E-005   1.5868911279375040     
   4.8398723813412892E-005   1.5862613812927717     
   4.8418719148048697E-005   1.5856318845588488     
   4.8438714482684496E-005   1.5850026376365607     
   4.8458709817320294E-005   1.5843736404267723     
   4.8478705151956092E-005   1.5837448928303841     
   4.8498700486591890E-005   1.5831163947483398     
   4.8518695821227689E-005   1.5824881460816225     
   4.8538691155863487E-005   1.5818601467312519     
   4.8558686490499292E-005   1.5812323965982882     
   4.8578681825135090E-005   1.5806048955838337     
   4.8598677159770888E-005   1.5799776435890243     
   4.8618672494406686E-005   1.5793506405150390     
   4.8638667829042485E-005   1.5787238862630963     
   4.8658663163678283E-005   1.5780973807344520     
   4.8678658498314081E-005   1.5774711238304024     
   4.8698653832949879E-005   1.5768451154522820     
   4.8718649167585684E-005   1.5762193555014643     
   4.8738644502221482E-005   1.5755938438793640     
   4.8758639836857281E-005   1.5749685804874325     
   4.8778635171493079E-005   1.5743435652271613     
   4.8798630506128877E-005   1.5737187980000815     
   4.8818625840764675E-005   1.5730942787077624     
   4.8838621175400473E-005   1.5724700072518132     
   4.8858616510036278E-005   1.5718459835338809     
   4.8878611844672077E-005   1.5712222074556528     
   4.8898607179307875E-005   1.5705986789188542     
   4.8918602513943673E-005   1.5699753978252511     
   4.8938597848579471E-005   1.5693523640766465     
   4.8958593183215270E-005   1.5687295775748822     
   4.8978588517851068E-005   1.5681070382218421     
   4.8998583852486866E-005   1.5674847459194452     
   4.9018579187122671E-005   1.5668627005696507     
   4.9038574521758469E-005   1.5662409020744592     
   4.9058569856394267E-005   1.5656193503359062     
   4.9078565191030066E-005   1.5649980452560686     
   4.9098560525665864E-005   1.5643769867370612     
   4.9118555860301662E-005   1.5637561746810389     
   4.9138551194937460E-005   1.5631356089901931     
   4.9158546529573265E-005   1.5625152895667558     
   4.9178541864209063E-005   1.5618952163129987     
   4.9198537198844862E-005   1.5612753891312292     
   4.9218532533480660E-005   1.5606558079237967     
   4.9238527868116458E-005   1.5600364725930871     
   4.9258523202752256E-005   1.5594173830415254     
   4.9278518537388054E-005   1.5587985391715768     
   4.9298513872023859E-005   1.5581799408857437     
   4.9318509206659658E-005   1.5575615880865676     
   4.9338504541295456E-005   1.5569434806766289     
   4.9358499875931254E-005   1.5563256185585468     
   4.9378495210567052E-005   1.5557080016349780     
   4.9398490545202851E-005   1.5550906298086189     
   4.9418485879838649E-005   1.5544735029822057     
   4.9438481214474447E-005   1.5538566210585090     
   4.9458476549110252E-005   1.5532399839403430     
   4.9478471883746050E-005   1.5526235915305577     
   4.9498467218381848E-005   1.5520074437320421     
   4.9518462553017647E-005   1.5513915404477239     
   4.9538457887653445E-005   1.5507758815805690     
   4.9558453222289243E-005   1.5501604670335825     
   4.9578448556925041E-005   1.5495452967098071     
   4.9598443891560846E-005   1.5489303705123243     
   4.9618439226196644E-005   1.5483156883442546     
   4.9638434560832443E-005   1.5477012501087564     
   4.9658429895468241E-005   1.5470870557090273     
   4.9678425230104039E-005   1.5464731050483018     
   4.9698420564739837E-005   1.5458593980298534     
   4.9718415899375635E-005   1.5452459345569949     
   4.9738411234011434E-005   1.5446327145330772     
   4.9758406568647239E-005   1.5440197378614886     
   4.9778401903283037E-005   1.5434070044456567     
   4.9798397237918835E-005   1.5427945141890467     
   4.9818392572554633E-005   1.5421822669951626     
   4.9838387907190431E-005   1.5415702627675465     
   4.9858383241826230E-005   1.5409585014097793     
   4.9878378576462028E-005   1.5403469828254786     
   4.9898373911097833E-005   1.5397357069183024     
   4.9918369245733631E-005   1.5391246735919448     
   4.9938364580369429E-005   1.5385138827501412     
   4.9958359915005228E-005   1.5379033342966608     
   4.9978355249641026E-005   1.5372930281353154     
   4.9998350584276824E-005   1.5366829641699515     
   5.0018345918912622E-005   1.5360731423044560     
   5.0038341253548427E-005   1.5354635624427531     
   5.0058336588184225E-005   1.5348542244888046     
   5.0078331922820024E-005   1.5342451283466116     
   5.0098327257455822E-005   1.5336362739202127     
   5.0118322592091620E-005   1.5330276611136846     
   5.0138317926727418E-005   1.5324192898311408     
   5.0158313261363216E-005   1.5318111599767363     
   5.0178308595999015E-005   1.5312032714546606     
   5.0198303930634820E-005   1.5305956241691423     
   5.0218299265270618E-005   1.5299882180244484     
   5.0238294599906416E-005   1.5293810529248850     
   5.0258289934542214E-005   1.5287741287747940     
   5.0278285269178012E-005   1.5281674454785554     
   5.0298280603813811E-005   1.5275610029405897     
   5.0318275938449609E-005   1.5269548010653511     
   5.0338271273085414E-005   1.5263488397573366     
   5.0358266607721212E-005   1.5257431189210777     
   5.0378261942357010E-005   1.5251376384611450     
   5.0398257276992809E-005   1.5245323982821464     
   5.0418252611628607E-005   1.5239273982887280     
   5.0438247946264405E-005   1.5233226383855736     
   5.0458243280900203E-005   1.5227181184774057     
   5.0478238615536008E-005   1.5221138384689830     
   5.0498233950171806E-005   1.5215097982651036     
   5.0518229284807605E-005   1.5209059977706019     
   5.0538224619443403E-005   1.5203024368903513     
   5.0558219954079201E-005   1.5196991155292627     
   5.0578215288714999E-005   1.5190960335922841     
   5.0598210623350797E-005   1.5184931909844011     
   5.0618205957986596E-005   1.5178905876106392     
   5.0638201292622401E-005   1.5172882233760578     
   5.0658196627258199E-005   1.5166860981857577     
   5.0678191961893997E-005   1.5160842119448747     
   5.0698187296529795E-005   1.5154825645585839     
   5.0718182631165593E-005   1.5148811559320980     
   5.0738177965801392E-005   1.5142799859706653     
   5.0758173300437190E-005   1.5136790545795740     
   5.0778168635072995E-005   1.5130783616641492     
   5.0798163969708793E-005   1.5124779071297532     
   5.0818159304344591E-005   1.5118776908817853     
   5.0838154638980390E-005   1.5112777128256847     
   5.0858149973616188E-005   1.5106779728669248     
   5.0878145308251986E-005   1.5100784709110189     
   5.0898140642887784E-005   1.5094792068635177     
   5.0918135977523582E-005   1.5088801806300087     
   5.0938131312159387E-005   1.5082813921161164     
   5.0958126646795186E-005   1.5076828412275038     
   5.0978121981430984E-005   1.5070845278698697     
   5.0998117316066782E-005   1.5064864519489536     
   5.1018112650702580E-005   1.5058886133705287     
   5.1038107985338378E-005   1.5052910120404077     
   5.1058103319974177E-005   1.5046936478644404     
   5.1078098654609982E-005   1.5040965207485131     
   5.1098093989245780E-005   1.5034996305985504     
   5.1118089323881578E-005   1.5029029773205147     
   5.1138084658517376E-005   1.5023065608204036     
   5.1158079993153174E-005   1.5017103810042538     
   5.1178075327788973E-005   1.5011144377781396     
   5.1198070662424771E-005   1.5005187310481702     
   5.1218065997060576E-005   1.4999232607204955     
   5.1238061331696374E-005   1.4993280267012998     
   5.1258056666332172E-005   1.4987330288968059     
   5.1278052000967971E-005   1.4981382672132730     
   5.1298047335603769E-005   1.4975437415569988     
   5.1318042670239567E-005   1.4969494518343174     
   5.1338038004875365E-005   1.4963553979515996     
   5.1358033339511163E-005   1.4957615798152537     
   5.1378028674146968E-005   1.4951679973317262     
   5.1398024008782767E-005   1.4945746504074986     
   5.1418019343418565E-005   1.4939815389490927     
   5.1438014678054363E-005   1.4933886628630633     
   5.1458010012690161E-005   1.4927960220560064     
   5.1478005347325959E-005   1.4922036164345511     
   5.1498000681961758E-005   1.4916114459053658     
   5.1517996016597563E-005   1.4910195103751573     
   5.1537991351233361E-005   1.4904278097506660     
   5.1557986685869159E-005   1.4898363439386737     
   5.1577982020504957E-005   1.4892451128459931     
   5.1597977355140755E-005   1.4886541163794804     
   5.1617972689776554E-005   1.4880633544460236     
   5.1637968024412352E-005   1.4874728269525506     
   5.1657963359048157E-005   1.4868825338060268     
   5.1677958693683955E-005   1.4862924749134507     
   5.1697954028319753E-005   1.4857026501818622     
   5.1717949362955552E-005   1.4851130595183346     
   5.1737944697591350E-005   1.4845237028299800     
   5.1757940032227148E-005   1.4839345800239470     
   5.1777935366862946E-005   1.4833456910074225     
   5.1797930701498744E-005   1.4827570356876252     
   5.1817926036134549E-005   1.4821686139718169     
   5.1837921370770348E-005   1.4815804257672922     
   5.1857916705406146E-005   1.4809924709813846     
   5.1877912040041944E-005   1.4804047495214623     
   5.1897907374677742E-005   1.4798172612949330     
   5.1917902709313540E-005   1.4792300062092374     
   5.1937898043949339E-005   1.4786429841718567     
   5.1957893378585144E-005   1.4780561950903068     
   5.1977888713220942E-005   1.4774696388721402     
   5.1997884047856740E-005   1.4768833154249479     
   5.2017879382492538E-005   1.4762972246563553     
   5.2037874717128336E-005   1.4757113664740249     
   5.2057870051764135E-005   1.4751257407856577     
   5.2077865386399933E-005   1.4745403474989898     
   5.2097860721035731E-005   1.4739551865217926     
   5.2117856055671536E-005   1.4733702577618766     
   5.2137851390307334E-005   1.4727855611270888     
   5.2157846724943132E-005   1.4722010965253109     
   5.2177842059578931E-005   1.4716168638644622     
   5.2197837394214729E-005   1.4710328630524983     
   5.2217832728850527E-005   1.4704490939974124     
   5.2237828063486325E-005   1.4698655566072321     
   5.2257823398122130E-005   1.4692822507900229     
   5.2277818732757929E-005   1.4686991764538877     
   5.2297814067393727E-005   1.4681163335069638     
   5.2317809402029525E-005   1.4675337218574260     
   5.2337804736665323E-005   1.4669513414134856     
   5.2357800071301121E-005   1.4663691920833906     
   5.2377795405936920E-005   1.4657872737754249     
   5.2397790740572725E-005   1.4652055863979070     
   5.2417786075208523E-005   1.4646241298591964     
   5.2437781409844321E-005   1.4640429040676846     
   5.2457776744480119E-005   1.4634619089318024     
   5.2477772079115917E-005   1.4628811443600140     
   5.2497767413751716E-005   1.4623006102608220     
   5.2517762748387514E-005   1.4617203065427664     
   5.2537758083023312E-005   1.4611402331144199     
   5.2557753417659117E-005   1.4605603898843942     
   5.2577748752294915E-005   1.4599807767613373     
   5.2597744086930713E-005   1.4594013936539325     
   5.2617739421566512E-005   1.4588222404708990     
   5.2637734756202310E-005   1.4582433171209928     
   5.2657730090838108E-005   1.4576646235130073     
   5.2677725425473906E-005   1.4570861595557705     
   5.2697720760109711E-005   1.4565079251581463     
   5.2717716094745510E-005   1.4559299202290357     
   5.2737711429381308E-005   1.4553521446773749     
   5.2757706764017106E-005   1.4547745984121401     
   5.2777702098652904E-005   1.4541972813423367     
   5.2797697433288702E-005   1.4536201933770116     
   5.2817692767924501E-005   1.4530433344252467     
   5.2837688102560299E-005   1.4524667043961592     
   5.2857683437196104E-005   1.4518903031989014     
   5.2877678771831902E-005   1.4513141307426651     
   5.2897674106467700E-005   1.4507381869366742     
   5.2917669441103498E-005   1.4501624716901906     
   5.2937664775739297E-005   1.4495869849125125     
   5.2957660110375095E-005   1.4490117265129734     
   5.2977655445010893E-005   1.4484366964009421     
   5.2997650779646698E-005   1.4478618944858257     
   5.3017646114282496E-005   1.4472873206770647     
   5.3037641448918294E-005   1.4467129748841374     
   5.3057636783554093E-005   1.4461388570165568     
   5.3077632118189891E-005   1.4455649669838717     
   5.3097627452825689E-005   1.4449913046956673     
   5.3117622787461487E-005   1.4444178700615653     
   5.3137618122097292E-005   1.4438446629912227     
   5.3157613456733091E-005   1.4432716833943329     
   5.3177608791368889E-005   1.4426989311806235     
   5.3197604126004687E-005   1.4421264062598587     
   5.3217599460640485E-005   1.4415541085418393     
   5.3237594795276283E-005   1.4409820379364029     
   5.3257590129912082E-005   1.4404101943534178     
   5.3277585464547880E-005   1.4398385777027956     
   5.3297580799183685E-005   1.4392671878944763     
   5.3317576133819483E-005   1.4386960248384413     
   5.3337571468455281E-005   1.4381250884447050     
   5.3357566803091079E-005   1.4375543786233176     
   5.3377562137726878E-005   1.4369838952843657     
   5.3397557472362676E-005   1.4364136383379709     
   5.3417552806998474E-005   1.4358436076942902     
   5.3437548141634279E-005   1.4352738032635177     
   5.3457543476270077E-005   1.4347042249558830     
   5.3477538810905875E-005   1.4341348726816496     
   5.3497534145541674E-005   1.4335657463511169     
   5.3517529480177472E-005   1.4329968458746227     
   5.3537524814813270E-005   1.4324281711625364     
   5.3557520149449068E-005   1.4318597221252651     
   5.3577515484084873E-005   1.4312914986732526     
   5.3597510818720672E-005   1.4307235007169752     
   5.3617506153356470E-005   1.4301557281669486     
   5.3637501487992268E-005   1.4295881809337196     
   5.3657496822628066E-005   1.4290208589278734     
   5.3677492157263864E-005   1.4284537620600304     
   5.3697487491899663E-005   1.4278868902408457     
   5.3717482826535461E-005   1.4273202433810099     
   5.3737478161171266E-005   1.4267538213912501     
   5.3757473495807064E-005   1.4261876241823286     
   5.3777468830442862E-005   1.4256216516650413     
   5.3797464165078660E-005   1.4250559037502211     
   5.3817459499714459E-005   1.4244903803487363     
   5.3837454834350257E-005   1.4239250813714903     
   5.3857450168986055E-005   1.4233600067294214     
   5.3877445503621860E-005   1.4227951563335044     
   5.3897440838257658E-005   1.4222305300947482     
   5.3917436172893456E-005   1.4216661279241969     
   5.3937431507529255E-005   1.4211019497329316     
   5.3957426842165053E-005   1.4205379954320672     
   5.3977422176800851E-005   1.4199742649327536     
   5.3997417511436649E-005   1.4194107581461781     
   5.4017412846072448E-005   1.4188474749835602     
   5.4037408180708252E-005   1.4182844153561567     
   5.4057403515344051E-005   1.4177215791752604     
   5.4077398849979849E-005   1.4171589663521960     
   5.4097394184615647E-005   1.4165965767983266     
   5.4117389519251445E-005   1.4160344104250493     
   5.4137384853887244E-005   1.4154724671437962     
   5.4157380188523042E-005   1.4149107468660345     
   5.4177375523158847E-005   1.4143492495032668     
   5.4197370857794645E-005   1.4137879749670308     
   5.4217366192430443E-005   1.4132269231688988     
   5.4237361527066241E-005   1.4126660940204798     
   5.4257356861702040E-005   1.4121054874334154     
   5.4277352196337838E-005   1.4115451033193847     
   5.4297347530973636E-005   1.4109849415901008     
   5.4317342865609441E-005   1.4104250021573095     
   5.4337338200245239E-005   1.4098652849327975     
   5.4357333534881037E-005   1.4093057898283803     
   5.4377328869516836E-005   1.4087465167559114     
   5.4397324204152634E-005   1.4081874656272786     
   5.4417319538788432E-005   1.4076286363544077     
   5.4437314873424230E-005   1.4070700288492530     
   5.4457310208060028E-005   1.4065116430238094     
   5.4477305542695833E-005   1.4059534787901049     
   5.4497300877331632E-005   1.4053955360602006     
   5.4517296211967430E-005   1.4048378147461957     
   5.4537291546603228E-005   1.4042803147602236     
   5.4557286881239026E-005   1.4037230360144493     
   5.4577282215874825E-005   1.4031659784210775     
   5.4597277550510623E-005   1.4026091418923425     
   5.4617272885146428E-005   1.4020525263405192     
   5.4637268219782226E-005   1.4014961316779124     
   5.4657263554418024E-005   1.4009399578168640     
   5.4677258889053822E-005   1.4003840046697518     
   5.4697254223689621E-005   1.3998282721489854     
   5.4717249558325419E-005   1.3992727601670105     
   5.4737244892961217E-005   1.3987174686363091     
   5.4757240227597022E-005   1.3981623974693953     
   5.4777235562232820E-005   1.3976075465788202     
   5.4797230896868618E-005   1.3970529158771672     
   5.4817226231504417E-005   1.3964985052770573     
   5.4837221566140215E-005   1.3959443146911443     
   5.4857216900776013E-005   1.3953903440321163     
   5.4877212235411811E-005   1.3948365932126967     
   5.4897207570047609E-005   1.3942830621456446     
   5.4917202904683414E-005   1.3937297507437520     
   5.4937198239319213E-005   1.3931766589198460     
   5.4957193573955011E-005   1.3926237865867899     
   5.4977188908590809E-005   1.3920711336574789     
   5.4997184243226607E-005   1.3915187000448441     
   5.5017179577862406E-005   1.3909664856618518     
   5.5037174912498204E-005   1.3904144904215012     
   5.5057170247134009E-005   1.3898627142368278     
   5.5077165581769807E-005   1.3893111570209007     
   5.5097160916405605E-005   1.3887598186868240     
   5.5117156251041403E-005   1.3882086991477343     
   5.5137151585677202E-005   1.3876577983168068     
   5.5157146920313000E-005   1.3871071161072457     
   5.5177142254948798E-005   1.3865566524322945     
   5.5197137589584596E-005   1.3860064072052283     
   5.5217132924220401E-005   1.3854563803393580     
   5.5237128258856199E-005   1.3849065717480282     
   5.5257123593491998E-005   1.3843569813446182     
   5.5277118928127796E-005   1.3838076090425413     
   5.5297114262763594E-005   1.3832584547552460     
   5.5317109597399392E-005   1.3827095183962133     
   5.5337104932035190E-005   1.3821607998789618     
   5.5357100266670995E-005   1.3816122991170412     
   5.5377095601306794E-005   1.3810640160240357     
   5.5397090935942592E-005   1.3805159505135671     
   5.5417086270578390E-005   1.3799681024992871     
   5.5437081605214188E-005   1.3794204718948853     
   5.5457076939849987E-005   1.3788730586140840     
   5.5477072274485785E-005   1.3783258625706374     
   5.5497067609121590E-005   1.3777788836783389     
   5.5517062943757388E-005   1.3772321218510128     
   5.5537058278393186E-005   1.3766855770025188     
   5.5557053613028984E-005   1.3761392490467488     
   5.5577048947664783E-005   1.3755931378976316     
   5.5597044282300581E-005   1.3750472434691290     
   5.5617039616936379E-005   1.3745015656752357     
   5.5637034951572177E-005   1.3739561044299826     
   5.5657030286207982E-005   1.3734108596474335     
   5.5677025620843780E-005   1.3728658312416859     
   5.5697020955479579E-005   1.3723210191268733     
   5.5717016290115377E-005   1.3717764232171621     
   5.5737011624751175E-005   1.3712320434267515     
   5.5757006959386973E-005   1.3706878796698776     
   5.5777002294022771E-005   1.3701439318608066     
   5.5796997628658576E-005   1.3696001999138441     
   5.5816992963294375E-005   1.3690566837433240     
   5.5836988297930173E-005   1.3685133832636180     
   5.5856983632565971E-005   1.3679702983891304     
   5.5876978967201769E-005   1.3674274290342998     
   5.5896974301837568E-005   1.3668847751135984     
   5.5916969636473366E-005   1.3663423365415333     
   5.5936964971109164E-005   1.3658001132326441     
   5.5956960305744969E-005   1.3652581051015045     
   5.5976955640380767E-005   1.3647163120627248     
   5.5996950975016565E-005   1.3641747340309445     
   5.6016946309652364E-005   1.3636333709208406     
   5.6036941644288162E-005   1.3630922226471225     
   5.6056936978923960E-005   1.3625512891245348     
   5.6076932313559758E-005   1.3620105702678544     
   5.6096927648195563E-005   1.3614700659918917     
   5.6116922982831361E-005   1.3609297762114918     
   5.6136918317467160E-005   1.3603897008415351     
   5.6156913652102958E-005   1.3598498397969334     
   5.6176908986738756E-005   1.3593101929926326     
   5.6196904321374554E-005   1.3587707603436130     
   5.6216899656010352E-005   1.3582315417648894     
   5.6236894990646157E-005   1.3576925371715085     
   5.6256890325281956E-005   1.3571537464785512     
   5.6276885659917754E-005   1.3566151696011342     
   5.6296880994553552E-005   1.3560768064544044     
   5.6316876329189350E-005   1.3555386569535446     
   5.6336871663825149E-005   1.3550007210137722     
   5.6356866998460947E-005   1.3544629985503358     
   5.6376862333096745E-005   1.3539254894785182     
   5.6396857667732550E-005   1.3533881937136374     
   5.6416853002368348E-005   1.3528511111710428     
   5.6436848337004146E-005   1.3523142417661200     
   5.6456843671639945E-005   1.3517775854142862     
   5.6476839006275743E-005   1.3512411420309922     
   5.6496834340911541E-005   1.3507049115317229     
   5.6516829675547339E-005   1.3501688938319973     
   5.6536825010183144E-005   1.3496330888473664     
   5.6556820344818942E-005   1.3490974964934161     
   5.6576815679454741E-005   1.3485621166857658     
   5.6596811014090539E-005   1.3480269493400667     
   5.6616806348726337E-005   1.3474919943720056     
   5.6636801683362135E-005   1.3469572516973014     
   5.6656797017997933E-005   1.3464227212317077     
   5.6676792352633738E-005   1.3458884028910096     
   5.6696787687269537E-005   1.3453542965910268     
   5.6716783021905335E-005   1.3448204022476136     
   5.6736778356541133E-005   1.3442867197766553     
   5.6756773691176931E-005   1.3437532490940722     
   5.6776769025812729E-005   1.3432199901158171     
   5.6796764360448528E-005   1.3426869427578765     
   5.6816759695084326E-005   1.3421541069362706     
   5.6836755029720131E-005   1.3416214825670534     
   5.6856750364355929E-005   1.3410890695663096     
   5.6876745698991727E-005   1.3405568678501594     
   5.6896741033627526E-005   1.3400248773347569     
   5.6916736368263324E-005   1.3394930979362882     
   5.6936731702899122E-005   1.3389615295709729     
   5.6956727037534920E-005   1.3384301721550638     
   5.6976722372170725E-005   1.3378990256048462     
   5.6996717706806523E-005   1.3373680898366402     
   5.7016713041442322E-005   1.3368373647667984     
   5.7036708376078120E-005   1.3363068503117070     
   5.7056703710713918E-005   1.3357765463877842     
   5.7076699045349716E-005   1.3352464529114820     
   5.7096694379985514E-005   1.3347165697992851     
   5.7116689714621313E-005   1.3341868969677140     
   5.7136685049257118E-005   1.3336574343333185     
   5.7156680383892916E-005   1.3331281818126834     
   5.7176675718528714E-005   1.3325991393224270     
   5.7196671053164512E-005   1.3320703067791995     
   5.7216666387800310E-005   1.3315416840996859     
   5.7236661722436109E-005   1.3310132712006013     
   5.7256657057071907E-005   1.3304850679986979     
   5.7276652391707712E-005   1.3299570744107561     
   5.7296647726343510E-005   1.3294292903535949     
   5.7316643060979308E-005   1.3289017157440617     
   5.7336638395615107E-005   1.3283743504990386     
   5.7356633730250905E-005   1.3278471945354413     
   5.7376629064886703E-005   1.3273202477702175     
   5.7396624399522501E-005   1.3267935101203481     
   5.7416619734158306E-005   1.3262669815028476     
   5.7436615068794104E-005   1.3257406618347622     
   5.7456610403429903E-005   1.3252145510331719     
   5.7476605738065701E-005   1.3246886490151888     
   5.7496601072701499E-005   1.3241629556979597     
   5.7516596407337297E-005   1.3236374709986631     
   5.7536591741973095E-005   1.3231121948345093     
   5.7556587076608894E-005   1.3225871271227427     
   5.7576582411244699E-005   1.3220622677806408     
   5.7596577745880497E-005   1.3215376167255137     
   5.7616573080516295E-005   1.3210131738747037     
   5.7636568415152093E-005   1.3204889391455863     
   5.7656563749787891E-005   1.3199649124555690     
   5.7676559084423690E-005   1.3194410937220942     
   5.7696554419059488E-005   1.3189174828626347     
   5.7716549753695293E-005   1.3183940797946980     
   5.7736545088331091E-005   1.3178708844358236     
   5.7756540422966889E-005   1.3173478967035812     
   5.7776535757602688E-005   1.3168251165155780     
   5.7796531092238486E-005   1.3163025437894504     
   5.7816526426874284E-005   1.3157801784428689     
   5.7836521761510082E-005   1.3152580203935365     
   5.7856517096145880E-005   1.3147360695591874     
   5.7876512430781685E-005   1.3142143258575905     
   5.7896507765417484E-005   1.3136927892065471     
   5.7916503100053282E-005   1.3131714595238901     
   5.7936498434689080E-005   1.3126503367274853     
   5.7956493769324878E-005   1.3121294207352316     
   5.7976489103960676E-005   1.3116087114650594     
   5.7996484438596475E-005   1.3110882088349332     
   5.8016479773232280E-005   1.3105679127628482     
   5.8036475107868078E-005   1.3100478231668347     
   5.8056470442503876E-005   1.3095279399649535     
   5.8076465777139674E-005   1.3090082630752975     
   5.8096461111775472E-005   1.3084887924159945     
   5.8116456446411271E-005   1.3079695279052019     
   5.8136451781047069E-005   1.3074504694611120     
   5.8156447115682874E-005   1.3069316170019487     
   5.8176442450318672E-005   1.3064129704459670     
   5.8196437784954470E-005   1.3058945297114570     
   5.8216433119590269E-005   1.3053762947167395     
   5.8236428454226067E-005   1.3048582653801675     
   5.8256423788861865E-005   1.3043404416201272     
   5.8276419123497663E-005   1.3038228233550375     
   5.8296414458133461E-005   1.3033054105033473     
   5.8316409792769266E-005   1.3027882029835414     
   5.8336405127405065E-005   1.3022712007141337     
   5.8356400462040863E-005   1.3017544036136743     
   5.8376395796676661E-005   1.3012378116007406     
   5.8396391131312459E-005   1.3007214245939474     
   5.8416386465948257E-005   1.3002052425119373     
   5.8436381800584056E-005   1.2996892652733889     
   5.8456377135219861E-005   1.2991734927970093     
   5.8476372469855659E-005   1.2986579250015418     
   5.8496367804491457E-005   1.2981425618057603     
   5.8516363139127255E-005   1.2976274031284682     
   5.8536358473763053E-005   1.2971124488885073     
   5.8556353808398852E-005   1.2965976990047459     
   5.8576349143034650E-005   1.2960831533960868     
   5.8596344477670455E-005   1.2955688119814648     
   5.8616339812306253E-005   1.2950546746798464     
   5.8636335146942051E-005   1.2945407414102323     
   5.8656330481577849E-005   1.2940270120916515     
   5.8676325816213648E-005   1.2935134866431699     
   5.8696321150849446E-005   1.2930001649838809     
   5.8716316485485244E-005   1.2924870470329122     
   5.8736311820121042E-005   1.2919741327094256     
   5.8756307154756847E-005   1.2914614219326106     
   5.8776302489392646E-005   1.2909489146216917     
   5.8796297824028444E-005   1.2904366106959249     
   5.8816293158664242E-005   1.2899245100745986     
   5.8836288493300040E-005   1.2894126126770324     
   5.8856283827935838E-005   1.2889009184225775     
   5.8876279162571637E-005   1.2883894272306200     
   5.8896274497207442E-005   1.2878781390205736     
   5.8916269831843240E-005   1.2873670537118869     
   5.8936265166479038E-005   1.2868561712240403     
   5.8956260501114836E-005   1.2863454914765460     
   5.8976255835750634E-005   1.2858350143889481     
   5.8996251170386433E-005   1.2853247398808201     
   5.9016246505022231E-005   1.2848146678717718     
   5.9036241839658029E-005   1.2843047982814417     
   5.9056237174293834E-005   1.2837951310295022     
   5.9076232508929632E-005   1.2832856660356560     
   5.9096227843565430E-005   1.2827764032196387     
   5.9116223178201229E-005   1.2822673425012165     
   5.9136218512837027E-005   1.2817584838001894     
   5.9156213847472825E-005   1.2812498270363875     
   5.9176209182108623E-005   1.2807413721296741     
   5.9196204516744428E-005   1.2802331189999419     
   5.9216199851380227E-005   1.2797250675671183     
   5.9236195186016025E-005   1.2792172177511612     
   5.9256190520651823E-005   1.2787095694720596     
   5.9276185855287621E-005   1.2782021226498361     
   5.9296181189923419E-005   1.2776948772045429     
   5.9316176524559218E-005   1.2771878330562652     
   5.9336171859195023E-005   1.2766809901251188     
   5.9356167193830821E-005   1.2761743483312535     
   5.9376162528466619E-005   1.2756679075948483     
   5.9396157863102417E-005   1.2751616678361151     
   5.9416153197738215E-005   1.2746556289752975     
   5.9436148532374014E-005   1.2741497909326700     
   5.9456143867009812E-005   1.2736441536285390     
   5.9476139201645610E-005   1.2731387169832435     
   5.9496134536281415E-005   1.2726334809171536     
   5.9516129870917213E-005   1.2721284453506696     
   5.9536125205553011E-005   1.2716236102042255     
   5.9556120540188810E-005   1.2711189753982852     
   5.9576115874824608E-005   1.2706145408533456     
   5.9596111209460406E-005   1.2701103064899344     
   5.9616106544096204E-005   1.2696062722286099     
   5.9636101878732009E-005   1.2691024379899638     
   5.9656097213367808E-005   1.2685988036946183     
   5.9676092548003606E-005   1.2680953692632273     
   5.9696087882639404E-005   1.2675921346164758     
   5.9716083217275202E-005   1.2670890996750803     
   5.9736078551911000E-005   1.2665862643597903     
   5.9756073886546799E-005   1.2660836285913843     
   5.9776069221182604E-005   1.2655811922906741     
   5.9796064555818402E-005   1.2650789553785013     
   5.9816059890454200E-005   1.2645769177757407     
   5.9836055225089998E-005   1.2640750794032984     
   5.9856050559725796E-005   1.2635734401821095     
   5.9876045894361595E-005   1.2630720000331428     
   5.9896041228997393E-005   1.2625707588773984     
   5.9916036563633191E-005   1.2620697166359061     
   5.9936031898268996E-005   1.2615688732297285     
   5.9956027232904794E-005   1.2610682285799599     
   5.9976022567540592E-005   1.2605677826077242     
   5.9996017902176391E-005   1.2600675352341775     
   6.0016013236812189E-005   1.2595674863805078     
   6.0036008571447987E-005   1.2590676359679338     
   6.0056003906083785E-005   1.2585679839177049     
   6.0075999240719590E-005   1.2580685301511025     
   6.0095994575355389E-005   1.2575692745894387     
   6.0115989909991187E-005   1.2570702171540586     
   6.0135985244626985E-005   1.2565713577663356     
   6.0155980579262783E-005   1.2560726963476760     
   6.0175975913898581E-005   1.2555742328195176     
   6.0195971248534380E-005   1.2550759671033291     
   6.0215966583170178E-005   1.2545778991206091     
   6.0235961917805983E-005   1.2540800287928888     
   6.0255957252441781E-005   1.2535823560417310     
   6.0275952587077579E-005   1.2530848807887274     
   6.0295947921713377E-005   1.2525876029555025     
   6.0315943256349176E-005   1.2520905224637122     
   6.0335938590984974E-005   1.2515936392350420     
   6.0355933925620772E-005   1.2510969531912106     
   6.0375929260256577E-005   1.2506004642539652     
   6.0395924594892375E-005   1.2501041723450852     
   6.0415919929528173E-005   1.2496080773863831     
   6.0435915264163972E-005   1.2491121792996984     
   6.0455910598799770E-005   1.2486164780069049     
   6.0475905933435568E-005   1.2481209734299052     
   6.0495901268071366E-005   1.2476256654906357     
   6.0515896602707171E-005   1.2471305541110604     
   6.0535891937342970E-005   1.2466356392131765     
   6.0555887271978768E-005   1.2461409207190111     
   6.0575882606614566E-005   1.2456463985506234     
   6.0595877941250364E-005   1.2451520726301029     
   6.0615873275886162E-005   1.2446579428795685     
   6.0635868610521961E-005   1.2441640092211734     
   6.0655863945157759E-005   1.2436702715770975     
   6.0675859279793564E-005   1.2431767298695555     
   6.0695854614429362E-005   1.2426833840207914     
   6.0715849949065160E-005   1.2421902339530795     
   6.0735845283700958E-005   1.2416972795887244     
   6.0755840618336757E-005   1.2412045208500642     
   6.0775835952972555E-005   1.2407119576594643     
   6.0795831287608353E-005   1.2402195899393247     
   6.0815826622244158E-005   1.2397274176120721     
   6.0835821956879956E-005   1.2392354406001680     
   6.0855817291515754E-005   1.2387436588261016     
   6.0875812626151553E-005   1.2382520722123960     
   6.0895807960787351E-005   1.2377606806815997     
   6.0915803295423149E-005   1.2372694841562977     
   6.0935798630058947E-005   1.2367784825591037     
   6.0955793964694746E-005   1.2362876758126611     
   6.0975789299330550E-005   1.2357970638396429     
   6.0995784633966349E-005   1.2353066465627580     
   6.1015779968602147E-005   1.2348164239047392     
   6.1035775303237952E-005   1.2343263957883550     
   6.1055770637873737E-005   1.2338365621364040     
   6.1075765972509548E-005   1.2333469228717111     
   6.1095761307145333E-005   1.2328574779171382     
   6.1115756641781145E-005   1.2323682271955716     
   6.1135751976416943E-005   1.2318791706299339     
   6.1155747311052741E-005   1.2313903081431734     
   6.1175742645688539E-005   1.2309016396582735     
   6.1195737980324338E-005   1.2304131650982451     
   6.1215733314960136E-005   1.2299248843861286     
   6.1235728649595934E-005   1.2294367974449985     
   6.1255723984231732E-005   1.2289489041979573     
   6.1275719318867530E-005   1.2284612045681393     
   6.1295714653503329E-005   1.2279736984787080     
   6.1315709988139127E-005   1.2274863858528595     
   6.1335705322774939E-005   1.2269992666138176     
   6.1355700657410737E-005   1.2265123406848393     
   6.1375695992046535E-005   1.2260256079892098     
   6.1395691326682333E-005   1.2255390684502458     
   6.1415686661318131E-005   1.2250527219912948     
   6.1435681995953930E-005   1.2245665685357345     
   6.1455677330589728E-005   1.2240806080069717     
   6.1475672665225526E-005   1.2235948403284465     
   6.1495667999861324E-005   1.2231092654236251     
   6.1515663334497123E-005   1.2226238832160092     
   6.1535658669132921E-005   1.2221386936291256     
   6.1555654003768719E-005   1.2216536965865354     
   6.1575649338404517E-005   1.2211688920118287     
   6.1595644673040315E-005   1.2206842798286253     
   6.1615640007676114E-005   1.2201998599605763     
   6.1635635342311925E-005   1.2197156323313632     
   6.1655630676947724E-005   1.2192315968646961     
   6.1675626011583522E-005   1.2187477534843174     
   6.1695621346219320E-005   1.2182641021139997     
   6.1715616680855118E-005   1.2177806426775428     
   6.1735612015490916E-005   1.2172973750987808     
   6.1755607350126715E-005   1.2168142993015763     
   6.1775602684762513E-005   1.2163314152098212     
   6.1795598019398311E-005   1.2158487227474379     
   6.1815593354034109E-005   1.2153662218383818     
   6.1835588688669907E-005   1.2148839124066333     
   6.1855584023305706E-005   1.2144017943762089     
   6.1875579357941504E-005   1.2139198676711505     
   6.1895574692577302E-005   1.2134381322155312     
   6.1915570027213100E-005   1.2129565879334563     
   6.1935565361848912E-005   1.2124752347490595     
   6.1955560696484710E-005   1.2119940725865048     
   6.1975556031120509E-005   1.2115131013699865     
   6.1995551365756307E-005   1.2110323210237293     
   6.2015546700392105E-005   1.2105517314719871     
   6.2035542035027903E-005   1.2100713326390435     
   6.2055537369663701E-005   1.2095911244492148     
   6.2075532704299500E-005   1.2091111068268445     
   6.2095528038935298E-005   1.2086312796963072     
   6.2115523373571096E-005   1.2081516429820087     
   6.2135518708206894E-005   1.2076721966083812     
   6.2155514042842692E-005   1.2071929404998918     
   6.2175509377478491E-005   1.2067138745810329     
   6.2195504712114289E-005   1.2062349987763299     
   6.2215500046750101E-005   1.2057563130103366     
   6.2235495381385899E-005   1.2052778172076390     
   6.2255490716021697E-005   1.2047995112928502     
   6.2275486050657495E-005   1.2043213951906144     
   6.2295481385293293E-005   1.2038434688256066     
   6.2315476719929092E-005   1.2033657321225295     
   6.2335472054564890E-005   1.2028881850061184     
   6.2355467389200688E-005   1.2024108274011360     
   6.2375462723836486E-005   1.2019336592323764     
   6.2395458058472285E-005   1.2014566804246634     
   6.2415453393108083E-005   1.2009798909028502     
   6.2435448727743881E-005   1.2005032905918191     
   6.2455444062379679E-005   1.2000268794164834     
   6.2475439397015477E-005   1.1995506573017876     
   6.2495434731651276E-005   1.1990746241727013     
   6.2515430066287087E-005   1.1985987799542281     
   6.2535425400922886E-005   1.1981231245714006     
   6.2555420735558684E-005   1.1976476579492801     
   6.2575416070194482E-005   1.1971723800129586     
   6.2595411404830280E-005   1.1966972906875575     
   6.2615406739466078E-005   1.1962223898982260     
   6.2635402074101877E-005   1.1957476775701472     
   6.2655397408737675E-005   1.1952731536285301     
   6.2675392743373473E-005   1.1947988179986153     
   6.2695388078009271E-005   1.1943246706056720     
   6.2715383412645069E-005   1.1938507113750001     
   6.2735378747280868E-005   1.1933769402319290     
   6.2755374081916666E-005   1.1929033571018157     
   6.2775369416552464E-005   1.1924299619100514     
   6.2795364751188262E-005   1.1919567545820509     
   6.2815360085824074E-005   1.1914837350432628     
   6.2835355420459872E-005   1.1910109032191658     
   6.2855350755095670E-005   1.1905382590352640     
   6.2875346089731469E-005   1.1900658024170956     
   6.2895341424367267E-005   1.1895935332902252     
   6.2915336759003065E-005   1.1891214515802486     
   6.2935332093638863E-005   1.1886495572127909     
   6.2955327428274662E-005   1.1881778501135063     
   6.2975322762910460E-005   1.1877063302080779     
   6.2995318097546258E-005   1.1872349974222198     
   6.3015313432182056E-005   1.1867638516816750     
   6.3035308766817854E-005   1.1862928929122150     
   6.3055304101453653E-005   1.1858221210396425     
   6.3075299436089451E-005   1.1853515359897875     
   6.3095294770725249E-005   1.1848811376885116     
   6.3115290105361061E-005   1.1844109260617048     
   6.3135285439996859E-005   1.1839409010352862     
   6.3155280774632657E-005   1.1834710625352050     
   6.3175276109268455E-005   1.1830014104874389     
   6.3195271443904254E-005   1.1825319448179965     
   6.3215266778540052E-005   1.1820626654529141     
   6.3235262113175850E-005   1.1815935723182578     
   6.3255257447811648E-005   1.1811246653401237     
   6.3275252782447446E-005   1.1806559444446367     
   6.3295248117083245E-005   1.1801874095579512     
   6.3315243451719043E-005   1.1797190606062518     
   6.3335238786354841E-005   1.1792508975157499     
   6.3355234120990639E-005   1.1787829202126878     
   6.3375229455626438E-005   1.1783151286233380     
   6.3395224790262249E-005   1.1778475226739988     
   6.3415220124898048E-005   1.1773801022910042     
   6.3435215459533846E-005   1.1769128674007105     
   6.3455210794169644E-005   1.1764458179295070     
   6.3475206128805442E-005   1.1759789538038110     
   6.3495201463441240E-005   1.1755122749500690     
   6.3515196798077039E-005   1.1750457812947586     
   6.3535192132712837E-005   1.1745794727643832     
   6.3555187467348635E-005   1.1741133492854794     
   6.3575182801984433E-005   1.1736474107846082     
   6.3595178136620231E-005   1.1731816571883638     
   6.3615173471256030E-005   1.1727160884233676     
   6.3635168805891828E-005   1.1722507044162720     
   6.3655164140527626E-005   1.1717855050937533     
   6.3675159475163424E-005   1.1713204903825249     
   6.3695154809799236E-005   1.1708556602093225     
   6.3715150144435034E-005   1.1703910145009138     
   6.3735145479070832E-005   1.1699265531840952     
   6.3755140813706631E-005   1.1694622761856930     
   6.3775136148342429E-005   1.1689981834325611     
   6.3795131482978227E-005   1.1685342748515821     
   6.3815126817614025E-005   1.1680705503696696     
   6.3835122152249824E-005   1.1676070099137645     
   6.3855117486885622E-005   1.1671436534108377     
   6.3875112821521420E-005   1.1666804807878890     
   6.3895108156157218E-005   1.1662174919719455     
   6.3915103490793016E-005   1.1657546868900661     
   6.3935098825428815E-005   1.1652920654693364     
   6.3955094160064613E-005   1.1648296276368715     
   6.3975089494700411E-005   1.1643673733198159     
   6.3995084829336223E-005   1.1639053024453421     
   6.4015080163972021E-005   1.1634434149406534     
   6.4035075498607819E-005   1.1629817107329803     
   6.4055070833243617E-005   1.1625201897495820     
   6.4075066167879416E-005   1.1620588519177477     
   6.4095061502515214E-005   1.1615976971647946     
   6.4115056837151012E-005   1.1611367254180687     
   6.4135052171786810E-005   1.1606759366049459     
   6.4155047506422608E-005   1.1602153306528291     
   6.4175042841058407E-005   1.1597549074891527     
   6.4195038175694205E-005   1.1592946670413771     
   6.4215033510330003E-005   1.1588346092369941     
   6.4235028844965801E-005   1.1583747340035215     
   6.4255024179601600E-005   1.1579150412685073     
   6.4275019514237398E-005   1.1574555309595282     
   6.4295014848873210E-005   1.1569962030041900     
   6.4315010183509008E-005   1.1565370573301270     
   6.4335005518144806E-005   1.1560780938650026     
   6.4355000852780604E-005   1.1556193125365064     
   6.4374996187416402E-005   1.1551607132723609     
   6.4394991522052201E-005   1.1547022960003148     
   6.4414986856687999E-005   1.1542440606481439     
   6.4434982191323797E-005   1.1537860071436554     
   6.4454977525959595E-005   1.1533281354146843     
   6.4474972860595393E-005   1.1528704453890966     
   6.4494968195231192E-005   1.1524129369947802     
   6.4514963529866990E-005   1.1519556101596580     
   6.4534958864502788E-005   1.1514984648116799     
   6.4554954199138586E-005   1.1510415008788233     
   6.4574949533774398E-005   1.1505847182890949     
   6.4594944868410196E-005   1.1501281169705304     
   6.4614940203045994E-005   1.1496716968511924     
   6.4634935537681793E-005   1.1492154578591744     
   6.4654930872317591E-005   1.1487593999225971     
   6.4674926206953389E-005   1.1483035229696081     
   6.4694921541589187E-005   1.1478478269283865     
   6.4714916876224986E-005   1.1473923117271396     
   6.4734912210860784E-005   1.1469369772941018     
   6.4754907545496582E-005   1.1464818235575349     
   6.4774902880132380E-005   1.1460268504457323     
   6.4794898214768178E-005   1.1455720578870134     
   6.4814893549403977E-005   1.1451174458097269     
   6.4834888884039775E-005   1.1446630141422516     
   6.4854884218675573E-005   1.1442087628129907     
   6.4874879553311385E-005   1.1437546917503791     
   6.4894874887947183E-005   1.1433008008828798     
   6.4914870222582981E-005   1.1428470901389818     
   6.4934865557218779E-005   1.1423935594472063     
   6.4954860891854578E-005   1.1419402087360999     
   6.4974856226490376E-005   1.1414870379342388     
   6.4994851561126174E-005   1.1410340469702265     
   6.5014846895761972E-005   1.1405812357726965     
   6.5034842230397770E-005   1.1401286042703085     
   6.5054837565033569E-005   1.1396761523917520     
   6.5074832899669367E-005   1.1392238800657453     
   6.5094828234305165E-005   1.1387717872210332     
   6.5114823568940963E-005   1.1383198737863902     
   6.5134818903576762E-005   1.1378681396906185     
   6.5154814238212560E-005   1.1374165848625490     
   6.5174809572848371E-005   1.1369652092310392     
   6.5194804907484170E-005   1.1365140127249773     
   6.5214800242119968E-005   1.1360629952732790     
   6.5234795576755766E-005   1.1356121568048865     
   6.5254790911391564E-005   1.1351614972487725     
   6.5274786246027363E-005   1.1347110165339360     
   6.5294781580663161E-005   1.1342607145894048     
   6.5314776915298959E-005   1.1338105913442367     
   6.5334772249934757E-005   1.1333606467275146     
   6.5354767584570555E-005   1.1329108806683506     
   6.5374762919206354E-005   1.1324612930958868     
   6.5394758253842152E-005   1.1320118839392914     
   6.5414753588477950E-005   1.1315626531277607     
   6.5434748923113748E-005   1.1311136005905196     
   6.5454744257749546E-005   1.1306647262568219     
   6.5474739592385358E-005   1.1302160300559483     
   6.5494734927021156E-005   1.1297675119172077     
   6.5514730261656955E-005   1.1293191717699380     
   6.5534725596292753E-005   1.1288710095435039     
   6.5554720930928551E-005   1.1284230251672986     
   6.5574716265564349E-005   1.1279752185707439     
   6.5594711600200147E-005   1.1275275896832881     
   6.5614706934835946E-005   1.1270801384344100     
   6.5634702269471744E-005   1.1266328647536135     
   6.5654697604107542E-005   1.1261857685704333     
   6.5674692938743340E-005   1.1257388498144298     
   6.5694688273379139E-005   1.1252921084151912     
   6.5714683608014937E-005   1.1248455443023371     
   6.5734678942650735E-005   1.1243991574055101     
   6.5754674277286547E-005   1.1239529476543848     
   6.5774669611922345E-005   1.1235069149786610     
   6.5794664946558143E-005   1.1230610593080681     
   6.5814660281193941E-005   1.1226153805723633     
   6.5834655615829740E-005   1.1221698787013297     
   6.5854650950465538E-005   1.1217245536247811     
   6.5874646285101336E-005   1.1212794052725576     
   6.5894641619737134E-005   1.1208344335745264     
   6.5914636954372932E-005   1.1203896384605845     
   6.5934632289008731E-005   1.1199450198606546     
   6.5954627623644529E-005   1.1195005777046896     
   6.5974622958280327E-005   1.1190563119226680     
   6.5994618292916125E-005   1.1186122224445967     
   6.6014613627551923E-005   1.1181683092005110     
   6.6034608962187722E-005   1.1177245721204736     
   6.6054604296823533E-005   1.1172810111345752     
   6.6074599631459332E-005   1.1168376261729331     
   6.6094594966095130E-005   1.1163944171656950     
   6.6114590300730928E-005   1.1159513840430337     
   6.6134585635366726E-005   1.1155085267351488     
   6.6154580970002525E-005   1.1150658451722715     
   6.6174576304638323E-005   1.1146233392846587     
   6.6194571639274121E-005   1.1141810090025934     
   6.6214566973909919E-005   1.1137388542563884     
   6.6234562308545717E-005   1.1132968749763841     
   6.6254557643181516E-005   1.1128550710929470     
   6.6274552977817314E-005   1.1124134425364718     
   6.6294548312453112E-005   1.1119719892373814     
   6.6314543647088910E-005   1.1115307111261279     
   6.6334538981724708E-005   1.1110896081331858     
   6.6354534316360520E-005   1.1106486801890632     
   6.6374529650996318E-005   1.1102079272242931     
   6.6394524985632117E-005   1.1097673491694338     
   6.6414520320267915E-005   1.1093269459550756     
   6.6434515654903713E-005   1.1088867175118338     
   6.6454510989539511E-005   1.1084466637703509     
   6.6474506324175309E-005   1.1080067846612991     
   6.6494501658811108E-005   1.1075670801153747     
   6.6514496993446906E-005   1.1071275500633047     
   6.6534492328082704E-005   1.1066881944358420     
   6.6554487662718502E-005   1.1062490131637681     
   6.6574482997354301E-005   1.1058100061778902     
   6.6594478331990099E-005   1.1053711734090439     
   6.6614473666625897E-005   1.1049325147880937     
   6.6634469001261695E-005   1.1044940302459287     
   6.6654464335897507E-005   1.1040557197134677     
   6.6674459670533305E-005   1.1036175831216548     
   6.6694455005169103E-005   1.1031796204014650     
   6.6714450339804902E-005   1.1027418314838970     
   6.6734445674440700E-005   1.1023042162999790     
   6.6754441009076498E-005   1.1018667747807649     
   6.6774436343712296E-005   1.1014295068573379     
   6.6794431678348094E-005   1.1009924124608077     
   6.6814427012983893E-005   1.1005554915223101     
   6.6834422347619691E-005   1.1001187439730125     
   6.6854417682255489E-005   1.0996821697441026     
   6.6874413016891287E-005   1.0992457687668018     
   6.6894408351527085E-005   1.0988095409723555     
   6.6914403686162884E-005   1.0983734862920385     
   6.6934399020798695E-005   1.0979376046571487     
   6.6954394355434494E-005   1.0975018959990173     
   6.6974389690070292E-005   1.0970663602489978     
   6.6994385024706090E-005   1.0966309973384738     
   6.7014380359341888E-005   1.0961958071988545     
   6.7034375693977687E-005   1.0957607897615766     
   6.7054371028613485E-005   1.0953259449581048     
   6.7074366363249283E-005   1.0948912727199296     
   6.7094361697885081E-005   1.0944567729785721     
   6.7114357032520879E-005   1.0940224456655747     
   6.7134352367156678E-005   1.0935882907125130     
   6.7154347701792476E-005   1.0931543080509862     
   6.7174343036428274E-005   1.0927204976126208     
   6.7194338371064072E-005   1.0922868593290718     
   6.7214333705699870E-005   1.0918533931320211     
   6.7234329040335682E-005   1.0914200989531762     
   6.7254324374971480E-005   1.0909869767242739     
   6.7274319709607279E-005   1.0905540263770765     
   6.7294315044243077E-005   1.0901212478433737     
   6.7314310378878875E-005   1.0896886410549835     
   6.7334305713514673E-005   1.0892562059437487     
   6.7354301048150471E-005   1.0888239424415413     
   6.7374296382786270E-005   1.0883918504802583     
   6.7394291717422068E-005   1.0879599299918254     
   6.7414287052057866E-005   1.0875281809081954     
   6.7434282386693664E-005   1.0870966031613458     
   6.7454277721329463E-005   1.0866651966832839     
   6.7474273055965261E-005   1.0862339614060430     
   6.7494268390601059E-005   1.0858028972616824     
   6.7514263725236857E-005   1.0853720041822896     
   6.7534259059872669E-005   1.0849412820999784     
   6.7554254394508467E-005   1.0845107309468900     
   6.7574249729144265E-005   1.0840803506551913     
   6.7594245063780064E-005   1.0836501411570787     
   6.7614240398415862E-005   1.0832201023847732     
   6.7634235733051660E-005   1.0827902342705227     
   6.7654231067687458E-005   1.0823605367466038     
   6.7674226402323256E-005   1.0819310097453181     
   6.7694221736959055E-005   1.0815016531989945     
   6.7714217071594853E-005   1.0810724670399900     
   6.7734212406230651E-005   1.0806434512006873     
   6.7754207740866449E-005   1.0802146056134949     
   6.7774203075502247E-005   1.0797859302108526     
   6.7794198410138046E-005   1.0793574249252194     
   6.7814193744773844E-005   1.0789290896890880     
   6.7834189079409656E-005   1.0785009244349755     
   6.7854184414045454E-005   1.0780729290954254     
   6.7874179748681252E-005   1.0776451036030068     
   6.7894175083317050E-005   1.0772174478903198     
   6.7914170417952848E-005   1.0767899618899861     
   6.7934165752588647E-005   1.0763626455346571     
   6.7954161087224445E-005   1.0759354987570113     
   6.7974156421860243E-005   1.0755085214897504     
   6.7994151756496041E-005   1.0750817136656072     
   6.8014147091131840E-005   1.0746550752173405     
   6.8034142425767638E-005   1.0742286060777324     
   6.8054137760403436E-005   1.0738023061795947     
   6.8074133095039234E-005   1.0733761754557649     
   6.8094128429675032E-005   1.0729502138391065     
   6.8114123764310831E-005   1.0725244212625125     
   6.8134119098946642E-005   1.0720987976588980     
   6.8154114433582441E-005   1.0716733429612086     
   6.8174109768218239E-005   1.0712480571024163     
   6.8194105102854037E-005   1.0708229400155160     
   6.8214100437489835E-005   1.0703979916335329     
   6.8234095772125633E-005   1.0699732118895182     
   6.8254091106761432E-005   1.0695486007165478     
   6.8274086441397230E-005   1.0691241580477260     
   6.8294081776033028E-005   1.0686998838161821     
   6.8314077110668826E-005   1.0682757779550744     
   6.8334072445304624E-005   1.0678518403975858     
   6.8354067779940423E-005   1.0674280710769253     
   6.8374063114576221E-005   1.0670044699263301     
   6.8394058449212019E-005   1.0665810368790625     
   6.8414053783847831E-005   1.0661577718684117     
   6.8434049118483629E-005   1.0657346748276941     
   6.8454044453119427E-005   1.0653117456902512     
   6.8474039787755226E-005   1.0648889843894522     
   6.8494035122391024E-005   1.0644663908586927     
   6.8514030457026822E-005   1.0640439650313929     
   6.8534025791662620E-005   1.0636217068410017     
   6.8554021126298418E-005   1.0631996162209940     
   6.8574016460934217E-005   1.0627776931048694     
   6.8594011795570015E-005   1.0623559374261560     
   6.8614007130205813E-005   1.0619343491184063     
   6.8634002464841611E-005   1.0615129281152011     
   6.8653997799477409E-005   1.0610916743501468     
   6.8673993134113208E-005   1.0606705877568758     
   6.8693988468749006E-005   1.0602496682690472     
   6.8713983803384818E-005   1.0598289158203449     
   6.8733979138020616E-005   1.0594083303444830     
   6.8753974472656414E-005   1.0589879117751972     
   6.8773969807292212E-005   1.0585676600462535     
   6.8793965141928010E-005   1.0581475750914422     
   6.8813960476563809E-005   1.0577276568445786     
   6.8833955811199607E-005   1.0573079052395067     
   6.8853951145835405E-005   1.0568883202100963     
   6.8873946480471203E-005   1.0564689016902422     
   6.8893941815107002E-005   1.0560496496138660     
   6.8913937149742800E-005   1.0556305639149162     
   6.8933932484378598E-005   1.0552116445273674     
   6.8953927819014396E-005   1.0547928913852196     
   6.8973923153650194E-005   1.0543743044224982     
   6.8993918488285993E-005   1.0539558835732581     
   6.9013913822921804E-005   1.0535376287715763     
   6.9033909157557603E-005   1.0531195399515603     
   6.9053904492193401E-005   1.0527016170473391     
   6.9073899826829199E-005   1.0522838599930713     
   6.9093895161464997E-005   1.0518662687229399     
   6.9113890496100795E-005   1.0514488431711544     
   6.9133885830736594E-005   1.0510315832719512     
   6.9153881165372392E-005   1.0506144889595923     
   6.9173876500008190E-005   1.0501975601683649     
   6.9193871834643988E-005   1.0497807968325834     
   6.9213867169279786E-005   1.0493641988865876     
   6.9233862503915585E-005   1.0489477662647446     
   6.9253857838551383E-005   1.0485314989014451     
   6.9273853173187181E-005   1.0481153967311092     
   6.9293848507822979E-005   1.0476994596881795     
   6.9313843842458791E-005   1.0472836877071270     
   6.9333839177094589E-005   1.0468680807224473     
   6.9353834511730388E-005   1.0464526386686641     
   6.9373829846366186E-005   1.0460373614803238     
   6.9393825181001984E-005   1.0456222490920029     
   6.9413820515637782E-005   1.0452073014382990     
   6.9433815850273580E-005   1.0447925184538405     
   6.9453811184909379E-005   1.0443779000732787     
   6.9473806519545177E-005   1.0439634462312908     
   6.9493801854180975E-005   1.0435491568625817     
   6.9513797188816773E-005   1.0431350319018817     
   6.9533792523452571E-005   1.0427210712839452     
   6.9553787858088370E-005   1.0423072749435547     
   6.9573783192724168E-005   1.0418936428155174     
   6.9593778527359980E-005   1.0414801748346671     
   6.9613773861995778E-005   1.0410668709358626     
   6.9633769196631576E-005   1.0406537310539898     
   6.9653764531267374E-005   1.0402407551239592     
   6.9673759865903172E-005   1.0398279430807067     
   6.9693755200538971E-005   1.0394152948591961     
   6.9713750535174769E-005   1.0390028103944158     
   6.9733745869810567E-005   1.0385904896213791     
   6.9753741204446365E-005   1.0381783324751275     
   6.9773736539082164E-005   1.0377663388907254     
   6.9793731873717962E-005   1.0373545088032643     
   6.9813727208353760E-005   1.0369428421478633     
   6.9833722542989558E-005   1.0365313388596635     
   6.9853717877625356E-005   1.0361199988738337     
   6.9873713212261155E-005   1.0357088221255699     
   6.9893708546896966E-005   1.0352978085500915     
   6.9913703881532765E-005   1.0348869580826447     
   6.9933699216168563E-005   1.0344762706585005     
   6.9953694550804361E-005   1.0340657462129572     
   6.9973689885440159E-005   1.0336553846813368     
   6.9993685220075957E-005   1.0332451859989891     
   7.0013680554711756E-005   1.0328351501012882     
   7.0033675889347554E-005   1.0324252769236335     
   7.0053671223983352E-005   1.0320155664014508     
   7.0073666558619150E-005   1.0316060184701914     
   7.0093661893254948E-005   1.0311966330653322     
   7.0113657227890747E-005   1.0307874101223753     
   7.0133652562526545E-005   1.0303783495768490     
   7.0153647897162343E-005   1.0299694513643078     
   7.0173643231798141E-005   1.0295607154203297     
   7.0193638566433953E-005   1.0291521416805198     
   7.0213633901069751E-005   1.0287437300805089     
   7.0233629235705549E-005   1.0283354805559521     
   7.0253624570341348E-005   1.0279273930425323     
   7.0273619904977146E-005   1.0275194674759556     
   7.0293615239612944E-005   1.0271117037919533     
   7.0313610574248742E-005   1.0267041019262850     
   7.0333605908884541E-005   1.0262966618147338     
   7.0353601243520339E-005   1.0258893833931078     
   7.0373596578156137E-005   1.0254822665972427     
   7.0393591912791935E-005   1.0250753113629973     
   7.0413587247427733E-005   1.0246685176262573     
   7.0433582582063532E-005   1.0242618853229337     
   7.0453577916699330E-005   1.0238554143889624     
   7.0473573251335128E-005   1.0234491047603054     
   7.0493568585970940E-005   1.0230429563729488     
   7.0513563920606738E-005   1.0226369691629063     
   7.0533559255242536E-005   1.0222311430662157     
   7.0553554589878334E-005   1.0218254780189393     
   7.0573549924514133E-005   1.0214199739571661     
   7.0593545259149931E-005   1.0210146308170103     
   7.0613540593785729E-005   1.0206094485346107     
   7.0633535928421527E-005   1.0202044270461328     
   7.0653531263057325E-005   1.0197995662877655     
   7.0673526597693124E-005   1.0193948661957246     
   7.0693521932328922E-005   1.0189903267062514     
   7.0713517266964720E-005   1.0185859477556103     
   7.0733512601600518E-005   1.0181817292800945     
   7.0753507936236317E-005   1.0177776712160194     
   7.0773503270872128E-005   1.0173737734997259     
   7.0793498605507927E-005   1.0169700360675831     
   7.0813493940143725E-005   1.0165664588559813     
   7.0833489274779523E-005   1.0161630418013394     
   7.0853484609415321E-005   1.0157597848401001     
   7.0873479944051119E-005   1.0153566879087297     
   7.0893475278686918E-005   1.0149537509437232     
   7.0913470613322716E-005   1.0145509738815988     
   7.0933465947958514E-005   1.0141483566588996     
   7.0953461282594312E-005   1.0137458992121937     
   7.0973456617230110E-005   1.0133436014780777     
   7.0993451951865909E-005   1.0129414633931673     
   7.1013447286501707E-005   1.0125394848941089     
   7.1033442621137505E-005   1.0121376659175714     
   7.1053437955773303E-005   1.0117360064002494     
   7.1073433290409115E-005   1.0113345062788617     
   7.1093428625044913E-005   1.0109331654901548     
   7.1113423959680711E-005   1.0105319839708971     
   7.1133419294316510E-005   1.0101309616578840     
   7.1153414628952308E-005   1.0097300984879356     
   7.1173409963588106E-005   1.0093293943978980     
   7.1193405298223904E-005   1.0089288493246393     
   7.1213400632859703E-005   1.0085284632050560     
   7.1233395967495501E-005   1.0081282359760688     
   7.1253391302131299E-005   1.0077281675746219     
   7.1273386636767097E-005   1.0073282579376859     
   7.1293381971402895E-005   1.0069285070022573     
   7.1313377306038694E-005   1.0065289147053555     
   7.1333372640674492E-005   1.0061294809840253     
   7.1353367975310290E-005   1.0057302057753381     
   7.1373363309946102E-005   1.0053310890163885     
   7.1393358644581900E-005   1.0049321306442969     
   7.1413353979217698E-005   1.0045333305962092     
   7.1433349313853496E-005   1.0041346888092950     
   7.1453344648489295E-005   1.0037362052207492     
   7.1473339983125093E-005   1.0033378797677919     
   7.1493335317760891E-005   1.0029397123876684     
   7.1513330652396689E-005   1.0025417030176478     
   7.1533325987032487E-005   1.0021438515950263     
   7.1553321321668286E-005   1.0017461580571216     
   7.1573316656304084E-005   1.0013486223412795     
   7.1593311990939882E-005   1.0009512443848689     
   7.1613307325575680E-005   1.0005540241252842     
   7.1633302660211479E-005   1.0001569614999442     
   7.1653297994847277E-005  0.99976005644629296     
   7.1673293329483088E-005  0.99936330890179892     
   7.1693288664118887E-005  0.99896671880395660     
   7.1713283998754685E-005  0.99857028609028342     
   7.1733279333390483E-005  0.99817401069832201     
   7.1753274668026281E-005  0.99777789256564153     
   7.1773270002662080E-005  0.99738193162983391     
   7.1793265337297878E-005  0.99698612782851670     
   7.1813260671933676E-005  0.99659048109933246     
   7.1833256006569474E-005  0.99619499137994760     
   7.1853251341205272E-005  0.99579965860805419     
   7.1873246675841071E-005  0.99540448272136817     
   7.1893242010476869E-005  0.99500946365763243     
   7.1913237345112667E-005  0.99461460135461033     
   7.1933232679748465E-005  0.99421989575009317     
   7.1953228014384277E-005  0.99382534678189727     
   7.1973223349020075E-005  0.99343095438786155     
   7.1993218683655873E-005  0.99303671850585096     
   7.2013214018291672E-005  0.99264263907375461     
   7.2033209352927470E-005  0.99224871602948617     
   7.2053204687563268E-005  0.99185494931098472     
   7.2073200022199066E-005  0.99146133885621279     
   7.2093195356834864E-005  0.99106788460315898     
   7.2113190691470663E-005  0.99067458648983464     
   7.2133186026106461E-005  0.99028144445427713     
   7.2153181360742259E-005  0.98988845843454887     
   7.2173176695378057E-005  0.98949562836873428     
   7.2193172030013856E-005  0.98910295419494509     
   7.2213167364649654E-005  0.98871043585131790     
   7.2233162699285452E-005  0.98831807327600962     
   7.2253158033921264E-005  0.98792586640720670     
   7.2273153368557062E-005  0.98753381518311745     
   7.2293148703192860E-005  0.98714191954197494     
   7.2313144037828658E-005  0.98675017942203802     
   7.2333139372464457E-005  0.98635859476158827     
   7.2353134707100255E-005  0.98596716549893326     
   7.2373130041736053E-005  0.98557589157240388     
   7.2393125376371851E-005  0.98518477292035700     
   7.2413120711007649E-005  0.98479380948117090     
   7.2433116045643448E-005  0.98440300119325297     
   7.2453111380279246E-005  0.98401234799503001     
   7.2473106714915044E-005  0.98362184982495726     
   7.2493102049550842E-005  0.98323150662151249     
   7.2513097384186641E-005  0.98284131832319832     
   7.2533092718822439E-005  0.98245128486854116     
   7.2553088053458250E-005  0.98206140619609261     
   7.2573083388094049E-005  0.98167168224442825     
   7.2593078722729847E-005  0.98128211295214873     
   7.2613074057365645E-005  0.98089269825787795     
   7.2633069392001443E-005  0.98050343810026475     
   7.2653064726637242E-005  0.98011433241798218     
   7.2673060061273040E-005  0.97972538114972696     
   7.2693055395908838E-005  0.97933658423422376     
   7.2713050730544636E-005  0.97894794161021537     
   7.2733046065180434E-005  0.97855945321647420     
   7.2753041399816233E-005  0.97817111899179454     
   7.2773036734452031E-005  0.97778293887499446     
   7.2793032069087829E-005  0.97739491280491886     
   7.2813027403723627E-005  0.97700704072043421     
   7.2833022738359425E-005  0.97661932256043282     
   7.2853018072995237E-005  0.97623175826383035     
   7.2873013407631035E-005  0.97584434776956763     
   7.2893008742266834E-005  0.97545709101660860     
   7.2913004076902632E-005  0.97506998794394328     
   7.2932999411538430E-005  0.97468303849058346     
   7.2952994746174228E-005  0.97429624259556602     
   7.2972990080810026E-005  0.97390960019795336     
   7.2992985415445825E-005  0.97352311123683100     
   7.3012980750081623E-005  0.97313677565130774     
   7.3032976084717421E-005  0.97275059338051806     
   7.3052971419353219E-005  0.97236456436362040     
   7.3072966753989018E-005  0.97197868853979730     
   7.3092962088624816E-005  0.97159296584825305     
   7.3112957423260614E-005  0.97120739622822028     
   7.3132952757896412E-005  0.97082197961895289     
   7.3152948092532224E-005  0.97043671595972836     
   7.3172943427168022E-005  0.97005160518985112     
   7.3192938761803820E-005  0.96966664724864748     
   7.3212934096439619E-005  0.96928184207546841     
   7.3232929431075417E-005  0.96889718960968929     
   7.3252924765711215E-005  0.96851268979070837     
   7.3272920100347013E-005  0.96812834255794944     
   7.3292915434982811E-005  0.96774414785085949     
   7.3312910769618610E-005  0.96736010560890962     
   7.3332906104254408E-005  0.96697621577159443     
   7.3352901438890206E-005  0.96659247827843353     
   7.3372896773526004E-005  0.96620889306897129     
   7.3392892108161802E-005  0.96582546008277370     
   7.3412887442797601E-005  0.96544217925943288     
   7.3432882777433412E-005  0.96505905053856234     
   7.3452878112069211E-005  0.96467607385980281     
   7.3472873446705009E-005  0.96429324916281678     
   7.3492868781340807E-005  0.96391057638729172     
   7.3512864115976605E-005  0.96352805547293752     
   7.3532859450612404E-005  0.96314568635949027     
   7.3552854785248202E-005  0.96276346898670873     
   7.3572850119884000E-005  0.96238140329437405     
   7.3592845454519798E-005  0.96199948922229461     
   7.3612840789155596E-005  0.96161772671030077     
   7.3632836123791395E-005  0.96123611569824574     
   7.3652831458427193E-005  0.96085465612600818     
   7.3672826793062991E-005  0.96047334793349115     
   7.3692822127698789E-005  0.96009219106061983     
   7.3712817462334587E-005  0.95971118544734402     
   7.3732812796970399E-005  0.95933033103363741     
   7.3752808131606197E-005  0.95894962775949710     
   7.3772803466241996E-005  0.95856907556494497     
   7.3792798800877794E-005  0.95818867439002575     
   7.3812794135513592E-005  0.95780842417480827     
   7.3832789470149390E-005  0.95742832485938545     
   7.3852784804785188E-005  0.95704837638387330     
   7.3872780139420987E-005  0.95666857868841237     
   7.3892775474056785E-005  0.95628893171316687     
   7.3912770808692583E-005  0.95590943539832285     
   7.3932766143328381E-005  0.95553008968409403     
   7.3952761477964180E-005  0.95515089451071422     
   7.3972756812599978E-005  0.95477184981844210     
   7.3992752147235776E-005  0.95439295554756043     
   7.4012747481871574E-005  0.95401421163837552     
   7.4032742816507386E-005  0.95363561803121788     
   7.4052738151143184E-005  0.95325717466644089     
   7.4072733485778982E-005  0.95287888148442168     
   7.4092728820414781E-005  0.95250073842556071     
   7.4112724155050579E-005  0.95212274543028319     
   7.4132719489686377E-005  0.95174490243903742     
   7.4152714824322175E-005  0.95136720939229502     
   7.4172710158957973E-005  0.95098966623055203     
   7.4192705493593772E-005  0.95061227289432637     
   7.4212700828229570E-005  0.95023502932416271     
   7.4232696162865368E-005  0.94985793546062491     
   7.4252691497501166E-005  0.94948099124430452     
   7.4272686832136964E-005  0.94910419661581535     
   7.4292682166772763E-005  0.94872755151579347     
   7.4312677501408561E-005  0.94835105588489965     
   7.4332672836044373E-005  0.94797470966381769     
   7.4352668170680171E-005  0.94759851279325713     
   7.4372663505315969E-005  0.94722246521394748     
   7.4392658839951767E-005  0.94684656686664359     
   7.4412654174587565E-005  0.94647081769212371     
   7.4432649509223364E-005  0.94609521763119042     
   7.4452644843859162E-005  0.94571976662466850     
   7.4472640178494960E-005  0.94534446461340638     
   7.4492635513130758E-005  0.94496931153827690     
   7.4512630847766557E-005  0.94459430734017502     
   7.4532626182402355E-005  0.94421945196002077     
   7.4552621517038153E-005  0.94384474533875562     
   7.4572616851673951E-005  0.94347018741734601     
   7.4592612186309749E-005  0.94309577813678280     
   7.4612607520945561E-005  0.94272151743807631     
   7.4632602855581359E-005  0.94234740526226468     
   7.4652598190217158E-005  0.94197344155040674     
   7.4672593524852956E-005  0.94159962624358551     
   7.4692588859488754E-005  0.94122595928290864     
   7.4712584194124552E-005  0.94085244060950468     
   7.4732579528760350E-005  0.94047907016452648     
   7.4752574863396149E-005  0.94010584788915164     
   7.4772570198031947E-005  0.93973277372457975     
   7.4792565532667745E-005  0.93935984761203384     
   7.4812560867303543E-005  0.93898706949276045     
   7.4832556201939341E-005  0.93861443930802935     
   7.4852551536575140E-005  0.93824195699913338     
   7.4872546871210938E-005  0.93786962250739003     
   7.4892542205846736E-005  0.93749743577413835     
   7.4912537540482548E-005  0.93712539674074102     
   7.4932532875118346E-005  0.93675350534858470     
   7.4952528209754144E-005  0.93638176153907937     
   7.4972523544389943E-005  0.93601016525365743     
   7.4992518879025741E-005  0.93563871643377416     
   7.5012514213661539E-005  0.93526741502091038     
   7.5032509548297337E-005  0.93489626095656719     
   7.5052504882933135E-005  0.93452525418227150     
   7.5072500217568934E-005  0.93415439463957151     
   7.5092495552204732E-005  0.93378368227003838     
   7.5112490886840530E-005  0.93341311701526952     
   7.5132486221476328E-005  0.93304269881688218     
   7.5152481556112126E-005  0.93267242761651725     
   7.5172476890747925E-005  0.93230230335584208     
   7.5192472225383723E-005  0.93193232597654208     
   7.5212467560019535E-005  0.93156249542032887     
   7.5232462894655333E-005  0.93119281162893697     
   7.5252458229291131E-005  0.93082327454412483     
   7.5272453563926929E-005  0.93045388410767071     
   7.5292448898562727E-005  0.93008464026138060     
   7.5312444233198526E-005  0.92971554294707870     
   7.5332439567834324E-005  0.92934659210661685     
   7.5352434902470122E-005  0.92897778768186678     
   7.5372430237105920E-005  0.92860912961472453     
   7.5392425571741719E-005  0.92824061784710876     
   7.5412420906377517E-005  0.92787225232096215     
   7.5432416241013315E-005  0.92750403297824957     
   7.5452411575649113E-005  0.92713595976095864     
   7.5472406910284911E-005  0.92676803261110030     
   7.5492402244920710E-005  0.92640025147070992     
   7.5512397579556521E-005  0.92603261628184308     
   7.5532392914192320E-005  0.92566512698658054     
   7.5552388248828118E-005  0.92529778352702585     
   7.5572383583463916E-005  0.92493058584530430     
   7.5592378918099714E-005  0.92456353388356560     
   7.5612374252735512E-005  0.92419662758398113     
   7.5632369587371311E-005  0.92382986688874580     
   7.5652364922007109E-005  0.92346325174007760     
   7.5672360256642907E-005  0.92309678208021795     
   7.5692355591278705E-005  0.92273045785143004     
   7.5712350925914503E-005  0.92236427899600049     
   7.5732346260550302E-005  0.92199824545623943     
   7.5752341595186100E-005  0.92163235717447800     
   7.5772336929821898E-005  0.92126661409307220     
   7.5792332264457710E-005  0.92090101615440123     
   7.5812327599093508E-005  0.92053556330086439     
   7.5832322933729306E-005  0.92017025547488662     
   7.5852318268365105E-005  0.91980509261891452     
   7.5872313603000903E-005  0.91944007467541822     
   7.5892308937636701E-005  0.91907520158688927     
   7.5912304272272499E-005  0.91871047329584310     
   7.5932299606908297E-005  0.91834588974481812     
   7.5952294941544096E-005  0.91798145087637528     
   7.5972290276179894E-005  0.91761715663309718     
   7.5992285610815692E-005  0.91725300695759227     
   7.6012280945451490E-005  0.91688900179248845     
   7.6032276280087288E-005  0.91652514108043792     
   7.6052271614723087E-005  0.91616142476411455     
   7.6072266949358885E-005  0.91579785278621784     
   7.6092262283994697E-005  0.91543442508946593     
   7.6112257618630495E-005  0.91507114161660308     
   7.6132252953266293E-005  0.91470800231039495     
   7.6152248287902091E-005  0.91434500711362976     
   7.6172243622537889E-005  0.91398215596911836     
   7.6192238957173688E-005  0.91361944881969448     
   7.6212234291809486E-005  0.91325688560821583     
   7.6232229626445284E-005  0.91289446627755977     
   7.6252224961081082E-005  0.91253219077062919     
   7.6272220295716881E-005  0.91217005903034909     
   7.6292215630352679E-005  0.91180807099966488     
   7.6312210964988477E-005  0.91144622662154773     
   7.6332206299624275E-005  0.91108452583899036     
   7.6352201634260073E-005  0.91072296859500679     
   7.6372196968895872E-005  0.91036155483263481     
   7.6392192303531683E-005  0.91000028449493564     
   7.6412187638167482E-005  0.90963915752499114     
   7.6432182972803280E-005  0.90927817386590770     
   7.6452178307439078E-005  0.90891733346081216     
   7.6472173642074876E-005  0.90855663625285565     
   7.6492168976710674E-005  0.90819608218521131     
   7.6512164311346473E-005  0.90783567120107556     
   7.6532159645982271E-005  0.90747540324366582     
   7.6552154980618069E-005  0.90711527825622285     
   7.6572150315253867E-005  0.90675529618201056     
   7.6592145649889665E-005  0.90639545696431412     
   7.6612140984525464E-005  0.90603576054644197     
   7.6632136319161262E-005  0.90567620687172590     
   7.6652131653797060E-005  0.90531679588351766     
   7.6672126988432858E-005  0.90495752752519421     
   7.6692122323068670E-005  0.90459840174015271     
   7.6712117657704468E-005  0.90423941847181599     
   7.6732112992340266E-005  0.90388057766362473     
   7.6752108326976065E-005  0.90352187925904681     
   7.6772103661611863E-005  0.90316332320156800     
   7.6792098996247661E-005  0.90280490943470038     
   7.6812094330883459E-005  0.90244663790197677     
   7.6832089665519258E-005  0.90208850854695188     
   7.6852085000155056E-005  0.90173052131320364     
   7.6872080334790854E-005  0.90137267614433270     
   7.6892075669426652E-005  0.90101497298396105     
   7.6912071004062450E-005  0.90065741177573333     
   7.6932066338698249E-005  0.90029999246331704     
   7.6952061673334047E-005  0.89994271499040179     
   7.6972057007969859E-005  0.89958557930069893     
   7.6992052342605657E-005  0.89922858533794425     
   7.7012047677241455E-005  0.89887173304589285     
   7.7032043011877253E-005  0.89851502236832448     
   7.7052038346513051E-005  0.89815845324903953     
   7.7072033681148850E-005  0.89780202563186251     
   7.7092029015784648E-005  0.89744573946063821     
   7.7112024350420446E-005  0.89708959467923532     
   7.7132019685056244E-005  0.89673359123154484     
   7.7152015019692042E-005  0.89637772906147817     
   7.7172010354327841E-005  0.89602200811297106     
   7.7192005688963639E-005  0.89566642832998045     
   7.7212001023599437E-005  0.89531098965648515     
   7.7231996358235235E-005  0.89495569203648795     
   7.7251991692871034E-005  0.89460053541401185     
   7.7271987027506845E-005  0.89424551973310318     
   7.7291982362142644E-005  0.89389064493782977     
   7.7311977696778442E-005  0.89353591097228391     
   7.7331973031414240E-005  0.89318131778057497     
   7.7351968366050038E-005  0.89282686530684086     
   7.7371963700685836E-005  0.89247255349523757     
   7.7391959035321635E-005  0.89211838228994300     
   7.7411954369957433E-005  0.89176435163515999     
   7.7431949704593231E-005  0.89141046147511138     
   7.7451945039229029E-005  0.89105671175404266     
   7.7471940373864827E-005  0.89070310241622264     
   7.7491935708500626E-005  0.89034963340593953     
   7.7511931043136424E-005  0.88999630466750657     
   7.7531926377772222E-005  0.88964311614525682     
   7.7551921712408020E-005  0.88929006778354658     
   7.7571917047043832E-005  0.88893715952675478     
   7.7591912381679630E-005  0.88858439131928113     
   7.7611907716315428E-005  0.88823176310554808     
   7.7631903050951227E-005  0.88787927482999940     
   7.7651898385587025E-005  0.88752692643710340     
   7.7671893720222823E-005  0.88717471787134716     
   7.7691889054858621E-005  0.88682264907724107     
   7.7711884389494420E-005  0.88647071999931804     
   7.7731879724130218E-005  0.88611893058213287     
   7.7751875058766016E-005  0.88576728077026112     
   7.7771870393401814E-005  0.88541577050830311     
   7.7791865728037612E-005  0.88506439974087725     
   7.7811861062673411E-005  0.88471316841262782     
   7.7831856397309209E-005  0.88436207646821818     
   7.7851851731945007E-005  0.88401112385233582     
   7.7871847066580819E-005  0.88366031050968774     
   7.7891842401216617E-005  0.88330963638500537     
   7.7911837735852415E-005  0.88295910142304090     
   7.7931833070488213E-005  0.88260870556856807     
   7.7951828405124012E-005  0.88225844876638304     
   7.7971823739759810E-005  0.88190833096130450     
   7.7991819074395608E-005  0.88155835209817124     
   7.8011814409031406E-005  0.88120851212184592     
   7.8031809743667204E-005  0.88085881097721230     
   7.8051805078303003E-005  0.88050924860917557     
   7.8071800412938801E-005  0.88015982496266243     
   7.8091795747574599E-005  0.87981053998262349     
   7.8111791082210397E-005  0.87946139361402964     
   7.8131786416846196E-005  0.87911238580187312     
   7.8151781751481994E-005  0.87876351649116879     
   7.8171777086117806E-005  0.87841478562695308     
   7.8191772420753604E-005  0.87806619315428602     
   7.8211767755389402E-005  0.87771773901824646     
   7.8231763090025200E-005  0.87736942316393696     
   7.8251758424660998E-005  0.87702124553647975     
   7.8271753759296797E-005  0.87667320608102306     
   7.8291749093932595E-005  0.87632530474273296     
   7.8311744428568393E-005  0.87597754146679752     
   7.8331739763204191E-005  0.87562991619842911     
   7.8351735097839989E-005  0.87528242888285945     
   7.8371730432475788E-005  0.87493507946534332     
   7.8391725767111586E-005  0.87458786789115694     
   7.8411721101747384E-005  0.87424079410559818     
   7.8431716436383182E-005  0.87389385805398534     
   7.8451711771018994E-005  0.87354705968166113     
   7.8471707105654792E-005  0.87320039893398715     
   7.8491702440290590E-005  0.87285387575634898     
   7.8511697774926389E-005  0.87250749009415263     
   7.8531693109562187E-005  0.87216124189282596     
   7.8551688444197985E-005  0.87181513109781739     
   7.8571683778833783E-005  0.87146915765460053     
   7.8591679113469582E-005  0.87112332150866556     
   7.8611674448105380E-005  0.87077762260552893     
   7.8631669782741178E-005  0.87043206089072622     
   7.8651665117376976E-005  0.87008663630981475     
   7.8671660452012774E-005  0.86974134880837339     
   7.8691655786648573E-005  0.86939619833200443     
   7.8711651121284371E-005  0.86905118482632970     
   7.8731646455920169E-005  0.86870630823699324     
   7.8751641790555981E-005  0.86836156850965984     
   7.8771637125191779E-005  0.86801696559001873     
   7.8791632459827577E-005  0.86767249942377689     
   7.8811627794463375E-005  0.86732816995666551     
   7.8831623129099174E-005  0.86698397713443587     
   7.8851618463734972E-005  0.86663992090286235     
   7.8871613798370770E-005  0.86629600120773853     
   7.8891609133006568E-005  0.86595221799488198     
   7.8911604467642366E-005  0.86560857121012968     
   7.8931599802278165E-005  0.86526506079934140     
   7.8951595136913963E-005  0.86492168670839864     
   7.8971590471549761E-005  0.86457844888320268     
   7.8991585806185559E-005  0.86423534726967788     
   7.9011581140821358E-005  0.86389238181376959     
   7.9031576475457156E-005  0.86354955246144460     
   7.9051571810092967E-005  0.86320685915869089     
   7.9071567144728766E-005  0.86286430185151808     
   7.9091562479364564E-005  0.86252188048595746     
   7.9111557814000362E-005  0.86217959500806141     
   7.9131553148636160E-005  0.86183744536390450     
   7.9151548483271959E-005  0.86149543149957997     
   7.9171543817907757E-005  0.86115355336120625     
   7.9191539152543555E-005  0.86081181089492165     
   7.9211534487179353E-005  0.86047020404688424     
   7.9231529821815151E-005  0.86012873276327517     
   7.9251525156450950E-005  0.85978739699029738     
   7.9271520491086748E-005  0.85944619667417321     
   7.9291515825722546E-005  0.85910513176114900     
   7.9311511160358344E-005  0.85876420219748939     
   7.9331506494994142E-005  0.85842340792948302     
   7.9351501829629954E-005  0.85808274890343772     
   7.9371497164265752E-005  0.85774222506568465     
   7.9391492498901551E-005  0.85740183636257439     
   7.9411487833537349E-005  0.85706158274047983     
   7.9431483168173147E-005  0.85672146414579553     
   7.9451478502808945E-005  0.85638148052493601     
   7.9471473837444743E-005  0.85604163182433790     
   7.9491469172080542E-005  0.85570191799045936     
   7.9511464506716340E-005  0.85536233896977942     
   7.9531459841352138E-005  0.85502289470879766     
   7.9551455175987936E-005  0.85468358515403664     
   7.9571450510623735E-005  0.85434441025203800     
   7.9591445845259533E-005  0.85400536994936693     
   7.9611441179895331E-005  0.85366646419260672     
   7.9631436514531143E-005  0.85332769292836597     
   7.9651431849166941E-005  0.85298905610326992     
   7.9671427183802739E-005  0.85265055366396947     
   7.9691422518438537E-005  0.85231218555713295     
   7.9711417853074336E-005  0.85197395172945245     
   7.9731413187710134E-005  0.85163585212763937     
   7.9751408522345932E-005  0.85129788669842688     
   7.9771403856981730E-005  0.85096005538857011     
   7.9791399191617528E-005  0.85062235814484499     
   7.9811394526253327E-005  0.85028479491404696     
   7.9831389860889125E-005  0.84994736564299533     
   7.9851385195524923E-005  0.84961007027852820     
   7.9871380530160721E-005  0.84927290876750572     
   7.9891375864796519E-005  0.84893588105680939     
   7.9911371199432318E-005  0.84859898709334081     
   7.9931366534068129E-005  0.84826222682402341     
   7.9951361868703928E-005  0.84792560019580221     
   7.9971357203339726E-005  0.84758910715564229     
   7.9991352537975524E-005  0.84725274765052994     
   8.0011347872611322E-005  0.84691652162747277     
   8.0031343207247121E-005  0.84658042903349895     
   8.0051338541882919E-005  0.84624446981565826     
   8.0071333876518717E-005  0.84590864392102150     
   8.0091329211154515E-005  0.84557295129667986     
   8.0111324545790313E-005  0.84523739188974645     
   8.0131319880426112E-005  0.84490196564735387     
   8.0151315215061910E-005  0.84456667251665796     
   8.0171310549697708E-005  0.84423151244483352     
   8.0191305884333506E-005  0.84389648537907669     
   8.0211301218969304E-005  0.84356159126660546     
   8.0231296553605116E-005  0.84322683005465726     
   8.0251291888240914E-005  0.84289220169049217     
   8.0271287222876713E-005  0.84255770612139103     
   8.0291282557512511E-005  0.84222334329465387     
   8.0311277892148309E-005  0.84188911315760262     
   8.0331273226784107E-005  0.84155501565758195     
   8.0351268561419905E-005  0.84122105074195408     
   8.0371263896055704E-005  0.84088721835810365     
   8.0391259230691502E-005  0.84055351845343751     
   8.0411254565327300E-005  0.84021995097538160     
   8.0431249899963098E-005  0.83988651587138352     
   8.0451245234598897E-005  0.83955321308891029     
   8.0471240569234695E-005  0.83922004257545224     
   8.0491235903870493E-005  0.83888700427851959     
   8.0511231238506291E-005  0.83855409814564208     
   8.0531226573142103E-005  0.83822132412437156     
   8.0551221907777901E-005  0.83788868216227996     
   8.0571217242413699E-005  0.83755617220696144     
   8.0591212577049498E-005  0.83722379420603033     
   8.0611207911685296E-005  0.83689154810711985     
   8.0631203246321094E-005  0.83655943385788678     
   8.0651198580956892E-005  0.83622745140600641     
   8.0671193915592690E-005  0.83589560069917690     
   8.0691189250228489E-005  0.83556388168511520     
   8.0711184584864287E-005  0.83523229431156010     
   8.0731179919500085E-005  0.83490083852627184     
   8.0751175254135883E-005  0.83456951427702941     
   8.0771170588771681E-005  0.83423832151163380     
   8.0791165923407480E-005  0.83390726017790673     
   8.0811161258043291E-005  0.83357633022369038     
   8.0831156592679090E-005  0.83324553159684822     
   8.0851151927314888E-005  0.83291486424526295     
   8.0871147261950686E-005  0.83258432811683891     
   8.0891142596586484E-005  0.83225392315950142     
   8.0911137931222282E-005  0.83192364932119567     
   8.0931133265858081E-005  0.83159350654988851     
   8.0951128600493879E-005  0.83126349479356643     
   8.0971123935129677E-005  0.83093361400023713     
   8.0991119269765475E-005  0.83060386411792853     
   8.1011114604401274E-005  0.83027424509469061     
   8.1031109939037072E-005  0.82994475687859148     
   8.1051105273672870E-005  0.82961539941772167     
   8.1071100608308668E-005  0.82928617266019200     
   8.1091095942944466E-005  0.82895707655413320     
   8.1111091277580278E-005  0.82862811104769762     
   8.1131086612216076E-005  0.82829927608905751     
   8.1151081946851875E-005  0.82797057162640575     
   8.1171077281487673E-005  0.82764199760795576     
   8.1191072616123471E-005  0.82731355398194217     
   8.1211067950759269E-005  0.82698524069661850     
   8.1231063285395067E-005  0.82665705770026121     
   8.1251058620030866E-005  0.82632900494116512     
   8.1271053954666664E-005  0.82600108236764658     
   8.1291049289302462E-005  0.82567328992804279     
   8.1311044623938260E-005  0.82534562757071084     
   8.1331039958574059E-005  0.82501809524402703     
   8.1351035293209857E-005  0.82469069289639174     
   8.1371030627845655E-005  0.82436342047622235     
   8.1391025962481453E-005  0.82403627793195788     
   8.1411021297117265E-005  0.82370926521205845     
   8.1431016631753063E-005  0.82338238226500426     
   8.1451011966388861E-005  0.82305562903929563     
   8.1471007301024660E-005  0.82272900548345240     
   8.1491002635660458E-005  0.82240251154601807     
   8.1510997970296256E-005  0.82207614717555266     
   8.1530993304932054E-005  0.82174991232063865     
   8.1550988639567852E-005  0.82142380692987982     
   8.1570983974203651E-005  0.82109783095189826     
   8.1590979308839449E-005  0.82077198433533705     
   8.1610974643475247E-005  0.82044626702886014     
   8.1630969978111045E-005  0.82012067898115237     
   8.1650965312746843E-005  0.81979522014091788     
   8.1670960647382642E-005  0.81946989045688123     
   8.1690955982018440E-005  0.81914468987778777     
   8.1710951316654252E-005  0.81881961835240258     
   8.1730946651290050E-005  0.81849467582951263     
   8.1750941985925848E-005  0.81816986225792365     
   8.1770937320561646E-005  0.81784517758646169     
   8.1790932655197444E-005  0.81752062176397400     
   8.1810927989833243E-005  0.81719619473932814     
   8.1830923324469041E-005  0.81687189646141112     
   8.1850918659104839E-005  0.81654772687913069     
   8.1870913993740637E-005  0.81622368594141437     
   8.1890909328376436E-005  0.81589977359721066     
   8.1910904663012234E-005  0.81557598979548840     
   8.1930899997648032E-005  0.81525233448523660     
   8.1950895332283830E-005  0.81492880761546349     
   8.1970890666919628E-005  0.81460540913519841     
   8.1990886001555440E-005  0.81428213899349100     
   8.2010881336191238E-005  0.81395899713941089     
   8.2030876670827037E-005  0.81363598352204869     
   8.2050872005462835E-005  0.81331309809051389     
   8.2070867340098633E-005  0.81299034079393673     
   8.2090862674734431E-005  0.81266771158146744     
   8.2110858009370229E-005  0.81234521040227758     
   8.2130853344006028E-005  0.81202283720555701     
   8.2150848678641826E-005  0.81170059194051714     
   8.2170844013277624E-005  0.81137847455638945     
   8.2190839347913422E-005  0.81105648500242500     
   8.2210834682549220E-005  0.81073462322789458     
   8.2230830017185019E-005  0.81041288918209087     
   8.2250825351820817E-005  0.81009128281432485     
   8.2270820686456615E-005  0.80976980407392884     
   8.2290816021092427E-005  0.80944845291025436     
   8.2310811355728225E-005  0.80912722927267278     
   8.2330806690364023E-005  0.80880613311057759     
   8.2350802024999822E-005  0.80848516437338003     
   8.2370797359635620E-005  0.80816432301051344     
   8.2390792694271418E-005  0.80784360897142860     
   8.2410788028907216E-005  0.80752302220559879     
   8.2430783363543014E-005  0.80720256266251689     
   8.2450778698178813E-005  0.80688223029169404     
   8.2470774032814611E-005  0.80656202504266394     
   8.2490769367450409E-005  0.80624194686497908     
   8.2510764702086207E-005  0.80592199570821088     
   8.2530760036722005E-005  0.80560217152195390     
   8.2550755371357804E-005  0.80528247425581889     
   8.2570750705993602E-005  0.80496290385943914     
   8.2590746040629414E-005  0.80464346028246780     
   8.2610741375265212E-005  0.80432414347457670     
   8.2630736709901010E-005  0.80400495338545819     
   8.2650732044536808E-005  0.80368588996482537     
   8.2670727379172606E-005  0.80336695316241047     
   8.2690722713808405E-005  0.80304814292796567     
   8.2710718048444203E-005  0.80272945921126360     
   8.2730713383080001E-005  0.80241090196209675     
   8.2750708717715799E-005  0.80209247113027637     
   8.2770704052351598E-005  0.80177416666563495     
   8.2790699386987396E-005  0.80145598851802513     
   8.2810694721623194E-005  0.80113793663731847     
   8.2830690056258992E-005  0.80082001097340616     
   8.2850685390894790E-005  0.80050221147620138     
   8.2870680725530589E-005  0.80018453809563361     
   8.2890676060166400E-005  0.79986699078165624     
   8.2910671394802199E-005  0.79954956948423972     
   8.2930666729437997E-005  0.79923227415337494     
   8.2950662064073795E-005  0.79891510473907390     
   8.2970657398709593E-005  0.79859806119136634     
   8.2990652733345391E-005  0.79828114346030354     
   8.3010648067981190E-005  0.79796435149595546     
   8.3030643402616988E-005  0.79764768524841290     
   8.3050638737252786E-005  0.79733114466778643     
   8.3070634071888584E-005  0.79701472970420484     
   8.3090629406524382E-005  0.79669844030781867     
   8.3110624741160181E-005  0.79638227642879655     
   8.3130620075795979E-005  0.79606623801732912     
   8.3150615410431777E-005  0.79575032502362397     
   8.3170610745067575E-005  0.79543453739791081     
   8.3190606079703387E-005  0.79511887509043755     
   8.3210601414339185E-005  0.79480333805147307     
   8.3230596748974983E-005  0.79448792623130482     
   8.3250592083610782E-005  0.79417263958024109     
   8.3270587418246580E-005  0.79385747804860873     
   8.3290582752882378E-005  0.79354244158675546     
   8.3310578087518176E-005  0.79322753014504821     
   8.3330573422153975E-005  0.79291274367387343     
   8.3350568756789773E-005  0.79259808212363714     
   8.3370564091425571E-005  0.79228354544476554     
   8.3390559426061369E-005  0.79196913358770327     
   8.3410554760697167E-005  0.79165484650291740     
   8.3430550095332966E-005  0.79134068414089132     
   8.3450545429968764E-005  0.79102664645213128     
   8.3470540764604576E-005  0.79071273338715953     
   8.3490536099240374E-005  0.79039894489652140     
   8.3510531433876172E-005  0.79008528093077945     
   8.3530526768511970E-005  0.78977174144051732     
   8.3550522103147768E-005  0.78945832637633784     
   8.3570517437783567E-005  0.78914503568886363     
   8.3590512772419365E-005  0.78883186932873561     
   8.3610508107055163E-005  0.78851882724661593     
   8.3630503441690961E-005  0.78820590939318569     
   8.3650498776326759E-005  0.78789311571914555     
   8.3670494110962558E-005  0.78758044617521494     
   8.3690489445598356E-005  0.78726790071213504     
   8.3710484780234154E-005  0.78695547928066412     
   8.3730480114869952E-005  0.78664318183158144     
   8.3750475449505751E-005  0.78633100831568536     
   8.3770470784141562E-005  0.78601895868379390     
   8.3790466118777361E-005  0.78570703288674393     
   8.3810461453413159E-005  0.78539523087539331     
   8.3830456788048957E-005  0.78508355260061835     
   8.3850452122684755E-005  0.78477199801331476     
   8.3870447457320553E-005  0.78446056706439760     
   8.3890442791956352E-005  0.78414925970480231     
   8.3910438126592150E-005  0.78383807588548271     
   8.3930433461227948E-005  0.78352701555741355     
   8.3950428795863746E-005  0.78321607867158760     
   8.3970424130499544E-005  0.78290526517901737     
   8.3990419465135343E-005  0.78259457503073604     
   8.4010414799771141E-005  0.78228400817779398     
   8.4030410134406939E-005  0.78197356457126288     
   8.4050405469042737E-005  0.78166324416223398     
   8.4070400803678549E-005  0.78135304690181506     
   8.4090396138314347E-005  0.78104297274113754     
   8.4110391472950145E-005  0.78073302163134906     
   8.4130386807585944E-005  0.78042319352361811     
   8.4150382142221742E-005  0.78011348836913086     
   8.4170377476857540E-005  0.77980390611909645     
   8.4190372811493338E-005  0.77949444672473966     
   8.4210368146129137E-005  0.77918511013730551     
   8.4230363480764935E-005  0.77887589630805942     
   8.4250358815400733E-005  0.77856680518828636     
   8.4270354150036531E-005  0.77825783672928894     
   8.4290349484672329E-005  0.77794899088239056     
   8.4310344819308128E-005  0.77764026759893268     
   8.4330340153943926E-005  0.77733166683027732     
   8.4350335488579724E-005  0.77702318852780605     
   8.4370330823215536E-005  0.77671483264291696     
   8.4390326157851334E-005  0.77640659912703136     
   8.4410321492487132E-005  0.77609848793158753     
   8.4430316827122930E-005  0.77579049900804298     
   8.4450312161758729E-005  0.77548263230787462     
   8.4470307496394527E-005  0.77517488778257981     
   8.4490302831030325E-005  0.77486726538367323     
   8.4510298165666123E-005  0.77455976506269064     
   8.4530293500301921E-005  0.77425238677118602     
   8.4550288834937720E-005  0.77394513046073266     
   8.4570284169573518E-005  0.77363799608292316     
   8.4590279504209316E-005  0.77333098358936980     
   8.4610274838845114E-005  0.77302409293170282     
   8.4630270173480913E-005  0.77271732406157312     
   8.4650265508116724E-005  0.77241067693064913     
   8.4670260842752523E-005  0.77210415149062150     
   8.4690256177388321E-005  0.77179774769319531     
   8.4710251512024119E-005  0.77149146549009928     
   8.4730246846659917E-005  0.77118530483307912     
   8.4750242181295715E-005  0.77087926567390053     
   8.4770237515931514E-005  0.77057334796434729     
   8.4790232850567312E-005  0.77026755165622274     
   8.4810228185203110E-005  0.76996187670134986     
   8.4830223519838908E-005  0.76965632305157050     
   8.4850218854474706E-005  0.76935089065874518     
   8.4870214189110505E-005  0.76904557947475427     
   8.4890209523746303E-005  0.76874038945149681     
   8.4910204858382101E-005  0.76843532054089014     
   8.4930200193017899E-005  0.76813037269487250     
   8.4950195527653711E-005  0.76782554586539975     
   8.4970190862289509E-005  0.76752084000444809     
   8.4990186196925307E-005  0.76721625506401026     
   8.5010181531561106E-005  0.76691179099610141     
   8.5030176866196904E-005  0.76660744775275325     
   8.5050172200832702E-005  0.76630322528601791     
   8.5070167535468500E-005  0.76599912354796440     
   8.5090162870104299E-005  0.76569514249068482     
   8.5110158204740097E-005  0.76539128206628604     
   8.5130153539375895E-005  0.76508754222689579     
   8.5150148874011693E-005  0.76478392292466180     
   8.5170144208647491E-005  0.76448042411174888     
   8.5190139543283290E-005  0.76417704574034084     
   8.5210134877919088E-005  0.76387378776264325     
   8.5230130212554886E-005  0.76357065013087688     
   8.5250125547190698E-005  0.76326763279728382     
   8.5270120881826496E-005  0.76296473571412504     
   8.5290116216462294E-005  0.76266195883367960     
   8.5310111551098092E-005  0.76235930210824521     
   8.5330106885733891E-005  0.76205676549014012     
   8.5350102220369689E-005  0.76175434893169991     
   8.5370097555005487E-005  0.76145205238528013     
   8.5390092889641285E-005  0.76114987580325444     
   8.5410088224277083E-005  0.76084781913801613     
   8.5430083558912882E-005  0.76054588234197684     
   8.5450078893548680E-005  0.76024406536756639     
   8.5470074228184478E-005  0.75994236816723648     
   8.5490069562820276E-005  0.75964079069345358     
   8.5510064897456075E-005  0.75933933289870559     
   8.5530060232091873E-005  0.75903799473549860     
   8.5550055566727684E-005  0.75873677615635760     
   8.5570050901363483E-005  0.75843567711382720     
   8.5590046235999281E-005  0.75813469756046892     
   8.5610041570635079E-005  0.75783383744886512     
   8.5630036905270877E-005  0.75753309673161584     
   8.5650032239906676E-005  0.75723247536134031     
   8.5670027574542474E-005  0.75693197329067619     
   8.5690022909178272E-005  0.75663159047228068     
   8.5710018243814070E-005  0.75633132685882853     
   8.5730013578449868E-005  0.75603118240301492     
   8.5750008913085667E-005  0.75573115705755278     
   8.5770004247721465E-005  0.75543125077517337     
   8.5789999582357263E-005  0.75513146350862759     
   8.5809994916993061E-005  0.75483179521068511     
   8.5829990251628873E-005  0.75453224583413392     
   8.5849985586264671E-005  0.75423281533177988     
   8.5869980920900469E-005  0.75393350365644984     
   8.5889976255536268E-005  0.75363431076098708     
   8.5909971590172066E-005  0.75333523659825607     
   8.5929966924807864E-005  0.75303628112113674     
   8.5949962259443662E-005  0.75273744428253120     
   8.5969957594079460E-005  0.75243872603535678     
   8.5989952928715259E-005  0.75214012633255223     
   8.6009948263351057E-005  0.75184164512707397     
   8.6029943597986855E-005  0.75154328237189649     
   8.6049938932622653E-005  0.75124503802001497     
   8.6069934267258452E-005  0.75094691202444042     
   8.6089929601894250E-005  0.75064890433820475     
   8.6109924936530048E-005  0.75035101491435685     
   8.6129920271165860E-005  0.75005324370596604     
   8.6149915605801658E-005  0.74975559066611841     
   8.6169910940437456E-005  0.74945805574792035     
   8.6189906275073254E-005  0.74916063890449569     
   8.6209901609709053E-005  0.74886334008898703     
   8.6229896944344851E-005  0.74856615925455638     
   8.6249892278980649E-005  0.74826909635438299     
   8.6269887613616447E-005  0.74797215134166584     
   8.6289882948252245E-005  0.74767532416962168     
   8.6309878282888044E-005  0.74737861479148782     
   8.6329873617523842E-005  0.74708202316051586     
   8.6349868952159640E-005  0.74678554922998053     
   8.6369864286795438E-005  0.74648919295317206     
   8.6389859621431236E-005  0.74619295428340193     
   8.6409854956067035E-005  0.74589683317399680     
   8.6429850290702846E-005  0.74560082957830442     
   8.6449845625338645E-005  0.74530494344969045     
   8.6469840959974443E-005  0.74500917474153872     
   8.6489836294610241E-005  0.74471352340725128     
   8.6509831629246039E-005  0.74441798940024917     
   8.6529826963881838E-005  0.74412257267397286     
   8.6549822298517636E-005  0.74382727318187858     
   8.6569817633153434E-005  0.74353209087744443     
   8.6589812967789232E-005  0.74323702571416339     
   8.6609808302425030E-005  0.74294207764555042     
   8.6629803637060829E-005  0.74264724662513648     
   8.6649798971696627E-005  0.74235253260647194     
   8.6669794306332425E-005  0.74205793554312538     
   8.6689789640968223E-005  0.74176345538868438     
   8.6709784975604021E-005  0.74146909209675327     
   8.6729780310239833E-005  0.74117484562095637     
   8.6749775644875631E-005  0.74088071591493698     
   8.6769770979511430E-005  0.74058670293235451     
   8.6789766314147228E-005  0.74029280662688834     
   8.6809761648783026E-005  0.73999902695223618     
   8.6829756983418824E-005  0.73970536386211394     
   8.6849752318054622E-005  0.73941181731025529     
   8.6869747652690421E-005  0.73911838725041346     
   8.6889742987326219E-005  0.73882507363635908     
   8.6909738321962017E-005  0.73853187642188101     
   8.6929733656597815E-005  0.73823879556078786     
   8.6949728991233614E-005  0.73794583100690381     
   8.6969724325869412E-005  0.73765298271407498     
   8.6989719660505210E-005  0.73736025063616317     
   8.7009714995141022E-005  0.73706763472704873     
   8.7029710329776820E-005  0.73677513494063140     
   8.7049705664412618E-005  0.73648275123082896     
   8.7069700999048416E-005  0.73619048355157657     
   8.7089696333684215E-005  0.73589833185682874     
   8.7109691668320013E-005  0.73560629610055717     
   8.7129687002955811E-005  0.73531437623675278     
   8.7149682337591609E-005  0.73502257221942513     
   8.7169677672227407E-005  0.73473088400260012     
   8.7189673006863206E-005  0.73443931154032360     
   8.7209668341499004E-005  0.73414785478665856     
   8.7229663676134802E-005  0.73385651369568794     
   8.7249659010770600E-005  0.73356528822151168     
   8.7269654345406398E-005  0.73327417831824659     
   8.7289649680042197E-005  0.73298318394003026     
   8.7309645014678008E-005  0.73269230504101723     
   8.7329640349313807E-005  0.73240154157538018     
   8.7349635683949605E-005  0.73211089349731073     
   8.7369631018585403E-005  0.73182036076101653     
   8.7389626353221201E-005  0.73152994332072629     
   8.7409621687857000E-005  0.73123964113068551     
   8.7429617022492798E-005  0.73094945414515711     
   8.7449612357128596E-005  0.73065938231842420     
   8.7469607691764394E-005  0.73036942560478535     
   8.7489603026400192E-005  0.73007958395855999     
   8.7509598361035991E-005  0.72978985733408297     
   8.7529593695671789E-005  0.72950024568570959     
   8.7549589030307587E-005  0.72921074896781291     
   8.7569584364943385E-005  0.72892136713478162     
   8.7589579699579183E-005  0.72863210014102642     
   8.7609575034214995E-005  0.72834294794097221     
   8.7629570368850793E-005  0.72805391048906609     
   8.7649565703486592E-005  0.72776498773976905     
   8.7669561038122390E-005  0.72747617964756317     
   8.7689556372758188E-005  0.72718748616694706     
   8.7709551707393986E-005  0.72689890725243866     
   8.7729547042029784E-005  0.72661044285857201     
   8.7749542376665583E-005  0.72632209293990080     
   8.7769537711301381E-005  0.72603385745099724     
   8.7789533045937179E-005  0.72574573634644890     
   8.7809528380572977E-005  0.72545772958086385     
   8.7829523715208776E-005  0.72516983710886884     
   8.7849519049844574E-005  0.72488205888510515     
   8.7869514384480372E-005  0.72459439486423449     
   8.7889509719116170E-005  0.72430684500093767     
   8.7909505053751982E-005  0.72401940924990937     
   8.7929500388387780E-005  0.72373208756586827     
   8.7949495723023578E-005  0.72344487990354489     
   8.7969491057659377E-005  0.72315778621769156     
   8.7989486392295175E-005  0.72287080646307722     
   8.8009481726930973E-005  0.72258394059448927     
   8.8029477061566771E-005  0.72229718856673319     
   8.8049472396202569E-005  0.72201055033463091     
   8.8069467730838368E-005  0.72172402585302387     
   8.8089463065474166E-005  0.72143761507677084     
   8.8109458400109964E-005  0.72115131796074905     
   8.8129453734745762E-005  0.72086513445985267     
   8.8149449069381560E-005  0.72057906452899423     
   8.8169444404017359E-005  0.72029310812310487     
   8.8189439738653170E-005  0.72000726519713198     
   8.8209435073288969E-005  0.71972153570604314     
   8.8229430407924767E-005  0.71943591960482112     
   8.8249425742560565E-005  0.71915041684846892     
   8.8269421077196363E-005  0.71886502739200586     
   8.8289416411832161E-005  0.71857975119046957     
   8.8309411746467960E-005  0.71829458819891512     
   8.8329407081103758E-005  0.71800953837241732     
   8.8349402415739556E-005  0.71772460166606622     
   8.8369397750375354E-005  0.71743977803497083     
   8.8389393085011153E-005  0.71715506743425850     
   8.8409388419646951E-005  0.71687046981907321     
   8.8429383754282749E-005  0.71658598514457850     
   8.8449379088918547E-005  0.71630161336595388     
   8.8469374423554345E-005  0.71601735443839676     
   8.8489369758190157E-005  0.71573320831712339     
   8.8509365092825955E-005  0.71544917495736804     
   8.8529360427461754E-005  0.71516525431438127     
   8.8549355762097552E-005  0.71488144634343309     
   8.8569351096733350E-005  0.71459775099980916     
   8.8589346431369148E-005  0.71431416823881477     
   8.8609341766004946E-005  0.71403069801577157     
   8.8629337100640745E-005  0.71374734028602105     
   8.8649332435276543E-005  0.71346409500491881     
   8.8669327769912341E-005  0.71318096212784288     
   8.8689323104548139E-005  0.71289794161018438     
   8.8709318439183937E-005  0.71261503340735488     
   8.8729313773819736E-005  0.71233223747478414     
   8.8749309108455534E-005  0.71204955376791657     
   8.8769304443091332E-005  0.71176698224221657     
   8.8789299777727144E-005  0.71148452285316610     
   8.8809295112362942E-005  0.71120217555626553     
   8.8829290446998740E-005  0.71091994030703087     
   8.8849285781634539E-005  0.71063781706099605     
   8.8869281116270337E-005  0.71035580577371438     
   8.8889276450906135E-005  0.71007390640075474     
   8.8909271785541933E-005  0.70979211889770610     
   8.8929267120177731E-005  0.70951044322017243     
   8.8949262454813530E-005  0.70922887932377743     
   8.8969257789449328E-005  0.70894742716416048     
   8.8989253124085126E-005  0.70866608669698039     
   8.9009248458720924E-005  0.70838485787791217     
   8.9029243793356722E-005  0.70810374066264981     
   8.9049239127992521E-005  0.70782273500690274     
   8.9069234462628319E-005  0.70754184086640048     
   8.9089229797264131E-005  0.70726105819688867     
   8.9109225131899929E-005  0.70698038695413057     
   8.9129220466535727E-005  0.70669982709390711     
   8.9149215801171525E-005  0.70641937857201764     
   8.9169211135807323E-005  0.70613904134427696     
   8.9189206470443122E-005  0.70585881536651984     
   8.9209201805078920E-005  0.70557870059459693     
   8.9229197139714718E-005  0.70529869698437742     
   8.9249192474350516E-005  0.70501880449174681     
   8.9269187808986315E-005  0.70473902307260983     
   8.9289183143622113E-005  0.70445935268288618     
   8.9309178478257911E-005  0.70417979327851588     
   8.9329173812893709E-005  0.70390034481545460     
   8.9349169147529507E-005  0.70362100724967624     
   8.9369164482165306E-005  0.70334178053717167     
   8.9389159816801117E-005  0.70306266463394929     
   8.9409155151436916E-005  0.70278365949603583     
   8.9429150486072714E-005  0.70250476507947435     
   8.9449145820708512E-005  0.70222598134032610     
   8.9469141155344310E-005  0.70194730823466889     
   8.9489136489980108E-005  0.70166874571859927     
   8.9509131824615907E-005  0.70139029374823081     
   8.9529127159251705E-005  0.70111195227969259     
   8.9549122493887503E-005  0.70083372126913424     
   8.9569117828523301E-005  0.70055560067272027     
   8.9589113163159099E-005  0.70027759044663396     
   8.9609108497794898E-005  0.69999969054707611     
   8.9629103832430696E-005  0.69972190093026276     
   8.9649099167066494E-005  0.69944422155243091     
   8.9669094501702306E-005  0.69916665236983122     
   8.9689089836338104E-005  0.69888919333873434     
   8.9709085170973902E-005  0.69861184441542812     
   8.9729080505609700E-005  0.69833460555621552     
   8.9749075840245499E-005  0.69805747671741880     
   8.9769071174881297E-005  0.69778045785537712     
   8.9789066509517095E-005  0.69750354892644773     
   8.9809061844152893E-005  0.69722674988700284     
   8.9829057178788692E-005  0.69695006069343546     
   8.9849052513424490E-005  0.69667348130215212     
   8.9869047848060288E-005  0.69639701166957924     
   8.9889043182696086E-005  0.69612065175216042     
   8.9909038517331884E-005  0.69584440150635507     
   8.9929033851967683E-005  0.69556826088864077     
   8.9949029186603481E-005  0.69529222985551298     
   8.9969024521239293E-005  0.69501630836348349     
   8.9989019855875091E-005  0.69474049636908053     
   9.0009015190510889E-005  0.69446479382885318     
   9.0029010525146687E-005  0.69418920069936341     
   9.0049005859782485E-005  0.69391371693719162     
   9.0069001194418284E-005  0.69363834249893752     
   9.0088996529054082E-005  0.69336307734121716     
   9.0108991863689880E-005  0.69308792142066145     
   9.0128987198325678E-005  0.69281287469392172     
   9.0148982532961476E-005  0.69253793711766476     
   9.0168977867597275E-005  0.69226310864857443     
   9.0188973202233073E-005  0.69198838924335304     
   9.0208968536868871E-005  0.69171377885871876     
   9.0228963871504669E-005  0.69143927745140787     
   9.0248959206140468E-005  0.69116488497817308     
   9.0268954540776279E-005  0.69089060139578440     
   9.0288949875412078E-005  0.69061642666103062     
   9.0308945210047876E-005  0.69034236073071398     
   9.0328940544683674E-005  0.69006840356165822     
   9.0348935879319472E-005  0.68979455511070142     
   9.0368931213955270E-005  0.68952081533469933     
   9.0388926548591069E-005  0.68924718419052455     
   9.0408921883226867E-005  0.68897366163506857     
   9.0428917217862665E-005  0.68870024762523729     
   9.0448912552498463E-005  0.68842694211795663     
   9.0468907887134261E-005  0.68815374507016625     
   9.0488903221770060E-005  0.68788065643882634     
   9.0508898556405858E-005  0.68760767618091190     
   9.0528893891041656E-005  0.68733480425341476     
   9.0548889225677454E-005  0.68706204061334619     
   9.0568884560313266E-005  0.68678938521773281     
   9.0588879894949064E-005  0.68651683802361707     
   9.0608875229584862E-005  0.68624439898806133     
   9.0628870564220661E-005  0.68597206806814370     
   9.0648865898856459E-005  0.68569984522095784     
   9.0668861233492257E-005  0.68542773040361737     
   9.0688856568128055E-005  0.68515572357325061     
   9.0708851902763854E-005  0.68488382468700315     
   9.0728847237399652E-005  0.68461203370203938     
   9.0748842572035450E-005  0.68434035057553799     
   9.0768837906671248E-005  0.68406877526469678     
   9.0788833241307046E-005  0.68379730772672997     
   9.0808828575942845E-005  0.68352594791886767     
   9.0828823910578643E-005  0.68325469579835962     
   9.0848819245214455E-005  0.68298355132246868     
   9.0868814579850253E-005  0.68271251444847869     
   9.0888809914486051E-005  0.68244158513368691     
   9.0908805249121849E-005  0.68217076333541071     
   9.0928800583757647E-005  0.68190004901098200     
   9.0948795918393446E-005  0.68162944211775101     
   9.0968791253029244E-005  0.68135894261308383     
   9.0988786587665042E-005  0.68108855045436356     
   9.1008781922300840E-005  0.68081826559899172     
   9.1028777256936638E-005  0.68054808800438538     
   9.1048772591572437E-005  0.68027801762797835     
   9.1068767926208235E-005  0.68000805442722245     
   9.1088763260844033E-005  0.67973819835958482     
   9.1108758595479831E-005  0.67946844938255191     
   9.1128753930115630E-005  0.67919880745362426     
   9.1148749264751441E-005  0.67892927253032032     
   9.1168744599387240E-005  0.67865984457017703     
   9.1188739934023038E-005  0.67839052353074558     
   9.1208735268658836E-005  0.67812130936959458     
   9.1228730603294634E-005  0.67785220204431240     
   9.1248725937930432E-005  0.67758320151249996     
   9.1268721272566231E-005  0.67731430773177737     
   9.1288716607202029E-005  0.67704552065978152     
   9.1308711941837827E-005  0.67677684025416540     
   9.1328707276473625E-005  0.67650826647259987     
   9.1348702611109423E-005  0.67623979927277111     
   9.1368697945745222E-005  0.67597143861238318     
   9.1388693280381020E-005  0.67570318444915634     
   9.1408688615016818E-005  0.67543503674082817     
   9.1428683949652616E-005  0.67516699544515246     
   9.1448679284288428E-005  0.67489906051990012     
   9.1468674618924226E-005  0.67463123192285923     
   9.1488669953560024E-005  0.67436350961183356     
   9.1508665288195823E-005  0.67409589354464516     
   9.1528660622831621E-005  0.67382838367913001     
   9.1548655957467419E-005  0.67356097997314468     
   9.1568651292103217E-005  0.67329368238455900     
   9.1588646626739016E-005  0.67302649087126121     
   9.1608641961374814E-005  0.67275940539115742     
   9.1628637296010612E-005  0.67249242590216762     
   9.1648632630646410E-005  0.67222555236223014     
   9.1668627965282208E-005  0.67195878472929971     
   9.1688623299918007E-005  0.67169212296134828     
   9.1708618634553805E-005  0.67142556701636424     
   9.1728613969189603E-005  0.67115911685235197     
   9.1748609303825415E-005  0.67089277242733292     
   9.1768604638461213E-005  0.67062653369934477     
   9.1788599973097011E-005  0.67036040062644320     
   9.1808595307732809E-005  0.67009437316670062     
   9.1828590642368608E-005  0.66982845127820290     
   9.1848585977004406E-005  0.66956263491905632     
   9.1868581311640204E-005  0.66929692404738139     
   9.1888576646276002E-005  0.66903131862131671     
   9.1908571980911800E-005  0.66876581859901718     
   9.1928567315547599E-005  0.66850042393865294     
   9.1948562650183397E-005  0.66823513459841311     
   9.1968557984819195E-005  0.66796995053650088     
   9.1988553319454993E-005  0.66770487171113757     
   9.2008548654090792E-005  0.66743989808056148     
   9.2028543988726603E-005  0.66717502960302566     
   9.2048539323362401E-005  0.66691026623680094     
   9.2068534657998200E-005  0.66664560794017558     
   9.2088529992633998E-005  0.66638105467145303     
   9.2108525327269796E-005  0.66611660638895343     
   9.2128520661905594E-005  0.66585226305101319     
   9.2148515996541393E-005  0.66558802461598598     
   9.2168511331177191E-005  0.66532389104224288     
   9.2188506665812989E-005  0.66505986228816938     
   9.2208502000448787E-005  0.66479593831216865     
   9.2228497335084585E-005  0.66453211907266019     
   9.2248492669720384E-005  0.66426840452808000     
   9.2268488004356182E-005  0.66400479463688067     
   9.2288483338991980E-005  0.66374128935753118     
   9.2308478673627778E-005  0.66347788864851664     
   9.2328474008263590E-005  0.66321459246833858     
   9.2348469342899388E-005  0.66295140077551695     
   9.2368464677535186E-005  0.66268831352858670     
   9.2388460012170985E-005  0.66242533068609744     
   9.2408455346806783E-005  0.66216245220661785     
   9.2428450681442581E-005  0.66189967804873240     
   9.2448446016078379E-005  0.66163700817104121     
   9.2468441350714177E-005  0.66137444253216204     
   9.2488436685349976E-005  0.66111198109072755     
   9.2508432019985774E-005  0.66084962380538825     
   9.2528427354621572E-005  0.66058737063481077     
   9.2548422689257370E-005  0.66032522153767670     
   9.2568418023893169E-005  0.66006317647268664     
   9.2588413358528967E-005  0.65980123539855484     
   9.2608408693164765E-005  0.65953939827401409     
   9.2628404027800577E-005  0.65927766505781193     
   9.2648399362436375E-005  0.65901603570871392     
   9.2668394697072173E-005  0.65875451018550035     
   9.2688390031707971E-005  0.65849308844696919     
   9.2708385366343770E-005  0.65823177045193348     
   9.2728380700979568E-005  0.65797055615922406     
   9.2748376035615366E-005  0.65770944552768662     
   9.2768371370251164E-005  0.65744843851618451     
   9.2788366704886962E-005  0.65718753508359629     
   9.2808362039522761E-005  0.65692673518881828     
   9.2828357374158559E-005  0.65666603879076035     
   9.2848352708794357E-005  0.65640544584835270     
   9.2868348043430155E-005  0.65614495632053782     
   9.2888343378065953E-005  0.65588457016627710     
   9.2908338712701752E-005  0.65562428734454770     
   9.2928334047337563E-005  0.65536410781434218     
   9.2948329381973362E-005  0.65510403153467056     
   9.2968324716609160E-005  0.65484405846455795     
   9.2988320051244958E-005  0.65458418856304701     
   9.3008315385880756E-005  0.65432442178919614     
   9.3028310720516555E-005  0.65406475810207787     
   9.3048306055152353E-005  0.65380519746078569     
   9.3068301389788151E-005  0.65354573982442454     
   9.3088296724423949E-005  0.65328638515211790     
   9.3108292059059747E-005  0.65302713340300589     
   9.3128287393695546E-005  0.65276798453624352     
   9.3148282728331344E-005  0.65250893851100211     
   9.3168278062967142E-005  0.65224999528647110     
   9.3188273397602940E-005  0.65199115482185444     
   9.3208268732238752E-005  0.65173241707637075     
   9.3228264066874550E-005  0.65147378200925865     
   9.3248259401510348E-005  0.65121524957977039     
   9.3268254736146147E-005  0.65095681974717401     
   9.3288250070781945E-005  0.65069849247075606     
   9.3308245405417743E-005  0.65044026770981667     
   9.3328240740053541E-005  0.65018214542367303     
   9.3348236074689339E-005  0.64992412557165968     
   9.3368231409325138E-005  0.64966620811312659     
   9.3388226743960936E-005  0.64940839300743813     
   9.3408222078596734E-005  0.64915068021397659     
   9.3428217413232532E-005  0.64889306969214122     
   9.3448212747868331E-005  0.64863556140134493     
   9.3468208082504129E-005  0.64837815530101872     
   9.3488203417139927E-005  0.64812085135060904     
   9.3508198751775739E-005  0.64786364950957731     
   9.3528194086411537E-005  0.64760654973740361     
   9.3548189421047335E-005  0.64734955199358124     
   9.3568184755683133E-005  0.64709265623762180     
   9.3588180090318932E-005  0.64683586242905189     
   9.3608175424954730E-005  0.64657917052741420     
   9.3628170759590528E-005  0.64632258049226732     
   9.3648166094226326E-005  0.64606609228318657     
   9.3668161428862124E-005  0.64580970585976427     
   9.3688156763497923E-005  0.64555342118160475     
   9.3708152098133721E-005  0.64529723820833318     
   9.3728147432769519E-005  0.64504115689958730     
   9.3748142767405317E-005  0.64478517721502360     
   9.3768138102041115E-005  0.64452929911431134     
   9.3788133436676914E-005  0.64427352255713977     
   9.3808128771312725E-005  0.64401784750321045     
   9.3828124105948524E-005  0.64376227391224272     
   9.3848119440584322E-005  0.64350680174397268     
   9.3868114775220120E-005  0.64325143095814996     
   9.3888110109855918E-005  0.64299616151454297     
   9.3908105444491717E-005  0.64274099337293367     
   9.3928100779127515E-005  0.64248592649312219     
   9.3948096113763313E-005  0.64223096083492170     
   9.3968091448399111E-005  0.64197609635816444     
   9.3988086783034909E-005  0.64172133302269629     
   9.4008082117670708E-005  0.64146667078838127     
   9.4028077452306506E-005  0.64121210961509734     
   9.4048072786942304E-005  0.64095764946273914     
   9.4068068121578102E-005  0.64070329029121642     
   9.4088063456213900E-005  0.64044903206045667     
   9.4108058790849712E-005  0.64019487473040160     
   9.4128054125485510E-005  0.63994081826101035     
   9.4148049460121309E-005  0.63968686261225571     
   9.4168044794757107E-005  0.63943300774412881     
   9.4188040129392905E-005  0.63917925361663430     
   9.4208035464028703E-005  0.63892560018979561     
   9.4228030798664501E-005  0.63867204742364869     
   9.4248026133300300E-005  0.63841859527824762     
   9.4268021467936098E-005  0.63816524371366201     
   9.4288016802571896E-005  0.63791199268997723     
   9.4308012137207694E-005  0.63765884216729318     
   9.4328007471843493E-005  0.63740579210572823     
   9.4348002806479291E-005  0.63715284246541326     
   9.4367998141115089E-005  0.63689999320649870     
   9.4387993475750887E-005  0.63664724428914710     
   9.4407988810386699E-005  0.63639459567353940     
   9.4427984145022497E-005  0.63614204731987156     
   9.4447979479658295E-005  0.63588959918835586     
   9.4467974814294094E-005  0.63563725123921822     
   9.4487970148929892E-005  0.63538500343270321     
   9.4507965483565690E-005  0.63513285572906941     
   9.4527960818201488E-005  0.63488080808859160     
   9.4547956152837286E-005  0.63462886047155997     
   9.4567951487473085E-005  0.63437701283828285     
   9.4587946822108883E-005  0.63412526514907985     
   9.4607942156744681E-005  0.63387361736429049     
   9.4627937491380479E-005  0.63362206944426736     
   9.4647932826016277E-005  0.63337062134938027     
   9.4667928160652076E-005  0.63311927304001347     
   9.4687923495287887E-005  0.63286802447656976     
   9.4707918829923686E-005  0.63261687561946323     
   9.4727914164559484E-005  0.63236582642912809     
   9.4747909499195282E-005  0.63211487686601087     
   9.4767904833831080E-005  0.63186402689057553     
   9.4787900168466878E-005  0.63161327646330157     
   9.4807895503102677E-005  0.63136262554468381     
   9.4827890837738475E-005  0.63111207409523229     
   9.4847886172374273E-005  0.63086162207547491     
   9.4867881507010071E-005  0.63061126944595214     
   9.4887876841645870E-005  0.63036101616722195     
   9.4907872176281668E-005  0.63011086219985857     
   9.4927867510917466E-005  0.62986080750444973     
   9.4947862845553264E-005  0.62961085204159983     
   9.4967858180189062E-005  0.62936099577193105     
   9.4987853514824874E-005  0.62911123865607688     
   9.5007848849460672E-005  0.62886158065469056     
   9.5027844184096471E-005  0.62861202172843733     
   9.5047839518732269E-005  0.62836256183800232     
   9.5067834853368067E-005  0.62811320094408141     
   9.5087830188003865E-005  0.62786393900739002     
   9.5107825522639663E-005  0.62761477598865756     
   9.5127820857275462E-005  0.62736571184862844     
   9.5147816191911260E-005  0.62711674654806282     
   9.5167811526547058E-005  0.62686788004773830     
   9.5187806861182856E-005  0.62661911230844558     
   9.5207802195818654E-005  0.62637044329099312     
   9.5227797530454453E-005  0.62612187295620236     
   9.5247792865090251E-005  0.62587340126491242     
   9.5267788199726049E-005  0.62562502817797794     
   9.5287783534361861E-005  0.62537675365626688     
   9.5307778868997659E-005  0.62512857766066532     
   9.5327774203633457E-005  0.62488050015207441     
   9.5347769538269256E-005  0.62463252109140999     
   9.5367764872905054E-005  0.62438464043960218     
   9.5387760207540852E-005  0.62413685815759901     
   9.5407755542176650E-005  0.62388917420636336     
   9.5427750876812448E-005  0.62364158854687335     
   9.5447746211448247E-005  0.62339410114012184     
   9.5467741546084045E-005  0.62314671194711846     
   9.5487736880719843E-005  0.62289942092888773     
   9.5507732215355641E-005  0.62265222804647002     
   9.5527727549991439E-005  0.62240513326091906     
   9.5547722884627238E-005  0.62215813653330798     
   9.5567718219263036E-005  0.62191123782472180     
   9.5587713553898848E-005  0.62166443709626240     
   9.5607708888534646E-005  0.62141773430904745     
   9.5627704223170444E-005  0.62117112942420916     
   9.5647699557806242E-005  0.62092462240289659     
   9.5667694892442040E-005  0.62067821320627159     
   9.5687690227077839E-005  0.62043190179551433     
   9.5707685561713637E-005  0.62018568813181874     
   9.5727680896349435E-005  0.61993957217639428     
   9.5747676230985233E-005  0.61969355389046743     
   9.5767671565621032E-005  0.61944763323527641     
   9.5787666900256830E-005  0.61920181017207909     
   9.5807662234892628E-005  0.61895608466214591     
   9.5827657569528426E-005  0.61871045666676350     
   9.5847652904164224E-005  0.61846492614723370     
   9.5867648238800036E-005  0.61821949306487434     
   9.5887643573435834E-005  0.61797415738101769     
   9.5907638908071633E-005  0.61772891905701199     
   9.5927634242707431E-005  0.61748377805422039     
   9.5947629577343229E-005  0.61723873433402265     
   9.5967624911979027E-005  0.61699378785781112     
   9.5987620246614825E-005  0.61674893858699653     
   9.6007615581250624E-005  0.61650418648300254     
   9.6027610915886422E-005  0.61625953150727031     
   9.6047606250522220E-005  0.61601497362125357     
   9.6067601585158018E-005  0.61577051278642492     
   9.6087596919793816E-005  0.61552614896426838     
   9.6107592254429615E-005  0.61528188211628621     
   9.6127587589065413E-005  0.61503771220399372     
   9.6147582923701211E-005  0.61479363918892427     
   9.6167578258337023E-005  0.61454966303262382     
   9.6187573592972821E-005  0.61430578369665401     
   9.6207568927608619E-005  0.61406200114259391     
   9.6227564262244418E-005  0.61381831533203535     
   9.6247559596880216E-005  0.61357472622658615     
   9.6267554931516014E-005  0.61333123378786936     
   9.6287550266151812E-005  0.61308783797752453     
   9.6307545600787610E-005  0.61284453875720390     
   9.6327540935423409E-005  0.61260133608857725     
   9.6347536270059207E-005  0.61235822993332878     
   9.6367531604695005E-005  0.61211522025315712     
   9.6387526939330803E-005  0.61187230700977757     
   9.6407522273966601E-005  0.61162949016491863     
   9.6427517608602400E-005  0.61138676968032701     
   9.6447512943238198E-005  0.61114414551776064     
   9.6467508277874010E-005  0.61090161763899653     
   9.6487503612509808E-005  0.61065918600582403     
   9.6507498947145606E-005  0.61041685058004946     
   9.6527494281781404E-005  0.61017461132349293     
   9.6547489616417202E-005  0.60993246819799041     
   9.6567484951053001E-005  0.60969042116539307     
   9.6587480285688799E-005  0.60944847018756731     
   9.6607475620324597E-005  0.60920661522639374     
   9.6627470954960395E-005  0.60896485624376950     
   9.6647466289596194E-005  0.60872319320160673     
   9.6667461624231992E-005  0.60848162606182910     
   9.6687456958867790E-005  0.60824015478638216     
   9.6707452293503588E-005  0.60799877933722091     
   9.6727447628139386E-005  0.60775749967631709     
   9.6747442962775185E-005  0.60751631576565823     
   9.6767438297410996E-005  0.60727522756724650     
   9.6787433632046795E-005  0.60703423504309939     
   9.6807428966682593E-005  0.60679333815524827     
   9.6827424301318391E-005  0.60655253686574140     
   9.6847419635954189E-005  0.60631183113664111     
   9.6867414970589987E-005  0.60607122093002463     
   9.6887410305225786E-005  0.60583070620798429     
   9.6907405639861584E-005  0.60559028693262806     
   9.6927400974497382E-005  0.60534996306607836     
   9.6947396309133180E-005  0.60510973457047301     
   9.6967391643768978E-005  0.60486960140796453     
   9.6987386978404777E-005  0.60462956354072106     
   9.7007382313040575E-005  0.60438962093092430     
   9.7027377647676373E-005  0.60414977354077315     
   9.7047372982312185E-005  0.60391002133247818     
   9.7067368316947983E-005  0.60367036426826992     
   9.7087363651583781E-005  0.60343080231038970     
   9.7107358986219579E-005  0.60319133542109471     
   9.7127354320855378E-005  0.60295196356265846     
   9.7147349655491176E-005  0.60271268669736877     
   9.7167344990126974E-005  0.60247350478752693     
   9.7187340324762772E-005  0.60223441779545184     
   9.7207335659398571E-005  0.60199542568347553     
   9.7227330994034369E-005  0.60175652841394511     
   9.7247326328670167E-005  0.60151772594922359     
   9.7267321663305965E-005  0.60127901825168717     
   9.7287316997941763E-005  0.60104040528372993     
   9.7307312332577562E-005  0.60080188700775772     
   9.7327307667213360E-005  0.60056346338619304     
   9.7347303001849172E-005  0.60032513438147228     
   9.7367298336484970E-005  0.60008689995604836     
   9.7387293671120768E-005  0.59984876007238819     
   9.7407289005756566E-005  0.59961071469297256     
   9.7427284340392364E-005  0.59937276378029891     
   9.7447279675028163E-005  0.59913490729687835     
   9.7467275009663961E-005  0.59889714520523663     
   9.7487270344299759E-005  0.59865947746791615     
   9.7507265678935557E-005  0.59842190404747220     
   9.7527261013571355E-005  0.59818442490647650     
   9.7547256348207154E-005  0.59794704000751409     
   9.7567251682842952E-005  0.59770974931318610     
   9.7587247017478750E-005  0.59747255278610778     
   9.7607242352114548E-005  0.59723545038890957     
   9.7627237686750347E-005  0.59699844208423669     
   9.7647233021386158E-005  0.59676152783474901     
   9.7667228356021957E-005  0.59652470760312182     
   9.7687223690657755E-005  0.59628798135204397     
   9.7707219025293553E-005  0.59605134904422052     
   9.7727214359929351E-005  0.59581481064237096     
   9.7747209694565149E-005  0.59557836610922887     
   9.7767205029200948E-005  0.59534201540754228     
   9.7787200363836746E-005  0.59510575850007619     
   9.7807195698472544E-005  0.59486959534960826     
   9.7827191033108342E-005  0.59463352591893137     
   9.7847186367744140E-005  0.59439755017085472     
   9.7867181702379939E-005  0.59416166806819959     
   9.7887177037015737E-005  0.59392587957380405     
   9.7907172371651535E-005  0.59369018465051948     
   9.7927167706287333E-005  0.59345458326121425     
   9.7947163040923145E-005  0.59321907536876939     
   9.7967158375558943E-005  0.59298366093608057     
   9.7987153710194741E-005  0.59274833992605980     
   9.8007149044830540E-005  0.59251311230163217     
   9.8027144379466338E-005  0.59227797802573867     
   9.8047139714102136E-005  0.59204293706133537     
   9.8067135048737934E-005  0.59180798937139034     
   9.8087130383373733E-005  0.59157313491888974     
   9.8107125718009531E-005  0.59133837366683228     
   9.8127121052645329E-005  0.59110370557823222     
   9.8147116387281127E-005  0.59086913061611834     
   9.8167111721916925E-005  0.59063464874353333     
   9.8187107056552724E-005  0.59040025992353606     
   9.8207102391188522E-005  0.59016596411919842     
   9.8227097725824334E-005  0.58993176129360869     
   9.8247093060460132E-005  0.58969765140986807     
   9.8267088395095930E-005  0.58946363443109373     
   9.8287083729731728E-005  0.58922971032041649     
   9.8307079064367526E-005  0.58899587904098261     
   9.8327074399003325E-005  0.58876214055595211     
   9.8347069733639123E-005  0.58852849482850167     
   9.8367065068274921E-005  0.58829494182181929     
   9.8387060402910719E-005  0.58806148149910997     
   9.8407055737546517E-005  0.58782811382359246     
   9.8427051072182316E-005  0.58759483875850049     
   9.8447046406818114E-005  0.58736165626708259     
   9.8467041741453912E-005  0.58712856631260102     
   9.8487037076089710E-005  0.58689556885833349     
   9.8507032410725509E-005  0.58666266386757171     
   9.8527027745361320E-005  0.58642985130362180     
   9.8547023079997118E-005  0.58619713112980532     
   9.8567018414632917E-005  0.58596450330945804     
   9.8587013749268715E-005  0.58573196780592918     
   9.8607009083904513E-005  0.58549952458258403     
   9.8627004418540311E-005  0.58526717360280189     
   9.8646999753176110E-005  0.58503491482997649     
   9.8666995087811908E-005  0.58480274822751610     
   9.8686990422447706E-005  0.58457067375884242     
   9.8706985757083504E-005  0.58433869138739425     
   9.8726981091719302E-005  0.58410680107662349     
   9.8746976426355101E-005  0.58387500278999516     
   9.8766971760990899E-005  0.58364329649099134     
   9.8786967095626697E-005  0.58341168214310613     
   9.8806962430262495E-005  0.58318015970985093     
   9.8826957764898307E-005  0.58294872915474871     
   9.8846953099534105E-005  0.58271739044133797     
   9.8866948434169903E-005  0.58248614353317274     
   9.8886943768805702E-005  0.58225498839382139     
   9.8906939103441500E-005  0.58202392498686495     
   9.8926934438077298E-005  0.58179295327589975     
   9.8946929772713096E-005  0.58156207322453790     
   9.8966925107348894E-005  0.58133128479640483     
   9.8986920441984693E-005  0.58110058795513853     
   9.9006915776620491E-005  0.58086998266439605     
   9.9026911111256289E-005  0.58063946888784501     
   9.9046906445892087E-005  0.58040904658916825     
   9.9066901780527886E-005  0.58017871573206414     
   9.9086897115163684E-005  0.57994847628024304     
   9.9106892449799482E-005  0.57971832819743396     
   9.9126887784435294E-005  0.57948827144737503     
   9.9146883119071092E-005  0.57925830599382411     
   9.9166878453706890E-005  0.57902843180054842     
   9.9186873788342688E-005  0.57879864883133303     
   9.9206869122978487E-005  0.57856895704997624     
   9.9226864457614285E-005  0.57833935642029133     
   9.9246859792250083E-005  0.57810984690610379     
   9.9266855126885881E-005  0.57788042847125642     
   9.9286850461521679E-005  0.57765110107960405     
   9.9306845796157478E-005  0.57742186469501788     
   9.9326841130793276E-005  0.57719271928138149     
   9.9346836465429074E-005  0.57696366480259365     
   9.9366831800064872E-005  0.57673470122256787     
   9.9386827134700671E-005  0.57650582850523091     
   9.9406822469336469E-005  0.57627704661452639     
   9.9426817803972280E-005  0.57604835551440736     
   9.9446813138608079E-005  0.57581975516884609     
   9.9466808473243877E-005  0.57559124554182783     
   9.9486803807879675E-005  0.57536282659734961     
   9.9506799142515473E-005  0.57513449829942620     
   9.9526794477151272E-005  0.57490626061208483     
   9.9546789811787070E-005  0.57467811349936682     
   9.9566785146422868E-005  0.57445005692532825     
   9.9586780481058666E-005  0.57422209085403975     
   9.9606775815694464E-005  0.57399421524958572     
   9.9626771150330263E-005  0.57376643007606476     
   9.9646766484966061E-005  0.57353873529759081     
   9.9666761819601859E-005  0.57331113087829044     
   9.9686757154237657E-005  0.57308361678230491     
   9.9706752488873469E-005  0.57285619297379087     
   9.9726747823509267E-005  0.57262885941691821     
   9.9746743158145065E-005  0.57240161607587126     
   9.9766738492780864E-005  0.57217446291484719     
   9.9786733827416662E-005  0.57194739989805976     
   9.9806729162052460E-005  0.57172042698973624     
   9.9826724496688258E-005  0.57149354415411702     
   9.9846719831324056E-005  0.57126675135545690     
   9.9866715165959855E-005  0.57104004855802548     
   9.9886710500595653E-005  0.57081343572610721     
   9.9906705835231451E-005  0.57058691282399920     
   9.9926701169867249E-005  0.57036047981601357     
   9.9946696504503048E-005  0.57013413666647628     
   9.9966691839138846E-005  0.56990788333972808     
   9.9986687173774644E-005  0.56968171980012250     
   1.0000668250841046E-004  0.56945564601202903     
   1.0002667784304625E-004  0.56922966193982982     
   1.0004667317768205E-004  0.56900376754792203     
   1.0006666851231785E-004  0.56877796280071591     
   1.0008666384695365E-004  0.56855224766263757     
   1.0010665918158945E-004  0.56832662209812601     
   1.0012665451622524E-004  0.56810108607163357     
   1.0014664985086104E-004  0.56787563954762899     
   1.0016664518549684E-004  0.56765028249059324     
   1.0018664052013264E-004  0.56742501486502106     
   1.0020663585476844E-004  0.56719983663542384     
   1.0022663118940424E-004  0.56697474776632439     
   1.0024662652404003E-004  0.56674974822226032     
   1.0026662185867583E-004  0.56652483796778430     
   1.0028661719331163E-004  0.56630001696746146     
   1.0030661252794744E-004  0.56607528518587369     
   1.0032660786258324E-004  0.56585064258761253     
   1.0034660319721904E-004  0.56562608913728796     
   1.0036659853185484E-004  0.56540162479952227     
   1.0038659386649064E-004  0.56517724953895132     
   1.0040658920112643E-004  0.56495296332022460     
   1.0042658453576223E-004  0.56472876610800760     
   1.0044657987039803E-004  0.56450465786697768     
   1.0046657520503383E-004  0.56428063856182831     
   1.0048657053966963E-004  0.56405670815726539     
   1.0050656587430542E-004  0.56383286661800902     
   1.0052656120894122E-004  0.56360911390879398     
   1.0054655654357702E-004  0.56338544999436790     
   1.0056655187821282E-004  0.56316187483949454     
   1.0058654721284862E-004  0.56293838840894861     
   1.0060654254748443E-004  0.56271499066752173     
   1.0062653788212023E-004  0.56249168158001772     
   1.0064653321675603E-004  0.56226846111125484     
   1.0066652855139182E-004  0.56204532922606520     
   1.0068652388602762E-004  0.56182228588929550     
   1.0070651922066342E-004  0.56159933106580573     
   1.0072651455529922E-004  0.56137646472046931     
   1.0074650988993502E-004  0.56115368681817490     
   1.0076650522457081E-004  0.56093099732382468     
   1.0078650055920661E-004  0.56070839620233337     
   1.0080649589384241E-004  0.56048588341863237     
   1.0082649122847821E-004  0.56026345893766405     
   1.0084648656311401E-004  0.56004112272438678     
   1.0086648189774981E-004  0.55981887474377268     
   1.0088647723238562E-004  0.55959671496080554     
   1.0090647256702142E-004  0.55937464334048559     
   1.0092646790165721E-004  0.55915265984782681     
   1.0094646323629301E-004  0.55893076444785550     
   1.0096645857092881E-004  0.55870895710561219     
   1.0098645390556461E-004  0.55848723778615295     
   1.0100644924020041E-004  0.55826560645454593     
   1.0102644457483621E-004  0.55804406307587306     
   1.0104643990947200E-004  0.55782260761523250     
   1.0106643524410780E-004  0.55760124003773248     
   1.0108643057874360E-004  0.55737996030849857     
   1.0110642591337940E-004  0.55715876839266876     
   1.0112642124801520E-004  0.55693766425539382     
   1.0114641658265099E-004  0.55671664786184016     
   1.0116641191728679E-004  0.55649571917718732     
   1.0118640725192260E-004  0.55627487816662891     
   1.0120640258655840E-004  0.55605412479537153     
   1.0122639792119420E-004  0.55583345902863557     
   1.0124639325583000E-004  0.55561288083165661     
   1.0126638859046580E-004  0.55539239016968289     
   1.0128638392510160E-004  0.55517198700797665     
   1.0130637925973739E-004  0.55495167131181444     
   1.0132637459437319E-004  0.55473144304648558     
   1.0134636992900899E-004  0.55451130217729350     
   1.0136636526364479E-004  0.55429124866955692     
   1.0138636059828059E-004  0.55407128248860538     
   1.0140635593291638E-004  0.55385140359978446     
   1.0142635126755218E-004  0.55363161196845334     
   1.0144634660218798E-004  0.55341190755998426     
   1.0146634193682378E-004  0.55319229033976325     
   1.0148633727145959E-004  0.55297276027318931     
   1.0150633260609539E-004  0.55275331732567745     
   1.0152632794073119E-004  0.55253396146265499     
   1.0154632327536699E-004  0.55231469264956212     
   1.0156631861000278E-004  0.55209551085185438     
   1.0158631394463858E-004  0.55187641603499971     
   1.0160630927927438E-004  0.55165740816448083     
   1.0162630461391018E-004  0.55143848720579380     
   1.0164629994854598E-004  0.55121965312444809     
   1.0166629528318178E-004  0.55100090588596562     
   1.0168629061781757E-004  0.55078224545588539     
   1.0170628595245337E-004  0.55056367179975751     
   1.0172628128708917E-004  0.55034518488314565     
   1.0174627662172497E-004  0.55012678467162857     
   1.0176627195636077E-004  0.54990847113079722     
   1.0178626729099658E-004  0.54969024422625745     
   1.0180626262563238E-004  0.54947210392362766     
   1.0182625796026817E-004  0.54925405018854123     
   1.0184625329490397E-004  0.54903608298664319     
   1.0186624862953977E-004  0.54881820228359524     
   1.0188624396417557E-004  0.54860040804506938     
   1.0190623929881137E-004  0.54838270023675362     
   1.0192623463344717E-004  0.54816507882434706     
   1.0194622996808296E-004  0.54794754377356636     
   1.0196622530271876E-004  0.54773009505013825     
   1.0198622063735456E-004  0.54751273261980404     
   1.0200621597199036E-004  0.54729545644831967     
   1.0202621130662616E-004  0.54707826650145330     
   1.0204620664126195E-004  0.54686116274498719     
   1.0206620197589777E-004  0.54664414514471782     
   1.0208619731053356E-004  0.54642721366645386     
   1.0210619264516936E-004  0.54621036827601910     
   1.0212618797980516E-004  0.54599360893924997     
   1.0214618331444096E-004  0.54577693562199658     
   1.0216617864907676E-004  0.54556034829012323     
   1.0218617398371256E-004  0.54534384690950555     
   1.0220616931834835E-004  0.54512743144603570     
   1.0222616465298415E-004  0.54491110186561809     
   1.0224615998761995E-004  0.54469485813417018     
   1.0226615532225575E-004  0.54447870021762290     
   1.0228615065689155E-004  0.54426262808192283     
   1.0230614599152734E-004  0.54404664169302586     
   1.0232614132616314E-004  0.54383074101690587     
   1.0234613666079894E-004  0.54361492601954797     
   1.0236613199543475E-004  0.54339919666695080     
   1.0238612733007055E-004  0.54318355292512654     
   1.0240612266470635E-004  0.54296799476010205     
   1.0242611799934215E-004  0.54275252213791547     
   1.0244611333397795E-004  0.54253713502462142     
   1.0246610866861374E-004  0.54232183338628481     
   1.0248610400324954E-004  0.54210661718898567     
   1.0250609933788534E-004  0.54189148639881790     
   1.0252609467252114E-004  0.54167644098188750     
   1.0254609000715694E-004  0.54146148090431523     
   1.0256608534179274E-004  0.54124660613223463     
   1.0258608067642853E-004  0.54103181663179256     
   1.0260607601106433E-004  0.54081711236914953     
   1.0262607134570013E-004  0.54060249331047949     
   1.0264606668033593E-004  0.54038795942196971     
   1.0266606201497174E-004  0.54017351066982133     
   1.0268605734960754E-004  0.53995914702024883     
   1.0270605268424334E-004  0.53974486843947933     
   1.0272604801887913E-004  0.53953067489375328     
   1.0274604335351493E-004  0.53931656634932590     
   1.0276603868815073E-004  0.53910254277246472     
   1.0278603402278653E-004  0.53888860412945128     
   1.0280602935742233E-004  0.53867475038657942     
   1.0282602469205813E-004  0.53846098151015798     
   1.0284602002669392E-004  0.53824729746650735     
   1.0286601536132972E-004  0.53803369822196268     
   1.0288601069596552E-004  0.53782018374287177     
   1.0290600603060132E-004  0.53760675399559676     
   1.0292600136523712E-004  0.53739340894651078     
   1.0294599669987291E-004  0.53718014856200391     
   1.0296599203450873E-004  0.53696697280847594     
   1.0298598736914452E-004  0.53675388165234283     
   1.0300598270378032E-004  0.53654087506003190     
   1.0302597803841612E-004  0.53632795299798464     
   1.0304597337305192E-004  0.53611511543265622     
   1.0306596870768772E-004  0.53590236233051414     
   1.0308596404232352E-004  0.53568969365803976     
   1.0310595937695931E-004  0.53547710938172810     
   1.0312595471159511E-004  0.53526460946808663     
   1.0314595004623091E-004  0.53505219388363678     
   1.0316594538086671E-004  0.53483986259491367     
   1.0318594071550251E-004  0.53462761556846483     
   1.0320593605013831E-004  0.53441545277085045     
   1.0322593138477410E-004  0.53420337416864550     
   1.0324592671940992E-004  0.53399137972843802     
   1.0326592205404571E-004  0.53377946941682730     
   1.0328591738868151E-004  0.53356764320042971     
   1.0330591272331731E-004  0.53335590104587105     
   1.0332590805795311E-004  0.53314424291979257     
   1.0334590339258891E-004  0.53293266878884826     
   1.0336589872722470E-004  0.53272117861970469     
   1.0338589406186050E-004  0.53250977237904151     
   1.0340588939649630E-004  0.53229845003355392     
   1.0342588473113210E-004  0.53208721154994831     
   1.0344588006576790E-004  0.53187605689494355     
   1.0346587540040370E-004  0.53166498603527301     
   1.0348587073503949E-004  0.53145399893768430     
   1.0350586606967529E-004  0.53124309556893601     
   1.0352586140431109E-004  0.53103227589580038     
   1.0354585673894690E-004  0.53082153988506509     
   1.0356585207358270E-004  0.53061088750352758     
   1.0358584740821850E-004  0.53040031871800164     
   1.0360584274285430E-004  0.53018983349531090     
   1.0362583807749009E-004  0.52997943180229568     
   1.0364583341212589E-004  0.52976911360580659     
   1.0366582874676169E-004  0.52955887887271003     
   1.0368582408139749E-004  0.52934872756988238     
   1.0370581941603329E-004  0.52913865966421569     
   1.0372581475066909E-004  0.52892867512261443     
   1.0374581008530488E-004  0.52871877391199584     
   1.0376580541994068E-004  0.52850895599929126     
   1.0378580075457648E-004  0.52829922135144403     
   1.0380579608921228E-004  0.52808956993541056     
   1.0382579142384808E-004  0.52788000171816141     
   1.0384578675848389E-004  0.52767051666667941     
   1.0386578209311969E-004  0.52746111474796054     
   1.0388577742775549E-004  0.52725179592901550     
   1.0390577276239128E-004  0.52704256017686513     
   1.0392576809702708E-004  0.52683340745854557     
   1.0394576343166288E-004  0.52662433774110495     
   1.0396575876629868E-004  0.52641535099160586     
   1.0398575410093448E-004  0.52620644717712173     
   1.0400574943557027E-004  0.52599762626474134     
   1.0402574477020607E-004  0.52578888822156500     
   1.0404574010484187E-004  0.52558023301470724     
   1.0406573543947767E-004  0.52537166061129381     
   1.0408573077411347E-004  0.52516317097846699     
   1.0410572610874927E-004  0.52495476408337716     
   1.0412572144338506E-004  0.52474643989319159     
   1.0414571677802088E-004  0.52453819837508919     
   1.0416571211265667E-004  0.52433003949626333     
   1.0418570744729247E-004  0.52412196322391735     
   1.0420570278192827E-004  0.52391396952526981     
   1.0422569811656407E-004  0.52370605836755291     
   1.0424569345119987E-004  0.52349822971800952     
   1.0426568878583566E-004  0.52329048354389807     
   1.0428568412047146E-004  0.52308281981248805     
   1.0430567945510726E-004  0.52287523849106199     
   1.0432567478974306E-004  0.52266773954691692     
   1.0434567012437886E-004  0.52246032294736200     
   1.0436566545901466E-004  0.52225298865971870     
   1.0438566079365045E-004  0.52204573665132270     
   1.0440565612828625E-004  0.52183856688952190     
   1.0442565146292206E-004  0.52163147934167631     
   1.0444564679755786E-004  0.52142447397516167     
   1.0446564213219366E-004  0.52121755075736342     
   1.0448563746682946E-004  0.52101070965568208     
   1.0450563280146526E-004  0.52080395063753004     
   1.0452562813610105E-004  0.52059727367033304     
   1.0454562347073685E-004  0.52039067872152911     
   1.0456561880537265E-004  0.52018416575857185     
   1.0458561414000845E-004  0.51997773474892328     
   1.0460560947464425E-004  0.51977138566006253     
   1.0462560480928005E-004  0.51956511845947873     
   1.0464560014391584E-004  0.51935893311467529     
   1.0466559547855164E-004  0.51915282959316922     
   1.0468559081318744E-004  0.51894680786248781     
   1.0470558614782324E-004  0.51874086789017437     
   1.0472558148245905E-004  0.51853500964378285     
   1.0474557681709485E-004  0.51832923309088141     
   1.0476557215173065E-004  0.51812353819905033     
   1.0478556748636645E-004  0.51791792493588218     
   1.0480556282100224E-004  0.51771239326898411     
   1.0482555815563804E-004  0.51750694316597523     
   1.0484555349027384E-004  0.51730157459448667     
   1.0486554882490964E-004  0.51709628752216352     
   1.0488554415954544E-004  0.51689108191666489     
   1.0490553949418123E-004  0.51668595774565795     
   1.0492553482881703E-004  0.51648091497682858     
   1.0494553016345283E-004  0.51627595357787270     
   1.0496552549808863E-004  0.51607107351649750     
   1.0498552083272443E-004  0.51586627476042612     
   1.0500551616736023E-004  0.51566155727739338     
   1.0502551150199604E-004  0.51545692103514507     
   1.0504550683663184E-004  0.51525236600144286     
   1.0506550217126763E-004  0.51504789214405888     
   1.0508549750590343E-004  0.51484349943077889     
   1.0510549284053923E-004  0.51463918782940155     
   1.0512548817517503E-004  0.51443495730773825     
   1.0514548350981083E-004  0.51423080783361252     
   1.0516547884444662E-004  0.51402673937486232     
   1.0518547417908242E-004  0.51382275189933557     
   1.0520546951371822E-004  0.51361884537489588     
   1.0522546484835402E-004  0.51341501976941795     
   1.0524546018298982E-004  0.51321127505078978     
   1.0526545551762562E-004  0.51300761118691196     
   1.0528545085226141E-004  0.51280402814569692     
   1.0530544618689721E-004  0.51260052589507188     
   1.0532544152153302E-004  0.51239710440297526     
   1.0534543685616882E-004  0.51219376363735880     
   1.0536543219080462E-004  0.51199050356618614     
   1.0538542752544042E-004  0.51178732415743455     
   1.0540542286007622E-004  0.51158422537909309     
   1.0542541819471202E-004  0.51138120719916602     
   1.0544541352934781E-004  0.51117826958566559     
   1.0546540886398361E-004  0.51097541250662115     
   1.0548540419861941E-004  0.51077263593007405     
   1.0550539953325521E-004  0.51056993982407561     
   1.0552539486789101E-004  0.51036732415669250     
   1.0554539020252680E-004  0.51016478889600314     
   1.0556538553716260E-004  0.50996233401009827     
   1.0558538087179840E-004  0.50975995946708230     
   1.0560537620643420E-004  0.50955766523507129     
   1.0562537154107001E-004  0.50935545128219462     
   1.0564536687570581E-004  0.50915331757659310     
   1.0566536221034161E-004  0.50895126408642211     
   1.0568535754497741E-004  0.50874929077984898     
   1.0570535287961320E-004  0.50854739762505230     
   1.0572534821424900E-004  0.50834558459022505     
   1.0574534354888480E-004  0.50814385164357234     
   1.0576533888352060E-004  0.50794219875331115     
   1.0578533421815640E-004  0.50774062588767166     
   1.0580532955279219E-004  0.50753913301489739     
   1.0582532488742799E-004  0.50733772010324263     
   1.0584532022206379E-004  0.50713638712097542     
   1.0586531555669959E-004  0.50693513403637702     
   1.0588531089133539E-004  0.50673396081774080     
   1.0590530622597120E-004  0.50653286743337123     
   1.0592530156060700E-004  0.50633185385158730     
   1.0594529689524280E-004  0.50613092004071991     
   1.0596529222987859E-004  0.50593006596911327     
   1.0598528756451439E-004  0.50572929160512192     
   1.0600528289915019E-004  0.50552859691711527     
   1.0602527823378599E-004  0.50532798187347439     
   1.0604527356842179E-004  0.50512744644259255     
   1.0606526890305758E-004  0.50492699059287660     
   1.0608526423769338E-004  0.50472661429274412     
   1.0610525957232918E-004  0.50452631751062760     
   1.0612525490696498E-004  0.50432610021497060     
   1.0614525024160078E-004  0.50412596237422880     
   1.0616524557623658E-004  0.50392590395687120     
   1.0618524091087237E-004  0.50372592493137991     
   1.0620523624550819E-004  0.50352602526624801     
   1.0622523158014398E-004  0.50332620492998259     
   1.0624522691477978E-004  0.50312646389110194     
   1.0626522224941558E-004  0.50292680211813734     
   1.0628521758405138E-004  0.50272721957963307     
   1.0630521291868718E-004  0.50252771624414494     
   1.0632520825332298E-004  0.50232829208024188     
   1.0634520358795877E-004  0.50212894705650557     
   1.0636519892259457E-004  0.50192968114152947     
   1.0638519425723037E-004  0.50173049430391969     
   1.0640518959186617E-004  0.50153138651229523     
   1.0642518492650197E-004  0.50133235773528728     
   1.0644518026113776E-004  0.50113340794153849     
   1.0646517559577356E-004  0.50093453709970559     
   1.0648517093040936E-004  0.50073574517845776     
   1.0650516626504517E-004  0.50053703214647427     
   1.0652516159968097E-004  0.50033839797244939     
   1.0654515693431677E-004  0.50013984262508893     
   1.0656515226895257E-004  0.49994136607311118     
   1.0658514760358837E-004  0.49974296828524595     
   1.0660514293822416E-004  0.49954464923023656     
   1.0662513827285996E-004  0.49934640887683873     
   1.0664513360749576E-004  0.49914824719381989     
   1.0666512894213156E-004  0.49895016414996074     
   1.0668512427676736E-004  0.49875215971405268     
   1.0670511961140315E-004  0.49855423385490188     
   1.0672511494603895E-004  0.49835638654132497     
   1.0674511028067475E-004  0.49815861774215220     
   1.0676510561531055E-004  0.49796092742622472     
   1.0678510094994635E-004  0.49776331556239817     
   1.0680509628458216E-004  0.49756578211953878     
   1.0682509161921796E-004  0.49736832706652551     
   1.0684508695385376E-004  0.49717095037224979     
   1.0686508228848955E-004  0.49697365200561616     
   1.0688507762312535E-004  0.49677643193554005     
   1.0690507295776115E-004  0.49657929013095092     
   1.0692506829239695E-004  0.49638222656078834     
   1.0694506362703275E-004  0.49618524119400625     
   1.0696505896166855E-004  0.49598833399957026     
   1.0698505429630434E-004  0.49579150494645824     
   1.0700504963094014E-004  0.49559475400365949     
   1.0702504496557594E-004  0.49539808114017808     
   1.0704504030021174E-004  0.49520148632502653     
   1.0706503563484754E-004  0.49500496952723372     
   1.0708503096948335E-004  0.49480853071583802     
   1.0710502630411915E-004  0.49461216985989143     
   1.0712502163875494E-004  0.49441588692845745     
   1.0714501697339074E-004  0.49421968189061277     
   1.0716501230802654E-004  0.49402355471544612     
   1.0718500764266234E-004  0.49382750537205727     
   1.0720500297729814E-004  0.49363153382955943     
   1.0722499831193394E-004  0.49343564005707813     
   1.0724499364656973E-004  0.49323982402375122     
   1.0726498898120553E-004  0.49304408569872793     
   1.0728498431584133E-004  0.49284842505116949     
   1.0730497965047713E-004  0.49265284205025128     
   1.0732497498511293E-004  0.49245733666515884     
   1.0734497031974872E-004  0.49226190886509219     
   1.0736496565438452E-004  0.49206655861926052     
   1.0738496098902033E-004  0.49187128589688839     
   1.0740495632365613E-004  0.49167609066721024     
   1.0742495165829193E-004  0.49148097289947412     
   1.0744494699292773E-004  0.49128593256293934     
   1.0746494232756353E-004  0.49109096962687787     
   1.0748493766219933E-004  0.49089608406057417     
   1.0750493299683512E-004  0.49070127583332446     
   1.0752492833147092E-004  0.49050654491443729     
   1.0754492366610672E-004  0.49031189127323349     
   1.0756491900074252E-004  0.49011731487904475     
   1.0758491433537832E-004  0.48992281570121810     
   1.0760490967001412E-004  0.48972839370910920     
   1.0762490500464991E-004  0.48953404887208696     
   1.0764490033928571E-004  0.48933978115953491     
   1.0766489567392151E-004  0.48914559054084578     
   1.0768489100855732E-004  0.48895147698542413     
   1.0770488634319312E-004  0.48875744046268965     
   1.0772488167782892E-004  0.48856348094207186     
   1.0774487701246472E-004  0.48836959839301269     
   1.0776487234710051E-004  0.48817579278496631     
   1.0778486768173631E-004  0.48798206408739964     
   1.0780486301637211E-004  0.48778841226979136     
   1.0782485835100791E-004  0.48759483730163200     
   1.0784485368564371E-004  0.48740133915242384     
   1.0786484902027951E-004  0.48720791779168338     
   1.0788484435491530E-004  0.48701457318893532     
   1.0790483968955110E-004  0.48682130531372059     
   1.0792483502418690E-004  0.48662811413558943     
   1.0794483035882270E-004  0.48643499962410564     
   1.0796482569345850E-004  0.48624196174884421     
   1.0798482102809431E-004  0.48604900047939253     
   1.0800481636273011E-004  0.48585611578535060     
   1.0802481169736590E-004  0.48566330763632881     
   1.0804480703200170E-004  0.48547057600195270     
   1.0806480236663750E-004  0.48527792085185600     
   1.0808479770127330E-004  0.48508534215568716     
   1.0810479303590910E-004  0.48489283988310627     
   1.0812478837054490E-004  0.48470041400378533     
   1.0814478370518069E-004  0.48450806448740680     
   1.0816477903981649E-004  0.48431579130366842     
   1.0818477437445229E-004  0.48412359442227704     
   1.0820476970908809E-004  0.48393147381295254     
   1.0822476504372389E-004  0.48373942944542658     
   1.0824476037835968E-004  0.48354746128944337     
   1.0826475571299550E-004  0.48335556931475948     
   1.0828475104763129E-004  0.48316375349114254     
   1.0830474638226709E-004  0.48297201378837185     
   1.0832474171690289E-004  0.48278035017624016     
   1.0834473705153869E-004  0.48258876262455158     
   1.0836473238617449E-004  0.48239725110312043     
   1.0838472772081029E-004  0.48220581558177622     
   1.0840472305544608E-004  0.48201445603035875     
   1.0842471839008188E-004  0.48182317241871897     
   1.0844471372471768E-004  0.48163196471672071     
   1.0846470905935348E-004  0.48144083289424133     
   1.0848470439398928E-004  0.48124977692116616     
   1.0850469972862508E-004  0.48105879676739671     
   1.0852469506326087E-004  0.48086789240284350     
   1.0854469039789667E-004  0.48067706379743108     
   1.0856468573253248E-004  0.48048631092109384     
   1.0858468106716828E-004  0.48029563374377987     
   1.0860467640180408E-004  0.48010503223544865     
   1.0862467173643988E-004  0.47991450636607041     
   1.0864466707107568E-004  0.47972405610562940     
   1.0866466240571147E-004  0.47953368142412128     
   1.0868465774034727E-004  0.47934338229155110     
   1.0870465307498307E-004  0.47915315867793939     
   1.0872464840961887E-004  0.47896301055331575     
   1.0874464374425467E-004  0.47877293788772390     
   1.0876463907889047E-004  0.47858294065121798     
   1.0878463441352626E-004  0.47839301881386459     
   1.0880462974816206E-004  0.47820317234574172     
   1.0882462508279786E-004  0.47801340121694025     
   1.0884462041743366E-004  0.47782370539756180     
   1.0886461575206947E-004  0.47763408485771958     
   1.0888461108670527E-004  0.47744453956754074     
   1.0890460642134107E-004  0.47725506949716212     
   1.0892460175597686E-004  0.47706567461673394     
   1.0894459709061266E-004  0.47687635489641711     
   1.0896459242524846E-004  0.47668711030638516     
   1.0898458775988426E-004  0.47649794081682195     
   1.0900458309452006E-004  0.47630884639792603     
   1.0902457842915586E-004  0.47611982701990513     
   1.0904457376379165E-004  0.47593088265298022     
   1.0906456909842745E-004  0.47574201326738297     
   1.0908456443306325E-004  0.47555321883335777     
   1.0910455976769905E-004  0.47536449932116137     
   1.0912455510233485E-004  0.47517585470106011     
   1.0914455043697065E-004  0.47498728494333459     
   1.0916454577160646E-004  0.47479879001827596     
   1.0918454110624226E-004  0.47461036989618749     
   1.0920453644087805E-004  0.47442202454738397     
   1.0922453177551385E-004  0.47423375394219236     
   1.0924452711014965E-004  0.47404555805095061     
   1.0926452244478545E-004  0.47385743684400961     
   1.0928451777942125E-004  0.47366939029173044     
   1.0930451311405704E-004  0.47348141836448793     
   1.0932450844869284E-004  0.47329352103266764     
   1.0934450378332864E-004  0.47310569826666604     
   1.0936449911796444E-004  0.47291795003689191     
   1.0938449445260024E-004  0.47273027631376774     
   1.0940448978723604E-004  0.47254267706772402     
   1.0942448512187183E-004  0.47235515226920638     
   1.0944448045650765E-004  0.47216770188867035     
   1.0946447579114344E-004  0.47198032589658373     
   1.0948447112577924E-004  0.47179302426342629     
   1.0950446646041504E-004  0.47160579695968891     
   1.0952446179505084E-004  0.47141864395587407     
   1.0954445712968664E-004  0.47123156522249632     
   1.0956445246432243E-004  0.47104456073008272     
   1.0958444779895823E-004  0.47085763044917101     
   1.0960444313359403E-004  0.47067077435031024     
   1.0962443846822983E-004  0.47048399240406208     
   1.0964443380286563E-004  0.47029728458099934     
   1.0966442913750143E-004  0.47011065085170756     
   1.0968442447213722E-004  0.46992409118678169     
   1.0970441980677302E-004  0.46973760555683125     
   1.0972441514140882E-004  0.46955119393247530     
   1.0974441047604463E-004  0.46936485628434488     
   1.0976440581068043E-004  0.46917859258308325     
   1.0978440114531623E-004  0.46899240279934545     
   1.0980439647995203E-004  0.46880628690379733     
   1.0982439181458782E-004  0.46862024486711668     
   1.0984438714922362E-004  0.46843427665999454     
   1.0986438248385942E-004  0.46824838225313042     
   1.0988437781849522E-004  0.46806256161723725     
   1.0990437315313102E-004  0.46787681472304071     
   1.0992436848776682E-004  0.46769114154127611     
   1.0994436382240261E-004  0.46750554204269168     
   1.0996435915703841E-004  0.46732001619804547     
   1.0998435449167421E-004  0.46713456397810993     
   1.1000434982631001E-004  0.46694918535366692     
   1.1002434516094581E-004  0.46676388029551058     
   1.1004434049558162E-004  0.46657864877444599     
   1.1006433583021742E-004  0.46639349076129150     
   1.1008433116485322E-004  0.46620840622687509     
   1.1010432649948901E-004  0.46602339514203800     
   1.1012432183412481E-004  0.46583845747763214     
   1.1014431716876061E-004  0.46565359320452038     
   1.1016431250339641E-004  0.46546880229357829     
   1.1018430783803221E-004  0.46528408471569277     
   1.1020430317266800E-004  0.46509944044176188     
   1.1022429850730380E-004  0.46491486944269506     
   1.1024429384193960E-004  0.46473037168941450     
   1.1026428917657540E-004  0.46454594715285313     
   1.1028428451121120E-004  0.46436159580395403     
   1.1030427984584700E-004  0.46417731761367437     
   1.1032427518048279E-004  0.46399311255298176     
   1.1034427051511861E-004  0.46380898059285380     
   1.1036426584975440E-004  0.46362492170428221     
   1.1038426118439020E-004  0.46344093585826923     
   1.1040425651902600E-004  0.46325702302582777     
   1.1042425185366180E-004  0.46307318317798274     
   1.1044424718829760E-004  0.46288941628577118     
   1.1046424252293339E-004  0.46270572232024121     
   1.1048423785756919E-004  0.46252210125245158     
   1.1050423319220499E-004  0.46233855305347477     
   1.1052422852684079E-004  0.46215507769439157     
   1.1054422386147659E-004  0.46197167514629645     
   1.1056421919611239E-004  0.46178834538029534     
   1.1058421453074818E-004  0.46160508836750436     
   1.1060420986538398E-004  0.46142190407905298     
   1.1062420520001978E-004  0.46123879248608046     
   1.1064420053465559E-004  0.46105575355973799     
   1.1066419586929139E-004  0.46087278727118836     
   1.1068419120392719E-004  0.46068989359160573     
   1.1070418653856299E-004  0.46050707249217615     
   1.1072418187319879E-004  0.46032432394409573     
   1.1074417720783458E-004  0.46014164791857320     
   1.1076417254247038E-004  0.45995904438682939     
   1.1078416787710618E-004  0.45977651332009473     
   1.1080416321174198E-004  0.45959405468961195     
   1.1082415854637778E-004  0.45941166846663556     
   1.1084415388101357E-004  0.45922935462243097     
   1.1086414921564937E-004  0.45904711312827540     
   1.1088414455028517E-004  0.45886494395545613     
   1.1090413988492097E-004  0.45868284707527507     
   1.1092413521955678E-004  0.45850082245904122     
   1.1094413055419258E-004  0.45831887007807764     
   1.1096412588882838E-004  0.45813698990371915     
   1.1098412122346418E-004  0.45795518190731022     
   1.1100411655809997E-004  0.45777344606020814     
   1.1102411189273577E-004  0.45759178233377934     
   1.1104410722737157E-004  0.45741019069940553     
   1.1106410256200737E-004  0.45722867112847548     
   1.1108409789664317E-004  0.45704722359239253     
   1.1110409323127896E-004  0.45686584806256980     
   1.1112408856591476E-004  0.45668454451043167     
   1.1114408390055056E-004  0.45650331290741447     
   1.1116407923518636E-004  0.45632215322496594     
   1.1118407456982216E-004  0.45614106543454463     
   1.1120406990445796E-004  0.45596004950762048     
   1.1122406523909377E-004  0.45577910541567579     
   1.1124406057372957E-004  0.45559823313020237     
   1.1126405590836536E-004  0.45541743262270451     
   1.1128405124300116E-004  0.45523670386469789     
   1.1130404657763696E-004  0.45505604682770912     
   1.1132404191227276E-004  0.45487546148327612     
   1.1134403724690856E-004  0.45469494780294722     
   1.1136403258154436E-004  0.45451450575828495     
   1.1138402791618015E-004  0.45433413532086031     
   1.1140402325081595E-004  0.45415383646225571     
   1.1142401858545175E-004  0.45397360915406587     
   1.1144401392008755E-004  0.45379345336789723     
   1.1146400925472335E-004  0.45361336907536581     
   1.1148400458935914E-004  0.45343335624810083     
   1.1150399992399494E-004  0.45325341485774073     
   1.1152399525863075E-004  0.45307354487593682     
   1.1154399059326655E-004  0.45289374627435153     
   1.1156398592790235E-004  0.45271401902465686     
   1.1158398126253815E-004  0.45253436309853773     
   1.1160397659717395E-004  0.45235477846769062     
   1.1162397193180975E-004  0.45217526510382200     
   1.1164396726644554E-004  0.45199582297864987     
   1.1166396260108134E-004  0.45181645206390342     
   1.1168395793571714E-004  0.45163715233132390     
   1.1170395327035294E-004  0.45145792375266280     
   1.1172394860498874E-004  0.45127876629968289     
   1.1174394393962453E-004  0.45109967994415895     
   1.1176393927426033E-004  0.45092066465787589     
   1.1178393460889613E-004  0.45074172041263105     
   1.1180392994353193E-004  0.45056284718023187     
   1.1182392527816774E-004  0.45038404493249673     
   1.1184392061280354E-004  0.45020531364125621     
   1.1186391594743934E-004  0.45002665327835284     
   1.1188391128207514E-004  0.44984806381563769     
   1.1190390661671093E-004  0.44966954522497532     
   1.1192390195134673E-004  0.44949109747824051     
   1.1194389728598253E-004  0.44931272054731808     
   1.1196389262061833E-004  0.44913441440410778     
   1.1198388795525413E-004  0.44895617902051571     
   1.1200388328988992E-004  0.44877801436846176     
   1.1202387862452572E-004  0.44859992041987795     
   1.1204387395916152E-004  0.44842189714670450     
   1.1206386929379732E-004  0.44824394452089522     
   1.1208386462843312E-004  0.44806606251441394     
   1.1210385996306893E-004  0.44788825109923547     
   1.1212385529770473E-004  0.44771051024734654     
   1.1214385063234053E-004  0.44753283993074472     
   1.1216384596697632E-004  0.44735524012143768     
   1.1218384130161212E-004  0.44717771079144653     
   1.1220383663624792E-004  0.44700025191280107     
   1.1222383197088372E-004  0.44682286345754246     
   1.1224382730551952E-004  0.44664554539772616     
   1.1226382264015532E-004  0.44646829770541302     
   1.1228381797479111E-004  0.44629112035267982     
   1.1230381330942691E-004  0.44611401331161282     
   1.1232380864406271E-004  0.44593697655430931     
   1.1234380397869851E-004  0.44576001005287691     
   1.1236379931333431E-004  0.44558311377943610     
   1.1238379464797010E-004  0.44540628770611612     
   1.1240378998260592E-004  0.44522953180505909     
   1.1242378531724171E-004  0.44505284604841827     
   1.1244378065187751E-004  0.44487623040835639     
   1.1246377598651331E-004  0.44469968485704869     
   1.1248377132114911E-004  0.44452320936668088     
   1.1250376665578491E-004  0.44434680390944931     
   1.1252376199042071E-004  0.44417046845756164     
   1.1254375732505650E-004  0.44399420298323761     
   1.1256375265969230E-004  0.44381800745870692     
   1.1258374799432810E-004  0.44364188185620945     
   1.1260374332896390E-004  0.44346582614799757     
   1.1262373866359970E-004  0.44328984030633550     
   1.1264373399823549E-004  0.44311392430349517     
   1.1266372933287129E-004  0.44293807811176278     
   1.1268372466750709E-004  0.44276230170343389     
   1.1270372000214290E-004  0.44258659505081477     
   1.1272371533677870E-004  0.44241095812622455     
   1.1274371067141450E-004  0.44223539090199127     
   1.1276370600605030E-004  0.44205989335045498     
   1.1278370134068610E-004  0.44188446544396687     
   1.1280369667532189E-004  0.44170910715488837     
   1.1282369200995769E-004  0.44153381845559203     
   1.1284368734459349E-004  0.44135859931846272     
   1.1286368267922929E-004  0.44118344971589407     
   1.1288367801386509E-004  0.44100836962029177     
   1.1290367334850089E-004  0.44083335900407328     
   1.1292366868313668E-004  0.44065841783966525     
   1.1294366401777248E-004  0.44048354609950680     
   1.1296365935240828E-004  0.44030874375604628     
   1.1298365468704408E-004  0.44013401078174552     
   1.1300365002167989E-004  0.43995934714907575     
   1.1302364535631569E-004  0.43978475283051838     
   1.1304364069095149E-004  0.43961022779856646     
   1.1306363602558728E-004  0.43943577202572454     
   1.1308363136022308E-004  0.43926138548450772     
   1.1310362669485888E-004  0.43908706814744136     
   1.1312362202949468E-004  0.43891281998706294     
   1.1314361736413048E-004  0.43873864097591941     
   1.1316361269876628E-004  0.43856453108657012     
   1.1318360803340207E-004  0.43839049029158456     
   1.1320360336803787E-004  0.43821651856354132     
   1.1322359870267367E-004  0.43804261587503435     
   1.1324359403730947E-004  0.43786878219866326     
   1.1326358937194527E-004  0.43769501750704259     
   1.1328358470658108E-004  0.43752132177279618     
   1.1330358004121688E-004  0.43734769496855769     
   1.1332357537585267E-004  0.43717413706697422     
   1.1334357071048847E-004  0.43700064804070021     
   1.1336356604512427E-004  0.43682722786240508     
   1.1338356137976007E-004  0.43665387650476561     
   1.1340355671439587E-004  0.43648059394047123     
   1.1342355204903167E-004  0.43630738014222153     
   1.1344354738366746E-004  0.43613423508272742     
   1.1346354271830326E-004  0.43596115873470959     
   1.1348353805293906E-004  0.43578815107090191     
   1.1350353338757486E-004  0.43561521206404613     
   1.1352352872221066E-004  0.43544234168689683     
   1.1354352405684646E-004  0.43526953991221823     
   1.1356351939148225E-004  0.43509680671278611     
   1.1358351472611806E-004  0.43492414206138780     
   1.1360351006075386E-004  0.43475154593081894     
   1.1362350539538966E-004  0.43457901829388845     
   1.1364350073002546E-004  0.43440655912341436     
   1.1366349606466126E-004  0.43423416839222756     
   1.1368349139929706E-004  0.43406184607316656     
   1.1370348673393285E-004  0.43388959213908451     
   1.1372348206856865E-004  0.43371740656284102     
   1.1374347740320445E-004  0.43354528931731001     
   1.1376347273784025E-004  0.43337324037537467     
   1.1378346807247605E-004  0.43320125970992918     
   1.1380346340711185E-004  0.43302934729387899     
   1.1382345874174764E-004  0.43285750310013932     
   1.1384345407638344E-004  0.43268572710163644     
   1.1386344941101924E-004  0.43251401927130767     
   1.1388344474565505E-004  0.43234237958210076     
   1.1390344008029085E-004  0.43217080800697433     
   1.1392343541492665E-004  0.43199930451889779     
   1.1394343074956245E-004  0.43182786909085191     
   1.1396342608419824E-004  0.43165650169582664     
   1.1398342141883404E-004  0.43148520230682369     
   1.1400341675346984E-004  0.43131397089685625     
   1.1402341208810564E-004  0.43114280743894590     
   1.1404340742274144E-004  0.43097171190612676     
   1.1406340275737724E-004  0.43080068427144402     
   1.1408339809201303E-004  0.43062972450795184     
   1.1410339342664883E-004  0.43045883258871609     
   1.1412338876128463E-004  0.43028800848681337     
   1.1414338409592043E-004  0.43011725217533137     
   1.1416337943055623E-004  0.42994656362736650     
   1.1418337476519204E-004  0.42977594281602882     
   1.1420337009982784E-004  0.42960538971443624     
   1.1422336543446363E-004  0.42943490429571946     
   1.1424336076909943E-004  0.42926448653301869     
   1.1426335610373523E-004  0.42909413639948529     
   1.1428335143837103E-004  0.42892385386828047     
   1.1430334677300683E-004  0.42875363891257745     
   1.1432334210764263E-004  0.42858349150555897     
   1.1434333744227842E-004  0.42841341162041824     
   1.1436333277691422E-004  0.42824339923036064     
   1.1438332811155002E-004  0.42807345430860066     
   1.1440332344618582E-004  0.42790357682836433     
   1.1442331878082162E-004  0.42773376676288682     
   1.1444331411545742E-004  0.42756402408541649     
   1.1446330945009323E-004  0.42739434876920968     
   1.1448330478472903E-004  0.42722474078753536     
   1.1450330011936482E-004  0.42705520011367187     
   1.1452329545400062E-004  0.42688572672090841     
   1.1454329078863642E-004  0.42671632058254499     
   1.1456328612327222E-004  0.42654698167189281     
   1.1458328145790802E-004  0.42637770996227242     
   1.1460327679254381E-004  0.42620850542701533     
   1.1462327212717961E-004  0.42603936803946374     
   1.1464326746181541E-004  0.42587029777297153     
   1.1466326279645121E-004  0.42570129460090106     
   1.1468325813108701E-004  0.42553235849662696     
   1.1470325346572281E-004  0.42536348943353314     
   1.1472324880035860E-004  0.42519468738501565     
   1.1474324413499440E-004  0.42502595232447998     
   1.1476323946963021E-004  0.42485728422534130     
   1.1478323480426601E-004  0.42468868306102814     
   1.1480323013890181E-004  0.42452014880497679     
   1.1482322547353761E-004  0.42435168143063517     
   1.1484322080817341E-004  0.42418328091146240     
   1.1486321614280920E-004  0.42401494722092686     
   1.1488321147744500E-004  0.42384668033250766     
   1.1490320681208080E-004  0.42367848021969573     
   1.1492320214671660E-004  0.42351034685599109     
   1.1494319748135240E-004  0.42334228021490550     
   1.1496319281598820E-004  0.42317428026995874     
   1.1498318815062399E-004  0.42300634699468492     
   1.1500318348525979E-004  0.42283848036262561     
   1.1502317881989559E-004  0.42267068034733402     
   1.1504317415453139E-004  0.42250294692237350     
   1.1506316948916720E-004  0.42233528006131865     
   1.1508316482380300E-004  0.42216767973775332     
   1.1510316015843880E-004  0.42200014592527346     
   1.1512315549307460E-004  0.42183267859748425     
   1.1514315082771039E-004  0.42166527772800100     
   1.1516314616234619E-004  0.42149794329045132     
   1.1518314149698199E-004  0.42133067525847073     
   1.1520313683161779E-004  0.42116347360570761     
   1.1522313216625359E-004  0.42099633830581973     
   1.1524312750088938E-004  0.42082926933247550     
   1.1526312283552518E-004  0.42066226665935286     
   1.1528311817016098E-004  0.42049533026014241     
   1.1530311350479678E-004  0.42032846010854241     
   1.1532310883943258E-004  0.42016165617826345     
   1.1534310417406838E-004  0.41999491844302589     
   1.1536309950870419E-004  0.41982824687656090     
   1.1538309484333999E-004  0.41966164145260976     
   1.1540309017797578E-004  0.41949510214492408     
   1.1542308551261158E-004  0.41932862892726658     
   1.1544308084724738E-004  0.41916222177340967     
   1.1546307618188318E-004  0.41899588065713539     
   1.1548307151651898E-004  0.41882960555223864     
   1.1550306685115477E-004  0.41866339643252271     
   1.1552306218579057E-004  0.41849725327180098     
   1.1554305752042637E-004  0.41833117604389908     
   1.1556305285506217E-004  0.41816516472265186     
   1.1558304818969797E-004  0.41799921928190387     
   1.1560304352433377E-004  0.41783333969551206     
   1.1562303885896956E-004  0.41766752593734191     
   1.1564303419360536E-004  0.41750177798127008     
   1.1566302952824117E-004  0.41733609580118330     
   1.1568302486287697E-004  0.41717047937097906     
   1.1570302019751277E-004  0.41700492866456512     
   1.1572301553214857E-004  0.41683944365585790     
   1.1574301086678437E-004  0.41667402431878764     
   1.1576300620142016E-004  0.41650867062729252     
   1.1578300153605596E-004  0.41634338255532111     
   1.1580299687069176E-004  0.41617816007683234     
   1.1582299220532756E-004  0.41601300316579709     
   1.1584298753996336E-004  0.41584791179619418     
   1.1586298287459916E-004  0.41568288594201414     
   1.1588297820923495E-004  0.41551792557725836     
   1.1590297354387075E-004  0.41535303067593737     
   1.1592296887850655E-004  0.41518820121207228     
   1.1594296421314236E-004  0.41502343715969381     
   1.1596295954777816E-004  0.41485873849284594     
   1.1598295488241396E-004  0.41469410518557909     
   1.1600295021704976E-004  0.41452953721195623     
   1.1602294555168556E-004  0.41436503454605095     
   1.1604294088632135E-004  0.41420059716194507     
   1.1606293622095715E-004  0.41403622503373244     
   1.1608293155559295E-004  0.41387191813551699     
   1.1610292689022875E-004  0.41370767644141188     
   1.1612292222486455E-004  0.41354349992554218     
   1.1614291755950034E-004  0.41337938856204209     
   1.1616291289413614E-004  0.41321534232505580     
   1.1618290822877194E-004  0.41305136118873875     
   1.1620290356340774E-004  0.41288744512725600     
   1.1622289889804354E-004  0.41272359411478310     
   1.1624289423267935E-004  0.41255980812550608     
   1.1626288956731515E-004  0.41239608713361986     
   1.1628288490195095E-004  0.41223243111333197     
   1.1630288023658674E-004  0.41206884003885824     
   1.1632287557122254E-004  0.41190531388442492     
   1.1634287090585834E-004  0.41174185262426954     
   1.1636286624049414E-004  0.41157845623263944     
   1.1638286157512994E-004  0.41141512468379171     
   1.1640285690976573E-004  0.41125185795199320     
   1.1642285224440153E-004  0.41108865601152295     
   1.1644284757903733E-004  0.41092551883666750     
   1.1646284291367313E-004  0.41076244640172649     
   1.1648283824830893E-004  0.41059943868100768     
   1.1650283358294473E-004  0.41043649564882922     
   1.1652282891758052E-004  0.41027361727952072     
   1.1654282425221634E-004  0.41011080354742069     
   1.1656281958685213E-004  0.40994805442687815     
   1.1658281492148793E-004  0.40978536989225217     
   1.1660281025612373E-004  0.40962274991791364     
   1.1662280559075953E-004  0.40946019447824122     
   1.1664280092539533E-004  0.40929770354762390     
   1.1666279626003113E-004  0.40913527710046343     
   1.1668279159466692E-004  0.40897291511116868     
   1.1670278692930272E-004  0.40881061755416043     
   1.1672278226393852E-004  0.40864838440386958     
   1.1674277759857432E-004  0.40848621563473597     
   1.1676277293321012E-004  0.40832411122121104     
   1.1678276826784591E-004  0.40816207113775527     
   1.1680276360248171E-004  0.40800009535883980     
   1.1682275893711751E-004  0.40783818385894571     
   1.1684275427175332E-004  0.40767633661256447     
   1.1686274960638912E-004  0.40751455359419697     
   1.1688274494102492E-004  0.40735283477835565     
   1.1690274027566072E-004  0.40719118013956190     
   1.1692273561029652E-004  0.40702958965234703     
   1.1694273094493231E-004  0.40686806329125269     
   1.1696272627956811E-004  0.40670660103083178     
   1.1698272161420391E-004  0.40654520284564605     
   1.1700271694883971E-004  0.40638386871026744     
   1.1702271228347551E-004  0.40622259859927790     
   1.1704270761811130E-004  0.40606139248727086     
   1.1706270295274710E-004  0.40590025034884730     
   1.1708269828738290E-004  0.40573917215862076     
   1.1710269362201870E-004  0.40557815789121404     
   1.1712268895665451E-004  0.40541720752125798     
   1.1714268429129031E-004  0.40525632102339754     
   1.1716267962592611E-004  0.40509549837228448     
   1.1718267496056191E-004  0.40493473954258175     
   1.1720267029519770E-004  0.40477404450896154     
   1.1722266562983350E-004  0.40461341324610844     
   1.1724266096446930E-004  0.40445284572871359     
   1.1726265629910510E-004  0.40429234193148161     
   1.1728265163374090E-004  0.40413190182912434     
   1.1730264696837670E-004  0.40397152539636599     
   1.1732264230301249E-004  0.40381121260793845     
   1.1734263763764829E-004  0.40365096343858548     
   1.1736263297228409E-004  0.40349077786306087     
   1.1738262830691989E-004  0.40333065585612743     
   1.1740262364155569E-004  0.40317059739255834     
   1.1742261897619150E-004  0.40301060244713582     
   1.1744261431082730E-004  0.40285067099465494     
   1.1746260964546309E-004  0.40269080300991750     
   1.1748260498009889E-004  0.40253099846773693     
   1.1750260031473469E-004  0.40237125734293799     
   1.1752259564937049E-004  0.40221157961035148     
   1.1754259098400629E-004  0.40205196524482284     
   1.1756258631864209E-004  0.40189241422120420     
   1.1758258165327788E-004  0.40173292651435832     
   1.1760257698791368E-004  0.40157350209915949     
   1.1762257232254948E-004  0.40141414095048955     
   1.1764256765718528E-004  0.40125484304324255     
   1.1766256299182108E-004  0.40109560835232122     
   1.1768255832645687E-004  0.40093643685263908     
   1.1770255366109267E-004  0.40077732851911824     
   1.1772254899572848E-004  0.40061828332669219     
   1.1774254433036428E-004  0.40045930125030393     
   1.1776253966500008E-004  0.40030038226490539     
   1.1778253499963588E-004  0.40014152634546013     
   1.1780253033427168E-004  0.39998273346694047     
   1.1782252566890748E-004  0.39982400360432996     
   1.1784252100354327E-004  0.39966533673261945     
   1.1786251633817907E-004  0.39950673282681354     
   1.1788251167281487E-004  0.39934819186192266     
   1.1790250700745067E-004  0.39918971381296975     
   1.1792250234208647E-004  0.39903129865498771     
   1.1794249767672226E-004  0.39887294636301723     
   1.1796249301135806E-004  0.39871465691211244     
   1.1798248834599386E-004  0.39855643027733373     
   1.1800248368062966E-004  0.39839826643375331     
   1.1802247901526547E-004  0.39824016535645279     
   1.1804247434990127E-004  0.39808212702052348     
   1.1806246968453707E-004  0.39792415140106785     
   1.1808246501917287E-004  0.39776623847319675     
   1.1810246035380866E-004  0.39760838821203143     
   1.1812245568844446E-004  0.39745060059270293     
   1.1814245102308026E-004  0.39729287559035248     
   1.1816244635771606E-004  0.39713521318013051     
   1.1818244169235186E-004  0.39697761333719811     
   1.1820243702698766E-004  0.39682007603672581     
   1.1822243236162345E-004  0.39666260125389424     
   1.1824242769625925E-004  0.39650518896389320     
   1.1826242303089505E-004  0.39634783914192340     
   1.1828241836553085E-004  0.39619055176319373     
   1.1830241370016666E-004  0.39603332680292569     
   1.1832240903480246E-004  0.39587616423634775     
   1.1834240436943826E-004  0.39571906403869977     
   1.1836239970407405E-004  0.39556202618523068     
   1.1838239503870985E-004  0.39540505065119974     
   1.1840239037334565E-004  0.39524813741187637     
   1.1842238570798145E-004  0.39509128644253838     
   1.1844238104261725E-004  0.39493449771847539     
   1.1846237637725305E-004  0.39477777121498553     
   1.1848237171188884E-004  0.39462110690737634     
   1.1850236704652464E-004  0.39446450477096612     
   1.1852236238116044E-004  0.39430796478108332     
   1.1854235771579624E-004  0.39415148691306423     
   1.1856235305043204E-004  0.39399507114225713     
   1.1858234838506783E-004  0.39383871744401877     
   1.1860234371970365E-004  0.39368242579371543     
   1.1862233905433944E-004  0.39352619616672618     
   1.1864233438897524E-004  0.39337002853843456     
   1.1866232972361104E-004  0.39321392288423840     
   1.1868232505824684E-004  0.39305787917954377     
   1.1870232039288264E-004  0.39290189739976594     
   1.1872231572751844E-004  0.39274597752032986     
   1.1874231106215423E-004  0.39259011951667244     
   1.1876230639679003E-004  0.39243432336423656     
   1.1878230173142583E-004  0.39227858903847845     
   1.1880229706606163E-004  0.39212291651486259     
   1.1882229240069743E-004  0.39196730576886218     
   1.1884228773533323E-004  0.39181175677596208     
   1.1886228306996902E-004  0.39165626951165627     
   1.1888227840460482E-004  0.39150084395144708     
   1.1890227373924063E-004  0.39134548007084802     
   1.1892226907387643E-004  0.39119017784538251     
   1.1894226440851223E-004  0.39103493725058275     
   1.1896225974314803E-004  0.39087975826199023     
   1.1898225507778383E-004  0.39072464085515879     
   1.1900225041241962E-004  0.39056958500564848     
   1.1902224574705542E-004  0.39041459068903089     
   1.1904224108169122E-004  0.39025965788088768     
   1.1906223641632702E-004  0.39010478655681002     
   1.1908223175096282E-004  0.38994997669239684     
   1.1910222708559862E-004  0.38979522826325963     
   1.1912222242023441E-004  0.38964054124501701     
   1.1914221775487021E-004  0.38948591561329948     
   1.1916221308950601E-004  0.38933135134374602     
   1.1918220842414181E-004  0.38917684841200539     
   1.1920220375877762E-004  0.38902240679373584     
   1.1922219909341342E-004  0.38886802646460589     
   1.1924219442804922E-004  0.38871370740029326     
   1.1926218976268501E-004  0.38855944957648492     
   1.1928218509732081E-004  0.38840525296887890     
   1.1930218043195661E-004  0.38825111755318115     
   1.1932217576659241E-004  0.38809704330510847     
   1.1934217110122821E-004  0.38794303020038617     
   1.1936216643586401E-004  0.38778907821475095     
   1.1938216177049980E-004  0.38763518732394814     
   1.1940215710513560E-004  0.38748135750373142     
   1.1942215243977140E-004  0.38732758872986622     
   1.1944214777440720E-004  0.38717388097812711     
   1.1946214310904300E-004  0.38702023422429688     
   1.1948213844367881E-004  0.38686664844416957     
   1.1950213377831461E-004  0.38671312361354726     
   1.1952212911295040E-004  0.38655965970824369     
   1.1954212444758620E-004  0.38640625670408085     
   1.1956211978222200E-004  0.38625291457689004     
   1.1958211511685780E-004  0.38609963330251273     
   1.1960211045149360E-004  0.38594641285680009     
   1.1962210578612940E-004  0.38579325321561259     
   1.1964210112076519E-004  0.38564015435482057     
   1.1966209645540099E-004  0.38548711625030313     
   1.1968209179003679E-004  0.38533413887795004     
   1.1970208712467259E-004  0.38518122221366013     
   1.1972208245930839E-004  0.38502836623334130     
   1.1974207779394419E-004  0.38487557091291291     
   1.1976207312857998E-004  0.38472283622830034     
   1.1978206846321580E-004  0.38457016215544210     
   1.1980206379785159E-004  0.38441754867028466     
   1.1982205913248739E-004  0.38426499574878403     
   1.1984205446712319E-004  0.38411250336690594     
   1.1986204980175899E-004  0.38396007150062539     
   1.1988204513639479E-004  0.38380770012592813     
   1.1990204047103058E-004  0.38365538921880715     
   1.1992203580566638E-004  0.38350313875526681     
   1.1994203114030218E-004  0.38335094871132069     
   1.1996202647493798E-004  0.38319881906299214     
   1.1998202180957378E-004  0.38304674978631237     
   1.2000201714420958E-004  0.38289474085732395     
   1.2002201247884537E-004  0.38274279225207836     
   1.2004200781348117E-004  0.38259090394663620     
   1.2006200314811697E-004  0.38243907591706816     
   1.2008199848275278E-004  0.38228730813945411     
   1.2010199381738858E-004  0.38213560058988261     
   1.2012198915202438E-004  0.38198395324445411     
   1.2014198448666018E-004  0.38183236607927667     
   1.2016197982129597E-004  0.38168083907046696     
   1.2018197515593177E-004  0.38152937219415295     
   1.2020197049056757E-004  0.38137796542647251     
   1.2022196582520337E-004  0.38122661874357100     
   1.2024196115983917E-004  0.38107533212160333     
   1.2026195649447497E-004  0.38092410553673589     
   1.2028195182911076E-004  0.38077293896514286     
   1.2030194716374656E-004  0.38062183238300917     
   1.2032194249838236E-004  0.38047078576652732     
   1.2034193783301816E-004  0.38031979909190056     
   1.2036193316765396E-004  0.38016887233534213     
   1.2038192850228977E-004  0.38001800547307313     
   1.2040192383692557E-004  0.37986719848132539     
   1.2042191917156137E-004  0.37971645133633891     
   1.2044191450619716E-004  0.37956576401436465     
   1.2046190984083296E-004  0.37941513649166225     
   1.2048190517546876E-004  0.37926456874450015     
   1.2050190051010456E-004  0.37911406074915810     
   1.2052189584474036E-004  0.37896361248192229     
   1.2054189117937615E-004  0.37881322391909061     
   1.2056188651401195E-004  0.37866289503697098     
   1.2058188184864775E-004  0.37851262581187795     
   1.2060187718328355E-004  0.37836241622013733     
   1.2062187251791935E-004  0.37821226623808479     
   1.2064186785255515E-004  0.37806217584206386     
   1.2066186318719094E-004  0.37791214500842812     
   1.2068185852182676E-004  0.37776217371354109     
   1.2070185385646255E-004  0.37761226193377495     
   1.2072184919109835E-004  0.37746240964551198     
   1.2074184452573415E-004  0.37731261682514289     
   1.2076183986036995E-004  0.37716288344906895     
   1.2078183519500575E-004  0.37701320949369854     
   1.2080183052964154E-004  0.37686359493545246     
   1.2082182586427734E-004  0.37671403975075829     
   1.2084182119891314E-004  0.37656454391605543     
   1.2086181653354894E-004  0.37641510740778950     
   1.2088181186818474E-004  0.37626573020241838     
   1.2090180720282054E-004  0.37611641227640807     
   1.2092180253745633E-004  0.37596715360623317     
   1.2094179787209213E-004  0.37581795416837938     
   1.2096179320672794E-004  0.37566881393933954     
   1.2098178854136374E-004  0.37551973289561835     
   1.2100178387599954E-004  0.37537071101372760     
   1.2102177921063534E-004  0.37522174827018950     
   1.2104177454527114E-004  0.37507284464153495     
   1.2106176987990694E-004  0.37492400010430577     
   1.2108176521454273E-004  0.37477521463505120     
   1.2110176054917853E-004  0.37462648821033023     
   1.2112175588381433E-004  0.37447782080671232     
   1.2114175121845013E-004  0.37432921240077394     
   1.2116174655308593E-004  0.37418066296910363     
   1.2118174188772172E-004  0.37403217248829762     
   1.2120173722235752E-004  0.37388374093496080     
   1.2122173255699332E-004  0.37373536828570858     
   1.2124172789162912E-004  0.37358705451716556     
   1.2126172322626493E-004  0.37343879960596521     
   1.2128171856090073E-004  0.37329060352874960     
   1.2130171389553653E-004  0.37314246626217207     
   1.2132170923017233E-004  0.37299438778289362     
   1.2134170456480812E-004  0.37284636806758498     
   1.2136169989944392E-004  0.37269840709292518     
   1.2138169523407972E-004  0.37255050483560503     
   1.2140169056871552E-004  0.37240266127232130     
   1.2142168590335132E-004  0.37225487637978227     
   1.2144168123798711E-004  0.37210715013470491     
   1.2146167657262291E-004  0.37195948251381566     
   1.2148167190725871E-004  0.37181187349384887     
   1.2150166724189451E-004  0.37166432305155078     
   1.2152166257653031E-004  0.37151683116367368     
   1.2154165791116611E-004  0.37136939780698097     
   1.2156165324580192E-004  0.37122202295824569     
   1.2158164858043772E-004  0.37107470659424868     
   1.2160164391507351E-004  0.37092744869178090     
   1.2162163924970931E-004  0.37078024922764291     
   1.2164163458434511E-004  0.37063310817864220     
   1.2166162991898091E-004  0.37048602552159832     
   1.2168162525361671E-004  0.37033900123333874     
   1.2170162058825250E-004  0.37019203529069944     
   1.2172161592288830E-004  0.37004512767052750     
   1.2174161125752410E-004  0.36989827834967665     
   1.2176160659215990E-004  0.36975148730501317     
   1.2178160192679570E-004  0.36960475451340824     
   1.2180159726143150E-004  0.36945807995174634     
   1.2182159259606729E-004  0.36931146359691869     
   1.2184158793070309E-004  0.36916490542582553     
   1.2186158326533890E-004  0.36901840541537767     
   1.2188157859997470E-004  0.36887196354249491     
   1.2190157393461050E-004  0.36872557978410531     
   1.2192156926924630E-004  0.36857925411714648     
   1.2194156460388210E-004  0.36843298651856471     
   1.2196155993851790E-004  0.36828677696531725     
   1.2198155527315369E-004  0.36814062543436749     
   1.2200155060778949E-004  0.36799453190269088     
   1.2202154594242529E-004  0.36784849634727063     
   1.2204154127706109E-004  0.36770251874509907     
   1.2206153661169689E-004  0.36755659907317817     
   1.2208153194633270E-004  0.36741073730851748     
   1.2210152728096848E-004  0.36726493342813887     
   1.2212152261560427E-004  0.36711918740906929     
   1.2214151795024008E-004  0.36697349922834877     
   1.2216151328487589E-004  0.36682786886302310     
   1.2218150861951168E-004  0.36668229629014915     
   1.2220150395414749E-004  0.36653678148679231     
   1.2222149928878327E-004  0.36639132443002698     
   1.2224149462341908E-004  0.36624592509693737     
   1.2226148995805487E-004  0.36610058346461605     
   1.2228148529269068E-004  0.36595529951016376     
   1.2230148062732649E-004  0.36581007321069253     
   1.2232147596196228E-004  0.36566490454332257     
   1.2234147129659809E-004  0.36551979348518271     
   1.2236146663123387E-004  0.36537474001341053     
   1.2238146196586968E-004  0.36522974410515385     
   1.2240145730050547E-004  0.36508480573756824     
   1.2242145263514128E-004  0.36493992488781990     
   1.2244144796977707E-004  0.36479510153308320     
   1.2246144330441288E-004  0.36465033565054100     
   1.2248143863904866E-004  0.36450562721738600     
   1.2250143397368447E-004  0.36436097621082048     
   1.2252142930832026E-004  0.36421638260805422     
   1.2254142464295607E-004  0.36407184638630724     
   1.2256141997759186E-004  0.36392736752280846     
   1.2258141531222767E-004  0.36378294599479516     
   1.2260141064686348E-004  0.36363858177951491     
   1.2262140598149926E-004  0.36349427485422298     
   1.2264140131613508E-004  0.36335002519618398     
   1.2266139665077086E-004  0.36320583278267243     
   1.2268139198540667E-004  0.36306169759097062     
   1.2270138732004246E-004  0.36291761959837082     
   1.2272138265467827E-004  0.36277359878217386     
   1.2274137798931405E-004  0.36262963511968926     
   1.2276137332394986E-004  0.36248572858823624     
   1.2278136865858565E-004  0.36234187916514338     
   1.2280136399322146E-004  0.36219808682774635     
   1.2282135932785725E-004  0.36205435155339222     
   1.2284135466249306E-004  0.36191067331943594     
   1.2286134999712884E-004  0.36176705210324006     
   1.2288134533176465E-004  0.36162348788217830     
   1.2290134066640047E-004  0.36147998063363251     
   1.2292133600103625E-004  0.36133653033499336     
   1.2294133133567206E-004  0.36119313696366162     
   1.2296132667030785E-004  0.36104980049704477     
   1.2298132200494366E-004  0.36090652091256059     
   1.2300131733957944E-004  0.36076329818763669     
   1.2302131267421525E-004  0.36062013229970791     
   1.2304130800885104E-004  0.36047702322621950     
   1.2306130334348685E-004  0.36033397094462433     
   1.2308129867812264E-004  0.36019097543238560     
   1.2310129401275845E-004  0.36004803666697405     
   1.2312128934739423E-004  0.35990515462587147     
   1.2314128468203004E-004  0.35976232928656554     
   1.2316128001666583E-004  0.35961956062655537     
   1.2318127535130164E-004  0.35947684862334806     
   1.2320127068593745E-004  0.35933419325445887     
   1.2322126602057324E-004  0.35919159449741506     
   1.2324126135520905E-004  0.35904905232974804     
   1.2326125668984483E-004  0.35890656672900223     
   1.2328125202448064E-004  0.35876413767272847     
   1.2330124735911643E-004  0.35862176513848892     
   1.2332124269375224E-004  0.35847944910385138     
   1.2334123802838803E-004  0.35833718954639565     
   1.2336123336302384E-004  0.35819498644370851     
   1.2338122869765962E-004  0.35805283977338681     
   1.2340122403229543E-004  0.35791074951303498     
   1.2342121936693122E-004  0.35776871564026752     
   1.2344121470156703E-004  0.35762673813270807     
   1.2346121003620282E-004  0.35748481696798706     
   1.2348120537083863E-004  0.35734295212374573     
   1.2350120070547444E-004  0.35720114357763399     
   1.2352119604011022E-004  0.35705939130731029     
   1.2354119137474604E-004  0.35691769529044182     
   1.2356118670938182E-004  0.35677605550470509     
   1.2358118204401763E-004  0.35663447192778402     
   1.2360117737865342E-004  0.35649294453737385     
   1.2362117271328923E-004  0.35635147331117645     
   1.2364116804792501E-004  0.35621005822690460     
   1.2366116338256082E-004  0.35606869926227736     
   1.2368115871719661E-004  0.35592739639502452     
   1.2370115405183242E-004  0.35578614960288424     
   1.2372114938646821E-004  0.35564495886360326     
   1.2374114472110402E-004  0.35550382415493792     
   1.2376114005573980E-004  0.35536274545465313     
   1.2378113539037561E-004  0.35522172274052105     
   1.2380113072501143E-004  0.35508075599032451     
   1.2382112605964721E-004  0.35493984518185512     
   1.2384112139428302E-004  0.35479899029291206     
   1.2386111672891881E-004  0.35465819130130399     
   1.2388111206355462E-004  0.35451744818484959     
   1.2390110739819040E-004  0.35437676092137349     
   1.2392110273282621E-004  0.35423612948871247     
   1.2394109806746200E-004  0.35409555386470931     
   1.2396109340209781E-004  0.35395503402721684     
   1.2398108873673360E-004  0.35381456995409694     
   1.2400108407136941E-004  0.35367416162321974     
   1.2402107940600519E-004  0.35353380901246406     
   1.2404107474064100E-004  0.35339351209971781     
   1.2406107007527682E-004  0.35325327086287744     
   1.2408106540991260E-004  0.35311308527984936     
   1.2410106074454841E-004  0.35297295532854650     
   1.2412105607918420E-004  0.35283288098689286     
   1.2414105141382001E-004  0.35269286223281904     
   1.2416104674845579E-004  0.35255289904426579     
   1.2418104208309161E-004  0.35241299139918292     
   1.2420103741772739E-004  0.35227313927552761     
   1.2422103275236320E-004  0.35213334265126645     
   1.2424102808699899E-004  0.35199360150437586     
   1.2426102342163480E-004  0.35185391581283931     
   1.2428101875627058E-004  0.35171428555464929     
   1.2430101409090639E-004  0.35157471070780816     
   1.2432100942554218E-004  0.35143519125032641     
   1.2434100476017799E-004  0.35129572716022250     
   1.2436100009481380E-004  0.35115631841552508     
   1.2438099542944959E-004  0.35101696499426993     
   1.2440099076408540E-004  0.35087766687450206     
   1.2442098609872118E-004  0.35073842403427624     
   1.2444098143335700E-004  0.35059923645165458     
   1.2446097676799278E-004  0.35046010410470924     
   1.2448097210262859E-004  0.35032102697151973     
   1.2450096743726438E-004  0.35018200503017477     
   1.2452096277190019E-004  0.35004303825877170     
   1.2454095810653597E-004  0.34990412663541687     
   1.2456095344117178E-004  0.34976527013822573     
   1.2458094877580757E-004  0.34962646874532083     
   1.2460094411044338E-004  0.34948772243483495     
   1.2462093944507917E-004  0.34934903118490934     
   1.2464093477971498E-004  0.34921039497369277     
   1.2466093011435079E-004  0.34907181377934438     
   1.2468092544898657E-004  0.34893328758003028     
   1.2470092078362239E-004  0.34879481635392567     
   1.2472091611825817E-004  0.34865640007921650     
   1.2474091145289398E-004  0.34851803873409387     
   1.2476090678752977E-004  0.34837973229676078     
   1.2478090212216558E-004  0.34824148074542677     
   1.2480089745680136E-004  0.34810328405831098     
   1.2482089279143718E-004  0.34796514221363989     
   1.2484088812607296E-004  0.34782705518965057     
   1.2486088346070877E-004  0.34768902296458742     
   1.2488087879534456E-004  0.34755104551670440     
   1.2490087412998037E-004  0.34741312282426312     
   1.2492086946461615E-004  0.34727525486553423     
   1.2494086479925196E-004  0.34713744161879673     
   1.2496086013388778E-004  0.34699968306233941     
   1.2498085546852356E-004  0.34686197917445788     
   1.2500085080315937E-004  0.34672432993345781     
   1.2502084613779516E-004  0.34658673531765305     
   1.2504084147243097E-004  0.34644919530536505     
   1.2506083680706675E-004  0.34631170987492615     
   1.2508083214170257E-004  0.34617427900467501     
   1.2510082747633835E-004  0.34603690267295961     
   1.2512082281097416E-004  0.34589958085813716     
   1.2514081814560995E-004  0.34576231353857334     
   1.2516081348024576E-004  0.34562510069264057     
   1.2518080881488154E-004  0.34548794229872287     
   1.2520080414951735E-004  0.34535083833521052     
   1.2522079948415314E-004  0.34521378878050402     
   1.2524079481878895E-004  0.34507679361301047     
   1.2526079015342476E-004  0.34493985281114781     
   1.2528078548806055E-004  0.34480296635334023     
   1.2530078082269636E-004  0.34466613421802195     
   1.2532077615733214E-004  0.34452935638363597     
   1.2534077149196796E-004  0.34439263282863347     
   1.2536076682660374E-004  0.34425596353147370     
   1.2538076216123955E-004  0.34411934847062436     
   1.2540075749587534E-004  0.34398278762456236     
   1.2542075283051115E-004  0.34384628097177317     
   1.2544074816514693E-004  0.34370982849075055     
   1.2546074349978274E-004  0.34357343015999681     
   1.2548073883441853E-004  0.34343708595802247     
   1.2550073416905434E-004  0.34330079586334705     
   1.2552072950369013E-004  0.34316455985449845     
   1.2554072483832594E-004  0.34302837791001267     
   1.2556072017296175E-004  0.34289225000843510     
   1.2558071550759753E-004  0.34275617612831905     
   1.2560071084223335E-004  0.34262015624822661     
   1.2562070617686913E-004  0.34248419034672789     
   1.2564070151150494E-004  0.34234827840240184     
   1.2566069684614073E-004  0.34221242039383698     
   1.2568069218077654E-004  0.34207661629962743     
   1.2570068751541232E-004  0.34194086609837937     
   1.2572068285004814E-004  0.34180516976870412     
   1.2574067818468392E-004  0.34166952728922473     
   1.2576067351931973E-004  0.34153393863856968     
   1.2578066885395552E-004  0.34139840379537884     
   1.2580066418859133E-004  0.34126292273829723     
   1.2582065952322711E-004  0.34112749544598131     
   1.2584065485786292E-004  0.34099212189709477     
   1.2586065019249874E-004  0.34085680207030977     
   1.2588064552713452E-004  0.34072153594430815     
   1.2590064086177033E-004  0.34058632349777734     
   1.2592063619640612E-004  0.34045116470941500     
   1.2594063153104193E-004  0.34031605955792898     
   1.2596062686567771E-004  0.34018100802203260     
   1.2598062220031353E-004  0.34004601008044877     
   1.2600061753494931E-004  0.33991106571190993     
   1.2602061286958512E-004  0.33977617489515471     
   1.2604060820422091E-004  0.33964133760893211     
   1.2606060353885672E-004  0.33950655383199918     
   1.2608059887349250E-004  0.33937182354312079     
   1.2610059420812831E-004  0.33923714672106997     
   1.2612058954276410E-004  0.33910252334462965     
   1.2614058487739991E-004  0.33896795339258962     
   1.2616058021203572E-004  0.33883343684374917     
   1.2618057554667151E-004  0.33869897367691615     
   1.2620057088130732E-004  0.33856456387090528     
   1.2622056621594310E-004  0.33843020740454133     
   1.2624056155057892E-004  0.33829590425665529     
   1.2626055688521470E-004  0.33816165440609053     
   1.2628055221985051E-004  0.33802745783169436     
   1.2630054755448630E-004  0.33789331451232557     
   1.2632054288912211E-004  0.33775922442685019     
   1.2634053822375789E-004  0.33762518755414206     
   1.2636053355839371E-004  0.33749120387308440     
   1.2638052889302949E-004  0.33735727336256899     
   1.2640052422766530E-004  0.33722339600149404     
   1.2642051956230111E-004  0.33708957176876864     
   1.2644051489693690E-004  0.33695580064330932     
   1.2646051023157271E-004  0.33682208260403990     
   1.2648050556620849E-004  0.33668841762989482     
   1.2650050090084431E-004  0.33655480569981439     
   1.2652049623548009E-004  0.33642124679274843     
   1.2654049157011590E-004  0.33628774088765601     
   1.2656048690475169E-004  0.33615428796350211     
   1.2658048223938750E-004  0.33602088799926344     
   1.2660047757402328E-004  0.33588754097392237     
   1.2662047290865910E-004  0.33575424686646954     
   1.2664046824329488E-004  0.33562100565590641     
   1.2666046357793069E-004  0.33548781732123967     
   1.2668045891256648E-004  0.33535468184148798     
   1.2670045424720229E-004  0.33522159919567374     
   1.2672044958183810E-004  0.33508856936283160     
   1.2674044491647388E-004  0.33495559232200350     
   1.2676044025110970E-004  0.33482266805223732     
   1.2678043558574548E-004  0.33468979653259329     
   1.2680043092038129E-004  0.33455697774213722     
   1.2682042625501708E-004  0.33442421165994302     
   1.2684042158965289E-004  0.33429149826509513     
   1.2686041692428867E-004  0.33415883753668468     
   1.2688041225892449E-004  0.33402622945380944     
   1.2690040759356027E-004  0.33389367399557979     
   1.2692040292819608E-004  0.33376117114111092     
   1.2694039826283187E-004  0.33362872086952705     
   1.2696039359746768E-004  0.33349632315996225     
   1.2698038893210346E-004  0.33336397799155648     
   1.2700038426673927E-004  0.33323168534345909     
   1.2702037960137509E-004  0.33309944519482815     
   1.2704037493601087E-004  0.33296725752482959     
   1.2706037027064668E-004  0.33283512231263768     
   1.2708036560528247E-004  0.33270303953743552     
   1.2710036093991828E-004  0.33257100917841209     
   1.2712035627455406E-004  0.33243903121476787     
   1.2714035160918988E-004  0.33230710562570981     
   1.2716034694382566E-004  0.33217523239045338     
   1.2718034227846147E-004  0.33204341148822147     
   1.2720033761309726E-004  0.33191164289824709     
   1.2722033294773307E-004  0.33177992659977018     
   1.2724032828236885E-004  0.33164826257203867     
   1.2726032361700467E-004  0.33151665079430986     
   1.2728031895164045E-004  0.33138509124584903     
   1.2730031428627626E-004  0.33125358390592874     
   1.2732030962091207E-004  0.33112212875383007     
   1.2734030495554786E-004  0.33099072576884381     
   1.2736030029018367E-004  0.33085937493026579     
   1.2738029562481945E-004  0.33072807621740458     
   1.2740029095945527E-004  0.33059682960957243     
   1.2742028629409105E-004  0.33046563508609278     
   1.2744028162872686E-004  0.33033449262629583     
   1.2746027696336265E-004  0.33020340220952094     
   1.2748027229799846E-004  0.33007236381511434     
   1.2750026763263424E-004  0.32994137742243240     
   1.2752026296727006E-004  0.32981044301083762     
   1.2754025830190584E-004  0.32967956055970288     
   1.2756025363654165E-004  0.32954873004840651     
   1.2758024897117744E-004  0.32941795145633707     
   1.2760024430581325E-004  0.32928722476289091     
   1.2762023964044906E-004  0.32915654994747262     
   1.2764023497508484E-004  0.32902592698949445     
   1.2766023030972066E-004  0.32889535586837731     
   1.2768022564435644E-004  0.32876483656354966     
   1.2770022097899225E-004  0.32863436905444909     
   1.2772021631362804E-004  0.32850395332052029     
   1.2774021164826385E-004  0.32837358934121696     
   1.2776020698289963E-004  0.32824327709600049     
   1.2778020231753545E-004  0.32811301656434089     
   1.2780019765217123E-004  0.32798280772571520     
   1.2782019298680704E-004  0.32785265055961033     
   1.2784018832144283E-004  0.32772254504552040     
   1.2786018365607864E-004  0.32759249116294625     
   1.2788017899071442E-004  0.32746248889139939     
   1.2790017432535024E-004  0.32733253821039809     
   1.2792016965998605E-004  0.32720263909946901     
   1.2794016499462183E-004  0.32707279153814689     
   1.2796016032925764E-004  0.32694299550597439     
   1.2798015566389343E-004  0.32681325098250308     
   1.2800015099852924E-004  0.32668355794729181     
   1.2802014633316502E-004  0.32655391637990749     
   1.2804014166780084E-004  0.32642432625992529     
   1.2806013700243662E-004  0.32629478756693031     
   1.2808013233707243E-004  0.32616530028051149     
   1.2810012767170822E-004  0.32603586438026988     
   1.2812012300634403E-004  0.32590647984581372     
   1.2814011834097981E-004  0.32577714665675778     
   1.2816011367561563E-004  0.32564786479272695     
   1.2818010901025141E-004  0.32551863423335259     
   1.2820010434488722E-004  0.32538945495827437     
   1.2822009967952303E-004  0.32526032694714113     
   1.2824009501415882E-004  0.32513125017960953     
   1.2826009034879463E-004  0.32500222463534240     
   1.2828008568343041E-004  0.32487325029401432     
   1.2830008101806623E-004  0.32474432713530343     
   1.2832007635270201E-004  0.32461545513889961     
   1.2834007168733782E-004  0.32448663428449920     
   1.2836006702197361E-004  0.32435786455180643     
   1.2838006235660942E-004  0.32422914592053464     
   1.2840005769124520E-004  0.32410047837040440     
   1.2842005302588102E-004  0.32397186188114380     
   1.2844004836051680E-004  0.32384329643249049     
   1.2846004369515261E-004  0.32371478200418841     
   1.2848003902978840E-004  0.32358631857599235     
   1.2850003436442421E-004  0.32345790612766079     
   1.2852002969906002E-004  0.32332954463896446     
   1.2854002503369581E-004  0.32320123408967977     
   1.2856002036833162E-004  0.32307297445959193     
   1.2858001570296740E-004  0.32294476572849440     
   1.2860001103760321E-004  0.32281660787618660     
   1.2862000637223900E-004  0.32268850088247913     
   1.2864000170687481E-004  0.32256044472718914     
   1.2865999704151059E-004  0.32243243939014082     
   1.2867999237614641E-004  0.32230448485116830     
   1.2869998771078219E-004  0.32217658109011155     
   1.2871998304541800E-004  0.32204872808682034     
   1.2873997838005379E-004  0.32192092582115250     
   1.2875997371468960E-004  0.32179317427297138     
   1.2877996904932538E-004  0.32166547342215207     
   1.2879996438396120E-004  0.32153782324857377     
   1.2881995971859701E-004  0.32141022373212669     
   1.2883995505323279E-004  0.32128267485270767     
   1.2885995038786860E-004  0.32115517659022180     
   1.2887994572250439E-004  0.32102772892458192     
   1.2889994105714020E-004  0.32090033183570948     
   1.2891993639177598E-004  0.32077298530353282     
   1.2893993172641180E-004  0.32064568930798848     
   1.2895992706104758E-004  0.32051844382902256     
   1.2897992239568339E-004  0.32039124884658687     
   1.2899991773031918E-004  0.32026410434064240     
   1.2901991306495499E-004  0.32013701029115821     
   1.2903990839959077E-004  0.32000996667811143     
   1.2905990373422659E-004  0.31988297348148509     
   1.2907989906886240E-004  0.31975603068127328     
   1.2909989440349818E-004  0.31962913825747585     
   1.2911988973813399E-004  0.31950229619010151     
   1.2913988507276978E-004  0.31937550445916629     
   1.2915988040740559E-004  0.31924876304469513     
   1.2917987574204137E-004  0.31912207192671982     
   1.2919987107667719E-004  0.31899543108527995     
   1.2921986641131297E-004  0.31886884050042491     
   1.2923986174594878E-004  0.31874230015220945     
   1.2925985708058457E-004  0.31861581002069900     
   1.2927985241522038E-004  0.31848937008596373     
   1.2929984774985616E-004  0.31836298032808424     
   1.2931984308449198E-004  0.31823664072714763     
   1.2933983841912776E-004  0.31811035126325060     
   1.2935983375376357E-004  0.31798411191649562     
   1.2937982908839938E-004  0.31785792266699436     
   1.2939982442303517E-004  0.31773178349486608     
   1.2941981975767098E-004  0.31760569438023678     
   1.2943981509230677E-004  0.31747965530324429     
   1.2945981042694258E-004  0.31735366624402833     
   1.2947980576157836E-004  0.31722772718274173     
   1.2949980109621417E-004  0.31710183809954212     
   1.2951979643084996E-004  0.31697599897459589     
   1.2953979176548577E-004  0.31685020978807898     
   1.2955978710012155E-004  0.31672447052017227     
   1.2957978243475737E-004  0.31659878115106588     
   1.2959977776939315E-004  0.31647314166095847     
   1.2961977310402896E-004  0.31634755203005499     
   1.2963976843866475E-004  0.31622201223856983     
   1.2965976377330056E-004  0.31609652226672508     
   1.2967975910793637E-004  0.31597108209474845     
   1.2969975444257216E-004  0.31584569170287857     
   1.2971974977720797E-004  0.31572035107136065     
   1.2973974511184375E-004  0.31559506018044697     
   1.2975974044647956E-004  0.31546981901039828     
   1.2977973578111535E-004  0.31534462754148351     
   1.2979973111575116E-004  0.31521948575397879     
   1.2981972645038694E-004  0.31509439362816904     
   1.2983972178502276E-004  0.31496935114434493     
   1.2985971711965854E-004  0.31484435828280788     
   1.2987971245429435E-004  0.31471941502386513     
   1.2989970778893014E-004  0.31459452134783167     
   1.2991970312356595E-004  0.31446967723503166     
   1.2993969845820173E-004  0.31434488266579563     
   1.2995969379283755E-004  0.31422013762046308     
   1.2997968912747336E-004  0.31409544207937984     
   1.2999968446210914E-004  0.31397079602290212     
   1.3001967979674495E-004  0.31384619943139019     
   1.3003967513138074E-004  0.31372165228521598     
   1.3005967046601655E-004  0.31359715456475712     
   1.3007966580065234E-004  0.31347270625039841     
   1.3009966113528815E-004  0.31334830732253388     
   1.3011965646992393E-004  0.31322395776156509     
   1.3013965180455974E-004  0.31309965754790064     
   1.3015964713919553E-004  0.31297540666195811     
   1.3017964247383134E-004  0.31285120508416092     
   1.3019963780846712E-004  0.31272705279494301     
   1.3021963314310294E-004  0.31260294977474279     
   1.3023962847773872E-004  0.31247889600401019     
   1.3025962381237453E-004  0.31235489146319861     
   1.3027961914701034E-004  0.31223093613277320     
   1.3029961448164613E-004  0.31210702999320428     
   1.3031960981628194E-004  0.31198317302497158     
   1.3033960515091773E-004  0.31185936520856100     
   1.3035960048555354E-004  0.31173560652446763     
   1.3037959582018932E-004  0.31161189695319330     
   1.3039959115482513E-004  0.31148823647524726     
   1.3041958648946092E-004  0.31136462507114826     
   1.3043958182409673E-004  0.31124106272142066     
   1.3045957715873251E-004  0.31111754940659808     
   1.3047957249336833E-004  0.31099408510722171     
   1.3049956782800411E-004  0.31087066980383971     
   1.3051956316263992E-004  0.31074730347700780     
   1.3053955849727571E-004  0.31062398610729119     
   1.3055955383191152E-004  0.31050071767526011     
   1.3057954916654733E-004  0.31037749816149518     
   1.3059954450118312E-004  0.31025432754658339     
   1.3061953983581893E-004  0.31013120581111903     
   1.3063953517045471E-004  0.31000813293570451     
   1.3065953050509052E-004  0.30988510890095022     
   1.3067952583972631E-004  0.30976213368747452     
   1.3069952117436212E-004  0.30963920727590216     
   1.3071951650899791E-004  0.30951632964686765     
   1.3073951184363372E-004  0.30939350078101080     
   1.3075950717826950E-004  0.30927072065898031     
   1.3077950251290531E-004  0.30914798926143378     
   1.3079949784754110E-004  0.30902530656903376     
   1.3081949318217691E-004  0.30890267256245246     
   1.3083948851681269E-004  0.30878008722237010     
   1.3085948385144851E-004  0.30865755052947164     
   1.3087947918608432E-004  0.30853506246445400     
   1.3089947452072010E-004  0.30841262300801775     
   1.3091946985535591E-004  0.30829023214087470     
   1.3093946518999170E-004  0.30816788984374099     
   1.3095946052462751E-004  0.30804559609734211     
   1.3097945585926330E-004  0.30792335088241174     
   1.3099945119389911E-004  0.30780115417968978     
   1.3101944652853489E-004  0.30767900596992520     
   1.3103944186317070E-004  0.30755690623387311     
   1.3105943719780649E-004  0.30743485495229800     
   1.3107943253244230E-004  0.30731285210596926     
   1.3109942786707808E-004  0.30719089767566793     
   1.3111942320171390E-004  0.30706899164217888     
   1.3113941853634968E-004  0.30694713398629664     
   1.3115941387098549E-004  0.30682532468882290     
   1.3117940920562130E-004  0.30670356373056706     
   1.3119940454025709E-004  0.30658185109234587     
   1.3121939987489290E-004  0.30646018675498393     
   1.3123939520952869E-004  0.30633857069931308     
   1.3125939054416450E-004  0.30621700290617299     
   1.3127938587880028E-004  0.30609548335641185     
   1.3129938121343609E-004  0.30597401203088337     
   1.3131937654807188E-004  0.30585258891045108     
   1.3133937188270769E-004  0.30573121397598474     
   1.3135936721734347E-004  0.30560988720836191     
   1.3137936255197929E-004  0.30548860858846755     
   1.3139935788661507E-004  0.30536737809719644     
   1.3141935322125088E-004  0.30524619571544603     
   1.3143934855588669E-004  0.30512506142412688     
   1.3145934389052248E-004  0.30500397520415384     
   1.3147933922515829E-004  0.30488293703644953     
   1.3149933455979408E-004  0.30476194690194541     
   1.3151932989442989E-004  0.30464100478157979     
   1.3153932522906567E-004  0.30452011065629825     
   1.3155932056370148E-004  0.30439926450705451     
   1.3157931589833727E-004  0.30427846631480931     
   1.3159931123297308E-004  0.30415771606053121     
   1.3161930656760887E-004  0.30403701372519676     
   1.3163930190224468E-004  0.30391635928978961     
   1.3165929723688046E-004  0.30379575273530030     
   1.3167929257151627E-004  0.30367519404272847     
   1.3169928790615206E-004  0.30355468319308010     
   1.3171928324078787E-004  0.30343422016736904     
   1.3173927857542368E-004  0.30331380494661636     
   1.3175927391005947E-004  0.30319343751185113     
   1.3177926924469528E-004  0.30307311784411051     
   1.3179926457933106E-004  0.30295284592443739     
   1.3181925991396687E-004  0.30283262173388426     
   1.3183925524860266E-004  0.30271244525350921     
   1.3185925058323847E-004  0.30259231646437929     
   1.3187924591787426E-004  0.30247223534756862     
   1.3189924125251007E-004  0.30235220188415879     
   1.3191923658714585E-004  0.30223221605523809     
   1.3193923192178166E-004  0.30211227784190381     
   1.3195922725641745E-004  0.30199238722525962     
   1.3197922259105326E-004  0.30187254418641768     
   1.3199921792568904E-004  0.30175274870649654     
   1.3201921326032486E-004  0.30163300076662303     
   1.3203920859496067E-004  0.30151330034793145     
   1.3205920392959645E-004  0.30139364743156244     
   1.3207919926423226E-004  0.30127404199866575     
   1.3209919459886805E-004  0.30115448403039685     
   1.3211918993350386E-004  0.30103497350792152     
   1.3213918526813965E-004  0.30091551041241038     
   1.3215918060277546E-004  0.30079609472504165     
   1.3217917593741124E-004  0.30067672642700188     
   1.3219917127204705E-004  0.30055740549948601     
   1.3221916660668284E-004  0.30043813192369445     
   1.3223916194131865E-004  0.30031890568083597     
   1.3225915727595444E-004  0.30019972675212703     
   1.3227915261059025E-004  0.30008059511879137     
   1.3229914794522603E-004  0.29996151076206057     
   1.3231914327986184E-004  0.29984247366317252     
   1.3233913861449766E-004  0.29972348380337288     
   1.3235913394913344E-004  0.29960454116391616     
   1.3237912928376925E-004  0.29948564572606273     
   1.3239912461840504E-004  0.29936679747108130     
   1.3241911995304085E-004  0.29924799638024768     
   1.3243911528767663E-004  0.29912924243484412     
   1.3245911062231244E-004  0.29901053561616187     
   1.3247910595694823E-004  0.29889187590549937     
   1.3249910129158404E-004  0.29877326328416204     
   1.3251909662621983E-004  0.29865469773346226     
   1.3253909196085564E-004  0.29853617923472042     
   1.3255908729549142E-004  0.29841770776926579     
   1.3257908263012723E-004  0.29829928331843114     
   1.3259907796476302E-004  0.29818090586356033     
   1.3261907329939883E-004  0.29806257538600284     
   1.3263906863403464E-004  0.29794429186711668     
   1.3265906396867043E-004  0.29782605528826644     
   1.3267905930330624E-004  0.29770786563082363     
   1.3269905463794202E-004  0.29758972287616819     
   1.3271904997257783E-004  0.29747162700568758     
   1.3273904530721362E-004  0.29735357800077555     
   1.3275904064184943E-004  0.29723557584283361     
   1.3277903597648522E-004  0.29711762051327173     
   1.3279903131112103E-004  0.29699971199350533     
   1.3281902664575681E-004  0.29688185026495884     
   1.3283902198039262E-004  0.29676403530906303     
   1.3285901731502841E-004  0.29664626710725722     
   1.3287901264966422E-004  0.29652854564098724     
   1.3289900798430000E-004  0.29641087089170581     
   1.3291900331893582E-004  0.29629324284087344     
   1.3293899865357163E-004  0.29617566146995911     
   1.3295899398820741E-004  0.29605812676043769     
   1.3297898932284322E-004  0.29594063869379234     
   1.3299898465747901E-004  0.29582319725151168     
   1.3301897999211482E-004  0.29570580241509509     
   1.3303897532675061E-004  0.29558845416604623     
   1.3305897066138642E-004  0.29547115248587719     
   1.3307896599602220E-004  0.29535389735610801     
   1.3309896133065801E-004  0.29523668875826448     
   1.3311895666529380E-004  0.29511952667388186     
   1.3313895199992961E-004  0.29500241108450059     
   1.3315894733456540E-004  0.29488534197167077     
   1.3317894266920121E-004  0.29476831931694747     
   1.3319893800383699E-004  0.29465134310189389     
   1.3321893333847280E-004  0.29453441330808111     
   1.3323892867310862E-004  0.29441752991708708     
   1.3325892400774440E-004  0.29430069291049743     
   1.3327891934238021E-004  0.29418390226990426     
   1.3329891467701600E-004  0.29406715797690852     
   1.3331891001165181E-004  0.29395046001311609     
   1.3333890534628759E-004  0.29383380836014306     
   1.3335890068092340E-004  0.29371720299961002     
   1.3337889601555919E-004  0.29360064391314722     
   1.3339889135019500E-004  0.29348413108238997     
   1.3341888668483079E-004  0.29336766448898260     
   1.3343888201946660E-004  0.29325124411457615     
   1.3345887735410238E-004  0.29313486994082866     
   1.3347887268873819E-004  0.29301854194940591     
   1.3349886802337398E-004  0.29290226012198078     
   1.3351886335800979E-004  0.29278602444023322     
   1.3353885869264560E-004  0.29266983488585074     
   1.3355885402728139E-004  0.29255369144052762     
   1.3357884936191720E-004  0.29243759408596648     
   1.3359884469655298E-004  0.29232154280387596     
   1.3361884003118879E-004  0.29220553757597328     
   1.3363883536582458E-004  0.29208957838398120     
   1.3365883070046039E-004  0.29197366520963103     
   1.3367882603509618E-004  0.29185779803466089     
   1.3369882136973199E-004  0.29174197684081576     
   1.3371881670436777E-004  0.29162620160984926     
   1.3373881203900358E-004  0.29151047232352106     
   1.3375880737363937E-004  0.29139478896359888     
   1.3377880270827518E-004  0.29127915151185513     
   1.3379879804291099E-004  0.29116355995007387     
   1.3381879337754678E-004  0.29104801426004245     
   1.3383878871218259E-004  0.29093251442355761     
   1.3385878404681837E-004  0.29081706042242217     
   1.3387877938145419E-004  0.29070165223844707     
   1.3389877471608997E-004  0.29058628985345020     
   1.3391877005072578E-004  0.29047097324925564     
   1.3393876538536157E-004  0.29035570240769681     
   1.3395876071999738E-004  0.29024047731061281     
   1.3397875605463316E-004  0.29012529793984926     
   1.3399875138926897E-004  0.29001016427726123     
   1.3401874672390476E-004  0.28989507630470945     
   1.3403874205854057E-004  0.28978003400406099     
   1.3405873739317636E-004  0.28966503735719290     
   1.3407873272781217E-004  0.28955008634598683     
   1.3409872806244798E-004  0.28943518095233217     
   1.3411872339708376E-004  0.28932032115812717     
   1.3413871873171958E-004  0.28920550694527486     
   1.3415871406635536E-004  0.28909073829568732     
   1.3417870940099117E-004  0.28897601519128246     
   1.3419870473562696E-004  0.28886133761398691     
   1.3421870007026277E-004  0.28874670554573229     
   1.3423869540489855E-004  0.28863211896845953     
   1.3425869073953436E-004  0.28851757786411547     
   1.3427868607417015E-004  0.28840308221465466     
   1.3429868140880596E-004  0.28828863200203808     
   1.3431867674344175E-004  0.28817422720823554     
   1.3433867207807756E-004  0.28805986781522230     
   1.3435866741271334E-004  0.28794555380498055     
   1.3437866274734915E-004  0.28783128515950157     
   1.3439865808198497E-004  0.28771706186078244     
   1.3441865341662075E-004  0.28760288389082728     
   1.3443864875125656E-004  0.28748875123164758     
   1.3445864408589235E-004  0.28737466386526228     
   1.3447863942052816E-004  0.28726062177369732     
   1.3449863475516394E-004  0.28714662493898546     
   1.3451863008979976E-004  0.28703267334316690     
   1.3453862542443554E-004  0.28691876696828900     
   1.3455862075907135E-004  0.28680490579640627     
   1.3457861609370714E-004  0.28669108980957997     
   1.3459861142834295E-004  0.28657731898987832     
   1.3461860676297873E-004  0.28646359331937754     
   1.3463860209761454E-004  0.28634991278016070     
   1.3465859743225033E-004  0.28623627735431695     
   1.3467859276688614E-004  0.28612268702394406     
   1.3469858810152195E-004  0.28600914177114611     
   1.3471858343615774E-004  0.28589564157803432     
   1.3473857877079355E-004  0.28578218642672631     
   1.3475857410542933E-004  0.28566877629934823     
   1.3477856944006515E-004  0.28555541117803307     
   1.3479856477470093E-004  0.28544209104491947     
   1.3481856010933674E-004  0.28532881588215436     
   1.3483855544397253E-004  0.28521558567189242     
   1.3485855077860834E-004  0.28510240039629409     
   1.3487854611324412E-004  0.28498926003752695     
   1.3489854144787993E-004  0.28487616457776577     
   1.3491853678251572E-004  0.28476311399919407     
   1.3493853211715153E-004  0.28465010828399939     
   1.3495852745178732E-004  0.28453714741437974     
   1.3497852278642313E-004  0.28442423137253670     
   1.3499851812105894E-004  0.28431136014068176     
   1.3501851345569472E-004  0.28419853370103210     
   1.3503850879033054E-004  0.28408575203581243     
   1.3505850412496632E-004  0.28397301512725376     
   1.3507849945960213E-004  0.28386032295759461     
   1.3509849479423792E-004  0.28374767550908209     
   1.3511849012887373E-004  0.28363507276396738     
   1.3513848546350951E-004  0.28352251470451056     
   1.3515848079814532E-004  0.28341000131297839     
   1.3517847613278111E-004  0.28329753257164525     
   1.3519847146741692E-004  0.28318510846279160     
   1.3521846680205271E-004  0.28307272896870550     
   1.3523846213668852E-004  0.28296039407168178     
   1.3525845747132430E-004  0.28284810375402192     
   1.3527845280596011E-004  0.28273585799803552     
   1.3529844814059593E-004  0.28262365678603879     
   1.3531844347523171E-004  0.28251150010035425     
   1.3533843880986752E-004  0.28239938792331137     
   1.3535843414450331E-004  0.28228732023724873     
   1.3537842947913912E-004  0.28217529702450844     
   1.3539842481377490E-004  0.28206331826744363     
   1.3541842014841072E-004  0.28195138394841079     
   1.3543841548304650E-004  0.28183949404977598     
   1.3545841081768231E-004  0.28172764855391053     
   1.3547840615231810E-004  0.28161584744319390     
   1.3549840148695391E-004  0.28150409070001137     
   1.3551839682158969E-004  0.28139237830675690     
   1.3553839215622550E-004  0.28128071024583018     
   1.3555838749086129E-004  0.28116908649963895     
   1.3557838282549710E-004  0.28105750705059601     
   1.3559837816013291E-004  0.28094597188112280     
   1.3561837349476870E-004  0.28083448097364738     
   1.3563836882940451E-004  0.28072303431060441     
   1.3565836416404029E-004  0.28061163187443550     
   1.3567835949867611E-004  0.28050027364759067     
   1.3569835483331189E-004  0.28038895961252486     
   1.3571835016794770E-004  0.28027768975170075     
   1.3573834550258349E-004  0.28016646404758866     
   1.3575834083721930E-004  0.28005528248266442     
   1.3577833617185508E-004  0.27994414503941312     
   1.3579833150649089E-004  0.27983305170032341     
   1.3581832684112668E-004  0.27972200244789486     
   1.3583832217576249E-004  0.27961099726463118     
   1.3585831751039828E-004  0.27950003613304281     
   1.3587831284503409E-004  0.27938911903564906     
   1.3589830817966990E-004  0.27927824595497563     
   1.3591830351430568E-004  0.27916741687355412     
   1.3593829884894150E-004  0.27905663177392392     
   1.3595829418357728E-004  0.27894589063863096     
   1.3597828951821309E-004  0.27883519345022845     
   1.3599828485284888E-004  0.27872454019127690     
   1.3601828018748469E-004  0.27861393084434205     
   1.3603827552212047E-004  0.27850336539199899     
   1.3605827085675629E-004  0.27839284381682716     
   1.3607826619139207E-004  0.27828236610141494     
   1.3609826152602788E-004  0.27817193222835690     
   1.3611825686066367E-004  0.27806154218025392     
   1.3613825219529948E-004  0.27795119593971479     
   1.3615824752993526E-004  0.27784089348935520     
   1.3617824286457107E-004  0.27773063481179650     
   1.3619823819920689E-004  0.27762041988966829     
   1.3621823353384267E-004  0.27751024870560609     
   1.3623822886847848E-004  0.27740012124225288     
   1.3625822420311427E-004  0.27729003748225883     
   1.3627821953775008E-004  0.27717999740827987     
   1.3629821487238586E-004  0.27707000100297990     
   1.3631821020702168E-004  0.27696004824902948     
   1.3633820554165746E-004  0.27685013912910500     
   1.3635820087629327E-004  0.27674027362589149     
   1.3637819621092906E-004  0.27663045172207984     
   1.3639819154556487E-004  0.27652067340036734     
   1.3641818688020065E-004  0.27641093864345917     
   1.3643818221483646E-004  0.27630124743406687     
   1.3645817754947228E-004  0.27619159975490865     
   1.3647817288410806E-004  0.27608199558870988     
   1.3649816821874387E-004  0.27597243491820306     
   1.3651816355337966E-004  0.27586291772612742     
   1.3653815888801547E-004  0.27575344399522828     
   1.3655815422265125E-004  0.27564401370825781     
   1.3657814955728707E-004  0.27553462684797714     
   1.3659814489192285E-004  0.27542528339715139     
   1.3661814022655866E-004  0.27531598333855445     
   1.3663813556119445E-004  0.27520672665496576     
   1.3665813089583026E-004  0.27509751332917254     
   1.3667812623046604E-004  0.27498834334396960     
   1.3669812156510185E-004  0.27487921668215531     
   1.3671811689973764E-004  0.27477013332653888     
   1.3673811223437345E-004  0.27466109325993382     
   1.3675810756900926E-004  0.27455209646516149     
   1.3677810290364505E-004  0.27444314292505023     
   1.3679809823828086E-004  0.27433423262243323     
   1.3681809357291664E-004  0.27422536554015303     
   1.3683808890755246E-004  0.27411654166105731     
   1.3685808424218824E-004  0.27400776096800172     
   1.3687807957682405E-004  0.27389902344384831     
   1.3689807491145984E-004  0.27379032907146539     
   1.3691807024609565E-004  0.27368167783372832     
   1.3693806558073143E-004  0.27357306971351969     
   1.3695806091536725E-004  0.27346450469372852     
   1.3697805625000303E-004  0.27335598275725065     
   1.3699805158463884E-004  0.27324750388698871     
   1.3701804691927463E-004  0.27313906806585286     
   1.3703804225391044E-004  0.27303067527675789     
   1.3705803758854625E-004  0.27292232550262829     
   1.3707803292318203E-004  0.27281401872639255     
   1.3709802825781785E-004  0.27270575493098825     
   1.3711802359245363E-004  0.27259753409935861     
   1.3713801892708944E-004  0.27248935621445325     
   1.3715801426172523E-004  0.27238122125922953     
   1.3717800959636104E-004  0.27227312921665059     
   1.3719800493099682E-004  0.27216508006968715     
   1.3721800026563264E-004  0.27205707380131661     
   1.3723799560026842E-004  0.27194911039452241     
   1.3725799093490423E-004  0.27184118983229572     
   1.3727798626954002E-004  0.27173331209763285     
   1.3729798160417583E-004  0.27162547717353941     
   1.3731797693881161E-004  0.27151768504302576     
   1.3733797227344742E-004  0.27140993568910859     
   1.3735796760808324E-004  0.27130222909481377     
   1.3737796294271902E-004  0.27119456524317137     
   1.3739795827735483E-004  0.27108694411722006     
   1.3741795361199062E-004  0.27097936570000430     
   1.3743794894662643E-004  0.27087182997457432     
   1.3745794428126221E-004  0.27076433692398960     
   1.3747793961589803E-004  0.27065688653131453     
   1.3749793495053381E-004  0.27054947877961993     
   1.3751793028516962E-004  0.27044211365198445     
   1.3753792561980541E-004  0.27033479113149339     
   1.3755792095444122E-004  0.27022751120123795     
   1.3757791628907700E-004  0.27012027384431569     
   1.3759791162371282E-004  0.27001307904383298     
   1.3761790695834860E-004  0.26990592678290137     
   1.3763790229298441E-004  0.26979881704463887     
   1.3765789762762022E-004  0.26969174981217098     
   1.3767789296225601E-004  0.26958472506862946     
   1.3769788829689182E-004  0.26947774279715236     
   1.3771788363152760E-004  0.26937080298088562     
   1.3773787896616342E-004  0.26926390560298158     
   1.3775787430079920E-004  0.26915705064659728     
   1.3777786963543501E-004  0.26905023809489903     
   1.3779786497007080E-004  0.26894346793105861     
   1.3781786030470661E-004  0.26883674013825515     
   1.3783785563934239E-004  0.26873005469967326     
   1.3785785097397821E-004  0.26862341159850611     
   1.3787784630861399E-004  0.26851681081795076     
   1.3789784164324980E-004  0.26841025234121335     
   1.3791783697788559E-004  0.26830373615150666     
   1.3793783231252140E-004  0.26819726223204743     
   1.3795782764715721E-004  0.26809083056606281     
   1.3797782298179299E-004  0.26798444113678405     
   1.3799781831642881E-004  0.26787809392745004     
   1.3801781365106459E-004  0.26777178892130560     
   1.3803780898570040E-004  0.26766552610160271     
   1.3805780432033619E-004  0.26755930545160111     
   1.3807779965497200E-004  0.26745312695456447     
   1.3809779498960778E-004  0.26734699059376521     
   1.3811779032424360E-004  0.26724089635248233     
   1.3813778565887938E-004  0.26713484421400069     
   1.3815778099351519E-004  0.26702883416161172     
   1.3817777632815098E-004  0.26692286617861427     
   1.3819777166278679E-004  0.26681694024831309     
   1.3821776699742257E-004  0.26671105635401993     
   1.3823776233205839E-004  0.26660521447905361     
   1.3825775766669420E-004  0.26649941460673715     
   1.3827775300132998E-004  0.26639365672040533     
   1.3829774833596579E-004  0.26628794080339319     
   1.3831774367060158E-004  0.26618226683904728     
   1.3833773900523739E-004  0.26607663481071830     
   1.3835773433987317E-004  0.26597104470176397     
   1.3837772967450899E-004  0.26586549649554964     
   1.3839772500914477E-004  0.26575999017544599     
   1.3841772034378058E-004  0.26565452572483028     
   1.3843771567841637E-004  0.26554910312708818     
   1.3845771101305218E-004  0.26544372236560942     
   1.3847770634768796E-004  0.26533838342379218     
   1.3849770168232378E-004  0.26523308628504072     
   1.3851769701695956E-004  0.26512783093276510     
   1.3853769235159537E-004  0.26502261735038363     
   1.3855768768623118E-004  0.26491744552131896     
   1.3857768302086697E-004  0.26481231542900302     
   1.3859767835550278E-004  0.26470722705687133     
   1.3861767369013856E-004  0.26460218038836886     
   1.3863766902477438E-004  0.26449717540694512     
   1.3865766435941016E-004  0.26439221209605657     
   1.3867765969404597E-004  0.26428729043916688     
   1.3869765502868176E-004  0.26418241041974622     
   1.3871765036331757E-004  0.26407757202127102     
   1.3873764569795335E-004  0.26397277522722368     
   1.3875764103258917E-004  0.26386802002109405     
   1.3877763636722495E-004  0.26376330638637852     
   1.3879763170186076E-004  0.26365863430657926     
   1.3881762703649657E-004  0.26355400376520577     
   1.3883762237113236E-004  0.26344941474577405     
   1.3885761770576817E-004  0.26334486723180561     
   1.3887761304040395E-004  0.26324036120683064     
   1.3889760837503977E-004  0.26313589665438281     
   1.3891760370967555E-004  0.26303147355800521     
   1.3893759904431136E-004  0.26292709190124580     
   1.3895759437894715E-004  0.26282275166766034     
   1.3897758971358296E-004  0.26271845284080858     
   1.3899758504821874E-004  0.26261419540426018     
   1.3901758038285456E-004  0.26250997934158898     
   1.3903757571749034E-004  0.26240580463637603     
   1.3905757105212615E-004  0.26230167127220877     
   1.3907756638676194E-004  0.26219757923268228     
   1.3909756172139775E-004  0.26209352850139572     
   1.3911755705603356E-004  0.26198951906195705     
   1.3913755239066935E-004  0.26188555089797927     
   1.3915754772530516E-004  0.26178162399308341     
   1.3917754305994094E-004  0.26167773833089519     
   1.3919753839457675E-004  0.26157389389504770     
   1.3921753372921254E-004  0.26147009066918170     
   1.3923752906384835E-004  0.26136632863694265     
   1.3925752439848413E-004  0.26126260778198246     
   1.3927751973311995E-004  0.26115892808796043     
   1.3929751506775573E-004  0.26105528953854268     
   1.3931751040239154E-004  0.26095169211740049     
   1.3933750573702733E-004  0.26084813580821359     
   1.3935750107166314E-004  0.26074462059466597     
   1.3937749640629892E-004  0.26064114646044922     
   1.3939749174093474E-004  0.26053771338926124     
   1.3941748707557055E-004  0.26043432136480665     
   1.3943748241020633E-004  0.26033097037079694     
   1.3945747774484214E-004  0.26022766039094786     
   1.3947747307947793E-004  0.26012439140898463     
   1.3949746841411374E-004  0.26002116340863696     
   1.3951746374874952E-004  0.25991797637364183     
   1.3953745908338534E-004  0.25981483028774099     
   1.3955745441802112E-004  0.25971172513468604     
   1.3957744975265693E-004  0.25960866089823298     
   1.3959744508729272E-004  0.25950563756214257     
   1.3961744042192853E-004  0.25940265511018556     
   1.3963743575656431E-004  0.25929971352613623     
   1.3965743109120013E-004  0.25919681279377671     
   1.3967742642583591E-004  0.25909395289689557     
   1.3969742176047172E-004  0.25899113381928707     
   1.3971741709510753E-004  0.25888835554475315     
   1.3973741242974332E-004  0.25878561805709988     
   1.3975740776437913E-004  0.25868292134014298     
   1.3977740309901492E-004  0.25858026537770185     
   1.3979739843365073E-004  0.25847765015360391     
   1.3981739376828651E-004  0.25837507565168144     
   1.3983738910292232E-004  0.25827254185577508     
   1.3985738443755811E-004  0.25817004874973076     
   1.3987737977219392E-004  0.25806759631739984     
   1.3989737510682970E-004  0.25796518454264300     
   1.3991737044146552E-004  0.25786281340932515     
   1.3993736577610130E-004  0.25776048290131698     
   1.3995736111073711E-004  0.25765819300249748     
   1.3997735644537290E-004  0.25755594369675011     
   1.3999735178000871E-004  0.25745373496796725     
   1.4001734711464452E-004  0.25735156680004534     
   1.4003734244928031E-004  0.25724943917688797     
   1.4005733778391612E-004  0.25714735208240597     
   1.4007733311855190E-004  0.25704530550051502     
   1.4009732845318771E-004  0.25694329941513810     
   1.4011732378782350E-004  0.25684133381020524     
   1.4013731912245931E-004  0.25673940866965073     
   1.4015731445709509E-004  0.25663752397741718     
   1.4017730979173091E-004  0.25653567971745306     
   1.4019730512636669E-004  0.25643387587371369     
   1.4021730046100250E-004  0.25633211243015841     
   1.4023729579563829E-004  0.25623038937075648     
   1.4025729113027410E-004  0.25612870667948073     
   1.4027728646490988E-004  0.25602706434031142     
   1.4029728179954570E-004  0.25592546233723523     
   1.4031727713418151E-004  0.25582390065424548     
   1.4033727246881729E-004  0.25572237927534064     
   1.4035726780345310E-004  0.25562089818452693     
   1.4037726313808889E-004  0.25551945736581538     
   1.4039725847272470E-004  0.25541805680322510     
   1.4041725380736049E-004  0.25531669648078065     
   1.4043724914199630E-004  0.25521537638251263     
   1.4045724447663208E-004  0.25511409649245870     
   1.4047723981126789E-004  0.25501285679466273     
   1.4049723514590368E-004  0.25491165727317411     
   1.4051723048053949E-004  0.25481049791204863     
   1.4053722581517527E-004  0.25470937869535037     
   1.4055722114981109E-004  0.25460829960714693     
   1.4057721648444687E-004  0.25450726063151524     
   1.4059721181908268E-004  0.25440626175253506     
   1.4061720715371849E-004  0.25430530295429488     
   1.4063720248835428E-004  0.25420438422088937     
   1.4065719782299009E-004  0.25410350553641836     
   1.4067719315762588E-004  0.25400266688499012     
   1.4069718849226169E-004  0.25390186825071626     
   1.4071718382689747E-004  0.25380110961771629     
   1.4073717916153328E-004  0.25370039097011687     
   1.4075717449616907E-004  0.25359971229204969     
   1.4077716983080488E-004  0.25349907356765339     
   1.4079716516544066E-004  0.25339847478107153     
   1.4081716050007648E-004  0.25329791591645667     
   1.4083715583471226E-004  0.25319739695796495     
   1.4085715116934807E-004  0.25309691788975969     
   1.4087714650398386E-004  0.25299647869601155     
   1.4089714183861967E-004  0.25289607936089586     
   1.4091713717325548E-004  0.25279571986859534     
   1.4093713250789127E-004  0.25269540020329884     
   1.4095712784252708E-004  0.25259512034920106     
   1.4097712317716286E-004  0.25249488029050277     
   1.4099711851179867E-004  0.25239468001141213     
   1.4101711384643446E-004  0.25229451949614290     
   1.4103710918107027E-004  0.25219439872891430     
   1.4105710451570605E-004  0.25209431769395302     
   1.4107709985034187E-004  0.25199427637549121     
   1.4109709518497765E-004  0.25189427475776877     
   1.4111709051961346E-004  0.25179431282502934     
   1.4113708585424925E-004  0.25169439056152504     
   1.4115708118888506E-004  0.25159450795151311     
   1.4117707652352084E-004  0.25149466497925793     
   1.4119707185815666E-004  0.25139486162902819     
   1.4121706719279247E-004  0.25129509788510090     
   1.4123706252742825E-004  0.25119537373175882     
   1.4125705786206406E-004  0.25109568915329050     
   1.4127705319669985E-004  0.25099604413399118     
   1.4129704853133566E-004  0.25089643865816119     
   1.4131704386597145E-004  0.25079687271010886     
   1.4133703920060726E-004  0.25069734627414658     
   1.4135703453524304E-004  0.25059785933459622     
   1.4137702986987885E-004  0.25049841187578281     
   1.4139702520451464E-004  0.25039900388203862     
   1.4141702053915045E-004  0.25029963533770194     
   1.4143701587378623E-004  0.25020030622711770     
   1.4145701120842205E-004  0.25010101653463745     
   1.4147700654305786E-004  0.25000176624461773     
   1.4149700187769364E-004  0.24990255534142242     
   1.4151699721232945E-004  0.24980338380942055     
   1.4153699254696524E-004  0.24970425163298895     
   1.4155698788160105E-004  0.24960515879650808     
   1.4157698321623684E-004  0.24950610528436751     
   1.4159697855087265E-004  0.24940709108096090     
   1.4161697388550843E-004  0.24930811617068890     
   1.4163696922014424E-004  0.24920918053795829     
   1.4165696455478003E-004  0.24911028416718259     
   1.4167695988941584E-004  0.24901142704278065     
   1.4169695522405162E-004  0.24891260914917748     
   1.4171695055868744E-004  0.24881383047080460     
   1.4173694589332322E-004  0.24871509099210001     
   1.4175694122795903E-004  0.24861639069750721     
   1.4177693656259484E-004  0.24851772957147697     
   1.4179693189723063E-004  0.24841910759846519     
   1.4181692723186644E-004  0.24832052476293329     
   1.4183692256650223E-004  0.24822198104935114     
   1.4185691790113804E-004  0.24812347644219301     
   1.4187691323577382E-004  0.24802501092593993     
   1.4189690857040963E-004  0.24792658448507812     
   1.4191690390504542E-004  0.24782819710410195     
   1.4193689923968123E-004  0.24772984876750939     
   1.4195689457431702E-004  0.24763153945980712     
   1.4197688990895283E-004  0.24753326916550675     
   1.4199688524358861E-004  0.24743503786912563     
   1.4201688057822442E-004  0.24733684555518726     
   1.4203687591286021E-004  0.24723869220822242     
   1.4205687124749602E-004  0.24714057781276746     
   1.4207686658213183E-004  0.24704250235336392     
   1.4209686191676762E-004  0.24694446581456075     
   1.4211685725140343E-004  0.24684646818091258     
   1.4213685258603921E-004  0.24674850943698043     
   1.4215684792067502E-004  0.24665058956733041     
   1.4217684325531081E-004  0.24655270855653666     
   1.4219683858994662E-004  0.24645486638917682     
   1.4221683392458241E-004  0.24635706304983743     
   1.4223682925921822E-004  0.24625929852310927     
   1.4225682459385400E-004  0.24616157279359027     
   1.4227681992848981E-004  0.24606388584588310     
   1.4229681526312560E-004  0.24596623766459841     
   1.4231681059776141E-004  0.24586862823435143     
   1.4233680593239719E-004  0.24577105753976403     
   1.4235680126703301E-004  0.24567352556546432     
   1.4237679660166882E-004  0.24557603229608690     
   1.4239679193630460E-004  0.24547857771627160     
   1.4241678727094041E-004  0.24538116181066424     
   1.4243678260557620E-004  0.24528378456391803     
   1.4245677794021201E-004  0.24518644596069070     
   1.4247677327484780E-004  0.24508914598564707     
   1.4249676860948361E-004  0.24499188462345844     
   1.4251676394411939E-004  0.24489466185880138     
   1.4253675927875520E-004  0.24479747767635754     
   1.4255675461339099E-004  0.24470033206081693     
   1.4257674994802680E-004  0.24460322499687454     
   1.4259674528266258E-004  0.24450615646923102     
   1.4261674061729840E-004  0.24440912646259363     
   1.4263673595193418E-004  0.24431213496167559     
   1.4265673128656999E-004  0.24421518195119629     
   1.4267672662120580E-004  0.24411826741588086     
   1.4269672195584159E-004  0.24402139134046033     
   1.4271671729047740E-004  0.24392455370967228     
   1.4273671262511319E-004  0.24382775450826119     
   1.4275670795974900E-004  0.24373099372097584     
   1.4277670329438478E-004  0.24363427133257137     
   1.4279669862902059E-004  0.24353758732781033     
   1.4281669396365638E-004  0.24344094169146011     
   1.4283668929829219E-004  0.24334433440829401     
   1.4285668463292798E-004  0.24324776546309276     
   1.4287667996756379E-004  0.24315123484064108     
   1.4289667530219957E-004  0.24305474252573153     
   1.4291667063683538E-004  0.24295828850316209     
   1.4293666597147117E-004  0.24286187275773666     
   1.4295666130610698E-004  0.24276549527426447     
   1.4297665664074279E-004  0.24266915603756220     
   1.4299665197537858E-004  0.24257285503245213     
   1.4301664731001439E-004  0.24247659224376131     
   1.4303664264465017E-004  0.24238036765632545     
   1.4305663797928598E-004  0.24228418125498244     
   1.4307663331392177E-004  0.24218803302458020     
   1.4309662864855758E-004  0.24209192294996948     
   1.4311662398319337E-004  0.24199585101601057     
   1.4313661931782918E-004  0.24189981720756501     
   1.4315661465246496E-004  0.24180382150950441     
   1.4317660998710077E-004  0.24170786390670398     
   1.4319660532173656E-004  0.24161194438404715     
   1.4321660065637237E-004  0.24151606292642117     
   1.4323659599100815E-004  0.24142021951872022     
   1.4325659132564397E-004  0.24132441414584538     
   1.4327658666027978E-004  0.24122864679270134     
   1.4329658199491556E-004  0.24113291744420087     
   1.4331657732955137E-004  0.24103722608526221     
   1.4333657266418716E-004  0.24094157270080971     
   1.4335656799882297E-004  0.24084595727577268     
   1.4337656333345876E-004  0.24075037979508743     
   1.4339655866809457E-004  0.24065484024369602     
   1.4341655400273035E-004  0.24055933860654735     
   1.4343654933736616E-004  0.24046387486859391     
   1.4345654467200195E-004  0.24036844901479665     
   1.4347654000663776E-004  0.24027306103012105     
   1.4349653534127355E-004  0.24017771089953929     
   1.4351653067590936E-004  0.24008239860802927     
   1.4353652601054514E-004  0.23998712414057483     
   1.4355652134518095E-004  0.23989188748216500     
   1.4357651667981677E-004  0.23979668861779613     
   1.4359651201445255E-004  0.23970152753247012     
   1.4361650734908836E-004  0.23960640421119417     
   1.4363650268372415E-004  0.23951131863898223     
   1.4365649801835996E-004  0.23941627080085287     
   1.4367649335299574E-004  0.23932126068183326     
   1.4369648868763155E-004  0.23922628826695316     
   1.4371648402226734E-004  0.23913135354125098     
   1.4373647935690315E-004  0.23903645648976971     
   1.4375647469153894E-004  0.23894159709755800     
   1.4377647002617475E-004  0.23884677534967169     
   1.4379646536081053E-004  0.23875199123117266     
   1.4381646069544634E-004  0.23865724472712593     
   1.4383645603008216E-004  0.23856253582260620     
   1.4385645136471794E-004  0.23846786450269178     
   1.4387644669935375E-004  0.23837323075246683     
   1.4389644203398954E-004  0.23827863455702303     
   1.4391643736862535E-004  0.23818407590145635     
   1.4393643270326113E-004  0.23808955477086982     
   1.4395642803789694E-004  0.23799507115037155     
   1.4397642337253273E-004  0.23790062502507656     
   1.4399641870716854E-004  0.23780621638010366     
   1.4401641404180433E-004  0.23771184520058070     
   1.4403640937644014E-004  0.23761751147163851     
   1.4405640471107592E-004  0.23752321517841563     
   1.4407640004571173E-004  0.23742895630605640     
   1.4409639538034752E-004  0.23733473483970952     
   1.4411639071498333E-004  0.23724055076453140     
   1.4413638604961914E-004  0.23714640406568346     
   1.4415638138425493E-004  0.23705229472833328     
   1.4417637671889074E-004  0.23695822273765410     
   1.4419637205352652E-004  0.23686418807882462     
   1.4421636738816233E-004  0.23677019073703054     
   1.4423636272279812E-004  0.23667623069746349     
   1.4425635805743393E-004  0.23658230794531851     
   1.4427635339206972E-004  0.23648842246579979     
   1.4429634872670553E-004  0.23639457424411550     
   1.4431634406134131E-004  0.23630076326548030     
   1.4433633939597712E-004  0.23620698951511385     
   1.4435633473061291E-004  0.23611325297824307     
   1.4437633006524872E-004  0.23601955364010016     
   1.4439632539988451E-004  0.23592589148592213     
   1.4441632073452032E-004  0.23583226650095418     
   1.4443631606915613E-004  0.23573867867044382     
   1.4445631140379191E-004  0.23564512797964912     
   1.4447630673842773E-004  0.23555161441382944     
   1.4449630207306351E-004  0.23545813795825296     
   1.4451629740769932E-004  0.23536469859819192     
   1.4453629274233511E-004  0.23527129631892654     
   1.4455628807697092E-004  0.23517793110574109     
   1.4457628341160670E-004  0.23508460294392475     
   1.4459627874624251E-004  0.23499131181877500     
   1.4461627408087830E-004  0.23489805771559463     
   1.4463626941551411E-004  0.23480484061969137     
   1.4465626475014990E-004  0.23471166051637790     
   1.4467626008478571E-004  0.23461851739097597     
   1.4469625541942149E-004  0.23452541122881018     
   1.4471625075405730E-004  0.23443234201521093     
   1.4473624608869312E-004  0.23433930973551687     
   1.4475624142332890E-004  0.23424631437507012     
   1.4477623675796471E-004  0.23415335591922040     
   1.4479623209260050E-004  0.23406043435332197     
   1.4481622742723631E-004  0.23396754966273464     
   1.4483622276187209E-004  0.23387470183282594     
   1.4485621809650790E-004  0.23378189084896692     
   1.4487621343114369E-004  0.23368911669653589     
   1.4489620876577950E-004  0.23359637936091618     
   1.4491620410041529E-004  0.23350367882749809     
   1.4493619943505110E-004  0.23341101508167569     
   1.4495619476968688E-004  0.23331838810885147     
   1.4497619010432269E-004  0.23322579789443079     
   1.4499618543895848E-004  0.23313324442382780     
   1.4501618077359429E-004  0.23304072768246009     
   1.4503617610823010E-004  0.23294824765575206     
   1.4505617144286589E-004  0.23285580432913353     
   1.4507616677750170E-004  0.23276339768804066     
   1.4509616211213748E-004  0.23267102771791504     
   1.4511615744677330E-004  0.23257869440420390     
   1.4513615278140908E-004  0.23248639773236066     
   1.4515614811604489E-004  0.23239413768784334     
   1.4517614345068068E-004  0.23230191425611810     
   1.4519613878531649E-004  0.23220972742265383     
   1.4521613411995227E-004  0.23211757717292816     
   1.4523612945458808E-004  0.23202546349242181     
   1.4525612478922387E-004  0.23193338636662347     
   1.4527612012385968E-004  0.23184134578102600     
   1.4529611545849547E-004  0.23174934172112946     
   1.4531611079313128E-004  0.23165737417243804     
   1.4533610612776709E-004  0.23156544312046329     
   1.4535610146240287E-004  0.23147354855072033     
   1.4537609679703869E-004  0.23138169044873294     
   1.4539609213167447E-004  0.23128986880002850     
   1.4541608746631028E-004  0.23119808359014088     
   1.4543608280094607E-004  0.23110633480460954     
   1.4545607813558188E-004  0.23101462242897960     
   1.4547607347021766E-004  0.23092294644880187     
   1.4549606880485347E-004  0.23083130684963349     
   1.4551606413948926E-004  0.23073970361703722     
   1.4553605947412507E-004  0.23064813673658041     
   1.4555605480876086E-004  0.23055660619383675     
   1.4557605014339667E-004  0.23046511197438671     
   1.4559604547803245E-004  0.23037365406381580     
   1.4561604081266826E-004  0.23028223244771379     
   1.4563603614730408E-004  0.23019084711167886     
   1.4565603148193986E-004  0.23009949804131266     
   1.4567602681657567E-004  0.23000818522222333     
   1.4569602215121146E-004  0.22991690864002537     
   1.4571601748584727E-004  0.22982566828033804     
   1.4573601282048305E-004  0.22973446412878670     
   1.4575600815511887E-004  0.22964329617100274     
   1.4577600348975465E-004  0.22955216439262238     
   1.4579599882439046E-004  0.22946106877928851     
   1.4581599415902625E-004  0.22937000931664867     
   1.4583598949366206E-004  0.22927898599035715     
   1.4585598482829784E-004  0.22918799878607354     
   1.4587598016293365E-004  0.22909704768946271     
   1.4589597549756944E-004  0.22900613268619607     
   1.4591597083220525E-004  0.22891525376194977     
   1.4593596616684106E-004  0.22882441090240621     
   1.4595596150147685E-004  0.22873360409325311     
   1.4597595683611266E-004  0.22864283332018481     
   1.4599595217074844E-004  0.22855209856890055     
   1.4601594750538426E-004  0.22846139982510455     
   1.4603594284002004E-004  0.22837073707450753     
   1.4605593817465585E-004  0.22828011030282652     
   1.4607593350929164E-004  0.22818951949578326     
   1.4609592884392745E-004  0.22809896463910512     
   1.4611592417856323E-004  0.22800844571852602     
   1.4613591951319904E-004  0.22791796271978437     
   1.4615591484783483E-004  0.22782751562862505     
   1.4617591018247064E-004  0.22773710443079861     
   1.4619590551710643E-004  0.22764672911206024     
   1.4621590085174224E-004  0.22755638965817238     
   1.4623589618637805E-004  0.22746608605490207     
   1.4625589152101383E-004  0.22737581828802236     
   1.4627588685564965E-004  0.22728558634331153     
   1.4629588219028543E-004  0.22719539020655394     
   1.4631587752492124E-004  0.22710522986353926     
   1.4633587285955703E-004  0.22701510530006319     
   1.4635586819419284E-004  0.22692501650192706     
   1.4637586352882862E-004  0.22683496345493706     
   1.4639585886346443E-004  0.22674494614490592     
   1.4641585419810022E-004  0.22665496455765166     
   1.4643584953273603E-004  0.22656501867899803     
   1.4645584486737182E-004  0.22647510849477370     
   1.4647584020200763E-004  0.22638523399081426     
   1.4649583553664344E-004  0.22629539515296010     
   1.4651583087127922E-004  0.22620559196705745     
   1.4653582620591504E-004  0.22611582441895769     
   1.4655582154055082E-004  0.22602609249451824     
   1.4657581687518663E-004  0.22593639617960248     
   1.4659581220982242E-004  0.22584673546007861     
   1.4661580754445823E-004  0.22575711032182125     
   1.4663580287909401E-004  0.22566752075070964     
   1.4665579821372983E-004  0.22557796673263000     
   1.4667579354836561E-004  0.22548844825347231     
   1.4669578888300142E-004  0.22539896529913386     
   1.4671578421763721E-004  0.22530951785551628     
   1.4673577955227302E-004  0.22522010590852878     
   1.4675577488690880E-004  0.22513072944408263     
   1.4677577022154461E-004  0.22504138844809884     
   1.4679576555618043E-004  0.22495208290650132     
   1.4681576089081621E-004  0.22486281280521919     
   1.4683575622545202E-004  0.22477357813018889     
   1.4685575156008781E-004  0.22468437886735265     
   1.4687574689472362E-004  0.22459521500265667     
   1.4689574222935940E-004  0.22450608652205289     
   1.4691573756399522E-004  0.22441699341150020     
   1.4693573289863100E-004  0.22432793565696163     
   1.4695572823326681E-004  0.22423891324440617     
   1.4697572356790260E-004  0.22414992615980961     
   1.4699571890253841E-004  0.22406097438915160     
   1.4701571423717419E-004  0.22397205791841807     
   1.4703570957181000E-004  0.22388317673360097     
   1.4705570490644579E-004  0.22379433082069658     
   1.4707570024108160E-004  0.22370552016570741     
   1.4709569557571741E-004  0.22361674475464224     
   1.4711569091035320E-004  0.22352800457351488     
   1.4713568624498901E-004  0.22343929960834399     
   1.4715568157962479E-004  0.22335062984515458     
   1.4717567691426061E-004  0.22326199526997648     
   1.4719567224889639E-004  0.22317339586884635     
   1.4721566758353220E-004  0.22308483162780529     
   1.4723566291816799E-004  0.22299630253290004     
   1.4725565825280380E-004  0.22290780857018325     
   1.4727565358743958E-004  0.22281934972571285     
   1.4729564892207540E-004  0.22273092598555266     
   1.4731564425671118E-004  0.22264253733577172     
   1.4733563959134699E-004  0.22255418376244421     
   1.4735563492598278E-004  0.22246586525165074     
   1.4737563026061859E-004  0.22237758178947697     
   1.4739562559525440E-004  0.22228933336201384     
   1.4741562092989018E-004  0.22220111995535793     
   1.4743561626452600E-004  0.22211294155561181     
   1.4745561159916178E-004  0.22202479814888337     
   1.4747560693379759E-004  0.22193668972128505     
   1.4749560226843338E-004  0.22184861625893648     
   1.4751559760306919E-004  0.22176057774796162     
   1.4753559293770497E-004  0.22167257417449066     
   1.4755558827234079E-004  0.22158460552465781     
   1.4757558360697657E-004  0.22149667178460436     
   1.4759557894161238E-004  0.22140877294047676     
   1.4761557427624817E-004  0.22132090897842729     
   1.4763556961088398E-004  0.22123307988461260     
   1.4765556494551976E-004  0.22114528564519492     
   1.4767556028015557E-004  0.22105752624634381     
   1.4769555561479139E-004  0.22096980167423191     
   1.4771555094942717E-004  0.22088211191503931     
   1.4773554628406298E-004  0.22079445695494998     
   1.4775554161869877E-004  0.22070683678015454     
   1.4777553695333458E-004  0.22061925137684910     
   1.4779553228797036E-004  0.22053170073123321     
   1.4781552762260618E-004  0.22044418482951567     
   1.4783552295724196E-004  0.22035670365790747     
   1.4785551829187777E-004  0.22026925720262563     
   1.4787551362651356E-004  0.22018184544989458     
   1.4789550896114937E-004  0.22009446838594149     
   1.4791550429578515E-004  0.22000712599700092     
   1.4793549963042097E-004  0.21991981826931281     
   1.4795549496505675E-004  0.21983254518912143     
   1.4797549029969256E-004  0.21974530674267770     
   1.4799548563432837E-004  0.21965810291623622     
   1.4801548096896416E-004  0.21957093369606007     
   1.4803547630359997E-004  0.21948379906841511     
   1.4805547163823575E-004  0.21939669901957276     
   1.4807546697287157E-004  0.21930963353581173     
   1.4809546230750735E-004  0.21922260260341467     
   1.4811545764214316E-004  0.21913560620866956     
   1.4813545297677895E-004  0.21904864433787208     
   1.4815544831141476E-004  0.21896171697731959     
   1.4817544364605054E-004  0.21887482411331816     
   1.4819543898068636E-004  0.21878796573217812     
   1.4821543431532214E-004  0.21870114182021458     
   1.4823542964995795E-004  0.21861435236374829     
   1.4825542498459374E-004  0.21852759734910687     
   1.4827542031922955E-004  0.21844087676262144     
   1.4829541565386536E-004  0.21835419059063033     
   1.4831541098850114E-004  0.21826753881947566     
   1.4833540632313696E-004  0.21818092143550566     
   1.4835540165777274E-004  0.21809433842507486     
   1.4837539699240855E-004  0.21800778977454113     
   1.4839539232704434E-004  0.21792127547027001     
   1.4841538766168015E-004  0.21783479549863066     
   1.4843538299631593E-004  0.21774834984599883     
   1.4845537833095175E-004  0.21766193849875501     
   1.4847537366558753E-004  0.21757556144328583     
   1.4849536900022334E-004  0.21748921866598220     
   1.4851536433485913E-004  0.21740291015324101     
   1.4853535966949494E-004  0.21731663589146510     
   1.4855535500413072E-004  0.21723039586706158     
   1.4857535033876653E-004  0.21714419006644400     
   1.4859534567340235E-004  0.21705801847603098     
   1.4861534100803813E-004  0.21697188108224705     
   1.4863533634267394E-004  0.21688577787151977     
   1.4865533167730973E-004  0.21679970883028540     
   1.4867532701194554E-004  0.21671367394498306     
   1.4869532234658132E-004  0.21662767320205931     
   1.4871531768121714E-004  0.21654170658796276     
   1.4873531301585292E-004  0.21645577408915226     
   1.4875530835048873E-004  0.21636987569208760     
   1.4877530368512452E-004  0.21628401138323616     
   1.4879529901976033E-004  0.21619818114907038     
   1.4881529435439611E-004  0.21611238497606866     
   1.4883528968903193E-004  0.21602662285071261     
   1.4885528502366774E-004  0.21594089475949130     
   1.4887528035830352E-004  0.21585520068889957     
   1.4889527569293933E-004  0.21576954062543441     
   1.4891527102757512E-004  0.21568391455560174     
   1.4893526636221093E-004  0.21559832246591148     
   1.4895526169684671E-004  0.21551276434287853     
   1.4897525703148253E-004  0.21542724017302359     
   1.4899525236611831E-004  0.21534174994287222     
   1.4901524770075412E-004  0.21525629363895510     
   1.4903524303538991E-004  0.21517087124781067     
   1.4905523837002572E-004  0.21508548275597905     
   1.4907523370466150E-004  0.21500012815000855     
   1.4909522903929732E-004  0.21491480741645130     
   1.4911522437393310E-004  0.21482952054186583     
   1.4913521970856891E-004  0.21474426751281461     
   1.4915521504320472E-004  0.21465904831586638     
   1.4917521037784051E-004  0.21457386293759617     
   1.4919520571247632E-004  0.21448871136458203     
   1.4921520104711210E-004  0.21440359358340957     
   1.4923519638174792E-004  0.21431850958066748     
   1.4925519171638370E-004  0.21423345934295188     
   1.4927518705101951E-004  0.21414844285686366     
   1.4929518238565530E-004  0.21406346010900779     
   1.4931517772029111E-004  0.21397851108599603     
   1.4933517305492689E-004  0.21389359577444475     
   1.4935516838956271E-004  0.21380871416097552     
   1.4937516372419849E-004  0.21372386623221645     
   1.4939515905883430E-004  0.21363905197479857     
   1.4941515439347009E-004  0.21355427137536062     
   1.4943514972810590E-004  0.21346952442054565     
   1.4945514506274171E-004  0.21338481109700164     
   1.4947514039737750E-004  0.21330013139138221     
   1.4949513573201331E-004  0.21321548529034631     
   1.4951513106664909E-004  0.21313087278055826     
   1.4953512640128490E-004  0.21304629384868862     
   1.4955512173592069E-004  0.21296174848141017     
   1.4957511707055650E-004  0.21287723666540406     
   1.4959511240519228E-004  0.21279275838735670     
   1.4961510773982810E-004  0.21270831363395704     
   1.4963510307446388E-004  0.21262390239190224     
   1.4965509840909969E-004  0.21253952464789283     
   1.4967509374373548E-004  0.21245518038863542     
   1.4969508907837129E-004  0.21237086960084259     
   1.4971508441300707E-004  0.21228659227123034     
   1.4973507974764289E-004  0.21220234838652133     
   1.4975507508227870E-004  0.21211813793344389     
   1.4977507041691448E-004  0.21203396089873003     
   1.4979506575155029E-004  0.21194981726911871     
   1.4981506108618608E-004  0.21186570703135213     
   1.4983505642082189E-004  0.21178163017218007     
   1.4985505175545767E-004  0.21169758667835570     
   1.4987504709009349E-004  0.21161357653663879     
   1.4989504242472927E-004  0.21152959973379321     
   1.4991503775936508E-004  0.21144565625658931     
   1.4993503309400087E-004  0.21136174609180153     
   1.4995502842863668E-004  0.21127786922621011     
   1.4997502376327246E-004  0.21119402564660128     
   1.4999501909790828E-004  0.21111021533976401     
   1.5001501443254406E-004  0.21102643829249573     
   1.5003500976717987E-004  0.21094269449159656     
   1.5005500510181568E-004  0.21085898392387442     
   1.5007500043645147E-004  0.21077530657613938     
   1.5009499577108728E-004  0.21069166243520845     
   1.5011499110572306E-004  0.21060805148790504     
   1.5013498644035888E-004  0.21052447372105532     
   1.5015498177499466E-004  0.21044092912149209     
   1.5017497710963047E-004  0.21035741767605318     
   1.5019497244426626E-004  0.21027393937158148     
   1.5021496777890207E-004  0.21019049419492528     
   1.5023496311353785E-004  0.21010708213293844     
   1.5025495844817367E-004  0.21002370317247904     
   1.5027495378280945E-004  0.20994035730041063     
   1.5029494911744526E-004  0.20985704450360340     
   1.5031494445208105E-004  0.20977376476893062     
   1.5033493978671686E-004  0.20969051808327305     
   1.5035493512135267E-004  0.20960730443351411     
   1.5037493045598846E-004  0.20952412380654423     
   1.5039492579062427E-004  0.20944097618925786     
   1.5041492112526005E-004  0.20935786156855693     
   1.5043491645989586E-004  0.20927477993134602     
   1.5045491179453165E-004  0.20919173126453547     
   1.5047490712916746E-004  0.20910871555504146     
   1.5049490246380324E-004  0.20902573278978587     
   1.5051489779843906E-004  0.20894278295569368     
   1.5053489313307484E-004  0.20885986603969750     
   1.5055488846771065E-004  0.20877698202873340     
   1.5057488380234644E-004  0.20869413090974354     
   1.5059487913698225E-004  0.20861131266967403     
   1.5061487447161803E-004  0.20852852729547841     
   1.5063486980625385E-004  0.20844577477411369     
   1.5065486514088966E-004  0.20836305509254191     
   1.5067486047552544E-004  0.20828036823773141     
   1.5069485581016125E-004  0.20819771419665423     
   1.5071485114479704E-004  0.20811509295628985     
   1.5073484647943285E-004  0.20803250450362062     
   1.5075484181406863E-004  0.20794994882563489     
   1.5077483714870445E-004  0.20786742590932628     
   1.5079483248334023E-004  0.20778493574169371     
   1.5081482781797604E-004  0.20770247830974170     
   1.5083482315261183E-004  0.20762005360047839     
   1.5085481848724764E-004  0.20753766160091813     
   1.5087481382188342E-004  0.20745530229808073     
   1.5089480915651924E-004  0.20737297567898996     
   1.5091480449115502E-004  0.20729068173067591     
   1.5093479982579083E-004  0.20720842044017404
[truncated: 395,116 more chars]
