# Supplementary material for: Design of high-temperature f-block molecular nanomagnets through the control of vibration-induced spin relaxation
Source: Chem Sci. 2019 Dec 2;11(6):1593–8. doi: 10.1039/c9sc03133b (PMC7025469; doi:10.1039/c9sc03133b)
Supplement: Supplementary file 3 [file SC-011-C9SC03133B-s003.zip › SI/Orbach-mag/rates.orbach40K.out]

 time(s) mag(dless)
   9.9999997171806854E-010   4.1424059073382695     
   2.3332665750904384E-009   4.1366260795820207     
   3.6665331784628088E-009   4.1326073833683123     
   4.9997997818351791E-009   4.1296433656056255     
   6.3330663852075490E-009   4.1273254530057857     
   7.6663329885799189E-009   4.1254117625845650     
   8.9995995919522896E-009   4.1237557556428222     
   1.0332866195324660E-008   4.1222666974200575     
   1.1666132798697029E-008   4.1208872830382139     
   1.2999399402069400E-008   4.1195806899327749     
   1.4332666005441771E-008   4.1183229093955358     
   1.5665932608814140E-008   4.1170980992557151     
   1.6999199212186511E-008   4.1158957055366256     
   1.8332465815558881E-008   4.1147086441963756     
   1.9665732418931252E-008   4.1135321325595422     
   2.0998999022303623E-008   4.1123629272935132     
   2.2332265625675990E-008   4.1111988215330175     
   2.3665532229048361E-008   4.1100383098399478     
   2.4998798832420732E-008   4.1088803633042357     
   2.6332065435793102E-008   4.1077242777004583     
   2.7665332039165473E-008   4.1065695705136349     
   2.8998598642537844E-008   4.1054159108713675     
   3.0331865245910211E-008   4.1042630717461677     
   3.1665131849282585E-008   4.1031108972880093     
   3.2998398452654953E-008   4.1019592804660796     
   3.4331665056027327E-008   4.1008081477503850     
   3.5664931659399694E-008   4.0996574486083528     
   3.6998198262772062E-008   4.0985071482988245     
   3.8331464866144436E-008   4.0973572229261563     
   3.9664731469516803E-008   4.0962076560444984     
   4.0997998072889177E-008   4.0950584363258189     
   4.2331264676261545E-008   4.0939095559581942     
   4.3664531279633912E-008   4.0927610095455167     
   4.4997797883006286E-008   4.0916127933516009     
   4.6331064486378654E-008   4.0904649047808501     
   4.7664331089751028E-008   4.0893173420213964     
   4.8997597693123395E-008   4.0881701037999401     
   5.0330864296495769E-008   4.0870231892132702     
   5.1664130899868136E-008   4.0858765976124838     
   5.2997397503240504E-008   4.0847303285234533     
   5.4330664106612878E-008   4.0835843815921562     
   5.5663930709985245E-008   4.0824387565471065     
   5.6997197313357619E-008   4.0812934531735507     
   5.8330463916729987E-008   4.0801484712957246     
   5.9663730520102354E-008   4.0790038107646653     
   6.0996997123474722E-008   4.0778594714498331     
   6.2330263726847102E-008   4.0767154532333647     
   6.3663530330219470E-008   4.0755717560061049     
   6.4996796933591837E-008   4.0744283796648988     
   6.6330063536964205E-008   4.0732853241107136     
   6.7663330140336585E-008   4.0721425892473722     
   6.8996596743708953E-008   4.0710001749806519     
   7.0329863347081320E-008   4.0698580812176850     
   7.1663129950453687E-008   4.0687163078665538     
   7.2996396553826055E-008   4.0675748548359856     
   7.4329663157198436E-008   4.0664337220351667     
   7.5662929760570803E-008   4.0652929093736105     
   7.6996196363943170E-008   4.0641524167610532     
   7.8329462967315538E-008   4.0630122441074006     
   7.9662729570687905E-008   4.0618723913226766     
   8.0995996174060286E-008   4.0607328583170021     
   8.2329262777432653E-008   4.0595936450005627     
   8.3662529380805021E-008   4.0584547512836027     
   8.4995795984177388E-008   4.0573161770764150     
   8.6329062587549756E-008   4.0561779222893302     
   8.7662329190922136E-008   4.0550399868327149     
   8.8995595794294504E-008   4.0539023706169663     
   9.0328862397666871E-008   4.0527650735525143     
   9.1662129001039239E-008   4.0516280955498125     
   9.2995395604411606E-008   4.0504914365193514     
   9.4328662207783987E-008   4.0493550963716363     
   9.5661928811156354E-008   4.0482190750172036     
   9.6995195414528721E-008   4.0470833723666235     
   9.8328462017901089E-008   4.0459479883304743     
   9.9661728621273470E-008   4.0448129228193777     
   1.0099499522464584E-007   4.0436781757439713     
   1.0232826182801820E-007   4.0425437470149168     
   1.0366152843139057E-007   4.0414096365429053     
   1.0499479503476294E-007   4.0402758442386544     
   1.0632806163813532E-007   4.0391423700129003     
   1.0766132824150769E-007   4.0380092137764096     
   1.0899459484488005E-007   4.0368763754399710     
   1.1032786144825242E-007   4.0357438549144007     
   1.1166112805162479E-007   4.0346116521105388     
   1.1299439465499717E-007   4.0334797669392479     
   1.1432766125836954E-007   4.0323481993114232     
   1.1566092786174191E-007   4.0312169491379741     
   1.1699419446511427E-007   4.0300860163298475     
   1.1832746106848664E-007   4.0289554007980026     
   1.1966072767185901E-007   4.0278251024534306     
   1.2099399427523137E-007   4.0266951212071467     
   1.2232726087860377E-007   4.0255654569701909     
   1.2366052748197614E-007   4.0244361096536325     
   1.2499379408534850E-007   4.0233070791685561     
   1.2632706068872087E-007   4.0221783654260781     
   1.2766032729209324E-007   4.0210499683373380     
   1.2899359389546561E-007   4.0199218878134984     
   1.3032686049883797E-007   4.0187941237657556     
   1.3166012710221034E-007   4.0176666761053195     
   1.3299339370558271E-007   4.0165395447434280     
   1.3432666030895510E-007   4.0154127295913487     
   1.3565992691232747E-007   4.0142862305603702     
   1.3699319351569984E-007   4.0131600475618043     
   1.3832646011907220E-007   4.0120341805069923     
   1.3965972672244457E-007   4.0109086293073011     
   1.4099299332581694E-007   4.0097833938741134     
   1.4232625992918931E-007   4.0086584741188460     
   1.4365952653256167E-007   4.0075338699529377     
   1.4499279313593404E-007   4.0064095812878495     
   1.4632605973930641E-007   4.0052856080350727     
   1.4765932634267880E-007   4.0041619501061190     
   1.4899259294605117E-007   4.0030386074125239     
   1.5032585954942354E-007   4.0019155798658552     
   1.5165912615279590E-007   4.0007928673776965     
   1.5299239275616827E-007   3.9996704698596592     
   1.5432565935954064E-007   3.9985483872233827     
   1.5565892596291301E-007   3.9974266193805295     
   1.5699219256628537E-007   3.9963051662427835     
   1.5832545916965774E-007   3.9951840277218573     
   1.5965872577303014E-007   3.9940632037294881     
   1.6099199237640250E-007   3.9929426941774357     
   1.6232525897977487E-007   3.9918224989774855     
   1.6365852558314724E-007   3.9907026180414507     
   1.6499179218651961E-007   3.9895830512811625     
   1.6632505878989197E-007   3.9884637986084845     
   1.6765832539326434E-007   3.9873448599352974     
   1.6899159199663671E-007   3.9862262351735147     
   1.7032485860000908E-007   3.9851079242350669     
   1.7165812520338144E-007   3.9839899270319155     
   1.7299139180675384E-007   3.9828722434760402     
   1.7432465841012620E-007   3.9817548734794541     
   1.7565792501349857E-007   3.9806378169541872     
   1.7699119161687094E-007   3.9795210738122968     
   1.7832445822024331E-007   3.9784046439658689     
   1.7965772482361567E-007   3.9772885273270040     
   1.8099099142698804E-007   3.9761727238078381     
   1.8232425803036041E-007   3.9750572333205261     
   1.8365752463373278E-007   3.9739420557772491     
   1.8499079123710514E-007   3.9728271910902135     
   1.8632405784047754E-007   3.9717126391716469     
   1.8765732444384990E-007   3.9705983999338064     
   1.8899059104722227E-007   3.9694844732889707     
   1.9032385765059464E-007   3.9683708591494433     
   1.9165712425396701E-007   3.9672575574275517     
   1.9299039085733937E-007   3.9661445680356517     
   1.9432365746071174E-007   3.9650318908861193     
   1.9565692406408411E-007   3.9639195258913569     
   1.9699019066745648E-007   3.9628074729637923     
   1.9832345727082887E-007   3.9616957320158752     
   1.9965672387420124E-007   3.9605843029600818     
   2.0098999047757361E-007   3.9594731857089158     
   2.0232325708094597E-007   3.9583623801748984     
   2.0365652368431834E-007   3.9572518862705817     
   2.0498979028769071E-007   3.9561417039085391     
   2.0632305689106308E-007   3.9550318330013692     
   2.0765632349443544E-007   3.9539222734616950     
   2.0898959009780781E-007   3.9528130252021647     
   2.1032285670118018E-007   3.9517040881354517     
   2.1165612330455257E-007   3.9505954621742498     
   2.1298938990792494E-007   3.9494871472312840     
   2.1432265651129731E-007   3.9483791432192956     
   2.1565592311466967E-007   3.9472714500510580     
   2.1698918971804204E-007   3.9461640676393661     
   2.1832245632141441E-007   3.9450569958970370     
   2.1965572292478678E-007   3.9439502347369166     
   2.2098898952815914E-007   3.9428437840718709     
   2.2232225613153151E-007   3.9417376438147942     
   2.2365552273490390E-007   3.9406318138786007     
   2.2498878933827627E-007   3.9395262941762348     
   2.2632205594164864E-007   3.9384210846206615     
   2.2765532254502101E-007   3.9373161851248692     
   2.2898858914839337E-007   3.9362115956018746     
   2.3032185575176574E-007   3.9351073159647174     
   2.3165512235513811E-007   3.9340033461264579     
   2.3298838895851048E-007   3.9328996860001855     
   2.3432165556188284E-007   3.9317963354990142     
   2.3565492216525521E-007   3.9306932945360789     
   2.3698818876862761E-007   3.9295905630245382     
   2.3832145537199997E-007   3.9284881408775805     
   2.3965472197537234E-007   3.9273860280084159     
   2.4098798857874468E-007   3.9262842243302782     
   2.4232125518211707E-007   3.9251827297564228     
   2.4365452178548947E-007   3.9240815442001344     
   2.4498778838886181E-007   3.9229806675747207     
   2.4632105499223420E-007   3.9218800997935128     
   2.4765432159560654E-007   3.9207798407698657     
   2.4898758819897894E-007   3.9196798904171581     
   2.5032085480235128E-007   3.9185802486487966     
   2.5165412140572367E-007   3.9174809153782095     
   2.5298738800909601E-007   3.9163818905188479     
   2.5432065461246841E-007   3.9152831739841898     
   2.5565392121584080E-007   3.9141847656877378     
   2.5698718781921314E-007   3.9130866655430161     
   2.5832045442258554E-007   3.9119888734635766     
   2.5965372102595788E-007   3.9108913893629897     
   2.6098698762933027E-007   3.9097942131548566     
   2.6232025423270261E-007   3.9086973447528002     
   2.6365352083607501E-007   3.9076007840704654     
   2.6498678743944735E-007   3.9065045310215254     
   2.6632005404281974E-007   3.9054085855196745     
   2.6765332064619214E-007   3.9043129474786311     
   2.6898658724956448E-007   3.9032176168121415     
   2.7031985385293687E-007   3.9021225934339729     
   2.7165312045630921E-007   3.9010278772579157     
   2.7298638705968161E-007   3.8999334681977875     
   2.7431965366305395E-007   3.8988393661674294     
   2.7565292026642634E-007   3.8977455710807041     
   2.7698618686979868E-007   3.8966520828515030     
   2.7831945347317107E-007   3.8955589013937377     
   2.7965272007654342E-007   3.8944660266213447     
   2.8098598667991581E-007   3.8933734584482877     
   2.8231925328328820E-007   3.8922811967885496     
   2.8365251988666054E-007   3.8911892415561407     
   2.8498578649003294E-007   3.8900975926650947     
   2.8631905309340528E-007   3.8890062500294711     
   2.8765231969677767E-007   3.8879152135633479     
   2.8898558630015001E-007   3.8868244831808343     
   2.9031885290352241E-007   3.8857340587960616     
   2.9165211950689475E-007   3.8846439403231803     
   2.9298538611026714E-007   3.8835541276763701     
   2.9431865271363954E-007   3.8824646207698339     
   2.9565191931701188E-007   3.8813754195177999     
   2.9698518592038427E-007   3.8802865238345134     
   2.9831845252375661E-007   3.8791979336342539     
   2.9965171912712901E-007   3.8781096488313178     
   3.0098498573050135E-007   3.8770216693400279     
   3.0231825233387374E-007   3.8759339950747327     
   3.0365151893724608E-007   3.8748466259498007     
   3.0498478554061848E-007   3.8737595618796270     
   3.0631805214399087E-007   3.8726728027786321     
   3.0765131874736321E-007   3.8715863485612556     
   3.0898458535073560E-007   3.8705001991419659     
   3.1031785195410795E-007   3.8694143544352553     
   3.1165111855748034E-007   3.8683288143556362     
   3.1298438516085268E-007   3.8672435788176491     
   3.1431765176422507E-007   3.8661586477358547     
   3.1565091836759742E-007   3.8650740210248418     
   3.1698418497096981E-007   3.8639896985992199     
   3.1831745157434220E-007   3.8629056803736241     
   3.1965071817771454E-007   3.8618219662627120     
   3.2098398478108694E-007   3.8607385561811665     
   3.2231725138445928E-007   3.8596554500436953     
   3.2365051798783167E-007   3.8585726477650271     
   3.2498378459120401E-007   3.8574901492599158     
   3.2631705119457641E-007   3.8564079544431427     
   3.2765031779794875E-007   3.8553260632295077     
   3.2898358440132114E-007   3.8542444755338345     
   3.3031685100469348E-007   3.8531631912709767     
   3.3165011760806588E-007   3.8520822103558072     
   3.3298338421143827E-007   3.8510015327032221     
   3.3431665081481061E-007   3.8499211582281445     
   3.3564991741818301E-007   3.8488410868455194     
   3.3698318402155535E-007   3.8477613184703157     
   3.3831645062492774E-007   3.8466818530175280     
   3.3964971722830008E-007   3.8456026904021710     
   3.4098298383167248E-007   3.8445238305392868     
   3.4231625043504482E-007   3.8434452733439399     
   3.4364951703841721E-007   3.8423670187312178     
   3.4498278364178960E-007   3.8412890666162358     
   3.4631605024516195E-007   3.8402114169141250     
   3.4764931684853434E-007   3.8391340695400502     
   3.4898258345190668E-007   3.8380570244091938     
   3.5031585005527907E-007   3.8369802814367615     
   3.5164911665865142E-007   3.8359038405379859     
   3.5298238326202381E-007   3.8348277016281216     
   3.5431564986539615E-007   3.8337518646224478     
   3.5564891646876854E-007   3.8326763294362673     
   3.5698218307214094E-007   3.8316010959849063     
   3.5831544967551328E-007   3.8305261641837149     
   3.5964871627888567E-007   3.8294515339480681     
   3.6098198288225801E-007   3.8283772051933624     
   3.6231524948563041E-007   3.8273031778350184     
   3.6364851608900275E-007   3.8262294517884814     
   3.6498178269237514E-007   3.8251560269692226     
   3.6631504929574748E-007   3.8240829032927302     
   3.6764831589911988E-007   3.8230100806745253     
   3.6898158250249222E-007   3.8219375590301450     
   3.7031484910586461E-007   3.8208653382751536     
   3.7164811570923701E-007   3.8197934183251374     
   3.7298138231260935E-007   3.8187217990957087     
   3.7431464891598174E-007   3.8176504805025027     
   3.7564791551935408E-007   3.8165794624611760     
   3.7698118212272648E-007   3.8155087448874121     
   3.7831444872609882E-007   3.8144383276969158     
   3.7964771532947121E-007   3.8133682108054145     
   3.8098098193284355E-007   3.8122983941286668     
   3.8231424853621595E-007   3.8112288775824439     
   3.8364751513958834E-007   3.8101596610825474     
   3.8498078174296068E-007   3.8090907445448021     
   3.8631404834633307E-007   3.8080221278850557     
   3.8764731494970542E-007   3.8069538110191785     
   3.8898058155307781E-007   3.8058857938630641     
   3.9031384815645015E-007   3.8048180763326318     
   3.9164711475982254E-007   3.8037506583438248     
   3.9298038136319488E-007   3.8026835398126058     
   3.9431364796656728E-007   3.8016167206549660     
   3.9564691456993967E-007   3.8005502007869181     
   3.9698018117331201E-007   3.7994839801244957     
   3.9831344777668441E-007   3.7984180585837604     
   3.9964671438005675E-007   3.7973524360807964     
   4.0097998098342914E-007   3.7962871125317088     
   4.0231324758680148E-007   3.7952220878526277     
   4.0364651419017388E-007   3.7941573619597082     
   4.0497978079354622E-007   3.7930929347691271     
   4.0631304739691861E-007   3.7920288061970848     
   4.0764631400029101E-007   3.7909649761598061     
   4.0897958060366335E-007   3.7899014445735397     
   4.1031284720703574E-007   3.7888382113545553     
   4.1164611381040808E-007   3.7877752764191488     
   4.1297938041378048E-007   3.7867126396836390     
   4.1431264701715282E-007   3.7856503010643672     
   4.1564591362052521E-007   3.7845882604776997     
   4.1697918022389755E-007   3.7835265178400235     
   4.1831244682726995E-007   3.7824650730677511     
   4.1964571343064229E-007   3.7814039260773193     
   4.2097898003401468E-007   3.7803430767851864     
   4.2231224663738707E-007   3.7792825251078357     
   4.2364551324075941E-007   3.7782222709617721     
   4.2497877984413181E-007   3.7771623142635264     
   4.2631204644750415E-007   3.7761026549296504     
   4.2764531305087654E-007   3.7750432928767204     
   4.2897857965424888E-007   3.7739842280213369     
   4.3031184625762128E-007   3.7729254602801214     
   4.3164511286099362E-007   3.7718669895697232     
   4.3297837946436601E-007   3.7708088158068072     
   4.3431164606773841E-007   3.7697509389080719     
   4.3564491267111075E-007   3.7686933587902303     
   4.3697817927448314E-007   3.7676360753700240     
   4.3831144587785548E-007   3.7665790885642161     
   4.3964471248122788E-007   3.7655223982895931     
   4.4097797908460022E-007   3.7644660044629639     
   4.4231124568797261E-007   3.7634099070011646     
   4.4364451229134495E-007   3.7623541058210490     
   4.4497777889471735E-007   3.7612986008394982     
   4.4631104549808974E-007   3.7602433919734146     
   4.4764431210146208E-007   3.7591884791397270     
   4.4897757870483448E-007   3.7581338622553839     
   4.5031084530820682E-007   3.7570795412373581     
   4.5164411191157921E-007   3.7560255160026466     
   4.5297737851495155E-007   3.7549717864682708     
   4.5431064511832395E-007   3.7539183525512714     
   4.5564391172169629E-007   3.7528652141687147     
   4.5697717832506868E-007   3.7518123712376923     
   4.5831044492844107E-007   3.7507598236753146     
   4.5964371153181341E-007   3.7497075713987211     
   4.6097697813518581E-007   3.7486556143250680     
   4.6231024473855815E-007   3.7476039523715388     
   4.6364351134193054E-007   3.7465525854553401     
   4.6497677794530288E-007   3.7455015134937018     
   4.6631004454867528E-007   3.7444507364038730     
   4.6764331115204762E-007   3.7434002541031322     
   4.6897657775542001E-007   3.7423500665087763     
   4.7030984435879235E-007   3.7413001735381295     
   4.7164311096216475E-007   3.7402505751085346     
   4.7297637756553714E-007   3.7392012711373601     
   4.7430964416890948E-007   3.7381522615419982     
   4.7564291077228188E-007   3.7371035462398652     
   4.7697617737565416E-007   3.7360551251483960     
   4.7830944397902661E-007   3.7350069981850522     
   4.7964271058239895E-007   3.7339591652673199     
   4.8097597718577129E-007   3.7329116263127049     
   4.8230924378914374E-007   3.7318643812387373     
   4.8364251039251608E-007   3.7308174299629715     
   4.8497577699588842E-007   3.7297707724029845     
   4.8630904359926087E-007   3.7287244084763738     
   4.8764231020263321E-007   3.7276783381007661     
   4.8897557680600555E-007   3.7266325611938043     
   4.9030884340937789E-007   3.7255870776731590     
   4.9164211001275034E-007   3.7245418874565228     
   4.9297537661612268E-007   3.7234969904616104     
   4.9430864321949502E-007   3.7224523866061596     
   4.9564190982286736E-007   3.7214080758079322     
   4.9697517642623981E-007   3.7203640579847148     
   4.9830844302961215E-007   3.7193203330543128     
   4.9964170963298449E-007   3.7182769009345571     
   5.0097497623635694E-007   3.7172337615433024     
   5.0230824283972928E-007   3.7161909147984247     
   5.0364150944310162E-007   3.7151483606178246     
   5.0497477604647396E-007   3.7141060989194239     
   5.0630804264984641E-007   3.7130641296211699     
   5.0764130925321875E-007   3.7120224526410306     
   5.0897457585659109E-007   3.7109810678969977     
   5.1030784245996354E-007   3.7099399753070865     
   5.1164110906333588E-007   3.7088991747893361     
   5.1297437566670822E-007   3.7078586662618056     
   5.1430764227008056E-007   3.7068184496425807     
   5.1564090887345301E-007   3.7057785248497659     
   5.1697417547682535E-007   3.7047388918014943     
   5.1830744208019769E-007   3.7036995504159145     
   5.1964070868357003E-007   3.7026605006112061     
   5.2097397528694247E-007   3.7016217423055666     
   5.2230724189031482E-007   3.7005832754172179     
   5.2364050849368716E-007   3.6995450998644039     
   5.2497377509705960E-007   3.6985072155653937     
   5.2630704170043194E-007   3.6974696224384758     
   5.2764030830380429E-007   3.6964323204019660     
   5.2897357490717663E-007   3.6953953093741978     
   5.3030684151054907E-007   3.6943585892735329     
   5.3164010811392141E-007   3.6933221600183521     
   5.3297337471729376E-007   3.6922860215270621     
   5.3430664132066620E-007   3.6912501737180881     
   5.3563990792403854E-007   3.6902146165098837     
   5.3697317452741088E-007   3.6891793498209222     
   5.3830644113078322E-007   3.6881443735696982     
   5.3963970773415567E-007   3.6871096876747331     
   5.4097297433752801E-007   3.6860752920545687     
   5.4230624094090035E-007   3.6850411866277701     
   5.4363950754427269E-007   3.6840073713129255     
   5.4497277414764514E-007   3.6829738460286459     
   5.4630604075101748E-007   3.6819406106935642     
   5.4763930735438982E-007   3.6809076652263375     
   5.4897257395776227E-007   3.6798750095456456     
   5.5030584056113461E-007   3.6788426435701891     
   5.5163910716450695E-007   3.6778105672186951     
   5.5297237376787929E-007   3.6767787804099097     
   5.5430564037125174E-007   3.6757472830626048     
   5.5563890697462408E-007   3.6747160750955721     
   5.5697217357799642E-007   3.6736851564276298     
   5.5830544018136876E-007   3.6726545269776141     
   5.5963870678474121E-007   3.6716241866643888     
   5.6097197338811355E-007   3.6705941354068385     
   5.6230523999148589E-007   3.6695643731238690     
   5.6363850659485834E-007   3.6685348997344107     
   5.6497177319823068E-007   3.6675057151574175     
   5.6630503980160302E-007   3.6664768193118635     
   5.6763830640497536E-007   3.6654482121167464     
   5.6897157300834781E-007   3.6644198934910879     
   5.7030483961172015E-007   3.6633918633539317     
   5.7163810621509249E-007   3.6623641216243459     
   5.7297137281846494E-007   3.6613366682214155     
   5.7430463942183728E-007   3.6603095030642545     
   5.7563790602520962E-007   3.6592826260719979     
   5.7697117262858196E-007   3.6582560371638015     
   5.7830443923195441E-007   3.6572297362588451     
   5.7963770583532675E-007   3.6562037232763340     
   5.8097097243869909E-007   3.6551779981354877     
   5.8230423904207143E-007   3.6541525607555596     
   5.8363750564544388E-007   3.6531274110558183     
   5.8497077224881622E-007   3.6521025489555545     
   5.8630403885218856E-007   3.6510779743740871     
   5.8763730545556100E-007   3.6500536872307525     
   5.8897057205893335E-007   3.6490296874449140     
   5.9030383866230569E-007   3.6480059749359524     
   5.9163710526567803E-007   3.6469825496232744     
   5.9297037186905047E-007   3.6459594114263094     
   5.9430363847242282E-007   3.6449365602645099     
   5.9563690507579516E-007   3.6439139960573490     
   5.9697017167916750E-007   3.6428917187243242     
   5.9830343828253994E-007   3.6418697281849517     
   5.9963670488591229E-007   3.6408480243587764     
   6.0096997148928463E-007   3.6398266071653635     
   6.0230323809265707E-007   3.6388054765242961     
   6.0363650469602941E-007   3.6377846323551863     
   6.0496977129940175E-007   3.6367640745776657     
   6.0630303790277410E-007   3.6357438031113891     
   6.0763630450614654E-007   3.6347238178760324     
   6.0896957110951888E-007   3.6337041187912984     
   6.1030283771289122E-007   3.6326847057769038     
   6.1163610431626367E-007   3.6316655787525987     
   6.1296937091963601E-007   3.6306467376381493     
   6.1430263752300835E-007   3.6296281823533421     
   6.1563590412638069E-007   3.6286099128179927     
   6.1696917072975314E-007   3.6275919289519343     
   6.1830243733312548E-007   3.6265742306750250     
   6.1963570393649782E-007   3.6255568179071420     
   6.2096897053987016E-007   3.6245396905681919     
   6.2230223714324261E-007   3.6235228485780948     
   6.2363550374661495E-007   3.6225062918568027     
   6.2496877034998729E-007   3.6214900203242810     
   6.2630203695335974E-007   3.6204740339005221     
   6.2763530355673208E-007   3.6194583325055434     
   6.2896857016010442E-007   3.6184429160593790     
   6.3030183676347676E-007   3.6174277844820883     
   6.3163510336684921E-007   3.6164129376937555     
   6.3296836997022155E-007   3.6153983756144825     
   6.3430163657359389E-007   3.6143840981643982     
   6.3563490317696634E-007   3.6133701052636478     
   6.3696816978033868E-007   3.6123563968324066     
   6.3830143638371102E-007   3.6113429727908670     
   6.3963470298708336E-007   3.6103298330592448     
   6.4096796959045581E-007   3.6093169775577785     
   6.4230123619382815E-007   3.6083044062067304     
   6.4363450279720049E-007   3.6072921189263809     
   6.4496776940057283E-007   3.6062801156370403     
   6.4630103600394528E-007   3.6052683962590324     
   6.4763430260731762E-007   3.6042569607127102     
   6.4896756921068996E-007   3.6032458089184436     
   6.5030083581406241E-007   3.6022349407966310     
   6.5163410241743475E-007   3.6012243562676889     
   6.5296736902080709E-007   3.6002140552520556     
   6.5430063562417943E-007   3.5992040376701953     
   6.5563390222755188E-007   3.5981943034425905     
   6.5696716883092422E-007   3.5971848524897490     
   6.5830043543429656E-007   3.5961756847321995     
   6.5963370203766890E-007   3.5951668000904933     
   6.6096696864104135E-007   3.5941581984852027     
   6.6230023524441369E-007   3.5931498798369264     
   6.6363350184778603E-007   3.5921418440662807     
   6.6496676845115847E-007   3.5911340910939060     
   6.6630003505453082E-007   3.5901266208404641     
   6.6763330165790316E-007   3.5891194332266427     
   6.6896656826127550E-007   3.5881125281731472     
   6.7029983486464794E-007   3.5871059056007062     
   6.7163310146802028E-007   3.5860995654300725     
   6.7296636807139263E-007   3.5850935075820196     
   6.7429963467476507E-007   3.5840877319773452     
   6.7563290127813741E-007   3.5830822385368655     
   6.7696616788150975E-007   3.5820770271814220     
   6.7829943448488210E-007   3.5810720978318766     
   6.7963270108825454E-007   3.5800674504091159     
   6.8096596769162688E-007   3.5790630848340461     
   6.8229923429499922E-007   3.5780590010275963     
   6.8363250089837157E-007   3.5770551989107195     
   6.8496576750174401E-007   3.5760516784043865     
   6.8629903410511635E-007   3.5750484394295956     
   6.8763230070848869E-007   3.5740454819073642     
   6.8896556731186114E-007   3.5730428057587331     
   6.9029883391523348E-007   3.5720404109047625     
   6.9163210051860582E-007   3.5710382972665400     
   6.9296536712197816E-007   3.5700364647651699     
   6.9429863372535061E-007   3.5690349133217825     
   6.9563190032872295E-007   3.5680336428575274     
   6.9696516693209529E-007   3.5670326532935781     
   6.9829843353546763E-007   3.5660319445511304     
   6.9963170013884008E-007   3.5650315165514010     
   7.0096496674221242E-007   3.5640313692156287     
   7.0229823334558476E-007   3.5630315024650763     
   7.0363149994895721E-007   3.5620319162210263     
   7.0496476655232955E-007   3.5610326104047831     
   7.0629803315570189E-007   3.5600335849376781     
   7.0763129975907423E-007   3.5590348397410567     
   7.0896456636244668E-007   3.5580363747362940     
   7.1029783296581902E-007   3.5570381898447825     
   7.1163109956919136E-007   3.5560402849879380     
   7.1296436617256381E-007   3.5550426600871994     
   7.1429763277593615E-007   3.5540453150640254     
   7.1563089937930849E-007   3.5530482498399003     
   7.1696416598268083E-007   3.5520514643363246     
   7.1829743258605328E-007   3.5510549584748281     
   7.1963069918942562E-007   3.5500587321769572     
   7.2096396579279796E-007   3.5490627853642822     
   7.2229723239617030E-007   3.5480671179583956     
   7.2363049899954275E-007   3.5470717298809098     
   7.2496376560291509E-007   3.5460766210534613     
   7.2629703220628743E-007   3.5450817913977124     
   7.2763029880965988E-007   3.5440872408353381     
   7.2896356541303222E-007   3.5430929692880428     
   7.3029683201640456E-007   3.5420989766775501     
   7.3163009861977690E-007   3.5411052629256039     
   7.3296336522314935E-007   3.5401118279539778     
   7.3429663182652169E-007   3.5391186716844558     
   7.3562989842989403E-007   3.5381257940388524     
   7.3696316503326637E-007   3.5371331949390004     
   7.3829643163663881E-007   3.5361408743067573     
   7.3962969824001116E-007   3.5351488320639990     
   7.4096296484338350E-007   3.5341570681326258     
   7.4229623144675594E-007   3.5331655824345574     
   7.4362949805012828E-007   3.5321743748917394     
   7.4496276465350063E-007   3.5311834454261364     
   7.4629603125687297E-007   3.5301927939597357     
   7.4762929786024541E-007   3.5292024204145456     
   7.4896256446361775E-007   3.5282123247125972     
   7.5029583106699010E-007   3.5272225067759448     
   7.5162909767036254E-007   3.5262329665266599     
   7.5296236427373488E-007   3.5252437038868418     
   7.5429563087710722E-007   3.5242547187786077     
   7.5562889748047956E-007   3.5232660111240981     
   7.5696216408385201E-007   3.5222775808454747     
   7.5829543068722435E-007   3.5212894278649221     
   7.5962869729059669E-007   3.5203015521046450     
   7.6096196389396903E-007   3.5193139534868725     
   7.6229523049734148E-007   3.5183266319338515     
   7.6362849710071382E-007   3.5173395873678546     
   7.6496176370408616E-007   3.5163528197111762     
   7.6629503030745861E-007   3.5153663288861288     
   7.6762829691083095E-007   3.5143801148150513     
   7.6896156351420329E-007   3.5133941774202997     
   7.7029483011757563E-007   3.5124085166242551     
   7.7162809672094808E-007   3.5114231323493197     
   7.7296136332432042E-007   3.5104380245179159     
   7.7429462992769276E-007   3.5094531930524915     
   7.7562789653106521E-007   3.5084686378755121     
   7.7696116313443755E-007   3.5074843589094660     
   7.7829442973780989E-007   3.5065003560768666     
   7.7962769634118223E-007   3.5055166293002431     
   7.8096096294455468E-007   3.5045331785021525     
   7.8229422954792702E-007   3.5035500036051697     
   7.8362749615129936E-007   3.5025671045318907     
   7.8496076275467170E-007   3.5015844812049357     
   7.8629402935804415E-007   3.5006021335469479     
   7.8762729596141649E-007   3.4996200614805879     
   7.8896056256478883E-007   3.4986382649285410     
   7.9029382916816128E-007   3.4976567438135109     
   7.9162709577153362E-007   3.4966754980582309     
   7.9296036237490596E-007   3.4956945275854450     
   7.9429362897827830E-007   3.4947138323179274     
   7.9562689558165075E-007   3.4937334121784684     
   7.9696016218502309E-007   3.4927532670898866     
   7.9829342878839543E-007   3.4917733969750149     
   7.9962669539176777E-007   3.4907938017567117     
   8.0095996199514022E-007   3.4898144813578553     
   8.0229322859851256E-007   3.4888354357013505     
   8.0362649520188490E-007   3.4878566647101170     
   8.0495976180525734E-007   3.4868781683070993     
   8.0629302840862969E-007   3.4858999464152642     
   8.0762629501200203E-007   3.4849219989575997     
   8.0895956161537437E-007   3.4839443258571134     
   8.1029282821874681E-007   3.4829669270368364     
   8.1162609482211916E-007   3.4819898024198226     
   8.1295936142549150E-007   3.4810129519291442     
   8.1429262802886394E-007   3.4800363754878978     
   8.1562589463223628E-007   3.4790600730192005     
   8.1695916123560863E-007   3.4780840444461907     
   8.1829242783898097E-007   3.4771082896920280     
   8.1962569444235341E-007   3.4761328086798944     
   8.2095896104572575E-007   3.4751576013329948     
   8.2229222764909809E-007   3.4741826675745529     
   8.2362549425247044E-007   3.4732080073278135     
   8.2495876085584288E-007   3.4722336205160484     
   8.2629202745921522E-007   3.4712595070625429     
   8.2762529406258756E-007   3.4702856668906112     
   8.2895856066596001E-007   3.4693120999235845     
   8.3029182726933235E-007   3.4683388060848155     
   8.3162509387270469E-007   3.4673657852976838     
   8.3295836047607703E-007   3.4663930374855809     
   8.3429162707944948E-007   3.4654205625719303     
   8.3562489368282182E-007   3.4644483604801706     
   8.3695816028619416E-007   3.4634764311337616     
   8.3829142688956650E-007   3.4625047744561868     
   8.3962469349293895E-007   3.4615333903709518     
   8.4095796009631129E-007   3.4605622788015817     
   8.4229122669968363E-007   3.4595914396716236     
   8.4362449330305608E-007   3.4586208729046466     
   8.4495775990642842E-007   3.4576505784242428     
   8.4629102650980076E-007   3.4566805561540210     
   8.4762429311317310E-007   3.4557108060176143     
   8.4895755971654555E-007   3.4547413279386792     
   8.5029082631991789E-007   3.4537721218408906     
   8.5162409292329023E-007   3.4528031876479468     
   8.5295735952666268E-007   3.4518345252835636     
   8.5429062613003502E-007   3.4508661346714851     
   8.5562389273340736E-007   3.4498980157354704     
   8.5695715933677970E-007   3.4489301683993028     
   8.5829042594015215E-007   3.4479625925867876     
   8.5962369254352449E-007   3.4469952882217494     
   8.6095695914689683E-007   3.4460282552280361     
   8.6229022575026917E-007   3.4450614935295159     
   8.6362349235364162E-007   3.4440950030500783     
   8.6495675895701396E-007   3.4431287837136328     
   8.6629002556038630E-007   3.4421628354441154     
   8.6762329216375875E-007   3.4411971581654779     
   8.6895655876713109E-007   3.4402317518016954     
   8.7028982537050343E-007   3.4392666162767656     
   8.7162309197387577E-007   3.4383017515147047     
   8.7295635857724822E-007   3.4373371574395519     
   8.7428962518062056E-007   3.4363728339753696     
   8.7562289178399290E-007   3.4354087810462381     
   8.7695615838736534E-007   3.4344449985762604     
   8.7828942499073769E-007   3.4334814864895602     
   8.7962269159411003E-007   3.4325182447102858     
   8.8095595819748237E-007   3.4315552731626005     
   8.8228922480085481E-007   3.4305925717706955     
   8.8362249140422715E-007   3.4296301404587788     
   8.8495575800759950E-007   3.4286679791510806     
   8.8628902461097184E-007   3.4277060877718544     
   8.8762229121434428E-007   3.4267444662453723     
   8.8895555781771662E-007   3.4257831144959292     
   8.9028882442108897E-007   3.4248220324478402     
   8.9162209102446141E-007   3.4238612200254437     
   8.9295535762783375E-007   3.4229006771530956     
   8.9428862423120609E-007   3.4219404037551766     
   8.9562189083457844E-007   3.4209803997560888     
   8.9695515743795088E-007   3.4200206650802505     
   8.9828842404132322E-007   3.4190611996521088     
   8.9962169064469556E-007   3.4181020033961240     
   9.0095495724806790E-007   3.4171430762367847     
   9.0228822385144035E-007   3.4161844180985947     
   9.0362149045481269E-007   3.4152260289060834     
   9.0495475705818503E-007   3.4142679085837999     
   9.0628802366155748E-007   3.4133100570563135     
   9.0762129026492982E-007   3.4123524742482156     
   9.0895455686830216E-007   3.4113951600841190     
   9.1028782347167450E-007   3.4104381144886577     
   9.1162109007504695E-007   3.4094813373864858     
   9.1295435667841929E-007   3.4085248287022782     
   9.1428762328179163E-007   3.4075685883607330     
   9.1562088988516408E-007   3.4066126162865684     
   9.1695415648853642E-007   3.4056569124045240     
   9.1828742309190876E-007   3.4047014766393584     
   9.1962068969528110E-007   3.4037463089158542     
   9.2095395629865355E-007   3.4027914091588150     
   9.2228722290202589E-007   3.4018367772930636     
   9.2362048950539823E-007   3.4008824132434441     
   9.2495375610877057E-007   3.3999283169348224     
   9.2628702271214302E-007   3.3989744882920849     
   9.2762028931551536E-007   3.3980209272401414     
   9.2895355591888770E-007   3.3970676337039190     
   9.3028682252226015E-007   3.3961146076083697     
   9.3162008912563249E-007   3.3951618488784638     
   9.3295335572900483E-007   3.3942093574391934     
   9.3428662233237717E-007   3.3932571332155703     
   9.3561988893574962E-007   3.3923051761326315     
   9.3695315553912196E-007   3.3913534861154302     
   9.3828642214249430E-007   3.3904020630890450     
   9.3961968874586664E-007   3.3894509069785710     
   9.4095295534923909E-007   3.3885000177091276     
   9.4228622195261143E-007   3.3875493952058533     
   9.4361948855598377E-007   3.3865990393939107     
   9.4495275515935622E-007   3.3856489501984788     
   9.4628602176272856E-007   3.3846991275447604     
   9.4761928836610090E-007   3.3837495713579795     
   9.4895255496947324E-007   3.3828002815633802     
   9.5028582157284568E-007   3.3818512580862268     
   9.5161908817621803E-007   3.3809025008518083     
   9.5295235477959037E-007   3.3799540097854299     
   9.5428562138296281E-007   3.3790057848124189     
   9.5561888798633515E-007   3.3780578258581269     
   9.5695215458970750E-007   3.3771101328479212     
   9.5828542119307984E-007   3.3761627057071966     
   9.5961868779645218E-007   3.3752155443613612     
   9.6095195439982452E-007   3.3742686487358506     
   9.6228522100319707E-007   3.3733220187561148     
   9.6361848760656941E-007   3.3723756543476342     
   9.6495175420994175E-007   3.3714295554358995     
   9.6628502081331409E-007   3.3704837219464294     
   9.6761828741668643E-007   3.3695381538047608     
   9.6895155402005878E-007   3.3685928509364524     
   9.7028482062343112E-007   3.3676478132670828     
   9.7161808722680367E-007   3.3667030407222511     
   9.7295135383017601E-007   3.3657585332275830     
   9.7428462043354835E-007   3.3648142907087140     
   9.7561788703692069E-007   3.3638703130913106     
   9.7695115364029303E-007   3.3629266003010549     
   9.7828442024366537E-007   3.3619831522636527     
   9.7961768684703772E-007   3.3610399689048274     
   9.8095095345041027E-007   3.3600970501503253     
   9.8228422005378261E-007   3.3591543959259131     
   9.8361748665715495E-007   3.3582120061573808     
   9.8495075326052729E-007   3.3572698807705348     
   9.8628401986389963E-007   3.3563280196912042     
   9.8761728646727197E-007   3.3553864228452408     
   9.8895055307064431E-007   3.3544450901585141     
   9.9028381967401665E-007   3.3535040215569163     
   9.9161708627738921E-007   3.3525632169663604     
   9.9295035288076155E-007   3.3516226763127790     
   9.9428361948413389E-007   3.3506823995221269     
   9.9561688608750623E-007   3.3497423865203779     
   9.9695015269087857E-007   3.3488026372335287     
   9.9828341929425091E-007   3.3478631515875956     
   9.9961668589762325E-007   3.3469239295086148     
   1.0009499525009958E-006   3.3459849709226450     
   1.0022832191043681E-006   3.3450462757557640     
   1.0036164857077405E-006   3.3441078439340735     
   1.0049497523111128E-006   3.3431696753836908     
   1.0062830189144852E-006   3.3422317700307596     
   1.0076162855178575E-006   3.3412941278014379     
   1.0089495521212299E-006   3.3403567486219110     
   1.0102828187246024E-006   3.3394196324183789     
   1.0116160853279747E-006   3.3384827791170695     
   1.0129493519313471E-006   3.3375461886442235     
   1.0142826185347194E-006   3.3366098609261079     
   1.0156158851380918E-006   3.3356737958890084     
   1.0169491517414641E-006   3.3347379934592296     
   1.0182824183448364E-006   3.3338024535631012     
   1.0196156849482090E-006   3.3328671761269693     
   1.0209489515515813E-006   3.3319321610772019     
   1.0222822181549537E-006   3.3309974083401919     
   1.0236154847583260E-006   3.3300629178423433     
   1.0249487513616984E-006   3.3291286895100902     
   1.0262820179650707E-006   3.3281947232698834     
   1.0276152845684430E-006   3.3272610190481937     
   1.0289485511718156E-006   3.3263275767715128     
   1.0302818177751879E-006   3.3253943963663559     
   1.0316150843785603E-006   3.3244614777592538     
   1.0329483509819326E-006   3.3235288208767635     
   1.0342816175853050E-006   3.3225964256454574     
   1.0356148841886773E-006   3.3216642919919326     
   1.0369481507920496E-006   3.3207324198428037     
   1.0382814173954220E-006   3.3198008091247084     
   1.0396146839987945E-006   3.3188694597643020     
   1.0409479506021669E-006   3.3179383716882644     
   1.0422812172055392E-006   3.3170075448232934     
   1.0436144838089116E-006   3.3160769790961058     
   1.0449477504122839E-006   3.3151466744334432     
   1.0462810170156562E-006   3.3142166307620644     
   1.0476142836190286E-006   3.3132868480087510     
   1.0489475502224011E-006   3.3123573261003028     
   1.0502808168257735E-006   3.3114280649635424     
   1.0516140834291458E-006   3.3104990645253114     
   1.0529473500325182E-006   3.3095703247124719     
   1.0542806166358905E-006   3.3086418454519082     
   1.0556138832392628E-006   3.3077136266705227     
   1.0569471498426352E-006   3.3067856682952410     
   1.0582804164460077E-006   3.3058579702530064     
   1.0596136830493801E-006   3.3049305324707849     
   1.0609469496527524E-006   3.3040033548755621     
   1.0622802162561248E-006   3.3030764373943433     
   1.0636134828594971E-006   3.3021497799541559     
   1.0649467494628694E-006   3.3012233824820472     
   1.0662800160662418E-006   3.3002972449050834     
   1.0676132826696143E-006   3.2993713671503540     
   1.0689465492729867E-006   3.2984457491449666     
   1.0702798158763590E-006   3.2975203908160515     
   1.0716130824797314E-006   3.2965952920907551     
   1.0729463490831037E-006   3.2956704528962497     
   1.0742796156864760E-006   3.2947458731597252     
   1.0756128822898484E-006   3.2938215528083914     
   1.0769461488932207E-006   3.2928974917694807     
   1.0782794154965933E-006   3.2919736899702428     
   1.0796126820999656E-006   3.2910501473379532     
   1.0809459487033380E-006   3.2901268637998986     
   1.0822792153067103E-006   3.2892038392833967     
   1.0836124819100826E-006   3.2882810737157766     
   1.0849457485134550E-006   3.2873585670243952     
   1.0862790151168273E-006   3.2864363191366235     
   1.0876122817201999E-006   3.2855143299798577     
   1.0889455483235722E-006   3.2845925994815115     
   1.0902788149269446E-006   3.2836711275690207     
   1.0916120815303169E-006   3.2827499141698402     
   1.0929453481336892E-006   3.2818289592114462     
   1.0942786147370616E-006   3.2809082626213320     
   1.0956118813404339E-006   3.2799878243270175     
   1.0969451479438065E-006   3.2790676442560378     
   1.0982784145471788E-006   3.2781477223359503     
   1.0996116811505512E-006   3.2772280584943312     
   1.1009449477539235E-006   3.2763086526587810     
   1.1022782143572958E-006   3.2753895047569128     
   1.1036114809606682E-006   3.2744706147163698     
   1.1049447475640405E-006   3.2735519824648085     
   1.1062780141674131E-006   3.2726336079299081     
   1.1076112807707854E-006   3.2717154910393669     
   1.1089445473741578E-006   3.2707976317209035     
   1.1102778139775301E-006   3.2698800299022621     
   1.1116110805809024E-006   3.2689626855111973     
   1.1129443471842748E-006   3.2680455984754939     
   1.1142776137876471E-006   3.2671287687229484     
   1.1156108803910195E-006   3.2662121961813857     
   1.1169441469943920E-006   3.2652958807786416     
   1.1182774135977644E-006   3.2643798224425833     
   1.1196106802011367E-006   3.2634640211010879     
   1.1209439468045090E-006   3.2625484766820589     
   1.1222772134078814E-006   3.2616331891134189     
   1.1236104800112537E-006   3.2607181583231082     
   1.1249437466146261E-006   3.2598033842390897     
   1.1262770132179986E-006   3.2588888667893481     
   1.1276102798213709E-006   3.2579746059018833     
   1.1289435464247433E-006   3.2570606015047212     
   1.1302768130281156E-006   3.2561468535259026     
   1.1316100796314880E-006   3.2552333618934917     
   1.1329433462348603E-006   3.2543201265355726     
   1.1342766128382327E-006   3.2534071473802486     
   1.1356098794416052E-006   3.2524944243556435     
   1.1369431460449775E-006   3.2515819573899019     
   1.1382764126483499E-006   3.2506697464111860     
   1.1396096792517222E-006   3.2497577913476841     
   1.1409429458550946E-006   3.2488460921275988     
   1.1422762124584669E-006   3.2479346486791529     
   1.1436094790618393E-006   3.2470234609305941     
   1.1449427456652118E-006   3.2461125288101855     
   1.1462760122685841E-006   3.2452018522462143     
   1.1476092788719565E-006   3.2442914311669830     
   1.1489425454753288E-006   3.2433812655008181     
   1.1502758120787012E-006   3.2424713551760656     
   1.1516090786820735E-006   3.2415617001210904     
   1.1529423452854459E-006   3.2406523002642782     
   1.1542756118888182E-006   3.2397431555340348     
   1.1556088784921907E-006   3.2388342658587859     
   1.1569421450955631E-006   3.2379256311669771     
   1.1582754116989354E-006   3.2370172513870754     
   1.1596086783023078E-006   3.2361091264475661     
   1.1609419449056801E-006   3.2352012562769548     
   1.1622752115090524E-006   3.2342936408037684     
   1.1636084781124248E-006   3.2333862799565529     
   1.1649417447157973E-006   3.2324791736638763     
   1.1662750113191697E-006   3.2315723218543200     
   1.1676082779225420E-006   3.2306657244564949     
   1.1689415445259144E-006   3.2297593813990271     
   1.1702748111292867E-006   3.2288532926105593     
   1.1716080777326590E-006   3.2279474580197616     
   1.1729413443360314E-006   3.2270418775553198     
   1.1742746109394039E-006   3.2261365511459386     
   1.1756078775427763E-006   3.2252314787203451     
   1.1769411441461486E-006   3.2243266602072862     
   1.1782744107495210E-006   3.2234220955355291     
   1.1796076773528933E-006   3.2225177846338586     
   1.1809409439562656E-006   3.2216137274310812     
   1.1822742105596380E-006   3.2207099238560244     
   1.1836074771630105E-006   3.2198063738375344     
   1.1849407437663829E-006   3.2189030773044749     
   1.1862740103697552E-006   3.2180000341857351     
   1.1876072769731276E-006   3.2170972444102199     
   1.1889405435764999E-006   3.2161947079068551     
   1.1902738101798722E-006   3.2152924246045886     
   1.1916070767832446E-006   3.2143903944323839     
   1.1929403433866169E-006   3.2134886173192281     
   1.1942736099899895E-006   3.2125870931941276     
   1.1956068765933618E-006   3.2116858219861073     
   1.1969401431967342E-006   3.2107848036242133     
   1.1982734098001065E-006   3.2098840380375107     
   1.1996066764034788E-006   3.2089835251550847     
   1.2009399430068512E-006   3.2080832649060409     
   1.2022732096102235E-006   3.2071832572195049     
   1.2036064762135961E-006   3.2062835020246236     
   1.2049397428169684E-006   3.2053839992505582     
   1.2062730094203408E-006   3.2044847488264967     
   1.2076062760237131E-006   3.2035857506816421     
   1.2089395426270854E-006   3.2026870047452198     
   1.2102728092304578E-006   3.2017885109464732     
   1.2116060758338301E-006   3.2008902692146690     
   1.2129393424372027E-006   3.1999922794790887     
   1.2142726090405750E-006   3.1990945416690382     
   1.2156058756439474E-006   3.1981970557138402     
   1.2169391422473197E-006   3.1972998215428383     
   1.2182724088506920E-006   3.1964028390853971     
   1.2196056754540644E-006   3.1955061082708993     
   1.2209389420574367E-006   3.1946096290287476     
   1.2222722086608093E-006   3.1937134012883654     
   1.2236054752641816E-006   3.1928174249791947     
   1.2249387418675540E-006   3.1919217000306994     
   1.2262720084709263E-006   3.1910262263723608     
   1.2276052750742986E-006   3.1901310039336819     
   1.2289385416776710E-006   3.1892360326441818     
   1.2302718082810433E-006   3.1883413124334057     
   1.2316050748844157E-006   3.1874468432309135     
   1.2329383414877882E-006   3.1865526249662852     
   1.2342716080911606E-006   3.1856586575691237     
   1.2356048746945329E-006   3.1847649409690502     
   1.2369381412979052E-006   3.1838714750957000     
   1.2382714079012776E-006   3.1829782598787397     
   1.2396046745046499E-006   3.1820852952478460     
   1.2409379411080223E-006   3.1811925811327191     
   1.2422712077113948E-006   3.1803001174630774     
   1.2436044743147672E-006   3.1794079041686625     
   1.2449377409181395E-006   3.1785159411792288     
   1.2462710075215118E-006   3.1776242284245590     
   1.2476042741248842E-006   3.1767327658344495     
   1.2489375407282565E-006   3.1758415533387185     
   1.2502708073316289E-006   3.1749505908672022     
   1.2516040739350014E-006   3.1740598783497598     
   1.2529373405383738E-006   3.1731694157162678     
   1.2542706071417461E-006   3.1722792028966227     
   1.2556038737451184E-006   3.1713892398207393     
   1.2569371403484908E-006   3.1704995264185549     
   1.2582704069518631E-006   3.1696100626200252     
   1.2596036735552355E-006   3.1687208483551248     
   1.2609369401586080E-006   3.1678318835538488     
   1.2622702067619803E-006   3.1669431681462115     
   1.2636034733653527E-006   3.1660547020622478     
   1.2649367399687250E-006   3.1651664852320107     
   1.2662700065720974E-006   3.1642785175855743     
   1.2676032731754697E-006   3.1633907990530301     
   1.2689365397788421E-006   3.1625033295644922     
   1.2702698063822146E-006   3.1616161090500925     
   1.2716030729855869E-006   3.1607291374399828     
   1.2729363395889593E-006   3.1598424146643347     
   1.2742696061923316E-006   3.1589559406533390     
   1.2756028727957040E-006   3.1580697153372044     
   1.2769361393990763E-006   3.1571837386461654     
   1.2782694060024487E-006   3.1562980105104681     
   1.2796026726058210E-006   3.1554125308603833     
   1.2809359392091935E-006   3.1545272996261988     
   1.2822692058125659E-006   3.1536423167382241     
   1.2836024724159382E-006   3.1527575821267866     
   1.2849357390193106E-006   3.1518730957222347     
   1.2862690056226829E-006   3.1509888574549358     
   1.2876022722260553E-006   3.1501048672552741     
   1.2889355388294276E-006   3.1492211250536566     
   1.2902688054328001E-006   3.1483376307805124     
   1.2916020720361725E-006   3.1474543843662812     
   1.2929353386395448E-006   3.1465713857414315     
   1.2942686052429172E-006   3.1456886348364463     
   1.2956018718462895E-006   3.1448061315818303     
   1.2969351384496618E-006   3.1439238759081056     
   1.2982684050530342E-006   3.1430418677458136     
   1.2996016716564067E-006   3.1421601070255192     
   1.3009349382597791E-006   3.1412785936778027     
   1.3022682048631514E-006   3.1403973276332637     
   1.3036014714665238E-006   3.1395163088225280     
   1.3049347380698961E-006   3.1386355371762300     
   1.3062680046732684E-006   3.1377550126250311     
   1.3076012712766408E-006   3.1368747350996120     
   1.3089345378800133E-006   3.1359947045306686     
   1.3102678044833857E-006   3.1351149208489191     
   1.3116010710867580E-006   3.1342353839851023     
   1.3129343376901304E-006   3.1333560938699749     
   1.3142676042935027E-006   3.1324770504343129     
   1.3156008708968750E-006   3.1315982536089102     
   1.3169341375002474E-006   3.1307197033245830     
   1.3182674041036197E-006   3.1298413995121659     
   1.3196006707069923E-006   3.1289633421025131     
   1.3209339373103646E-006   3.1280855310264957     
   1.3222672039137370E-006   3.1272079662150083     
   1.3236004705171093E-006   3.1263306475989641     
   1.3249337371204816E-006   3.1254535751092911     
   1.3262670037238540E-006   3.1245767486769411     
   1.3276002703272263E-006   3.1237001682328862     
   1.3289335369305989E-006   3.1228238337081149     
   1.3302668035339712E-006   3.1219477450336348     
   1.3316000701373436E-006   3.1210719021404745     
   1.3329333367407159E-006   3.1201963049596819     
   1.3342666033440882E-006   3.1193209534223238     
   1.3355998699474606E-006   3.1184458474594892     
   1.3369331365508329E-006   3.1175709870022787     
   1.3382664031542055E-006   3.1166963719818215     
   1.3395996697575778E-006   3.1158220023292582     
   1.3409329363609502E-006   3.1149478779757551     
   1.3422662029643225E-006   3.1140739988524948     
   1.3435994695676948E-006   3.1132003648906763     
   1.3449327361710672E-006   3.1123269760215249     
   1.3462660027744395E-006   3.1114538321762808     
   1.3475992693778121E-006   3.1105809332862018     
   1.3489325359811844E-006   3.1097082792825690     
   1.3502658025845568E-006   3.1088358700966801     
   1.3515990691879291E-006   3.1079637056598535     
   1.3529323357913014E-006   3.1070917859034277     
   1.3542656023946738E-006   3.1062201107587564     
   1.3555988689980461E-006   3.1053486801572174     
   1.3569321356014185E-006   3.1044774940302045     
   1.3582654022047910E-006   3.1036065523091314     
   1.3595986688081634E-006   3.1027358549254331     
   1.3609319354115357E-006   3.1018654018105618     
   1.3622652020149080E-006   3.1009951928959878     
   1.3635984686182804E-006   3.1001252281132041     
   1.3649317352216527E-006   3.0992555073937207     
   1.3662650018250251E-006   3.0983860306690651     
   1.3675982684283976E-006   3.0975167978707896     
   1.3689315350317700E-006   3.0966478089304599     
   1.3702648016351423E-006   3.0957790637796618     
   1.3715980682385146E-006   3.0949105623500062     
   1.3729313348418870E-006   3.0940423045731142     
   1.3742646014452593E-006   3.0931742903806310     
   1.3755978680486317E-006   3.0923065197042230     
   1.3769311346520042E-006   3.0914389924755716     
   1.3782644012553766E-006   3.0905717086263778     
   1.3795976678587489E-006   3.0897046680883657     
   1.3809309344621212E-006   3.0888378707932747     
   1.3822642010654936E-006   3.0879713166728648     
   1.3835974676688659E-006   3.0871050056589131     
   1.3849307342722383E-006   3.0862389376832193     
   1.3862640008756108E-006   3.0853731126776003     
   1.3875972674789832E-006   3.0845075305738914     
   1.3889305340823555E-006   3.0836421913039493     
   1.3902638006857278E-006   3.0827770947996469     
   1.3915970672891002E-006   3.0819122409928794     
   1.3929303338924725E-006   3.0810476298155578     
   1.3942636004958449E-006   3.0801832611996156     
   1.3955968670992172E-006   3.0793191350770037     
   1.3969301337025898E-006   3.0784552513796899     
   1.3982634003059621E-006   3.0775916100396659     
   1.3995966669093344E-006   3.0767282109889376     
   1.4009299335127068E-006   3.0758650541595336     
   1.4022632001160791E-006   3.0750021394834985     
   1.4035964667194515E-006   3.0741394668929023     
   1.4049297333228238E-006   3.0732770363198227     
   1.4062629999261963E-006   3.0724148476963684     
   1.4075962665295687E-006   3.0715529009546598     
   1.4089295331329410E-006   3.0706911960268379     
   1.4102627997363134E-006   3.0698297328450646     
   1.4115960663396857E-006   3.0689685113415202     
   1.4129293329430581E-006   3.0681075314484003     
   1.4142625995464304E-006   3.0672467930979264     
   1.4155958661498029E-006   3.0663862962223321     
   1.4169291327531753E-006   3.0655260407538738     
   1.4182623993565476E-006   3.0646660266248280     
   1.4195956659599200E-006   3.0638062537674857     
   1.4209289325632923E-006   3.0629467221141624     
   1.4222621991666647E-006   3.0620874315971869     
   1.4235954657700370E-006   3.0612283821489115     
   1.4249287323734095E-006   3.0603695737017067     
   1.4262619989767819E-006   3.0595110061879596     
   1.4275952655801542E-006   3.0586526795400766     
   1.4289285321835266E-006   3.0577945936904891     
   1.4302617987868989E-006   3.0569367485716366     
   1.4315950653902713E-006   3.0560791441159889     
   1.4329283319936436E-006   3.0552217802560255     
   1.4342615985970159E-006   3.0543646569242502     
   1.4355948652003885E-006   3.0535077740531844     
   1.4369281318037608E-006   3.0526511315753675     
   1.4382613984071332E-006   3.0517947294233605     
   1.4395946650105055E-006   3.0509385675297400     
   1.4409279316138778E-006   3.0500826458271026     
   1.4422611982172502E-006   3.0492269642480663     
   1.4435944648206225E-006   3.0483715227252630     
   1.4449277314239951E-006   3.0475163211913476     
   1.4462609980273674E-006   3.0466613595789949     
   1.4475942646307398E-006   3.0458066378208923     
   1.4489275312341121E-006   3.0449521558497530     
   1.4502607978374844E-006   3.0440979135983062     
   1.4515940644408568E-006   3.0432439109992986     
   1.4529273310442291E-006   3.0423901479854978     
   1.4542605976476017E-006   3.0415366244896886     
   1.4555938642509740E-006   3.0406833404446787     
   1.4569271308543464E-006   3.0398302957832897     
   1.4582603974577187E-006   3.0389774904383633     
   1.4595936640610910E-006   3.0381249243427617     
   1.4609269306644634E-006   3.0372725974293644     
   1.4622601972678357E-006   3.0364205096310717     
   1.4635934638712083E-006   3.0355686608807990     
   1.4649267304745806E-006   3.0347170511114840     
   1.4662599970779530E-006   3.0338656802560835     
   1.4675932636813253E-006   3.0330145482475688     
   1.4689265302846976E-006   3.0321636550189344     
   1.4702597968880700E-006   3.0313130005031930     
   1.4715930634914423E-006   3.0304625846333737     
   1.4729263300948147E-006   3.0296124073425266     
   1.4742595966981872E-006   3.0287624685637189     
   1.4755928633015596E-006   3.0279127682300393     
   1.4769261299049319E-006   3.0270633062745906     
   1.4782593965083042E-006   3.0262140826304997     
   1.4795926631116766E-006   3.0253650972309103     
   1.4809259297150489E-006   3.0245163500089820     
   1.4822591963184213E-006   3.0236678408978968     
   1.4835924629217938E-006   3.0228195698308551     
   1.4849257295251662E-006   3.0219715367410713     
   1.4862589961285385E-006   3.0211237415617882     
   1.4875922627319108E-006   3.0202761842262555     
   1.4889255293352832E-006   3.0194288646677530     
   1.4902587959386555E-006   3.0185817828195698     
   1.4915920625420279E-006   3.0177349386150190     
   1.4929253291454004E-006   3.0168883319874329     
   1.4942585957487728E-006   3.0160419628701569     
   1.4955918623521451E-006   3.0151958311965621     
   1.4969251289555174E-006   3.0143499369000337     
   1.4982583955588898E-006   3.0135042799139788     
   1.4995916621622621E-006   3.0126588601718201     
   1.5009249287656345E-006   3.0118136776069986     
   1.5022581953690070E-006   3.0109687321529783     
   1.5035914619723794E-006   3.0101240237432383     
   1.5049247285757517E-006   3.0092795523112765     
   1.5062579951791240E-006   3.0084353177906120     
   1.5075912617824964E-006   3.0075913201147788     
   1.5089245283858687E-006   3.0067475592173336     
   1.5102577949892411E-006   3.0059040350318478     
   1.5115910615926136E-006   3.0050607474919131     
   1.5129243281959860E-006   3.0042176965311418     
   1.5142575947993583E-006   3.0033748820831625     
   1.5155908614027306E-006   3.0025323040816225     
   1.5169241280061030E-006   3.0016899624601887     
   1.5182573946094753E-006   3.0008478571525452     
   1.5195906612128477E-006   3.0000059880923970     
   1.5209239278162200E-006   2.9991643552134648     
   1.5222571944195926E-006   2.9983229584494899     
   1.5235904610229649E-006   2.9974817977342338     
   1.5249237276263372E-006   2.9966408730014704     
   1.5262569942297096E-006   2.9958001841849993     
   1.5275902608330819E-006   2.9949597312186347     
   1.5289235274364543E-006   2.9941195140362118     
   1.5302567940398266E-006   2.9932795325715791     
   1.5315900606431992E-006   2.9924397867586108     
   1.5329233272465715E-006   2.9916002765311949     
   1.5342565938499438E-006   2.9907610018232402     
   1.5355898604533162E-006   2.9899219625686726     
   1.5369231270566885E-006   2.9890831587014373     
   1.5382563936600609E-006   2.9882445901554968     
   1.5395896602634332E-006   2.9874062568648347     
   1.5409229268668057E-006   2.9865681587634496     
   1.5422561934701781E-006   2.9857302957853622     
   1.5435894600735504E-006   2.9848926678646106     
   1.5449227266769228E-006   2.9840552749352502     
   1.5462559932802951E-006   2.9832181169313552     
   1.5475892598836675E-006   2.9823811937870182     
   1.5489225264870398E-006   2.9815445054363510     
   1.5502557930904123E-006   2.9807080518134863     
   1.5515890596937847E-006   2.9798718328525688     
   1.5529223262971570E-006   2.9790358484877681     
   1.5542555929005294E-006   2.9782000986532684     
   1.5555888595039017E-006   2.9773645832832729     
   1.5569221261072741E-006   2.9765293023120067     
   1.5582553927106464E-006   2.9756942556737100     
   1.5595886593140187E-006   2.9748594433026398     
   1.5609219259173913E-006   2.9740248651330750     
   1.5622551925207636E-006   2.9731905210993146     
   1.5635884591241360E-006   2.9723564111356686     
   1.5649217257275083E-006   2.9715225351764731     
   1.5662549923308807E-006   2.9706888931560775     
   1.5675882589342530E-006   2.9698554850088543     
   1.5689215255376253E-006   2.9690223106691898     
   1.5702547921409979E-006   2.9681893700714923     
   1.5715880587443702E-006   2.9673566631501851     
   1.5729213253477426E-006   2.9665241898397134     
   1.5742545919511149E-006   2.9656919500745382     
   1.5755878585544872E-006   2.9648599437891394     
   1.5769211251578596E-006   2.9640281709180165     
   1.5782543917612319E-006   2.9631966313956855     
   1.5795876583646045E-006   2.9623653251566835     
   1.5809209249679768E-006   2.9615342521355625     
   1.5822541915713492E-006   2.9607034122668967     
   1.5835874581747215E-006   2.9598728054852748     
   1.5849207247780938E-006   2.9590424317253059     
   1.5862539913814662E-006   2.9582122909216171     
   1.5875872579848385E-006   2.9573823830088557     
   1.5889205245882111E-006   2.9565527079216838     
   1.5902537911915834E-006   2.9557232655947838     
   1.5915870577949558E-006   2.9548940559628578     
   1.5929203243983281E-006   2.9540650789606215     
   1.5942535910017004E-006   2.9532363345228148     
   1.5955868576050728E-006   2.9524078225841923     
   1.5969201242084451E-006   2.9515795430795273     
   1.5982533908118175E-006   2.9507514959436136     
   1.5995866574151900E-006   2.9499236811112586     
   1.6009199240185624E-006   2.9490960985172938     
   1.6022531906219347E-006   2.9482687480965653     
   1.6035864572253070E-006   2.9474416297839370     
   1.6049197238286794E-006   2.9466147435142944     
   1.6062529904320517E-006   2.9457880892225377     
   1.6075862570354241E-006   2.9449616668435872     
   1.6089195236387966E-006   2.9441354763123826     
   1.6102527902421690E-006   2.9433095175638786     
   1.6115860568455413E-006   2.9424837905330503     
   1.6129193234489136E-006   2.9416582951548915     
   1.6142525900522860E-006   2.9408330313644133     
   1.6155858566556583E-006   2.9400079990966450     
   1.6169191232590307E-006   2.9391831982866328     
   1.6182523898624032E-006   2.9383586288694468     
   1.6195856564657756E-006   2.9375342907801674     
   1.6209189230691479E-006   2.9367101839538972     
   1.6222521896725202E-006   2.9358863083257583     
   1.6235854562758926E-006   2.9350626638308883     
   1.6249187228792649E-006   2.9342392504044463     
   1.6262519894826373E-006   2.9334160679816050     
   1.6275852560860098E-006   2.9325931164975576     
   1.6289185226893822E-006   2.9317703958875172     
   1.6302517892927545E-006   2.9309479060867125     
   1.6315850558961268E-006   2.9301256470303936     
   1.6329183224994992E-006   2.9293036186538233     
   1.6342515891028715E-006   2.9284818208922880     
   1.6355848557062439E-006   2.9276602536810890     
   1.6369181223096162E-006   2.9268389169555467     
   1.6382513889129888E-006   2.9260178106510009     
   1.6395846555163611E-006   2.9251969347028068     
   1.6409179221197334E-006   2.9243762890463412     
   1.6422511887231058E-006   2.9235558736169969     
   1.6435844553264781E-006   2.9227356883501834     
   1.6449177219298505E-006   2.9219157331813306     
   1.6462509885332228E-006   2.9210960080458865     
   1.6475842551365954E-006   2.9202765128793171     
   1.6489175217399677E-006   2.9194572476171046     
   1.6502507883433400E-006   2.9186382121947516     
   1.6515840549467124E-006   2.9178194065477787     
   1.6529173215500847E-006   2.9170008306117228     
   1.6542505881534571E-006   2.9161824843221402     
   1.6555838547568294E-006   2.9153643676146053     
   1.6569171213602020E-006   2.9145464804247085     
   1.6582503879635743E-006   2.9137288226880624     
   1.6595836545669466E-006   2.9129113943402936     
   1.6609169211703190E-006   2.9120941953170489     
   1.6622501877736913E-006   2.9112772255539938     
   1.6635834543770637E-006   2.9104604849868112     
   1.6649167209804360E-006   2.9096439735511974     
   1.6662499875838086E-006   2.9088276911828763     
   1.6675832541871809E-006   2.9080116378175811     
   1.6689165207905532E-006   2.9071958133910667     
   1.6702497873939256E-006   2.9063802178391058     
   1.6715830539972979E-006   2.9055648510974916     
   1.6729163206006703E-006   2.9047497131020292     
   1.6742495872040426E-006   2.9039348037885482     
   1.6755828538074149E-006   2.9031201230928905     
   1.6769161204107875E-006   2.9023056709509207     
   1.6782493870141598E-006   2.9014914472985192     
   1.6795826536175322E-006   2.9006774520715837     
   1.6809159202209045E-006   2.8998636852060313     
   1.6822491868242769E-006   2.8990501466377978     
   1.6835824534276492E-006   2.8982368363028335     
   1.6849157200310215E-006   2.8974237541371108     
   1.6862489866343941E-006   2.8966109000766176     
   1.6875822532377664E-006   2.8957982740573605     
   1.6889155198411388E-006   2.8949858760153653     
   1.6902487864445111E-006   2.8941737058866708     
   1.6915820530478835E-006   2.8933617636073401     
   1.6929153196512558E-006   2.8925500491134510     
   1.6942485862546281E-006   2.8917385623410992     
   1.6955818528580007E-006   2.8909273032263996     
   1.6969151194613730E-006   2.8901162717054834     
   1.6982483860647454E-006   2.8893054677145011     
   1.6995816526681177E-006   2.8884948911896191     
   1.7009149192714901E-006   2.8876845420670265     
   1.7022481858748624E-006   2.8868744202829237     
   1.7035814524782347E-006   2.8860645257735338     
   1.7049147190816073E-006   2.8852548584750952     
   1.7062479856849796E-006   2.8844454183238666     
   1.7075812522883520E-006   2.8836362052561229     
   1.7089145188917243E-006   2.8828272192081568     
   1.7102477854950967E-006   2.8820184601162797     
   1.7115810520984690E-006   2.8812099279168186     
   1.7129143187018413E-006   2.8804016225461231     
   1.7142475853052139E-006   2.8795935439405560     
   1.7155808519085862E-006   2.8787856920365016     
   1.7169141185119586E-006   2.8779780667703569     
   1.7182473851153309E-006   2.8771706680785436     
   1.7195806517187032E-006   2.8763634958974964     
   1.7209139183220756E-006   2.8755565501636662     
   1.7222471849254479E-006   2.8747498308135286     
   1.7235804515288203E-006   2.8739433377835710     
   1.7249137181321928E-006   2.8731370710103015     
   1.7262469847355652E-006   2.8723310304302467     
   1.7275802513389375E-006   2.8715252159799451     
   1.7289135179423098E-006   2.8707196275959599     
   1.7302467845456822E-006   2.8699142652148715     
   1.7315800511490545E-006   2.8691091287732728     
   1.7329133177524269E-006   2.8683042182077800     
   1.7342465843557994E-006   2.8674995334550237     
   1.7355798509591718E-006   2.8666950744516546     
   1.7369131175625441E-006   2.8658908411343398     
   1.7382463841659164E-006   2.8650868334397637     
   1.7395796507692888E-006   2.8642830513046293     
   1.7409129173726611E-006   2.8634794946656585     
   1.7422461839760335E-006   2.8626761634595894     
   1.7435794505794060E-006   2.8618730576231761     
   1.7449127171827784E-006   2.8610701770931963     
   1.7462459837861507E-006   2.8602675218064380     
   1.7475792503895230E-006   2.8594650916997129     
   1.7489125169928954E-006   2.8586628867098467     
   1.7502457835962677E-006   2.8578609067736851     
   1.7515790501996401E-006   2.8570591518280910     
   1.7529123168030126E-006   2.8562576218099434     
   1.7542455834063850E-006   2.8554563166561406     
   1.7555788500097573E-006   2.8546552363035991     
   1.7569121166131296E-006   2.8538543806892513     
   1.7582453832165020E-006   2.8530537497500501     
   1.7595786498198743E-006   2.8522533434229627     
   1.7609119164232467E-006   2.8514531616449745     
   1.7622451830266190E-006   2.8506532043530930     
   1.7635784496299916E-006   2.8498534714843360     
   1.7649117162333639E-006   2.8490539629757463     
   1.7662449828367362E-006   2.8482546787643792     
   1.7675782494401086E-006   2.8474556187873095     
   1.7689115160434809E-006   2.8466567829816309     
   1.7702447826468533E-006   2.8458581712844517     
   1.7715780492502256E-006   2.8450597836329008     
   1.7729113158535982E-006   2.8442616199641235     
   1.7742445824569705E-006   2.8434636802152822     
   1.7755778490603428E-006   2.8426659643235599     
   1.7769111156637152E-006   2.8418684722261505     
   1.7782443822670875E-006   2.8410712038602739     
   1.7795776488704599E-006   2.8402741591631608     
   1.7809109154738322E-006   2.8394773380720633     
   1.7822441820772048E-006   2.8386807405242518     
   1.7835774486805771E-006   2.8378843664570108     
   1.7849107152839494E-006   2.8370882158076438     
   1.7862439818873218E-006   2.8362922885134738     
   1.7875772484906941E-006   2.8354965845118385     
   1.7889105150940665E-006   2.8347011037400951     
   1.7902437816974388E-006   2.8339058461356177     
   1.7915770483008114E-006   2.8331108116357977     
   1.7929103149041837E-006   2.8323160001780461     
   1.7942435815075560E-006   2.8315214116997875     
   1.7955768481109284E-006   2.8307270461384682     
   1.7969101147143007E-006   2.8299329034315490     
   1.7982433813176731E-006   2.8291389835165108     
   1.7995766479210454E-006   2.8283452863308494     
   1.8009099145244177E-006   2.8275518118120804     
   1.8022431811277903E-006   2.8267585598977338     
   1.8035764477311626E-006   2.8259655305253628     
   1.8049097143345350E-006   2.8251727236325324     
   1.8062429809379073E-006   2.8243801391568280     
   1.8075762475412797E-006   2.8235877770358497     
   1.8089095141446520E-006   2.8227956372072209     
   1.8102427807480243E-006   2.8220037196085777     
   1.8115760473513969E-006   2.8212120241775724     
   1.8129093139547692E-006   2.8204205508518800     
   1.8142425805581416E-006   2.8196292995691885     
   1.8155758471615139E-006   2.8188382702672063     
   1.8169091137648863E-006   2.8180474628836567     
   1.8182423803682586E-006   2.8172568773562836     
   1.8195756469716309E-006   2.8164665136228466     
   1.8209089135750035E-006   2.8156763716211208     
   1.8222421801783758E-006   2.8148864512889022     
   1.8235754467817482E-006   2.8140967525640010     
   1.8249087133851205E-006   2.8133072753842492     
   1.8262419799884929E-006   2.8125180196874933     
   1.8275752465918652E-006   2.8117289854115959     
   1.8289085131952375E-006   2.8109401724944396     
   1.8302417797986101E-006   2.8101515808739221     
   1.8315750464019824E-006   2.8093632104879633     
   1.8329083130053548E-006   2.8085750612744951     
   1.8342415796087271E-006   2.8077871331714697     
   1.8355748462120995E-006   2.8069994261168532     
   1.8369081128154718E-006   2.8062119400486365     
   1.8382413794188441E-006   2.8054246749048191     
   1.8395746460222165E-006   2.8046376306234242     
   1.8409079126255890E-006   2.8038508071424899     
   1.8422411792289614E-006   2.8030642044000715     
   1.8435744458323337E-006   2.8022778223342413     
   1.8449077124357061E-006   2.8014916608830926     
   1.8462409790390784E-006   2.8007057199847316     
   1.8475742456424507E-006   2.7999199995772819     
   1.8489075122458231E-006   2.7991344995988889     
   1.8502407788491956E-006   2.7983492199877107     
   1.8515740454525680E-006   2.7975641606819255     
   1.8529073120559403E-006   2.7967793216197285     
   1.8542405786593127E-006   2.7959947027393310     
   1.8555738452626850E-006   2.7952103039789615     
   1.8569071118660573E-006   2.7944261252768685     
   1.8582403784694297E-006   2.7936421665713151     
   1.8595736450728022E-006   2.7928584278005832     
   1.8609069116761746E-006   2.7920749089029693     
   1.8622401782795469E-006   2.7912916098167906     
   1.8635734448829192E-006   2.7905085304803814     
   1.8649067114862916E-006   2.7897256708320923     
   1.8662399780896639E-006   2.7889430308102887     
   1.8675732446930363E-006   2.7881606103533589     
   1.8689065112964088E-006   2.7873784093997025     
   1.8702397778997812E-006   2.7865964278877411     
   1.8715730445031535E-006   2.7858146657559111     
   1.8729063111065258E-006   2.7850331229426657     
   1.8742395777098982E-006   2.7842517993864786     
   1.8755728443132705E-006   2.7834706950258368     
   1.8769061109166429E-006   2.7826898097992467     
   1.8782393775200152E-006   2.7819091436452323     
   1.8795726441233878E-006   2.7811286965023321     
   1.8809059107267601E-006   2.7803484683091071     
   1.8822391773301324E-006   2.7795684590041296     
   1.8835724439335048E-006   2.7787886685259937     
   1.8849057105368771E-006   2.7780090968133071     
   1.8862389771402495E-006   2.7772297438046980     
   1.8875722437436218E-006   2.7764506094388093     
   1.8889055103469944E-006   2.7756716936543020     
   1.8902387769503667E-006   2.7748929963898550     
   1.8915720435537390E-006   2.7741145175841644     
   1.8929053101571114E-006   2.7733362571759423     
   1.8942385767604837E-006   2.7725582151039188     
   1.8955718433638561E-006   2.7717803913068400     
   1.8969051099672284E-006   2.7710027857234705     
   1.8982383765706010E-006   2.7702253982925935     
   1.8995716431739733E-006   2.7694482289530065     
   1.9009049097773456E-006   2.7686712776435258     
   1.9022381763807180E-006   2.7678945443029819     
   1.9035714429840903E-006   2.7671180288702288     
   1.9049047095874627E-006   2.7663417312841307     
   1.9062379761908350E-006   2.7655656514835738     
   1.9075712427942076E-006   2.7647897894074589     
   1.9089045093975797E-006   2.7640141449947055     
   1.9102377760009522E-006   2.7632387181842484     
   1.9115710426043244E-006   2.7624635089150416     
   1.9129043092076969E-006   2.7616885171260548     
   1.9142375758110695E-006   2.7609137427562747     
   1.9155708424144416E-006   2.7601391857447073     
   1.9169041090178142E-006   2.7593648460303717     
   1.9182373756211863E-006   2.7585907235523086     
   1.9195706422245588E-006   2.7578168182495735     
   1.9209039088279310E-006   2.7570431300612372     
   1.9222371754313035E-006   2.7562696589263922     
   1.9235704420346761E-006   2.7554964047841439     
   1.9249037086380482E-006   2.7547233675736167     
   1.9262369752414208E-006   2.7539505472339507     
   1.9275702418447929E-006   2.7531779437043058     
   1.9289035084481654E-006   2.7524055569238568     
   1.9302367750515376E-006   2.7516333868317968     
   1.9315700416549101E-006   2.7508614333673327     
   1.9329033082582827E-006   2.7500896964696939     
   1.9342365748616548E-006   2.7493181760781220     
   1.9355698414650274E-006   2.7485468721318775     
   1.9369031080683995E-006   2.7477757845702393     
   1.9382363746717720E-006   2.7470049133325012     
   1.9395696412751442E-006   2.7462342583579744     
   1.9409029078785167E-006   2.7454638195859880     
   1.9422361744818893E-006   2.7446935969558885     
   1.9435694410852614E-006   2.7439235904070367     
   1.9449027076886340E-006   2.7431537998788147     
   1.9462359742920061E-006   2.7423842253106181     
   1.9475692408953786E-006   2.7416148666418598     
   1.9489025074987508E-006   2.7408457238119719     
   1.9502357741021233E-006   2.7400767967604009     
   1.9515690407054959E-006   2.7393080854266123     
   1.9529023073088680E-006   2.7385395897500882     
   1.9542355739122406E-006   2.7377713096703276     
   1.9555688405156127E-006   2.7370032451268433     
   1.9569021071189852E-006   2.7362353960591714     
   1.9582353737223574E-006   2.7354677624068593     
   1.9595686403257299E-006   2.7347003441094753     
   1.9609019069291025E-006   2.7339331411066006     
   1.9622351735324746E-006   2.7331661533378373     
   1.9635684401358471E-006   2.7323993807428018     
   1.9649017067392193E-006   2.7316328232611302     
   1.9662349733425918E-006   2.7308664808324705     
   1.9675682399459640E-006   2.7301003533964954     
   1.9689015065493365E-006   2.7293344408928855     
   1.9702347731527091E-006   2.7285687432613464     
   1.9715680397560812E-006   2.7278032604415943     
   1.9729013063594537E-006   2.7270379923733676     
   1.9742345729628259E-006   2.7262729389964164     
   1.9755678395661984E-006   2.7255081002505124     
   1.9769011061695706E-006   2.7247434760754414     
   1.9782343727729431E-006   2.7239790664110073     
   1.9795676393763152E-006   2.7232148711970292     
   1.9809009059796878E-006   2.7224508903733464     
   1.9822341725830603E-006   2.7216871238798110     
   1.9835674391864325E-006   2.7209235716562961     
   1.9849007057898050E-006   2.7201602336426873     
   1.9862339723931772E-006   2.7193971097788912     
   1.9875672389965497E-006   2.7186342000048271     
   1.9889005055999218E-006   2.7178715042604362     
   1.9902337722032944E-006   2.7171090224856718     
   1.9915670388066669E-006   2.7163467546205071     
   1.9929003054100391E-006   2.7155847006049303     
   1.9942335720134116E-006   2.7148228603789484     
   1.9955668386167838E-006   2.7140612338825822     
   1.9969001052201563E-006   2.7132998210558723     
   1.9982333718235284E-006   2.7125386218388750     
   1.9995666384269010E-006   2.7117776361716626     
   2.0008999050302735E-006   2.7110168639943266     
   2.0022331716336457E-006   2.7102563052469728     
   2.0035664382370182E-006   2.7094959598697241     
   2.0048997048403904E-006   2.7087358278027223     
   2.0062329714437629E-006   2.7079759089861231     
   2.0075662380471350E-006   2.7072162033601002     
   2.0088995046505076E-006   2.7064567108648450     
   2.0102327712538801E-006   2.7056974314405666     
   2.0115660378572523E-006   2.7049383650274863     
   2.0128993044606248E-006   2.7041795115658482     
   2.0142325710639970E-006   2.7034208709959069     
   2.0155658376673695E-006   2.7026624432579380     
   2.0168991042707416E-006   2.7019042282922334     
   2.0182323708741142E-006   2.7011462260391008     
   2.0195656374774867E-006   2.7003884364388662     
   2.0208989040808589E-006   2.6996308594318692     
   2.0222321706842314E-006   2.6988734949584683     
   2.0235654372876036E-006   2.6981163429590400     
   2.0248987038909761E-006   2.6973594033739747     
   2.0262319704943482E-006   2.6966026761436814     
   2.0275652370977208E-006   2.6958461612085847     
   2.0288985037010933E-006   2.6950898585091276     
   2.0302317703044655E-006   2.6943337679857682     
   2.0315650369078380E-006   2.6935778895789810     
   2.0328983035112101E-006   2.6928222232292587     
   2.0342315701145827E-006   2.6920667688771096     
   2.0355648367179548E-006   2.6913115264630587     
   2.0368981033213274E-006   2.6905564959276509     
   2.0382313699246999E-006   2.6898016772114408     
   2.0395646365280721E-006   2.6890470702550058     
   2.0408979031314446E-006   2.6882926749989382     
   2.0422311697348167E-006   2.6875384913838478     
   2.0435644363381893E-006   2.6867845193503572     
   2.0448977029415614E-006   2.6860307588391104     
   2.0462309695449340E-006   2.6852772097907662     
   2.0475642361483065E-006   2.6845238721459994     
   2.0488975027516787E-006   2.6837707458455013     
   2.0502307693550512E-006   2.6830178308299821     
   2.0515640359584233E-006   2.6822651270401661     
   2.0528973025617959E-006   2.6815126344167952     
   2.0542305691651680E-006   2.6807603529006285     
   2.0555638357685406E-006   2.6800082824324418     
   2.0568971023719131E-006   2.6792564229530247     
   2.0582303689752853E-006   2.6785047744031876     
   2.0595636355786578E-006   2.6777533367237552     
   2.0608969021820299E-006   2.6770021098555685     
   2.0622301687854025E-006   2.6762510937394848     
   2.0635634353887746E-006   2.6755002883163810     
   2.0648967019921472E-006   2.6747496935271466     
   2.0662299685955193E-006   2.6739993093126908     
   2.0675632351988919E-006   2.6732491356139385     
   2.0688965018022644E-006   2.6724991723718290     
   2.0702297684056365E-006   2.6717494195273210     
   2.0715630350090091E-006   2.6709998770213894     
   2.0728963016123812E-006   2.6702505447950240     
   2.0742295682157538E-006   2.6695014227892324     
   2.0755628348191259E-006   2.6687525109450378     
   2.0768961014224985E-006   2.6680038092034835     
   2.0782293680258710E-006   2.6672553175056231     
   2.0795626346292431E-006   2.6665070357925309     
   2.0808959012326157E-006   2.6657589640052985     
   2.0822291678359878E-006   2.6650111020850309     
   2.0835624344393604E-006   2.6642634499728524     
   2.0848957010427325E-006   2.6635160076099016     
   2.0862289676461051E-006   2.6627687749373359     
   2.0875622342494776E-006   2.6620217518963250     
   2.0888955008528497E-006   2.6612749384280630     
   2.0902287674562223E-006   2.6605283344737511     
   2.0915620340595944E-006   2.6597819399746125     
   2.0928953006629670E-006   2.6590357548718875     
   2.0942285672663391E-006   2.6582897791068305     
   2.0955618338697117E-006   2.6575440126207104     
   2.0968951004730842E-006   2.6567984553548190     
   2.0982283670764563E-006   2.6560531072504610     
   2.0995616336798289E-006   2.6553079682489544     
   2.1008949002832010E-006   2.6545630382916379     
   2.1022281668865736E-006   2.6538183173198653     
   2.1035614334899457E-006   2.6530738052750085     
   2.1048947000933183E-006   2.6523295020984512     
   2.1062279666966908E-006   2.6515854077315999     
   2.1075612333000629E-006   2.6508415221158734     
   2.1088944999034355E-006   2.6500978451927062     
   2.1102277665068076E-006   2.6493543769035526     
   2.1115610331101802E-006   2.6486111171898825     
   2.1128942997135523E-006   2.6478680659931788     
   2.1142275663169249E-006   2.6471252232549447     
   2.1155608329202974E-006   2.6463825889166985     
   2.1168940995236695E-006   2.6456401629199742     
   2.1182273661270421E-006   2.6448979452063233     
   2.1195606327304142E-006   2.6441559357173148     
   2.1208938993337868E-006   2.6434141343945283     
   2.1222271659371589E-006   2.6426725411795684     
   2.1235604325405315E-006   2.6419311560140506     
   2.1248936991439040E-006   2.6411899788396060     
   2.1262269657472761E-006   2.6404490095978854     
   2.1275602323506487E-006   2.6397082482305558     
   2.1288934989540208E-006   2.6389676946792973     
   2.1302267655573934E-006   2.6382273488858088     
   2.1315600321607655E-006   2.6374872107918068     
   2.1328932987641381E-006   2.6367472803390188     
   2.1342265653675106E-006   2.6360075574691963     
   2.1355598319708827E-006   2.6352680421241010     
   2.1368930985742553E-006   2.6345287342455119     
   2.1382263651776274E-006   2.6337896337752293     
   2.1395596317810000E-006   2.6330507406550638     
   2.1408928983843721E-006   2.6323120548268442     
   2.1422261649877446E-006   2.6315735762324164     
   2.1435594315911168E-006   2.6308353048136435     
   2.1448926981944893E-006   2.6300972405124026     
   2.1462259647978619E-006   2.6293593832705864     
   2.1475592314012340E-006   2.6286217330301080     
   2.1488924980046066E-006   2.6278842897328945     
   2.1502257646079787E-006   2.6271470533208885     
   2.1515590312113512E-006   2.6264100237360495     
   2.1528922978147234E-006   2.6256732009203523     
   2.1542255644180959E-006   2.6249365848157922     
   2.1555588310214685E-006   2.6242001753643747     
   2.1568920976248406E-006   2.6234639725081257     
   2.1582253642282132E-006   2.6227279761890863     
   2.1595586308315853E-006   2.6219921863493134     
   2.1608918974349578E-006   2.6212566029308806     
   2.1622251640383300E-006   2.6205212258758785     
   2.1635584306417025E-006   2.6197860551264118     
   2.1648916972450751E-006   2.6190510906246027     
   2.1662249638484472E-006   2.6183163323125909     
   2.1675582304518198E-006   2.6175817801325287     
   2.1688914970551919E-006   2.6168474340265901     
   2.1702247636585644E-006   2.6161132939369613     
   2.1715580302619366E-006   2.6153793598058455     
   2.1728912968653091E-006   2.6146456315754616     
   2.1742245634686817E-006   2.6139121091880462     
   2.1755578300720538E-006   2.6131787925858503     
   2.1768910966754264E-006   2.6124456817111437     
   2.1782243632787985E-006   2.6117127765062103     
   2.1795576298821710E-006   2.6109800769133495     
   2.1808908964855432E-006   2.6102475828748792     
   2.1822241630889157E-006   2.6095152943331321     
   2.1835574296922883E-006   2.6087832112304579     
   2.1848906962956604E-006   2.6080513335092208     
   2.1862239628990330E-006   2.6073196611118030     
   2.1875572295024051E-006   2.6065881939806026     
   2.1888904961057776E-006   2.6058569320580323     
   2.1902237627091498E-006   2.6051258752865230     
   2.1915570293125223E-006   2.6043950236085203     
   2.1928902959158949E-006   2.6036643769664867     
   2.1942235625192670E-006   2.6029339353029011     
   2.1955568291226396E-006   2.6022036985602566     
   2.1968900957260117E-006   2.6014736666810641     
   2.1982233623293842E-006   2.6007438396078526     
   2.1995566289327564E-006   2.6000142172831633     
   2.2008898955361289E-006   2.5992847996495554     
   2.2022231621395015E-006   2.5985555866496037     
   2.2035564287428736E-006   2.5978265782259009     
   2.2048896953462462E-006   2.5970977743210524     
   2.2062229619496183E-006   2.5963691748776840     
   2.2075562285529908E-006   2.5956407798384329     
   2.2088894951563630E-006   2.5949125891459568     
   2.2102227617597355E-006   2.5941846027429256     
   2.2115560283631081E-006   2.5934568205720279     
   2.2128892949664802E-006   2.5927292425759685     
   2.2142225615698528E-006   2.5920018686974666     
   2.2155558281732249E-006   2.5912746988792588     
   2.2168890947765974E-006   2.5905477330640956     
   2.2182223613799696E-006   2.5898209711947477     
   2.2195556279833421E-006   2.5890944132139970     
   2.2208888945867142E-006   2.5883680590646456     
   2.2222221611900868E-006   2.5876419086895095     
   2.2235554277934594E-006   2.5869159620314197     
   2.2248886943968315E-006   2.5861902190332251     
   2.2262219610002040E-006   2.5854646796377918     
   2.2275552276035762E-006   2.5847393437879989     
   2.2288884942069487E-006   2.5840142114267435     
   2.2302217608103208E-006   2.5832892824969380     
   2.2315550274136934E-006   2.5825645569415090     
   2.2328882940170660E-006   2.5818400347034052     
   2.2342215606204381E-006   2.5811157157255833     
   2.2355548272238106E-006   2.5803915999510214     
   2.2368880938271828E-006   2.5796676873227127     
   2.2382213604305553E-006   2.5789439777836645     
   2.2395546270339274E-006   2.5782204712769019     
   2.2408878936373000E-006   2.5774971677454657     
   2.2422211602406725E-006   2.5767740671324120     
   2.2435544268440447E-006   2.5760511693808139     
   2.2448876934474172E-006   2.5753284744337583     
   2.2462209600507894E-006   2.5746059822343530     
   2.2475542266541619E-006   2.5738836927257145     
   2.2488874932575340E-006   2.5731616058509816     
   2.2502207598609066E-006   2.5724397215533066     
   2.2515540264642791E-006   2.5717180397758543     
   2.2528872930676513E-006   2.5709965604618135     
   2.2542205596710238E-006   2.5702752835543818     
   2.2555538262743960E-006   2.5695542089967756     
   2.2568870928777685E-006   2.5688333367322276     
   2.2582203594811406E-006   2.5681126667039855     
   2.2595536260845132E-006   2.5673921988553112     
   2.2608868926878857E-006   2.5666719331294883     
   2.2622201592912579E-006   2.5659518694698091     
   2.2635534258946304E-006   2.5652320078195867     
   2.2648866924980026E-006   2.5645123481221486     
   2.2662199591013751E-006   2.5637928903208369     
   2.2675532257047472E-006   2.5630736343590126     
   2.2688864923081198E-006   2.5623545801800502     
   2.2702197589114923E-006   2.5616357277273396     
   2.2715530255148645E-006   2.5609170769442899     
   2.2728862921182370E-006   2.5601986277743216     
   2.2742195587216092E-006   2.5594803801608759     
   2.2755528253249817E-006   2.5587623340474059     
   2.2768860919283538E-006   2.5580444893773819     
   2.2782193585317264E-006   2.5573268460942895     
   2.2795526251350989E-006   2.5566094041416316     
   2.2808858917384711E-006   2.5558921634629277     
   2.2822191583418436E-006   2.5551751240017104     
   2.2835524249452158E-006   2.5544582857015290     
   2.2848856915485883E-006   2.5537416485059476     
   2.2862189581519604E-006   2.5530252123585506     
   2.2875522247553330E-006   2.5523089772029337     
   2.2888854913587055E-006   2.5515929429827087     
   2.2902187579620777E-006   2.5508771096415073     
   2.2915520245654502E-006   2.5501614771229710     
   2.2928852911688224E-006   2.5494460453707615     
   2.2942185577721949E-006   2.5487308143285565     
   2.2955518243755670E-006   2.5480157839400470     
   2.2968850909789396E-006   2.5473009541489389     
   2.2982183575823121E-006   2.5465863248989575     
   2.2995516241856843E-006   2.5458718961338431     
   2.3008848907890568E-006   2.5451576677973500     
   2.3022181573924290E-006   2.5444436398332488     
   2.3035514239958015E-006   2.5437298121853265     
   2.3048846905991736E-006   2.5430161847973851     
   2.3062179572025462E-006   2.5423027576132444     
   2.3075512238059183E-006   2.5415895305767382     
   2.3088844904092909E-006   2.5408765036317140     
   2.3102177570126634E-006   2.5401636767220395     
   2.3115510236160355E-006   2.5394510497915963     
   2.3128842902194081E-006   2.5387386227842814     
   2.3142175568227802E-006   2.5380263956440041     
   2.3155508234261528E-006   2.5373143683146986     
   2.3168840900295249E-006   2.5366025407403039     
   2.3182173566328975E-006   2.5358909128647840     
   2.3195506232362700E-006   2.5351794846321121     
   2.3208838898396421E-006   2.5344682559862810     
   2.3222171564430147E-006   2.5337572268712965     
   2.3235504230463868E-006   2.5330463972311832     
   2.3248836896497594E-006   2.5323357670099771     
   2.3262169562531315E-006   2.5316253361517349     
   2.3275502228565041E-006   2.5309151046005267     
   2.3288834894598766E-006   2.5302050723004355     
   2.3302167560632487E-006   2.5294952391955654     
   2.3315500226666213E-006   2.5287856052300310     
   2.3328832892699934E-006   2.5280761703479673     
   2.3342165558733660E-006   2.5273669344935215     
   2.3355498224767381E-006   2.5266578976108565     
   2.3368830890801107E-006   2.5259490596441538     
   2.3382163556834832E-006   2.5252404205376084     
   2.3395496222868553E-006   2.5245319802354307     
   2.3408828888902279E-006   2.5238237386818474     
   2.3422161554936000E-006   2.5231156958211005     
   2.3435494220969726E-006   2.5224078515974502     
   2.3448826887003447E-006   2.5217002059551672     
   2.3462159553037173E-006   2.5209927588385419     
   2.3475492219070898E-006   2.5202855101918784     
   2.3488824885104619E-006   2.5195784599594986     
   2.3502157551138345E-006   2.5188716080857372     
   2.3515490217172066E-006   2.5181649545149476     
   2.3528822883205792E-006   2.5174584991914957     
   2.3542155549239513E-006   2.5167522420597654     
   2.3555488215273239E-006   2.5160461830641534     
   2.3568820881306964E-006   2.5153403221490747     
   2.3582153547340685E-006   2.5146346592589603     
   2.3595486213374411E-006   2.5139291943382545     
   2.3608818879408132E-006   2.5132239273314179     
   2.3622151545441858E-006   2.5125188581829279     
   2.3635484211475579E-006   2.5118139868372751     
   2.3648816877509305E-006   2.5111093132389684     
   2.3662149543543030E-006   2.5104048373325312     
   2.3675482209576751E-006   2.5097005590625008     
   2.3688814875610477E-006   2.5089964783734326     
   2.3702147541644198E-006   2.5082925952098951     
   2.3715480207677924E-006   2.5075889095164752     
   2.3728812873711645E-006   2.5068854212377758     
   2.3742145539745371E-006   2.5061821303184093     
   2.3755478205779096E-006   2.5054790367030098     
   2.3768810871812817E-006   2.5047761403362241     
   2.3782143537846543E-006   2.5040734411627170     
   2.3795476203880264E-006   2.5033709391271648     
   2.3808808869913990E-006   2.5026686341742646     
   2.3822141535947711E-006   2.5019665262487227     
   2.3835474201981437E-006   2.5012646152952658     
   2.3848806868015158E-006   2.5005629012586352     
   2.3862139534048883E-006   2.4998613840835855     
   2.3875472200082609E-006   2.4991600637148910     
   2.3888804866116330E-006   2.4984589400973376     
   2.3902137532150056E-006   2.4977580131757260     
   2.3915470198183777E-006   2.4970572828948767     
   2.3928802864217503E-006   2.4963567491996237     
   2.3942135530251224E-006   2.4956564120348133     
   2.3955468196284949E-006   2.4949562713453131     
   2.3968800862318675E-006   2.4942563270760014     
   2.3982133528352396E-006   2.4935565791717735     
   2.3995466194386122E-006   2.4928570275775428     
   2.4008798860419843E-006   2.4921576722382337     
   2.4022131526453569E-006   2.4914585130987872     
   2.4035464192487290E-006   2.4907595501041637     
   2.4048796858521015E-006   2.4900607831993331     
   2.4062129524554741E-006   2.4893622123292842     
   2.4075462190588462E-006   2.4886638374390229     
   2.4088794856622188E-006   2.4879656584735650     
   2.4102127522655909E-006   2.4872676753779461     
   2.4115460188689635E-006   2.4865698880972169     
   2.4128792854723356E-006   2.4858722965764426     
   2.4142125520757081E-006   2.4851749007607027     
   2.4155458186790807E-006   2.4844777005950958     
   2.4168790852824528E-006   2.4837806960247297     
   2.4182123518858254E-006   2.4830838869947360     
   2.4195456184891975E-006   2.4823872734502537     
   2.4208788850925700E-006   2.4816908553364416     
   2.4222121516959422E-006   2.4809946325984713     
   2.4235454182993147E-006   2.4802986051815346     
   2.4248786849026873E-006   2.4796027730308334     
   2.4262119515060594E-006   2.4789071360915860     
   2.4275452181094320E-006   2.4782116943090284     
   2.4288784847128041E-006   2.4775164476284095     
   2.4302117513161766E-006   2.4768213959949965     
   2.4315450179195488E-006   2.4761265393540679     
   2.4328782845229213E-006   2.4754318776509225     
   2.4342115511262939E-006   2.4747374108308677     
   2.4355448177296660E-006   2.4740431388392352     
   2.4368780843330386E-006   2.4733490616213625     
   2.4382113509364107E-006   2.4726551791226097     
   2.4395446175397832E-006   2.4719614912883481     
   2.4408778841431554E-006   2.4712679980639676     
   2.4422111507465279E-006   2.4705746993948701     
   2.4435444173499005E-006   2.4698815952264748     
   2.4448776839532726E-006   2.4691886855042142     
   2.4462109505566452E-006   2.4684959701735405     
   2.4475442171600173E-006   2.4678034491799163     
   2.4488774837633898E-006   2.4671111224688214     
   2.4502107503667620E-006   2.4664189899857525     
   2.4515440169701345E-006   2.4657270516762195     
   2.4528772835735071E-006   2.4650353074857465     
   2.4542105501768792E-006   2.4643437573598779     
   2.4555438167802518E-006   2.4636524012441674     
   2.4568770833836239E-006   2.4629612390841880     
   2.4582103499869964E-006   2.4622702708255249     
   2.4595436165903686E-006   2.4615794964137820     
   2.4608768831937411E-006   2.4608889157945755     
   2.4622101497971133E-006   2.4601985289135411     
   2.4635434164004858E-006   2.4595083357163214     
   2.4648766830038584E-006   2.4588183361485854     
   2.4662099496072305E-006   2.4581285301560083     
   2.4675432162106030E-006   2.4574389176842817     
   2.4688764828139752E-006   2.4567494986791192     
   2.4702097494173477E-006   2.4560602730862420     
   2.4715430160207199E-006   2.4553712408513908     
   2.4728762826240924E-006   2.4546824019203188     
   2.4742095492274650E-006   2.4539937562387975     
   2.4755428158308371E-006   2.4533053037526100     
   2.4768760824342096E-006   2.4526170444075581     
   2.4782093490375818E-006   2.4519289781494567     
   2.4795426156409543E-006   2.4512411049241378     
   2.4808758822443265E-006   2.4505534246774436     
   2.4822091488476990E-006   2.4498659373552392     
   2.4835424154510716E-006   2.4491786429033979     
   2.4848756820544437E-006   2.4484915412678125     
   2.4862089486578162E-006   2.4478046323943885     
   2.4875422152611884E-006   2.4471179162290495     
   2.4888754818645609E-006   2.4464313927177317     
   2.4902087484679330E-006   2.4457450618063854     
   2.4915420150713056E-006   2.4450589234409805     
   2.4928752816746782E-006   2.4443729775674981     
   2.4942085482780503E-006   2.4436872241319367     
   2.4955418148814228E-006   2.4430016630803069     
   2.4968750814847950E-006   2.4423162943586387     
   2.4982083480881675E-006   2.4416311179129728     
   2.4995416146915396E-006   2.4409461336893701     
   2.5008748812949122E-006   2.4402613416339025     
   2.5022081478982848E-006   2.4395767416926577     
   2.5035414145016569E-006   2.4388923338117414     
   2.5048746811050294E-006   2.4382081179372697     
   2.5062079477084016E-006   2.4375240940153780     
   2.5075412143117741E-006   2.4368402619922160     
   2.5088744809151462E-006   2.4361566218139448     
   2.5102077475185188E-006   2.4354731734267445     
   2.5115410141218914E-006   2.4347899167768121     
   2.5128742807252635E-006   2.4341068518103528     
   2.5142075473286360E-006   2.4334239784735945     
   2.5155408139320082E-006   2.4327412967127735     
   2.5168740805353807E-006   2.4320588064741466     
   2.5182073471387528E-006   2.4313765077039817     
   2.5195406137421254E-006   2.4306944003485653     
   2.5208738803454979E-006   2.4300124843541964     
   2.5222071469488701E-006   2.4293307596671898     
   2.5235404135522426E-006   2.4286492262338757     
   2.5248736801556148E-006   2.4279678840005978     
   2.5262069467589873E-006   2.4272867329137178     
   2.5275402133623594E-006   2.4266057729196087     
   2.5288734799657320E-006   2.4259250039646632     
   2.5302067465691045E-006   2.4252444259952837     
   2.5315400131724767E-006   2.4245640389578926     
   2.5328732797758492E-006   2.4238838427989249     
   2.5342065463792214E-006   2.4232038374648290     
   2.5355398129825939E-006   2.4225240229020724     
   2.5368730795859660E-006   2.4218443990571337     
   2.5382063461893386E-006   2.4211649658765082     
   2.5395396127927111E-006   2.4204857233067072     
   2.5408728793960833E-006   2.4198066712942552     
   2.5422061459994558E-006   2.4191278097856932     
   2.5435394126028280E-006   2.4184491387275759     
   2.5448726792062005E-006   2.4177706580664746     
   2.5462059458095726E-006   2.4170923677489737     
   2.5475392124129452E-006   2.4164142677216729     
   2.5488724790163173E-006   2.4157363579311890     
   2.5502057456196899E-006   2.4150586383241501     
   2.5515390122230624E-006   2.4143811088472020     
   2.5528722788264346E-006   2.4137037694470078     
   2.5542055454298071E-006   2.4130266200702399     
   2.5555388120331792E-006   2.4123496606635872     
   2.5568720786365518E-006   2.4116728911737573     
   2.5582053452399239E-006   2.4109963115474700     
   2.5595386118432965E-006   2.4103199217314595     
   2.5608718784466690E-006   2.4096437216724751     
   2.5622051450500412E-006   2.4089677113172825     
   2.5635384116534137E-006   2.4082918906126607     
   2.5648716782567858E-006   2.4076162595054056     
   2.5662049448601584E-006   2.4069408179423259     
   2.5675382114635305E-006   2.4062655658702456     
   2.5688714780669031E-006   2.4055905032360059     
   2.5702047446702756E-006   2.4049156299864598     
   2.5715380112736478E-006   2.4042409460684762     
   2.5728712778770203E-006   2.4035664514289419     
   2.5742045444803924E-006   2.4028921460147523     
   2.5755378110837650E-006   2.4022180297728237     
   2.5768710776871371E-006   2.4015441026500852     
   2.5782043442905097E-006   2.4008703645934792     
   2.5795376108938822E-006   2.4001968155499647     
   2.5808708774972544E-006   2.3995234554665172     
   2.5822041441006269E-006   2.3988502842901229     
   2.5835374107039990E-006   2.3981773019677832     
   2.5848706773073716E-006   2.3975045084465227     
   2.5862039439107437E-006   2.3968319036733674     
   2.5875372105141163E-006   2.3961594875953693     
   2.5888704771174888E-006   2.3954872601595909     
   2.5902037437208609E-006   2.3948152213131078     
   2.5915370103242335E-006   2.3941433710030133     
   2.5928702769276056E-006   2.3934717091764139     
   2.5942035435309782E-006   2.3928002357804354     
   2.5955368101343503E-006   2.3921289507622099     
   2.5968700767377229E-006   2.3914578540688924     
   2.5982033433410954E-006   2.3907869456476485     
   2.5995366099444675E-006   2.3901162254456585     
   2.6008698765478401E-006   2.3894456934101203     
   2.6022031431512122E-006   2.3887753494882444     
   2.6035364097545848E-006   2.3881051936272555     
   2.6048696763579569E-006   2.3874352257743978     
   2.6062029429613295E-006   2.3867654458769221     
   2.6075362095647020E-006   2.3860958538821011     
   2.6088694761680741E-006   2.3854264497372206     
   2.6102027427714467E-006   2.3847572333895788     
   2.6115360093748188E-006   2.3840882047864915     
   2.6128692759781914E-006   2.3834193638752876     
   2.6142025425815635E-006   2.3827507106033110     
   2.6155358091849361E-006   2.3820822449179206     
   2.6168690757883086E-006   2.3814139667664911     
   2.6182023423916807E-006   2.3807458760964106     
   2.6195356089950533E-006   2.3800779728550818     
   2.6208688755984254E-006   2.3794102569899231     
   2.6222021422017980E-006   2.3787427284483673     
   2.6235354088051701E-006   2.3780753871778622     
   2.6248686754085427E-006   2.3774082331258701     
   2.6262019420119148E-006   2.3767412662398670     
   2.6275352086152873E-006   2.3760744864673438     
   2.6288684752186599E-006   2.3754078937558107     
   2.6302017418220320E-006   2.3747414880527855     
   2.6315350084254046E-006   2.3740752693058043     
   2.6328682750287767E-006   2.3734092374624201     
   2.6342015416321493E-006   2.3727433924701962     
   2.6355348082355214E-006   2.3720777342767141     
   2.6368680748388939E-006   2.3714122628295669     
   2.6382013414422665E-006   2.3707469780763635     
   2.6395346080456386E-006   2.3700818799647303     
   2.6408678746490112E-006   2.3694169684423043     
   2.6422011412523833E-006   2.3687522434567425     
   2.6435344078557559E-006   2.3680877049557090     
   2.6448676744591280E-006   2.3674233528868882     
   2.6462009410625005E-006   2.3667591871979785     
   2.6475342076658731E-006   2.3660952078366901     
   2.6488674742692452E-006   2.3654314147507525     
   2.6502007408726178E-006   2.3647678078879042     
   2.6515340074759899E-006   2.3641043871959049     
   2.6528672740793625E-006   2.3634411526225234     
   2.6542005406827346E-006   2.3627781041155456     
   2.6555338072861071E-006   2.3621152416227726     
   2.6568670738894797E-006   2.3614525650920171     
   2.6582003404928518E-006   2.3607900744711108     
   2.6595336070962244E-006   2.3601277697078973     
   2.6608668736995965E-006   2.3594656507502356     
   2.6622001403029691E-006   2.3588037175459973     
   2.6635334069063412E-006   2.3581419700430719     
   2.6648666735097137E-006   2.3574804081893626     
   2.6661999401130863E-006   2.3568190319327846     
   2.6675332067164584E-006   2.3561578412212731     
   2.6688664733198310E-006   2.3554968360027710     
   2.6701997399232031E-006   2.3548360162252409     
   2.6715330065265757E-006   2.3541753818366584     
   2.6728662731299478E-006   2.3535149327850133     
   2.6741995397333203E-006   2.3528546690183125     
   2.6755328063366929E-006   2.3521945904845722     
   2.6768660729400650E-006   2.3515346971318292     
   2.6781993395434376E-006   2.3508749889081302     
   2.6795326061468097E-006   2.3502154657615408     
   2.6808658727501823E-006   2.3495561276401355     
   2.6821991393535544E-006   2.3488969744920087     
   2.6835324059569269E-006   2.3482380062652677     
   2.6848656725602995E-006   2.3475792229080321     
   2.6861989391636716E-006   2.3469206243684400     
   2.6875322057670442E-006   2.3462622105946385     
   2.6888654723704163E-006   2.3456039815347971     
   2.6901987389737889E-006   2.3449459371370924     
   2.6915320055771610E-006   2.3442880773497201     
   2.6928652721805335E-006   2.3436304021208878     
   2.6941985387839061E-006   2.3429729113988196     
   2.6955318053872782E-006   2.3423156051317524     
   2.6968650719906508E-006   2.3416584832679392     
   2.6981983385940229E-006   2.3410015457556472     
   2.6995316051973954E-006   2.3403447925431560     
   2.7008648718007676E-006   2.3396882235787619     
   2.7021981384041401E-006   2.3390318388107776     
   2.7035314050075123E-006   2.3383756381875256     
   2.7048646716108848E-006   2.3377196216573450     
   2.7061979382142574E-006   2.3370637891685897     
   2.7075312048176295E-006   2.3364081406696311     
   2.7088644714210020E-006   2.3357526761088474     
   2.7101977380243742E-006   2.3350973954346399     
   2.7115310046277467E-006   2.3344422985954170     
   2.7128642712311189E-006   2.3337873855396070     
   2.7141975378344914E-006   2.3331326562156494     
   2.7155308044378640E-006   2.3324781105720005     
   2.7168640710412361E-006   2.3318237485571283     
   2.7181973376446086E-006   2.3311695701195192     
   2.7195306042479808E-006   2.3305155752076705     
   2.7208638708513533E-006   2.3298617637700931     
   2.7221971374547255E-006   2.3292081357553185     
   2.7235304040580980E-006   2.3285546911118860     
   2.7248636706614706E-006   2.3279014297883509     
   2.7261969372648427E-006   2.3272483517332883     
   2.7275302038682152E-006   2.3265954568952782     
   2.7288634704715874E-006   2.3259427452229233     
   2.7301967370749599E-006   2.3252902166648353     
   2.7315300036783321E-006   2.3246378711696454     
   2.7328632702817046E-006   2.3239857086859956     
   2.7341965368850772E-006   2.3233337291625418     
   2.7355298034884493E-006   2.3226819325479551     
   2.7368630700918218E-006   2.3220303187909246     
   2.7381963366951940E-006   2.3213788878401478     
   2.7395296032985665E-006   2.3207276396443421     
   2.7408628699019387E-006   2.3200765741522340     
   2.7421961365053112E-006   2.3194256913125688     
   2.7435294031086838E-006   2.3187749910741045     
   2.7448626697120559E-006   2.3181244733856126     
   2.7461959363154284E-006   2.3174741381958799     
   2.7475292029188006E-006   2.3168239854537096     
   2.7488624695221731E-006   2.3161740151079129     
   2.7501957361255453E-006   2.3155242271073235     
   2.7515290027289178E-006   2.3148746214007843     
   2.7528622693322904E-006   2.3142251979371538     
   2.7541955359356625E-006   2.3135759566653040     
   2.7555288025390350E-006   2.3129268975341235     
   2.7568620691424072E-006   2.3122780204925122     
   2.7581953357457797E-006   2.3116293254893883     
   2.7595286023491519E-006   2.3109808124736801     
   2.7608618689525244E-006   2.3103324813943322     
   2.7621951355558970E-006   2.3096843322003053     
   2.7635284021592691E-006   2.3090363648405705     
   2.7648616687626416E-006   2.3083885792641157     
   2.7661949353660138E-006   2.3077409754199434     
   2.7675282019693863E-006   2.3070935532570696     
   2.7688614685727584E-006   2.3064463127245256     
   2.7701947351761310E-006   2.3057992537713532     
   2.7715280017795036E-006   2.3051523763466144     
   2.7728612683828757E-006   2.3045056803993815     
   2.7741945349862482E-006   2.3038591658787411     
   2.7755278015896204E-006   2.3032128327337977     
   2.7768610681929929E-006   2.3025666809136633     
   2.7781943347963650E-006   2.3019207103674719     
   2.7795276013997376E-006   2.3012749210443690     
   2.7808608680031102E-006   2.3006293128935091     
   2.7821941346064823E-006   2.2999838858640693     
   2.7835274012098548E-006   2.2993386399052351     
   2.7848606678132270E-006   2.2986935749662090     
   2.7861939344165995E-006   2.2980486909962066     
   2.7875272010199716E-006   2.2974039879444597     
   2.7888604676233442E-006   2.2967594657602097     
   2.7901937342267163E-006   2.2961151243927196     
   2.7915270008300889E-006   2.2954709637912583     
   2.7928602674334614E-006   2.2948269839051143     
   2.7941935340368336E-006   2.2941831846835909     
   2.7955268006402061E-006   2.2935395660760012     
   2.7968600672435782E-006   2.2928961280316762     
   2.7981933338469508E-006   2.2922528704999601     
   2.7995266004503229E-006   2.2916097934302111     
   2.8008598670536955E-006   2.2909668967718013     
   2.8021931336570680E-006   2.2903241804741166     
   2.8035264002604402E-006   2.2896816444865609     
   2.8048596668638127E-006   2.2890392887585471     
   2.8061929334671848E-006   2.2883971132395038     
   2.8075262000705574E-006   2.2877551178788762     
   2.8088594666739295E-006   2.2871133026261194     
   2.8101927332773021E-006   2.2864716674307095     
   2.8115259998806746E-006   2.2858302122421286     
   2.8128592664840468E-006   2.2851889370098788     
   2.8141925330874193E-006   2.2845478416834735     
   2.8155257996907914E-006   2.2839069262124423     
   2.8168590662941640E-006   2.2832661905463261     
   2.8181923328975361E-006   2.2826256346346852     
   2.8195255995009087E-006   2.2819852584270852     
   2.8208588661042812E-006   2.2813450618731164     
   2.8221921327076534E-006   2.2807050449223754     
   2.8235253993110259E-006   2.2800652075244754     
   2.8248586659143980E-006   2.2794255496290470     
   2.8261919325177706E-006   2.2787860711857277     
   2.8275251991211427E-006   2.2781467721441744     
   2.8288584657245153E-006   2.2775076524540605     
   2.8301917323278878E-006   2.2768687120650655     
   2.8315249989312600E-006   2.2762299509268904     
   2.8328582655346325E-006   2.2755913689892462     
   2.8341915321380046E-006   2.2749529662018597     
   2.8355247987413772E-006   2.2743147425144703     
   2.8368580653447493E-006   2.2736766978768341     
   2.8381913319481219E-006   2.2730388322387207     
   2.8395245985514944E-006   2.2724011455499098     
   2.8408578651548666E-006   2.2717636377602011     
   2.8421911317582391E-006   2.2711263088194027     
   2.8435243983616112E-006   2.2704891586773441     
   2.8448576649649838E-006   2.2698521872838597     
   2.8461909315683559E-006   2.2692153945888052     
   2.8475241981717285E-006   2.2685787805420476     
   2.8488574647751010E-006   2.2679423450934673     
   2.8501907313784732E-006   2.2673060881929601     
   2.8515239979818457E-006   2.2666700097904355     
   2.8528572645852178E-006   2.2660341098358177     
   2.8541905311885904E-006   2.2653983882790434     
   2.8555237977919625E-006   2.2647628450700639     
   2.8568570643953351E-006   2.2641274801588454     
   2.8581903309987076E-006   2.2634922934953674     
   2.8595235976020798E-006   2.2628572850296247     
   2.8608568642054523E-006   2.2622224547116230     
   2.8621901308088244E-006   2.2615878024913858     
   2.8635233974121970E-006   2.2609533283189474     
   2.8648566640155691E-006   2.2603190321443578     
   2.8661899306189417E-006   2.2596849139176820     
   2.8675231972223138E-006   2.2590509735889972     
   2.8688564638256863E-006   2.2584172111083927     
   2.8701897304290589E-006   2.2577836264259794     
   2.8715229970324310E-006   2.2571502194918733     
   2.8728562636358036E-006   2.2565169902562099     
   2.8741895302391757E-006   2.2558839386691356     
   2.8755227968425483E-006   2.2552510646808135     
   2.8768560634459204E-006   2.2546183682414185     
   2.8781893300492929E-006   2.2539858493011384     
   2.8795225966526655E-006   2.2533535078101816     
   2.8808558632560376E-006   2.2527213437187630     
   2.8821891298594102E-006   2.2520893569771139     
   2.8835223964627823E-006   2.2514575475354817     
   2.8848556630661549E-006   2.2508259153441235     
   2.8861889296695270E-006   2.2501944603533146     
   2.8875221962728995E-006   2.2495631825133411     
   2.8888554628762721E-006   2.2489320817745071     
   2.8901887294796442E-006   2.2483011580871257     
   2.8915219960830168E-006   2.2476704114015260     
   2.8928552626863889E-006   2.2470398416680513     
   2.8941885292897615E-006   2.2464094488370603     
   2.8955217958931336E-006   2.2457792328589234     
   2.8968550624965061E-006   2.2451491936840249     
   2.8981883290998787E-006   2.2445193312627638     
   2.8995215957032508E-006   2.2438896455455555     
   2.9008548623066234E-006   2.2432601364828213     
   2.9021881289099955E-006   2.2426308040250067     
   2.9035213955133681E-006   2.2420016481225651     
   2.9048546621167402E-006   2.2413726687259650     
   2.9061879287201127E-006   2.2407438657856873     
   2.9075211953234853E-006   2.2401152392522294     
   2.9088544619268574E-006   2.2394867890761008     
   2.9101877285302300E-006   2.2388585152078275     
   2.9115209951336021E-006   2.2382304175979453     
   2.9128542617369747E-006   2.2376024961970065     
   2.9141875283403468E-006   2.2369747509555773     
   2.9155207949437193E-006   2.2363471818242369     
   2.9168540615470919E-006   2.2357197887535785     
   2.9181873281504640E-006   2.2350925716942105     
   2.9195205947538366E-006   2.2344655305967516     
   2.9208538613572087E-006   2.2338386654118376     
   2.9221871279605813E-006   2.2332119760901192     
   2.9235203945639534E-006   2.2325854625822590     
   2.9248536611673259E-006   2.2319591248389301     
   2.9261869277706985E-006   2.2313329628108258     
   2.9275201943740706E-006   2.2307069764486500     
   2.9288534609774432E-006   2.2300811657031190     
   2.9301867275808153E-006   2.2294555305249659     
   2.9315199941841879E-006   2.2288300708649378     
   2.9328532607875600E-006   2.2282047866737904     
   2.9341865273909325E-006   2.2275796779023005     
   2.9355197939943051E-006   2.2269547445012536     
   2.9368530605976772E-006   2.2263299864214514     
   2.9381863272010498E-006   2.2257054036137069     
   2.9395195938044219E-006   2.2250809960288507     
   2.9408528604077945E-006   2.2244567636177237     
   2.9421861270111666E-006   2.2238327063311822     
   2.9435193936145391E-006   2.2232088241200967     
   2.9448526602179113E-006   2.2225851169353508     
   2.9461859268212838E-006   2.2219615847278411     
   2.9475191934246564E-006   2.2213382274484790     
   2.9488524600280285E-006   2.2207150450481898     
   2.9501857266314011E-006   2.2200920374779125     
   2.9515189932347732E-006   2.2194692046885991     
   2.9528522598381457E-006   2.2188465466312164     
   2.9541855264415179E-006   2.2182240632567432     
   2.9555187930448904E-006   2.2176017545161759     
   2.9568520596482630E-006   2.2169796203605179     
   2.9581853262516351E-006   2.2163576607407958     
   2.9595185928550077E-006   2.2157358756080399     
   2.9608518594583798E-006   2.2151142649133022     
   2.9621851260617523E-006   2.2144928286076406     
   2.9635183926651245E-006   2.2138715666421378     
   2.9648516592684970E-006   2.2132504789678777     
   2.9661849258718696E-006   2.2126295655359685     
   2.9675181924752417E-006   2.2120088262975246     
   2.9688514590786143E-006   2.2113882612036790     
   2.9701847256819864E-006   2.2107678702055749     
   2.9715179922853589E-006   2.2101476532543716     
   2.9728512588887311E-006   2.2095276103012420     
   2.9741845254921036E-006   2.2089077412973710     
   2.9755177920954762E-006   2.2082880461939589     
   2.9768510586988483E-006   2.2076685249422181     
   2.9781843253022208E-006   2.2070491774933760     
   2.9795175919055930E-006   2.2064300037986735     
   2.9808508585089655E-006   2.2058110038093650     
   2.9821841251123377E-006   2.2051921774767176     
   2.9835173917157102E-006   2.2045735247520142     
   2.9848506583190828E-006   2.2039550455865489     
   2.9861839249224549E-006   2.2033367399316321     
   2.9875171915258274E-006   2.2027186077385861     
   2.9888504581291996E-006   2.2021006489587478     
   2.9901837247325721E-006   2.2014828635434633     
   2.9915169913359443E-006   2.2008652514441014     
   2.9928502579393168E-006   2.2002478126120364     
   2.9941835245426894E-006   2.1996305469986606     
   2.9955167911460615E-006   2.1990134545553786     
   2.9968500577494340E-006   2.1983965352336066     
   2.9981833243528062E-006   2.1977797889847781     
   2.9995165909561787E-006   2.1971632157603391     
   3.0008498575595509E-006   2.1965468155117480     
   3.0021831241629234E-006   2.1959305881904760     
   3.0035163907662960E-006   2.1953145337480118     
   3.0048496573696681E-006   2.1946986521358540     
   3.0061829239730406E-006   2.1940829433055167     
   3.0075161905764128E-006   2.1934674072085252     
   3.0088494571797853E-006   2.1928520437964236     
   3.0101827237831575E-006   2.1922368530207623     
   3.0115159903865300E-006   2.1916218348331125     
   3.0128492569899026E-006   2.1910069891850537     
   3.0141825235932747E-006   2.1903923160281820     
   3.0155157901966472E-006   2.1897778153141059     
   3.0168490568000194E-006   2.1891634869944472     
   3.0181823234033919E-006   2.1885493310208424     
   3.0195155900067641E-006   2.1879353473449394     
   3.0208488566101366E-006   2.1873215359184024     
   3.0221821232135092E-006   2.1867078966929085     
   3.0235153898168813E-006   2.1860944296201468     
   3.0248486564202538E-006   2.1854811346518197     
   3.0261819230236260E-006   2.1848680117396460     
   3.0275151896269985E-006   2.1842550608353570     
   3.0288484562303707E-006   2.1836422818906951     
   3.0301817228337432E-006   2.1830296748574192     
   3.0315149894371153E-006   2.1824172396872994     
   3.0328482560404879E-006   2.1818049763321232     
   3.0341815226438604E-006   2.1811928847436870     
   3.0355147892472326E-006   2.1805809648738022     
   3.0368480558506051E-006   2.1799692166742952     
   3.0381813224539773E-006   2.1793576400970038     
   3.0395145890573498E-006   2.1787462350937821     
   3.0408478556607219E-006   2.1781350016164951     
   3.0421811222640945E-006   2.1775239396170223     
   3.0435143888674670E-006   2.1769130490472577     
   3.0448476554708392E-006   2.1763023298591060     
   3.0461809220742117E-006   2.1756917820044883     
   3.0475141886775838E-006   2.1750814054353382     
   3.0488474552809564E-006   2.1744712001036008     
   3.0501807218843285E-006   2.1738611659612395     
   3.0515139884877011E-006   2.1732513029602250     
   3.0528472550910736E-006   2.1726416110525468     
   3.0541805216944458E-006   2.1720320901902044     
   3.0555137882978183E-006   2.1714227403252124     
   3.0568470549011904E-006   2.1708135614095996     
   3.0581803215045630E-006   2.1702045533954064     
   3.0595135881079351E-006   2.1695957162346868     
   3.0608468547113077E-006   2.1689870498795107     
   3.0621801213146802E-006   2.1683785542819569     
   3.0635133879180524E-006   2.1677702293941228     
   3.0648466545214249E-006   2.1671620751681164     
   3.0661799211247970E-006   2.1665540915560588     
   3.0675131877281696E-006   2.1659462785100851     
   3.0688464543315417E-006   2.1653386359823457     
   3.0701797209349143E-006   2.1647311639250004     
   3.0715129875382868E-006   2.1641238622902281     
   3.0728462541416590E-006   2.1635167310302146     
   3.0741795207450315E-006   2.1629097700971629     
   3.0755127873484036E-006   2.1623029794432895     
   3.0768460539517762E-006   2.1616963590208247     
   3.0781793205551483E-006   2.1610899087820092     
   3.0795125871585209E-006   2.1604836286790996     
   3.0808458537618934E-006   2.1598775186643651     
   3.0821791203652656E-006   2.1592715786900887     
   3.0835123869686381E-006   2.1586658087085677     
   3.0848456535720102E-006   2.1580602086721101     
   3.0861789201753828E-006   2.1574547785330394     
   3.0875121867787549E-006   2.1568495182436926     
   3.0888454533821275E-006   2.1562444277564179     
   3.0901787199855000E-006   2.1556395070235790     
   3.0915119865888722E-006   2.1550347559975536     
   3.0928452531922447E-006   2.1544301746307304     
   3.0941785197956168E-006   2.1538257628755124     
   3.0955117863989894E-006   2.1532215206843155     
   3.0968450530023615E-006   2.1526174480095714     
   3.0981783196057341E-006   2.1520135448037214     
   3.0995115862091066E-006   2.1514098110192226     
   3.1008448528124788E-006   2.1508062466085471     
   3.1021781194158513E-006   2.1502028515241745     
   3.1035113860192234E-006   2.1495996257186039     
   3.1048446526225960E-006   2.1489965691443436     
   3.1061779192259681E-006   2.1483936817539182     
   3.1075111858293407E-006   2.1477909634998626     
   3.1088444524327128E-006   2.1471884143347277     
   3.1101777190360854E-006   2.1465860342110772     
   3.1115109856394579E-006   2.1459838230814863     
   3.1128442522428300E-006   2.1453817808985449     
   3.1141775188462026E-006   2.1447799076148568     
   3.1155107854495747E-006   2.1441782031830381     
   3.1168440520529473E-006   2.1435766675557186     
   3.1181773186563194E-006   2.1429753006855399     
   3.1195105852596920E-006   2.1423741025251601     
   3.1208438518630645E-006   2.1417730730272462     
   3.1221771184664366E-006   2.1411722121444843     
   3.1235103850698092E-006   2.1405715198295687     
   3.1248436516731813E-006   2.1399709960352080     
   3.1261769182765539E-006   2.1393706407141257     
   3.1275101848799260E-006   2.1387704538190579     
   3.1288434514832986E-006   2.1381704353027535     
   3.1301767180866711E-006   2.1375705851179743     
   3.1315099846900432E-006   2.1369709032174966     
   3.1328432512934158E-006   2.1363713895541077     
   3.1341765178967879E-006   2.1357720440806127     
   3.1355097845001605E-006   2.1351728667498251     
   3.1368430511035326E-006   2.1345738575145727     
   3.1381763177069052E-006   2.1339750163276996     
   3.1395095843102777E-006   2.1333763431420580     
   3.1408428509136498E-006   2.1327778379105196     
   3.1421761175170224E-006   2.1321795005859614     
   3.1435093841203945E-006   2.1315813311212835     
   3.1448426507237671E-006   2.1309833294693883     
   3.1461759173271392E-006   2.1303854955832011     
   3.1475091839305117E-006   2.1297878294156543     
   3.1488424505338843E-006   2.1291903309196978     
   3.1501757171372564E-006   2.1285930000482889     
   3.1515089837406290E-006   2.1279958367544038     
   3.1528422503440011E-006   2.1273988409910283     
   3.1541755169473737E-006   2.1268020127111655     
   3.1555087835507458E-006   2.1262053518678252     
   3.1568420501541183E-006   2.1256088584140365     
   3.1581753167574909E-006   2.1250125323028386     
   3.1595085833608630E-006   2.1244163734872847     
   3.1608418499642356E-006   2.1238203819204413     
   3.1621751165676077E-006   2.1232245575553863     
   3.1635083831709803E-006   2.1226289003452146     
   3.1648416497743524E-006   2.1220334102430307     
   3.1661749163777249E-006   2.1214380872019531     
   3.1675081829810975E-006   2.1208429311751131     
   3.1688414495844696E-006   2.1202479421156584     
   3.1701747161878422E-006   2.1196531199767463     
   3.1715079827912143E-006   2.1190584647115469     
   3.1728412493945869E-006   2.1184639762732465     
   3.1741745159979590E-006   2.1178696546150411     
   3.1755077826013315E-006   2.1172754996901446     
   3.1768410492047041E-006   2.1166815114517767     
   3.1781743158080762E-006   2.1160876898531780     
   3.1795075824114488E-006   2.1154940348475977     
   3.1808408490148209E-006   2.1149005463882982     
   3.1821741156181935E-006   2.1143072244285568     
   3.1835073822215656E-006   2.1137140689216634     
   3.1848406488249381E-006   2.1131210798209201     
   3.1861739154283107E-006   2.1125282570796431     
   3.1875071820316828E-006   2.1119356006511607     
   3.1888404486350554E-006   2.1113431104888147     
   3.1901737152384275E-006   2.1107507865459616     
   3.1915069818418001E-006   2.1101586287759684     
   3.1928402484451722E-006   2.1095666371322168     
   3.1941735150485447E-006   2.1089748115680997     
   3.1955067816519169E-006   2.1083831520370260     
   3.1968400482552894E-006   2.1077916584924150     
   3.1981733148586620E-006   2.1072003308877019     
   3.1995065814620341E-006   2.1066091691763327     
   3.2008398480654067E-006   2.1060181733117664     
   3.2021731146687788E-006   2.1054273432474759     
   3.2035063812721513E-006   2.1048366789369468     
   3.2048396478755235E-006   2.1042461803336776     
   3.2061729144788960E-006   2.1036558473911815     
   3.2075061810822686E-006   2.1030656800629810     
   3.2088394476856407E-006   2.1024756783026164     
   3.2101727142890133E-006   2.1018858420636382     
   3.2115059808923854E-006   2.1012961712996092     
   3.2128392474957579E-006   2.1007066659641080     
   3.2141725140991301E-006   2.1001173260107229     
   3.2155057807025026E-006   2.0995281513930584     
   3.2168390473058752E-006   2.0989391420647290     
   3.2181723139092473E-006   2.0983502979793669     
   3.2195055805126199E-006   2.0977616190906114     
   3.2208388471159920E-006   2.0971731053521174     
   3.2221721137193645E-006   2.0965847567175548     
   3.2235053803227367E-006   2.0959965731406038     
   3.2248386469261092E-006   2.0954085545749579     
   3.2261719135294818E-006   2.0948207009743256     
   3.2275051801328539E-006   2.0942330122924253     
   3.2288384467362265E-006   2.0936454884829909     
   3.2301717133395986E-006   2.0930581294997692     
   3.2315049799429711E-006   2.0924709352965194     
   3.2328382465463433E-006   2.0918839058270118     
   3.2341715131497158E-006   2.0912970410450309     
   3.2355047797530884E-006   2.0907103409043768     
   3.2368380463564605E-006   2.0901238053588602     
   3.2381713129598331E-006   2.0895374343623030     
   3.2395045795632052E-006   2.0889512278685438     
   3.2408378461665777E-006   2.0883651858314307     
   3.2421711127699499E-006   2.0877793082048286     
   3.2435043793733224E-006   2.0871935949426121     
   3.2448376459766950E-006   2.0866080459986693     
   3.2461709125800671E-006   2.0860226613269015     
   3.2475041791834397E-006   2.0854374408812242     
   3.2488374457868118E-006   2.0848523846155644     
   3.2501707123901843E-006   2.0842674924838622     
   3.2515039789935565E-006   2.0836827644400708     
   3.2528372455969290E-006   2.0830982004381564     
   3.2541705122003016E-006   2.0825138004320980     
   3.2555037788036737E-006   2.0819295643758884     
   3.2568370454070462E-006   2.0813454922235310     
   3.2581703120104184E-006   2.0807615839290432     
   3.2595035786137909E-006   2.0801778394464590     
   3.2608368452171631E-006   2.0795942587298182     
   3.2621701118205356E-006   2.0790108417331807     
   3.2635033784239082E-006   2.0784275884106114     
   3.2648366450272803E-006   2.0778444987161961     
   3.2661699116306528E-006   2.0772615726040291     
   3.2675031782340250E-006   2.0766788100282194     
   3.2688364448373975E-006   2.0760962109428860     
   3.2701697114407697E-006   2.0755137753021629     
   3.2715029780441422E-006   2.0749315030601960     
   3.2728362446475143E-006   2.0743493941711479     
   3.2741695112508869E-006   2.0737674485891877     
   3.2755027778542594E-006   2.0731856662685018     
   3.2768360444576316E-006   2.0726040471632894     
   3.2781693110610041E-006   2.0720225912277606     
   3.2795025776643763E-006   2.0714412984161381     
   3.2808358442677488E-006   2.0708601686826591     
   3.2821691108711209E-006   2.0702792019815734     
   3.2835023774744935E-006   2.0696983982671431     
   3.2848356440778660E-006   2.0691177574936437     
   3.2861689106812382E-006   2.0685372796153612     
   3.2875021772846107E-006   2.0679569645866001     
   3.2888354438879829E-006   2.0673768123616685     
   3.2901687104913554E-006   2.0667968228948990     
   3.2915019770947275E-006   2.0662169961406267     
   3.2928352436981001E-006   2.0656373320532038     
   3.2941685103014726E-006   2.0650578305869969     
   3.2955017769048448E-006   2.0644784916963825     
   3.2968350435082173E-006   2.0638993153357501     
   3.2981683101115895E-006   2.0633203014595058     
   3.2995015767149620E-006   2.0627414500220622     
   3.3008348433183341E-006   2.0621627609778495     
   3.3021681099217067E-006   2.0615842342813102     
   3.3035013765250792E-006   2.0610058698868992     
   3.3048346431284514E-006   2.0604276677490811     
   3.3061679097318239E-006   2.0598496278223362     
   3.3075011763351961E-006   2.0592717500611593     
   3.3088344429385686E-006   2.0586940344200535     
   3.3101677095419407E-006   2.0581164808535384     
   3.3115009761453133E-006   2.0575390893161449     
   3.3128342427486858E-006   2.0569618597624162     
   3.3141675093520580E-006   2.0563847921469089     
   3.3155007759554305E-006   2.0558078864241920     
   3.3168340425588027E-006   2.0552311425488488     
   3.3181673091621752E-006   2.0546545604754729     
   3.3195005757655473E-006   2.0540781401586705     
   3.3208338423689199E-006   2.0535018815530650     
   3.3221671089722924E-006   2.0529257846132856     
   3.3235003755756646E-006   2.0523498492939813     
   3.3248336421790371E-006   2.0517740755498082     
   3.3261669087824092E-006   2.0511984633354379     
   3.3275001753857818E-006   2.0506230126055551     
   3.3288334419891539E-006   2.0500477233148553     
   3.3301667085925265E-006   2.0494725954180479     
   3.3314999751958990E-006   2.0488976288698550     
   3.3328332417992712E-006   2.0483228236250111     
   3.3341665084026437E-006   2.0477481796382642     
   3.3354997750060158E-006   2.0471736968643746     
   3.3368330416093884E-006   2.0465993752581122     
   3.3381663082127605E-006   2.0460252147742666     
   3.3394995748161331E-006   2.0454512153676316     
   3.3408328414195056E-006   2.0448773769930209     
   3.3421661080228778E-006   2.0443036996052570     
   3.3434993746262503E-006   2.0437301831591768     
   3.3448326412296224E-006   2.0431568276096272     
   3.3461659078329950E-006   2.0425836329114722     
   3.3474991744363671E-006   2.0420105990195849     
   3.3488324410397397E-006   2.0414377258888510     
   3.3501657076431118E-006   2.0408650134741708     
   3.3514989742464844E-006   2.0402924617304556     
   3.3528322408498569E-006   2.0397200706126322     
   3.3541655074532290E-006   2.0391478400756364     
   3.3554987740566016E-006   2.0385757700744187     
   3.3568320406599737E-006   2.0380038605639412     
   3.3581653072633463E-006   2.0374321114991805     
   3.3594985738667184E-006   2.0368605228351222     
   3.3608318404700910E-006   2.0362890945267691     
   3.3621651070734635E-006   2.0357178265291331     
   3.3634983736768356E-006   2.0351467187972405     
   3.3648316402802082E-006   2.0345757712861312     
   3.3661649068835803E-006   2.0340049839508527     
   3.3674981734869529E-006   2.0334343567464717     
   3.3688314400903250E-006   2.0328638896280631     
   3.3701647066936976E-006   2.0322935825507167     
   3.3714979732970701E-006   2.0317234354695337     
   3.3728312399004422E-006   2.0311534483396270     
   3.3741645065038148E-006   2.0305836211161239     
   3.3754977731071869E-006   2.0300139537541644     
   3.3768310397105595E-006   2.0294444462088999     
   3.3781643063139316E-006   2.0288750984354933     
   3.3794975729173042E-006   2.0283059103891250     
   3.3808308395206767E-006   2.0277368820249810     
   3.3821641061240488E-006   2.0271680132982652     
   3.3834973727274214E-006   2.0265993041641925     
   3.3848306393307935E-006   2.0260307545779894     
   3.3861639059341661E-006   2.0254623644948957     
   3.3874971725375382E-006   2.0248941338701649     
   3.3888304391409108E-006   2.0243260626590596     
   3.3901637057442833E-006   2.0237581508168603     
   3.3914969723476554E-006   2.0231903982988548     
   3.3928302389510280E-006   2.0226228050603461     
   3.3941635055544001E-006   2.0220553710566502     
   3.3954967721577727E-006   2.0214880962430946     
   3.3968300387611448E-006   2.0209209805750179     
   3.3981633053645174E-006   2.0203540240077746     
   3.3994965719678899E-006   2.0197872264967289     
   3.4008298385712620E-006   2.0192205879972591     
   3.4021631051746346E-006   2.0186541084647542     
   3.4034963717780067E-006   2.0180877878546197     
   3.4048296383813793E-006   2.0175216261222677     
   3.4061629049847514E-006   2.0169556232231298     
   3.4074961715881240E-006   2.0163897791126431     
   3.4088294381914965E-006   2.0158240937462599     
   3.4101627047948686E-006   2.0152585670794498     
   3.4114959713982412E-006   2.0146931990676866     
   3.4128292380016133E-006   2.0141279896664614     
   3.4141625046049859E-006   2.0135629388312766     
   3.4154957712083580E-006   2.0129980465176494     
   3.4168290378117306E-006   2.0124333126811065     
   3.4181623044151031E-006   2.0118687372771875     
   3.4194955710184752E-006   2.0113043202614462     
   3.4208288376218478E-006   2.0107400615894475     
   3.4221621042252199E-006   2.0101759612167687     
   3.4234953708285925E-006   2.0096120190989994     
   3.4248286374319646E-006   2.0090482351917434     
   3.4261619040353371E-006   2.0084846094506137     
   3.4274951706387097E-006   2.0079211418312393     
   3.4288284372420818E-006   2.0073578322892609     
   3.4301617038454544E-006   2.0067946807803301     
   3.4314949704488265E-006   2.0062316872601094     
   3.4328282370521991E-006   2.0056688516842804     
   3.4341615036555712E-006   2.0051061740085285     
   3.4354947702589437E-006   2.0045436541885584     
   3.4368280368623159E-006   2.0039812921800846     
   3.4381613034656884E-006   2.0034190879388341     
   3.4394945700690610E-006   2.0028570414205431     
   3.4408278366724331E-006   2.0022951525809671     
   3.4421611032758057E-006   2.0017334213758686     
   3.4434943698791778E-006   2.0011718477610256     
   3.4448276364825503E-006   2.0006104316922269     
   3.4461609030859225E-006   2.0000491731252703     
   3.4474941696892950E-006   1.9994880720159758     
   3.4488274362926676E-006   1.9989271283201639     
   3.4501607028960397E-006   1.9983663419936764     
   3.4514939694994123E-006   1.9978057129923641     
   3.4528272361027844E-006   1.9972452412720896     
   3.4541605027061569E-006   1.9966849267887288     
   3.4554937693095291E-006   1.9961247694981696     
   3.4568270359129016E-006   1.9955647693563132     
   3.4581603025162742E-006   1.9950049263190719     
   3.4594935691196463E-006   1.9944452403423725     
   3.4608268357230189E-006   1.9938857113821493     
   3.4621601023263910E-006   1.9933263393943557     
   3.4634933689297635E-006   1.9927671243349518     
   3.4648266355331357E-006   1.9922080661599140     
   3.4661599021365082E-006   1.9916491648252281     
   3.4674931687398808E-006   1.9910904202868940     
   3.4688264353432529E-006   1.9905318325009240     
   3.4701597019466255E-006   1.9899734014233410     
   3.4714929685499976E-006   1.9894151270101816     
   3.4728262351533701E-006   1.9888570092174951     
   3.4741595017567423E-006   1.9882990480013425     
   3.4754927683601148E-006   1.9877412433177970     
   3.4768260349634874E-006   1.9871835951229453     
   3.4781593015668595E-006   1.9866261033728836     
   3.4794925681702321E-006   1.9860687680237235     
   3.4808258347736042E-006   1.9855115890315880     
   3.4821591013769767E-006   1.9849545663526111     
   3.4834923679803489E-006   1.9843976999429400     
   3.4848256345837214E-006   1.9838409897587357     
   3.4861589011870940E-006   1.9832844357561694     
   3.4874921677904661E-006   1.9827280378914245     
   3.4888254343938387E-006   1.9821717961206979     
   3.4901587009972108E-006   1.9816157104001997     
   3.4914919676005833E-006   1.9810597806861494     
   3.4928252342039555E-006   1.9805040069347806     
   3.4941585008073280E-006   1.9799483891023393     
   3.4954917674107006E-006   1.9793929271450827     
   3.4968250340140727E-006   1.9788376210192831     
   3.4981583006174453E-006   1.9782824706812199     
   3.4994915672208174E-006   1.9777274760871895     
   3.5008248338241899E-006   1.9771726371934990     
   3.5021581004275621E-006   1.9766179539564670     
   3.5034913670309346E-006   1.9760634263324248     
   3.5048246336343072E-006   1.9755090542777176     
   3.5061579002376793E-006   1.9749548377486994     
   3.5074911668410519E-006   1.9744007767017395     
   3.5088244334444240E-006   1.9738468710932191     
   3.5101577000477965E-006   1.9732931208795292     
   3.5114909666511687E-006   1.9727395260170757     
   3.5128242332545412E-006   1.9721860864622756     
   3.5141574998579133E-006   1.9716328021715583     
   3.5154907664612859E-006   1.9710796731013658     
   3.5168240330646585E-006   1.9705266992081503     
   3.5181572996680306E-006   1.9699738804483795     
   3.5194905662714031E-006   1.9694212167785323     
   3.5208238328747753E-006   1.9688687081550968     
   3.5221570994781478E-006   1.9683163545345774     
   3.5234903660815199E-006   1.9677641558734893     
   3.5248236326848925E-006   1.9672121121283579     
   3.5261568992882651E-006   1.9666602232557231     
   3.5274901658916372E-006   1.9661084892121379     
   3.5288234324950097E-006   1.9655569099541634     
   3.5301566990983819E-006   1.9650054854383783     
   3.5314899657017544E-006   1.9644542156213682     
   3.5328232323051265E-006   1.9639031004597345     
   3.5341564989084991E-006   1.9633521399100893     
   3.5354897655118716E-006   1.9628013339290564     
   3.5368230321152438E-006   1.9622506824732739     
   3.5381562987186163E-006   1.9617001854993898     
   3.5394895653219885E-006   1.9611498429640657     
   3.5408228319253610E-006   1.9605996548239748     
   3.5421560985287331E-006   1.9600496210358014     
   3.5434893651321057E-006   1.9594997415562441     
   3.5448226317354782E-006   1.9589500163420124     
   3.5461558983388504E-006   1.9584004453498280     
   3.5474891649422229E-006   1.9578510285364243     
   3.5488224315455951E-006   1.9573017658585488     
   3.5501556981489676E-006   1.9567526572729577     
   3.5514889647523397E-006   1.9562037027364232     
   3.5528222313557123E-006   1.9556549022057268     
   3.5541554979590848E-006   1.9551062556376626     
   3.5554887645624570E-006   1.9545577629890383     
   3.5568220311658295E-006   1.9540094242166739     
   3.5581552977692017E-006   1.9534612392773978     
   3.5594885643725742E-006   1.9529132081280545     
   3.5608218309759463E-006   1.9523653307254987     
   3.5621550975793189E-006   1.9518176070265982     
   3.5634883641826914E-006   1.9512700369882321     
   3.5648216307860636E-006   1.9507226205672910     
   3.5661548973894361E-006   1.9501753577206800     
   3.5674881639928083E-006   1.9496282484053140     
   3.5688214305961808E-006   1.9490812925781209     
   3.5701546971995529E-006   1.9485344901960402     
   3.5714879638029255E-006   1.9479878412160250     
   3.5728212304062980E-006   1.9474413455950372     
   3.5741544970096702E-006   1.9468950032900547     
   3.5754877636130427E-006   1.9463488142580638     
   3.5768210302164149E-006   1.9458027784560665     
   3.5781542968197874E-006   1.9452568958410750     
   3.5794875634231595E-006   1.9447111663701129     
   3.5808208300265321E-006   1.9441655900002159     
   3.5821540966299046E-006   1.9436201666884341     
   3.5834873632332768E-006   1.9430748963918263     
   3.5848206298366493E-006   1.9425297790674665     
   3.5861538964400215E-006   1.9419848146724386     
   3.5874871630433940E-006   1.9414400031638390     
   3.5888204296467661E-006   1.9408953444987773     
   3.5901536962501387E-006   1.9403508386343720     
   3.5914869628535108E-006   1.9398064855277584     
   3.5928202294568834E-006   1.9392622851360801     
   3.5941534960602559E-006   1.9387182374164929     
   3.5954867626636281E-006   1.9381743423261673     
   3.5968200292670006E-006   1.9376305998222827     
   3.5981532958703727E-006   1.9370870098620334     
   3.5994865624737453E-006   1.9365435724026232     
   3.6008198290771174E-006   1.9360002874012694     
   3.6021530956804900E-006   1.9354571548151991     
   3.6034863622838625E-006   1.9349141746016556     
   3.6048196288872346E-006   1.9343713467178907     
   3.6061528954906072E-006   1.9338286711211690     
   3.6074861620939793E-006   1.9332861477687666     
   3.6088194286973519E-006   1.9327437766179745     
   3.6101526953007240E-006   1.9322015576260911     
   3.6114859619040966E-006   1.9316594907504312     
   3.6128192285074691E-006   1.9311175759483179     
   3.6141524951108412E-006   1.9305758131770880     
   3.6154857617142138E-006   1.9300342023940920     
   3.6168190283175859E-006   1.9294927435566882     
   3.6181522949209585E-006   1.9289514366222502     
   3.6194855615243306E-006   1.9284102815481632     
   3.6208188281277032E-006   1.9278692782918219     
   3.6221520947310757E-006   1.9273284268106357     
   3.6234853613344478E-006   1.9267877270620266     
   3.6248186279378204E-006   1.9262471790034248     
   3.6261518945411925E-006   1.9257067825922756     
   3.6274851611445651E-006   1.9251665377860350     
   3.6288184277479372E-006   1.9246264445421710     
   3.6301516943513098E-006   1.9240865028181642     
   3.6314849609546823E-006   1.9235467125715058     
   3.6328182275580544E-006   1.9230070737597000     
   3.6341514941614270E-006   1.9224675863402632     
   3.6354847607647991E-006   1.9219282502707240     
   3.6368180273681717E-006   1.9213890655086199     
   3.6381512939715438E-006   1.9208500320115034     
   3.6394845605749164E-006   1.9203111497369389     
   3.6408178271782889E-006   1.9197724186425009     
   3.6421510937816610E-006   1.9192338386857779     
   3.6434843603850336E-006   1.9186954098243671     
   3.6448176269884057E-006   1.9181571320158814     
   3.6461508935917783E-006   1.9176190052179438     
   3.6474841601951504E-006   1.9170810293881875     
   3.6488174267985230E-006   1.9165432044842616     
   3.6501506934018955E-006   1.9160055304638230     
   3.6514839600052676E-006   1.9154680072845431     
   3.6528172266086402E-006   1.9149306349041040     
   3.6541504932120123E-006   1.9143934132802005     
   3.6554837598153849E-006   1.9138563423705386     
   3.6568170264187570E-006   1.9133194221328365     
   3.6581502930221296E-006   1.9127826525248222     
   3.6594835596255021E-006   1.9122460335042395     
   3.6608168262288742E-006   1.9117095650288425     
   3.6621500928322468E-006   1.9111732470563956     
   3.6634833594356189E-006   1.9106370795446761     
   3.6648166260389915E-006   1.9101010624514727     
   3.6661498926423636E-006   1.9095651957345874     
   3.6674831592457362E-006   1.9090294793518330     
   3.6688164258491087E-006   1.9084939132610328     
   3.6701496924524808E-006   1.9079584974200259     
   3.6714829590558534E-006   1.9074232317866575     
   3.6728162256592255E-006   1.9068881163187912     
   3.6741494922625981E-006   1.9063531509742957     
   3.6754827588659702E-006   1.9058183357110565     
   3.6768160254693428E-006   1.9052836704869689     
   3.6781492920727149E-006   1.9047491552599412     
   3.6794825586760874E-006   1.9042147899878907     
   3.6808158252794600E-006   1.9036805746287497     
   3.6821490918828321E-006   1.9031465091404620     
   3.6834823584862047E-006   1.9026125934809808     
   3.6848156250895768E-006   1.9020788276082727     
   3.6861488916929494E-006   1.9015452114803162     
   3.6874821582963215E-006   1.9010117450551023     
   3.6888154248996940E-006   1.9004784282906300     
   3.6901486915030666E-006   1.8999452611449152     
   3.6914819581064387E-006   1.8994122435759830     
   3.6928152247098113E-006   1.8988793755418709     
   3.6941484913131834E-006   1.8983466570006269     
   3.6954817579165560E-006   1.8978140879103120     
   3.6968150245199281E-006   1.8972816682289981     
   3.6981482911233006E-006   1.8967493979147707     
   3.6994815577266732E-006   1.8962172769257251     
   3.7008148243300453E-006   1.8956853052199685     
   3.7021480909334179E-006   1.8951534827556211     
   3.7034813575367900E-006   1.8946218094908140     
   3.7048146241401625E-006   1.8940902853836903     
   3.7061478907435347E-006   1.8935589103924049     
   3.7074811573469072E-006   1.8930276844751230     
   3.7088144239502798E-006   1.8924966075900245     
   3.7101476905536519E-006   1.8919656796952975     
   3.7114809571570245E-006   1.8914349007491458     
   3.7128142237603966E-006   1.8909042707097814     
   3.7141474903637691E-006   1.8903737895354296     
   3.7154807569671413E-006   1.8898434571843274     
   3.7168140235705138E-006   1.8893132736147233     
   3.7181472901738864E-006   1.8887832387848777     
   3.7194805567772585E-006   1.8882533526530627     
   3.7208138233806311E-006   1.8877236151775603     
   3.7221470899840032E-006   1.8871940263166687     
   3.7234803565873757E-006   1.8866645860286924     
   3.7248136231907479E-006   1.8861352942719525     
   3.7261468897941204E-006   1.8856061510047772     
   3.7274801563974930E-006   1.8850771561855104     
   3.7288134230008651E-006   1.8845483097725051     
   3.7301466896042377E-006   1.8840196117241272     
   3.7314799562076098E-006   1.8834910619987539     
   3.7328132228109823E-006   1.8829626605547733     
   3.7341464894143545E-006   1.8824344073505872     
   3.7354797560177270E-006   1.8819063023446068     
   3.7368130226210996E-006   1.8813783454952571     
   3.7381462892244717E-006   1.8808505367609729     
   3.7394795558278443E-006   1.8803228761002007     
   3.7408128224312164E-006   1.8797953634714009     
   3.7421460890345889E-006   1.8792679988330432     
   3.7434793556379611E-006   1.8787407821436100     
   3.7448126222413336E-006   1.8782137133615946     
   3.7461458888447062E-006   1.8776867924455034     
   3.7474791554480783E-006   1.8771600193538529     
   3.7488124220514509E-006   1.8766333940451714     
   3.7501456886548230E-006   1.8761069164780009     
   3.7514789552581955E-006   1.8755805866108923     
   3.7528122218615677E-006   1.8750544044024089     
   3.7541454884649402E-006   1.8745283698111270     
   3.7554787550683124E-006   1.8740024827956325     
   3.7568120216716849E-006   1.8734767433145245     
   3.7581452882750575E-006   1.8729511513264121     
   3.7594785548784296E-006   1.8724257067899195     
   3.7608118214818021E-006   1.8719004096636775     
   3.7621450880851743E-006   1.8713752599063322     
   3.7634783546885468E-006   1.8708502574765404     
   3.7648116212919190E-006   1.8703254023329698     
   3.7661448878952915E-006   1.8698006944342995     
   3.7674781544986641E-006   1.8692761337392221     
   3.7688114211020362E-006   1.8687517202064399     
   3.7701446877054087E-006   1.8682274537946679     
   3.7714779543087809E-006   1.8677033344626310     
   3.7728112209121534E-006   1.8671793621690682     
   3.7741444875155255E-006   1.8666555368727282     
   3.7754777541188981E-006   1.8661318585323716     
   3.7768110207222707E-006   1.8656083271067714     
   3.7781442873256428E-006   1.8650849425547111     
   3.7794775539290153E-006   1.8645617048349858     
   3.7808108205323875E-006   1.8640386139064045     
   3.7821440871357600E-006   1.8635156697277830     
   3.7834773537391321E-006   1.8629928722579541     
   3.7848106203425047E-006   1.8624702214557574     
   3.7861438869458773E-006   1.8619477172800474     
   3.7874771535492494E-006   1.8614253596896893     
   3.7888104201526219E-006   1.8609031486435585     
   3.7901436867559941E-006   1.8603810841005439     
   3.7914769533593666E-006   1.8598591660195436     
   3.7928102199627387E-006   1.8593373943594704     
   3.7941434865661113E-006   1.8588157690792453     
   3.7954767531694839E-006   1.8582942901378026     
   3.7968100197728560E-006   1.8577729574940880     
   3.7981432863762285E-006   1.8572517711070577     
   3.7994765529796007E-006   1.8567307309356829     
   3.8008098195829732E-006   1.8562098369389415     
   3.8021430861863453E-006   1.8556890890758257     
   3.8034763527897179E-006   1.8551684873053373     
   3.8048096193930905E-006   1.8546480315864926     
   3.8061428859964626E-006   1.8541277218783179     
   3.8074761525998351E-006   1.8536075581398495     
   3.8088094192032073E-006   1.8530875403301375     
   3.8101426858065798E-006   1.8525676684082417     
   3.8114759524099519E-006   1.8520479423332350     
   3.8128092190133245E-006   1.8515283620642002     
   3.8141424856166970E-006   1.8510089275602322     
   3.8154757522200696E-006   1.8504896387804382     
   3.8168090188234413E-006   1.8499704956839365     
   3.8181422854268139E-006   1.8494514982298551     
   3.8194755520301864E-006   1.8489326463773359     
   3.8208088186335590E-006   1.8484139400855311     
   3.8221420852369307E-006   1.8478953793136055     
   3.8234753518403032E-006   1.8473769640207320     
   3.8248086184436758E-006   1.8468586941660998     
   3.8261418850470483E-006   1.8463405697089059     
   3.8274751516504209E-006   1.8458225906083596     
   3.8288084182537926E-006   1.8453047568236829     
   3.8301416848571651E-006   1.8447870683141083     
   3.8314749514605377E-006   1.8442695250388783     
   3.8328082180639102E-006   1.8437521269572497     
   3.8341414846672828E-006   1.8432348740284892     
   3.8354747512706545E-006   1.8427177662118746     
   3.8368080178740271E-006   1.8422008034666966     
   3.8381412844773996E-006   1.8416839857522544     
   3.8394745510807722E-006   1.8411673130278623     
   3.8408078176841439E-006   1.8406507852528442     
   3.8421410842875164E-006   1.8401344023865329     
   3.8434743508908890E-006   1.8396181643882779     
   3.8448076174942615E-006   1.8391020712174371     
   3.8461408840976341E-006   1.8385861228333784     
   3.8474741507010058E-006   1.8380703191954844     
   3.8488074173043783E-006   1.8375546602631472     
   3.8501406839077509E-006   1.8370391459957698     
   3.8514739505111234E-006   1.8365237763527678     
   3.8528072171144960E-006   1.8360085512935675     
   3.8541404837178677E-006   1.8354934707776065     
   3.8554737503212403E-006   1.8349785347643350     
   3.8568070169246128E-006   1.8344637432132129     
   3.8581402835279854E-006   1.8339490960837128     
   3.8594735501313571E-006   1.8334345933353178     
   3.8608068167347296E-006   1.8329202349275227     
   3.8621400833381022E-006   1.8324060208198334     
   3.8634733499414747E-006   1.8318919509717668     
   3.8648066165448473E-006   1.8313780253428527     
   3.8661398831482190E-006   1.8308642438926324     
   3.8674731497515915E-006   1.8303506065806552     
   3.8688064163549641E-006   1.8298371133664855     
   3.8701396829583366E-006   1.8293237642096964     
   3.8714729495617092E-006   1.8288105590698742     
   3.8728062161650809E-006   1.8282974979066160     
   3.8741394827684535E-006   1.8277845806795292     
   3.8754727493718260E-006   1.8272718073482344     
   3.8768060159751986E-006   1.8267591778723615     
   3.8781392825785703E-006   1.8262466922115543     
   3.8794725491819428E-006   1.8257343503254650     
   3.8808058157853154E-006   1.8252221521737586     
   3.8821390823886879E-006   1.8247100977161106     
   3.8834723489920605E-006   1.8241981869122108     
   3.8848056155954322E-006   1.8236864197217564     
   3.8861388821988047E-006   1.8231747961044575     
   3.8874721488021773E-006   1.8226633160200361     
   3.8888054154055498E-006   1.8221519794282246     
   3.8901386820089215E-006   1.8216407862887671     
   3.8914719486122941E-006   1.8211297365614185     
   3.8928052152156666E-006   1.8206188302059458     
   3.8941384818190392E-006   1.8201080671821270     
   3.8954717484224118E-006   1.8195974474497514     
   3.8968050150257835E-006   1.8190869709686195     
   3.8981382816291560E-006   1.8185766376985426     
   3.8994715482325286E-006   1.8180664475993440     
   3.9008048148359011E-006   1.8175564006308573     
   3.9021380814392737E-006   1.8170464967529292     
   3.9034713480426454E-006   1.8165367359254152     
   3.9048046146460179E-006   1.8160271181081855     
   3.9061378812493905E-006   1.8155176432611173     
   3.9074711478527630E-006   1.8150083113441011     
   3.9088044144561347E-006   1.8144991223170415     
   3.9101376810595073E-006   1.8139900761398486     
   3.9114709476628798E-006   1.8134811727724478     
   3.9128042142662524E-006   1.8129724121747746     
   3.9141374808696249E-006   1.8124637943067761     
   3.9154707474729967E-006   1.8119553191284103     
   3.9168040140763692E-006   1.8114469865996465     
   3.9181372806797418E-006   1.8109387966804658     
   3.9194705472831143E-006   1.8104307493308587     
   3.9208038138864869E-006   1.8099228445108277     
   3.9221370804898586E-006   1.8094150821803898     
   3.9234703470932311E-006   1.8089074622995680     
   3.9248036136966037E-006   1.8083999848284000     
   3.9261368802999762E-006   1.8078926497269330     
   3.9274701469033479E-006   1.8073854569552259     
   3.9288034135067205E-006   1.8068784064733503     
   3.9301366801100930E-006   1.8063714982413861     
   3.9314699467134656E-006   1.8058647322194268     
   3.9328032133168381E-006   1.8053581083675758     
   3.9341364799202099E-006   1.8048516266459493     
   3.9354697465235824E-006   1.8043452870146712     
   3.9368030131269550E-006   1.8038390894338814     
   3.9381362797303275E-006   1.8033330338637266     
   3.9394695463337001E-006   1.8028271202643682     
   3.9408028129370718E-006   1.8023213485959761     
   3.9421360795404443E-006   1.8018157188187334     
   3.9434693461438169E-006   1.8013102308928319     
   3.9448026127471894E-006   1.8008048847784763     
   3.9461358793505611E-006   1.8002996804358842     
   3.9474691459539337E-006   1.7997946178252813     
   3.9488024125573062E-006   1.7992896969069041     
   3.9501356791606788E-006   1.7987849176410031     
   3.9514689457640513E-006   1.7982802799878395     
   3.9528022123674230E-006   1.7977757839076827     
   3.9541354789707956E-006   1.7972714293608165     
   3.9554687455741682E-006   1.7967672163075337     
   3.9568020121775407E-006   1.7962631447081392     
   3.9581352787809124E-006   1.7957592145229513     
   3.9594685453842850E-006   1.7952554257122941     
   3.9608018119876575E-006   1.7947517782365070     
   3.9621350785910301E-006   1.7942482720559401     
   3.9634683451944026E-006   1.7937449071309519     
   3.9648016117977743E-006   1.7932416834219171     
   3.9661348784011469E-006   1.7927386008892154     
   3.9674681450045194E-006   1.7922356594932423     
   3.9688014116078920E-006   1.7917328591944020     
   3.9701346782112645E-006   1.7912301999531106     
   3.9714679448146362E-006   1.7907276817297961     
   3.9728012114180088E-006   1.7902253044848966     
   3.9741344780213814E-006   1.7897230681788598     
   3.9754677446247539E-006   1.7892209727721480     
   3.9768010112281256E-006   1.7887190182252333     
   3.9781342778314982E-006   1.7882172044985958     
   3.9794675444348707E-006   1.7877155315527316     
   3.9808008110382433E-006   1.7872139993481437     
   3.9821340776416158E-006   1.7867126078453497     
   3.9834673442449875E-006   1.7862113570048757     
   3.9848006108483601E-006   1.7857102467872592     
   3.9861338774517326E-006   1.7852092771530508     
   3.9874671440551052E-006   1.7847084480628093     
   3.9888004106584777E-006   1.7842077594771066     
   3.9901336772618494E-006   1.7837072113565249     
   3.9914669438652220E-006   1.7832068036616573     
   3.9928002104685945E-006   1.7827065363531085     
   3.9941334770719671E-006   1.7822064093914942     
   3.9954667436753388E-006   1.7817064227374408     
   3.9968000102787114E-006   1.7812065763515852     
   3.9981332768820839E-006   1.7807068701945767     
   3.9994665434854565E-006   1.7802073042270750     
   4.0007998100888290E-006   1.7797078784097506     
   4.0021330766922007E-006   1.7792085927032857     
   4.0034663432955733E-006   1.7787094470683718     
   4.0047996098989458E-006   1.7782104414657136     
   4.0061328765023184E-006   1.7777115758560254     
   4.0074661431056909E-006   1.7772128502000335     
   4.0087994097090626E-006   1.7767142644584755     
   4.0101326763124352E-006   1.7762158185920980     
   4.0114659429158077E-006   1.7757175125616602     
   4.0127992095191803E-006   1.7752193463279322     
   4.0141324761225520E-006   1.7747213198516951     
   4.0154657427259246E-006   1.7742234330937390     
   4.0167990093292971E-006   1.7737256860148700     
   4.0181322759326697E-006   1.7732280785758998     
   4.0194655425360422E-006   1.7727306107376528     
   4.0207988091394139E-006   1.7722332824609666     
   4.0221320757427865E-006   1.7717360937066868     
   4.0234653423461590E-006   1.7712390444356718     
   4.0247986089495316E-006   1.7707421346087908     
   4.0261318755529041E-006   1.7702453641869220     
   4.0274651421562758E-006   1.7697487331309580     
   4.0287984087596484E-006   1.7692522414017993     
   4.0301316753630209E-006   1.7687558889603598     
   4.0314649419663935E-006   1.7682596757675624     
   4.0327982085697652E-006   1.7677636017843419     
   4.0341314751731378E-006   1.7672676669716436     
   4.0354647417765103E-006   1.7667718712904241     
   4.0367980083798829E-006   1.7662762147016515     
   4.0381312749832554E-006   1.7657806971663033     
   4.0394645415866271E-006   1.7652853186453710     
   4.0407978081899997E-006   1.7647900790998521     
   4.0421310747933722E-006   1.7642949784907598     
   4.0434643413967448E-006   1.7638000167791164     
   4.0447976080001165E-006   1.7633051939259534     
   4.0461308746034890E-006   1.7628105098923166     
   4.0474641412068616E-006   1.7623159646392594     
   4.0487974078102341E-006   1.7618215581278498     
   4.0501306744136067E-006   1.7613272903191637     
   4.0514639410169784E-006   1.7608331611742880     
   4.0527972076203509E-006   1.7603391706543237     
   4.0541304742237235E-006   1.7598453187203777     
   4.0554637408270961E-006   1.7593516053335725     
   4.0567970074304686E-006   1.7588580304550381     
   4.0581302740338403E-006   1.7583645940459183     
   4.0594635406372129E-006   1.7578712960673653     
   4.0607968072405854E-006   1.7573781364805445     
   4.0621300738439580E-006   1.7568851152466289     
   4.0634633404473297E-006   1.7563922323268064     
   4.0647966070507022E-006   1.7558994876822729     
   4.0661298736540748E-006   1.7554068812742365     
   4.0674631402574473E-006   1.7549144130639152     
   4.0687964068608199E-006   1.7544220830125381     
   4.0701296734641916E-006   1.7539298910813472     
   4.0714629400675641E-006   1.7534378372315929     
   4.0727962066709367E-006   1.7529459214245371     
   4.0741294732743093E-006   1.7524541436214520     
   4.0754627398776818E-006   1.7519625037836233     
   4.0767960064810535E-006   1.7514710018723447     
   4.0781292730844261E-006   1.7509796378489213     
   4.0794625396877986E-006   1.7504884116746700     
   4.0807958062911712E-006   1.7499973233109185     
   4.0821290728945429E-006   1.7495063727190041     
   4.0834623394979154E-006   1.7490155598602757     
   4.0847956061012880E-006   1.7485248846960935     
   4.0861288727046605E-006   1.7480343471878288     
   4.0874621393080331E-006   1.7475439472968615     
   4.0887954059114048E-006   1.7470536849845852     
   4.0901286725147773E-006   1.7465635602124028     
   4.0914619391181499E-006   1.7460735729417274     
   4.0927952057215224E-006   1.7455837231339857     
   4.0941284723248950E-006   1.7450940107506108     
   4.0954617389282667E-006   1.7446044357530510     
   4.0967950055316393E-006   1.7441149981027635     
   4.0981282721350118E-006   1.7436256977612152     
   4.0994615387383844E-006   1.7431365346898862     
   4.1007948053417561E-006   1.7426475088502649     
   4.1021280719451286E-006   1.7421586202038526     
   4.1034613385485012E-006   1.7416698687121603     
   4.1047946051518737E-006   1.7411812543367104     
   4.1061278717552463E-006   1.7406927770390361     
   4.1074611383586180E-006   1.7402044367806804     
   4.1087944049619905E-006   1.7397162335231975     
   4.1101276715653631E-006   1.7392281672281531     
   4.1114609381687356E-006   1.7387402378571239     
   4.1127942047721082E-006   1.7382524453716957     
   4.1141274713754799E-006   1.7377647897334663     
   4.1154607379788525E-006   1.7372772709040449     
   4.1167940045822250E-006   1.7367898888450495     
   4.1181272711855976E-006   1.7363026435181095     
   4.1194605377889693E-006   1.7358155348848674     
   4.1207938043923418E-006   1.7353285629069726     
   4.1221270709957144E-006   1.7348417275460888     
   4.1234603375990869E-006   1.7343550287638887     
   4.1247936042024595E-006   1.7338684665220558     
   4.1261268708058312E-006   1.7333820407822844     
   4.1274601374092037E-006   1.7328957515062799     
   4.1287934040125763E-006   1.7324095986557575     
   4.1301266706159488E-006   1.7319235821924452     
   4.1314599372193205E-006   1.7314377020780793     
   4.1327932038226931E-006   1.7309519582744075     
   4.1341264704260657E-006   1.7304663507431914     
   4.1354597370294382E-006   1.7299808794461973     
   4.1367930036328108E-006   1.7294955443452071     
   4.1381262702361825E-006   1.7290103454020120     
   4.1394595368395550E-006   1.7285252825784136     
   4.1407928034429276E-006   1.7280403558362230     
   4.1421260700463001E-006   1.7275555651372649     
   4.1434593366496727E-006   1.7270709104433730     
   4.1447926032530444E-006   1.7265863917163915     
   4.1461258698564169E-006   1.7261020089181769     
   4.1474591364597895E-006   1.7256177620105948     
   4.1487924030631620E-006   1.7251336509555202     
   4.1501256696665337E-006   1.7246496757148422     
   4.1514589362699063E-006   1.7241658362504579     
   4.1527922028732789E-006   1.7236821325242768     
   4.1541254694766514E-006   1.7231985644982180     
   4.1554587360800240E-006   1.7227151321342127     
   4.1567920026833957E-006   1.7222318353942001     
   4.1581252692867682E-006   1.7217486742401327     
   4.1594585358901408E-006   1.7212656486339726     
   4.1607918024935133E-006   1.7207827585376922     
   4.1621250690968859E-006   1.7203000039132765     
   4.1634583357002576E-006   1.7198173847227178     
   4.1647916023036301E-006   1.7193349009280219     
   4.1661248689070027E-006   1.7188525524912042     
   4.1674581355103752E-006   1.7183703393742906     
   4.1687914021137469E-006   1.7178882615393190     
   4.1701246687171195E-006   1.7174063189483348     
   4.1714579353204920E-006   1.7169245115633982     
   4.1727912019238646E-006   1.7164428393465774     
   4.1741244685272372E-006   1.7159613022599509     
   4.1754577351306089E-006   1.7154799002656100     
   4.1767910017339814E-006   1.7149986333256542     
   4.1781242683373540E-006   1.7145175014021956     
   4.1794575349407265E-006   1.7140365044573560     
   4.1807908015440991E-006   1.7135556424532683     
   4.1821240681474708E-006   1.7130749153520750     
   4.1834573347508433E-006   1.7125943231159308     
   4.1847906013542159E-006   1.7121138657069992     
   4.1861238679575884E-006   1.7116335430874550     
   4.1874571345609601E-006   1.7111533552194853     
   4.1887904011643327E-006   1.7106733020652849     
   4.1901236677677052E-006   1.7101933835870624     
   4.1914569343710778E-006   1.7097135997470334     
   4.1927902009744503E-006   1.7092339505074272     
   4.1941234675778221E-006   1.7087544358304823     
   4.1954567341811946E-006   1.7082750556784470     
   4.1967900007845672E-006   1.7077958100135822     
   4.1981232673879397E-006   1.7073166987981585     
   4.1994565339913114E-006   1.7068377219944566     
   4.2007898005946840E-006   1.7063588795647666     
   4.2021230671980565E-006   1.7058801714713934     
   4.2034563338014291E-006   1.7054015976766479     
   4.2047896004048016E-006   1.7049231581428541     
   4.2061228670081733E-006   1.7044448528323466     
   4.2074561336115459E-006   1.7039666817074688     
   4.2087894002149184E-006   1.7034886447305755     
   4.2101226668182910E-006   1.7030107418640330     
   4.2114559334216635E-006   1.7025329730702168     
   4.2127892000250353E-006   1.7020553383115151     
   4.2141224666284078E-006   1.7015778375503237     
   4.2154557332317804E-006   1.7011004707490509     
   4.2167889998351529E-006   1.7006232378701154     
   4.2181222664385246E-006   1.7001461388759451     
   4.2194555330418972E-006   1.6996691737289806     
   4.2207887996452697E-006   1.6991923423916713     
   4.2221220662486423E-006   1.6987156448264777     
   4.2234553328520148E-006   1.6982390809958710     
   4.2247885994553865E-006   1.6977626508623331     
   4.2261218660587591E-006   1.6972863543883552     
   4.2274551326621316E-006   1.6968101915364409     
   4.2287883992655042E-006   1.6963341622691028     
   4.2301216658688767E-006   1.6958582665488653     
   4.2314549324722484E-006   1.6953825043382611     
   4.2327881990756210E-006   1.6949068755998369     
   4.2341214656789936E-006   1.6944313802961450     
   4.2354547322823661E-006   1.6939560183897537     
   4.2367879988857378E-006   1.6934807898432385     
   4.2381212654891104E-006   1.6930056946191867     
   4.2394545320924829E-006   1.6925307326801935     
   4.2407877986958555E-006   1.6920559039888685     
   4.2421210652992280E-006   1.6915812085078288     
   4.2434543319025997E-006   1.6911066461997046     
   4.2447875985059723E-006   1.6906322170271328     
   4.2461208651093448E-006   1.6901579209527642     
   4.2474541317127174E-006   1.6896837579392596     
   4.2487873983160899E-006   1.6892097279492886     
   4.2501206649194616E-006   1.6887358309455327     
   4.2514539315228342E-006   1.6882620668906834     
   4.2527871981262068E-006   1.6877884357474422     
   4.2541204647295793E-006   1.6873149374785221     
   4.2554537313329510E-006   1.6868415720466461     
   4.2567869979363236E-006   1.6863683394145472     
   4.2581202645396961E-006   1.6858952395449689     
   4.2594535311430687E-006   1.6854222724006667     
   4.2607867977464412E-006   1.6849494379444037     
   4.2621200643498129E-006   1.6844767361389574     
   4.2634533309531855E-006   1.6840041669471109     
   4.2647865975565580E-006   1.6835317303316619     
   4.2661198641599306E-006   1.6830594262554159     
   4.2674531307633031E-006   1.6825872546811906     
   4.2687863973666748E-006   1.6821152155718129     
   4.2701196639700474E-006   1.6816433088901210     
   4.2714529305734199E-006   1.6811715345989640     
   4.2727861971767925E-006   1.6806998926611976     
   4.2741194637801642E-006   1.6802283830396931     
   4.2754527303835368E-006   1.6797570056973299     
   4.2767859969869093E-006   1.6792857605969973     
   4.2781192635902819E-006   1.6788146477015966     
   4.2794525301936544E-006   1.6783436669740377     
   4.2807857967970261E-006   1.6778728183772416     
   4.2821190634003987E-006   1.6774021018741401     
   4.2834523300037712E-006   1.6769315174276747     
   4.2847855966071438E-006   1.6764610650007983     
   4.2861188632105155E-006   1.6759907445564743     
   4.2874521298138880E-006   1.6755205560576736     
   4.2887853964172606E-006   1.6750504994673820     
   4.2901186630206331E-006   1.6745805747485913     
   4.2914519296240057E-006   1.6741107818643077     
   4.2927851962273774E-006   1.6736411207775450     
   4.2941184628307500E-006   1.6731715914513274     
   4.2954517294341225E-006   1.6727021938486923     
   4.2967849960374951E-006   1.6722329279326831     
   4.2981182626408676E-006   1.6717637936663576     
   4.2994515292442393E-006   1.6712947910127820     
   4.3007847958476119E-006   1.6708259199350322     
   4.3021180624509844E-006   1.6703571803961959     
   4.3034513290543570E-006   1.6698885723593717     
   4.3047845956577287E-006   1.6694200957876664     
   4.3061178622611012E-006   1.6689517506441980     
   4.3074511288644738E-006   1.6684835368920963     
   4.3087843954678463E-006   1.6680154544944992     
   4.3101176620712189E-006   1.6675475034145566     
   4.3114509286745906E-006   1.6670796836154280     
   4.3127841952779632E-006   1.6666119950602829     
   4.3141174618813357E-006   1.6661444377123029     
   4.3154507284847083E-006   1.6656770115346764     
   4.3167839950880808E-006   1.6652097164906066     
   4.3181172616914525E-006   1.6647425525433037     
   4.3194505282948251E-006   1.6642755196559891     
   4.3207837948981976E-006   1.6638086177918960     
   4.3221170615015702E-006   1.6633418469142653     
   4.3234503281049419E-006   1.6628752069863491     
   4.3247835947083144E-006   1.6624086979714121     
   4.3261168613116870E-006   1.6619423198327266     
   4.3274501279150595E-006   1.6614760725335749     
   4.3287833945184321E-006   1.6610099560372527     
   4.3301166611218038E-006   1.6605439703070639     
   4.3314499277251763E-006   1.6600781153063211     
   4.3327831943285489E-006   1.6596123909983498     
   4.3341164609319215E-006   1.6591467973464860     
   4.3354497275352940E-006   1.6586813343140734     
   4.3367829941386657E-006   1.6582160018644692     
   4.3381162607420383E-006   1.6577507999610372     
   4.3394495273454108E-006   1.6572857285671543     
   4.3407827939487834E-006   1.6568207876462075     
   4.3421160605521551E-006   1.6563559771615934     
   4.3434493271555276E-006   1.6558912970767177     
   4.3447825937589002E-006   1.6554267473549993     
   4.3461158603622727E-006   1.6549623279598638     
   4.3474491269656453E-006   1.6544980388547494     
   4.3487823935690170E-006   1.6540338800031049     
   4.3501156601723895E-006   1.6535698513683865     
   4.3514489267757621E-006   1.6531059529140657     
   4.3527821933791347E-006   1.6526421846036190     
   4.3541154599825072E-006   1.6521785464005354     
   4.3554487265858789E-006   1.6517150382683152     
   4.3567819931892515E-006   1.6512516601704665     
   4.3581152597926240E-006   1.6507884120705090     
   4.3594485263959966E-006   1.6503252939319741     
   4.3607817929993683E-006   1.6498623057184010     
   4.3621150596027408E-006   1.6493994473933393     
   4.3634483262061134E-006   1.6489367189203505     
   4.3647815928094859E-006   1.6484741202630058     
   4.3661148594128585E-006   1.6480116513848853     
   4.3674481260162302E-006   1.6475493122495801     
   4.3687813926196027E-006   1.6470871028206926     
   4.3701146592229753E-006   1.6466250230618331     
   4.3714479258263478E-006   1.6461630729366257     
   4.3727811924297196E-006   1.6457012524087007     
   4.3741144590330921E-006   1.6452395614416999     
   4.3754477256364647E-006   1.6447779999992767     
   4.3767809922398372E-006   1.6443165680450942     
   4.3781142588432098E-006   1.6438552655428249     
   4.3794475254465815E-006   1.6433940924561512     
   4.3807807920499540E-006   1.6429330487487677     
   4.3821140586533266E-006   1.6424721343843760     
   4.3834473252566991E-006   1.6420113493266908     
   4.3847805918600717E-006   1.6415506935394355     
   4.3861138584634434E-006   1.6410901669863454     
   4.3874471250668159E-006   1.6406297696311634     
   4.3887803916701885E-006   1.6401695014376434     
   4.3901136582735610E-006   1.6397093623695509     
   4.3914469248769328E-006   1.6392493523906608     
   4.3927801914803053E-006   1.6387894714647562     
   4.3941134580836779E-006   1.6383297195556341     
   4.3954467246870504E-006   1.6378700966270987     
   4.3967799912904230E-006   1.6374106026429645     
   4.3981132578937947E-006   1.6369512375670581     
   4.3994465244971672E-006   1.6364920013632145     
   4.4007797911005398E-006   1.6360328939952793     
   4.4021130577039123E-006   1.6355739154271098     
   4.4034463243072849E-006   1.6351150656225695     
   4.4047795909106566E-006   1.6346563445455375     
   4.4061128575140291E-006   1.6341977521598976     
   4.4074461241174017E-006   1.6337392884295474     
   4.4087793907207742E-006   1.6332809533183927     
   4.4101126573241459E-006   1.6328227467903520     
   4.4114459239275185E-006   1.6323646688093494     
   4.4127791905308911E-006   1.6319067193393235     
   4.4141124571342636E-006   1.6314488983442217     
   4.4154457237376362E-006   1.6309912057879996     
   4.4167789903410079E-006   1.6305336416346261     
   4.4181122569443804E-006   1.6300762058480778     
   4.4194455235477530E-006   1.6296188983923419     
   4.4207787901511255E-006   1.6291617192314156     
   4.4221120567544981E-006   1.6287046683293080     
   4.4234453233578698E-006   1.6282477456500359     
   4.4247785899612423E-006   1.6277909511576270     
   4.4261118565646149E-006   1.6273342848161201     
   4.4274451231679874E-006   1.6268777465895627     
   4.4287783897713591E-006   1.6264213364420133     
   4.4301116563747317E-006   1.6259650543375390     
   4.4314449229781043E-006   1.6255089002402194     
   4.4327781895814768E-006   1.6250528741141417     
   4.4341114561848494E-006   1.6245969759234060     
   4.4354447227882211E-006   1.6241412056321201     
   4.4367779893915936E-006   1.6236855632044012     
   4.4381112559949662E-006   1.6232300486043800     
   4.4394445225983387E-006   1.6227746617961938     
   4.4407777892017104E-006   1.6223194027439931     
   4.4421110558050830E-006   1.6218642714119338     
   4.4434443224084555E-006   1.6214092677641871     
   4.4447775890118281E-006   1.6209543917649318     
   4.4461108556152006E-006   1.6204996433783561     
   4.4474441222185723E-006   1.6200450225686600     
   4.4487773888219449E-006   1.6195905293000523     
   4.4501106554253174E-006   1.6191361635367509     
   4.4514439220286900E-006   1.6186819252429858     
   4.4527771886320626E-006   1.6182278143829969     
   4.4541104552354343E-006   1.6177738309210330     
   4.4554437218388068E-006   1.6173199748213525     
   4.4567769884421794E-006   1.6168662460482257     
   4.4581102550455519E-006   1.6164126445659321     
   4.4594435216489236E-006   1.6159591703387601     
   4.4607767882522962E-006   1.6155058233310098     
   4.4621100548556687E-006   1.6150526035069901     
   4.4634433214590413E-006   1.6145995108310200     
   4.4647765880624138E-006   1.6141465452674304     
   4.4661098546657855E-006   1.6136937067805601     
   4.4674431212691581E-006   1.6132409953347571     
   4.4687763878725306E-006   1.6127884108943822     
   4.4701096544759032E-006   1.6123359534238044     
   4.4714429210792757E-006   1.6118836228874025     
   4.4727761876826475E-006   1.6114314192495676     
   4.4741094542860200E-006   1.6109793424746983     
   4.4754427208893926E-006   1.6105273925272028     
   4.4767759874927651E-006   1.6100755693715019     
   4.4781092540961368E-006   1.6096238729720245     
   4.4794425206995094E-006   1.6091723032932086     
   4.4807757873028819E-006   1.6087208602995053     
   4.4821090539062545E-006   1.6082695439553742     
   4.4834423205096270E-006   1.6078183542252829     
   4.4847755871129987E-006   1.6073672910737116     
   4.4861088537163713E-006   1.6069163544651490     
   4.4874421203197438E-006   1.6064655443640945     
   4.4887753869231164E-006   1.6060148607350568     
   4.4901086535264889E-006   1.6055643035425555     
   4.4914419201298607E-006   1.6051138727511192     
   4.4927751867332332E-006   1.6046635683252872     
   4.4941084533366058E-006   1.6042133902296087     
   4.4954417199399783E-006   1.6037633384286418     
   4.4967749865433500E-006   1.6033134128869553     
   4.4981082531467226E-006   1.6028636135691285     
   4.4994415197500951E-006   1.6024139404397495     
   4.5007747863534677E-006   1.6019643934634169     
   4.5021080529568402E-006   1.6015149726047395     
   4.5034413195602119E-006   1.6010656778283361     
   4.5047745861635845E-006   1.6006165090988351     
   4.5061078527669570E-006   1.6001674663808743     
   4.5074411193703296E-006   1.5997185496391020     
   4.5087743859737021E-006   1.5992697588381759     
   4.5101076525770738E-006   1.5988210939427649     
   4.5114409191804464E-006   1.5983725549175469     
   4.5127741857838190E-006   1.5979241417272096     
   4.5141074523871915E-006   1.5974758543364507     
   4.5154407189905632E-006   1.5970276927099782     
   4.5167739855939358E-006   1.5965796568125090     
   4.5181072521973083E-006   1.5961317466087708     
   4.5194405188006809E-006   1.5956839620635022     
   4.5207737854040534E-006   1.5952363031414492     
   4.5221070520074251E-006   1.5947887698073693     
   4.5234403186107977E-006   1.5943413620260296     
   4.5247735852141702E-006   1.5938940797622063     
   4.5261068518175428E-006   1.5934469229806887     
   4.5274401184209145E-006   1.5929998916462700     
   4.5287733850242870E-006   1.5925529857237588     
   4.5301066516276596E-006   1.5921062051779722     
   4.5314399182310322E-006   1.5916595499737349     
   4.5327731848344047E-006   1.5912130200758838     
   4.5341064514377764E-006   1.5907666154492659     
   4.5354397180411490E-006   1.5903203360587350     
   4.5367729846445215E-006   1.5898741818691586     
   4.5381062512478941E-006   1.5894281528454111     
   4.5394395178512666E-006   1.5889822489523793     
   4.5407727844546383E-006   1.5885364701549587     
   4.5421060510580109E-006   1.5880908164180532     
   4.5434393176613834E-006   1.5876452877065785     
   4.5447725842647560E-006   1.5871998839854591     
   4.5461058508681277E-006   1.5867546052196302     
   4.5474391174715002E-006   1.5863094513740361     
   4.5487723840748728E-006   1.5858644224136313     
   4.5501056506782453E-006   1.5854195183033795     
   4.5514389172816179E-006   1.5849747390082558     
   4.5527721838849896E-006   1.5845300844932428     
   4.5541054504883622E-006   1.5840855547233359     
   4.5554387170917347E-006   1.5836411496635365     
   4.5567719836951073E-006   1.5831968692788598     
   4.5581052502984798E-006   1.5827527135343284     
   4.5594385169018515E-006   1.5823086823949748     
   4.5607717835052241E-006   1.5818647758258413     
   4.5621050501085966E-006   1.5814209937919821     
   4.5634383167119692E-006   1.5809773362584585     
   4.5647715833153409E-006   1.5805338031903435     
   4.5661048499187134E-006   1.5800903945527180     
   4.5674381165220860E-006   1.5796471103106744     
   4.5687713831254585E-006   1.5792039504293143     
   4.5701046497288311E-006   1.5787609148737483     
   4.5714379163322028E-006   1.5783180036090991     
   4.5727711829355754E-006   1.5778752166004961     
   4.5741044495389479E-006   1.5774325538130805     
   4.5754377161423205E-006   1.5769900152120035     
   4.5767709827456930E-006   1.5765476007624246     
   4.5781042493490647E-006   1.5761053104295151     
   4.5794375159524373E-006   1.5756631441784525     
   4.5807707825558098E-006   1.5752211019744284     
   4.5821040491591824E-006   1.5747791837826415     
   4.5834373157625541E-006   1.5743373895683015     
   4.5847705823659266E-006   1.5738957192966263     
   4.5861038489692992E-006   1.5734541729328448     
   4.5874371155726717E-006   1.5730127504421960     
   4.5887703821760443E-006   1.5725714517899265     
   4.5901036487794160E-006   1.5721302769412968     
   4.5914369153827886E-006   1.5716892258615718     
   4.5927701819861611E-006   1.5712482985160312     
   4.5941034485895337E-006   1.5708074948699606     
   4.5954367151929062E-006   1.5703668148886571     
   4.5967699817962779E-006   1.5699262585374285     
   4.5981032483996505E-006   1.5694858257815887     
   4.5994365150030230E-006   1.5690455165864658     
   4.6007697816063956E-006   1.5686053309173957     
   4.6021030482097673E-006   1.5681652687397234     
   4.6034363148131398E-006   1.5677253300188039     
   4.6047695814165124E-006   1.5672855147200018     
   4.6061028480198849E-006   1.5668458228086919     
   4.6074361146232575E-006   1.5664062542502595     
   4.6087693812266292E-006   1.5659668090100984     
   4.6101026478300017E-006   1.5655274870536122     
   4.6114359144333743E-006   1.5650882883462141     
   4.6127691810367469E-006   1.5646492128533278     
   4.6141024476401186E-006   1.5642102605403865     
   4.6154357142434911E-006   1.5637714313728317     
   4.6167689808468637E-006   1.5633327253161160     
   4.6181022474502362E-006   1.5628941423357030     
   4.6194355140536088E-006   1.5624556823970623     
   4.6207687806569805E-006   1.5620173454656769     
   4.6221020472603530E-006   1.5615791315070362     
   4.6234353138637256E-006   1.5611410404866428     
   4.6247685804670981E-006   1.5607030723700059     
   4.6261018470704707E-006   1.5602652271226449     
   4.6274351136738424E-006   1.5598275047100920     
   4.6287683802772149E-006   1.5593899050978848     
   4.6301016468805875E-006   1.5589524282515728     
   4.6314349134839601E-006   1.5585150741367151     
   4.6327681800873318E-006   1.5580778427188793     
   4.6341014466907043E-006   1.5576407339636440     
   4.6354347132940769E-006   1.5572037478365983     
   4.6367679798974494E-006   1.5567668843033367     
   4.6381012465008220E-006   1.5563301433294685     
   4.6394345131041937E-006   1.5558935248806105     
   4.6407677797075662E-006   1.5554570289223877     
   4.6421010463109388E-006   1.5550206554204371     
   4.6434343129143113E-006   1.5545844043404031     
   4.6447675795176839E-006   1.5541482756479430     
   4.6461008461210556E-006   1.5537122693087204     
   4.6474341127244281E-006   1.5532763852884106     
   4.6487673793278007E-006   1.5528406235526957     
   4.6501006459311732E-006   1.5524049840672720     
   4.6514339125345450E-006   1.5519694667978421     
   4.6527671791379175E-006   1.5515340717101189     
   4.6541004457412901E-006   1.5510987987698246     
   4.6554337123446626E-006   1.5506636479426925     
   4.6567669789480352E-006   1.5502286191944636     
   4.6581002455514069E-006   1.5497937124908898     
   4.6594335121547794E-006   1.5493589277977329     
   4.6607667787581520E-006   1.5489242650807615     
   4.6621000453615245E-006   1.5484897243057587     
   4.6634333119648971E-006   1.5480553054385122     
   4.6647665785682688E-006   1.5476210084448236     
   4.6660998451716413E-006   1.5471868332904992     
   4.6674331117750139E-006   1.5467527799413605     
   4.6687663783783864E-006   1.5463188483632351     
   4.6700996449817582E-006   1.5458850385219594     
   4.6714329115851307E-006   1.5454513503833822     
   4.6727661781885033E-006   1.5450177839133599     
   4.6740994447918758E-006   1.5445843390777596     
   4.6754327113952484E-006   1.5441510158424572     
   4.6767659779986201E-006   1.5437178141733392     
   4.6780992446019926E-006   1.5432847340363005     
   4.6794325112053652E-006   1.5428517753972448     
   4.6807657778087377E-006   1.5424189382220896     
   4.6820990444121094E-006   1.5419862224767555     
   4.6834323110154820E-006   1.5415536281271778     
   4.6847655776188545E-006   1.5411211551393000     
   4.6860988442222271E-006   1.5406888034790747     
   4.6874321108255996E-006   1.5402565731124629     
   4.6887653774289713E-006   1.5398244640054377     
   4.6900986440323439E-006   1.5393924761239797     
   4.6914319106357165E-006   1.5389606094340813     
   4.6927651772390890E-006   1.5385288639017414     
   4.6940984438424616E-006   1.5380972394929708     
   4.6954317104458333E-006   1.5376657361737880     
   4.6967649770492058E-006   1.5372343539102225     
   4.6980982436525784E-006   1.5368030926683143     
   4.6994315102559509E-006   1.5363719524141084     
   4.7007647768593226E-006   1.5359409331136658     
   4.7020980434626952E-006   1.5355100347330517     
   4.7034313100660677E-006   1.5350792572383440     
   4.7047645766694403E-006   1.5346486005956279     
   4.7060978432728128E-006   1.5342180647709989     
   4.7074311098761845E-006   1.5337876497305636     
   4.7087643764795571E-006   1.5333573554404352     
   4.7100976430829297E-006   1.5329271818667389     
   4.7114309096863022E-006   1.5324971289756075     
   4.7127641762896748E-006   1.5320671967331851     
   4.7140974428930465E-006   1.5316373851056260     
   4.7154307094964190E-006   1.5312076940590886     
   4.7167639760997916E-006   1.5307781235597475     
   4.7180972427031641E-006   1.5303486735737832     
   4.7194305093065358E-006   1.5299193440673864     
   4.7207637759099084E-006   1.5294901350067565     
   4.7220970425132809E-006   1.5290610463581045     
   4.7234303091166535E-006   1.5286320780876490     
   4.7247635757200260E-006   1.5282032301616189     
   4.7260968423233977E-006   1.5277745025462519     
   4.7274301089267703E-006   1.5273458952077954     
   4.7287633755301428E-006   1.5269174081125061     
   4.7300966421335154E-006   1.5264890412266516     
   4.7314299087368880E-006   1.5260607945165077     
   4.7327631753402597E-006   1.5256326679483603     
   4.7340964419436322E-006   1.5252046614885026     
   4.7354297085470048E-006   1.5247767751032402     
   4.7367629751503773E-006   1.5243490087588865     
   4.7380962417537490E-006   1.5239213624217651     
   4.7394295083571216E-006   1.5234938360582084     
   4.7407627749604941E-006   1.5230664296345588     
   4.7420960415638667E-006   1.5226391431171675     
   4.7434293081672392E-006   1.5222119764723956     
   4.7447625747706109E-006   1.5217849296666142     
   4.7460958413739835E-006   1.5213580026662019     
   4.7474291079773560E-006   1.5209311954375497     
   4.7487623745807286E-006   1.5205045079470549     
   4.7500956411841011E-006   1.5200779401611273     
   4.7514289077874729E-006   1.5196514920461832     
   4.7527621743908454E-006   1.5192251635686496     
   4.7540954409942180E-006   1.5187989546949634     
   4.7554287075975905E-006   1.5183728653915702     
   4.7567619742009622E-006   1.5179468956249262     
   4.7580952408043348E-006   1.5175210453614947     
   4.7594285074077073E-006   1.5170953145677508     
   4.7607617740110799E-006   1.5166697032101779     
   4.7620950406144524E-006   1.5162442112552685     
   4.7634283072178241E-006   1.5158188386695255     
   4.7647615738211967E-006   1.5153935854194600     
   4.7660948404245692E-006   1.5149684514715931     
   4.7674281070279418E-006   1.5145434367924562     
   4.7687613736313135E-006   1.5141185413485876     
   4.7700946402346861E-006   1.5136937651065390     
   4.7714279068380586E-006   1.5132691080328660     
   4.7727611734414312E-006   1.5128445700941389     
   4.7740944400448037E-006   1.5124201512569344     
   4.7754277066481754E-006   1.5119958514878395     
   4.7767609732515480E-006   1.5115716707534499     
   4.7780942398549205E-006   1.5111476090203710     
   4.7794275064582931E-006   1.5107236662552193     
   4.7807607730616656E-006   1.5102998424246163     
   4.7820940396650373E-006   1.5098761374951988     
   4.7834273062684099E-006   1.5094525514336075     
   4.7847605728717824E-006   1.5090290842064957     
   4.7860938394751550E-006   1.5086057357805249     
   4.7874271060785267E-006   1.5081825061223670     
   4.7887603726818992E-006   1.5077593951987007     
   4.7900936392852718E-006   1.5073364029762162     
   4.7914269058886444E-006   1.5069135294216147     
   4.7927601724920169E-006   1.5064907745016016     
   4.7940934390953886E-006   1.5060681381828969     
   4.7954267056987612E-006   1.5056456204322270     
   4.7967599723021337E-006   1.5052232212163277     
   4.7980932389055063E-006   1.5048009405019460     
   4.7994265055088788E-006   1.5043787782558360     
   4.8007597721122505E-006   1.5039567344447631     
   4.8020930387156231E-006   1.5035348090355005     
   4.8034263053189956E-006   1.5031130019948307     
   4.8047595719223682E-006   1.5026913132895470     
   4.8060928385257399E-006   1.5022697428864511     
   4.8074261051291124E-006   1.5018482907523538     
   4.8087593717324850E-006   1.5014269568540752     
   4.8100926383358576E-006   1.5010057411584456     
   4.8114259049392301E-006   1.5005846436323036     
   4.8127591715426018E-006   1.5001636642424987     
   4.8140924381459744E-006   1.4997428029558857     
   4.8154257047493469E-006   1.4993220597393342     
   4.8167589713527195E-006   1.4989014345597187     
   4.8180922379560920E-006   1.4984809273839246     
   4.8194255045594637E-006   1.4980605381788479     
   4.8207587711628363E-006   1.4976402669113920     
   4.8220920377662088E-006   1.4972201135484695     
   4.8234253043695814E-006   1.4968000780570045     
   4.8247585709729531E-006   1.4963801604039275     
   4.8260918375763256E-006   1.4959603605561809     
   4.8274251041796982E-006   1.4955406784807139     
   4.8287583707830707E-006   1.4951211141444873     
   4.8300916373864433E-006   1.4947016675144691     
   4.8314249039898150E-006   1.4942823385576385     
   4.8327581705931876E-006   1.4938631272409821     
   4.8340914371965601E-006   1.4934440335314974     
   4.8354247037999327E-006   1.4930250573961896     
   4.8367579704033052E-006   1.4926061988020749     
   4.8380912370066769E-006   1.4921874577161769     
   4.8394245036100495E-006   1.4917688341055308     
   4.8407577702134220E-006   1.4913503279371789     
   4.8420910368167946E-006   1.4909319391781721     
   4.8434243034201663E-006   1.4905136677955739     
   4.8447575700235388E-006   1.4900955137564544     
   4.8460908366269114E-006   1.4896774770278935     
   4.8474241032302839E-006   1.4892595575769800     
   4.8487573698336565E-006   1.4888417553708138     
   4.8500906364370282E-006   1.4884240703765008     
   4.8514239030404008E-006   1.4880065025611591     
   4.8527571696437733E-006   1.4875890518919146     
   4.8540904362471459E-006   1.4871717183359017     
   4.8554237028505176E-006   1.4867545018602668     
   4.8567569694538901E-006   1.4863374024321629     
   4.8580902360572627E-006   1.4859204200187532     
   4.8594235026606352E-006   1.4855035545872088     
   4.8607567692640078E-006   1.4850868061047129     
   4.8620900358673795E-006   1.4846701745384552     
   4.8634233024707520E-006   1.4842536598556353     
   4.8647565690741246E-006   1.4838372620234626     
   4.8660898356774971E-006   1.4834209810091554     
   4.8674231022808697E-006   1.4830048167799417     
   4.8687563688842414E-006   1.4825887693030577     
   4.8700896354876140E-006   1.4821728385457484     
   4.8714229020909865E-006   1.4817570244752705     
   4.8727561686943591E-006   1.4813413270588862     
   4.8740894352977308E-006   1.4809257462638712     
   4.8754227019011033E-006   1.4805102820575062     
   4.8767559685044759E-006   1.4800949344070840     
   4.8780892351078484E-006   1.4796797032799054     
   4.8794225017112210E-006   1.4792645886432798     
   4.8807557683145927E-006   1.4788495904645280     
   4.8820890349179652E-006   1.4784347087109766     
   4.8834223015213378E-006   1.4780199433499648     
   4.8847555681247103E-006   1.4776052943488387     
   4.8860888347280829E-006   1.4771907616749533     
   4.8874221013314546E-006   1.4767763452956759     
   4.8887553679348271E-006   1.4763620451783788     
   4.8900886345381997E-006   1.4759478612904466     
   4.8914219011415723E-006   1.4755337935992709     
   4.8927551677449440E-006   1.4751198420722538     
   4.8940884343483165E-006   1.4747060066768065     
   4.8954217009516891E-006   1.4742922873803492     
   4.8967549675550616E-006   1.4738786841503098     
   4.8980882341584342E-006   1.4734651969541277     
   4.8994215007618059E-006   1.4730518257592506     
   4.9007547673651784E-006   1.4726385705331335     
   4.9020880339685510E-006   1.4722254312432430     
   4.9034213005719235E-006   1.4718124078570543     
   4.9047545671752961E-006   1.4713995003420517     
   4.9060878337786678E-006   1.4709867086657260     
   4.9074211003820403E-006   1.4705740327955816     
   4.9087543669854129E-006   1.4701614726991290     
   4.9100876335887855E-006   1.4697490283438897     
   4.9114209001921572E-006   1.4693366996973900     
   4.9127541667955297E-006   1.4689244867271722     
   4.9140874333989023E-006   1.4685123894007825     
   4.9154207000022748E-006   1.4681004076857764     
   4.9167539666056474E-006   1.4676885415497216     
   4.9180872332090191E-006   1.4672767909601931     
   4.9194204998123916E-006   1.4668651558847750     
   4.9207537664157642E-006   1.4664536362910594     
   4.9220870330191367E-006   1.4660422321466497     
   4.9234202996225084E-006   1.4656309434191570     
   4.9247535662258810E-006   1.4652197700762020     
   4.9260868328292535E-006   1.4648087120854134     
   4.9274200994326261E-006   1.4643977694144303     
   4.9287533660359986E-006   1.4639869420309013     
   4.9300866326393704E-006   1.4635762299024810     
   4.9314198992427429E-006   1.4631656329968390     
   4.9327531658461155E-006   1.4627551512816477     
   4.9340864324494880E-006   1.4623447847245898     
   4.9354196990528606E-006   1.4619345332933611     
   4.9367529656562323E-006   1.4615243969556635     
   4.9380862322596048E-006   1.4611143756792060     
   4.9394194988629774E-006   1.4607044694317115     
   4.9407527654663499E-006   1.4602946781809072     
   4.9420860320697216E-006   1.4598850018945331     
   4.9434192986730942E-006   1.4594754405403352     
   4.9447525652764667E-006   1.4590659940860717     
   4.9460858318798393E-006   1.4586566624995063     
   4.9474190984832118E-006   1.4582474457484143     
   4.9487523650865836E-006   1.4578383438005806     
   4.9500856316899561E-006   1.4574293566237959     
   4.9514188982933287E-006   1.4570204841858616     
   4.9527521648967012E-006   1.4566117264545912     
   4.9540854315000738E-006   1.4562030833978028     
   4.9554186981034455E-006   1.4557945549833238     
   4.9567519647068180E-006   1.4553861411789943     
   4.9580852313101906E-006   1.4549778419526598     
   4.9594184979135631E-006   1.4545696572721756     
   4.9607517645169348E-006   1.4541615871054088     
   4.9620850311203074E-006   1.4537536314202313     
   4.9634182977236799E-006   1.4533457901845264     
   4.9647515643270525E-006   1.4529380633661868     
   4.9660848309304250E-006   1.4525304509331121     
   4.9674180975337967E-006   1.4521229528532134     
   4.9687513641371693E-006   1.4517155690944090     
   4.9700846307405419E-006   1.4513082996246269     
   4.9714178973439144E-006   1.4509011444118038     
   4.9727511639472870E-006   1.4504941034238867     
   4.9740844305506587E-006   1.4500871766288295     
   4.9754176971540312E-006   1.4496803639945959     
   4.9767509637574038E-006   1.4492736654891591     
   4.9780842303607763E-006   1.4488670810805009     
   4.9794174969641480E-006   1.4484606107366131     
   4.9807507635675206E-006   1.4480542544254937     
   4.9820840301708931E-006   1.4476480121151531     
   4.9834172967742657E-006   1.4472418837736081     
   4.9847505633776382E-006   1.4468358693688856     
   4.9860838299810099E-006   1.4464299688690221     
   4.9874170965843825E-006   1.4460241822420614     
   4.9887503631877551E-006   1.4456185094560576     
   4.9900836297911276E-006   1.4452129504790729     
   4.9914168963945002E-006   1.4448075052791800     
   4.9927501629978719E-006   1.4444021738244575     
   4.9940834296012444E-006   1.4439969560829964     
   4.9954166962046170E-006   1.4435918520228952     
   4.9967499628079895E-006   1.4431868616122601     
   4.9980832294113612E-006   1.4427819848192089     
   4.9994164960147338E-006   1.4423772216118653     
   5.0007497626181063E-006   1.4419725719583658     
   5.0020830292214789E-006   1.4415680358268510     
   5.0034162958248514E-006   1.4411636131854741     
   5.0047495624282231E-006   1.4407593040023974     
   5.0060828290315957E-006   1.4403551082457877     
   5.0074160956349682E-006   1.4399510258838271     
   5.0087493622383408E-006   1.4395470568847017     
   5.0100826288417125E-006   1.4391432012166090     
   5.0114158954450851E-006   1.4387394588477542     
   5.0127491620484576E-006   1.4383358297463520     
   5.0140824286518302E-006   1.4379323138806264     
   5.0154156952552027E-006   1.4375289112188083     
   5.0167489618585744E-006   1.4371256217291413     
   5.0180822284619470E-006   1.4367224453798737     
   5.0194154950653195E-006   1.4363193821392657     
   5.0207487616686921E-006   1.4359164319755857     
   5.0220820282720646E-006   1.4355135948571094     
   5.0234152948754363E-006   1.4351108707521238     
   5.0247485614788089E-006   1.4347082596289227     
   5.0260818280821814E-006   1.4343057614558106     
   5.0274150946855540E-006   1.4339033762010989     
   5.0287483612889257E-006   1.4335011038331111     
   5.0300816278922983E-006   1.4330989443201747     
   5.0314148944956708E-006   1.4326968976306316     
   5.0327481610990434E-006   1.4322949637328286     
   5.0340814277024159E-006   1.4318931425951216     
   5.0354146943057876E-006   1.4314914341858791     
   5.0367479609091602E-006   1.4310898384734734     
   5.0380812275125327E-006   1.4306883554262892     
   5.0394144941159053E-006   1.4302869850127189     
   5.0407477607192778E-006   1.4298857272011636     
   5.0420810273226495E-006   1.4294845819600339     
   5.0434142939260221E-006   1.4290835492577489     
   5.0447475605293946E-006   1.4286826290627357     
   5.0460808271327672E-006   1.4282818213434318     
   5.0474140937361389E-006   1.4278811260682820     
   5.0487473603395115E-006   1.4274805432057416     
   5.0500806269428840E-006   1.4270800727242743     
   5.0514138935462566E-006   1.4266797145923511     
   5.0527471601496291E-006   1.4262794687784532     
   5.0540804267530008E-006   1.4258793352510717     
   5.0554136933563734E-006   1.4254793139787039     
   5.0567469599597459E-006   1.4250794049298581     
   5.0580802265631185E-006   1.4246796080730506     
   5.0594134931664910E-006   1.4242799233768062     
   5.0607467597698627E-006   1.4238803508096594     
   5.0620800263732353E-006   1.4234808903401530     
   5.0634132929766078E-006   1.4230815419368386     
   5.0647465595799804E-006   1.4226823055682762     
   5.0660798261833521E-006   1.4222831812030370     
   5.0674130927867246E-006   1.4218841688096966     
   5.0687463593900972E-006   1.4214852683568433     
   5.0700796259934698E-006   1.4210864798130722     
   5.0714128925968423E-006   1.4206878031469894     
   5.0727461592002140E-006   1.4202892383272072     
   5.0740794258035866E-006   1.4198907853223484     
   5.0754126924069591E-006   1.4194924441010426     
   5.0767459590103317E-006   1.4190942146319312     
   5.0780792256137042E-006   1.4186960968836613     
   5.0794124922170759E-006   1.4182980908248917     
   5.0807457588204485E-006   1.4179001964242886     
   5.0820790254238210E-006   1.4175024136505257     
   5.0834122920271936E-006   1.4171047424722876     
   5.0847455586305653E-006   1.4167071828582671     
   5.0860788252339378E-006   1.4163097347771649     
   5.0874120918373104E-006   1.4159123981976918     
   5.0887453584406830E-006   1.4155151730885653     
   5.0900786250440555E-006   1.4151180594185151     
   5.0914118916474272E-006   1.4147210571562761     
   5.0927451582507998E-006   1.4143241662705950     
   5.0940784248541723E-006   1.4139273867302242     
   5.0954116914575449E-006   1.4135307185039272     
   5.0967449580609166E-006   1.4131341615604756     
   5.0980782246642891E-006   1.4127377158686489     
   5.0994114912676617E-006   1.4123413813972374     
   5.1007447578710342E-006   1.4119451581150375     
   5.1020780244744068E-006   1.4115490459908568     
   5.1034112910777785E-006   1.4111530449935115     
   5.1047445576811510E-006   1.4107571550918232     
   5.1060778242845236E-006   1.4103613762546265     
   5.1074110908878961E-006   1.4099657084507617     
   5.1087443574912687E-006   1.4095701516490797     
   5.1100776240946404E-006   1.4091747058184405     
   5.1114108906980130E-006   1.4087793709277094     
   5.1127441573013855E-006   1.4083841469457656     
   5.1140774239047581E-006   1.4079890338414927     
   5.1154106905081298E-006   1.4075940315837854     
   5.1167439571115023E-006   1.4071991401415460     
   5.1180772237148749E-006   1.4068043594836859     
   5.1194104903182474E-006   1.4064096895791249     
   5.1207437569216200E-006   1.4060151303967923     
   5.1220770235249917E-006   1.4056206819056256     
   5.1234102901283642E-006   1.4052263440745711     
   5.1247435567317368E-006   1.4048321168725830     
   5.1260768233351093E-006   1.4044380002686268     
   5.1274100899384819E-006   1.4040439942316729     
   5.1287433565418536E-006   1.4036500987307046     
   5.1300766231452262E-006   1.4032563137347085     
   5.1314098897485987E-006   1.4028626392126866     
   5.1327431563519713E-006   1.4024690751336439     
   5.1340764229553430E-006   1.4020756214665970     
   5.1354096895587155E-006   1.4016822781805705     
   5.1367429561620881E-006   1.4012890452445970     
   5.1380762227654606E-006   1.4008959226277200     
   5.1394094893688332E-006   1.4005029102989883     
   5.1407427559722049E-006   1.4001100082274629     
   5.1420760225755774E-006   1.3997172163822107     
   5.1434092891789500E-006   1.3993245347323084     
   5.1447425557823225E-006   1.3989319632468418     
   5.1460758223856951E-006   1.3985395018949049     
   5.1474090889890668E-006   1.3981471506456005     
   5.1487423555924394E-006   1.3977549094680395     
   5.1500756221958119E-006   1.3973627783313425     
   5.1514088887991845E-006   1.3969707572046381     
   5.1527421554025562E-006   1.3965788460570634     
   5.1540754220059287E-006   1.3961870448577656     
   5.1554086886093013E-006   1.3957953535758971     
   5.1567419552126738E-006   1.3954037721806225     
   5.1580752218160464E-006   1.3950123006411144     
   5.1594084884194181E-006   1.3946209389265534     
   5.1607417550227906E-006   1.3942296870061268     
   5.1620750216261632E-006   1.3938385448490354     
   5.1634082882295357E-006   1.3934475124244825     
   5.1647415548329074E-006   1.3930565897016867     
   5.1660748214362800E-006   1.3926657766498698     
   5.1674080880396525E-006   1.3922750732382647     
   5.1687413546430251E-006   1.3918844794361125     
   5.1700746212463977E-006   1.3914939952126624     
   5.1714078878497694E-006   1.3911036205371745     
   5.1727411544531419E-006   1.3907133553789139     
   5.1740744210565145E-006   1.3903231997071570     
   5.1754076876598870E-006   1.3899331534911881     
   5.1767409542632596E-006   1.3895432167002995     
   5.1780742208666313E-006   1.3891533893037940     
   5.1794074874700038E-006   1.3887636712709805     
   5.1807407540733764E-006   1.3883740625711773     
   5.1820740206767489E-006   1.3879845631737129     
   5.1834072872801206E-006   1.3875951730479226     
   5.1847405538834932E-006   1.3872058921631509     
   5.1860738204868657E-006   1.3868167204887512     
   5.1874070870902383E-006   1.3864276579940846     
   5.1887403536936109E-006   1.3860387046485221     
   5.1900736202969826E-006   1.3856498604214416     
   5.1914068869003551E-006   1.3852611252822316     
   5.1927401535037277E-006   1.3848724992002879     
   5.1940734201071002E-006   1.3844839821450146     
   5.1954066867104728E-006   1.3840955740858258     
   5.1967399533138445E-006   1.3837072749921424     
   5.1980732199172170E-006   1.3833190848333952     
   5.1994064865205896E-006   1.3829310035790230     
   5.2007397531239621E-006   1.3825430311984743     
   5.2020730197273338E-006   1.3821551676612047     
   5.2034062863307064E-006   1.3817674129366782     
   5.2047395529340789E-006   1.3813797669943688     
   5.2060728195374515E-006   1.3809922298037571     
   5.2074060861408240E-006   1.3806048013343355     
   5.2087393527441958E-006   1.3802174815556012     
   5.2100726193475683E-006   1.3798302704370633     
   5.2114058859509409E-006   1.3794431679482360     
   5.2127391525543134E-006   1.3790561740586447     
   5.2140724191576860E-006   1.3786692887378225     
   5.2154056857610577E-006   1.3782825119553124     
   5.2167389523644302E-006   1.3778958436806625     
   5.2180722189678028E-006   1.3775092838834322     
   5.2194054855711753E-006   1.3771228325331899     
   5.2207387521745470E-006   1.3767364895995107     
   5.2220720187779196E-006   1.3763502550519786     
   5.2234052853812921E-006   1.3759641288601872     
   5.2247385519846647E-006   1.3755781109937373     
   5.2260718185880372E-006   1.3751922014222397     
   5.2274050851914090E-006   1.3748064001153131     
   5.2287383517947815E-006   1.3744207070425838     
   5.2300716183981541E-006   1.3740351221736868     
   5.2314048850015266E-006   1.3736496454782670     
   5.2327381516048992E-006   1.3732642769259773     
   5.2340714182082709E-006   1.3728790164864784     
   5.2354046848116434E-006   1.3724938641294397     
   5.2367379514150160E-006   1.3721088198245390     
   5.2380712180183885E-006   1.3717238835414638     
   5.2394044846217602E-006   1.3713390552499096     
   5.2407377512251328E-006   1.3709543349195790     
   5.2420710178285053E-006   1.3705697225201841     
   5.2434042844318779E-006   1.3701852180214464     
   5.2447375510352504E-006   1.3698008213930946     
   5.2460708176386221E-006   1.3694165326048653     
   5.2474040842419947E-006   1.3690323516265062     
   5.2487373508453673E-006   1.3686482784277720     
   5.2500706174487398E-006   1.3682643129784240     
   5.2514038840521115E-006   1.3678804552482355     
   5.2527371506554841E-006   1.3674967052069855     
   5.2540704172588566E-006   1.3671130628244628     
   5.2554036838622292E-006   1.3667295280704652     
   5.2567369504656017E-006   1.3663461009147970     
   5.2580702170689734E-006   1.3659627813272726     
   5.2594034836723460E-006   1.3655795692777148     
   5.2607367502757185E-006   1.3651964647359538     
   5.2620700168790911E-006   1.3648134676718298     
   5.2634032834824636E-006   1.3644305780551891     
   5.2647365500858353E-006   1.3640477958558901     
   5.2660698166892079E-006   1.3636651210437960     
   5.2674030832925805E-006   1.3632825535887798     
   5.2687363498959530E-006   1.3629000934607240     
   5.2700696164993247E-006   1.3625177406295186     
   5.2714028831026973E-006   1.3621354950650613     
   5.2727361497060698E-006   1.3617533567372599     
   5.2740694163094424E-006   1.3613713256160298     
   5.2754026829128149E-006   1.3609894016712940     
   5.2767359495161866E-006   1.3606075848729868     
   5.2780692161195592E-006   1.3602258751910463     
   5.2794024827229317E-006   1.3598442725954234     
   5.2807357493263043E-006   1.3594627770560748     
   5.2820690159296768E-006   1.3590813885429673     
   5.2834022825330485E-006   1.3587001070260745     
   5.2847355491364211E-006   1.3583189324753804     
   5.2860688157397936E-006   1.3579378648608749     
   5.2874020823431662E-006   1.3575569041525584     
   5.2887353489465379E-006   1.3571760503204389     
   5.2900686155499105E-006   1.3567953033345339     
   5.2914018821532830E-006   1.3564146631648668     
   5.2927351487566556E-006   1.3560341297814720     
   5.2940684153600281E-006   1.3556537031543905     
   5.2954016819633998E-006   1.3552733832536739     
   5.2967349485667724E-006   1.3548931700493785     
   5.2980682151701449E-006   1.3545130635115730     
   5.2994014817735175E-006   1.3541330636103328     
   5.3007347483768900E-006   1.3537531703157408     
   5.3020680149802617E-006   1.3533733835978896     
   5.3034012815836343E-006   1.3529937034268793     
   5.3047345481870068E-006   1.3526141297728194     
   5.3060678147903794E-006   1.3522346626058268     
   5.3074010813937511E-006   1.3518553018960282     
   5.3087343479971237E-006   1.3514760476135563     
   5.3100676146004962E-006   1.3510968997285535     
   5.3114008812038688E-006   1.3507178582111727     
   5.3127341478072413E-006   1.3503389230315710     
   5.3140674144106130E-006   1.3499600941599172     
   5.3154006810139856E-006   1.3495813715663860     
   5.3167339476173581E-006   1.3492027552211638     
   5.3180672142207307E-006   1.3488242450944410     
   5.3194004808241032E-006   1.3484458411564197     
   5.3207337474274749E-006   1.3480675433773093     
   5.3220670140308475E-006   1.3476893517273272     
   5.3234002806342200E-006   1.3473112661767008     
   5.3247335472375926E-006   1.3469332866956631     
   5.3260668138409643E-006   1.3465554132544573     
   5.3274000804443369E-006   1.3461776458233343     
   5.3287333470477094E-006   1.3457999843725552     
   5.3300666136510820E-006   1.3454224288723855     
   5.3313998802544545E-006   1.3450449792931027     
   5.3327331468578262E-006   1.3446676356049920     
   5.3340664134611988E-006   1.3442903977783451     
   5.3353996800645713E-006   1.3439132657834636     
   5.3367329466679439E-006   1.3435362395906574     
   5.3380662132713156E-006   1.3431593191702438     
   5.3393994798746881E-006   1.3427825044925488     
   5.3407327464780607E-006   1.3424057955279078     
   5.3420660130814332E-006   1.3420291922466632     
   5.3433992796848058E-006   1.3416526946191660     
   5.3447325462881775E-006   1.3412763026157761     
   5.3460658128915500E-006   1.3409000162068612     
   5.3473990794949226E-006   1.3405238353627980     
   5.3487323460982952E-006   1.3401477600539689     
   5.3500656127016677E-006   1.3397717902507682     
   5.3513988793050394E-006   1.3393959259235975     
   5.3527321459084120E-006   1.3390201670428645     
   5.3540654125117845E-006   1.3386445135789879     
   5.3553986791151571E-006   1.3382689655023938     
   5.3567319457185288E-006   1.3378935227835160     
   5.3580652123219013E-006   1.3375181853927973     
   5.3593984789252739E-006   1.3371429533006876     
   5.3607317455286464E-006   1.3367678264776475     
   5.3620650121320190E-006   1.3363928048941434     
   5.3633982787353907E-006   1.3360178885206522     
   5.3647315453387632E-006   1.3356430773276553     
   5.3660648119421358E-006   1.3352683712856470     
   5.3673980785455084E-006   1.3348937703651278     
   5.3687313451488809E-006   1.3345192745366068     
   5.3700646117522526E-006   1.3341448837705996     
   5.3713978783556252E-006   1.3337705980376322     
   5.3727311449589977E-006   1.3333964173082393     
   5.3740644115623703E-006   1.3330223415529607     
   5.3753976781657420E-006   1.3326483707423491     
   5.3767309447691145E-006   1.3322745048469604     
   5.3780642113724871E-006   1.3319007438373631     
   5.3793974779758596E-006   1.3315270876841303     
   5.3807307445792322E-006   1.3311535363578477     
   5.3820640111826039E-006   1.3307800898291053     
   5.3833972777859764E-006   1.3304067480685027     
   5.3847305443893490E-006   1.3300335110466477     
   5.3860638109927215E-006   1.3296603787341570     
   5.3873970775960941E-006   1.3292873511016543     
   5.3887303441994658E-006   1.3289144281197738     
   5.3900636108028384E-006   1.3285416097591543     
   5.3913968774062109E-006   1.3281688959904472     
   5.3927301440095835E-006   1.3277962867843083     
   5.3940634106129552E-006   1.3274237821114034     
   5.3953966772163277E-006   1.3270513819424077     
   5.3967299438197003E-006   1.3266790862480009     
   5.3980632104230728E-006   1.3263068949988746     
   5.3993964770264454E-006   1.3259348081657276     
   5.4007297436298171E-006   1.3255628257192669     
   5.4020630102331896E-006   1.3251909476302057     
   5.4033962768365622E-006   1.3248191738692690     
   5.4047295434399347E-006   1.3244475044071873     
   5.4060628100433065E-006   1.3240759392147003     
   5.4073960766466790E-006   1.3237044782625562     
   5.4087293432500516E-006   1.3233331215215105     
   5.4100626098534241E-006   1.3229618689623286     
   5.4113958764567967E-006   1.3225907205557808     
   5.4127291430601684E-006   1.3222196762726488     
   5.4140624096635409E-006   1.3218487360837219     
   5.4153956762669135E-006   1.3214778999597967     
   5.4167289428702860E-006   1.3211071678716784     
   5.4180622094736586E-006   1.3207365397901802     
   5.4193954760770303E-006   1.3203660156861237     
   5.4207287426804028E-006   1.3199955955303393     
   5.4220620092837754E-006   1.3196252792936645     
   5.4233952758871479E-006   1.3192550669469445     
   5.4247285424905196E-006   1.3188849584610352     
   5.4260618090938922E-006   1.3185149538067986     
   5.4273950756972648E-006   1.3181450529551044     
   5.4287283423006373E-006   1.3177752558768328     
   5.4300616089040099E-006   1.3174055625428700     
   5.4313948755073816E-006   1.3170359729241115     
   5.4327281421107541E-006   1.3166664869914599     
   5.4340614087141267E-006   1.3162971047158276     
   5.4353946753174992E-006   1.3159278260681340     
   5.4367279419208718E-006   1.3155586510193062     
   5.4380612085242435E-006   1.3151895795402819     
   5.4393944751276160E-006   1.3148206116020036     
   5.4407277417309886E-006   1.3144517471754242     
   5.4420610083343611E-006   1.3140829862315042     
   5.4433942749377328E-006   1.3137143287412123     
   5.4447275415411054E-006   1.3133457746755242     
   5.4460608081444780E-006   1.3129773240054259     
   5.4473940747478505E-006   1.3126089767019091     
   5.4487273413512231E-006   1.3122407327359773     
   5.4500606079545948E-006   1.3118725920786378     
   5.4513938745579673E-006   1.3115045547009079     
   5.4527271411613399E-006   1.3111366205738142     
   5.4540604077647124E-006   1.3107687896683897     
   5.4553936743680850E-006   1.3104010619556767     
   5.4567269409714567E-006   1.3100334374067246     
   5.4580602075748292E-006   1.3096659159925923     
   5.4593934741782018E-006   1.3092984976843449     
   5.4607267407815743E-006   1.3089311824530563     
   5.4620600073849460E-006   1.3085639702698106     
   5.4633932739883186E-006   1.3081968611056973     
   5.4647265405916911E-006   1.3078298549318150     
   5.4660598071950637E-006   1.3074629517192706     
   5.4673930737984363E-006   1.3070961514391783     
   5.4687263404018080E-006   1.3067294540626631     
   5.4700596070051805E-006   1.3063628595608532     
   5.4713928736085531E-006   1.3059963679048892     
   5.4727261402119256E-006   1.3056299790659176     
   5.4740594068152982E-006   1.3052636930150949     
   5.4753926734186699E-006   1.3048975097235835     
   5.4767259400220424E-006   1.3045314291625554     
   5.4780592066254150E-006   1.3041654513031908     
   5.4793924732287875E-006   1.3037995761166763     
   5.4807257398321592E-006   1.3034338035742079     
   5.4820590064355318E-006   1.3030681336469896     
   5.4833922730389043E-006   1.3027025663062330     
   5.4847255396422769E-006   1.3023371015231586     
   5.4860588062456494E-006   1.3019717392689951     
   5.4873920728490212E-006   1.3016064795149762     
   5.4887253394523937E-006   1.3012413222323489     
   5.4900586060557663E-006   1.3008762673923639     
   5.4913918726591388E-006   1.3005113149662821     
   5.4927251392625105E-006   1.3001464649253713     
   5.4940584058658831E-006   1.2997817172409092     
   5.4953916724692556E-006   1.2994170718841789     
   5.4967249390726282E-006   1.2990525288264734     
   5.4980582056760007E-006   1.2986880880390941     
   5.4993914722793724E-006   1.2983237494933484     
   5.5007247388827450E-006   1.2979595131605546     
   5.5020580054861175E-006   1.2975953790120356     
   5.5033912720894901E-006   1.2972313470191252     
   5.5047245386928626E-006   1.2968674171531653     
   5.5060578052962344E-006   1.2965035893855041     
   5.5073910718996069E-006   1.2961398636874977     
   5.5087243385029795E-006   1.2957762400305122     
   5.5100576051063520E-006   1.2954127183859188     
   5.5113908717097237E-006   1.2950492987251006     
   5.5127241383130963E-006   1.2946859810194464     
   5.5140574049164688E-006   1.2943227652403526     
   5.5153906715198414E-006   1.2939596513592235     
   5.5167239381232139E-006   1.2935966393474743     
   5.5180572047265856E-006   1.2932337291765250     
   5.5193904713299582E-006   1.2928709208178044     
   5.5207237379333307E-006   1.2925082142427509     
   5.5220570045367033E-006   1.2921456094228092     
   5.5233902711400758E-006   1.2917831063294316     
   5.5247235377434475E-006   1.2914207049340805     
   5.5260568043468201E-006   1.2910584052082243     
   5.5273900709501927E-006   1.2906962071233419     
   5.5287233375535652E-006   1.2903341106509159     
   5.5300566041569369E-006   1.2899721157624424     
   5.5313898707603095E-006   1.2896102224294206     
   5.5327231373636820E-006   1.2892484306233605     
   5.5340564039670546E-006   1.2888867403157789     
   5.5353896705704271E-006   1.2885251514782012     
   5.5367229371737988E-006   1.2881636640821612     
   5.5380562037771714E-006   1.2878022780991998     
   5.5393894703805439E-006   1.2874409935008653     
   5.5407227369839165E-006   1.2870798102587162     
   5.5420560035872890E-006   1.2867187283443164     
   5.5433892701906607E-006   1.2863577477292401     
   5.5447225367940333E-006   1.2859968683850682     
   5.5460558033974059E-006   1.2856360902833892     
   5.5473890700007784E-006   1.2852754133958002     
   5.5487223366041501E-006   1.2849148376939070     
   5.5500556032075227E-006   1.2845543631493210     
   5.5513888698108952E-006   1.2841939897336652     
   5.5527221364142678E-006   1.2838337174185677     
   5.5540554030176403E-006   1.2834735461756639     
   5.5553886696210120E-006   1.2831134759766007     
   5.5567219362243846E-006   1.2827535067930302     
   5.5580552028277571E-006   1.2823936385966119     
   5.5593884694311297E-006   1.2820338713590158     
   5.5607217360345022E-006   1.2816742050519181     
   5.5620550026378739E-006   1.2813146396470048     
   5.5633882692412465E-006   1.2809551751159653     
   5.5647215358446190E-006   1.2805958114305027     
   5.5660548024479916E-006   1.2802365485623246     
   5.5673880690513633E-006   1.2798773864831476     
   5.5687213356547359E-006   1.2795183251646944     
   5.5700546022581084E-006   1.2791593645786992     
   5.5713878688614810E-006   1.2788005046969020     
   5.5727211354648535E-006   1.2784417454910493     
   5.5740544020682252E-006   1.2780830869328981     
   5.5753876686715978E-006   1.2777245289942116     
   5.5767209352749703E-006   1.2773660716467630     
   5.5780542018783429E-006   1.2770077148623309     
   5.5793874684817146E-006   1.2766494586127037     
   5.5807207350850871E-006   1.2762913028696765     
   5.5820540016884597E-006   1.2759332476050527     
   5.5833872682918322E-006   1.2755752927906436     
   5.5847205348952048E-006   1.2752174383982691     
   5.5860538014985765E-006   1.2748596843997562     
   5.5873870681019491E-006   1.2745020307669399     
   5.5887203347053216E-006   1.2741444774716619     
   5.5900536013086942E-006   1.2737870244857761     
   5.5913868679120667E-006   1.2734296717811389     
   5.5927201345154384E-006   1.2730724193296177     
   5.5940534011188110E-006   1.2727152671030872     
   5.5953866677221835E-006   1.2723582150734301     
   5.5967199343255561E-006   1.2720012632125357     
   5.5980532009289278E-006   1.2716444114923040     
   5.5993864675323003E-006   1.2712876598846403     
   5.6007197341356729E-006   1.2709310083614582     
   5.6020530007390454E-006   1.2705744568946802     
   5.6033862673424180E-006   1.2702180054562358     
   5.6047195339457897E-006   1.2698616540180629     
   5.6060528005491623E-006   1.2695054025521069     
   5.6073860671525348E-006   1.2691492510303208     
   5.6087193337559074E-006   1.2687931994246655     
   5.6100526003592799E-006   1.2684372477071120     
   5.6113858669626516E-006   1.2680813958496364     
   5.6127191335660242E-006   1.2677256438242224     
   5.6140524001693967E-006   1.2673699916028642     
   5.6153856667727693E-006   1.2670144391575620     
   5.6167189333761410E-006   1.2666589864603242     
   5.6180521999795135E-006   1.2663036334831665     
   5.6193854665828861E-006   1.2659483801981135     
   5.6207187331862586E-006   1.2655932265771974     
   5.6220519997896312E-006   1.2652381725924580     
   5.6233852663930029E-006   1.2648832182159426     
   5.6247185329963754E-006   1.2645283634197075     
   5.6260517995997480E-006   1.2641736081758153     
   5.6273850662031206E-006   1.2638189524563372     
   5.6287183328064931E-006   1.2634643962333523     
   5.6300515994098648E-006   1.2631099394789485     
   5.6313848660132374E-006   1.2627555821652181     
   5.6327181326166099E-006   1.2624013242642662     
   5.6340513992199825E-006   1.2620471657482015     
   5.6353846658233542E-006   1.2616931065891437     
   5.6367179324267267E-006   1.2613391467592177     
   5.6380511990300993E-006   1.2609852862305568     
   5.6393844656334718E-006   1.2606315249753037     
   5.6407177322368444E-006   1.2602778629656071     
   5.6420509988402161E-006   1.2599243001736258     
   5.6433842654435886E-006   1.2595708365715228     
   5.6447175320469612E-006   1.2592174721314719     
   5.6460507986503338E-006   1.2588642068256546     
   5.6473840652537055E-006   1.2585110406262578     
   5.6487173318570780E-006   1.2581579735054789     
   5.6500505984604506E-006   1.2578050054355217     
   5.6513838650638231E-006   1.2574521363885980     
   5.6527171316671957E-006   1.2570993663369274     
   5.6540503982705674E-006   1.2567466952527384     
   5.6553836648739399E-006   1.2563941231082649     
   5.6567169314773125E-006   1.2560416498757503     
   5.6580501980806850E-006   1.2556892755274456     
   5.6593834646840576E-006   1.2553370000356103     
   5.6607167312874293E-006   1.2549848233725094     
   5.6620499978908018E-006   1.2546327455104180     
   5.6633832644941744E-006   1.2542807664216173     
   5.6647165310975469E-006   1.2539288860783984     
   5.6660497977009187E-006   1.2535771044530573     
   5.6673830643042912E-006   1.2532254215179004     
   5.6687163309076638E-006   1.2528738372452408     
   5.6700495975110363E-006   1.2525223516073987     
   5.6713828641144089E-006   1.2521709645767016     
   5.6727161307177806E-006   1.2518196761254887     
   5.6740493973211531E-006   1.2514684862261025     
   5.6753826639245257E-006   1.2511173948508949     
   5.6767159305278982E-006   1.2507664019722260     
   5.6780491971312708E-006   1.2504155075624617     
   5.6793824637346425E-006   1.2500647115939796     
   5.6807157303380150E-006   1.2497140140391603     
   5.6820489969413876E-006   1.2493634148703958     
   5.6833822635447601E-006   1.2490129140600847     
   5.6847155301481319E-006   1.2486625115806325     
   5.6860487967515044E-006   1.2483122074044528     
   5.6873820633548770E-006   1.2479620015039670     
   5.6887153299582495E-006   1.2476118938516059     
   5.6900485965616221E-006   1.2472618844198053     
   5.6913818631649938E-006   1.2469119731810108     
   5.6927151297683663E-006   1.2465621601076746     
   5.6940483963717389E-006   1.2462124451722574     
   5.6953816629751114E-006   1.2458628283472259     
   5.6967149295784840E-006   1.2455133096050572     
   5.6980481961818557E-006   1.2451638889182344     
   5.6993814627852282E-006   1.2448145662592482     
   5.7007147293886008E-006   1.2444653416005980     
   5.7020479959919733E-006   1.2441162149147900     
   5.7033812625953450E-006   1.2437671861743396     
   5.7047145291987176E-006   1.2434182553517663     
   5.7060477958020902E-006   1.2430694224196044     
   5.7073810624054627E-006   1.2427206873503860     
   5.7087143290088353E-006   1.2423720501166595     
   5.7100475956122070E-006   1.2420235106909772     
   5.7113808622155795E-006   1.2416750690458984     
   5.7127141288189521E-006   1.2413267251539939     
   5.7140473954223246E-006   1.2409784789878371     
   5.7153806620256972E-006   1.2406303305200133     
   5.7167139286290689E-006   1.2402822797231128     
   5.7180471952324414E-006   1.2399343265697347     
   5.7193804618358140E-006   1.2395864710324873     
   5.7207137284391865E-006   1.2392387130839824     
   5.7220469950425582E-006   1.2388910526968442     
   5.7233802616459308E-006   1.2385434898437011     
   5.7247135282493034E-006   1.2381960244971915     
   5.7260467948526759E-006   1.2378486566299594     
   5.7273800614560485E-006   1.2375013862146591     
   5.7287133280594202E-006   1.2371542132239497     
   5.7300465946627927E-006   1.2368071376304999     
   5.7313798612661653E-006   1.2364601594069855     
   5.7327131278695378E-006   1.2361132785260900     
   5.7340463944729095E-006   1.2357664949605045     
   5.7353796610762821E-006   1.2354198086829280     
   5.7367129276796546E-006   1.2350732196660656     
   5.7380461942830272E-006   1.2347267278826333     
   5.7393794608863997E-006   1.2343803333053518     
   5.7407127274897714E-006   1.2340340359069513     
   5.7420459940931440E-006   1.2336878356601679     
   5.7433792606965165E-006   1.2333417325377460     
   5.7447125272998891E-006   1.2329957265124392     
   5.7460457939032617E-006   1.2326498175570080     
   5.7473790605066334E-006   1.2323040056442174     
   5.7487123271100059E-006   1.2319582907468452     
   5.7500455937133785E-006   1.2316126728376724     
   5.7513788603167510E-006   1.2312671518894915     
   5.7527121269201227E-006   1.2309217278750997     
   5.7540453935234953E-006   1.2305764007673023     
   5.7553786601268678E-006   1.2302311705389131     
   5.7567119267302404E-006   1.2298860371627547     
   5.7580451933336129E-006   1.2295410006116532     
   5.7593784599369846E-006   1.2291960608584465     
   5.7607117265403572E-006   1.2288512178759783     
   5.7620449931437297E-006   1.2285064716371004     
   5.7633782597471023E-006   1.2281618221146713     
   5.7647115263504748E-006   1.2278172692815583     
   5.7660447929538466E-006   1.2274728131106354     
   5.7673780595572191E-006   1.2271284535747851     
   5.7687113261605917E-006   1.2267841906468966     
   5.7700445927639642E-006   1.2264400242998676     
   5.7713778593673359E-006   1.2260959545066032     
   5.7727111259707085E-006   1.2257519812400137     
   5.7740443925740810E-006   1.2254081044730225     
   5.7753776591774536E-006   1.2250643241785539     
   5.7767109257808261E-006   1.2247206403295459     
   5.7780441923841978E-006   1.2243770528989393     
   5.7793774589875704E-006   1.2240335618596860     
   5.7807107255909429E-006   1.2236901671847424     
   5.7820439921943155E-006   1.2233468688470754     
   5.7833772587976880E-006   1.2230036668196580     
   5.7847105254010598E-006   1.2226605610754706     
   5.7860437920044323E-006   1.2223175515875018     
   5.7873770586078049E-006   1.2219746383287469     
   5.7887103252111774E-006   1.2216318212722093     
   5.7900435918145491E-006   1.2212891003909014     
   5.7913768584179217E-006   1.2209464756578408     
   5.7927101250212942E-006   1.2206039470460546     
   5.7940433916246668E-006   1.2202615145285751     
   5.7953766582280393E-006   1.2199191780784444     
   5.7967099248314110E-006   1.2195769376687118     
   5.7980431914347836E-006   1.2192347932724323     
   5.7993764580381561E-006   1.2188927448626714     
   5.8007097246415287E-006   1.2185507924125001     
   5.8020429912449012E-006   1.2182089358949983     
   5.8033762578482729E-006   1.2178671752832513     
   5.8047095244516455E-006   1.2175255105503546     
   5.8060427910550181E-006   1.2171839416694095     
   5.8073760576583906E-006   1.2168424686135240     
   5.8087093242617623E-006   1.2165010913558179     
   5.8100425908651349E-006   1.2161598098694126     
   5.8113758574685074E-006   1.2158186241274422     
   5.8127091240718800E-006   1.2154775341030450     
   5.8140423906752525E-006   1.2151365397693685     
   5.8153756572786242E-006   1.2147956410995666     
   5.8167089238819968E-006   1.2144548380668023     
   5.8180421904853693E-006   1.2141141306442447     
   5.8193754570887419E-006   1.2137735188050711     
   5.8207087236921136E-006   1.2134330025224658     
   5.8220419902954861E-006   1.2130925817696216     
   5.8233752568988587E-006   1.2127522565197379     
   5.8247085235022313E-006   1.2124120267460223     
   5.8260417901056038E-006   1.2120718924216887     
   5.8273750567089755E-006   1.2117318535199606     
   5.8287083233123481E-006   1.2113919100140667     
   5.8300415899157206E-006   1.2110520618772438     
   5.8313748565190932E-006   1.2107123090827374     
   5.8327081231224657E-006   1.2103726516038009     
   5.8340413897258374E-006   1.2100330894136930     
   5.8353746563292100E-006   1.2096936224856809     
   5.8367079229325825E-006   1.2093542507930390     
   5.8380411895359551E-006   1.2090149743090510     
   5.8393744561393268E-006   1.2086757930070056     
   5.8407077227426993E-006   1.2083367068601996     
   5.8420409893460719E-006   1.2079977158419402     
   5.8433742559494444E-006   1.2076588199255367     
   5.8447075225528170E-006   1.2073200190843105     
   5.8460407891561887E-006   1.2069813132915890     
   5.8473740557595613E-006   1.2066427025207058     
   5.8487073223629338E-006   1.2063041867450037     
   5.8500405889663064E-006   1.2059657659378324     
   5.8513738555696789E-006   1.2056274400725497     
   5.8527071221730506E-006   1.2052892091225191     
   5.8540403887764232E-006   1.2049510730611137     
   5.8553736553797957E-006   1.2046130318617123     
   5.8567069219831683E-006   1.2042750854977031     
   5.8580401885865400E-006   1.2039372339424779     
   5.8593734551899125E-006   1.2035994771694420     
   5.8607067217932851E-006   1.2032618151520027     
   5.8620399883966576E-006   1.2029242478635782     
   5.8633732550000302E-006   1.2025867752775918     
   5.8647065216034019E-006   1.2022493973674759     
   5.8660397882067745E-006   1.2019121141066693     
   5.8673730548101470E-006   1.2015749254686185     
   5.8687063214135196E-006   1.2012378314267791     
   5.8700395880168921E-006   1.2009008319546115     
   5.8713728546202638E-006   1.2005639270255852     
   5.8727061212236364E-006   1.2002271166131759     
   5.8740393878270089E-006   1.1998904006908697     
   5.8753726544303815E-006   1.1995537792321542     
   5.8767059210337532E-006   1.1992172522105327     
   5.8780391876371257E-006   1.1988808195995078     
   5.8793724542404983E-006   1.1985444813725961     
   5.8807057208438708E-006   1.1982082375033163     
   5.8820389874472434E-006   1.1978720879651970     
   5.8833722540506151E-006   1.1975360327317761     
   5.8847055206539877E-006   1.1972000717765949     
   5.8860387872573602E-006   1.1968642050732061     
   5.8873720538607328E-006   1.1965284325951671     
   5.8887053204641045E-006   1.1961927543160438     
   5.8900385870674770E-006   1.1958571702094090     
   5.8913718536708496E-006   1.1955216802488426     
   5.8927051202742221E-006   1.1951862844079335     
   5.8940383868775947E-006   1.1948509826602760     
   5.8953716534809664E-006   1.1945157749794741     
   5.8967049200843389E-006   1.1941806613391366     
   5.8980381866877115E-006   1.1938456417128827     
   5.8993714532910840E-006   1.1935107160743352     
   5.9007047198944566E-006   1.1931758843971276     
   5.9020379864978283E-006   1.1928411466548998     
   5.9033712531012008E-006   1.1925065028212991     
   5.9047045197045734E-006   1.1921719528699795     
   5.9060377863079460E-006   1.1918374967746017     
   5.9073710529113177E-006   1.1915031345088374     
   5.9087043195146902E-006   1.1911688660463624     
   5.9100375861180628E-006   1.1908346913608598     
   5.9113708527214353E-006   1.1905006104260216     
   5.9127041193248079E-006   1.1901666232155468     
   5.9140373859281796E-006   1.1898327297031412     
   5.9153706525315521E-006   1.1894989298625200     
   5.9167039191349247E-006   1.1891652236674024     
   5.9180371857382972E-006   1.1888316110915165     
   5.9193704523416698E-006   1.1884980921085986     
   5.9207037189450415E-006   1.1881646666923926     
   5.9220369855484140E-006   1.1878313348166480     
   5.9233702521517866E-006   1.1874980964551229     
   5.9247035187551592E-006   1.1871649515815825     
   5.9260367853585309E-006   1.1868319001697982     
   5.9273700519619034E-006   1.1864989421935523     
   5.9287033185652760E-006   1.1861660776266292     
   5.9300365851686485E-006   1.1858333064428253     
   5.9313698517720211E-006   1.1855006286159426     
   5.9327031183753928E-006   1.1851680441197894     
   5.9340363849787653E-006   1.1848355529281827     
   5.9353696515821379E-006   1.1845031550149479     
   5.9367029181855104E-006   1.1841708503539135     
   5.9380361847888830E-006   1.1838386389189199     
   5.9393694513922547E-006   1.1835065206838133     
   5.9407027179956272E-006   1.1831744956224470     
   5.9420359845989998E-006   1.1828425637086801     
   5.9433692512023723E-006   1.1825107249163824     
   5.9447025178057441E-006   1.1821789792194297     
   5.9460357844091166E-006   1.1818473265917024     
   5.9473690510124892E-006   1.1815157670070924     
   5.9487023176158617E-006   1.1811843004394964     
   5.9500355842192343E-006   1.1808529268628178     
   5.9513688508226060E-006   1.1805216462509704     
   5.9527021174259785E-006   1.1801904585778740     
   5.9540353840293511E-006   1.1798593638174526     
   5.9553686506327236E-006   1.1795283619436423     
   5.9567019172360962E-006   1.1791974529303830     
   5.9580351838394679E-006   1.1788666367516234     
   5.9593684504428404E-006   1.1785359133813211     
   5.9607017170462130E-006   1.1782052827934373     
   5.9620349836495855E-006   1.1778747449619431     
   5.9633682502529573E-006   1.1775442998608163     
   5.9647015168563298E-006   1.1772139474640428     
   5.9660347834597024E-006   1.1768836877456128     
   5.9673680500630749E-006   1.1765535206795279     
   5.9687013166664475E-006   1.1762234462397942     
   5.9700345832698192E-006   1.1758934644004266     
   5.9713678498731917E-006   1.1755635751354456     
   5.9727011164765643E-006   1.1752337784188807     
   5.9740343830799368E-006   1.1749040742247683     
   5.9753676496833085E-006   1.1745744625271510     
   5.9767009162866811E-006   1.1742449433000794     
   5.9780341828900536E-006   1.1739155165176123     
   5.9793674494934262E-006   1.1735861821538147     
   5.9807007160967987E-006   1.1732569401827595     
   5.9820339827001704E-006   1.1729277905785251     
   5.9833672493035430E-006   1.1725987333151997     
   5.9847005159069156E-006   1.1722697683668777     
   5.9860337825102881E-006   1.1719408957076594     
   5.9873670491136607E-006   1.1716121153116552     
   5.9887003157170324E-006   1.1712834271529804     
   5.9900335823204049E-006   1.1709548312057594     
   5.9913668489237775E-006   1.1706263274441202     
   5.9927001155271500E-006   1.1702979158422038     
   5.9940333821305217E-006   1.1699695963741537     
   5.9953666487338943E-006   1.1696413690141230     
   5.9966999153372668E-006   1.1693132337362713     
   5.9980331819406394E-006   1.1689851905147643     
   5.9993664485440119E-006   1.1686572393237769     
   6.0006997151473836E-006   1.1683293801374914     
   6.0020329817507562E-006   1.1680016129300959     
   6.0033662483541288E-006   1.1676739376757863     
   6.0046995149575013E-006   1.1673463543487645     
   6.0060327815608739E-006   1.1670188629232425     
   6.0073660481642456E-006   1.1666914633734373     
   6.0086993147676181E-006   1.1663641556735742     
   6.0100325813709907E-006   1.1660369397978840     
   6.0113658479743632E-006   1.1657098157206069     
   6.0126991145777349E-006   1.1653827834159898     
   6.0140323811811075E-006   1.1650558428582858     
   6.0153656477844800E-006   1.1647289940217558     
   6.0166989143878526E-006   1.1644022368806672     
   6.0180321809912251E-006   1.1640755714092983     
   6.0193654475945968E-006   1.1637489975819288     
   6.0206987141979694E-006   1.1634225153728501     
   6.0220319808013419E-006   1.1630961247563574     
   6.0233652474047145E-006   1.1627698257067571     
   6.0246985140080871E-006   1.1624436181983602     
   6.0260317806114588E-006   1.1621175022054855     
   6.0273650472148313E-006   1.1617914777024569     
   6.0286983138182039E-006   1.1614655446636097     
   6.0300315804215764E-006   1.1611397030632828     
   6.0313648470249481E-006   1.1608139528758254     
   6.0326981136283207E-006   1.1604882940755903     
   6.0340313802316932E-006   1.1601627266369399     
   6.0353646468350658E-006   1.1598372505342445     
   6.0366979134384383E-006   1.1595118657418788     
   6.0380311800418100E-006   1.1591865722342276     
   6.0393644466451826E-006   1.1588613699856798     
   6.0406977132485551E-006   1.1585362589706343     
   6.0420309798519277E-006   1.1582112391634969     
   6.0433642464553002E-006   1.1578863105386785     
   6.0446975130586720E-006   1.1575614730705985     
   6.0460307796620445E-006   1.1572367267336836     
   6.0473640462654171E-006   1.1569120715023682     
   6.0486973128687896E-006   1.1565875073510921     
   6.0500305794721613E-006   1.1562630342543043     
   6.0513638460755339E-006   1.1559386521864599     
   6.0526971126789064E-006   1.1556143611220200     
   6.0540303792822790E-006   1.1552901610354562     
   6.0553636458856515E-006   1.1549660519012437     
   6.0566969124890232E-006   1.1546420336938670     
   6.0580301790923958E-006   1.1543181063878170     
   6.0593634456957683E-006   1.1539942699575920     
   6.0606967122991409E-006   1.1536705243776963     
   6.0620299789025126E-006   1.1533468696226445     
   6.0633632455058852E-006   1.1530233056669545     
   6.0646965121092577E-006   1.1526998324851547     
   6.0660297787126303E-006   1.1523764500517766     
   6.0673630453160028E-006   1.1520531583413631     
   6.0686963119193745E-006   1.1517299573284618     
   6.0700295785227471E-006   1.1514068469876284     
   6.0713628451261196E-006   1.1510838272934258     
   6.0726961117294922E-006   1.1507608982204225     
   6.0740293783328647E-006   1.1504380597431960     
   6.0753626449362364E-006   1.1501153118363305     
   6.0766959115396090E-006   1.1497926544744166     
   6.0780291781429815E-006   1.1494700876320523     
   6.0793624447463541E-006   1.1491476112838424     
   6.0806957113497258E-006   1.1488252254044014     
   6.0820289779530983E-006   1.1485029299683465     
   6.0833622445564709E-006   1.1481807249503060     
   6.0846955111598435E-006   1.1478586103249124     
   6.0860287777632160E-006   1.1475365860668072     
   6.0873620443665877E-006   1.1472146521506390     
   6.0886953109699603E-006   1.1468928085510617     
   6.0900285775733328E-006   1.1465710552427382     
   6.0913618441767054E-006   1.1462493922003381     
   6.0926951107800779E-006   1.1459278193985378     
   6.0940283773834496E-006   1.1456063368120204     
   6.0953616439868222E-006   1.1452849444154760     
   6.0966949105901947E-006   1.1449636421836047     
   6.0980281771935673E-006   1.1446424300911078     
   6.0993614437969390E-006   1.1443213081127002     
   6.1006947104003115E-006   1.1440002762231007     
   6.1020279770036841E-006   1.1436793343970337     
   6.1033612436070567E-006   1.1433584826092338     
   6.1046945102104292E-006   1.1430377208344402     
   6.1060277768138009E-006   1.1427170490474028     
   6.1073610434171735E-006   1.1423964672228728     
   6.1086943100205460E-006   1.1420759753356138     
   6.1100275766239186E-006   1.1417555733603935     
   6.1113608432272911E-006   1.1414352612719891     
   6.1126941098306628E-006   1.1411150390451812     
   6.1140273764340354E-006   1.1407949066547618     
   6.1153606430374079E-006   1.1404748640755265     
   6.1166939096407805E-006   1.1401549112822793     
   6.1180271762441522E-006   1.1398350482498325     
   6.1193604428475247E-006   1.1395152749530031     
   6.1206937094508973E-006   1.1391955913666165     
   6.1220269760542698E-006   1.1388759974655058     
   6.1233602426576424E-006   1.1385564932245094     
   6.1246935092610141E-006   1.1382370786184732     
   6.1260267758643867E-006   1.1379177536222520     
   6.1273600424677592E-006   1.1375985182107056     
   6.1286933090711318E-006   1.1372793723587022     
   6.1300265756745035E-006   1.1369603160411166     
   6.1313598422778760E-006   1.1366413492328282     
   6.1326931088812486E-006   1.1363224719087288     
   6.1340263754846211E-006   1.1360036840437127     
   6.1353596420879937E-006   1.1356849856126823     
   6.1366929086913654E-006   1.1353663765905477     
   6.1380261752947379E-006   1.1350478569522264     
   6.1393594418981105E-006   1.1347294266726409     
   6.1406927085014830E-006   1.1344110857267242     
   6.1420259751048556E-006   1.1340928340894123     
   6.1433592417082273E-006   1.1337746717356516     
   6.1446925083115999E-006   1.1334565986403931     
   6.1460257749149724E-006   1.1331386147785971     
   6.1473590415183450E-006   1.1328207201252287     
   6.1486923081217167E-006   1.1325029146552628     
   6.1500255747250892E-006   1.1321851983436761     
   6.1513588413284618E-006   1.1318675711654591     
   6.1526921079318343E-006   1.1315500330956041     
   6.1540253745352069E-006   1.1312325841091115     
   6.1553586411385786E-006   1.1309152241809930     
   6.1566919077419511E-006   1.1305979532862600     
   6.1580251743453237E-006   1.1302807713999377     
   6.1593584409486962E-006   1.1299636784970535     
   6.1606917075520688E-006   1.1296466745526443     
   6.1620249741554405E-006   1.1293297595417529     
   6.1633582407588131E-006   1.1290129334394299     
   6.1646915073621856E-006   1.1286961962207325     
   6.1660247739655582E-006   1.1283795478607246     
   6.1673580405689299E-006   1.1280629883344786     
   6.1686913071723024E-006   1.1277465176170720     
   6.1700245737756750E-006   1.1274301356835887     
   6.1713578403790475E-006   1.1271138425091229     
   6.1726911069824201E-006   1.1267976380687730     
   6.1740243735857918E-006   1.1264815223376456     
   6.1753576401891643E-006   1.1261654952908524     
   6.1766909067925369E-006   1.1258495569035156     
   6.1780241733959094E-006   1.1255337071507610     
   6.1793574399992820E-006   1.1252179460077234     
   6.1806907066026537E-006   1.1249022734495440     
   6.1820239732060262E-006   1.1245866894513699     
   6.1833572398093988E-006   1.1242711939883561     
   6.1846905064127714E-006   1.1239557870356656     
   6.1860237730161431E-006   1.1236404685684678     
   6.1873570396195156E-006   1.1233252385619366     
   6.1886903062228882E-006   1.1230100969912566     
   6.1900235728262607E-006   1.1226950438316170     
   6.1913568394296333E-006   1.1223800790582146     
   6.1926901060330050E-006   1.1220652026462536     
   6.1940233726363775E-006   1.1217504145709447     
   6.1953566392397501E-006   1.1214357148075045     
   6.1966899058431226E-006   1.1211211033311594     
   6.1980231724464952E-006   1.1208065801171399     
   6.1993564390498669E-006   1.1204921451406846     
   6.2006897056532394E-006   1.1201777983770393     
   6.2020229722566120E-006   1.1198635398014563     
   6.2033562388599846E-006   1.1195493693891956     
   6.2046895054633563E-006   1.1192352871155216     
   6.2060227720667288E-006   1.1189212929557100     
   6.2073560386701014E-006   1.1186073868850388     
   6.2086893052734739E-006   1.1182935688787976     
   6.2100225718768465E-006   1.1179798389122770     
   6.2113558384802182E-006   1.1176661969607815     
   6.2126891050835907E-006   1.1173526429996175     
   6.2140223716869633E-006   1.1170391770040995     
   6.2153556382903358E-006   1.1167257989495494     
   6.2166889048937075E-006   1.1164125088112966     
   6.2180221714970801E-006   1.1160993065646765     
   6.2193554381004526E-006   1.1157861921850305     
   6.2206887047038252E-006   1.1154731656477104     
   6.2220219713071977E-006   1.1151602269280707     
   6.2233552379105695E-006   1.1148473760014741     
   6.2246885045139420E-006   1.1145346128432929     
   6.2260217711173146E-006   1.1142219374289033     
   6.2273550377206871E-006   1.1139093497336878     
   6.2286883043240597E-006   1.1135968497330406     
   6.2300215709274314E-006   1.1132844374023567     
   6.2313548375308039E-006   1.1129721127170418     
   6.2326881041341765E-006   1.1126598756525077     
   6.2340213707375490E-006   1.1123477261841721     
   6.2353546373409207E-006   1.1120356642874618     
   6.2366879039442933E-006   1.1117236899378073     
   6.2380211705476658E-006   1.1114118031106495     
   6.2393544371510384E-006   1.1111000037814340     
   6.2406877037544109E-006   1.1107882919256131     
   6.2420209703577827E-006   1.1104766675186475     
   6.2433542369611552E-006   1.1101651305360041     
   6.2446875035645278E-006   1.1098536809531561     
   6.2460207701679003E-006   1.1095423187455833     
   6.2473540367712729E-006   1.1092310438887738     
   6.2486873033746446E-006   1.1089198563582232     
   6.2500205699780171E-006   1.1086087561294298     
   6.2513538365813897E-006   1.1082977431779040     
   6.2526871031847622E-006   1.1079868174791598     
   6.2540203697881339E-006   1.1076759790087194     
   6.2553536363915065E-006   1.1073652277421104     
   6.2566869029948790E-006   1.1070545636548692     
   6.2580201695982516E-006   1.1067439867225382     
   6.2593534362016241E-006   1.1064334969206653     
   6.2606867028049958E-006   1.1061230942248095     
   6.2620199694083684E-006   1.1058127786105307     
   6.2633532360117410E-006   1.1055025500533997     
   6.2646865026151135E-006   1.1051924085289941     
   6.2660197692184861E-006   1.1048823540128960     
   6.2673530358218578E-006   1.1045723864806971     
   6.2686863024252303E-006   1.1042625059079927     
   6.2700195690286029E-006   1.1039527122703894     
   6.2713528356319754E-006   1.1036430055434963     
   6.2726861022353471E-006   1.1033333857029310     
   6.2740193688387197E-006   1.1030238527243188     
   6.2753526354420922E-006   1.1027144065832912     
   6.2766859020454648E-006   1.1024050472554858     
   6.2780191686488373E-006   1.1020957747165490     
   6.2793524352522090E-006   1.1017865889421314     
   6.2806857018555816E-006   1.1014774899078912     
   6.2820189684589542E-006   1.1011684775894957     
   6.2833522350623267E-006   1.1008595519626163     
   6.2846855016656993E-006   1.1005507130029322     
   6.2860187682690710E-006   1.1002419606861304     
   6.2873520348724435E-006   1.0999332949879024     
   6.2886853014758161E-006   1.0996247158839489     
   6.2900185680791886E-006   1.0993162233499751     
   6.2913518346825603E-006   1.0990078173616968     
   6.2926851012859329E-006   1.0986994978948312     
   6.2940183678893054E-006   1.0983912649251077     
   6.2953516344926780E-006   1.0980831184282580     
   6.2966849010960505E-006   1.0977750583800241     
   6.2980181676994222E-006   1.0974670847561530     
   6.2993514343027948E-006   1.0971591975323993     
   6.3006847009061673E-006   1.0968513966845230     
   6.3020179675095399E-006   1.0965436821882923     
   6.3033512341129116E-006   1.0962360540194820     
   6.3046845007162842E-006   1.0959285121538727     
   6.3060177673196567E-006   1.0956210565672537     
   6.3073510339230293E-006   1.0953136872354190     
   6.3086843005264018E-006   1.0950064041341712     
   6.3100175671297735E-006   1.0946992072393185     
   6.3113508337331461E-006   1.0943920965266756     
   6.3126841003365186E-006   1.0940850719720661     
   6.3140173669398912E-006   1.0937781335513161     
   6.3153506335432637E-006   1.0934712812402647     
   6.3166839001466354E-006   1.0931645150147524     
   6.3180171667500080E-006   1.0928578348506279     
   6.3193504333533805E-006   1.0925512407237494     
   6.3206836999567531E-006   1.0922447326099773     
   6.3220169665601248E-006   1.0919383104851830     
   6.3233502331634974E-006   1.0916319743252414     
   6.3246834997668699E-006   1.0913257241060372     
   6.3260167663702425E-006   1.0910195598034578     
   6.3273500329736150E-006   1.0907134813934021     
   6.3286832995769867E-006   1.0904074888517725     
   6.3300165661803593E-006   1.0901015821544802     
   6.3313498327837318E-006   1.0897957612774403     
   6.3326830993871044E-006   1.0894900261965765     
   6.3340163659904769E-006   1.0891843768878211     
   6.3353496325938486E-006   1.0888788133271101     
   6.3366828991972212E-006   1.0885733354903875     
   6.3380161658005937E-006   1.0882679433536033     
   6.3393494324039663E-006   1.0879626368927164     
   6.3406826990073380E-006   1.0876574160836903     
   6.3420159656107106E-006   1.0873522809024956     
   6.3433492322140831E-006   1.0870472313251094     
   6.3446824988174557E-006   1.0867422673275178     
   6.3460157654208282E-006   1.0864373888857093     
   6.3473490320241999E-006   1.0861325959756847     
   6.3486822986275725E-006   1.0858278885734467     
   6.3500155652309450E-006   1.0855232666550074     
   6.3513488318343176E-006   1.0852187301963840     
   6.3526820984376901E-006   1.0849142791736013     
   6.3540153650410618E-006   1.0846099135626925     
   6.3553486316444344E-006   1.0843056333396941     
   6.3566818982478069E-006   1.0840014384806516     
   6.3580151648511795E-006   1.0836973289616159     
   6.3593484314545512E-006   1.0833933047586475     
   6.3606816980579237E-006   1.0830893658478096     
   6.3620149646612963E-006   1.0827855122051739     
   6.3633482312646689E-006   1.0824817438068206     
   6.3646814978680414E-006   1.0821780606288327     
   6.3660147644714131E-006   1.0818744626473040     
   6.3673480310747857E-006   1.0815709498383330     
   6.3686812976781582E-006   1.0812675221780246     
   6.3700145642815308E-006   1.0809641796424896     
   6.3713478308849033E-006   1.0806609222078485     
   6.3726810974882750E-006   1.0803577498502266     
   6.3740143640916476E-006   1.0800546625457552     
   6.3753476306950201E-006   1.0797516602705739     
   6.3766808972983927E-006   1.0794487430008286     
   6.3780141639017644E-006   1.0791459107126704     
   6.3793474305051369E-006   1.0788431633822588     
   6.3806806971085095E-006   1.0785405009857589     
   6.3820139637118821E-006   1.0782379234993444     
   6.3833472303152546E-006   1.0779354308991935     
   6.3846804969186263E-006   1.0776330231614915     
   6.3860137635219989E-006   1.0773307002624306     
   6.3873470301253714E-006   1.0770284621782109     
   6.3886802967287440E-006   1.0767263088850376     
   6.3900135633321157E-006   1.0764242403591229     
   6.3913468299354882E-006   1.0761222565766855     
   6.3926800965388608E-006   1.0758203575139522     
   6.3940133631422333E-006   1.0755185431471546     
   6.3953466297456059E-006   1.0752168134525317     
   6.3966798963489776E-006   1.0749151684063305     
   6.3980131629523501E-006   1.0746136079848014     
   6.3993464295557227E-006   1.0743121321642046     
   6.4006796961590952E-006   1.0740107409208064     
   6.4020129627624678E-006   1.0737094342308777     
   6.4033462293658395E-006   1.0734082120706987     
   6.4046794959692121E-006   1.0731070744165545     
   6.4060127625725846E-006   1.0728060212447386     
   6.4073460291759572E-006   1.0725050525315476     
   6.4086792957793289E-006   1.0722041682532906     
   6.4100125623827014E-006   1.0719033683862762     
   6.4113458289860740E-006   1.0716026529068261     
   6.4126790955894465E-006   1.0713020217912641     
   6.4140123621928191E-006   1.0710014750159234     
   6.4153456287961908E-006   1.0707010125571430     
   6.4166788953995633E-006   1.0704006343912675     
   6.4180121620029359E-006   1.0701003404946496     
   6.4193454286063084E-006   1.0698001308436491     
   6.4206786952096810E-006   1.0695000054146295     
   6.4220119618130527E-006   1.0691999641839640     
   6.4233452284164253E-006   1.0689000071280312     
   6.4246784950197978E-006   1.0686001342232156     
   6.4260117616231704E-006   1.0683003454459108     
   6.4273450282265421E-006   1.0680006407725136     
   6.4286782948299146E-006   1.0677010201794288     
   6.4300115614332872E-006   1.0674014836430703     
   6.4313448280366597E-006   1.0671020311398551     
   6.4326780946400323E-006   1.0668026626462084     
   6.4340113612434040E-006   1.0665033781385622     
   6.4353446278467765E-006   1.0662041775933548     
   6.4366778944501491E-006   1.0659050609870300     
   6.4380111610535216E-006   1.0656060282960402     
   6.4393444276568942E-006   1.0653070794968436     
   6.4406776942602659E-006   1.0650082145659043     
   6.4420109608636385E-006   1.0647094334796936     
   6.4433442274670110E-006   1.0644107362146902     
   6.4446774940703836E-006   1.0641121227473775     
   6.4460107606737553E-006   1.0638135930542469     
   6.4473440272771278E-006   1.0635151471117967     
   6.4486772938805004E-006   1.0632167848965293     
   6.4500105604838729E-006   1.0629185063849576     
   6.4513438270872455E-006   1.0626203115535988     
   6.4526770936906172E-006   1.0623222003789763     
   6.4540103602939897E-006   1.0620241728376210     
   6.4553436268973623E-006   1.0617262289060692     
   6.4566768935007348E-006   1.0614283685608670     
   6.4580101601041065E-006   1.0611305917785616     
   6.4593434267074791E-006   1.0608328985357121     
   6.4606766933108516E-006   1.0605352888088817     
   6.4620099599142242E-006   1.0602377625746402     
   6.4633432265175968E-006   1.0599403198095640     
   6.4646764931209685E-006   1.0596429604902367     
   6.4660097597243410E-006   1.0593456845932481     
   6.4673430263277136E-006   1.0590484920951948     
   6.4686762929310861E-006   1.0587513829726796     
   6.4700095595344587E-006   1.0584543572023113     
   6.4713428261378304E-006   1.0581574147607071     
   6.4726760927412029E-006   1.0578605556244884     
   6.4740093593445755E-006   1.0575637797702855     
   6.4753426259479480E-006   1.0572670871747338     
   6.4766758925513197E-006   1.0569704778144755     
   6.4780091591546923E-006   1.0566739516661590     
   6.4793424257580648E-006   1.0563775087064404     
   6.4806756923614374E-006   1.0560811489119819     
   6.4820089589648100E-006   1.0557848722594512     
   6.4833422255681817E-006   1.0554886787255227     
   6.4846754921715542E-006   1.0551925682868795     
   6.4860087587749268E-006   1.0548965409202093     
   6.4873420253782993E-006   1.0546005966022074     
   6.4886752919816719E-006   1.0543047353095727     
   6.4900085585850436E-006   1.0540089570190145     
   6.4913418251884161E-006   1.0537132617072482     
   6.4926750917917887E-006   1.0534176493509928     
   6.4940083583951612E-006   1.0531221199269760     
   6.4953416249985329E-006   1.0528266734119320     
   6.4966748916019055E-006   1.0525313097826015     
   6.4980081582052780E-006   1.0522360290157304     
   6.4993414248086506E-006   1.0519408310880738     
   6.5006746914120231E-006   1.0516457159763899     
   6.5020079580153949E-006   1.0513506836574460     
   6.5033412246187674E-006   1.0510557341080153     
   6.5046744912221400E-006   1.0507608673048769     
   6.5060077578255125E-006   1.0504660832248167     
   6.5073410244288851E-006   1.0501713818446279     
   6.5086742910322568E-006   1.0498767631411094     
   6.5100075576356293E-006   1.0495822270910660     
   6.5113408242390019E-006   1.0492877736713104     
   6.5126740908423744E-006   1.0489934028586618     
   6.5140073574457461E-006   1.0486991146299438     
   6.5153406240491187E-006   1.0484049089619891     
   6.5166738906524912E-006   1.0481107858316352     
   6.5180071572558638E-006   1.0478167452157274     
   6.5193404238592363E-006   1.0475227870911161     
   6.5206736904626081E-006   1.0472289114346589     
   6.5220069570659806E-006   1.0469351182232209     
   6.5233402236693532E-006   1.0466414074336705     
   6.5246734902727257E-006   1.0463477790428866     
   6.5260067568760983E-006   1.0460542330277518     
   6.5273400234794700E-006   1.0457607693651574     
   6.5286732900828425E-006   1.0454673880319978     
   6.5300065566862151E-006   1.0451740890051786     
   6.5313398232895876E-006   1.0448808722616072     
   6.5326730898929593E-006   1.0445877377782002     
   6.5340063564963319E-006   1.0442946855318802     
   6.5353396230997044E-006   1.0440017154995753     
   6.5366728897030770E-006   1.0437088276582211     
   6.5380061563064495E-006   1.0434160219847606     
   6.5393394229098212E-006   1.0431232984561412     
   6.5406726895131938E-006   1.0428306570493178     
   6.5420059561165664E-006   1.0425380977412504     
   6.5433392227199389E-006   1.0422456205089090     
   6.5446724893233106E-006   1.0419532253292669     
   6.5460057559266832E-006   1.0416609121793037     
   6.5473390225300557E-006   1.0413686810360079     
   6.5486722891334283E-006   1.0410765318763715     
   6.5500055557368008E-006   1.0407844646773952     
   6.5513388223401725E-006   1.0404924794160866     
   6.5526720889435451E-006   1.0402005760694566     
   6.5540053555469176E-006   1.0399087546145260     
   6.5553386221502902E-006   1.0396170150283197     
   6.5566718887536627E-006   1.0393253572878707     
   6.5580051553570344E-006   1.0390337813702177     
   6.5593384219604070E-006   1.0387422872524044     
   6.5606716885637796E-006   1.0384508749114838     
   6.5620049551671521E-006   1.0381595443245131     
   6.5633382217705238E-006   1.0378682954685576     
   6.5646714883738964E-006   1.0375771283206874     
   6.5660047549772689E-006   1.0372860428579804     
   6.5673380215806415E-006   1.0369950390575189     
   6.5686712881840140E-006   1.0367041168963955     
   6.5700045547873857E-006   1.0364132763517042     
   6.5713378213907583E-006   1.0361225174005502     
   6.5726710879941308E-006   1.0358318400200410     
   6.5740043545975034E-006   1.0355412441872942     
   6.5753376212008759E-006   1.0352507298794307     
   6.5766708878042476E-006   1.0349602970735803     
   6.5780041544076202E-006   1.0346699457468771     
   6.5793374210109927E-006   1.0343796758764630     
   6.5806706876143653E-006   1.0340894874394859     
   6.5820039542177370E-006   1.0337993804131012     
   6.5833372208211096E-006   1.0335093547744676     
   6.5846704874244821E-006   1.0332194105007537     
   6.5860037540278547E-006   1.0329295475691331     
   6.5873370206312272E-006   1.0326397659567854     
   6.5886702872345989E-006   1.0323500656408968     
   6.5900035538379715E-006   1.0320604465986605     
   6.5913368204413440E-006   1.0317709088072753     
   6.5926700870447166E-006   1.0314814522439466     
   6.5940033536480891E-006   1.0311920768858878     
   6.5953366202514608E-006   1.0309027827103154     
   6.5966698868548334E-006   1.0306135696944547     
   6.5980031534582059E-006   1.0303244378155376     
   6.5993364200615785E-006   1.0300353870508008     
   6.6006696866649502E-006   1.0297464173774884     
   6.6020029532683228E-006   1.0294575287728511     
   6.6033362198716953E-006   1.0291687212141445     
   6.6046694864750679E-006   1.0288799946786333     
   6.6060027530784404E-006   1.0285913491435854     
   6.6073360196818121E-006   1.0283027845862776     
   6.6086692862851847E-006   1.0280143009839919     
   6.6100025528885572E-006   1.0277258983140161     
   6.6113358194919298E-006   1.0274375765536468     
   6.6126690860953023E-006   1.0271493356801829     
   6.6140023526986740E-006   1.0268611756709349     
   6.6153356193020466E-006   1.0265730965032140     
   6.6166688859054191E-006   1.0262850981543425     
   6.6180021525087917E-006   1.0259971806016468     
   6.6193354191121634E-006   1.0257093438224603     
   6.6206686857155360E-006   1.0254215877941213     
   6.6220019523189085E-006   1.0251339124939769     
   6.6233352189222811E-006   1.0248463178993785     
   6.6246684855256536E-006   1.0245588039876854     
   6.6260017521290253E-006   1.0242713707362614     
   6.6273350187323979E-006   1.0239840181224789     
   6.6286682853357704E-006   1.0236967461237152     
   6.6300015519391430E-006   1.0234095547173530     
   6.6313348185425147E-006   1.0231224438807853     
   6.6326680851458872E-006   1.0228354135914055     
   6.6340013517492598E-006   1.0225484638266189     
   6.6353346183526323E-006   1.0222615945638340     
   6.6366678849560049E-006   1.0219748057804665     
   6.6380011515593766E-006   1.0216880974539391     
   6.6393344181627491E-006   1.0214014695616787     
   6.6406676847661217E-006   1.0211149220811206     
   6.6420009513694943E-006   1.0208284549897060     
   6.6433342179728668E-006   1.0205420682648829     
   6.6446674845762385E-006   1.0202557618841037     
   6.6460007511796111E-006   1.0199695358248289     
   6.6473340177829836E-006   1.0196833900645239     
   6.6486672843863562E-006   1.0193973245806636     
   6.6500005509897279E-006   1.0191113393507243     
   6.6513338175931004E-006   1.0188254343521930     
   6.6526670841964730E-006   1.0185396095625607     
   6.6540003507998455E-006   1.0182538649593256     
   6.6553336174032181E-006   1.0179682005199910     
   6.6566668840065898E-006   1.0176826162220680     
   6.6580001506099623E-006   1.0173971120430734     
   6.6593334172133349E-006   1.0171116879605311     
   6.6606666838167075E-006   1.0168263439519691     
   6.6619999504200800E-006   1.0165410799949237     
   6.6633332170234517E-006   1.0162558960669377     
   6.6646664836268243E-006   1.0159707921455579     
   6.6659997502301968E-006   1.0156857682083404     
   6.6673330168335694E-006   1.0154008242328454     
   6.6686662834369411E-006   1.0151159601966404     
   6.6699995500403136E-006   1.0148311760772990     
   6.6713328166436862E-006   1.0145464718524004     
   6.6726660832470587E-006   1.0142618474995311     
   6.6739993498504313E-006   1.0139773029962837     
   6.6753326164538030E-006   1.0136928383202566     
   6.6766658830571755E-006   1.0134084534490548     
   6.6779991496605481E-006   1.0131241483602895     
   6.6793324162639206E-006   1.0128399230315779     
   6.6806656828672932E-006   1.0125557774405451     
   6.6819989494706649E-006   1.0122717115648194     
   6.6833322160740375E-006   1.0119877253820395     
   6.6846654826774100E-006   1.0117038188698448     
   6.6859987492807826E-006   1.0114199920058875     
   6.6873320158841543E-006   1.0111362447678207     
   6.6886652824875268E-006   1.0108525771333059     
   6.6899985490908994E-006   1.0105689890800118     
   6.6913318156942719E-006   1.0102854805856119     
   6.6926650822976445E-006   1.0100020516277861     
   6.6939983489010162E-006   1.0097187021842218     
   6.6953316155043887E-006   1.0094354322326107     
   6.6966648821077613E-006   1.0091522417506524     
   6.6979981487111338E-006   1.0088691307160522     
   6.6993314153145056E-006   1.0085860991065219     
   6.7006646819178781E-006   1.0083031468997781     
   6.7019979485212507E-006   1.0080202740735464     
   6.7033312151246232E-006   1.0077374806055555     
   6.7046644817279958E-006   1.0074547664735434     
   6.7059977483313675E-006   1.0071721316552524     
   6.7073310149347400E-006   1.0068895761284300     
   6.7086642815381126E-006   1.0066070998708339     
   6.7099975481414851E-006   1.0063247028602238     
   6.7113308147448577E-006   1.0060423850743692     
   6.7126640813482294E-006   1.0057601464910424     
   6.7139973479516019E-006   1.0054779870880248     
   6.7153306145549745E-006   1.0051959068431018     
   6.7166638811583470E-006   1.0049139057340661     
   6.7179971477617187E-006   1.0046319837387179     
   6.7193304143650913E-006   1.0043501408348612     
   6.7206636809684639E-006   1.0040683770003083     
   6.7219969475718364E-006   1.0037866922128753     
   6.7233302141752090E-006   1.0035050864503869     
   6.7246634807785807E-006   1.0032235596906736     
   6.7259967473819532E-006   1.0029421119115713     
   6.7273300139853258E-006   1.0026607430909220     
   6.7286632805886983E-006   1.0023794532065744     
   6.7299965471920709E-006   1.0020982422363840     
   6.7313298137954426E-006   1.0018171101582123     
   6.7326630803988151E-006   1.0015360569499252     
   6.7339963470021877E-006   1.0012550825893969     
   6.7353296136055602E-006   1.0009741870545079     
   6.7366628802089319E-006   1.0006933703231431     
   6.7379961468123045E-006   1.0004126323731966     
   6.7393294134156770E-006   1.0001319731825635     
   6.7406626800190496E-006  0.99985139272914969     
   6.7419959466224222E-006  0.99957089099086804     
   6.7433292132257939E-006  0.99929046794563214     
   6.7446624798291664E-006  0.99901012357136798     
   6.7459957464325390E-006  0.99872985784600299     
   6.7473290130359115E-006  0.99844967074747371     
   6.7486622796392841E-006  0.99816956225372067     
   6.7499955462426558E-006  0.99788953234269451     
   6.7513288128460283E-006  0.99760958099234609     
   6.7526620794494009E-006  0.99732970818063726     
   6.7539953460527734E-006  0.99704991388553499     
   6.7553286126561451E-006  0.99677019808501044     
   6.7566618792595177E-006  0.99649056075704379     
   6.7579951458628902E-006  0.99621100187961886     
   6.7593284124662628E-006  0.99593152143072794     
   6.7606616790696354E-006  0.99565211938836795     
   6.7619949456730071E-006  0.99537279573054260     
   6.7633282122763796E-006  0.99509355043526104     
   6.7646614788797522E-006  0.99481438348053897     
   6.7659947454831247E-006  0.99453529484439995     
   6.7673280120864973E-006  0.99425628450487036     
   6.7686612786898690E-006  0.99397735243998575     
   6.7699945452932415E-006  0.99369849862778648     
   6.7713278118966141E-006  0.99341972304631820     
   6.7726610784999866E-006  0.99314102567363549     
   6.7739943451033583E-006  0.99286240648779589     
   6.7753276117067309E-006  0.99258386546686472     
   6.7766608783101034E-006  0.99230540258891475     
   6.7779941449134760E-006  0.99202701783202141     
   6.7793274115168485E-006  0.99174871117426955     
   6.7806606781202203E-006  0.99147048259374915     
   6.7819939447235928E-006  0.99119233206855506     
   6.7833272113269654E-006  0.99091425957678991     
   6.7846604779303379E-006  0.99063626509656277     
   6.7859937445337096E-006  0.99035834860598615     
   6.7873270111370822E-006  0.99008051008318121     
   6.7886602777404547E-006  0.98980274950627600     
   6.7899935443438273E-006  0.98952506685340125     
   6.7913268109471998E-006  0.98924746210269687     
   6.7926600775505715E-006  0.98896993523230781     
   6.7939933441539441E-006  0.98869248622038519     
   6.7953266107573166E-006  0.98841511504508628     
   6.7966598773606892E-006  0.98813782168457431     
   6.7979931439640617E-006  0.98786060611701909     
   6.7993264105674335E-006  0.98758346832059563     
   6.8006596771708060E-006  0.98730640827348692     
   6.8019929437741786E-006  0.98702942595387988     
   6.8033262103775511E-006  0.98675252133996916     
   6.8046594769809228E-006  0.98647569440995464     
   6.8059927435842954E-006  0.98619894514204143     
   6.8073260101876679E-006  0.98592227351444439     
   6.8086592767910405E-006  0.98564567950537951     
   6.8099925433944130E-006  0.98536916309307332     
   6.8113258099977847E-006  0.98509272425575556     
   6.8126590766011573E-006  0.98481636297166331     
   6.8139923432045298E-006  0.98454007921903841     
   6.8153256098079024E-006  0.98426387297613149     
   6.8166588764112749E-006  0.98398774422119673     
   6.8179921430146466E-006  0.98371169293249605     
   6.8193254096180192E-006  0.98343571908829619     
   6.8206586762213918E-006  0.98315982266687030     
   6.8219919428247643E-006  0.98288400364649831     
   6.8233252094281360E-006  0.98260826200546636     
   6.8246584760315086E-006  0.98233259772206571     
   6.8259917426348811E-006  0.98205701077459340     
   6.8273250092382537E-006  0.98178150114135432     
   6.8286582758416262E-006  0.98150606880065860     
   6.8299915424449979E-006  0.98123071373082082     
   6.8313248090483705E-006  0.98095543591016465     
   6.8326580756517430E-006  0.98068023531701765     
   6.8339913422551156E-006  0.98040511192971469     
   6.8353246088584881E-006  0.98013006572659411     
   6.8366578754618598E-006  0.97985509668600534     
   6.8379911420652324E-006  0.97958020478629848     
   6.8393244086686050E-006  0.97930539000583383     
   6.8406576752719775E-006  0.97903065232297537     
   6.8419909418753492E-006  0.97875599171609340     
   6.8433242084787218E-006  0.97848140816356521     
   6.8446574750820943E-006  0.97820690164377377     
   6.8459907416854669E-006  0.97793247213510770     
   6.8473240082888394E-006  0.97765811961596183     
   6.8486572748922111E-006  0.97738384406473833     
   6.8499905414955837E-006  0.97710964545984258     
   6.8513238080989562E-006  0.97683552377968919     
   6.8526570747023288E-006  0.97656147900269663     
   6.8539903413057013E-006  0.97628751110729073     
   6.8553236079090730E-006  0.97601362007190262     
   6.8566568745124456E-006  0.97573980587496956     
   6.8579901411158181E-006  0.97546606849493467     
   6.8593234077191907E-006  0.97519240791024842     
   6.8606566743225624E-006  0.97491882409936514     
   6.8619899409259350E-006  0.97464531704074764     
   6.8633232075293075E-006  0.97437188671286268     
   6.8646564741326801E-006  0.97409853309418415     
   6.8659897407360526E-006  0.97382525616319127     
   6.8673230073394243E-006  0.97355205589837068     
   6.8686562739427969E-006  0.97327893227821327     
   6.8699895405461694E-006  0.97300588528121856     
   6.8713228071495420E-006  0.97273291488588809     
   6.8726560737529137E-006  0.97246002107073315     
   6.8739893403562862E-006  0.97218720381426948     
   6.8753226069596588E-006  0.97191446309501839     
   6.8766558735630313E-006  0.97164179889150870     
   6.8779891401664039E-006  0.97136921118227371     
   6.8793224067697756E-006  0.97109669994585357     
   6.8806556733731482E-006  0.97082426516079467     
   6.8819889399765207E-006  0.97055190680564840     
   6.8833222065798933E-006  0.97027962485897323     
   6.8846554731832658E-006  0.97000741929933376     
   6.8859887397866375E-006  0.96973529010529880     
   6.8873220063900101E-006  0.96946323725544503     
   6.8886552729933826E-006  0.96919126072835526     
   6.8899885395967552E-006  0.96891936050261718     
   6.8913218062001269E-006  0.96864753655682378     
   6.8926550728034994E-006  0.96837578886957698     
   6.8939883394068720E-006  0.96810411741948144     
   6.8953216060102445E-006  0.96783252218515026     
   6.8966548726136171E-006  0.96756100314520099     
   6.8979881392169888E-006  0.96728956027825896     
   6.8993214058203614E-006  0.96701819356295282     
   6.9006546724237339E-006  0.96674690297791888     
   6.9019879390271065E-006  0.96647568850179988     
   6.9033212056304790E-006  0.96620455011324347     
   6.9046544722338507E-006  0.96593348779090449     
   6.9059877388372233E-006  0.96566250151344146     
   6.9073210054405958E-006  0.96539159125952245     
   6.9086542720439684E-006  0.96512075700781774     
   6.9099875386473401E-006  0.96484999873700683     
   6.9113208052507126E-006  0.96457931642577310     
   6.9126540718540852E-006  0.96430871005280638     
   6.9139873384574577E-006  0.96403817959680249     
   6.9153206050608303E-006  0.96376772503646446     
   6.9166538716642020E-006  0.96349734635049855     
   6.9179871382675745E-006  0.96322704351762012     
   6.9193204048709471E-006  0.96295681651654852     
   6.9206536714743197E-006  0.96268666532600977     
   6.9219869380776922E-006  0.96241658992473522     
   6.9233202046810639E-006  0.96214659029146288     
   6.9246534712844365E-006  0.96187666640493708     
   6.9259867378878090E-006  0.96160681824390670     
   6.9273200044911816E-006  0.96133704578712775     
   6.9286532710945533E-006  0.96106734901336222     
   6.9299865376979258E-006  0.96079772790137696     
   6.9313198043012984E-006  0.96052818242994586     
   6.9326530709046709E-006  0.96025871257784889     
   6.9339863375080435E-006  0.95998931832387069     
   6.9353196041114152E-006  0.95971999964680321     
   6.9366528707147877E-006  0.95945075652544354     
   6.9379861373181603E-006  0.95918158893859484     
   6.9393194039215329E-006  0.95891249686506774     
   6.9406526705249046E-006  0.95864348028367607     
   6.9419859371282771E-006  0.95837453917324078     
   6.9433192037316497E-006  0.95810567351258935     
   6.9446524703350222E-006  0.95783688328055527     
   6.9459857369383948E-006  0.95756816845597681     
   6.9473190035417665E-006  0.95729952901769955     
   6.9486522701451390E-006  0.95703096494457318     
   6.9499855367485116E-006  0.95676247621545651     
   6.9513188033518841E-006  0.95649406280921034     
   6.9526520699552567E-006  0.95622572470470368     
   6.9539853365586284E-006  0.95595746188081143     
   6.9553186031620009E-006  0.95568927431641371     
   6.9566518697653735E-006  0.95542116199039751     
   6.9579851363687460E-006  0.95515312488165482     
   6.9593184029721178E-006  0.95488516296908454     
   6.9606516695754903E-006  0.95461727623158921     
   6.9619849361788629E-006  0.95434946464808046     
   6.9633182027822354E-006  0.95408172819747339     
   6.9646514693856080E-006  0.95381406685869063     
   6.9659847359889797E-006  0.95354648061065983     
   6.9673180025923522E-006  0.95327896943231427     
   6.9686512691957248E-006  0.95301153330259469     
   6.9699845357990973E-006  0.95274417220044472     
   6.9713178024024699E-006  0.95247688610481773     
   6.9726510690058416E-006  0.95220967499467080     
   6.9739843356092141E-006  0.95194253884896585     
   6.9753176022125867E-006  0.95167547764667415     
   6.9766508688159592E-006  0.95140849136676864     
   6.9779841354193310E-006  0.95114157998823146     
   6.9793174020227035E-006  0.95087474349005019     
   6.9806506686260761E-006  0.95060798185121576     
   6.9819839352294486E-006  0.95034129505072829     
   6.9833172018328212E-006  0.95007468306759169     
   6.9846504684361929E-006  0.94980814588081697     
   6.9859837350395654E-006  0.94954168346941936     
   6.9873170016429380E-006  0.94927529581242276     
   6.9886502682463105E-006  0.94900898288885371     
   6.9899835348496831E-006  0.94874274467774733     
   6.9913168014530548E-006  0.94847658115814271     
   6.9926500680564273E-006  0.94821049230908583     
   6.9939833346597999E-006  0.94794447810962867     
   6.9953166012631724E-006  0.94767853853882866     
   6.9966498678665441E-006  0.94741267357574832     
   6.9979831344699167E-006  0.94714688319945783     
   6.9993164010732893E-006  0.94688116738903205     
   7.0006496676766618E-006  0.94661552612355226     
   7.0019829342800344E-006  0.94634995938210520     
   7.0033162008834061E-006  0.94608446714378336     
   7.0046494674867786E-006  0.94581904938768524     
   7.0059827340901512E-006  0.94555370609291534     
   7.0073160006935237E-006  0.94528843723858447     
   7.0086492672968963E-006  0.94502324280380923     
   7.0099825339002680E-006  0.94475812276771032     
   7.0113158005036405E-006  0.94449307710941555     
   7.0126490671070131E-006  0.94422810580806127     
   7.0139823337103856E-006  0.94396320884278406     
   7.0153156003137573E-006  0.94369838619273072     
   7.0166488669171299E-006  0.94343363783705292     
   7.0179821335205024E-006  0.94316896375490678     
   7.0193154001238750E-006  0.94290436392545551     
   7.0206486667272476E-006  0.94263983832786924     
   7.0219819333306193E-006  0.94237538694132172     
   7.0233151999339918E-006  0.94211100974499329     
   7.0246484665373644E-006  0.94184670671807025     
   7.0259817331407369E-006  0.94158247783974547     
   7.0273149997441086E-006  0.94131832308921715     
   7.0286482663474812E-006  0.94105424244568847     
   7.0299815329508537E-006  0.94079023588836952     
   7.0313147995542263E-006  0.94052630339647481     
   7.0326480661575988E-006  0.94026244494922817     
   7.0339813327609705E-006  0.93999866052585468     
   7.0353145993643431E-006  0.93973495010558783     
   7.0366478659677156E-006  0.93947131366766801     
   7.0379811325710882E-006  0.93920775119133759     
   7.0393143991744608E-006  0.93894426265584863     
   7.0406476657778325E-006  0.93868084804045693     
   7.0419809323812050E-006  0.93841750732442508     
   7.0433141989845776E-006  0.93815424048702012     
   7.0446474655879501E-006  0.93789104750751706     
   7.0459807321913218E-006  0.93762792836519482     
   7.0473139987946944E-006  0.93736488303933907     
   7.0486472653980669E-006  0.93710191150924027     
   7.0499805320014395E-006  0.93683901375419654     
   7.0513137986048120E-006  0.93657618975351031     
   7.0526470652081837E-006  0.93631343948649093     
   7.0539803318115563E-006  0.93605076293245126     
   7.0553135984149288E-006  0.93578816007071330     
   7.0566468650183014E-006  0.93552563088060203     
   7.0579801316216739E-006  0.93526317534144987     
   7.0593133982250457E-006  0.93500079343259368     
   7.0606466648284182E-006  0.93473848513337832     
   7.0619799314317908E-006  0.93447625042315174     
   7.0633131980351633E-006  0.93421408928126992     
   7.0646464646385350E-006  0.93395200168709358     
   7.0659797312419076E-006  0.93368998761998823     
   7.0673129978452801E-006  0.93342804705932769     
   7.0686462644486527E-006  0.93316617998448992     
   7.0699795310520252E-006  0.93290438637485762     
   7.0713127976553969E-006  0.93264266620982261     
   7.0726460642587695E-006  0.93238101946877927     
   7.0739793308621420E-006  0.93211944613112896     
   7.0753125974655146E-006  0.93185794617627860     
   7.0766458640688871E-006  0.93159651958364265     
   7.0779791306722589E-006  0.93133516633263724     
   7.0793123972756314E-006  0.93107388640268918     
   7.0806456638790040E-006  0.93081267977322690     
   7.0819789304823765E-006  0.93055154642368842     
   7.0833121970857482E-006  0.93029048633351330     
   7.0846454636891208E-006  0.93002949948215086     
   7.0859787302924933E-006  0.92976858584905331     
   7.0873119968958659E-006  0.92950774541367942     
   7.0886452634992384E-006  0.92924697815549517     
   7.0899785301026101E-006  0.92898628405397032     
   7.0913117967059827E-006  0.92872566308858229     
   7.0926450633093552E-006  0.92846511523881115     
   7.0939783299127278E-006  0.92820464048414653     
   7.0953115965161003E-006  0.92794423880408161     
   7.0966448631194720E-006  0.92768391017811602     
   7.0979781297228446E-006  0.92742365458575426     
   7.0993113963262172E-006  0.92716347200650695     
   7.1006446629295897E-006  0.92690336241989146     
   7.1019779295329614E-006  0.92664332580543018     
   7.1033111961363340E-006  0.92638336214265071     
   7.1046444627397065E-006  0.92612347141108753     
   7.1059777293430791E-006  0.92586365359027989     
   7.1073109959464516E-006  0.92560390865977205     
   7.1086442625498233E-006  0.92534423659911680     
   7.1099775291531959E-006  0.92508463738787050     
   7.1113107957565684E-006  0.92482511100559528     
   7.1126440623599410E-006  0.92456565743185948     
   7.1139773289633127E-006  0.92430627664623721     
   7.1153105955666852E-006  0.92404696862830815     
   7.1166438621700578E-006  0.92378773335765807     
   7.1179771287734304E-006  0.92352857081387763     
   7.1193103953768029E-006  0.92326948097656414     
   7.1206436619801746E-006  0.92301046382532037     
   7.1219769285835472E-006  0.92275151933975452     
   7.1233101951869197E-006  0.92249264749948012     
   7.1246434617902923E-006  0.92223384828411759     
   7.1259767283936648E-006  0.92197512167329276     
   7.1273099949970365E-006  0.92171646764663617     
   7.1286432616004091E-006  0.92145788618378544     
   7.1299765282037816E-006  0.92119937726438228     
   7.1313097948071542E-006  0.92094094086807632     
   7.1326430614105259E-006  0.92068257697452072     
   7.1339763280138984E-006  0.92042428556337585     
   7.1353095946172710E-006  0.92016606661430622     
   7.1366428612206435E-006  0.91990792010698341     
   7.1379761278240161E-006  0.91964984602108557     
   7.1393093944273878E-006  0.91939184433629428     
   7.1406426610307604E-006  0.91913391503229724     
   7.1419759276341329E-006  0.91887605808879025     
   7.1433091942375055E-006  0.91861827348547143     
   7.1446424608408780E-006  0.91836056120204645     
   7.1459757274442497E-006  0.91810292121822712     
   7.1473089940476223E-006  0.91784535351372976     
   7.1486422606509948E-006  0.91758785806827636     
   7.1499755272543674E-006  0.91733043486159582     
   7.1513087938577391E-006  0.91707308387342190     
   7.1526420604611116E-006  0.91681580508349370     
   7.1539753270644842E-006  0.91655859847155663     
   7.1553085936678567E-006  0.91630146401736245     
   7.1566418602712293E-006  0.91604440170066670     
   7.1579751268746010E-006  0.91578741150123133     
   7.1593083934779736E-006  0.91553049339882597     
   7.1606416600813461E-006  0.91527364737322203     
   7.1619749266847187E-006  0.91501687340420013     
   7.1633081932880912E-006  0.91476017147154587     
   7.1646414598914629E-006  0.91450354155504865     
   7.1659747264948355E-006  0.91424698363450507     
   7.1673079930982080E-006  0.91399049768971719     
   7.1686412597015806E-006  0.91373408370049258     
   7.1699745263049523E-006  0.91347774164664541     
   7.1713077929083248E-006  0.91322147150799338     
   7.1726410595116974E-006  0.91296527326436094     
   7.1739743261150699E-006  0.91270914689557991     
   7.1753075927184425E-006  0.91245309238148531     
   7.1766408593218142E-006  0.91219710970191914     
   7.1779741259251868E-006  0.91194119883672820     
   7.1793073925285593E-006  0.91168535976576504     
   7.1806406591319319E-006  0.91142959246888899     
   7.1819739257353036E-006  0.91117389692596484     
   7.1833071923386761E-006  0.91091827311686047     
   7.1846404589420487E-006  0.91066272102145318     
   7.1859737255454212E-006  0.91040724061962364     
   7.1873069921487938E-006  0.91015183189125815     
   7.1886402587521655E-006  0.90989649481625035     
   7.1899735253555380E-006  0.90964122937449632     
   7.1913067919589106E-006  0.90938603554590192     
   7.1926400585622831E-006  0.90913091331037499     
   7.1939733251656557E-006  0.90887586264783149     
   7.1953065917690274E-006  0.90862088353819226     
   7.1966398583723999E-006  0.90836597596138235     
   7.1979731249757725E-006  0.90811113989733483     
   7.1993063915791451E-006  0.90785637532598640     
   7.2006396581825168E-006  0.90760168222728044     
   7.2019729247858893E-006  0.90734706058116599     
   7.2033061913892619E-006  0.90709251036759697     
   7.2046394579926344E-006  0.90683803156653409     
   7.2059727245960070E-006  0.90658362415794291     
   7.2073059911993787E-006  0.90632928812179492     
   7.2086392578027512E-006  0.90607502343806590     
   7.2099725244061238E-006  0.90582083008673830     
   7.2113057910094963E-006  0.90556670804780193     
   7.2126390576128689E-006  0.90531265730125021     
   7.2139723242162406E-006  0.90505867782708072     
   7.2153055908196131E-006  0.90480476960529987     
   7.2166388574229857E-006  0.90455093261591868     
   7.2179721240263583E-006  0.90429716683895200     
   7.2193053906297300E-006  0.90404347225442283     
   7.2206386572331025E-006  0.90378984884235725     
   7.2219719238364751E-006  0.90353629658278922     
   7.2233051904398476E-006  0.90328281545575750     
   7.2246384570432202E-006  0.90302940544130572     
   7.2259717236465919E-006  0.90277606651948328     
   7.2273049902499644E-006  0.90252279867034702     
   7.2286382568533370E-006  0.90226960187395666     
   7.2299715234567095E-006  0.90201647611037961     
   7.2313047900600821E-006  0.90176342135968712     
   7.2326380566634538E-006  0.90151043760195815     
   7.2339713232668263E-006  0.90125752481727472     
   7.2353045898701989E-006  0.90100468298572656     
   7.2366378564735714E-006  0.90075191208740779     
   7.2379711230769432E-006  0.90049921210241957     
   7.2393043896803157E-006  0.90024658301086657     
   7.2406376562836883E-006  0.89999402479286061     
   7.2419709228870608E-006  0.89974153742851781     
   7.2433041894904334E-006  0.89948912089796129     
   7.2446374560938051E-006  0.89923677518131917     
   7.2459707226971776E-006  0.89898450025872412     
   7.2473039893005502E-006  0.89873229611031624     
   7.2486372559039227E-006  0.89848016271624020     
   7.2499705225072953E-006  0.89822810005664544     
   7.2513037891106670E-006  0.89797610811168949     
   7.2526370557140395E-006  0.89772418686153188     
   7.2539703223174121E-006  0.89747233628634093     
   7.2553035889207846E-006  0.89722055636628839     
   7.2566368555241564E-006  0.89696884708155356     
   7.2579701221275289E-006  0.89671720841231861     
   7.2593033887309015E-006  0.89646564033877330     
   7.2606366553342740E-006  0.89621414284111278     
   7.2619699219376466E-006  0.89596271589953747     
   7.2633031885410183E-006  0.89571135949425329     
   7.2646364551443908E-006  0.89546007360547220     
   7.2659697217477634E-006  0.89520885821341001     
   7.2673029883511359E-006  0.89495771329828910     
   7.2686362549545076E-006  0.89470663884033885     
   7.2699695215578802E-006  0.89445563481979240     
   7.2713027881612527E-006  0.89420470121688933     
   7.2726360547646253E-006  0.89395383801187378     
   7.2739693213679978E-006  0.89370304518499677     
   7.2753025879713695E-006  0.89345232271651365     
   7.2766358545747421E-006  0.89320167058668531     
   7.2779691211781147E-006  0.89295108877577956     
   7.2793023877814872E-006  0.89270057726406815     
   7.2806356543848598E-006  0.89245013603183032     
   7.2819689209882315E-006  0.89219976505934839     
   7.2833021875916040E-006  0.89194946432691202     
   7.2846354541949766E-006  0.89169923381481475     
   7.2859687207983491E-006  0.89144907350335767     
   7.2873019874017208E-006  0.89119898337284664     
   7.2886352540050934E-006  0.89094896340359231     
   7.2899685206084659E-006  0.89069901357591097     
   7.2913017872118385E-006  0.89044913387012548     
   7.2926350538152110E-006  0.89019932426656401     
   7.2939683204185827E-006  0.88994958474555852     
   7.2953015870219553E-006  0.88969991528744941     
   7.2966348536253278E-006  0.88945031587257928     
   7.2979681202287004E-006  0.88920078648129897     
   7.2993013868320730E-006  0.88895132709396274     
   7.3006346534354447E-006  0.88870193769093320     
   7.3019679200388172E-006  0.88845261825257527     
   7.3033011866421898E-006  0.88820336875926120     
   7.3046344532455623E-006  0.88795418919136782     
   7.3059677198489340E-006  0.88770507952927846     
   7.3073009864523066E-006  0.88745603975338250     
   7.3086342530556791E-006  0.88720706984407227     
   7.3099675196590517E-006  0.88695816978174702     
   7.3113007862624242E-006  0.88670933954681341     
   7.3126340528657959E-006  0.88646057911967946     
   7.3139673194691685E-006  0.88621188848076238     
   7.3153005860725410E-006  0.88596326761048338     
   7.3166338526759136E-006  0.88571471648926992     
   7.3179671192792862E-006  0.88546623509755296     
   7.3193003858826579E-006  0.88521782341577104     
   7.3206336524860304E-006  0.88496948142436704     
   7.3219669190894030E-006  0.88472120910379071     
   7.3233001856927755E-006  0.88447300643449522     
   7.3246334522961472E-006  0.88422487339694100     
   7.3259667188995198E-006  0.88397680997159278     
   7.3272999855028923E-006  0.88372881613892285     
   7.3286332521062649E-006  0.88348089187940460     
   7.3299665187096374E-006  0.88323303717352197     
   7.3312997853130091E-006  0.88298525200176148     
   7.3326330519163817E-006  0.88273753634461627     
   7.3339663185197542E-006  0.88248989018258306     
   7.3352995851231268E-006  0.88224231349616622     
   7.3366328517264993E-006  0.88199480626587501     
   7.3379661183298711E-006  0.88174736847222368     
   7.3392993849332436E-006  0.88150000009573204     
   7.3406326515366162E-006  0.88125270111692622     
   7.3419659181399887E-006  0.88100547151633679     
   7.3432991847433604E-006  0.88075831127449999     
   7.3446324513467330E-006  0.88051122037195695     
   7.3459657179501055E-006  0.88026419878925610     
   7.3472989845534781E-006  0.88001724650694924     
   7.3486322511568506E-006  0.87977036350559545     
   7.3499655177602223E-006  0.87952354976575797     
   7.3512987843635949E-006  0.87927680526800600     
   7.3526320509669674E-006  0.87903012999291397     
   7.3539653175703400E-006  0.87878352392106218     
   7.3552985841737117E-006  0.87853698703303595     
   7.3566318507770843E-006  0.87829051930942525     
   7.3579651173804568E-006  0.87804412073082760     
   7.3592983839838294E-006  0.87779779127784474     
   7.3606316505872019E-006  0.87755153093108340     
   7.3619649171905736E-006  0.87730533967115587     
   7.3632981837939462E-006  0.87705921747868176     
   7.3646314503973187E-006  0.87681316433428302     
   7.3659647170006913E-006  0.87656718021858970     
   7.3672979836040638E-006  0.87632126511223574     
   7.3686312502074355E-006  0.87607541899586139     
   7.3699645168108081E-006  0.87582964185011136     
   7.3712977834141806E-006  0.87558393365563647     
   7.3726310500175532E-006  0.87533829439309274     
   7.3739643166209249E-006  0.87509272404314220     
   7.3752975832242974E-006  0.87484722258645242     
   7.3766308498276700E-006  0.87460179000369442     
   7.3779641164310426E-006  0.87435642627554655     
   7.3792973830344151E-006  0.87411113138269214     
   7.3806306496377868E-006  0.87386590530582064     
   7.3819639162411594E-006  0.87362074802562484     
   7.3832971828445319E-006  0.87337565952280483     
   7.3846304494479045E-006  0.87313063977806560     
   7.3859637160512770E-006  0.87288568877211747     
   7.3872969826546487E-006  0.87264080648567621     
   7.3886302492580213E-006  0.87239599289946301     
   7.3899635158613938E-006  0.87215124799420418     
   7.3912967824647664E-006  0.87190657175063213     
   7.3926300490681381E-006  0.87166196414948383     
   7.3939633156715106E-006  0.87141742517150267     
   7.3952965822748832E-006  0.87117295479743617     
   7.3966298488782558E-006  0.87092855300803795     
   7.3979631154816283E-006  0.87068421978406729     
   7.3992963820850000E-006  0.87043995510628858     
   7.4006296486883726E-006  0.87019575895547163     
   7.4019629152917451E-006  0.86995163131239117     
   7.4032961818951177E-006  0.86970757215782812     
   7.4046294484984902E-006  0.86946358147256841     
   7.4059627151018619E-006  0.86921965923740407     
   7.4072959817052345E-006  0.86897580543313102     
   7.4086292483086070E-006  0.86873202004055128     
   7.4099625149119796E-006  0.86848830304047242     
   7.4112957815153513E-006  0.86824465441370824     
   7.4126290481187238E-006  0.86800107414107552     
   7.4139623147220964E-006  0.86775756220339895     
   7.4152955813254689E-006  0.86751411858150806     
   7.4166288479288415E-006  0.86727074325623621     
   7.4179621145322132E-006  0.86702743620842349     
   7.4192953811355858E-006  0.86678419741891577     
   7.4206286477389583E-006  0.86654102686856238     
   7.4219619143423309E-006  0.86629792453822019     
   7.4232951809457026E-006  0.86605489040875039     
   7.4246284475490751E-006  0.86581192446101918     
   7.4259617141524477E-006  0.86556902667589841     
   7.4272949807558202E-006  0.86532619703426716     
   7.4286282473591928E-006  0.86508343551700551     
   7.4299615139625645E-006  0.86484074210500417     
   7.4312947805659370E-006  0.86459811677915466     
   7.4326280471693096E-006  0.86435555952035747     
   7.4339613137726821E-006  0.86411307030951512     
   7.4352945803760547E-006  0.86387064912753819     
   7.4366278469794264E-006  0.86362829595534174     
   7.4379611135827990E-006  0.86338601077384569     
   7.4392943801861715E-006  0.86314379356397586     
   7.4406276467895441E-006  0.86290164430666294     
   7.4419609133929158E-006  0.86265956298284330     
   7.4432941799962883E-006  0.86241754957345884     
   7.4446274465996609E-006  0.86217560405945648     
   7.4459607132030334E-006  0.86193372642178856     
   7.4472939798064060E-006  0.86169191664141254     
   7.4486272464097777E-006  0.86145017469929197     
   7.4499605130131502E-006  0.86120850057639520     
   7.4512937796165228E-006  0.86096689425369533     
   7.4526270462198953E-006  0.86072535571217168     
   7.4539603128232679E-006  0.86048388493280947     
   7.4552935794266396E-006  0.86024248189659736     
   7.4566268460300122E-006  0.86000114658453120     
   7.4579601126333847E-006  0.85975987897761075     
   7.4592933792367573E-006  0.85951867905684198     
   7.4606266458401290E-006  0.85927754680323609     
   7.4619599124435015E-006  0.85903648219780948     
   7.4632931790468741E-006  0.85879548522158422     
   7.4646264456502466E-006  0.85855455585558649     
   7.4659597122536192E-006  0.85831369408084879     
   7.4672929788569909E-006  0.85807289987840973     
   7.4686262454603634E-006  0.85783217322931127     
   7.4699595120637360E-006  0.85759151411460233     
   7.4712927786671085E-006  0.85735092251533618     
   7.4726260452704811E-006  0.85711039841257242     
   7.4739593118738528E-006  0.85686994178737474     
   7.4752925784772253E-006  0.85662955262081242     
   7.4766258450805979E-006  0.85638923089396091     
   7.4779591116839705E-006  0.85614897658790046     
   7.4792923782873422E-006  0.85590878968371642     
   7.4806256448907147E-006  0.85566867016249992     
   7.4819589114940873E-006  0.85542861800534631     
   7.4832921780974598E-006  0.85518863319335747     
   7.4846254447008324E-006  0.85494871570764019     
   7.4859587113042041E-006  0.85470886552930669     
   7.4872919779075766E-006  0.85446908263947352     
   7.4886252445109492E-006  0.85422936701926444     
   7.4899585111143217E-006  0.85398971864980577     
   7.4912917777176943E-006  0.85375013751223217     
   7.4926250443210660E-006  0.85351062358768182     
   7.4939583109244385E-006  0.85327117685729825     
   7.4952915775278111E-006  0.85303179730223044     
   7.4966248441311837E-006  0.85279248490363346     
   7.4979581107345554E-006  0.85255323964266616     
   7.4992913773379279E-006  0.85231406150049360     
   7.5006246439413005E-006  0.85207495045828652     
   7.5019579105446730E-006  0.85183590649722052     
   7.5032911771480456E-006  0.85159692959847577     
   7.5046244437514173E-006  0.85135801974323855     
   7.5059577103547898E-006  0.85111917691270023     
   7.5072909769581624E-006  0.85088040108805707     
   7.5086242435615349E-006  0.85064169225051178     
   7.5099575101649066E-006  0.85040305038127117     
   7.5112907767682792E-006  0.85016447546154783     
   7.5126240433716517E-006  0.84992596747255922     
   7.5139573099750243E-006  0.84968752639552814     
   7.5152905765783968E-006  0.84944915221168293     
   7.5166238431817686E-006  0.84921084490225773     
   7.5179571097851411E-006  0.84897260444849110     
   7.5192903763885137E-006  0.84873443083162736     
   7.5206236429918862E-006  0.84849632403291431     
   7.5219569095952588E-006  0.84825828403360781     
   7.5232901761986305E-006  0.84802031081496798     
   7.5246234428020030E-006  0.84778240435825925     
   7.5259567094053756E-006  0.84754456464475192     
   7.5272899760087481E-006  0.84730679165572231     
   7.5286232426121198E-006  0.84706908537245029     
   7.5299565092154924E-006  0.84683144577622260     
   7.5312897758188649E-006  0.84659387284833021     
   7.5326230424222375E-006  0.84635636657006996     
   7.5339563090256100E-006  0.84611892692274393     
   7.5352895756289818E-006  0.84588155388765873     
   7.5366228422323543E-006  0.84564424744612798     
   7.5379561088357269E-006  0.84540700757946696     
   7.5392893754390994E-006  0.84516983426900039     
   7.5406226420424720E-006  0.84493272749605552     
   7.5419559086458437E-006  0.84469568724196653     
   7.5432891752492162E-006  0.84445871348807033     
   7.5446224418525888E-006  0.84422180621571230     
   7.5459557084559613E-006  0.84398496540624035     
   7.5472889750593330E-006  0.84374819104100984     
   7.5486222416627056E-006  0.84351148310137980     
   7.5499555082660781E-006  0.84327484156871457     
   7.5512887748694507E-006  0.84303826642438340     
   7.5526220414728232E-006  0.84280175764976306     
   7.5539553080761949E-006  0.84256531522623301     
   7.5552885746795675E-006  0.84232893913517892     
   7.5566218412829401E-006  0.84209262935799156     
   7.5579551078863126E-006  0.84185638587606704     
   7.5592883744896852E-006  0.84162020867080667     
   7.5606216410930569E-006  0.84138409772361789     
   7.5619549076964294E-006  0.84114805301591145     
   7.5632881742998020E-006  0.84091207452910299     
   7.5646214409031745E-006  0.84067616224461672     
   7.5659547075065462E-006  0.84044031614388004     
   7.5672879741099188E-006  0.84020453620832369     
   7.5686212407132913E-006  0.83996882241938675     
   7.5699545073166639E-006  0.83973317475851195     
   7.5712877739200364E-006  0.83949759320714701     
   7.5726210405234081E-006  0.83926207774674666     
   7.5739543071267807E-006  0.83902662835876762     
   7.5752875737301532E-006  0.83879124502467528     
   7.5766208403335258E-006  0.83855592772593679     
   7.5779541069368984E-006  0.83832067644402852     
   7.5792873735402701E-006  0.83808549116042907     
   7.5806206401436426E-006  0.83785037185662203     
   7.5819539067470152E-006  0.83761531851409776     
   7.5832871733503877E-006  0.83738033111435184     
   7.5846204399537594E-006  0.83714540963888395     
   7.5859537065571320E-006  0.83691055406919967     
   7.5872869731605045E-006  0.83667576438680913     
   7.5886202397638771E-006  0.83644104057322743     
   7.5899535063672496E-006  0.83620638260997737     
   7.5912867729706213E-006  0.83597179047858317     
   7.5926200395739939E-006  0.83573726416057714     
   7.5939533061773664E-006  0.83550280363749563     
   7.5952865727807390E-006  0.83526840889087983     
   7.5966198393841107E-006  0.83503407990227729     
   7.5979531059874833E-006  0.83479981665323943     
   7.5992863725908558E-006  0.83456561912532323     
   7.6006196391942284E-006  0.83433148730009210     
   7.6019529057976009E-006  0.83409742115911178     
   7.6032861724009726E-006  0.83386342068395714     
   7.6046194390043452E-006  0.83362948585620378     
   7.6059527056077177E-006  0.83339561665743600     
   7.6072859722110903E-006  0.83316181306924242     
   7.6086192388144628E-006  0.83292807507321553     
   7.6099525054178345E-006  0.83269440265095418     
   7.6112857720212071E-006  0.83246079578406185     
   7.6126190386245796E-006  0.83222725445414691     
   7.6139523052279522E-006  0.83199377864282476     
   7.6152855718313239E-006  0.83176036833171318     
   7.6166188384346965E-006  0.83152702350243779     
   7.6179521050380690E-006  0.83129374413662738     
   7.6192853716414416E-006  0.83106053021591586     
   7.6206186382448141E-006  0.83082738172194393     
   7.6219519048481858E-006  0.83059429863635614     
   7.6232851714515584E-006  0.83036128094080253     
   7.6246184380549309E-006  0.83012832861693953     
   7.6259517046583035E-006  0.82989544164642537     
   7.6272849712616760E-006  0.82966262001092672     
   7.6286182378650477E-006  0.82942986369211458     
   7.6299515044684211E-006  0.82919717267166404     
   7.6312847710717920E-006  0.82896454693125710     
   7.6326180376751645E-006  0.82873198645257828     
   7.6339513042785371E-006  0.82849949121732003     
   7.6352845708819097E-006  0.82826706120717819     
   7.6366178374852822E-006  0.82803469640385408     
   7.6379511040886548E-006  0.82780239678905465     
   7.6392843706920273E-006  0.82757016234449243     
   7.6406176372953999E-006  0.82733799305188283     
   7.6419509038987724E-006  0.82710588889294845     
   7.6432841705021433E-006  0.82687384984941703     
   7.6446174371055158E-006  0.82664187590302030     
   7.6459507037088884E-006  0.82640996703549585     
   7.6472839703122609E-006  0.82617812322858508     
   7.6486172369156335E-006  0.82594634446403714     
   7.6499505035190060E-006  0.82571463072360429     
   7.6512837701223786E-006  0.82548298198904402     
   7.6526170367257511E-006  0.82525139824211990     
   7.6539503033291237E-006  0.82501987946459998     
   7.6552835699324962E-006  0.82478842563825749     
   7.6566168365358671E-006  0.82455703674487091     
   7.6579501031392397E-006  0.82432571276622280     
   7.6592833697426122E-006  0.82409445368410250     
   7.6606166363459848E-006  0.82386325948030326     
   7.6619499029493573E-006  0.82363213013662429     
   7.6632831695527299E-006  0.82340106563486970     
   7.6646164361561024E-006  0.82317006595684750     
   7.6659497027594750E-006  0.82293913108437289     
   7.6672829693628475E-006  0.82270826099926464     
   7.6686162359662184E-006  0.82247745568334696     
   7.6699495025695909E-006  0.82224671511844882     
   7.6712827691729635E-006  0.82201603928640543     
   7.6726160357763360E-006  0.82178542816905553     
   7.6739493023797086E-006  0.82155488174824542     
   7.6752825689830812E-006  0.82132440000582352     
   7.6766158355864537E-006  0.82109398292364477     
   7.6779491021898263E-006  0.82086363048356925     
   7.6792823687931988E-006  0.82063334266746246     
   7.6806156353965697E-006  0.82040311945719480     
   7.6819489019999422E-006  0.82017296083464031     
   7.6832821686033148E-006  0.81994286678168016     
   7.6846154352066873E-006  0.81971283728019928     
   7.6859487018100599E-006  0.81948287231208872     
   7.6872819684134324E-006  0.81925297185924351     
   7.6886152350168050E-006  0.81902313590356435     
   7.6899485016201775E-006  0.81879336442695716     
   7.6912817682235501E-006  0.81856365741133230     
   7.6926150348269209E-006  0.81833401483860724     
   7.6939483014302935E-006  0.81810443669070088     
   7.6952815680336661E-006  0.81787492294953990     
   7.6966148346370386E-006  0.81764547359705519     
   7.6979481012404112E-006  0.81741608861518422     
   7.6992813678437837E-006  0.81718676798586631     
   7.7006146344471563E-006  0.81695751169104924     
   7.7019479010505288E-006  0.81672831971268278     
   7.7032811676539014E-006  0.81649919203272536     
   7.7046144342572739E-006  0.81627012863313730     
   7.7059477008606448E-006  0.81604112949588536     
   7.7072809674640173E-006  0.81581219460294074     
   7.7086142340673899E-006  0.81558332393628019     
   7.7099475006707624E-006  0.81535451747788590     
   7.7112807672741350E-006  0.81512577520974450     
   7.7126140338775075E-006  0.81489709711384684     
   7.7139473004808801E-006  0.81466848317219120     
   7.7152805670842526E-006  0.81443993336677944     
   7.7166138336876252E-006  0.81421144767961728     
   7.7179471002909961E-006  0.81398302609271811     
   7.7192803668943686E-006  0.81375466858809786     
   7.7206136334977412E-006  0.81352637514777892     
   7.7219469001011137E-006  0.81329814575378856     
   7.7232801667044863E-006  0.81306998038815936     
   7.7246134333078588E-006  0.81284187903292804     
   7.7259466999112314E-006  0.81261384167013684     
   7.7272799665146039E-006  0.81238586828183368     
   7.7286132331179765E-006  0.81215795885007080     
   7.7299464997213473E-006  0.81193011335690535     
   7.7312797663247199E-006  0.81170233178439954     
   7.7326130329280924E-006  0.81147461411462041     
   7.7339462995314650E-006  0.81124696032964150     
   7.7352795661348376E-006  0.81101937041153971     
   7.7366128327382101E-006  0.81079184434239815     
   7.7379460993415827E-006  0.81056438210430348     
   7.7392793659449552E-006  0.81033698367934881     
   7.7406126325483278E-006  0.81010964904963145     
   7.7419458991517003E-006  0.80988237819725528     
   7.7432791657550712E-006  0.80965517110432661     
   7.7446124323584437E-006  0.80942802775295786     
   7.7459456989618163E-006  0.80920094812526766     
   7.7472789655651888E-006  0.80897393220337821     
   7.7486122321685614E-006  0.80874697996941824     
   7.7499454987719339E-006  0.80852009140551873     
   7.7512787653753065E-006  0.80829326649381827     
   7.7526120319786790E-006  0.80806650521646040     
   7.7539452985820516E-006  0.80783980755559193     
   7.7552785651854225E-006  0.80761317349336637     
   7.7566118317887950E-006  0.80738660301194065     
   7.7579450983921676E-006  0.80716009609347827     
   7.7592783649955401E-006  0.80693365272014683     
   7.7606116315989127E-006  0.80670727287411859     
   7.7619448982022852E-006  0.80648095653757179     
   7.7632781648056578E-006  0.80625470369268981     
   7.7646114314090303E-006  0.80602851432165934     
   7.7659446980124029E-006  0.80580238840667384     
   7.7672779646157737E-006  0.80557632592993189     
   7.7686112312191463E-006  0.80535032687363473     
   7.7699444978225188E-006  0.80512439121999102     
   7.7712777644258914E-006  0.80489851895121278     
   7.7726110310292639E-006  0.80467271004951835     
   7.7739442976326365E-006  0.80444696449713127     
   7.7752775642360091E-006  0.80422128227627776     
   7.7766108308393816E-006  0.80399566336919170     
   7.7779440974427542E-006  0.80377010775810975     
   7.7792773640461250E-006  0.80354461542527578     
   7.7806106306494976E-006  0.80331918635293642     
   7.7819438972528701E-006  0.80309382052334566     
   7.7832771638562427E-006  0.80286851791875935     
   7.7846104304596152E-006  0.80264327852144124     
   7.7859436970629878E-006  0.80241810231365884     
   7.7872769636663603E-006  0.80219298927768412     
   7.7886102302697329E-006  0.80196793939579536     
   7.7899434968731054E-006  0.80174295265027529     
   7.7912767634764780E-006  0.80151802902341007     
   7.7926100300798488E-006  0.80129316849749366     
   7.7939432966832214E-006  0.80106837105482198     
   7.7952765632865940E-006  0.80084363667769876     
   7.7966098298899665E-006  0.80061896534843102     
   7.7979430964933391E-006  0.80039435704932993     
   7.7992763630967116E-006  0.80016981176271451     
   7.8006096297000842E-006  0.79994532947090524     
   7.8019428963034567E-006  0.79972091015623170     
   7.8032761629068293E-006  0.79949655380102325     
   7.8046094295102001E-006  0.79927226038761834     
   7.8059426961135727E-006  0.79904802989836010     
   7.8072759627169452E-006  0.79882386231559310     
   7.8086092293203178E-006  0.79859975762167135     
   7.8099424959236903E-006  0.79837571579895139     
   7.8112757625270629E-006  0.79815173682979335     
   7.8126090291304354E-006  0.79792782069656676     
   7.8139422957338080E-006  0.79770396738164151     
   7.8152755623371806E-006  0.79748017686739459     
   7.8166088289405514E-006  0.79725644913620908     
   7.8179420955439240E-006  0.79703278417046997     
   7.8192753621472965E-006  0.79680918195256878     
   7.8206086287506691E-006  0.79658564246490327     
   7.8219418953540416E-006  0.79636216568987350     
   7.8232751619574142E-006  0.79613875160988601     
   7.8246084285607867E-006  0.79591540020735307     
   7.8259416951641593E-006  0.79569211146469021     
   7.8272749617675318E-006  0.79546888536431892     
   7.8286082283709027E-006  0.79524572188866471     
   7.8299414949742752E-006  0.79502262102015941     
   7.8312747615776478E-006  0.79479958274123752     
   7.8326080281810203E-006  0.79457660703434130     
   7.8339412947843929E-006  0.79435369388191690     
   7.8352745613877655E-006  0.79413084326641326     
   7.8366078279911380E-006  0.79390805517028740     
   7.8379410945945106E-006  0.79368532957600013     
   7.8392743611978831E-006  0.79346266646601538     
   7.8406076278012557E-006  0.79324006582280493     
   7.8419408944046265E-006  0.79301752762884425     
   7.8432741610079991E-006  0.79279505186661270     
   7.8446074276113716E-006  0.79257263851859572     
   7.8459406942147442E-006  0.79235028756728287     
   7.8472739608181167E-006  0.79212799899517006     
   7.8486072274214893E-006  0.79190577278475771     
   7.8499404940248618E-006  0.79168360891854894     
   7.8512737606282344E-006  0.79146150737905441     
   7.8526070272316069E-006  0.79123946814878843     
   7.8539402938349778E-006  0.79101749121027154     
   7.8552735604383504E-006  0.79079557654602683     
   7.8566068270417229E-006  0.79057372413858362     
   7.8579400936450955E-006  0.79035193397047709     
   7.8592733602484680E-006  0.79013020602424566     
   7.8606066268518406E-006  0.78990854028243473     
   7.8619398934552131E-006  0.78968693672759072     
   7.8632731600585857E-006  0.78946539534226945     
   7.8646064266619582E-006  0.78924391610902944     
   7.8659396932653291E-006  0.78902249901043398     
   7.8672729598687016E-006  0.78880114402905099     
   7.8686062264720742E-006  0.78857985114745466     
   7.8699394930754467E-006  0.78835862034822390     
   7.8712727596788193E-006  0.78813745161394000     
   7.8726060262821918E-006  0.78791634492719220     
   7.8739392928855644E-006  0.78769530027057311     
   7.8752725594889370E-006  0.78747431762668152     
   7.8766058260923095E-006  0.78725339697811858     
   7.8779390926956821E-006  0.78703253830749287     
   7.8792723592990529E-006  0.78681174159741740     
   7.8806056259024255E-006  0.78659100683050753     
   7.8819388925057980E-006  0.78637033398938727     
   7.8832721591091706E-006  0.78614972305668318     
   7.8846054257125431E-006  0.78592917401502682     
   7.8859386923159157E-006  0.78570868684705575     
   7.8872719589192882E-006  0.78548826153541140     
   7.8886052255226608E-006  0.78526789806274000     
   7.8899384921260333E-006  0.78504759641169375     
   7.8912717587294042E-006  0.78482735656492908     
   7.8926050253327767E-006  0.78460717850510575     
   7.8939382919361493E-006  0.78438706221489063     
   7.8952715585395219E-006  0.78416700767695502     
   7.8966048251428944E-006  0.78394701487397478     
   7.8979380917462670E-006  0.78372708378862954     
   7.8992713583496395E-006  0.78350721440360538     
   7.9006046249530121E-006  0.78328740670159280     
   7.9019378915563846E-006  0.78306766066528666     
   7.9032711581597555E-006  0.78284797627738834     
   7.9046044247631280E-006  0.78262835352060056     
   7.9059376913665006E-006  0.78240879237763405     
   7.9072709579698731E-006  0.78218929283120397     
   7.9086042245732457E-006  0.78196985486402948     
   7.9099374911766182E-006  0.78175047845883461     
   7.9112707577799908E-006  0.78153116359834873     
   7.9126040243833633E-006  0.78131191026530600     
   7.9139372909867359E-006  0.78109271844244510     
   7.9152705575901068E-006  0.78087358811250995     
   7.9166038241934793E-006  0.78065451925824825     
   7.9179370907968519E-006  0.78043551186241478     
   7.9192703574002244E-006  0.78021656590776600     
   7.9206036240035970E-006  0.77999768137706671     
   7.9219368906069695E-006  0.77977885825308380     
   7.9232701572103421E-006  0.77956009651858982     
   7.9246034238137146E-006  0.77934139615636333     
   7.9259366904170872E-006  0.77912275714918533     
   7.9272699570204597E-006  0.77890417947984447     
   7.9286032236238306E-006  0.77868566313113186     
   7.9299364902272031E-006  0.77846720808584458     
   7.9312697568305757E-006  0.77824881432678505     
   7.9326030234339482E-006  0.77803048183675827     
   7.9339362900373208E-006  0.77781221059857719     
   7.9352695566406934E-006  0.77759400059505601     
   7.9366028232440659E-006  0.77737585180901803     
   7.9379360898474385E-006  0.77715776422328786     
   7.9392693564508110E-006  0.77693973782069636     
   7.9406026230541819E-006  0.77672177258407837     
   7.9419358896575544E-006  0.77650386849627528     
   7.9432691562609270E-006  0.77628602554013038     
   7.9446024228642995E-006  0.77606824369849592     
   7.9459356894676721E-006  0.77585052295422485     
   7.9472689560710446E-006  0.77563286329017722     
   7.9486022226744172E-006  0.77541526468921740     
   7.9499354892777897E-006  0.77519772713421431     
   7.9512687558811623E-006  0.77498025060804210     
   7.9526020224845332E-006  0.77476283509358013     
   7.9539352890879057E-006  0.77454548057370953     
   7.9552685556912783E-006  0.77432818703132222     
   7.9566018222946508E-006  0.77411095444930822     
   7.9579350888980234E-006  0.77389378281056742     
   7.9592683555013959E-006  0.77367667209800095     
   7.9606016221047685E-006  0.77345962229451792     
   7.9619348887081410E-006  0.77324263338303001     
   7.9632681553115136E-006  0.77302570534645443     
   7.9646014219148861E-006  0.77280883816771218     
   7.9659346885182570E-006  0.77259203182973191     
   7.9672679551216295E-006  0.77237528631544283     
   7.9686012217250021E-006  0.77215860160778338     
   7.9699344883283746E-006  0.77194197768969330     
   7.9712677549317472E-006  0.77172541454411869     
   7.9726010215351197E-006  0.77150891215401007     
   7.9739342881384923E-006  0.77129247050232319     
   7.9752675547418649E-006  0.77107608957201845     
   7.9766008213452374E-006  0.77085976934605960     
   7.9779340879486083E-006  0.77064350980741902     
   7.9792673545519808E-006  0.77042731093906758     
   7.9806006211553534E-006  0.77021117272398765     
   7.9819338877587259E-006  0.76999509514516229     
   7.9832671543620985E-006  0.76977907818558022     
   7.9846004209654710E-006  0.76956312182823505     
   7.9859336875688436E-006  0.76934722605612582     
   7.9872669541722161E-006  0.76913139085225479     
   7.9886002207755887E-006  0.76891561619963045     
   7.9899334873789595E-006  0.76869990208126582     
   7.9912667539823321E-006  0.76848424848017716     
   7.9926000205857046E-006  0.76826865537938871     
   7.9939332871890772E-006  0.76805312276192506     
   7.9952665537924498E-006  0.76783765061081999     
   7.9965998203958223E-006  0.76762223890910863     
   7.9979330869991949E-006  0.76740688763983367     
   7.9992663536025674E-006  0.76719159678603988     
   8.0005996202059400E-006  0.76697636633077904     
   8.0019328868093108E-006  0.76676119625710581     
   8.0032661534126834E-006  0.76654608654808143     
   8.0045994200160559E-006  0.76633103718677054     
   8.0059326866194285E-006  0.76611604815624224     
   8.0072659532228010E-006  0.76590111943957229     
   8.0085992198261736E-006  0.76568625101983967     
   8.0099324864295461E-006  0.76547144288012803     
   8.0112657530329187E-006  0.76525669500352655     
   8.0125990196362912E-006  0.76504200737312822     
   8.0139322862396638E-006  0.76482737997203232     
   8.0152655528430347E-006  0.76461281278334137     
   8.0165988194464072E-006  0.76439830579016244     
   8.0179320860497798E-006  0.76418385897561003     
   8.0192653526531523E-006  0.76396947232279877     
   8.0205986192565249E-006  0.76375514581485215     
   8.0219318858598974E-006  0.76354087943489724     
   8.0232651524632700E-006  0.76332667316606462     
   8.0245984190666425E-006  0.76311252699149079     
   8.0259316856700151E-006  0.76289844089431713     
   8.0272649522733859E-006  0.76268441485768823     
   8.0285982188767585E-006  0.76247044886475557     
   8.0299314854801310E-006  0.76225654289867362     
   8.0312647520835036E-006  0.76204269694260252     
   8.0325980186868761E-006  0.76182891097970662     
   8.0339312852902487E-006  0.76161518499315584     
   8.0352645518936213E-006  0.76140151896612285     
   8.0365978184969938E-006  0.76118791288178789     
   8.0379310851003664E-006  0.76097436672333263     
   8.0392643517037372E-006  0.76076088047394774     
   8.0405976183071098E-006  0.76054745411682312     
   8.0419308849104823E-006  0.76033408763515864     
   8.0432641515138549E-006  0.76012078101215641     
   8.0445974181172274E-006  0.75990753423102164     
   8.0459306847206000E-006  0.75969434727496787     
   8.0472639513239725E-006  0.75948122012721142     
   8.0485972179273451E-006  0.75926815277097215     
   8.0499304845307176E-006  0.75905514518947692     
   8.0512637511340902E-006  0.75884219736595615     
   8.0525970177374611E-006  0.75862930928364614     
   8.0539302843408336E-006  0.75841648092578495     
   8.0552635509442062E-006  0.75820371227561789     
   8.0565968175475787E-006  0.75799100331639446     
   8.0579300841509513E-006  0.75777835403136939     
   8.0592633507543238E-006  0.75756576440380075     
   8.0605966173576964E-006  0.75735323441695146     
   8.0619298839610689E-006  0.75714076405409092     
   8.0632631505644415E-006  0.75692835329849106     
   8.0645964171678123E-006  0.75671600213343038     
   8.0659296837711849E-006  0.75650371054219090     
   8.0672629503745574E-006  0.75629147850805778     
   8.0685962169779300E-006  0.75607930601432494     
   8.0699294835813025E-006  0.75586719304428707     
   8.0712627501846751E-006  0.75565513958124619     
   8.0725960167880476E-006  0.75544314560850767     
   8.0739292833914202E-006  0.75523121110938252     
   8.0752625499947928E-006  0.75501933606718408     
   8.0765958165981636E-006  0.75480752046523369     
   8.0779290832015362E-006  0.75459576428685526     
   8.0792623498049087E-006  0.75438406751537745     
   8.0805956164082813E-006  0.75417243013413415     
   8.0819288830116538E-006  0.75396085212646435     
   8.0832621496150264E-006  0.75374933347571116     
   8.0845954162183989E-006  0.75353787416522122     
   8.0859286828217715E-006  0.75332647417834786     
   8.0872619494251440E-006  0.75311513349844894     
   8.0885952160285149E-006  0.75290385210888400     
   8.0899284826318874E-006  0.75269262999302178     
   8.0912617492352600E-006  0.75248146713423225     
   8.0925950158386326E-006  0.75227036351589227     
   8.0939282824420051E-006  0.75205931912138013     
   8.0952615490453777E-006  0.75184833393408312     
   8.0965948156487502E-006  0.75163740793739042     
   8.0979280822521228E-006  0.75142654111469576     
   8.0992613488554953E-006  0.75121573344939929     
   8.1005946154588679E-006  0.75100498492490320     
   8.1019278820622387E-006  0.75079429552461785     
   8.1032611486656113E-006  0.75058366523195541     
   8.1045944152689838E-006  0.75037309403033270     
   8.1059276818723564E-006  0.75016258190317398     
   8.1072609484757289E-006  0.74995212883390461     
   8.1085942150791015E-006  0.74974173480595729     
   8.1099274816824740E-006  0.74953139980276751     
   8.1112607482858466E-006  0.74932112380777716     
   8.1125940148892191E-006  0.74911090680443038     
   8.1139272814925900E-006  0.74890074877617974     
   8.1152605480959626E-006  0.74869064970647781     
   8.1165938146993351E-006  0.74848060957878559     
   8.1179270813027077E-006  0.74827062837656622     
   8.1192603479060802E-006  0.74806070608328967     
   8.1205936145094528E-006  0.74785084268242874     
   8.1219268811128253E-006  0.74764103815746108     
   8.1232601477161979E-006  0.74743129249187057     
   8.1245934143195704E-006  0.74722160566914386     
   8.1259266809229413E-006  0.74701197767277272     
   8.1272599475263138E-006  0.74680240848625423     
   8.1285932141296864E-006  0.74659289809308971     
   8.1299264807330589E-006  0.74638344647678434     
   8.1312597473364315E-006  0.74617405362084921     
   8.1325930139398040E-006  0.74596471950879939     
   8.1339262805431766E-006  0.74575544412415518     
   8.1352595471465492E-006  0.74554622745043941     
   8.1365928137499217E-006  0.74533706947118283     
   8.1379260803532943E-006  0.74512797016991772     
   8.1392593469566651E-006  0.74491892953018402     
   8.1405926135600377E-006  0.74470994753552233     
   8.1419258801634102E-006  0.74450102416948205     
   8.1432591467667828E-006  0.74429215941561422     
   8.1445924133701553E-006  0.74408335325747565     
   8.1459256799735279E-006  0.74387460567862806     
   8.1472589465769004E-006  0.74366591666263748     
   8.1485922131802730E-006  0.74345728619307372     
   8.1499254797836455E-006  0.74324871425351269     
   8.1512587463870164E-006  0.74304020082753397     
   8.1525920129903890E-006  0.74283174589872114     
   8.1539252795937615E-006  0.74262334945066522     
   8.1552585461971341E-006  0.74241501146695721     
   8.1565918128005066E-006  0.74220673193119691     
   8.1579250794038792E-006  0.74199851082698665     
   8.1592583460072517E-006  0.74179034813793421     
   8.1605916126106243E-006  0.74158224384765137     
   8.1619248792139968E-006  0.74137419793975401     
   8.1632581458173677E-006  0.74116621039786468     
   8.1645914124207402E-006  0.74095828120560736     
   8.1659246790241128E-006  0.74075041034661382     
   8.1672579456274853E-006  0.74054259780451914     
   8.1685912122308579E-006  0.74033484356296198     
   8.1699244788342304E-006  0.74012714760558640     
   8.1712577454376030E-006  0.73991950991604183     
   8.1725910120409755E-006  0.73971193047798145     
   8.1739242786443481E-006  0.73950440927506356     
   8.1752575452477190E-006  0.73929694629094989     
   8.1765908118510915E-006  0.73908954150930750     
   8.1779240784544641E-006  0.73888219491380824     
   8.1792573450578366E-006  0.73867490648812895     
   8.1805906116612092E-006  0.73846767621594933     
   8.1819238782645817E-006  0.73826050408095556     
   8.1832571448679543E-006  0.73805339006683779     
   8.1845904114713268E-006  0.73784633415728906     
   8.1859236780746994E-006  0.73763933633601075     
   8.1872569446780719E-006  0.73743239658670456     
   8.1885902112814428E-006  0.73722551489308019     
   8.1899234778848153E-006  0.73701869123884967     
   8.1912567444881879E-006  0.73681192560773046     
   8.1925900110915605E-006  0.73660521798344469     
   8.1939232776949330E-006  0.73639856834971895     
   8.1952565442983056E-006  0.73619197669028458     
   8.1965898109016781E-006  0.73598544298887636     
   8.1979230775050507E-006  0.73577896722923564     
   8.1992563441084232E-006  0.73557254939510641     
   8.2005896107117941E-006  0.73536618947023835     
   8.2019228773151666E-006  0.73515988743838545     
   8.2032561439185392E-006  0.73495364328330537     
   8.2045894105219117E-006  0.73474745698876287     
   8.2059226771252843E-006  0.73454132853852361     
   8.2072559437286568E-006  0.73433525791636056     
   8.2085892103320294E-006  0.73412924510605071     
   8.2099224769354019E-006  0.73392329009137547     
   8.2112557435387745E-006  0.73371739285611937     
   8.2125890101421454E-006  0.73351155338407414     
   8.2139222767455179E-006  0.73330577165903366     
   8.2152555433488905E-006  0.73310004766479786     
   8.2165888099522630E-006  0.73289438138517082     
   8.2179220765556356E-006  0.73268877280396083     
   8.2192553431590081E-006  0.73248322190498094     
   8.2205886097623807E-006  0.73227772867204854     
   8.2219218763657532E-006  0.73207229308898647     
   8.2232551429691258E-006  0.73186691513962088     
   8.2245884095724983E-006  0.73166159480778237     
   8.2259216761758692E-006  0.73145633207730865     
   8.2272549427792417E-006  0.73125112693203820     
   8.2285882093826143E-006  0.73104597935581594     
   8.2299214759859868E-006  0.73084088933249181     
   8.2312547425893594E-006  0.73063585684591992     
   8.2325880091927320E-006  0.73043088187995830     
   8.2339212757961045E-006  0.73022596441846976     
   8.2352545423994771E-006  0.73002110444532275     
   8.2365878090028496E-006  0.72981630194438718     
   8.2379210756062205E-006  0.72961155689954182     
   8.2392543422095930E-006  0.72940686929466669     
   8.2405876088129656E-006  0.72920223911364690     
   8.2419208754163381E-006  0.72899766634037366     
   8.2432541420197107E-006  0.72879315095874098     
   8.2445874086230832E-006  0.72858869295264683     
   8.2459206752264558E-006  0.72838429230599744     
   8.2472539418298283E-006  0.72817994900269911     
   8.2485872084332009E-006  0.72797566302666472     
   8.2499204750365717E-006  0.72777143436181213     
   8.2512537416399443E-006  0.72756726299206209     
   8.2525870082433169E-006  0.72736314890134124     
   8.2539202748466894E-006  0.72715909207358098     
   8.2552535414500620E-006  0.72695509249271550     
   8.2565868080534345E-006  0.72675115014268499     
   8.2579200746568071E-006  0.72654726500743338     
   8.2592533412601796E-006  0.72634343707091042     
   8.2605866078635522E-006  0.72613966631706794     
   8.2619198744669230E-006  0.72593595272986500     
   8.2632531410702956E-006  0.72573229629326286     
   8.2645864076736681E-006  0.72552869699122846     
   8.2659196742770407E-006  0.72532515480773352     
   8.2672529408804132E-006  0.72512166972675307     
   8.2685862074837858E-006  0.72491824173226871     
   8.2699194740871583E-006  0.72471487080826302     
   8.2712527406905309E-006  0.72451155693872726     
   8.2725860072939034E-006  0.72430830010765423     
   8.2739192738972760E-006  0.72410510029904196     
   8.2752525405006469E-006  0.72390195749689357     
   8.2765858071040194E-006  0.72369887168521596     
   8.2779190737073920E-006  0.72349584284802115     
   8.2792523403107645E-006  0.72329287096932482     
   8.2805856069141371E-006  0.72308995603314852     
   8.2819188735175096E-006  0.72288709802351558     
   8.2832521401208822E-006  0.72268429692445746     
   8.2845854067242547E-006  0.72248155272000780     
   8.2859186733276273E-006  0.72227886539420483     
   8.2872519399309981E-006  0.72207623493109108     
   8.2885852065343707E-006  0.72187366131471487     
   8.2899184731377432E-006  0.72167114452912795     
   8.2912517397411158E-006  0.72146868455838742     
   8.2925850063444884E-006  0.72126628138655280     
   8.2939182729478609E-006  0.72106393499769084     
   8.2952515395512335E-006  0.72086164537587072     
   8.2965848061546060E-006  0.72065941250516719     
   8.2979180727579786E-006  0.72045723636965808     
   8.2992513393613494E-006  0.72025511695342870     
   8.3005846059647220E-006  0.72005305424056554     
   8.3019178725680945E-006  0.71985104821515977     
   8.3032511391714671E-006  0.71964909886130968     
   8.3045844057748396E-006  0.71944720616311608     
   8.3059176723782122E-006  0.71924537010468370     
   8.3072509389815847E-006  0.71904359067012413     
   8.3085842055849573E-006  0.71884186784355009     
   8.3099174721883298E-006  0.71864020160908237     
   8.3112507387917007E-006  0.71843859195084359     
   8.3125840053950733E-006  0.71823703885296064     
   8.3139172719984458E-006  0.71803554229956745     
   8.3152505386018184E-006  0.71783410227480038     
   8.3165838052051909E-006  0.71763271876279966     
   8.3179170718085635E-006  0.71743139174771242     
   8.3192503384119360E-006  0.71723012121368801     
   8.3205836050153086E-006  0.71702890714488099     
   8.3219168716186811E-006  0.71682774952545081     
   8.3232501382220537E-006  0.71662664833956002     
   8.3245834048254245E-006  0.71642560357137763     
   8.3259166714287971E-006  0.71622461520507541     
   8.3272499380321696E-006  0.71602368322483090     
   8.3285832046355422E-006  0.71582280761482409     
   8.3299164712389147E-006  0.71562198835924118     
   8.3312497378422873E-006  0.71542122544227271     
   8.3325830044456599E-006  0.71522051884811289     
   8.3339162710490324E-006  0.71501986856096089     
   8.3352495376524050E-006  0.71481927456501970     
   8.3365828042557758E-006  0.71461873684449717     
   8.3379160708591484E-006  0.71441825538360615     
   8.3392493374625209E-006  0.71421783016656315     
   8.3405826040658935E-006  0.71401746117758946     
   8.3419158706692660E-006  0.71381714840090993     
   8.3432491372726386E-006  0.71361689182075494     
   8.3445824038760111E-006  0.71341669142135899     
   8.3459156704793837E-006  0.71321654718696081     
   8.3472489370827562E-006  0.71301645910180356     
   8.3485822036861271E-006  0.71281642715013604     
   8.3499154702894996E-006  0.71261645131620788     
   8.3512487368928722E-006  0.71241653158427820     
   8.3525820034962448E-006  0.71221666793860572     
   8.3539152700996173E-006  0.71201686036345757     
   8.3552485367029899E-006  0.71181710884310256     
   8.3565818033063624E-006  0.71161741336181505     
   8.3579150699097350E-006  0.71141777390387440     
   8.3592483365131075E-006  0.71121819045356260     
   8.3605816031164801E-006  0.71101866299516603     
   8.3619148697198509E-006  0.71081919151297934     
   8.3632481363232235E-006  0.71061977599129711     
   8.3645814029265960E-006  0.71042041641441944     
   8.3659146695299686E-006  0.71022111276665190     
   8.3672479361333411E-006  0.71002186503230424     
   8.3685812027367137E-006  0.70982267319569003     
   8.3699144693400862E-006  0.70962353724112726     
   8.3712477359434588E-006  0.70942445715293878     
   8.3725810025468314E-006  0.70922543291545226     
   8.3739142691502022E-006  0.70902646451299756     
   8.3752475357535748E-006  0.70882755192991265     
   8.3765808023569473E-006  0.70862869515053584     
   8.3779140689603199E-006  0.70842989415921276     
   8.3792473355636924E-006  0.70823114894029160     
   8.3805806021670650E-006  0.70803245947812621     
   8.3819138687704375E-006  0.70783382575707487     
   8.3832471353738101E-006  0.70763524776149955     
   8.3845804019771826E-006  0.70743672547576630     
   8.3859136685805535E-006  0.70723825888424630     
   8.3872469351839260E-006  0.70703984797131481     
   8.3885802017872986E-006  0.70684149272135210     
   8.3899134683906711E-006  0.70664319311874135     
   8.3912467349940437E-006  0.70644494914787181     
   8.3925800015974163E-006  0.70624676079313575     
   8.3939132682007888E-006  0.70604862803893031     
   8.3952465348041614E-006  0.70585055086965820     
   8.3965798014075339E-006  0.70565252926972444     
   8.3979130680109048E-006  0.70545456322353972     
   8.3992463346142773E-006  0.70525665271551841     
   8.4005796012176499E-006  0.70505879773008007     
   8.4019128678210224E-006  0.70486099825164761     
   8.4032461344243950E-006  0.70466325426465015     
   8.4045794010277675E-006  0.70446556575351849     
   8.4059126676311401E-006  0.70426793270268995     
   8.4072459342345126E-006  0.70407035509660454     
   8.4085792008378852E-006  0.70387283291970915     
   8.4099124674412577E-006  0.70367536615645232     
   8.4112457340446286E-006  0.70347795479128850     
   8.4125790006480012E-006  0.70328059880867588     
   8.4139122672513737E-006  0.70308329819307736     
   8.4152455338547463E-006  0.70288605292895956     
   8.4165788004581188E-006  0.70268886300079547     
   8.4179120670614914E-006  0.70249172839305907     
   8.4192453336648639E-006  0.70229464909023132     
   8.4205786002682365E-006  0.70209762507679729     
   8.4219118668716090E-006  0.70190065633724541     
   8.4232451334749799E-006  0.70170374285606896     
   8.4245784000783524E-006  0.70150688461776545     
   8.4259116666817250E-006  0.70131008160683661     
   8.4272449332850975E-006  0.70111333380778884     
   8.4285781998884701E-006  0.70091664120513386     
   8.4299114664918426E-006  0.70072000378338550     
   8.4312447330952152E-006  0.70052342152706260     
   8.4325779996985878E-006  0.70032689442069007     
   8.4339112663019603E-006  0.70013042244879575     
   8.4352445329053312E-006  0.69993400559591168     
   8.4365777995087037E-006  0.69973764384657411     
   8.4379110661120763E-006  0.69954133718532518     
   8.4392443327154488E-006  0.69934508559670905     
   8.4405775993188214E-006  0.69914888906527572     
   8.4419108659221939E-006  0.69895274757557990     
   8.4432441325255665E-006  0.69875666111217971     
   8.4445773991289390E-006  0.69856062965963794     
   8.4459106657323116E-006  0.69836465320252117     
   8.4472439323356841E-006  0.69816873172540139     
   8.4485771989390550E-006  0.69797286521285395     
   8.4499104655424275E-006  0.69777705364945841     
   8.4512437321458001E-006  0.69758129701979965     
   8.4525769987491727E-006  0.69738559530846622     
   8.4539102653525452E-006  0.69718994850005134     
   8.4552435319559178E-006  0.69699435657915199     
   8.4565767985592903E-006  0.69679881953037037     
   8.4579100651626629E-006  0.69660333733831181     
   8.4592433317660354E-006  0.69640790998758684     
   8.4605765983694063E-006  0.69621253746281042     
   8.4619098649727788E-006  0.69601721974860087     
   8.4632431315761514E-006  0.69582195682958159     
   8.4645763981795239E-006  0.69562674869037999     
   8.4659096647828965E-006  0.69543159531562848     
   8.4672429313862690E-006  0.69523649668996235     
   8.4685761979896416E-006  0.69504145279802321     
   8.4699094645930141E-006  0.69484646362445457     
   8.4712427311963867E-006  0.69465152915390715     
   8.4725759977997576E-006  0.69445664937103324     
   8.4739092644031301E-006  0.69426182426049055     
   8.4752425310065027E-006  0.69406705380694089     
   8.4765757976098752E-006  0.69387233799505121     
   8.4779090642132478E-006  0.69367767680949177     
   8.4792423308166203E-006  0.69348307023493716     
   8.4805755974199929E-006  0.69328851825606785     
   8.4819088640233654E-006  0.69309402085756622     
   8.4832421306267380E-006  0.69289957802411983     
   8.4845753972301088E-006  0.69270518974042239     
   8.4859086638334814E-006  0.69251085599116846     
   8.4872419304368539E-006  0.69231657676105973     
   8.4885751970402265E-006  0.69212235203480077     
   8.4899084636435990E-006  0.69192818179710092     
   8.4912417302469716E-006  0.69173406603267429     
   8.4925749968503442E-006  0.69154000472623822     
   8.4939082634537167E-006  0.69134599786251505     
   8.4952415300570893E-006  0.69115204542623088     
   8.4965747966604618E-006  0.69095814740211703     
   8.4979080632638327E-006  0.69076430377490861     
   8.4992413298672052E-006  0.69057051452934359     
   8.5005745964705778E-006  0.69037677965016653     
   8.5019078630739503E-006  0.69018309912212528     
   8.5032411296773229E-006  0.68998947292997159     
   8.5045743962806954E-006  0.68979590105846234     
   8.5059076628840680E-006  0.68960238349235792     
   8.5072409294874405E-006  0.68940892021642242     
   8.5085741960908131E-006  0.68921551121542690     
   8.5099074626941840E-006  0.68902215647414422     
   8.5112407292975565E-006  0.68882885597735111     
   8.5125739959009291E-006  0.68863560970983051     
   8.5139072625043016E-006  0.68844241765636882     
   8.5152405291076742E-006  0.68824927980175588     
   8.5165737957110467E-006  0.68805619613078706     
   8.5179070623144193E-006  0.68786316662826186     
   8.5192403289177918E-006  0.68767019127898266     
   8.5205735955211644E-006  0.68747727006775794     
   8.5219068621245352E-006  0.68728440297939941     
   8.5232401287279078E-006  0.68709158999872266     
   8.5245733953312803E-006  0.68689883111054939     
   8.5259066619346529E-006  0.68670612629970262     
   8.5272399285380254E-006  0.68651347555101294     
   8.5285731951413980E-006  0.68632087884931148     
   8.5299064617447705E-006  0.68612833617943791     
   8.5312397283481431E-006  0.68593584752623327     
   8.5325729949515157E-006  0.68574341287454210     
   8.5339062615548882E-006  0.68555103220921665     
   8.5352395281582591E-006  0.68535870551511047     
   8.5365727947616316E-006  0.68516643277708167     
   8.5379060613650042E-006  0.68497421397999336     
   8.5392393279683767E-006  0.68478204910871432     
   8.5405725945717493E-006  0.68458993814811386     
   8.5419058611751218E-006  0.68439788108306909     
   8.5432391277784944E-006  0.68420587789845966     
   8.5445723943818669E-006  0.68401392857916932     
   8.5459056609852395E-006  0.68382203311008638     
   8.5472389275886103E-006  0.68363019147610427     
   8.5485721941919829E-006  0.68343840366211972     
   8.5499054607953555E-006  0.68324666965303293     
   8.5512387273987280E-006  0.68305498943375054     
   8.5525719940021006E-006  0.68286336298918071     
   8.5539052606054731E-006  0.68267179030423841     
   8.5552385272088457E-006  0.68248027136384193     
   8.5565717938122182E-006  0.68228880615291265     
   8.5579050604155908E-006  0.68209739465637698     
   8.5592383270189616E-006  0.68190603685916695     
   8.5605715936223342E-006  0.68171473274621697     
   8.5619048602257067E-006  0.68152348230246496     
   8.5632381268290793E-006  0.68133228551285652     
   8.5645713934324518E-006  0.68114114236233780     
   8.5659046600358244E-006  0.68095005283586052     
   8.5672379266391969E-006  0.68075901691838281     
   8.5685711932425695E-006  0.68056803459486181     
   8.5699044598459420E-006  0.68037710585026445     
   8.5712377264493129E-006  0.68018623066955919     
   8.5725709930526855E-006  0.67999540903771893     
   8.5739042596560580E-006  0.67980464093972015     
   8.5752375262594306E-006  0.67961392636054441     
   8.5765707928628031E-006  0.67942326528517816     
   8.5779040594661757E-006  0.67923265769861008     
   8.5792373260695482E-006  0.67904210358583539     
   8.5805705926729208E-006  0.67885160293185165     
   8.5819038592762933E-006  0.67866115572166119     
   8.5832371258796659E-006  0.67847076194027123     
   8.5845703924830367E-006  0.67828042157269230     
   8.5859036590864093E-006  0.67809013460393974     
   8.5872369256897818E-006  0.67789990101903219     
   8.5885701922931544E-006  0.67770972080299374     
   8.5899034588965269E-006  0.67751959394085248     
   8.5912367254998995E-006  0.67732952041763939     
   8.5925699921032721E-006  0.67713950021839087     
   8.5939032587066446E-006  0.67694953332814700     
   8.5952365253100172E-006  0.67675961973195287     
   8.5965697919133880E-006  0.67656975941485675     
   8.5979030585167606E-006  0.67637995236191151     
   8.5992363251201331E-006  0.67619019855817475     
   8.6005695917235057E-006  0.67600049798870654     
   8.6019028583268782E-006  0.67581085063857371     
   8.6032361249302508E-006  0.67562125649284455     
   8.6045693915336233E-006  0.67543171553659398     
   8.6059026581369959E-006  0.67524222775490017     
   8.6072359247403684E-006  0.67505279313284361     
   8.6085691913437393E-006  0.67486341165551278     
   8.6099024579471119E-006  0.67467408330799705     
   8.6112357245504844E-006  0.67448480807539191     
   8.6125689911538570E-006  0.67429558594279471     
   8.6139022577572295E-006  0.67410641689531059     
   8.6152355243606021E-006  0.67391730091804625     
   8.6165687909639746E-006  0.67372823799611203     
   8.6179020575673472E-006  0.67353922811462474     
   8.6192353241707197E-006  0.67335027125870406     
   8.6205685907740923E-006  0.67316136741347399     
   8.6219018573774631E-006  0.67297251656406254     
   8.6232351239808357E-006  0.67278371869560183     
   8.6245683905842082E-006  0.67259497379322797     
   8.6259016571875808E-006  0.67240628184208284     
   8.6272349237909533E-006  0.67221764282731100     
   8.6285681903943259E-006  0.67202905673406077     
   8.6299014569976984E-006  0.67184052354748602     
   8.6312347236010710E-006  0.67165204325274352     
   8.6325679902044436E-006  0.67146361583499559     
   8.6339012568078144E-006  0.67127524127940774     
   8.6352345234111870E-006  0.67108691957114885     
   8.6365677900145595E-006  0.67089865069539423     
   8.6379010566179321E-006  0.67071043463732061     
   8.6392343232213046E-006  0.67052227138211207     
   8.6405675898246772E-006  0.67033416091495368     
   8.6419008564280497E-006  0.67014610322103596     
   8.6432341230314223E-006  0.66995809828555564     
   8.6445673896347948E-006  0.66977014609370922     
   8.6459006562381657E-006  0.66958224663070098     
   8.6472339228415382E-006  0.66939439988173888     
   8.6485671894449108E-006  0.66920660583203273     
   8.6499004560482834E-006  0.66901886446679926     
   8.6512337226516559E-006  0.66883117577125706     
   8.6525669892550285E-006  0.66864353973063129     
   8.6539002558584010E-006  0.66845595633014887     
   8.6552335224617736E-006  0.66826842555504296     
   8.6565667890651461E-006  0.66808094739054957     
   8.6579000556685170E-006  0.66789352182190775     
   8.6592333222718895E-006  0.66770614883436352     
   8.6605665888752621E-006  0.66751882841316534     
   8.6618998554786346E-006  0.66733156054356546     
   8.6632331220820072E-006  0.66714434521082100     
   8.6645663886853797E-006  0.66695718240019441     
   8.6658996552887523E-006  0.66677007209694927     
   8.6672329218921248E-006  0.66658301428635514     
   8.6685661884954974E-006  0.66639600895368589     
   8.6698994550988699E-006  0.66620905608421943     
   8.6712327217022408E-006  0.66602215566323753     
   8.6725659883056134E-006  0.66583530767602561     
   8.6738992549089859E-006  0.66564851210787346     
   8.6752325215123585E-006  0.66546176894407649     
   8.6765657881157310E-006  0.66527507816993137     
   8.6778990547191036E-006  0.66508843977074239     
   8.6792323213224761E-006  0.66490185373181376     
   8.6805655879258487E-006  0.66471532003845835     
   8.6818988545292212E-006  0.66452883867598955     
   8.6832321211325921E-006  0.66434240962972635     
   8.6845653877359646E-006  0.66415603288499259     
   8.6858986543393372E-006  0.66396970842711434     
   8.6872319209427097E-006  0.66378343624142400     
   8.6885651875460823E-006  0.66359721631325519     
   8.6898984541494548E-006  0.66341104862794986     
   8.6912317207528274E-006  0.66322493317084930     
   8.6925649873562000E-006  0.66303886992730210     
   8.6938982539595725E-006  0.66285285888266099     
   8.6952315205629434E-006  0.66266690002228001     
   8.6965647871663159E-006  0.66248099333152055     
   8.6978980537696885E-006  0.66229513879574631     
   8.6992313203730610E-006  0.66210933640032577     
   8.7005645869764336E-006  0.66192358613063051     
   8.7018978535798061E-006  0.66173788797203814     
   8.7032311201831787E-006  0.66155224190992823     
   8.7045643867865512E-006  0.66136664792968558     
   8.7058976533899238E-006  0.66118110601669988     
   8.7072309199932963E-006  0.66099561615636326     
   8.7085641865966672E-006  0.66081017833407218     
   8.7098974532000398E-006  0.66062479253522854     
   8.7112307198034123E-006  0.66043945874523646     
   8.7125639864067849E-006  0.66025417694950639     
   8.7138972530101574E-006  0.66006894713345066     
   8.7152305196135300E-006  0.65988376928248760     
   8.7165637862169025E-006  0.65969864338203821     
   8.7178970528202751E-006  0.65951356941752803     
   8.7192303194236476E-006  0.65932854737438651     
   8.7205635860270185E-006  0.65914357723804895     
   8.7218968526303910E-006  0.65895865899395112     
   8.7232301192337636E-006  0.65877379262753577     
   8.7245633858371361E-006  0.65858897812424910     
   8.7258966524405087E-006  0.65840421546954175     
   8.7272299190438812E-006  0.65821950464886658     
   8.7285631856472538E-006  0.65803484564768333     
   8.7298964522506263E-006  0.65785023845145318     
   8.7312297188539989E-006  0.65766568304564266     
   8.7325629854573698E-006  0.65748117941572337     
   8.7338962520607423E-006  0.65729672754716950     
   8.7352295186641149E-006  0.65711232742545844     
   8.7365627852674874E-006  0.65692797903607425     
   8.7378960518708600E-006  0.65674368236450409     
   8.7392293184742325E-006  0.65655943739623768     
   8.7405625850776051E-006  0.65637524411676973     
   8.7418958516809776E-006  0.65619110251160084     
   8.7432291182843502E-006  0.65600701256623339     
   8.7445623848877210E-006  0.65582297426617375     
   8.7458956514910936E-006  0.65563898759693395     
   8.7472289180944661E-006  0.65545505254402936     
   8.7485621846978387E-006  0.65527116909297878     
   8.7498954513012113E-006  0.65508733722930601     
   8.7512287179045838E-006  0.65490355693853863     
   8.7525619845079564E-006  0.65471982820620822     
   8.7538952511113289E-006  0.65453615101784968     
   8.7552285177147015E-006  0.65435252535900290     
   8.7565617843180740E-006  0.65416895121521290     
   8.7578950509214449E-006  0.65398542857202535     
   8.7592283175248174E-006  0.65380195741499336     
   8.7605615841281900E-006  0.65361853772967304     
   8.7618948507315625E-006  0.65343516950162317     
   8.7632281173349351E-006  0.65325185271640873     
   8.7645613839383076E-006  0.65306858735959650     
   8.7658946505416802E-006  0.65288537341676089     
   8.7672279171450527E-006  0.65270221087347557     
   8.7685611837484253E-006  0.65251909971532229     
   8.7698944503517962E-006  0.65233603992788425     
   8.7712277169551687E-006  0.65215303149675063     
   8.7725609835585413E-006  0.65197007440751298     
   8.7738942501619138E-006  0.65178716864576747     
   8.7752275167652864E-006  0.65160431419711540     
   8.7765607833686589E-006  0.65142151104716073     
   8.7778940499720315E-006  0.65123875918151175     
   8.7792273165754040E-006  0.65105605858578153     
   8.7805605831787766E-006  0.65087340924558590     
   8.7818938497821474E-006  0.65069081114654614     
   8.7832271163855200E-006  0.65050826427428587     
   8.7845603829888925E-006  0.65032576861443492     
   8.7858936495922651E-006  0.65014332415262488     
   8.7872269161956376E-006  0.64996093087449325     
   8.7885601827990102E-006  0.64977858876567984     
   8.7898934494023828E-006  0.64959629781183093     
   8.7912267160057553E-006  0.64941405799859364     
   8.7925599826091279E-006  0.64923186931162158     
   8.7938932492124987E-006  0.64904973173657210     
   8.7952265158158713E-006  0.64886764525910545     
   8.7965597824192438E-006  0.64868560986488610     
   8.7978930490226164E-006  0.64850362553958374     
   8.7992263156259889E-006  0.64832169226887126     
   8.8005595822293615E-006  0.64813981003842502     
   8.8018928488327340E-006  0.64795797883392670     
   8.8032261154361066E-006  0.64777619864105995     
   8.8045593820394791E-006  0.64759446944551502     
   8.8058926486428517E-006  0.64741279123298523     
   8.8072259152462225E-006  0.64723116398916691     
   8.8085591818495951E-006  0.64704958769976084     
   8.8098924484529677E-006  0.64686806235047267     
   8.8112257150563402E-006  0.64668658792701117     
   8.8125589816597128E-006  0.64650516441508898     
   8.8138922482630853E-006  0.64632379180042365     
   8.8152255148664579E-006  0.64614247006873682     
   8.8165587814698304E-006  0.64596119920575323     
   8.8178920480732030E-006  0.64577997919720131     
   8.8192253146765738E-006  0.64559881002881392     
   8.8205585812799464E-006  0.64541769168632979     
   8.8218918478833189E-006  0.64523662415548944     
   8.8232251144866915E-006  0.64505560742203694     
   8.8245583810900640E-006  0.64487464147172224     
   8.8258916476934366E-006  0.64469372629029831     
   8.8272249142968091E-006  0.64451286186352175     
   8.8285581809001817E-006  0.64433204817715473     
   8.8298914475035542E-006  0.64415128521696152     
   8.8312247141069251E-006  0.64397057296871185     
   8.8325579807102977E-006  0.64378991141817798     
   8.8338912473136702E-006  0.64360930055113685     
   8.8352245139170428E-006  0.64342874035337061     
   8.8365577805204153E-006  0.64324823081066340     
   8.8378910471237879E-006  0.64306777190880449     
   8.8392243137271604E-006  0.64288736363358734     
   8.8405575803305330E-006  0.64270700597080854     
   8.8418908469339055E-006  0.64252669890626879     
   8.8432241135372781E-006  0.64234644242577421     
   8.8445573801406489E-006  0.64216623651513249     
   8.8458906467440215E-006  0.64198608116015665     
   8.8472239133473940E-006  0.64180597634666436     
   8.8485571799507666E-006  0.64162592206047619     
   8.8498904465541392E-006  0.64144591828741715     
   8.8512237131575117E-006  0.64126596501331534     
   8.8525569797608843E-006  0.64108606222400466     
   8.8538902463642568E-006  0.64090620990532077     
   8.8552235129676294E-006  0.64072640804310599     
   8.8565567795710002E-006  0.64054665662320354     
   8.8578900461743728E-006  0.64036695563146262     
   8.8592233127777453E-006  0.64018730505373667     
   8.8605565793811179E-006  0.64000770487588099     
   8.8618898459844904E-006  0.63982815508375723     
   8.8632231125878630E-006  0.63964865566322993     
   8.8645563791912355E-006  0.63946920660016704     
   8.8658896457946081E-006  0.63928980788044210     
   8.8672229123979806E-006  0.63911045948993039     
   8.8685561790013515E-006  0.63893116141451312     
   8.8698894456047241E-006  0.63875191364007422     
   8.8712227122080966E-006  0.63857271615250255     
   8.8725559788114692E-006  0.63839356893769039     
   8.8738892454148417E-006  0.63821447198153336     
   8.8752225120182143E-006  0.63803542526993251     
   8.8765557786215868E-006  0.63785642878879156     
   8.8778890452249594E-006  0.63767748252401890     
   8.8792223118283319E-006  0.63749858646152668     
   8.8805555784317028E-006  0.63731974058723073     
   8.8818888450350753E-006  0.63714094488705098     
   8.8832221116384479E-006  0.63696219934691234     
   8.8845553782418204E-006  0.63678350395274130     
   8.8858886448451930E-006  0.63660485869046957     
   8.8872219114485655E-006  0.63642626354603493     
   8.8885551780519381E-006  0.63624771850537543     
   8.8898884446553107E-006  0.63606922355443563     
   8.8912217112586832E-006  0.63589077867916266     
   8.8925549778620558E-006  0.63571238386550821     
   8.8938882444654266E-006  0.63553403909942763     
   8.8952215110687992E-006  0.63535574436688080     
   8.8965547776721717E-006  0.63517749965383141     
   8.8978880442755443E-006  0.63499930494624557     
   8.8992213108789168E-006  0.63482116023009494     
   8.9005545774822894E-006  0.63464306549135585     
   8.9018878440856619E-006  0.63446502071600597     
   8.9032211106890345E-006  0.63428702589003016     
   8.9045543772924070E-006  0.63410908099941354     
   8.9058876438957779E-006  0.63393118603014753     
   8.9072209104991504E-006  0.63375334096822766     
   8.9085541771025230E-006  0.63357554579965325     
   8.9098874437058956E-006  0.63339780051042471     
   8.9112207103092681E-006  0.63322010508655058     
   8.9125539769126407E-006  0.63304245951404137     
   8.9138872435160132E-006  0.63286486377891094     
   8.9152205101193858E-006  0.63268731786717802     
   8.9165537767227583E-006  0.63250982176486492     
   8.9178870433261292E-006  0.63233237545799881     
   8.9192203099295017E-006  0.63215497893260753     
   8.9205535765328743E-006  0.63197763217472747     
   8.9218868431362468E-006  0.63180033517039569     
   8.9232201097396194E-006  0.63162308790565402     
   8.9245533763429919E-006  0.63144589036654875     
   8.9258866429463645E-006  0.63126874253912968     
   8.9272199095497370E-006  0.63109164440945065     
   8.9285531761531096E-006  0.63091459596356803     
   8.9298864427564822E-006  0.63073759718754463     
   8.9312197093598530E-006  0.63056064806744605     
   8.9325529759632256E-006  0.63038374858934054     
   8.9338862425665981E-006  0.63020689873930158     
   8.9352195091699707E-006  0.63003009850340674     
   8.9365527757733432E-006  0.62985334786773750     
   8.9378860423767158E-006  0.62967664681837754     
   8.9392193089800883E-006  0.62949999534141765     
   8.9405525755834609E-006  0.62932339342294785     
   8.9418858421868334E-006  0.62914684104906737     
   8.9432191087902043E-006  0.62897033820587511     
   8.9445523753935768E-006  0.62879388487947652     
   8.9458856419969494E-006  0.62861748105597970     
   8.9472189086003219E-006  0.62844112672149643     
   8.9485521752036945E-006  0.62826482186214361     
   8.9498854418070671E-006  0.62808856646404099     
   8.9512187084104396E-006  0.62791236051331267     
   8.9525519750138122E-006  0.62773620399608521     
   8.9538852416171847E-006  0.62756009689849257     
   8.9552185082205556E-006  0.62738403920666985     
   8.9565517748239281E-006  0.62720803090675448     
   8.9578850414273007E-006  0.62703207198489219     
   8.9592183080306732E-006  0.62685616242722886     
   8.9605515746340458E-006  0.62668030221991711     
   8.9618848412374183E-006  0.62650449134911035     
   8.9632181078407909E-006  0.62632872980096832     
   8.9645513744441634E-006  0.62615301756165442     
   8.9658846410475360E-006  0.62597735461733417     
   8.9672179076509069E-006  0.62580174095417918     
   8.9685511742542794E-006  0.62562617655836328     
   8.9698844408576520E-006  0.62545066141606498     
   8.9712177074610245E-006  0.62527519551346655     
   8.9725509740643971E-006  0.62509977883675449     
   8.9738842406677696E-006  0.62492441137211763     
   8.9752175072711422E-006  0.62474909310575155     
   8.9765507738745147E-006  0.62457382402385264     
   8.9778840404778873E-006  0.62439860411262227     
   8.9792173070812598E-006  0.62422343335826713     
   8.9805505736846307E-006  0.62404831174699649     
   8.9818838402880032E-006  0.62387323926502192     
   8.9832171068913758E-006  0.62369821589856211     
   8.9845503734947483E-006  0.62352324163383699     
   8.9858836400981209E-006  0.62334831645707267     
   8.9872169067014934E-006  0.62317344035449695     
   8.9885501733048660E-006  0.62299861331234163     
   8.9898834399082386E-006  0.62282383531684438     
   8.9912167065116111E-006  0.62264910635424475     
   8.9925499731149820E-006  0.62247442641078743     
   8.9938832397183545E-006  0.62229979547271985     
   8.9952165063217271E-006  0.62212521352629446     
   8.9965497729250996E-006  0.62195068055776659     
   8.9978830395284722E-006  0.62177619655339511     
   8.9992163061318447E-006  0.62160176149944446     
   9.0005495727352173E-006  0.62142737538218173     
   9.0018828393385898E-006  0.62125303818787703     
   9.0032161059419624E-006  0.62107874990280709     
   9.0045493725453332E-006  0.62090451051324913     
   9.0058826391487058E-006  0.62073032000548622     
   9.0072159057520783E-006  0.62055617836580568     
   9.0085491723554509E-006  0.62038208558049668     
   9.0098824389588235E-006  0.62020804163585475     
   9.0112157055621960E-006  0.62003404651817684     
   9.0125489721655686E-006  0.61986010021376492     
   9.0138822387689411E-006  0.61968620270892538     
   9.0152155053723137E-006  0.61951235398996718     
   9.0165487719756862E-006  0.61933855404320415     
   9.0178820385790571E-006  0.61916480285495346     
   9.0192153051824296E-006  0.61899110041153560     
   9.0205485717858022E-006  0.61881744669927663     
   9.0218818383891747E-006  0.61864384170450526     
   9.0232151049925473E-006  0.61847028541355253     
   9.0245483715959198E-006  0.61829677781275560     
   9.0258816381992924E-006  0.61812331888845584     
   9.0272149048026649E-006  0.61794990862699650     
   9.0285481714060375E-006  0.61777654701472551     
   9.0298814380094084E-006  0.61760323403799489     
   9.0312147046127809E-006  0.61742996968316022     
   9.0325479712161535E-006  0.61725675393658030     
   9.0338812378195260E-006  0.61708358678461894     
   9.0352145044228986E-006  0.61691046821364348     
   9.0365477710262711E-006  0.61673739821002405     
   9.0378810376296437E-006  0.61656437676013642     
   9.0392143042330162E-006  0.61639140385035762     
   9.0405475708363888E-006  0.61621847946707120     
   9.0418808374397596E-006  0.61604560359666372     
   9.0432141040431322E-006  0.61587277622552350     
   9.0445473706465047E-006  0.61569999734004655     
   9.0458806372498773E-006  0.61552726692662840     
   9.0472139038532498E-006  0.61535458497167206     
   9.0485471704566224E-006  0.61518195146158172     
   9.0498804370599950E-006  0.61500936638276760     
   9.0512137036633675E-006  0.61483682972164144     
   9.0525469702667401E-006  0.61466434146462079     
   9.0538802368701109E-006  0.61449190159812572     
   9.0552135034734835E-006  0.61431951010858044     
   9.0565467700768560E-006  0.61414716698241412     
   9.0578800366802286E-006  0.61397487220605773     
   9.0592133032836011E-006  0.61380262576594657     
   9.0605465698869737E-006  0.61363042764852183     
   9.0618798364903462E-006  0.61345827784022544     
   9.0632131030937188E-006  0.61328617632750515     
   9.0645463696970913E-006  0.61311412309681157     
   9.0658796363004639E-006  0.61294211813459953     
   9.0672129029038348E-006  0.61277016142732832     
   9.0685461695072073E-006  0.61259825296146031     
   9.0698794361105799E-006  0.61242639272346000     
   9.0712127027139524E-006  0.61225458069979999     
   9.0725459693173250E-006  0.61208281687695110     
   9.0738792359206975E-006  0.61191110124139325     
   9.0752125025240701E-006  0.61173943377960649     
   9.0765457691274426E-006  0.61156781447807662     
   9.0778790357308152E-006  0.61139624332329190     
   9.0792123023341860E-006  0.61122472030174579     
   9.0805455689375586E-006  0.61105324539993500     
   9.0818788355409311E-006  0.61088181860435875     
   9.0832121021443037E-006  0.61071043990152152     
   9.0845453687476762E-006  0.61053910927793165     
   9.0858786353510488E-006  0.61036782672010004     
   9.0872119019544213E-006  0.61019659221454337     
   9.0885451685577939E-006  0.61002540574777986     
   9.0898784351611665E-006  0.60985426730633285     
   9.0912117017645373E-006  0.60968317687672924     
   9.0925449683679099E-006  0.60951213444549945     
   9.0938782349712824E-006  0.60934113999917705     
   9.0952115015746550E-006  0.60917019352430135     
   9.0965447681780275E-006  0.60899929500741379     
   9.0978780347814001E-006  0.60882844443506057     
   9.0992113013847726E-006  0.60865764179379034     
   9.1005445679881452E-006  0.60848688707015630     
   9.1018778345915177E-006  0.60831618025071632     
   9.1032111011948903E-006  0.60814552132202992     
   9.1045443677982611E-006  0.60797491027066308     
   9.1058776344016337E-006  0.60780434708318387     
   9.1072109010050063E-006  0.60763383174616303     
   9.1085441676083788E-006  0.60746336424617697     
   9.1098774342117514E-006  0.60729294456980687     
   9.1112107008151239E-006  0.60712257270363357     
   9.1125439674184965E-006  0.60695224863424613     
   9.1138772340218690E-006  0.60678197234823494     
   9.1152105006252416E-006  0.60661174383219407     
   9.1165437672286124E-006  0.60644156307272279     
   9.1178770338319850E-006  0.60627143005642303     
   9.1192103004353575E-006  0.60610134476990007     
   9.1205435670387301E-006  0.60593130719976407     
   9.1218768336421026E-006  0.60576131733262917     
   9.1232101002454752E-006  0.60559137515511219     
   9.1245433668488477E-006  0.60542148065383328     
   9.1258766334522203E-006  0.60525163381541780     
   9.1272099000555928E-006  0.60508183462649445     
   9.1285431666589637E-006  0.60491208307369526     
   9.1298764332623363E-006  0.60474237914365636     
   9.1312096998657088E-006  0.60457272282301688     
   9.1325429664690814E-006  0.60440311409842085     
   9.1338762330724539E-006  0.60423355295651549     
   9.1352094996758265E-006  0.60406403938395126     
   9.1365427662791990E-006  0.60389457336738361     
   9.1378760328825716E-006  0.60372515489347023     
   9.1392092994859441E-006  0.60355578394887355     
   9.1405425660893150E-006  0.60338646052026046     
   9.1418758326926875E-006  0.60321718459429918     
   9.1432090992960601E-006  0.60304795615766382     
   9.1445423658994326E-006  0.60287877519703215     
   9.1458756325028052E-006  0.60270964169908348     
   9.1472088991061777E-006  0.60254055565050391     
   9.1485421657095503E-006  0.60237151703798164     
   9.1498754323129229E-006  0.60220252584820766     
   9.1512086989162954E-006  0.60203358206787916     
   9.1525419655196680E-006  0.60186468568369500     
   9.1538752321230388E-006  0.60169583668235860     
   9.1552084987264114E-006  0.60152703505057747     
   9.1565417653297839E-006  0.60135828077506059     
   9.1578750319331565E-006  0.60118957384252492     
   9.1592082985365290E-006  0.60102091423968751     
   9.1605415651399016E-006  0.60085230195326955     
   9.1618748317432741E-006  0.60068373696999766     
   9.1632080983466467E-006  0.60051521927660134     
   9.1645413649500192E-006  0.60034674885981298     
   9.1658746315533901E-006  0.60017832570637064     
   9.1672078981567627E-006  0.60000994980301359     
   9.1685411647601352E-006  0.59984162113648654     
   9.1698744313635078E-006  0.59967333969353731     
   9.1712076979668803E-006  0.59950510546091906     
   9.1725409645702529E-006  0.59933691842538483     
   9.1738742311736254E-006  0.59916877857369566     
   9.1752074977769980E-006  0.59900068589261313     
   9.1765407643803705E-006  0.59883264036890449     
   9.1778740309837414E-006  0.59866464198933977     
   9.1792072975871139E-006  0.59849669074069300     
   9.1805405641904865E-006  0.59832878660974265     
   9.1818738307938590E-006  0.59816092958326939     
   9.1832070973972316E-006  0.59799311964805812     
   9.1845403640006041E-006  0.59782535679089821     
   9.1858736306039767E-006  0.59765764099858110     
   9.1872068972073492E-006  0.59748997225790501     
   9.1885401638107218E-006  0.59732235055566874     
   9.1898734304140944E-006  0.59715477587867538     
   9.1912066970174652E-006  0.59698724821373383     
   9.1925399636208378E-006  0.59681976754765365     
   9.1938732302242103E-006  0.59665233386725003     
   9.1952064968275829E-006  0.59648494715934230     
   9.1965397634309554E-006  0.59631760741075124     
   9.1978730300343280E-006  0.59615031460830348     
   9.1992062966377005E-006  0.59598306873882811     
   9.2005395632410731E-006  0.59581586978915890     
   9.2018728298444456E-006  0.59564871774613315     
   9.2032060964478165E-006  0.59548161259659116     
   9.2045393630511890E-006  0.59531455432737568     
   9.2058726296545616E-006  0.59514754292533623     
   9.2072058962579342E-006  0.59498057837732554     
   9.2085391628613067E-006  0.59481366067019714     
   9.2098724294646793E-006  0.59464678979081087     
   9.2112056960680518E-006  0.59447996572602879     
   9.2125389626714244E-006  0.59431318846271841     
   9.2138722292747969E-006  0.59414645798774934     
   9.2152054958781678E-006  0.59397977428799609     
   9.2165387624815403E-006  0.59381313735033492     
   9.2178720290849129E-006  0.59364654716164778     
   9.2192052956882854E-006  0.59348000370881882     
   9.2205385622916580E-006  0.59331350697873797     
   9.2218718288950305E-006  0.59314705695829550     
   9.2232050954984031E-006  0.59298065363438934     
   9.2245383621017756E-006  0.59281429699391797     
   9.2258716287051482E-006  0.59264798702378496     
   9.2272048953085191E-006  0.59248172371089669     
   9.2285381619118916E-006  0.59231550704216429     
   9.2298714285152642E-006  0.59214933700450145     
   9.2312046951186367E-006  0.59198321358482764     
   9.2325379617220093E-006  0.59181713677006276     
   9.2338712283253818E-006  0.59165110654713193     
   9.2352044949287544E-006  0.59148512290296595     
   9.2365377615321269E-006  0.59131918582449550     
   9.2378710281354995E-006  0.59115329529865879     
   9.2392042947388720E-006  0.59098745131239405     
   9.2405375613422429E-006  0.59082165385264496     
   9.2418708279456154E-006  0.59065590290636016     
   9.2432040945489880E-006  0.59049019846048922     
   9.2445373611523605E-006  0.59032454050198746     
   9.2458706277557331E-006  0.59015892901781319     
   9.2472038943591057E-006  0.58999336399492763     
   9.2485371609624782E-006  0.58982784542029687     
   9.2498704275658508E-006  0.58966237328089066     
   9.2512036941692233E-006  0.58949694756368043     
   9.2525369607725942E-006  0.58933156825564448     
   9.2538702273759667E-006  0.58916623534376145     
   9.2552034939793393E-006  0.58900094881501597     
   9.2565367605827118E-006  0.58883570865639534     
   9.2578700271860844E-006  0.58867051485489075     
   9.2592032937894569E-006  0.58850536739749704     
   9.2605365603928295E-006  0.58834026627121283     
   9.2618698269962020E-006  0.58817521146304008     
   9.2632030935995746E-006  0.58801020295998441     
   9.2645363602029454E-006  0.58784524074905409     
   9.2658696268063180E-006  0.58768032481726484     
   9.2672028934096906E-006  0.58751545515163150     
   9.2685361600130631E-006  0.58735063173917423     
   9.2698694266164357E-006  0.58718585456691719     
   9.2712026932198082E-006  0.58702112362188874     
   9.2725359598231808E-006  0.58685643889111894     
   9.2738692264265533E-006  0.58669180036164403     
   9.2752024930299259E-006  0.58652720802050129     
   9.2765357596332967E-006  0.58636266185473374     
   9.2778690262366693E-006  0.58619816185138673     
   9.2792022928400418E-006  0.58603370799750920     
   9.2805355594434144E-006  0.58586930028015505     
   9.2818688260467869E-006  0.58570493868638118     
   9.2832020926501595E-006  0.58554062320324651     
   9.2845353592535320E-006  0.58537635381781661     
   9.2858686258569046E-006  0.58521213051715770     
   9.2872018924602771E-006  0.58504795328834147     
   9.2885351590636497E-006  0.58488382211844314     
   9.2898684256670206E-006  0.58471973699454138     
   9.2912016922703931E-006  0.58455569790371698     
   9.2925349588737657E-006  0.58439170483305625     
   9.2938682254771382E-006  0.58422775776964897     
   9.2952014920805108E-006  0.58406385670058847     
   9.2965347586838833E-006  0.58390000161296918     
   9.2978680252872559E-006  0.58373619249389352     
   9.2992012918906284E-006  0.58357242933046460     
   9.3005345584940010E-006  0.58340871210978984     
   9.3018678250973718E-006  0.58324504081898021     
   9.3032010917007444E-006  0.58308141544515013     
   9.3045343583041169E-006  0.58291783597541869     
   9.3058676249074895E-006  0.58275430239690651     
   9.3072008915108621E-006  0.58259081469673968     
   9.3085341581142346E-006  0.58242737286204738     
   9.3098674247176072E-006  0.58226397687996290     
   9.3112006913209797E-006  0.58210062673762175     
   9.3125339579243523E-006  0.58193732242216345     
   9.3138672245277231E-006  0.58177406392073339     
   9.3152004911310957E-006  0.58161085122047729     
   9.3165337577344682E-006  0.58144768430854554     
   9.3178670243378408E-006  0.58128456317209387     
   9.3192002909412133E-006  0.58112148779827910     
   9.3205335575445859E-006  0.58095845817426339     
   9.3218668241479584E-006  0.58079547428721168     
   9.3232000907513310E-006  0.58063253612429255     
   9.3245333573547035E-006  0.58046964367267928     
   9.3258666239580761E-006  0.58030679691954679     
   9.3271998905614470E-006  0.58014399585207521     
   9.3285331571648195E-006  0.57998124045744792     
   9.3298664237681921E-006  0.57981853072285050     
   9.3311996903715646E-006  0.57965586663547441     
   9.3325329569749372E-006  0.57949324818251380     
   9.3338662235783097E-006  0.57933067535116534     
   9.3351994901816823E-006  0.57916814812863093     
   9.3365327567850548E-006  0.57900566650211471     
   9.3378660233884274E-006  0.57884323045882558     
   9.3391992899917982E-006  0.57868083998597497     
   9.3405325565951708E-006  0.57851849507077746     
   9.3418658231985433E-006  0.57835619570045438     
   9.3431990898019159E-006  0.57819394186222639     
   9.3445323564052884E-006  0.57803173354332049     
   9.3458656230086610E-006  0.57786957073096745     
   9.3471988896120336E-006  0.57770745341239949     
   9.3485321562154061E-006  0.57754538157485347     
   9.3498654228187787E-006  0.57738335520557071     
   9.3511986894221495E-006  0.57722137429179510     
   9.3525319560255221E-006  0.57705943882077393     
   9.3538652226288946E-006  0.57689754877975863     
   9.3551984892322672E-006  0.57673570415600517     
   9.3565317558356397E-006  0.57657390493677096     
   9.3578650224390123E-006  0.57641215110931798     
   9.3591982890423848E-006  0.57625044266091263     
   9.3605315556457574E-006  0.57608877957882310     
   9.3618648222491299E-006  0.57592716185032344     
   9.3631980888525008E-006  0.57576558946268919     
   9.3645313554558733E-006  0.57560406240319928     
   9.3658646220592459E-006  0.57544258065913900     
   9.3671978886626185E-006  0.57528114421779430     
   9.3685311552659910E-006  0.57511975306645613     
   9.3698644218693636E-006  0.57495840719241853     
   9.3711976884727361E-006  0.57479710658297822     
   9.3725309550761087E-006  0.57463585122543870     
   9.3738642216794812E-006  0.57447464110710333     
   9.3751974882828538E-006  0.57431347621528128     
   9.3765307548862246E-006  0.57415235653728358     
   9.3778640214895972E-006  0.57399128206042616     
   9.3791972880929697E-006  0.57383025277202870     
   9.3805305546963423E-006  0.57366926865941337     
   9.3818638212997148E-006  0.57350832970990628     
   9.3831970879030874E-006  0.57334743591083703     
   9.3845303545064599E-006  0.57318658724953953     
   9.3858636211098325E-006  0.57302578371335022     
   9.3871968877132050E-006  0.57286502528960992     
   9.3885301543165759E-006  0.57270431196566240     
   9.3898634209199485E-006  0.57254364372885447     
   9.3911966875233210E-006  0.57238302056653867     
   9.3925299541266936E-006  0.57222244246606802     
   9.3938632207300661E-006  0.57206190941480228     
   9.3951964873334387E-006  0.57190142140010192     
   9.3965297539368112E-006  0.57174097840933258     
   9.3978630205401838E-006  0.57158058042986393     
   9.3991962871435563E-006  0.57142022744906684     
   9.4005295537469272E-006  0.57125991945431842     
   9.4018628203502997E-006  0.57109965643299754     
   9.4031960869536723E-006  0.57093943837248751     
   9.4045293535570448E-006  0.57077926526017353     
   9.4058626201604174E-006  0.57061913708344736     
   9.4071958867637900E-006  0.57045905382970230     
   9.4085291533671625E-006  0.57029901548633510     
   9.4098624199705351E-006  0.57013902204074607     
   9.4111956865739076E-006  0.56997907348034016     
   9.4125289531772802E-006  0.56981916979252467     
   9.4138622197806510E-006  0.56965931096471101     
   9.4151954863840236E-006  0.56949949698431435     
   9.4165287529873961E-006  0.56933972783875186     
   9.4178620195907687E-006  0.56918000351544673     
   9.4191952861941412E-006  0.56902032400182379     
   9.4205285527975138E-006  0.56886068928531131     
   9.4218618194008863E-006  0.56870109935334290     
   9.4231950860042589E-006  0.56854155419335406     
   9.4245283526076314E-006  0.56838205379278395     
   9.4258616192110023E-006  0.56822259813907583     
   9.4271948858143749E-006  0.56806318721967697     
   9.4285281524177474E-006  0.56790382102203596     
   9.4298614190211200E-006  0.56774449953360706     
   9.4311946856244925E-006  0.56758522274184797     
   9.4325279522278651E-006  0.56742599063421850     
   9.4338612188312376E-006  0.56726680319818312     
   9.4351944854346102E-006  0.56710766042120919     
   9.4365277520379827E-006  0.56694856229076929     
   9.4378610186413536E-006  0.56678950879433621     
   9.4391942852447261E-006  0.56663049991938907     
   9.4405275518480987E-006  0.56647153565340957     
   9.4418608184514712E-006  0.56631261598388249     
   9.4431940850548438E-006  0.56615374089829673     
   9.4445273516582163E-006  0.56599491038414540     
   9.4458606182615889E-006  0.56583612442892317     
   9.4471938848649615E-006  0.56567738302012960     
   9.4485271514683340E-006  0.56551868614526746     
   9.4498604180717049E-006  0.56536003379184330     
   9.4511936846750774E-006  0.56520142594736700     
   9.4525269512784500E-006  0.56504286259935133     
   9.4538602178818225E-006  0.56488434373531338     
   9.4551934844851951E-006  0.56472586934277313     
   9.4565267510885676E-006  0.56456743940925480     
   9.4578600176919402E-006  0.56440905392228569     
   9.4591932842953127E-006  0.56425071286939565     
   9.4605265508986853E-006  0.56409241623812079     
   9.4618598175020578E-006  0.56393416401599705     
   9.4631930841054287E-006  0.56377595619056697     
   9.4645263507088012E-006  0.56361779274937462     
   9.4658596173121738E-006  0.56345967367996841     
   9.4671928839155464E-006  0.56330159896990040     
   9.4685261505189189E-006  0.56314356860672565     
   9.4698594171222915E-006  0.56298558257800280     
   9.4711926837256640E-006  0.56282764087129433     
   9.4725259503290366E-006  0.56266974347416587     
   9.4738592169324091E-006  0.56251189037418670     
   9.4751924835357800E-006  0.56235408155892896     
   9.4765257501391525E-006  0.56219631701596995     
   9.4778590167425251E-006  0.56203859673288870     
   9.4791922833458976E-006  0.56188092069726836     
   9.4805255499492702E-006  0.56172328889669532     
   9.4818588165526427E-006  0.56156570131876016     
   9.4831920831560153E-006  0.56140815795105625     
   9.4845253497593878E-006  0.56125065878118063     
   9.4858586163627604E-006  0.56109320379673411     
   9.4871918829661313E-006  0.56093579298532159     
   9.4885251495695038E-006  0.56077842633454844     
   9.4898584161728764E-006  0.56062110383202690     
   9.4911916827762489E-006  0.56046382546537199     
   9.4925249493796215E-006  0.56030659122220017     
   9.4938582159829940E-006  0.56014940109013434     
   9.4951914825863666E-006  0.55999225505679950     
   9.4965247491897391E-006  0.55983515310982257     
   9.4978580157931117E-006  0.55967809523683620     
   9.4991912823964842E-006  0.55952108142547585     
   9.5005245489998551E-006  0.55936411166338018     
   9.5018578156032276E-006  0.55920718593819141     
   9.5031910822066002E-006  0.55905030423755453     
   9.5045243488099727E-006  0.55889346654912009     
   9.5058576154133453E-006  0.55873667286054030     
   9.5071908820167179E-006  0.55857992315947003     
   9.5085241486200904E-006  0.55842321743357071     
   9.5098574152234630E-006  0.55826655567050509     
   9.5111906818268355E-006  0.55810993785793750     
   9.5125239484302064E-006  0.55795336398354134     
   9.5138572150335789E-006  0.55779683403498703     
   9.5151904816369515E-006  0.55764034799995232     
   9.5165237482403240E-006  0.55748390586611785     
   9.5178570148436966E-006  0.55732750762116834     
   9.5191902814470691E-006  0.55717115325278943     
   9.5205235480504417E-006  0.55701484274867263     
   9.5218568146538142E-006  0.55685857609651190     
   9.5231900812571868E-006  0.55670235328400464     
   9.5245233478605577E-006  0.55654617429885223     
   9.5258566144639302E-006  0.55639003912875917     
   9.5271898810673028E-006  0.55623394776143265     
   9.5285231476706753E-006  0.55607790018458592     
   9.5298564142740479E-006  0.55592189638593181     
   9.5311896808774204E-006  0.55576593635318983     
   9.5325229474807930E-006  0.55561002007408122     
   9.5338562140841655E-006  0.55545414753633049     
   9.5351894806875381E-006  0.55529831872766755     
   9.5365227472909089E-006  0.55514253363582444     
   9.5378560138942815E-006  0.55498679224853598     
   9.5391892804976540E-006  0.55483109455354140     
   9.5405225471010266E-006  0.55467544053858286     
   9.5418558137043991E-006  0.55451983019140672     
   9.5431890803077717E-006  0.55436426349976187     
   9.5445223469111442E-006  0.55420874045140067     
   9.5458556135145168E-006  0.55405326103407959     
   9.5471888801178894E-006  0.55389782523555886     
   9.5485221467212619E-006  0.55374243304360049     
   9.5498554133246328E-006  0.55358708444597138     
   9.5511886799280053E-006  0.55343177943044153     
   9.5525219465313779E-006  0.55327651798478383     
   9.5538552131347504E-006  0.55312130009677507     
   9.5551884797381230E-006  0.55296612575419668     
   9.5565217463414955E-006  0.55281099494483033     
   9.5578550129448681E-006  0.55265590765646366     
   9.5591882795482406E-006  0.55250086387688735     
   9.5605215461516132E-006  0.55234586359389615     
   9.5618548127549840E-006  0.55219090679528648     
   9.5631880793583566E-006  0.55203599346885857     
   9.5645213459617291E-006  0.55188112360241726     
   9.5658546125651017E-006  0.55172629718377009     
   9.5671878791684743E-006  0.55157151420072703     
   9.5685211457718468E-006  0.55141677464110428     
   9.5698544123752194E-006  0.55126207849271847     
   9.5711876789785919E-006  0.55110742574339111     
   9.5725209455819645E-006  0.55095281638094684     
   9.5738542121853353E-006  0.55079825039321384     
   9.5751874787887079E-006  0.55064372776802339     
   9.5765207453920804E-006  0.55048924849321057     
   9.5778540119954530E-006  0.55033481255661398     
   9.5791872785988255E-006  0.55018041994607469     
   9.5805205452021981E-006  0.55002607064943854     
   9.5818538118055706E-006  0.54987176465455301     
   9.5831870784089432E-006  0.54971750194927105     
   9.5845203450123157E-006  0.54956328252144770     
   9.5858536116156883E-006  0.54940910635894114     
   9.5871868782190592E-006  0.54925497344961571     
   9.5885201448224317E-006  0.54910088378133437     
   9.5898534114258043E-006  0.54894683734196714     
   9.5911866780291768E-006  0.54879283411938706     
   9.5925199446325494E-006  0.54863887410146905     
   9.5938532112359219E-006  0.54848495727609270     
   9.5951864778392945E-006  0.54833108363113980     
   9.5965197444426670E-006  0.54817725315449828     
   9.5978530110460396E-006  0.54802346583405570     
   9.5991862776494104E-006  0.54786972165770542     
   9.6005195442527830E-006  0.54771602061334357     
   9.6018528108561555E-006  0.54756236268887015     
   9.6031860774595281E-006  0.54740874787218741     
   9.6045193440629006E-006  0.54725517615120189     
   9.6058526106662732E-006  0.54710164751382451     
   9.6071858772696458E-006  0.54694816194796669     
   9.6085191438730183E-006  0.54679471944154601     
   9.6098524104763909E-006  0.54664131998248189     
   9.6111856770797617E-006  0.54648796355869889     
   9.6125189436831343E-006  0.54633465015812188     
   9.6138522102865068E-006  0.54618137976868253     
   9.6151854768898794E-006  0.54602815237831326     
   9.6165187434932519E-006  0.54587496797495139     
   9.6178520100966245E-006  0.54572182654653711     
   9.6191852766999970E-006  0.54556872808101464     
   9.6205185433033696E-006  0.54541567256633006     
   9.6218518099067421E-006  0.54526265999043377     
   9.6231850765101130E-006  0.54510969034128076     
   9.6245183431134856E-006  0.54495676360682710     
   9.6258516097168581E-006  0.54480387977503386     
   9.6271848763202307E-006  0.54465103883386390     
   9.6285181429236032E-006  0.54449824077128595     
   9.6298514095269758E-006  0.54434548557526952     
   9.6311846761303483E-006  0.54419277323379023     
   9.6325179427337209E-006  0.54404010373482392     
   9.6338512093370934E-006  0.54388747706635210     
   9.6351844759404660E-006  0.54373489321635882     
   9.6365177425438368E-006  0.54358235217283146     
   9.6378510091472094E-006  0.54342985392376131     
   9.6391842757505819E-006  0.54327739845714274     
   9.6405175423539545E-006  0.54312498576097201     
   9.6418508089573270E-006  0.54297261582325185     
   9.6431840755606996E-006  0.54282028863198550     
   9.6445173421640721E-006  0.54266800417518135     
   9.6458506087674447E-006  0.54251576244085054     
   9.6471838753708173E-006  0.54236356341700698     
   9.6485171419741881E-006  0.54221140709166893     
   9.6498504085775607E-006  0.54205929345285797     
   9.6511836751809332E-006  0.54190722248859835     
   9.6525169417843058E-006  0.54175519418691653     
   9.6538502083876783E-006  0.54160320853584654     
   9.6551834749910509E-006  0.54145126552342082     
   9.6565167415944234E-006  0.54129936513767829     
   9.6578500081977960E-006  0.54114750736665951     
   9.6591832748011685E-006  0.54099569219841093     
   9.6605165414045394E-006  0.54084391962097833     
   9.6618498080079119E-006  0.54069218962241494     
   9.6631830746112845E-006  0.54054050219077454     
   9.6645163412146571E-006  0.54038885731411579     
   9.6658496078180296E-006  0.54023725498049968     
   9.6671828744214022E-006  0.54008569517799088     
   9.6685161410247747E-006  0.53993417789465836     
   9.6698494076281473E-006  0.53978270311857257     
   9.6711826742315198E-006  0.53963127083780915     
   9.6725159408348924E-006  0.53947988104044609     
   9.6738492074382632E-006  0.53932853371456591     
   9.6751824740416358E-006  0.53917722884825137     
   9.6765157406450083E-006  0.53902596642959189     
   9.6778490072483809E-006  0.53887474644667965     
   9.6791822738517534E-006  0.53872356888760797     
   9.6805155404551260E-006  0.53857243374047647     
   9.6818488070584985E-006  0.53842134099338645     
   9.6831820736618711E-006  0.53827029063444243     
   9.6845153402652436E-006  0.53811928265175335     
   9.6858486068686145E-006  0.53796831703342973     
   9.6871818734719871E-006  0.53781739376758786     
   9.6885151400753596E-006  0.53766651284234479     
   9.6898484066787322E-006  0.53751567424582269     
   9.6911816732821047E-006  0.53736487796614707     
   9.6925149398854773E-006  0.53721412399144430     
   9.6938482064888498E-006  0.53706341230984833     
   9.6951814730922224E-006  0.53691274290949276     
   9.6965147396955949E-006  0.53676211577851607     
   9.6978480062989658E-006  0.53661153090505986     
   9.6991812729023383E-006  0.53646098827726996     
   9.7005145395057109E-006  0.53631048788329261     
   9.7018478061090834E-006  0.53616002971128052     
   9.7031810727124560E-006  0.53600961374938871     
   9.7045143393158285E-006  0.53585923998577567     
   9.7058476059192011E-006  0.53570890840860175     
   9.7071808725225737E-006  0.53555861900603297     
   9.7085141391259462E-006  0.53540837176623657     
   9.7098474057293171E-006  0.53525816667738557     
   9.7111806723326896E-006  0.53510800372765221     
   9.7125139389360622E-006  0.53495788290521751     
   9.7138472055394347E-006  0.53480780419826102     
   9.7151804721428073E-006  0.53465776759496719     
   9.7165137387461798E-006  0.53450777308352648     
   9.7178470053495524E-006  0.53435782065212756     
   9.7191802719529249E-006  0.53420791028896708     
   9.7205135385562975E-006  0.53405804198224116     
   9.7218468051596700E-006  0.53390821572015368     
   9.7231800717630409E-006  0.53375843149090685     
   9.7245133383664135E-006  0.53360868928270988     
   9.7258466049697860E-006  0.53345898908377387     
   9.7271798715731586E-006  0.53330933088231314     
   9.7285131381765311E-006  0.53315971466654599     
   9.7298464047799037E-006  0.53301014042469275     
   9.7311796713832762E-006  0.53286060814497804     
   9.7325129379866488E-006  0.53271111781563041     
   9.7338462045900213E-006  0.53256166942488103     
   9.7351794711933922E-006  0.53241226296096344     
   9.7365127377967647E-006  0.53226289841211549     
   9.7378460044001373E-006  0.53211357576657858     
   9.7391792710035098E-006  0.53196429501259723     
   9.7405125376068824E-006  0.53181505613841740     
   9.7418458042102549E-006  0.53166585913229203     
   9.7431790708136275E-006  0.53151670398247308     
   9.7445123374170000E-006  0.53136759067722072     
   9.7458456040203726E-006  0.53121851920479368     
   9.7471788706237435E-006  0.53106948955345723     
   9.7485121372271160E-006  0.53092050171147764     
   9.7498454038304886E-006  0.53077155566712664     
   9.7511786704338611E-006  0.53062265140867637     
   9.7525119370372337E-006  0.53047378892440633     
   9.7538452036406062E-006  0.53032496820259545     
   9.7551784702439788E-006  0.53017618923152865     
   9.7565117368473513E-006  0.53002745199949131     
   9.7578450034507239E-006  0.52987875649477556     
   9.7591782700540947E-006  0.52973010270567467     
   9.7605115366574673E-006  0.52958149062048454     
   9.7618448032608398E-006  0.52943292022750665     
   9.7631780698642124E-006  0.52928439151504403     
   9.7645113364675850E-006  0.52913590447140302     
   9.7658446030709575E-006  0.52898745908489442     
   9.7671778696743301E-006  0.52883905534383124     
   9.7685111362777026E-006  0.52869069323652973     
   9.7698444028810752E-006  0.52854237275131055     
   9.7711776694844477E-006  0.52839409387649616     
   9.7725109360878186E-006  0.52824585660041379     
   9.7738442026911911E-006  0.52809766091139287     
   9.7751774692945637E-006  0.52794950679776587     
   9.7765107358979362E-006  0.52780139424786943     
   9.7778440025013088E-006  0.52765332325004377     
   9.7791772691046813E-006  0.52750529379263000     
   9.7805105357080539E-006  0.52735730586397611     
   9.7818438023114264E-006  0.52720935945243053     
   9.7831770689147990E-006  0.52706145454634568     
   9.7845103355181699E-006  0.52691359113407854     
   9.7858436021215424E-006  0.52676576920398699     
   9.7871768687249150E-006  0.52661798874443377     
   9.7885101353282875E-006  0.52647024974378520     
   9.7898434019316601E-006  0.52632255219040958     
   9.7911766685350326E-006  0.52617489607267942     
   9.7925099351384052E-006  0.52602728137896992     
   9.7938432017417777E-006  0.52587970809766049     
   9.7951764683451503E-006  0.52573217621713264     
   9.7965097349485211E-006  0.52558468572577177     
   9.7978430015518937E-006  0.52543723661196595     
   9.7991762681552662E-006  0.52528982886410780     
   9.8005095347586388E-006  0.52514246247059160     
   9.8018428013620113E-006  0.52499513741981607     
   9.8031760679653839E-006  0.52484785370018272     
   9.8045093345687565E-006  0.52470061130009560     
   9.8058426011721290E-006  0.52455341020796398     
   9.8071758677755016E-006  0.52440625041219935     
   9.8085091343788741E-006  0.52425913190121443     
   9.8098424009822450E-006  0.52411205466342903     
   9.8111756675856175E-006  0.52396501868726253     
   9.8125089341889901E-006  0.52381802396114030     
   9.8138422007923626E-006  0.52367107047348893     
   9.8151754673957352E-006  0.52352415821274101     
   9.8165087339991077E-006  0.52337728716732856     
   9.8178420006024803E-006  0.52323045732569007     
   9.8191752672058528E-006  0.52308366867626610     
   9.8205085338092254E-006  0.52293692120750024     
   9.8218418004125962E-006  0.52279021490783883     
   9.8231750670159688E-006  0.52264354976573324     
   9.8245083336193414E-006  0.52249692576963525     
   9.8258416002227139E-006  0.52235034290800442     
   9.8271748668260865E-006  0.52220380116929743     
   9.8285081334294590E-006  0.52205730054197985     
   9.8298414000328316E-006  0.52191084101451746     
   9.8311746666362041E-006  0.52176442257537992     
   9.8325079332395767E-006  0.52161804521303967     
   9.8338411998429475E-006  0.52147170891597394     
   9.8351744664463201E-006  0.52132541367266116     
   9.8365077330496926E-006  0.52117915947158433     
   9.8378409996530652E-006  0.52103294630122954     
   9.8391742662564377E-006  0.52088677415008489     
   9.8405075328598103E-006  0.52074064300664447     
   9.8418407994631828E-006  0.52059455285940170     
   9.8431740660665554E-006  0.52044850369685669     
   9.8445073326699279E-006  0.52030249550751084     
   9.8458405992732988E-006  0.52015652827987091     
   9.8471738658766714E-006  0.52001060200244287     
   9.8485071324800439E-006  0.51986471666374023     
   9.8498403990834165E-006  0.51971887225227664     
   9.8511736656867890E-006  0.51957306875657161     
   9.8525069322901616E-006  0.51942730616514554     
   9.8538401988935341E-006  0.51928158446652273     
   9.8551734654969067E-006  0.51913590364923101     
   9.8565067321002792E-006  0.51899026370180290     
   9.8578399987036518E-006  0.51884466461277035     
   9.8591732653070226E-006  0.51869910637067262     
   9.8605065319103952E-006  0.51855358896404946     
   9.8618397985137677E-006  0.51840811238144435     
   9.8631730651171403E-006  0.51826267661140601     
   9.8645063317205129E-006  0.51811728164248239     
   9.8658395983238854E-006  0.51797192746322851     
   9.8671728649272580E-006  0.51782661406220154     
   9.8685061315306305E-006  0.51768134142795930     
   9.8698393981340031E-006  0.51753610954906704     
   9.8711726647373739E-006  0.51739091841409068     
   9.8725059313407465E-006  0.51724576801159883     
   9.8738391979441190E-006  0.51710065833016539     
   9.8751724645474916E-006  0.51695558935836461     
   9.8765057311508641E-006  0.51681056108477752     
   9.8778389977542367E-006  0.51666557349798559     
   9.8791722643576092E-006  0.51652062658657516     
   9.8805055309609818E-006  0.51637572033913337     
   9.8818387975643543E-006  0.51623085474425356     
   9.8831720641677252E-006  0.51608602979053042     
   9.8845053307710978E-006  0.51594124546656284     
   9.8858385973744703E-006  0.51579650176095138     
   9.8871718639778429E-006  0.51565179866230226     
   9.8885051305812154E-006  0.51550713615922161     
   9.8898383971845880E-006  0.51536251424032220     
   9.8911716637879605E-006  0.51521793289421758     
   9.8925049303913331E-006  0.51507339210952530     
   9.8938381969947056E-006  0.51492889187486657     
   9.8951714635980782E-006  0.51478443217886494     
   9.8965047302014490E-006  0.51464001301014761     
   9.8978379968048216E-006  0.51449563435734491     
   9.8991712634081941E-006  0.51435129620909048     
   9.9005045300115667E-006  0.51420699855402141     
   9.9018377966149392E-006  0.51406274138077646     
   9.9031710632183118E-006  0.51391852467799981     
   9.9045043298216844E-006  0.51377434843433623     
   9.9058375964250569E-006  0.51363021263843711     
   9.9071708630284295E-006  0.51348611727895355     
   9.9085041296318003E-006  0.51334206234454283     
   9.9098373962351729E-006  0.51319804782386158     
   9.9111706628385454E-006  0.51305407370557454     
   9.9125039294419180E-006  0.51291013997834567     
   9.9138371960452905E-006  0.51276624663084402     
   9.9151704626486631E-006  0.51262239365174078     
   9.9165037292520356E-006  0.51247858102971133     
   9.9178369958554082E-006  0.51233480875343307     
   9.9191702624587807E-006  0.51219107681158860     
   9.9205035290621516E-006  0.51204738519286130     
   9.9218367956655241E-006  0.51190373388593835     
   9.9231700622688967E-006  0.51176012287951167     
   9.9245033288722693E-006  0.51161655216227442     
   9.9258365954756418E-006  0.51147302172292430     
   9.9271698620790144E-006  0.51132953155016048     
   9.9285031286823869E-006  0.51118608163268831     
   9.9298363952857595E-006  0.51104267195921238     
   9.9311696618891320E-006  0.51089930251844340     
   9.9325029284925029E-006  0.51075597329909450     
   9.9338361950958754E-006  0.51061268428988171     
   9.9351694616992480E-006  0.51046943547952395     
   9.9365027283026205E-006  0.51032622685674478     
   9.9378359949059931E-006  0.51018305841026768     
   9.9391692615093656E-006  0.51003993012882409     
   9.9405025281127382E-006  0.50989684200114405     
   9.9418357947161107E-006  0.50975379401596288     
   9.9431690613194833E-006  0.50961078616201971     
   9.9445023279228559E-006  0.50946781842805489     
   9.9458355945262267E-006  0.50932489080281418     
   9.9471688611295993E-006  0.50918200327504493     
   9.9485021277329718E-006  0.50903915583349746     
   9.9498353943363444E-006  0.50889634846692611     
   9.9511686609397169E-006  0.50875358116408842     
   9.9525019275430895E-006  0.50861085391374417     
   9.9538351941464620E-006  0.50846816670465689     
   9.9551684607498346E-006  0.50832551952559413     
   9.9565017273532071E-006  0.50818291236532487     
   9.9578349939565780E-006  0.50804034521262276     
   9.9591682605599505E-006  0.50789781805626333     
   9.9605015271633231E-006  0.50775533088502622     
   9.9618347937666956E-006  0.50761288368769353     
   9.9631680603700682E-006  0.50747047645305099     
   9.9645013269734408E-006  0.50732810916988769     
   9.9658345935768133E-006  0.50718578182699359     
   9.9671678601801859E-006  0.50704349441316698     
   9.9685011267835584E-006  0.50690124691720317     
   9.9698343933869293E-006  0.50675903932790467     
   9.9711676599903018E-006  0.50661687163407643     
   9.9725009265936744E-006  0.50647474382452473     
   9.9738341931970469E-006  0.50633265588806098     
   9.9751674598004195E-006  0.50619060781349856     
   9.9765007264037920E-006  0.50604859958965553     
   9.9778339930071646E-006  0.50590663120535107     
   9.9791672596105371E-006  0.50576470264940809     
   9.9805005262139097E-006  0.50562281391065445     
   9.9818337928172822E-006  0.50548096497791795     
   9.9831670594206531E-006  0.50533915584003308     
   9.9845003260240257E-006  0.50519738648583457     
   9.9858335926273982E-006  0.50505565690416032     
   9.9871668592307708E-006  0.50491396708385461     
   9.9885001258341433E-006  0.50477231701376135     
   9.9898333924375159E-006  0.50463070668272869     
   9.9911666590408884E-006  0.50448913607960899     
   9.9924999256442610E-006  0.50434760519325539     
   9.9938331922476335E-006  0.50420611401252724     
   9.9951664588510044E-006  0.50406466252628468     
   9.9964997254543769E-006  0.50392325072339161     
   9.9978329920577495E-006  0.50378187859271384     
   9.9991662586611220E-006  0.50364054612312426     
   1.0000499525264495E-005  0.50349925330349399     
   1.0001832791867867E-005  0.50335800012270115     
   1.0003166058471240E-005  0.50321678656962332     
   1.0004499325074612E-005  0.50307561263314549     
   1.0005832591677985E-005  0.50293447830215066     
   1.0007165858281356E-005  0.50279338356553094     
   1.0008499124884728E-005  0.50265232841217566     
   1.0009832391488101E-005  0.50251131283098205     
   1.0011165658091473E-005  0.50237033681084664     
   1.0012498924694846E-005  0.50222940034067209     
   1.0013832191298218E-005  0.50208850340936162     
   1.0015165457901591E-005  0.50194764600582431     
   1.0016498724504964E-005  0.50180682811897026     
   1.0017831991108336E-005  0.50166604973771278     
   1.0019165257711707E-005  0.50152531085097007     
   1.0020498524315079E-005  0.50138461144766100     
   1.0021831790918452E-005  0.50124395151670909     
   1.0023165057521825E-005  0.50110333104704030     
   1.0024498324125197E-005  0.50096275002758517     
   1.0025831590728570E-005  0.50082220844727499     
   1.0027164857331942E-005  0.50068170629504527     
   1.0028498123935315E-005  0.50054124355983542     
   1.0029831390538687E-005  0.50040082023058741     
   1.0031164657142060E-005  0.50026043629624506     
   1.0032497923745431E-005  0.50012009174575822     
   1.0033831190348803E-005  0.49997978656807546     
   1.0035164456952176E-005  0.49983952075215271     
   1.0036497723555548E-005  0.49969929428694748     
   1.0037830990158921E-005  0.49955910716141910     
   1.0039164256762294E-005  0.49941895936453184     
   1.0040497523365666E-005  0.49927885088525137     
   1.0041830789969039E-005  0.49913878171254839     
   1.0043164056572411E-005  0.49899875183539544     
   1.0044497323175782E-005  0.49885876124276801     
   1.0045830589779155E-005  0.49871880992364520     
   1.0047163856382527E-005  0.49857889786700993     
   1.0048497122985900E-005  0.49843902506184551     
   1.0049830389589272E-005  0.49829919149714180     
   1.0051163656192645E-005  0.49815939716188889     
   1.0052496922796017E-005  0.49801964204508259     
   1.0053830189399390E-005  0.49787992613571980     
   1.0055163456002762E-005  0.49774024942280098     
   1.0056496722606133E-005  0.49760061189532928     
   1.0057829989209506E-005  0.49746101354231204     
   1.0059163255812878E-005  0.49732145435275960     
   1.0060496522416251E-005  0.49718193431568408
[truncated: 395,116 more chars]
