# Supplementary material for: Design of high-temperature f-block molecular nanomagnets through the control of vibration-induced spin relaxation
Source: Chem Sci. 2019 Dec 2;11(6):1593–8. doi: 10.1039/c9sc03133b (PMC7025469; doi:10.1039/c9sc03133b)
Supplement: Supplementary file 3 [file SC-011-C9SC03133B-s003.zip › SI/Orbach-mag/rates.orbach50K.out]

 time(s) mag(dless)
   2.0000000267028639E-010   4.1420215247009162     
   5.3331998832728543E-010   4.1323870248909405     
   8.6663997398428446E-010   4.1241689108651309     
   1.1999599596412835E-009   4.1171050308305723     
   1.5332799452982825E-009   4.1109860707949304     
   1.8665999309552816E-009   4.1056435604813384     
   2.1999199166122806E-009   4.1009412944683596     
   2.5332399022692796E-009   4.0967687545629783     
   2.8665598879262787E-009   4.0930359581554692     
   3.1998798735832777E-009   4.0896693935753818     
   3.5331998592402767E-009   4.0866088012003363     
   3.8665198448972758E-009   4.0838046171536737     
   4.1998398305542748E-009   4.0812159377849628     
   4.5331598162112739E-009   4.0788088944411625     
   4.8664798018682729E-009   4.0765553521878459     
   5.1997997875252719E-009   4.0744318648788456     
   5.5331197731822710E-009   4.0724188335505316     
   5.8664397588392700E-009   4.0704998264762207     
   6.1997597444962690E-009   4.0686610280813644     
   6.5330797301532681E-009   4.0668907908482952     
   6.8663997158102671E-009   4.0651792697623934     
   7.1997197014672661E-009   4.0635181231024804     
   7.5330396871242652E-009   4.0619002667164334     
   7.8663596727812642E-009   4.0603196715484300     
   8.1996796584382632E-009   4.0587711962531374     
   8.5329996440952623E-009   4.0572504483654868     
   8.8663196297522613E-009   4.0557536687867790     
   9.1996396154092604E-009   4.0542776353722232     
   9.5329596010662594E-009   4.0528195822189916     
   9.8662795867232584E-009   4.0513771319021394     
   1.0199599572380257E-008   4.0499482384234335     
   1.0532919558037256E-008   4.0485311390525949     
   1.0866239543694256E-008   4.0471243135731720     
   1.1199559529351255E-008   4.0457264497132126     
   1.1532879515008254E-008   4.0443364137572244     
   1.1866199500665253E-008   4.0429532255111740     
   1.2199519486322252E-008   4.0415760369347060     
   1.2532839471979251E-008   4.0402041138708693     
   1.2866159457636250E-008   4.0388368203985676     
   1.3199479443293249E-008   4.0374736054109022     
   1.3532799428950248E-008   4.0361139910867641     
   1.3866119414607247E-008   4.0347575629759351     
   1.4199439400264246E-008   4.0334039614619801     
   1.4532759385921245E-008   4.0320528744036492     
   1.4866079371578244E-008   4.0307040307859774     
   1.5199399357235243E-008   4.0293571952377629     
   1.5532719342892242E-008   4.0280121632934094     
   1.5866039328549241E-008   4.0266687572951474     
   1.6199359314206240E-008   4.0253268228467975     
   1.6532679299863239E-008   4.0239862257430170     
   1.6865999285520238E-008   4.0226468493089165     
   1.7199319271177237E-008   4.0213085920940523     
   1.7532639256834236E-008   4.0199713658728173     
   1.7865959242491235E-008   4.0186350939097704     
   1.8199279228148234E-008   4.0172997094543472     
   1.8532599213805233E-008   4.0159651544341868     
   1.8865919199462232E-008   4.0146313783205612     
   1.9199239185119231E-008   4.0132983371429933     
   1.9532559170776230E-008   4.0119659926332547     
   1.9865879156433229E-008   4.0106343114816179     
   2.0199199142090229E-008   4.0093032646905122     
   2.0532519127747228E-008   4.0079728270127424     
   2.0865839113404227E-008   4.0066429764631577     
   2.1199159099061226E-008   4.0053136938940677     
   2.1532479084718225E-008   4.0039849626260899     
   2.1865799070375224E-008   4.0026567681271299     
   2.2199119056032223E-008   4.0013290977332074     
   2.2532439041689222E-008   4.0000019404056415     
   2.2865759027346221E-008   3.9986752865198483     
   2.3199079013003220E-008   3.9973491276816397     
   2.3532398998660219E-008   3.9960234565674084     
   2.3865718984317218E-008   3.9946982667850959     
   2.4199038969974217E-008   3.9933735527532406     
   2.4532358955631216E-008   3.9920493095957492     
   2.4865678941288215E-008   3.9907255330503326     
   2.5198998926945214E-008   3.9894022193888419     
   2.5532318912602213E-008   3.9880793653479514     
   2.5865638898259212E-008   3.9867569680688515     
   2.6198958883916211E-008   3.9854350250447528     
   2.6532278869573210E-008   3.9841135340752198     
   2.6865598855230209E-008   3.9827924932264378     
   2.7198918840887208E-008   3.9814719007966146     
   2.7532238826544207E-008   3.9801517552858998     
   2.7865558812201206E-008   3.9788320553701828     
   2.8198878797858205E-008   3.9775127998783120     
   2.8532198783515204E-008   3.9761939877722563     
   2.8865518769172203E-008   3.9748756181298388     
   2.9198838754829202E-008   3.9735576901297236     
   2.9532158740486202E-008   3.9722402030383446     
   2.9865478726143197E-008   3.9709231561985145     
   3.0198798711800200E-008   3.9696065490195429     
   3.0532118697457202E-008   3.9682903809686012     
   3.0865438683114198E-008   3.9669746515632376     
   3.1198758668771200E-008   3.9656593603648425     
   3.1532078654428196E-008   3.9643445069729730     
   3.1865398640085198E-008   3.9630300910204062     
   3.2198718625742194E-008   3.9617161121688387     
   3.2532038611399196E-008   3.9604025701051424     
   3.2865358597056192E-008   3.9590894645381027     
   3.3198678582713194E-008   3.9577767951955956     
   3.3531998568370190E-008   3.9564645618220942     
   3.3865318554027192E-008   3.9551527641765483     
   3.4198638539684188E-008   3.9538414020304953     
   3.4531958525341190E-008   3.9525304751664465     
   3.4865278510998186E-008   3.9512199833764550     
   3.5198598496655188E-008   3.9499099264609052     
   3.5531918482312184E-008   3.9486003042274160     
   3.5865238467969187E-008   3.9472911164899287     
   3.6198558453626182E-008   3.9459823630678779     
   3.6531878439283185E-008   3.9446740437854961     
   3.6865198424940180E-008   3.9433661584711932     
   3.7198518410597183E-008   3.9420587069570181     
   3.7531838396254178E-008   3.9407516890781999     
   3.7865158381911181E-008   3.9394451046727359     
   3.8198478367568176E-008   3.9381389535810420     
   3.8531798353225179E-008   3.9368332356456430     
   3.8865118338882175E-008   3.9355279507109056     
   3.9198438324539177E-008   3.9342230986228093     
   3.9531758310196173E-008   3.9329186792287372     
   3.9865078295853175E-008   3.9316146923773068     
   4.0198398281510171E-008   3.9303111379182085     
   4.0531718267167173E-008   3.9290080157020810     
   4.0865038252824169E-008   3.9277053255803911     
   4.1198358238481171E-008   3.9264030674053267     
   4.1531678224138167E-008   3.9251012410297181     
   4.1864998209795169E-008   3.9237998463069559     
   4.2198318195452165E-008   3.9224988830909280     
   4.2531638181109167E-008   3.9211983512359554     
   4.2864958166766163E-008   3.9198982505967490     
   4.3198278152423165E-008   3.9185985810283603     
   4.3531598138080161E-008   3.9172993423861460     
   4.3864918123737163E-008   3.9160005345257347     
   4.4198238109394159E-008   3.9147021573029934     
   4.4531558095051161E-008   3.9134042105740079     
   4.4864878080708157E-008   3.9121066941950602     
   4.5198198066365160E-008   3.9108096080226056     
   4.5531518052022155E-008   3.9095129519132583     
   4.5864838037679158E-008   3.9082167257237770     
   4.6198158023336153E-008   3.9069209293110538     
   4.6531478008993156E-008   3.9056255625321015     
   4.6864797994650151E-008   3.9043306252440426     
   4.7198117980307154E-008   3.9030361173041039     
   4.7531437965964149E-008   3.9017420385696044     
   4.7864757951621152E-008   3.9004483888979591     
   4.8198077937278148E-008   3.8991551681466605     
   4.8531397922935150E-008   3.8978623761732849     
   4.8864717908592146E-008   3.8965700128354817     
   4.9198037894249148E-008   3.8952780779909695     
   4.9531357879906144E-008   3.8939865714975390     
   4.9864677865563146E-008   3.8926954932130426     
   5.0197997851220142E-008   3.8914048429954016     
   5.0531317836877144E-008   3.8901146207025903     
   5.0864637822534140E-008   3.8888248261926477     
   5.1197957808191142E-008   3.8875354593236704     
   5.1531277793848138E-008   3.8862465199538079     
   5.1864597779505140E-008   3.8849580079412660     
   5.2197917765162136E-008   3.8836699231443070     
   5.2531237750819138E-008   3.8823822654212430     
   5.2864557736476134E-008   3.8810950346304387     
   5.3197877722133136E-008   3.8798082306303110     
   5.3531197707790132E-008   3.8785218532793300     
   5.3864517693447134E-008   3.8772359024360110     
   5.4197837679104130E-008   3.8759503779589246     
   5.4531157664761133E-008   3.8746652797066883     
   5.4864477650418128E-008   3.8733806075379666     
   5.5197797636075131E-008   3.8720963613114785     
   5.5531117621732126E-008   3.8708125408859853     
   5.5864437607389129E-008   3.8695291461203016     
   5.6197757593046124E-008   3.8682461768732876     
   5.6531077578703127E-008   3.8669636330038504     
   5.6864397564360122E-008   3.8656815143709493     
   5.7197717550017125E-008   3.8643998208335844     
   5.7531037535674121E-008   3.8631185522508118     
   5.7864357521331123E-008   3.8618377084817275     
   5.8197677506988119E-008   3.8605572893854778     
   5.8530997492645121E-008   3.8592772948212581     
   5.8864317478302117E-008   3.8579977246483059     
   5.9197637463959119E-008   3.8567185787259115     
   5.9530957449616115E-008   3.8554398569134078     
   5.9864277435273117E-008   3.8541615590701772     
   6.0197597420930113E-008   3.8528836850556480     
   6.0530917406587109E-008   3.8516062347292936     
   6.0864237392244118E-008   3.8503292079506379     
   6.1197557377901113E-008   3.8490526045792492     
   6.1530877363558109E-008   3.8477764244747412     
   6.1864197349215105E-008   3.8465006674967799     
   6.2197517334872114E-008   3.8452253335050699     
   6.2530837320529109E-008   3.8439504223593688     
   6.2864157306186105E-008   3.8426759339194776     
   6.3197477291843101E-008   3.8414018680452435     
   6.3530797277500110E-008   3.8401282245965640     
   6.3864117263157106E-008   3.8388550034333790     
   6.4197437248814101E-008   3.8375822044156784     
   6.4530757234471097E-008   3.8363098274034924     
   6.4864077220128106E-008   3.8350378722569065     
   6.5197397205785102E-008   3.8337663388360443     
   6.5530717191442097E-008   3.8324952270010826     
   6.5864037177099093E-008   3.8312245366122393     
   6.6197357162756102E-008   3.8299542675297817     
   6.6530677148413098E-008   3.8286844196140217     
   6.6863997134070094E-008   3.8274149927253207     
   6.7197317119727089E-008   3.8261459867240810     
   6.7530637105384098E-008   3.8248774014707561     
   6.7863957091041094E-008   3.8236092368258432     
   6.8197277076698090E-008   3.8223414926498878     
   6.8530597062355085E-008   3.8210741688034782     
   6.8863917048012094E-008   3.8198072651472543     
   6.9197237033669090E-008   3.8185407815418975     
   6.9530557019326086E-008   3.8172747178481350     
   6.9863877004983095E-008   3.8160090739267445     
   7.0197196990640091E-008   3.8147438496385484     
   7.0530516976297086E-008   3.8134790448444105     
   7.0863836961954082E-008   3.8122146594052468     
   7.1197156947611091E-008   3.8109506931820185     
   7.1530476933268087E-008   3.8096871460357296     
   7.1863796918925082E-008   3.8084240178274320     
   7.2197116904582078E-008   3.8071613084182263     
   7.2530436890239087E-008   3.8058990176692529     
   7.2863756875896083E-008   3.8046371454417054     
   7.3197076861553079E-008   3.8033756915968184     
   7.3530396847210074E-008   3.8021146559958754     
   7.3863716832867083E-008   3.8008540385002036     
   7.4197036818524079E-008   3.7995938389711768     
   7.4530356804181075E-008   3.7983340572702162     
   7.4863676789838070E-008   3.7970746932587880     
   7.5196996775495079E-008   3.7958157467984042     
   7.5530316761152075E-008   3.7945572177506204     
   7.5863636746809071E-008   3.7932991059770429     
   7.6196956732466067E-008   3.7920414113393233     
   7.6530276718123075E-008   3.7907841336991535     
   7.6863596703780071E-008   3.7895272729182765     
   7.7196916689437067E-008   3.7882708288584808     
   7.7530236675094063E-008   3.7870148013815985     
   7.7863556660751072E-008   3.7857591903495078     
   7.8196876646408067E-008   3.7845039956241338     
   7.8530196632065063E-008   3.7832492170674490     
   7.8863516617722059E-008   3.7819948545414679     
   7.9196836603379068E-008   3.7807409079082532     
   7.9530156589036064E-008   3.7794873770299113     
   7.9863476574693059E-008   3.7782342617685978     
   8.0196796560350055E-008   3.7769815619865112     
   8.0530116546007064E-008   3.7757292775458966     
   8.0863436531664060E-008   3.7744774083090435     
   8.1196756517321055E-008   3.7732259541382893     
   8.1530076502978051E-008   3.7719749148960156     
   8.1863396488635060E-008   3.7707242904446492     
   8.2196716474292056E-008   3.7694740806466638     
   8.2530036459949052E-008   3.7682242853645800     
   8.2863356445606047E-008   3.7669749044609597     
   8.3196676431263056E-008   3.7657259377984125     
   8.3529996416920052E-008   3.7644773852395956     
   8.3863316402577048E-008   3.7632292466472088     
   8.4196636388234043E-008   3.7619815218839987     
   8.4529956373891052E-008   3.7607342108127582     
   8.4863276359548048E-008   3.7594873132963240     
   8.5196596345205044E-008   3.7582408291975793     
   8.5529916330862040E-008   3.7569947583794523     
   8.5863236316519048E-008   3.7557491007049175     
   8.6196556302176044E-008   3.7545038560369943     
   8.6529876287833040E-008   3.7532590242387460     
   8.6863196273490036E-008   3.7520146051732834     
   8.7196516259147045E-008   3.7507705987037627     
   8.7529836244804040E-008   3.7495270046933853     
   8.7863156230461036E-008   3.7482838230053956     
   8.8196476216118032E-008   3.7470410535030867     
   8.8529796201775041E-008   3.7457986960497944     
   8.8863116187432037E-008   3.7445567505089024     
   8.9196436173089032E-008   3.7433152167438357     
   8.9529756158746028E-008   3.7420740946180704     
   8.9863076144403037E-008   3.7408333839951231     
   9.0196396130060033E-008   3.7395930847385555     
   9.0529716115717028E-008   3.7383531967119787     
   9.0863036101374024E-008   3.7371137197790461     
   9.1196356087031033E-008   3.7358746538034548     
   9.1529676072688029E-008   3.7346359986489497     
   9.1862996058345025E-008   3.7333977541793226     
   9.2196316044002020E-008   3.7321599202584048     
   9.2529636029659029E-008   3.7309224967500771     
   9.2862956015316025E-008   3.7296854835182653     
   9.3196276000973021E-008   3.7284488804269382     
   9.3529595986630016E-008   3.7272126873401121     
   9.3862915972287025E-008   3.7259769041218442     
   9.4196235957944021E-008   3.7247415306362419     
   9.4529555943601017E-008   3.7235065667474569     
   9.4862875929258013E-008   3.7222720123196815     
   9.5196195914915021E-008   3.7210378672171567     
   9.5529515900572017E-008   3.7198041313041701     
   9.5862835886229013E-008   3.7185708044450489     
   9.6196155871886009E-008   3.7173378865041684     
   9.6529475857543018E-008   3.7161053773459538     
   9.6862795843200013E-008   3.7148732768348642     
   9.7196115828857009E-008   3.7136415848354138     
   9.7529435814514005E-008   3.7124103012121545     
   9.7862755800171014E-008   3.7111794258296893     
   9.8196075785828010E-008   3.7099489585526615     
   9.8529395771485005E-008   3.7087188992457607     
   9.8862715757142001E-008   3.7074892477737218     
   9.9196035742799010E-008   3.7062600040013254     
   9.9529355728456006E-008   3.7050311677933938     
   9.9862675714113001E-008   3.7038027390147974     
   1.0019599569977000E-007   3.7025747175304495     
   1.0052931568542701E-007   3.7013471032053098     
   1.0086263567108400E-007   3.7001198959043817     
   1.0119595565674100E-007   3.6988930954927111     
   1.0152927564239799E-007   3.6976667018353941     
   1.0186259562805500E-007   3.6964407147975669     
   1.0219591561371200E-007   3.6952151342444122     
   1.0252923559936899E-007   3.6939899600411557     
   1.0286255558502599E-007   3.6927651920530717     
   1.0319587557068300E-007   3.6915408301454753     
   1.0352919555633999E-007   3.6903168741837287     
   1.0386251554199699E-007   3.6890933240332360     
   1.0419583552765399E-007   3.6878701795594484     
   1.0452915551331099E-007   3.6866474406278611     
   1.0486247549896799E-007   3.6854251071040132     
   1.0519579548462499E-007   3.6842031788534908     
   1.0552911547028198E-007   3.6829816557419206     
   1.0586243545593899E-007   3.6817605376349767     
   1.0619575544159599E-007   3.6805398243983758     
   1.0652907542725298E-007   3.6793195158978822     
   1.0686239541290998E-007   3.6780996119993010     
   1.0719571539856699E-007   3.6768801125684845     
   1.0752903538422398E-007   3.6756610174713282     
   1.0786235536988098E-007   3.6744423265737733     
   1.0819567535553797E-007   3.6732240397418048     
   1.0852899534119498E-007   3.6720061568414484     
   1.0886231532685198E-007   3.6707886777387819     
   1.0919563531250897E-007   3.6695716022999223     
   1.0952895529816597E-007   3.6683549303910299     
   1.0986227528382298E-007   3.6671386618783144     
   1.1019559526947997E-007   3.6659227966280254     
   1.1052891525513697E-007   3.6647073345064585     
   1.1086223524079397E-007   3.6634922753799537     
   1.1119555522645098E-007   3.6622776191148945     
   1.1152887521210797E-007   3.6610633655777103     
   1.1186219519776497E-007   3.6598495146348724     
   1.1219551518342196E-007   3.6586360661529000     
   1.1252883516907897E-007   3.6574230199983533     
   1.1286215515473597E-007   3.6562103760378366     
   1.1319547514039296E-007   3.6549981341380011     
   1.1352879512604996E-007   3.6537862941655401     
   1.1386211511170697E-007   3.6525748559871913     
   1.1419543509736396E-007   3.6513638194697404     
   1.1452875508302096E-007   3.6501531844800086     
   1.1486207506867795E-007   3.6489429508848708     
   1.1519539505433496E-007   3.6477331185512383     
   1.1552871503999196E-007   3.6465236873460727     
   1.1586203502564896E-007   3.6453146571363764     
   1.1619535501130595E-007   3.6441060277891957     
   1.1652867499696296E-007   3.6428977991716223     
   1.1686199498261996E-007   3.6416899711507922     
   1.1719531496827695E-007   3.6404825435938837     
   1.1752863495393395E-007   3.6392755163681203     
   1.1786195493959096E-007   3.6380688893407696     
   1.1819527492524795E-007   3.6368626623791425     
   1.1852859491090495E-007   3.6356568353505954     
   1.1886191489656194E-007   3.6344514081225276     
   1.1919523488221895E-007   3.6332463805623805     
   1.1952855486787595E-007   3.6320417525376434     
   1.1986187485353296E-007   3.6308375239158455     
   1.2019519483918994E-007   3.6296336945645660     
   1.2052851482484695E-007   3.6284302643514188     
   1.2086183481050393E-007   3.6272272331440711     
   1.2119515479616094E-007   3.6260246008102275     
   1.2152847478181795E-007   3.6248223672176390     
   1.2186179476747493E-007   3.6236205322341006     
   1.2219511475313194E-007   3.6224190957274489     
   1.2252843473878895E-007   3.6212180575655677     
   1.2286175472444593E-007   3.6200174176163822     
   1.2319507471010294E-007   3.6188171757478629     
   1.2352839469575992E-007   3.6176173318280247     
   1.2386171468141693E-007   3.6164178857249216     
   1.2419503466707394E-007   3.6152188373066574     
   1.2452835465273092E-007   3.6140201864413748     
   1.2486167463838793E-007   3.6128219329972651     
   1.2519499462404494E-007   3.6116240768425572     
   1.2552831460970192E-007   3.6104266178455284     
   1.2586163459535893E-007   3.6092295558744980     
   1.2619495458101592E-007   3.6080328907978307     
   1.2652827456667292E-007   3.6068366224839306     
   1.2686159455232993E-007   3.6056407508012516     
   1.2719491453798692E-007   3.6044452756182848     
   1.2752823452364392E-007   3.6032501968035699     
   1.2786155450930093E-007   3.6020555142256874     
   1.2819487449495792E-007   3.6008612277532617     
   1.2852819448061493E-007   3.5996673372549619     
   1.2886151446627191E-007   3.5984738425995002     
   1.2919483445192892E-007   3.5972807436556318     
   1.2952815443758593E-007   3.5960880402921553     
   1.2986147442324291E-007   3.5948957323779140     
   1.3019479440889992E-007   3.5937038197817928     
   1.3052811439455693E-007   3.5925123023727235     
   1.3086143438021391E-007   3.5913211800196767     
   1.3119475436587092E-007   3.5901304525916684     
   1.3152807435152790E-007   3.5889401199577611     
   1.3186139433718491E-007   3.5877501819870545     
   1.3219471432284192E-007   3.5865606385486988     
   1.3252803430849890E-007   3.5853714895118820     
   1.3286135429415591E-007   3.5841827347458382     
   1.3319467427981292E-007   3.5829943741198438     
   1.3352799426546990E-007   3.5818064075032181     
   1.3386131425112691E-007   3.5806188347653252     
   1.3419463423678389E-007   3.5794316557755730     
   1.3452795422244090E-007   3.5782448704034100     
   1.3486127420809791E-007   3.5770584785183299     
   1.3519459419375489E-007   3.5758724799898682     
   1.3552791417941190E-007   3.5746868746876070     
   1.3586123416506891E-007   3.5735016624811689     
   1.3619455415072589E-007   3.5723168432402175     
   1.3652787413638290E-007   3.5711324168344651     
   1.3686119412203988E-007   3.5699483831336645     
   1.3719451410769689E-007   3.5687647420076103     
   1.3752783409335390E-007   3.5675814933261418     
   1.3786115407901088E-007   3.5663986369591414     
   1.3819447406466789E-007   3.5652161727765348     
   1.3852779405032490E-007   3.5640341006482901     
   1.3886111403598189E-007   3.5628524204444192     
   1.3919443402163889E-007   3.5616711320349759     
   1.3952775400729590E-007   3.5604902352900605     
   1.3986107399295289E-007   3.5593097300798093     
   1.4019439397860989E-007   3.5581296162744107     
   1.4052771396426688E-007   3.5569498937440898     
   1.4086103394992389E-007   3.5557705623591152     
   1.4119435393558090E-007   3.5545916219898035     
   1.4152767392123788E-007   3.5534130725065070     
   1.4186099390689489E-007   3.5522349137796279     
   1.4219431389255190E-007   3.5510571456796054     
   1.4252763387820888E-007   3.5498797680769245     
   1.4286095386386589E-007   3.5487027808421150     
   1.4319427384952287E-007   3.5475261838457475     
   1.4352759383517988E-007   3.5463499769584339     
   1.4386091382083689E-007   3.5451741600508311     
   1.4419423380649387E-007   3.5439987329936411     
   1.4452755379215088E-007   3.5428236956576020     
   1.4486087377780789E-007   3.5416490479135043     
   1.4519419376346487E-007   3.5404747896321709     
   1.4552751374912188E-007   3.5393009206844761     
   1.4586083373477886E-007   3.5381274409413317     
   1.4619415372043587E-007   3.5369543502736946     
   1.4652747370609288E-007   3.5357816485525642     
   1.4686079369174986E-007   3.5346093356489838     
   1.4719411367740687E-007   3.5334374114340354     
   1.4752743366306388E-007   3.5322658757788492     
   1.4786075364872086E-007   3.5310947285545944     
   1.4819407363437787E-007   3.5299239696324838     
   1.4852739362003485E-007   3.5287535988837742     
   1.4886071360569186E-007   3.5275836161797618     
   1.4919403359134887E-007   3.5264140213917887     
   1.4952735357700585E-007   3.5252448143912396     
   1.4986067356266286E-007   3.5240759950495408     
   1.5019399354831987E-007   3.5229075632381597     
   1.5052731353397685E-007   3.5217395188286069     
   1.5086063351963386E-007   3.5205718616924413     
   1.5119395350529085E-007   3.5194045917012549     
   1.5152727349094786E-007   3.5182377087266894     
   1.5186059347660486E-007   3.5170712126404253     
   1.5219391346226185E-007   3.5159051033141901     
   1.5252723344791886E-007   3.5147393806197451     
   1.5286055343357586E-007   3.5135740444289052     
   1.5319387341923285E-007   3.5124090946135209     
   1.5352719340488986E-007   3.5112445310454872     
   1.5386051339054684E-007   3.5100803535967402     
   1.5419383337620385E-007   3.5089165621392566     
   1.5452715336186086E-007   3.5077531565450619     
   1.5486047334751784E-007   3.5065901366862198     
   1.5519379333317485E-007   3.5054275024348374     
   1.5552711331883186E-007   3.5042652536630614     
   1.5586043330448884E-007   3.5031033902430861     
   1.5619375329014585E-007   3.5019419120471444     
   1.5652707327580283E-007   3.5007808189475118     
   1.5686039326145984E-007   3.4996201108165077     
   1.5719371324711685E-007   3.4984597875264929     
   1.5752703323277383E-007   3.4972998489498699     
   1.5786035321843084E-007   3.4961402949590856     
   1.5819367320408785E-007   3.4949811254266270     
   1.5852699318974483E-007   3.4938223402250235     
   1.5886031317540184E-007   3.4926639392268495     
   1.5919363316105882E-007   3.4915059223047189     
   1.5952695314671583E-007   3.4903482893312869     
   1.5986027313237284E-007   3.4891910401792545     
   1.6019359311802982E-007   3.4880341747213630     
   1.6052691310368683E-007   3.4868776928303942     
   1.6086023308934384E-007   3.4857215943791751     
   1.6119355307500082E-007   3.4845658792405749     
   1.6152687306065783E-007   3.4834105472874999     
   1.6186019304631482E-007   3.4822555983929058     
   1.6219351303197182E-007   3.4811010324297840     
   1.6252683301762883E-007   3.4799468492711720     
   1.6286015300328582E-007   3.4787930487901493     
   1.6319347298894282E-007   3.4776396308598354     
   1.6352679297459983E-007   3.4764865953533937     
   1.6386011296025682E-007   3.4753339421440277     
   1.6419343294591383E-007   3.4741816711049851     
   1.6452675293157081E-007   3.4730297821095535     
   1.6486007291722782E-007   3.4718782750310644     
   1.6519339290288483E-007   3.4707271497428906     
   1.6552671288854181E-007   3.4695764061184478     
   1.6586003287419882E-007   3.4684260440311911     
   1.6619335285985583E-007   3.4672760633546180     
   1.6652667284551281E-007   3.4661264639622731     
   1.6685999283116982E-007   3.4649772457277348     
   1.6719331281682680E-007   3.4638284085246296     
   1.6752663280248381E-007   3.4626799522266238     
   1.6785995278814082E-007   3.4615318767074257     
   1.6819327277379780E-007   3.4603841818407854     
   1.6852659275945481E-007   3.4592368675004930     
   1.6885991274511182E-007   3.4580899335603856     
   1.6919323273076880E-007   3.4569433798943354     
   1.6952655271642581E-007   3.4557972063762628     
   1.6985987270208279E-007   3.4546514128801236     
   1.7019319268773980E-007   3.4535059992799235     
   1.7052651267339681E-007   3.4523609654497012     
   1.7085983265905379E-007   3.4512163112635439     
   1.7119315264471080E-007   3.4500720365955755     
   1.7152647263036781E-007   3.4489281413199664     
   1.7185979261602479E-007   3.4477846253109243     
   1.7219311260168180E-007   3.4466414884427032     
   1.7252643258733878E-007   3.4454987305895943     
   1.7285975257299579E-007   3.4443563516259328     
   1.7319307255865280E-007   3.4432143514260960     
   1.7352639254430978E-007   3.4420727298645017     
   1.7385971252996679E-007   3.4409314868156100     
   1.7419303251562380E-007   3.4397906221539194     
   1.7452635250128079E-007   3.4386501357539783     
   1.7485967248693779E-007   3.4375100274903656     
   1.7519299247259478E-007   3.4363702972377133     
   1.7552631245825179E-007   3.4352309448706850     
   1.7585963244390879E-007   3.4340919702639914     
   1.7619295242956578E-007   3.4329533732923823     
   1.7652627241522279E-007   3.4318151538306534     
   1.7685959240087980E-007   3.4306773117536338     
   1.7719291238653678E-007   3.4295398469362026     
   1.7752623237219379E-007   3.4284027592532760     
   1.7785955235785077E-007   3.4272660485798121     
   1.7819287234350778E-007   3.4261297147908110     
   1.7852619232916479E-007   3.4249937577613117     
   1.7885951231482177E-007   3.4238581773664012     
   1.7919283230047878E-007   3.4227229734811999     
   1.7952615228613579E-007   3.4215881459808757     
   1.7985947227179277E-007   3.4204536947406345     
   1.8019279225744978E-007   3.4193196196357238     
   1.8052611224310676E-007   3.4181859205414349     
   1.8085943222876377E-007   3.4170525973330972     
   1.8119275221442078E-007   3.4159196498860855     
   1.8152607220007776E-007   3.4147870780758103     
   1.8185939218573477E-007   3.4136548817777288     
   1.8219271217139178E-007   3.4125230608673380     
   1.8252603215704876E-007   3.4113916152201718     
   1.8285935214270577E-007   3.4102605447118126     
   1.8319267212836275E-007   3.4091298492178788     
   1.8352599211401976E-007   3.4079995286140332     
   1.8385931209967677E-007   3.4068695827759763     
   1.8419263208533375E-007   3.4057400115794518     
   1.8452595207099076E-007   3.4046108149002476     
   1.8485927205664777E-007   3.4034819926141870     
   1.8519259204230475E-007   3.4023535445971387     
   1.8552591202796176E-007   3.4012254707250102     
   1.8585923201361875E-007   3.4000977708737539     
   1.8619255199927575E-007   3.3989704449193550     
   1.8652587198493276E-007   3.3978434927378500     
   1.8685919197058975E-007   3.3967169142053089     
   1.8719251195624676E-007   3.3955907091978510     
   1.8752583194190376E-007   3.3944648775916244     
   1.8785915192756075E-007   3.3933394192628286     
   1.8819247191321776E-007   3.3922143340877025     
   1.8852579189887474E-007   3.3910896219425219     
   1.8885911188453175E-007   3.3899652827036069     
   1.8919243187018876E-007   3.3888413162473179     
   1.8952575185584574E-007   3.3877177224500556     
   1.8985907184150275E-007   3.3865945011882626     
   1.9019239182715976E-007   3.3854716523384232     
   1.9052571181281674E-007   3.3843491757770598     
   1.9085903179847375E-007   3.3832270713807384     
   1.9119235178413073E-007   3.3821053390260660     
   1.9152567176978774E-007   3.3809839785896871     
   1.9185899175544475E-007   3.3798629899482910     
   1.9219231174110173E-007   3.3787423729786070     
   1.9252563172675874E-007   3.3776221275574043     
   1.9285895171241575E-007   3.3765022535614913     
   1.9319227169807273E-007   3.3753827508677241     
   1.9352559168372974E-007   3.3742636193529911     
   1.9385891166938672E-007   3.3731448588942259     
   1.9419223165504373E-007   3.3720264693684032     
   1.9452555164070074E-007   3.3709084506525353     
   1.9485887162635772E-007   3.3697908026236809     
   1.9519219161201473E-007   3.3686735251589330     
   1.9552551159767174E-007   3.3675566181354308     
   1.9585883158332872E-007   3.3664400814303503     
   1.9619215156898573E-007   3.3653239149209107     
   1.9652547155464272E-007   3.3642081184843708     
   1.9685879154029972E-007   3.3630926919980291     
   1.9719211152595673E-007   3.3619776353392288     
   1.9752543151161372E-007   3.3608629483853472     
   1.9785875149727072E-007   3.3597486310138085     
   1.9819207148292773E-007   3.3586346831020761     
   1.9852539146858472E-007   3.3575211045276512     
   1.9885871145424172E-007   3.3564078951680778     
   1.9919203143989871E-007   3.3552950549009388     
   1.9952535142555572E-007   3.3541825836038610     
   1.9985867141121273E-007   3.3530704811545089     
   2.0019199139686971E-007   3.3519587474305887     
   2.0052531138252672E-007   3.3508473823098468     
   2.0085863136818373E-007   3.3497363856700697     
   2.0119195135384071E-007   3.3486257573890867     
   2.0152527133949772E-007   3.3475154973447632     
   2.0185859132515470E-007   3.3464056054150073     
   2.0219191131081171E-007   3.3452960814777737     
   2.0252523129646872E-007   3.3441869254110457     
   2.0285855128212570E-007   3.3430781370928546     
   2.0319187126778271E-007   3.3419697164012736     
   2.0352519125343972E-007   3.3408616632144086     
   2.0385851123909670E-007   3.3397539774104161     
   2.0419183122475371E-007   3.3386466588674848     
   2.0452515121041069E-007   3.3375397074638475     
   2.0485847119606770E-007   3.3364331230777760     
   2.0519179118172471E-007   3.3353269055875834     
   2.0552511116738169E-007   3.3342210548716227     
   2.0585843115303870E-007   3.3331155708082880     
   2.0619175113869571E-007   3.3320104532760104     
   2.0652507112435269E-007   3.3309057021532680     
   2.0685839111000970E-007   3.3298013173185712     
   2.0719171109566668E-007   3.3286972986504773     
   2.0752503108132369E-007   3.3275936460275810     
   2.0785835106698070E-007   3.3264903593285147     
   2.0819167105263768E-007   3.3253874384319584     
   2.0852499103829469E-007   3.3242848832166230     
   2.0885831102395170E-007   3.3231826935612681     
   2.0919163100960869E-007   3.3220808693446866     
   2.0952495099526569E-007   3.3209794104457169     
   2.0985827098092270E-007   3.3198783167432331     
   2.1019159096657969E-007   3.3187775881161543     
   2.1052491095223669E-007   3.3176772244434360     
   2.1085823093789368E-007   3.3165772256040746     
   2.1119155092355069E-007   3.3154775914771073     
   2.1152487090920769E-007   3.3143783219416125     
   2.1185819089486468E-007   3.3132794168767044     
   2.1219151088052169E-007   3.3121808761615434     
   2.1252483086617870E-007   3.3110826996753251     
   2.1285815085183568E-007   3.3099848872972859     
   2.1319147083749269E-007   3.3088874389067051     
   2.1352479082314967E-007   3.3077903543828993     
   2.1385811080880668E-007   3.3066936336052253     
   2.1419143079446369E-007   3.3055972764530810     
   2.1452475078012067E-007   3.3045012828059037     
   2.1485807076577768E-007   3.3034056525431716     
   2.1519139075143469E-007   3.3023103855444003     
   2.1552471073709167E-007   3.3012154816891481     
   2.1585803072274868E-007   3.3001209408570116     
   2.1619135070840566E-007   3.2990267629276304     
   2.1652467069406267E-007   3.2979329477806782     
   2.1685799067971968E-007   3.2968394952958739     
   2.1719131066537666E-007   3.2957464053529737     
   2.1752463065103367E-007   3.2946536778317732     
   2.1785795063669068E-007   3.2935613126121113     
   2.1819127062234766E-007   3.2924693095738617     
   2.1852459060800467E-007   3.2913776685969434     
   2.1885791059366165E-007   3.2902863895613108     
   2.1919123057931866E-007   3.2891954723469592     
   2.1952455056497567E-007   3.2881049168339245     
   2.1985787055063265E-007   3.2870147229022839     
   2.2019119053628966E-007   3.2859248904321499     
   2.2052451052194667E-007   3.2848354193036782     
   2.2085783050760365E-007   3.2837463093970634     
   2.2119115049326066E-007   3.2826575605925408     
   2.2152447047891765E-007   3.2815691727703848     
   2.2185779046457466E-007   3.2804811458109087     
   2.2219111045023166E-007   3.2793934795944630     
   2.2252443043588865E-007   3.2783061740014445     
   2.2285775042154566E-007   3.2772192289122839     
   2.2319107040720266E-007   3.2761326442074541     
   2.2352439039285965E-007   3.2750464197674685     
   2.2385771037851666E-007   3.2739605554728777     
   2.2419103036417364E-007   3.2728750512042724     
   2.2452435034983065E-007   3.2717899068422835     
   2.2485767033548766E-007   3.2707051222675836     
   2.2519099032114464E-007   3.2696206973608786     
   2.2552431030680165E-007   3.2685366320029217     
   2.2585763029245866E-007   3.2674529260744998     
   2.2619095027811564E-007   3.2663695794564434     
   2.2652427026377265E-007   3.2652865920296184     
   2.2685759024942963E-007   3.2642039636749338     
   2.2719091023508664E-007   3.2631216942733365     
   2.2752423022074365E-007   3.2620397837058137     
   2.2785755020640063E-007   3.2609582318533890     
   2.2819087019205764E-007   3.2598770385971312     
   2.2852419017771465E-007   3.2587962038181435     
   2.2885751016337163E-007   3.2577157273975699     
   2.2919083014902864E-007   3.2566356092165933     
   2.2952415013468562E-007   3.2555558491564396     
   2.2985747012034263E-007   3.2544764470983694     
   2.3019079010599964E-007   3.2533974029236843     
   2.3052411009165662E-007   3.2523187165137268     
   2.3085743007731363E-007   3.2512403877498768     
   2.3119075006297064E-007   3.2501624165135543     
   2.3152407004862762E-007   3.2490848026862187     
   2.3185739003428463E-007   3.2480075461493674     
   2.3219071001994162E-007   3.2469306467845400     
   2.3252403000559862E-007   3.2458541044733122     
   2.3285734999125563E-007   3.2447779190973010     
   2.3319066997691262E-007   3.2437020905381613     
   2.3352398996256962E-007   3.2426266186775905     
   2.3385730994822663E-007   3.2415515033973183     
   2.3419062993388362E-007   3.2404767445791216     
   2.3452394991954063E-007   3.2394023421048121     
   2.3485726990519761E-007   3.2383282958562405     
   2.3519058989085462E-007   3.2372546057152971     
   2.3552390987651163E-007   3.2361812715639138     
   2.3585722986216861E-007   3.2351082932840587     
   2.3619054984782562E-007   3.2340356707577405     
   2.3652386983348263E-007   3.2329634038670068     
   2.3685718981913961E-007   3.2318914924939430     
   2.3719050980479662E-007   3.2308199365206756     
   2.3752382979045360E-007   3.2297487358293679     
   2.3785714977611061E-007   3.2286778903022268     
   2.3819046976176762E-007   3.2276073998214918     
   2.3852378974742460E-007   3.2265372642694454     
   2.3885710973308161E-007   3.2254674835284112     
   2.3919042971873862E-007   3.2243980574807449     
   2.3952374970439563E-007   3.2233289860088488     
   2.3985706969005258E-007   3.2222602689951598     
   2.4019038967570959E-007   3.2211919063221544     
   2.4052370966136660E-007   3.2201238978723481     
   2.4085702964702361E-007   3.2190562435282954     
   2.4119034963268062E-007   3.2179889431725925     
   2.4152366961833757E-007   3.2169219966878688     
   2.4185698960399458E-007   3.2158554039567990     
   2.4219030958965159E-007   3.2147891648620908     
   2.4252362957530860E-007   3.2137232792864951     
   2.4285694956096561E-007   3.2126577471127997     
   2.4319026954662262E-007   3.2115925682238315     
   2.4352358953227958E-007   3.2105277425024576     
   2.4385690951793658E-007   3.2094632698315815     
   2.4419022950359359E-007   3.2083991500941469     
   2.4452354948925060E-007   3.2073353831731368     
   2.4485686947490761E-007   3.2062719689515720     
   2.4519018946056457E-007   3.2052089073125130     
   2.4552350944622158E-007   3.2041461981390587     
   2.4585682943187859E-007   3.2030838413143456     
   2.4619014941753559E-007   3.2020218367215505     
   2.4652346940319260E-007   3.2009601842438888     
   2.4685678938884956E-007   3.1998988837646136     
   2.4719010937450657E-007   3.1988379351670186     
   2.4752342936016358E-007   3.1977773383344323     
   2.4785674934582059E-007   3.1967170931502289     
   2.4819006933147760E-007   3.1956571994978109     
   2.4852338931713460E-007   3.1945976572606298     
   2.4885670930279156E-007   3.1935384663221731     
   2.4919002928844857E-007   3.1924796265659605     
   2.4952334927410558E-007   3.1914211378755559     
   2.4985666925976259E-007   3.1903630001345640     
   2.5018998924541960E-007   3.1893052132266217     
   2.5052330923107655E-007   3.1882477770354103     
   2.5085662921673356E-007   3.1871906914446462     
   2.5118994920239057E-007   3.1861339563380850     
   2.5152326918804758E-007   3.1850775715995208     
   2.5185658917370459E-007   3.1840215371127880     
   2.5218990915936154E-007   3.1829658527617575     
   2.5252322914501855E-007   3.1819105184303389     
   2.5285654913067556E-007   3.1808555340024807     
   2.5318986911633257E-007   3.1798008993621707     
   2.5352318910198958E-007   3.1787466143934346     
   2.5385650908764659E-007   3.1776926789803346     
   2.5418982907330354E-007   3.1766390930069748     
   2.5452314905896055E-007   3.1755858563574950     
   2.5485646904461756E-007   3.1745329689160746     
   2.5518978903027457E-007   3.1734804305669320     
   2.5552310901593158E-007   3.1724282411943214     
   2.5585642900158854E-007   3.1713764006825396     
   2.5618974898724555E-007   3.1703249089159171     
   2.5652306897290255E-007   3.1692737657788261     
   2.5685638895855956E-007   3.1682229711556751     
   2.5718970894421657E-007   3.1671725249309124     
   2.5752302892987353E-007   3.1661224269890242     
   2.5785634891553054E-007   3.1650726772145359     
   2.5818966890118755E-007   3.1640232754920077     
   2.5852298888684456E-007   3.1629742217060430     
   2.5885630887250156E-007   3.1619255157412800     
   2.5918962885815857E-007   3.1608771574823944     
   2.5952294884381553E-007   3.1598291468141047     
   2.5985626882947254E-007   3.1587814836211630     
   2.6018958881512955E-007   3.1577341677883610     
   2.6052290880078656E-007   3.1566871992005305     
   2.6085622878644357E-007   3.1556405777425396     
   2.6118954877210052E-007   3.1545943032992954     
   2.6152286875775753E-007   3.1535483757557410     
   2.6185618874341454E-007   3.1525027949968600     
   2.6218950872907155E-007   3.1514575609076751     
   2.6252282871472856E-007   3.1504126733732432     
   2.6285614870038551E-007   3.1493681322786631     
   2.6318946868604252E-007   3.1483239375090690     
   2.6352278867169953E-007   3.1472800889496364     
   2.6385610865735654E-007   3.1462365864855744     
   2.6418942864301355E-007   3.1451934300021351     
   2.6452274862867056E-007   3.1441506193846038     
   2.6485606861432751E-007   3.1431081545183082     
   2.6518938859998452E-007   3.1420660352886114     
   2.6552270858564153E-007   3.1410242615809141     
   2.6585602857129854E-007   3.1399828332806572     
   2.6618934855695555E-007   3.1389417502733172     
   2.6652266854261251E-007   3.1379010124444129     
   2.6685598852826951E-007   3.1368606196794939     
   2.6718930851392652E-007   3.1358205718641541     
   2.6752262849958353E-007   3.1347808688840226     
   2.6785594848524054E-007   3.1337415106247666     
   2.6818926847089750E-007   3.1327024969720920     
   2.6852258845655451E-007   3.1316638278117415     
   2.6885590844221152E-007   3.1306255030294969     
   2.6918922842786852E-007   3.1295875225111756     
   2.6952254841352553E-007   3.1285498861426371     
   2.6985586839918254E-007   3.1275125938097741     
   2.7018918838483950E-007   3.1264756453985192     
   2.7052250837049651E-007   3.1254390407948445     
   2.7085582835615352E-007   3.1244027798847553     
   2.7118914834181053E-007   3.1233668625542990     
   2.7152246832746753E-007   3.1223312886895602     
   2.7185578831312449E-007   3.1212960581766604     
   2.7218910829878150E-007   3.1202611709017574     
   2.7252242828443851E-007   3.1192266267510491     
   2.7285574827009552E-007   3.1181924256107698     
   2.7318906825575253E-007   3.1171585673671922     
   2.7352238824140948E-007   3.1161250519066277     
   2.7385570822706649E-007   3.1150918791154223     
   2.7418902821272350E-007   3.1140590488799624     
   2.7452234819838051E-007   3.1130265610866714     
   2.7485566818403752E-007   3.1119944156220098     
   2.7518898816969453E-007   3.1109626123724756     
   2.7552230815535148E-007   3.1099311512246053     
   2.7585562814100849E-007   3.1089000320649745     
   2.7618894812666550E-007   3.1078692547801912     
   2.7652226811232251E-007   3.1068388192569070     
   2.7685558809797952E-007   3.1058087253818072     
   2.7718890808363648E-007   3.1047789730416171     
   2.7752222806929348E-007   3.1037495621230979     
   2.7785554805495049E-007   3.1027204925130483     
   2.7818886804060750E-007   3.1016917640983062     
   2.7852218802626451E-007   3.1006633767657426     
   2.7885550801192152E-007   3.0996353304022732     
   2.7918882799757848E-007   3.0986076248948464     
   2.7952214798323548E-007   3.0975802601304481     
   2.7985546796889249E-007   3.0965532359961019     
   2.8018878795454950E-007   3.0955265523788711     
   2.8052210794020651E-007   3.0945002091658544     
   2.8085542792586347E-007   3.0934742062441876     
   2.8118874791152048E-007   3.0924485435010456     
   2.8152206789717749E-007   3.0914232208236401     
   2.8185538788283449E-007   3.0903982380992172     
   2.8218870786849150E-007   3.0893735952150672     
   2.8252202785414846E-007   3.0883492920585107     
   2.8285534783980547E-007   3.0873253285169096     
   2.8318866782546248E-007   3.0863017044776622     
   2.8352198781111949E-007   3.0852784198282044     
   2.8385530779677650E-007   3.0842554744560071     
   2.8418862778243350E-007   3.0832328682485830     
   2.8452194776809046E-007   3.0822106010934793     
   2.8485526775374747E-007   3.0811886728782789     
   2.8518858773940448E-007   3.0801670834906072     
   2.8552190772506149E-007   3.0791458328181198     
   2.8585522771071850E-007   3.0781249207485155     
   2.8618854769637545E-007   3.0771043471695281     
   2.8652186768203246E-007   3.0760841119689273     
   2.8685518766768947E-007   3.0750642150345220     
   2.8718850765334648E-007   3.0740446562541588     
   2.8752182763900349E-007   3.0730254355157185     
   2.8785514762466044E-007   3.0720065527071241     
   2.8818846761031745E-007   3.0709880077163279     
   2.8852178759597446E-007   3.0699698004313274     
   2.8885510758163147E-007   3.0689519307401527     
   2.8918842756728848E-007   3.0679343985308729     
   2.8952174755294549E-007   3.0669172036915922     
   2.8985506753860245E-007   3.0659003461104546     
   2.9018838752425945E-007   3.0648838256756377     
   2.9052170750991646E-007   3.0638676422753615     
   2.9085502749557347E-007   3.0628517957978771     
   2.9118834748123048E-007   3.0618362861314754     
   2.9152166746688744E-007   3.0608211131644856     
   2.9185498745254445E-007   3.0598062767852729     
   2.9218830743820145E-007   3.0587917768822384     
   2.9252162742385846E-007   3.0577776133438204     
   2.9285494740951547E-007   3.0567637860584966     
   2.9318826739517243E-007   3.0557502949147786     
   2.9352158738082944E-007   3.0547371398012162     
   2.9385490736648645E-007   3.0537243206063978     
   2.9418822735214346E-007   3.0527118372189448     
   2.9452154733780046E-007   3.0516996895275188     
   2.9485486732345747E-007   3.0506878774208186     
   2.9518818730911443E-007   3.0496764007875776     
   2.9552150729477144E-007   3.0486652595165675     
   2.9585482728042845E-007   3.0476544534965955     
   2.9618814726608546E-007   3.0466439826165086     
   2.9652146725174247E-007   3.0456338467651873     
   2.9685478723739942E-007   3.0446240458315508     
   2.9718810722305643E-007   3.0436145797045553     
   2.9752142720871344E-007   3.0426054482731941     
   2.9785474719437045E-007   3.0415966514264938     
   2.9818806718002746E-007   3.0405881890535240     
   2.9852138716568441E-007   3.0395800610433845     
   2.9885470715134142E-007   3.0385722672852160     
   2.9918802713699843E-007   3.0375648076681951     
   2.9952134712265544E-007   3.0365576820815350     
   2.9985466710831245E-007   3.0355508904144854     
   3.0018798709396946E-007   3.0345444325563329     
   3.0052130707962641E-007   3.0335383083964009     
   3.0085462706528342E-007   3.0325325178240496     
   3.0118794705094043E-007   3.0315270607286746     
   3.0152126703659744E-007   3.0305219369997105     
   3.0185458702225445E-007   3.0295171465266271     
   3.0218790700791141E-007   3.0285126891989309     
   3.0252122699356842E-007   3.0275085649061646     
   3.0285454697922542E-007   3.0265047735379085     
   3.0318786696488243E-007   3.0255013149837793     
   3.0352118695053944E-007   3.0244981891334297     
   3.0385450693619640E-007   3.0234953958765511     
   3.0418782692185341E-007   3.0224929351028678     
   3.0452114690751042E-007   3.0214908067021424     
   3.0485446689316742E-007   3.0204890105641757     
   3.0518778687882443E-007   3.0194875465788034     
   3.0552110686448144E-007   3.0184864146358974     
   3.0585442685013840E-007   3.0174856146253664     
   3.0618774683579541E-007   3.0164851464371574     
   3.0652106682145242E-007   3.0154850099612505     
   3.0685438680710943E-007   3.0144852050876678     
   3.0718770679276643E-007   3.0134857317064587     
   3.0752102677842339E-007   3.0124865897077182     
   3.0785434676408040E-007   3.0114877789815724     
   3.0818766674973741E-007   3.0104892994181869     
   3.0852098673539442E-007   3.0094911509077611     
   3.0885430672105143E-007   3.0084933333405335     
   3.0918762670670838E-007   3.0074958466067754     
   3.0952094669236539E-007   3.0064986905967999     
   3.0985426667802240E-007   3.0055018652009511     
   3.1018758666367941E-007   3.0045053703096110     
   3.1052090664933642E-007   3.0035092058131987     
   3.1085422663499343E-007   3.0025133716021695     
   3.1118754662065038E-007   3.0015178675670176     
   3.1152086660630739E-007   3.0005226935982665     
   3.1185418659196440E-007   2.9995278495864839     
   3.1218750657762141E-007   2.9985333354222674     
   3.1252082656327842E-007   2.9975391509962566     
   3.1285414654893538E-007   2.9965452961991237     
   3.1318746653459238E-007   2.9955517709215749     
   3.1352078652024939E-007   2.9945585750543589     
   3.1385410650590640E-007   2.9935657084882572     
   3.1418742649156341E-007   2.9925731711140848     
   3.1452074647722037E-007   2.9915809628227001     
   3.1485406646287738E-007   2.9905890835049913     
   3.1518738644853439E-007   2.9895975330518834     
   3.1552070643419139E-007   2.9886063113543404     
   3.1585402641984840E-007   2.9876154183033607     
   3.1618734640550541E-007   2.9866248537899804     
   3.1652066639116237E-007   2.9856346177052702     
   3.1685398637681938E-007   2.9846447099403361     
   3.1718730636247639E-007   2.9836551303863210     
   3.1752062634813339E-007   2.9826658789344065     
   3.1785394633379040E-007   2.9816769554758058     
   3.1818726631944736E-007   2.9806883599017726     
   3.1852058630510437E-007   2.9797000921035917     
   3.1885390629076138E-007   2.9787121519725903     
   3.1918722627641839E-007   2.9777245394001239     
   3.1952054626207540E-007   2.9767372542775914     
   3.1985386624773235E-007   2.9757502964964222     
   3.2018718623338936E-007   2.9747636659480845     
   3.2052050621904637E-007   2.9737773625240838     
   3.2085382620470338E-007   2.9727913861159587     
   3.2118714619036039E-007   2.9718057366152828     
   3.2152046617601740E-007   2.9708204139136698     
   3.2185378616167435E-007   2.9698354179027664     
   3.2218710614733136E-007   2.9688507484742561     
   3.2252042613298837E-007   2.9678664055198594     
   3.2285374611864538E-007   2.9668823889313298     
   3.2318706610430239E-007   2.9658986986004594     
   3.2352038608995934E-007   2.9649153344190751     
   3.2385370607561635E-007   2.9639322962790380     
   3.2418702606127336E-007   2.9629495840722488     
   3.2452034604693037E-007   2.9619671976906403     
   3.2485366603258738E-007   2.9609851370261859     
   3.2518698601824434E-007   2.9600034019708890     
   3.2552030600390135E-007   2.9590219924167918     
   3.2585362598955835E-007   2.9580409082559731     
   3.2618694597521536E-007   2.9570601493805455     
   3.2652026596087237E-007   2.9560797156826588     
   3.2685358594652938E-007   2.9550996070544975     
   3.2718690593218634E-007   2.9541198233882859     
   3.2752022591784335E-007   2.9531403645762766     
   3.2785354590350036E-007   2.9521612305107618     
   3.2818686588915736E-007   2.9511824210840709     
   3.2852018587481437E-007   2.9502039361885686     
   3.2885350586047133E-007   2.9492257757166529     
   3.2918682584612834E-007   2.9482479395607588     
   3.2952014583178535E-007   2.9472704276133568     
   3.2985346581744236E-007   2.9462932397669532     
   3.3018678580309936E-007   2.9453163759140915     
   3.3052010578875632E-007   2.9443398359473498     
   3.3085342577441333E-007   2.9433636197593378     
   3.3118674576007034E-007   2.9423877272427075     
   3.3152006574572735E-007   2.9414121582901425     
   3.3185338573138436E-007   2.9404369127943637     
   3.3218670571704137E-007   2.9394619906481250     
   3.3252002570269832E-007   2.9384873917442187     
   3.3285334568835533E-007   2.9375131159754715     
   3.3318666567401234E-007   2.9365391632347446     
   3.3351998565966935E-007   2.9355655334149371     
   3.3385330564532636E-007   2.9345922264089817     
   3.3418662563098331E-007   2.9336192421098466     
   3.3451994561664032E-007   2.9326465804105362     
   3.3485326560229733E-007   2.9316742412040924     
   3.3518658558795434E-007   2.9307022243835879     
   3.3551990557361135E-007   2.9297305298421339     
   3.3585322555926831E-007   2.9287591574728773     
   3.3618654554492531E-007   2.9277881071689991     
   3.3651986553058232E-007   2.9268173788237166     
   3.3685318551623933E-007   2.9258469723302825     
   3.3718650550189634E-007   2.9248768875819819     
   3.3751982548755335E-007   2.9239071244721413     
   3.3785314547321031E-007   2.9229376828941165     
   3.3818646545886732E-007   2.9219685627413039     
   3.3851978544452432E-007   2.9209997639071315     
   3.3885310543018133E-007   2.9200312862850635     
   3.3918642541583834E-007   2.9190631297685998     
   3.3951974540149530E-007   2.9180952942512772     
   3.3985306538715231E-007   2.9171277796266621     
   3.4018638537280932E-007   2.9161605857883655     
   3.4051970535846632E-007   2.9151937126300238     
   3.4085302534412333E-007   2.9142271600453165     
   3.4118634532978029E-007   2.9132609279279542     
   3.4151966531543730E-007   2.9122950161716838     
   3.4185298530109431E-007   2.9113294246702850     
   3.4218630528675132E-007   2.9103641533175786     
   3.4251962527240833E-007   2.9093992020074149     
   3.4285294525806533E-007   2.9084345706336827     
   3.4318626524372229E-007   2.9074702590903043     
   3.4351958522937930E-007   2.9065062672712378     
   3.4385290521503631E-007   2.9055425950704743     
   3.4418622520069332E-007   2.9045792423820456     
   3.4451954518635033E-007   2.9036162091000133     
   3.4485286517200728E-007   2.9026534951184755     
   3.4518618515766429E-007   2.9016911003315666     
   3.4551950514332130E-007   2.9007290246334549     
   3.4585282512897831E-007   2.8997672679183459     
   3.4618614511463532E-007   2.8988058300804767     
   3.4651946510029227E-007   2.8978447110141214     
   3.4685278508594928E-007   2.8968839106135897     
   3.4718610507160629E-007   2.8959234287732261     
   3.4751942505726330E-007   2.8949632653874069     
   3.4785274504292031E-007   2.8940034203505505     
   3.4818606502857732E-007   2.8930438935571030     
   3.4851938501423428E-007   2.8920846849015507     
   3.4885270499989128E-007   2.8911257942784094     
   3.4918602498554829E-007   2.8901672215822365     
   3.4951934497120530E-007   2.8892089667076206     
   3.4985266495686231E-007   2.8882510295491848     
   3.5018598494251927E-007   2.8872934100015883     
   3.5051930492817628E-007   2.8863361079595244     
   3.5085262491383329E-007   2.8853791233177222     
   3.5118594489949029E-007   2.8844224559709462     
   3.5151926488514730E-007   2.8834661058139952     
   3.5185258487080431E-007   2.8825100727417001     
   3.5218590485646127E-007   2.8815543566489326     
   3.5251922484211828E-007   2.8805989574305944     
   3.5285254482777529E-007   2.8796438749816233     
   3.5318586481343229E-007   2.8786891091969911     
   3.5351918479908930E-007   2.8777346599717077     
   3.5385250478474626E-007   2.8767805272008156     
   3.5418582477040327E-007   2.8758267107793896     
   3.5451914475606028E-007   2.8748732106025452     
   3.5485246474171729E-007   2.8739200265654259     
   3.5518578472737430E-007   2.8729671585632151     
   3.5551910471303125E-007   2.8720146064911298     
   3.5585242469868826E-007   2.8710623702444189     
   3.5618574468434527E-007   2.8701104497183718     
   3.5651906467000228E-007   2.8691588448083047     
   3.5685238465565929E-007   2.8682075554095765     
   3.5718570464131630E-007   2.8672565814175752     
   3.5751902462697325E-007   2.8663059227277268     
   3.5785234461263026E-007   2.8653555792354899     
   3.5818566459828727E-007   2.8644055508363584     
   3.5851898458394428E-007   2.8634558374258603     
   3.5885230456960129E-007   2.8625064388995609     
   3.5918562455525824E-007   2.8615573551530558     
   3.5951894454091525E-007   2.8606085860819790     
   3.5985226452657226E-007   2.8596601315819985     
   3.6018558451222927E-007   2.8587119915488133     
   3.6051890449788628E-007   2.8577641658781618     
   3.6085222448354324E-007   2.8568166544658156     
   3.6118554446920025E-007   2.8558694572075773     
   3.6151886445485725E-007   2.8549225739992883     
   3.6185218444051426E-007   2.8539760047368237     
   3.6218550442617127E-007   2.8530297493160917     
   3.6251882441182828E-007   2.8520838076330364     
   3.6285214439748524E-007   2.8511381795836352     
   3.6318546438314225E-007   2.8501928650639026     
   3.6351878436879926E-007   2.8492478639698837     
   3.6385210435445626E-007   2.8483031761976596     
   3.6418542434011327E-007   2.8473588016433480     
   3.6451874432577023E-007   2.8464147402030986     
   3.6485206431142724E-007   2.8454709917730945     
   3.6518538429708425E-007   2.8445275562495578     
   3.6551870428274126E-007   2.8435844335287395     
   3.6585202426839826E-007   2.8426416235069301     
   3.6618534425405522E-007   2.8416991260804503     
   3.6651866423971223E-007   2.8407569411456581     
   3.6685198422536924E-007   2.8398150685989432     
   3.6718530421102625E-007   2.8388735083367318     
   3.6751862419668326E-007   2.8379322602554855     
   3.6785194418234027E-007   2.8369913242516960     
   3.6818526416799722E-007   2.8360507002218931     
   3.6851858415365423E-007   2.8351103880626387     
   3.6885190413931124E-007   2.8341703876705302     
   3.6918522412496825E-007   2.8332306989421996     
   3.6951854411062526E-007   2.8322913217743126     
   3.6985186409628221E-007   2.8313522560635689     
   3.7018518408193922E-007   2.8304135017067016     
   3.7051850406759623E-007   2.8294750586004809     
   3.7085182405325324E-007   2.8285369266417080     
   3.7118514403891025E-007   2.8275991057272205     
   3.7151846402456721E-007   2.8266615957538894     
   3.7185178401022421E-007   2.8257243966186198     
   3.7218510399588122E-007   2.8247875082183520     
   3.7251842398153823E-007   2.8238509304500585     
   3.7285174396719524E-007   2.8229146632107467     
   3.7318506395285225E-007   2.8219787063974606     
   3.7351838393850921E-007   2.8210430599072733     
   3.7385170392416622E-007   2.8201077236372978     
   3.7418502390982322E-007   2.8191726974846767     
   3.7451834389548023E-007   2.8182379813465883     
   3.7485166388113724E-007   2.8173035751202464     
   3.7518498386679420E-007   2.8163694787028972     
   3.7551830385245121E-007   2.8154356919918211     
   3.7585162383810822E-007   2.8145022148843322     
   3.7618494382376523E-007   2.8135690472777788     
   3.7651826380942223E-007   2.8126361890695462     
   3.7685158379507919E-007   2.8117036401570483     
   3.7718490378073620E-007   2.8107714004377389     
   3.7751822376639321E-007   2.8098394698090994     
   3.7785154375205022E-007   2.8089078481686505     
   3.7818486373770723E-007   2.8079765354139461     
   3.7851818372336423E-007   2.8070455314425704     
   3.7885150370902119E-007   2.8061148361521462     
   3.7918482369467820E-007   2.8051844494403260     
   3.7951814368033521E-007   2.8042543712048014     
   3.7985146366599222E-007   2.8033246013432920     
   3.8018478365164923E-007   2.8023951397535560     
   3.8051810363730618E-007   2.8014659863333828     
   3.8085142362296319E-007   2.8005371409805964     
   3.8118474360862020E-007   2.7996086035930561     
   3.8151806359427721E-007   2.7986803740686530     
   3.8185138357993422E-007   2.7977524523053132     
   3.8218470356559117E-007   2.7968248382009961     
   3.8251802355124818E-007   2.7958975316536954     
   3.8285134353690519E-007   2.7949705325614373     
   3.8318466352256220E-007   2.7940438408222850     
   3.8351798350821921E-007   2.7931174563343317     
   3.8385130349387622E-007   2.7921913789957062     
   3.8418462347953318E-007   2.7912656087045722     
   3.8451794346519018E-007   2.7903401453591252     
   3.8485126345084719E-007   2.7894149888575943     
   3.8518458343650420E-007   2.7884901390982453     
   3.8551790342216121E-007   2.7875655959793733     
   3.8585122340781817E-007   2.7866413593993116     
   3.8618454339347518E-007   2.7857174292564224     
   3.8651786337913219E-007   2.7847938054491075     
   3.8685118336478919E-007   2.7838704878757983     
   3.8718450335044620E-007   2.7829474764349578     
   3.8751782333610316E-007   2.7820247710250894     
   3.8785114332176017E-007   2.7811023715447254     
   3.8818446330741718E-007   2.7801802778924318     
   3.8851778329307419E-007   2.7792584899668094     
   3.8885110327873120E-007   2.7783370076664924     
   3.8918442326438820E-007   2.7774158308901487     
   3.8951774325004516E-007   2.7764949595364787     
   3.8985106323570217E-007   2.7755743935042196     
   3.9018438322135918E-007   2.7746541326921390     
   3.9051770320701619E-007   2.7737341769990378     
   3.9085102319267320E-007   2.7728145263237525     
   3.9118434317833015E-007   2.7718951805651519     
   3.9151766316398716E-007   2.7709761396221397     
   3.9185098314964417E-007   2.7700574033936509     
   3.9218430313530118E-007   2.7691389717786565     
   3.9251762312095819E-007   2.7682208446761587     
   3.9285094310661514E-007   2.7673030219851937     
   3.9318426309227215E-007   2.7663855036048344     
   3.9351758307792916E-007   2.7654682894341822     
   3.9385090306358617E-007   2.7645513793723744     
   3.9418422304924318E-007   2.7636347733185809     
   3.9451754303490019E-007   2.7627184711720085     
   3.9485086302055714E-007   2.7618024728318917     
   3.9518418300621415E-007   2.7608867781975031     
   3.9551750299187116E-007   2.7599713871681448     
   3.9585082297752817E-007   2.7590562996431567     
   3.9618414296318518E-007   2.7581415155219089     
   3.9651746294884214E-007   2.7572270347038055     
   3.9685078293449915E-007   2.7563128570882856     
   3.9718410292015615E-007   2.7553989825748180     
   3.9751742290581316E-007   2.7544854110629071     
   3.9785074289147017E-007   2.7535721424520934     
   3.9818406287712713E-007   2.7526591766419464     
   3.9851738286278414E-007   2.7517465135320687     
   3.9885070284844115E-007   2.7508341530220992     
   3.9918402283409816E-007   2.7499220950117098     
   3.9951734281975516E-007   2.7490103394006029     
   3.9985066280541217E-007   2.7480988860885183     
   4.0018398279106913E-007   2.7471877349752241     
   4.0051730277672614E-007   2.7462768859605244     
   4.0085062276238315E-007   2.7453663389442564     
   4.0118394274804016E-007   2.7444560938262930     
   4.0151726273369717E-007   2.7435461505065337     
   4.0185058271935412E-007   2.7426365088849183     
   4.0218390270501113E-007   2.7417271688614142     
   4.0251722269066814E-007   2.7408181303360268     
   4.0285054267632515E-007   2.7399093932087908     
   4.0318386266198216E-007   2.7390009573797762     
   4.0351718264763911E-007   2.7380928227490844     
   4.0385050263329612E-007   2.7371849892168516     
   4.0418382261895313E-007   2.7362774566832475     
   4.0451714260461014E-007   2.7353702250484715     
   4.0485046259026715E-007   2.7344632942127598     
   4.0518378257592416E-007   2.7335566640763829     
   4.0551710256158111E-007   2.7326503345396365     
   4.0585042254723812E-007   2.7317443055028572     
   4.0618374253289513E-007   2.7308385768664141     
   4.0651706251855214E-007   2.7299331485307050     
   4.0685038250420915E-007   2.7290280203961639     
   4.0718370248986611E-007   2.7281231923632561     
   4.0751702247552311E-007   2.7272186643324825     
   4.0785034246118012E-007   2.7263144362043725     
   4.0818366244683713E-007   2.7254105078794955     
   4.0851698243249414E-007   2.7245068792584441     
   4.0885030241815110E-007   2.7236035502418554     
   4.0918362240380811E-007   2.7227005207303878     
   4.0951694238946512E-007   2.7217977906247421     
   4.0985026237512212E-007   2.7208953598256471     
   4.1018358236077913E-007   2.7199932282338652     
   4.1051690234643614E-007   2.7190913957501923     
   4.1085022233209310E-007   2.7181898622754561     
   4.1118354231775011E-007   2.7172886277105199     
   4.1151686230340712E-007   2.7163876919562764     
   4.1185018228906413E-007   2.7154870549136549     
   4.1218350227472113E-007   2.7145867164836135     
   4.1251682226037809E-007   2.7136866765671450     
   4.1285014224603510E-007   2.7127869350652762     
   4.1318346223169211E-007   2.7118874918790654     
   4.1351678221734912E-007   2.7109883469096032     
   4.1385010220300613E-007   2.7100895000580154     
   4.1418342218866308E-007   2.7091909512254571     
   4.1451674217432009E-007   2.7082927003131183     
   4.1485006215997710E-007   2.7073947472222208     
   4.1518338214563411E-007   2.7064970918540228     
   4.1551670213129112E-007   2.7055997341098101     
   4.1585002211694813E-007   2.7047026738909010     
   4.1618334210260508E-007   2.7038059110986548     
   4.1651666208826209E-007   2.7029094456344520     
   4.1684998207391910E-007   2.7020132773997139     
   4.1718330205957611E-007   2.7011174062958916     
   4.1751662204523312E-007   2.7002218322244689     
   4.1784994203089007E-007   2.6993265550869641     
   4.1818326201654708E-007   2.6984315747849252     
   4.1851658200220409E-007   2.6975368912199338     
   4.1884990198786110E-007   2.6966425042936071     
   4.1918322197351811E-007   2.6957484139075891     
   4.1951654195917512E-007   2.6948546199635617     
   4.1984986194483208E-007   2.6939611223632389     
   4.2018318193048908E-007   2.6930679210083617     
   4.2051650191614609E-007   2.6921750158007125     
   4.2084982190180310E-007   2.6912824066420979     
   4.2118314188746011E-007   2.6903900934343636     
   4.2151646187311707E-007   2.6894980760793818     
   4.2184978185877408E-007   2.6886063544790639     
   4.2218310184443109E-007   2.6877149285353492     
   4.2251642183008809E-007   2.6868237981502081     
   4.2284974181574510E-007   2.6859329632256492     
   4.2318306180140206E-007   2.6850424236637100     
   4.2351638178705907E-007   2.6841521793664600     
   4.2384970177271608E-007   2.6832622302360019     
   4.2418302175837309E-007   2.6823725761744717     
   4.2451634174403010E-007   2.6814832170840375     
   4.2484966172968710E-007   2.6805941528668997     
   4.2518298171534406E-007   2.6797053834252891     
   4.2551630170100107E-007   2.6788169086614730     
   4.2584962168665808E-007   2.6779287284777475     
   4.2618294167231509E-007   2.6770408427764432     
   4.2651626165797210E-007   2.6761532514599224     
   4.2684958164362905E-007   2.6752659544305795     
   4.2718290162928606E-007   2.6743789515908425     
   4.2751622161494307E-007   2.6734922428431678     
   4.2784954160060008E-007   2.6726058280900498     
   4.2818286158625709E-007   2.6717197072340122     
   4.2851618157191404E-007   2.6708338801776117     
   4.2884950155757105E-007   2.6699483468234342     
   4.2918282154322806E-007   2.6690631070741038     
   4.2951614152888507E-007   2.6681781608322721     
   4.2984946151454208E-007   2.6672935080006277     
   4.3018278150019909E-007   2.6664091484818822     
   4.3051610148585604E-007   2.6655250821787910     
   4.3084942147151305E-007   2.6646413089941343     
   4.3118274145717006E-007   2.6637578288307271     
   4.3151606144282707E-007   2.6628746415914160     
   4.3184938142848408E-007   2.6619917471790790     
   4.3218270141414104E-007   2.6611091454966287     
   4.3251602139979805E-007   2.6602268364470087     
   4.3284934138545505E-007   2.6593448199331919     
   4.3318266137111206E-007   2.6584630958581892     
   4.3351598135676907E-007   2.6575816641250389     
   4.3384930134242603E-007   2.6567005246368116     
   4.3418262132808304E-007   2.6558196772966149     
   4.3451594131374005E-007   2.6549391220075820     
   4.3484926129939706E-007   2.6540588586728826     
   4.3518258128505406E-007   2.6531788871957169     
   4.3551590127071107E-007   2.6522992074793179     
   4.3584922125636803E-007   2.6514198194269492     
   4.3618254124202504E-007   2.6505407229419085     
   4.3651586122768205E-007   2.6496619179275243     
   4.3684918121333906E-007   2.6487834042871565     
   4.3718250119899607E-007   2.6479051819242003     
   4.3751582118465302E-007   2.6470272507420787     
   4.3784914117031003E-007   2.6461496106442493     
   4.3818246115596704E-007   2.6452722615342008     
   4.3851578114162405E-007   2.6443952033154536     
   4.3884910112728106E-007   2.6435184358915613     
   4.3918242111293801E-007   2.6426419591661103     
   4.3951574109859502E-007   2.6417657730427142     
   4.3984906108425203E-007   2.6408898774250251     
   4.4018238106990904E-007   2.6400142722167210     
   4.4051570105556605E-007   2.6391389573215172     
   4.4084902104122306E-007   2.6382639326431554     
   4.4118234102688001E-007   2.6373891980854149     
   4.4151566101253702E-007   2.6365147535521030     
   4.4184898099819403E-007   2.6356405989470595     
   4.4218230098385104E-007   2.6347667341741574     
   4.4251562096950805E-007   2.6338931591372998     
   4.4284894095516501E-007   2.6330198737404258     
   4.4318226094082201E-007   2.6321468778874983     
   4.4351558092647902E-007   2.6312741714825219     
   4.4384890091213603E-007   2.6304017544295237     
   4.4418222089779304E-007   2.6295296266325701     
   4.4451554088345000E-007   2.6286577879957558     
   4.4484886086910701E-007   2.6277862384232069     
   4.4518218085476402E-007   2.6269149778190801     
   4.4551550084042102E-007   2.6260440060875698     
   4.4584882082607803E-007   2.6251733231328966     
   4.4618214081173504E-007   2.6243029288593136     
   4.4651546079739200E-007   2.6234328231711075     
   4.4684878078304901E-007   2.6225630059725957     
   4.4718210076870602E-007   2.6216934771681277     
   4.4751542075436303E-007   2.6208242366620840     
   4.4784874074002003E-007   2.6199552843588774     
   4.4818206072567699E-007   2.6190866201629519     
   4.4851538071133400E-007   2.6182182439787822     
   4.4884870069699101E-007   2.6173501557108789     
   4.4918202068264802E-007   2.6164823552637793     
   4.4951534066830503E-007   2.6156148425420565     
   4.4984866065396198E-007   2.6147476174503086     
   4.5018198063961899E-007   2.6138806798931755     
   4.5051530062527600E-007   2.6130140297753179     
   4.5084862061093301E-007   2.6121476670014383     
   4.5118194059659002E-007   2.6112815914762613     
   4.5151526058224703E-007   2.6104158031045492     
   4.5184858056790398E-007   2.6095503017910970     
   4.5218190055356099E-007   2.6086850874407230     
   4.5251522053921800E-007   2.6078201599582873     
   4.5284854052487501E-007   2.6069555192486749     
   4.5318186051053202E-007   2.6060911652168040     
   4.5351518049618897E-007   2.6052270977676248     
   4.5384850048184598E-007   2.6043633168061193     
   4.5418182046750299E-007   2.6034998222372998     
   4.5451514045316000E-007   2.6026366139662116     
   4.5484846043881701E-007   2.6017736918979302     
   4.5518178042447397E-007   2.6009110559375626     
   4.5551510041013098E-007   2.6000487059902482     
   4.5584842039578798E-007   2.5991866419611576     
   4.5618174038144499E-007   2.5983248637554914     
   4.5651506036710200E-007   2.5974633712784843     
   4.5684838035275901E-007   2.5966021644354003     
   4.5718170033841597E-007   2.5957412431315352     
   4.5751502032407298E-007   2.5948806072722168     
   4.5784834030972999E-007   2.5940202567628057     
   4.5818166029538699E-007   2.5931601915086877     
   4.5851498028104400E-007   2.5923004114152883     
   4.5884830026670096E-007   2.5914409163880578     
   4.5918162025235797E-007   2.5905817063324834     
   4.5951494023801498E-007   2.5897227811540784     
   4.5984826022367199E-007   2.5888641407583908     
   4.6018158020932900E-007   2.5880057850509979     
   4.6051490019498595E-007   2.5871477139375103     
   4.6084822018064296E-007   2.5862899273235698     
   4.6118154016629997E-007   2.5854324251148459     
   4.6151486015195698E-007   2.5845752072170436     
   4.6184818013761399E-007   2.5837182735358972     
   4.6218150012327100E-007   2.5828616239771738     
   4.6251482010892795E-007   2.5820052584466695     
   4.6284814009458496E-007   2.5811491768502117     
   4.6318146008024197E-007   2.5802933790936629     
   4.6351478006589898E-007   2.5794378650829115     
   4.6384810005155599E-007   2.5785826347238805     
   4.6418142003721294E-007   2.5777276879225233     
   4.6451474002286995E-007   2.5768730245848244     
   4.6484806000852696E-007   2.5760186446167990     
   4.6518137999418397E-007   2.5751645479244933     
   4.6551469997984098E-007   2.5743107344139871     
   4.6584801996549794E-007   2.5734572039913881     
   4.6618133995115494E-007   2.5726039565628365     
   4.6651465993681195E-007   2.5717509920345054     
   4.6684797992246896E-007   2.5708983103125931     
   4.6718129990812597E-007   2.5700459113033367     
   4.6751461989378298E-007   2.5691937949130006     
   4.6784793987943994E-007   2.5683419610478793     
   4.6818125986509695E-007   2.5674904096143001     
   4.6851457985075395E-007   2.5666391405186202     
   4.6884789983641096E-007   2.5657881536672305     
   4.6918121982206797E-007   2.5649374489665480     
   4.6951453980772493E-007   2.5640870263230262     
   4.6984785979338194E-007   2.5632368856431453     
   4.7018117977903895E-007   2.5623870268334183     
   4.7051449976469596E-007   2.5615374498003911     
   4.7084781975035296E-007   2.5606881544506361     
   4.7118113973600992E-007   2.5598391406907619     
   4.7151445972166693E-007   2.5589904084274031     
   4.7184777970732394E-007   2.5581419575672282     
   4.7218109969298095E-007   2.5572937880169353     
   4.7251441967863796E-007   2.5564458996832564     
   4.7284773966429497E-007   2.5555982924729497     
   4.7318105964995192E-007   2.5547509662928078     
   4.7351437963560893E-007   2.5539039210496548     
   4.7384769962126594E-007   2.5530571566503411     
   4.7418101960692295E-007   2.5522106730017509     
   4.7451433959257996E-007   2.5513644700108022     
   4.7484765957823691E-007   2.5505185475844390     
   4.7518097956389392E-007   2.5496729056296386     
   4.7551429954955093E-007   2.5488275440534074     
   4.7584761953520794E-007   2.5479824627627878     
   4.7618093952086495E-007   2.5471376616648436     
   4.7651425950652191E-007   2.5462931406666800     
   4.7684757949217891E-007   2.5454488996754248     
   4.7718089947783598E-007   2.5446049385982392     
   4.7751421946349293E-007   2.5437612573423198     
   4.7784753944914989E-007   2.5429178558148862     
   4.7818085943480695E-007   2.5420747339231915     
   4.7851417942046391E-007   2.5412318915745247     
   4.7884749940612097E-007   2.5403893286761985     
   4.7918081939177792E-007   2.5395470451355591     
   4.7951413937743488E-007   2.5387050408599854     
   4.7984745936309194E-007   2.5378633157568826     
   4.8018077934874890E-007   2.5370218697336906     
   4.8051409933440596E-007   2.5361807026978789     
   4.8084741932006292E-007   2.5353398145569455     
   4.8118073930571987E-007   2.5344992052184216     
   4.8151405929137693E-007   2.5336588745898698     
   4.8184737927703389E-007   2.5328188225788804     
   4.8218069926269095E-007   2.5319790490930756     
   4.8251401924834791E-007   2.5311395540401089     
   4.8284733923400486E-007   2.5303003373276640     
   4.8318065921966193E-007   2.5294613988634547     
   4.8351397920531888E-007   2.5286227385552262     
   4.8384729919097594E-007   2.5277843563107538     
   4.8418061917663290E-007   2.5269462520378432     
   4.8451393916228986E-007   2.5261084256443316     
   4.8484725914794692E-007   2.5252708770380861     
   4.8518057913360387E-007   2.5244336061270034     
   4.8551389911926094E-007   2.5235966128190128     
   4.8584721910491789E-007   2.5227598970220710     
   4.8618053909057495E-007   2.5219234586441703     
   4.8651385907623191E-007   2.5210872975933292     
   4.8684717906188887E-007   2.5202514137775971     
   4.8718049904754593E-007   2.5194158071050556     
   4.8751381903320288E-007   2.5185804774838152     
   4.8784713901885995E-007   2.5177454248220190     
   4.8818045900451690E-007   2.5169106490278379     
   4.8851377899017386E-007   2.5160761500094750     
   4.8884709897583092E-007   2.5152419276751621     
   4.8918041896148788E-007   2.5144079819331648     
   4.8951373894714494E-007   2.5135743126917758     
   4.8984705893280189E-007   2.5127409198593185     
   4.9018037891845885E-007   2.5119078033441484     
   4.9051369890411591E-007   2.5110749630546518     
   4.9084701888977287E-007   2.5102423988992415     
   4.9118033887542993E-007   2.5094101107863649     
   4.9151365886108688E-007   2.5085780986244992     
   4.9184697884674384E-007   2.5077463623221496     
   4.9218029883240090E-007   2.5069149017878520     
   4.9251361881805786E-007   2.5060837169301742     
   4.9284693880371492E-007   2.5052528076577150     
   4.9318025878937188E-007   2.5044221738791004     
   4.9351357877502883E-007   2.5035918155029893     
   4.9384689876068589E-007   2.5027617324380707     
   4.9418021874634285E-007   2.5019319245930620     
   4.9451353873199991E-007   2.5011023918767128     
   4.9484685871765687E-007   2.5002731341978017     
   4.9518017870331393E-007   2.4994441514651391     
   4.9551349868897089E-007   2.4986154435875645     
   4.9584681867462784E-007   2.4977870104739450     
   4.9618013866028490E-007   2.4969588520331838     
   4.9651345864594186E-007   2.4961309681742110     
   4.9684677863159892E-007   2.4953033588059865     
   4.9718009861725588E-007   2.4944760238375001     
   4.9751341860291283E-007   2.4936489631777738     
   4.9784673858856990E-007   2.4928221767358574     
   4.9818005857422685E-007   2.4919956644208332     
   4.9851337855988391E-007   2.4911694261418122     
   4.9884669854554087E-007   2.4903434618079348     
   4.9918001853119783E-007   2.4895177713283743     
   4.9951333851685489E-007   2.4886923546123310     
   4.9984665850251184E-007   2.4878672115690379     
   5.0017997848816891E-007   2.4870423421077543     
   5.0051329847382586E-007   2.4862177461377755     
   5.0084661845948282E-007   2.4853934235684223     
   5.0117993844513988E-007   2.4845693743090456     
   5.0151325843079684E-007   2.4837455982690293     
   5.0184657841645390E-007   2.4829220953577829     
   5.0217989840211085E-007   2.4820988654847529     
   5.0251321838776781E-007   2.4812759085594078     
   5.0284653837342487E-007   2.4804532244912503     
   5.0317985835908183E-007   2.4796308131898144     
   5.0351317834473889E-007   2.4788086745646631     
   5.0384649833039585E-007   2.4779868085253840     
   5.0417981831605280E-007   2.4771652149816044     
   5.0451313830170986E-007   2.4763438938429738     
   5.0484645828736682E-007   2.4755228450191740     
   5.0517977827302388E-007   2.4747020684199197     
   5.0551309825868084E-007   2.4738815639549512     
   5.0584641824433790E-007   2.4730613315340393     
   5.0617973822999486E-007   2.4722413710669877     
   5.0651305821565181E-007   2.4714216824636286     
   5.0684637820130887E-007   2.4706022656338225     
   5.0717969818696583E-007   2.4697831204874592     
   5.0751301817262289E-007   2.4689642469344637     
   5.0784633815827985E-007   2.4681456448847858     
   5.0817965814393680E-007   2.4673273142484056     
   5.0851297812959387E-007   2.4665092549353349     
   5.0884629811525082E-007   2.4656914668556160     
   5.0917961810090788E-007   2.4648739499193169     
   5.0951293808656484E-007   2.4640567040365413     
   5.0984625807222180E-007   2.4632397291174146     
   5.1017957805787886E-007   2.4624230250721020     
   5.1051289804353581E-007   2.4616065918107908     
   5.1084621802919288E-007   2.4607904292437013     
   5.1117953801484983E-007   2.4599745372810826     
   5.1151285800050679E-007   2.4591589158332123     
   5.1184617798616385E-007   2.4583435648104039     
   5.1217949797182081E-007   2.4575284841229923     
   5.1251281795747787E-007   2.4567136736813469     
   5.1284613794313482E-007   2.4558991333958646     
   5.1317945792879178E-007   2.4550848631769746     
   5.1351277791444884E-007   2.4542708629351337     
   5.1384609790010580E-007   2.4534571325808305     
   5.1417941788576286E-007   2.4526436720245797     
   5.1451273787141982E-007   2.4518304811769300     
   5.1484605785707677E-007   2.4510175599484567     
   5.1517937784273383E-007   2.4502049082497659     
   5.1551269782839079E-007   2.4493925259914917     
   5.1584601781404785E-007   2.4485804130843003     
   5.1617933779970481E-007   2.4477685694388858     
   5.1651265778536187E-007   2.4469569949659742     
   5.1684597777101882E-007   2.4461456895763192     
   5.1717929775667578E-007   2.4453346531807032     
   5.1751261774233284E-007   2.4445238856899385     
   5.1784593772798980E-007   2.4437133870148711     
   5.1817925771364686E-007   2.4429031570663691     
   5.1851257769930382E-007   2.4420931957553371     
   5.1884589768496077E-007   2.4412835029927065     
   5.1917921767061783E-007   2.4404740786894354     
   5.1951253765627479E-007   2.4396649227565179     
   5.1984585764193185E-007   2.4388560351049722     
   5.2017917762758881E-007   2.4380474156458463     
   5.2051249761324576E-007   2.4372390642902224     
   5.2084581759890283E-007   2.4364309809492060     
   5.2117913758455978E-007   2.4356231655339369     
   5.2151245757021684E-007   2.4348156179555800     
   5.2184577755587380E-007   2.4340083381253339     
   5.2217909754153076E-007   2.4332013259544256     
   5.2251241752718782E-007   2.4323945813541079     
   5.2284573751284477E-007   2.4315881042356704     
   5.2317905749850184E-007   2.4307818945104214     
   5.2351237748415879E-007   2.4299759520897100     
   5.2384569746981575E-007   2.4291702768849084     
   5.2417901745547281E-007   2.4283648688074173     
   5.2451233744112977E-007   2.4275597277686711     
   5.2484565742678683E-007   2.4267548536801300     
   5.2517897741244378E-007   2.4259502464532838     
   5.2551229739810074E-007   2.4251459059996554     
   5.2584561738375780E-007   2.4243418322307915     
   5.2617893736941476E-007   2.4235380250582716     
   5.2651225735507182E-007   2.4227344843937044     
   5.2684557734072878E-007   2.4219312101487267     
   5.2717889732638584E-007   2.4211282022350074     
   5.2751221731204279E-007   2.4203254605642393     
   5.2784553729769975E-007   2.4195229850481494     
   5.2817885728335681E-007   2.4187207755984916     
   5.2851217726901377E-007   2.4179188321270497     
   5.2884549725467083E-007   2.4171171545456374     
   5.2917881724032779E-007   2.4163157427660966     
   5.2951213722598474E-007   2.4155145967002989     
   5.2984545721164180E-007   2.4147137162601453     
   5.3017877719729876E-007   2.4139131013575645     
   5.3051209718295582E-007   2.4131127519045159     
   5.3084541716861278E-007   2.4123126678129903     
   5.3117873715426973E-007   2.4115128489950024     
   5.3151205713992680E-007   2.4107132953626000     
   5.3184537712558375E-007   2.4099140068278584     
   5.3217869711124081E-007   2.4091149833028824     
   5.3251201709689777E-007   2.4083162246998082     
   5.3284533708255473E-007   2.4075177309307962     
   5.3317865706821179E-007   2.4067195019080407     
   5.3351197705386874E-007   2.4059215375437630     
   5.3384529703952581E-007   2.4051238377502133     
   5.3417861702518276E-007   2.4043264024396711     
   5.3451193701083972E-007   2.4035292315244456     
   5.3484525699649678E-007   2.4027323249168742     
   5.3517857698215374E-007   2.4019356825293241     
   5.3551189696781080E-007   2.4011393042741918     
   5.3584521695346775E-007   2.4003431900639014     
   5.3617853693912471E-007   2.3995473398109080     
   5.3651185692478177E-007   2.3987517534276939     
   5.3684517691043873E-007   2.3979564308267722     
   5.3717849689609579E-007   2.3971613719206815     
   5.3751181688175275E-007   2.3963665766219955     
   5.3784513686740981E-007   2.3955720448433104     
   5.3817845685306676E-007   2.3947777764972558     
   5.3851177683872372E-007   2.3939837714964880     
   5.3884509682438078E-007   2.3931900297536930     
   5.3917841681003774E-007   2.3923965511815872     
   5.3951173679569480E-007   2.3916033356929112     
   5.3984505678135175E-007   2.3908103832004430     
   5.4017837676700871E-007   2.3900176936169797     
   5.4051169675266577E-007   2.3892252668553535     
   5.4084501673832273E-007   2.3884331028284236     
   5.4117833672397979E-007   2.3876412014490804     
   5.4151165670963675E-007   2.3868495626302386     
   5.4184497669529370E-007   2.3860581862848451     
   5.4217829668095076E-007   2.3852670723258762     
   5.4251161666660772E-007   2.3844762206663352     
   5.4284493665226478E-007   2.3836856312192554     
   5.4317825663792174E-007   2.3828953038976963     
   5.4351157662357869E-007   2.3821052386147508     
   5.4384489660923576E-007   2.3813154352835353     
   5.4417821659489271E-007   2.3805258938172025     
   5.4451153658054977E-007   2.3797366141289236     
   5.4484485656620673E-007   2.3789475961319080     
   5.4517817655186369E-007   2.3781588397393905     
   5.4551149653752075E-007   2.3773703448646315     
   5.4584481652317770E-007   2.3765821114209253     
   5.4617813650883477E-007   2.3757941393215902     
   5.4651145649449172E-007   2.3750064284799790     
   5.4684477648014868E-007   2.3742189788094663     
   5.4717809646580574E-007   2.3734317902234605     
   5.4751141645146270E-007   2.3726448626353993     
   5.4784473643711976E-007   2.3718581959587435     
   5.4817805642277671E-007   2.3710717901069867     
   5.4851137640843378E-007   2.3702856449936527     
   5.4884469639409073E-007   2.3694997605322907     
   5.4917801637974769E-007   2.3687141366364792     
   5.4951133636540475E-007   2.3679287732198255     
   5.4984465635106171E-007   2.3671436701959676     
   5.5017797633671877E-007   2.3663588274785687     
   5.5051129632237572E-007   2.3655742449813228     
   5.5084461630803268E-007   2.3647899226179536     
   5.5117793629368974E-007   2.3640058603022100     
   5.5151125627934670E-007   2.3632220579478722     
   5.5184457626500376E-007   2.3624385154687473     
   5.5217789625066072E-007   2.3616552327786722     
   5.5251121623631767E-007   2.3608722097915136     
   5.5284453622197473E-007   2.3600894464211626     
   5.5317785620763169E-007   2.3593069425815423     
   5.5351117619328875E-007   2.3585246981866050     
   5.5384449617894571E-007   2.3577427131503281     
   5.5417781616460266E-007   2.3569609873867212     
   5.5451113615025973E-007   2.3561795208098189     
   5.5484445613591668E-007   2.3553983133336844     
   5.5517777612157374E-007   2.3546173648724160     
   5.5551109610723070E-007   2.3538366753401325     
   5.5584441609288766E-007   2.3530562446509826     
   5.5617773607854472E-007   2.3522760727191483     
   5.5651105606420167E-007   2.3514961594588346     
   5.5684437604985874E-007   2.3507165047842782     
   5.5717769603551569E-007   2.3499371086097431     
   5.5751101602117275E-007   2.3491579708495198     
   5.5784433600682971E-007   2.3483790914179323     
   5.5817765599248667E-007   2.3476004702293292     
   5.5851097597814373E-007   2.3468221071980859     
   5.5884429596380068E-007   2.3460440022386111     
   5.5917761594945775E-007   2.3452661552653375     
   5.5951093593511470E-007   2.3444885661927293     
   5.5984425592077166E-007   2.3437112349352769     
   5.6017757590642872E-007   2.3429341614074999     
   5.6051089589208568E-007   2.3421573455239471     
   5.6084421587774274E-007   2.3413807871991930     
   5.6117753586339969E-007   2.3406044863478437     
   5.6151085584905665E-007   2.3398284428845324     
   5.6184417583471371E-007   2.3390526567239176     
   5.6217749582037067E-007   2.3382771277806924     
   5.6251081580602773E-007   2.3375018559695717     
   5.6284413579168469E-007   2.3367268412053033     
   5.6317745577734164E-007   2.3359520834026606     
   5.6351077576299870E-007   2.3351775824764460     
   5.6384409574865566E-007   2.3344033383414908     
   5.6417741573431272E-007   2.3336293509126538     
   5.6451073571996968E-007   2.3328556201048234     
   5.6484405570562663E-007   2.3320821458329126     
   5.6517737569128369E-007   2.3313089280118677     
   5.6551069567694065E-007   2.3305359665566585     
   5.6584401566259771E-007   2.3297632613822863     
   5.6617733564825467E-007   2.3289908124037790     
   5.6651065563391162E-007   2.3282186195361940     
   5.6684397561956869E-007   2.3274466826946143     
   5.6717729560522564E-007   2.3266750017941540     
   5.6751061559088270E-007   2.3259035767499525     
   5.6784393557653966E-007   2.3251324074771813     
   5.6817725556219672E-007   2.3243614938910349     
   5.6851057554785368E-007   2.3235908359067405     
   5.6884389553351063E-007   2.3228204334395510     
   5.6917721551916770E-007   2.3220502864047461     
   5.6951053550482465E-007   2.3212803947176384     
   5.6984385549048171E-007   2.3205107582935640     
   5.7017717547613867E-007   2.3197413770478885     
   5.7051049546179563E-007   2.3189722508960071     
   5.7084381544745269E-007   2.3182033797533390     
   5.7117713543310964E-007   2.3174347635353358     
   5.7151045541876671E-007   2.3166664021574750     
   5.7184377540442366E-007   2.3158982955352641     
   5.7217709539008062E-007   2.3151304435842350     
   5.7251041537573768E-007   2.3143628462199497     
   5.7284373536139464E-007   2.3135955033579996     
   5.7317705534705170E-007   2.3128284149140015     
   5.7351037533270865E-007   2.3120615808036025     
   5.7384369531836561E-007   2.3112950009424762     
   5.7417701530402267E-007   2.3105286752463234     
   5.7451033528967963E-007   2.3097626036308734     
   5.7484365527533669E-007   2.3089967860118850     
   5.7517697526099365E-007   2.3082312223051464     
   5.7551029524665060E-007   2.3074659124264665     
   5.7584361523230766E-007   2.3067008562916906     
   5.7617693521796462E-007   2.3059360538166858     
   5.7651025520362168E-007   2.3051715049173498     
   5.7684357518927864E-007   2.3044072095096086     
   5.7717689517493559E-007   2.3036431675094153     
   5.7751021516059266E-007   2.3028793788327482     
   5.7784353514624961E-007   2.3021158433956210     
   5.7817685513190667E-007   2.3013525611140659     
   5.7851017511756363E-007   2.3005895319041509     
   5.7884349510322069E-007   2.2998267556819640     
   5.7917681508887765E-007   2.2990642323636301     
   5.7951013507453460E-007   2.2983019618652940     
   5.7984345506019167E-007   2.2975399441031308     
   5.8017677504584862E-007   2.2967781789933475     
   5.8051009503150568E-007   2.2960166664521733     
   5.8084341501716264E-007   2.2952554063958659     
   5.8117673500281960E-007   2.2944943987407154     
   5.8151005498847666E-007   2.2937336434030349     
   5.8184337497413361E-007   2.2929731402991647     
   5.8217669495979068E-007   2.2922128893454783     
   5.8251001494544763E-007   2.2914528904583720     
   5.8284333493110459E-007   2.2906931435542703     
   5.8317665491676165E-007   2.2899336485496282     
   5.8350997490241861E-007   2.2891744053609258     
   5.8384329488807567E-007   2.2884154139046720     
   5.8417661487373262E-007   2.2876566740974029     
   5.8450993485938958E-007   2.2868981858556823     
   5.8484325484504664E-007   2.2861399490961025     
   5.8517657483070360E-007   2.2853819637352824     
   5.8550989481636066E-007   2.2846242296898698     
   5.8584321480201762E-007   2.2838667468765381     
   5.8617653478767457E-007   2.2831095152119891     
   5.8650985477333163E-007   2.2823525346129552     
   5.8684317475898859E-007   2.2815958049961904     
   5.8717649474464565E-007   2.2808393262784827     
   5.8750981473030261E-007   2.2800830983766431     
   5.8784313471595956E-007   2.2793271212075119     
   5.8817645470161663E-007   2.2785713946879573     
   5.8850977468727358E-007   2.2778159187348752     
   5.8884309467293064E-007   2.2770606932651880     
   5.8917641465858760E-007   2.2763057181958466     
   5.8950973464424466E-007   2.2755509934438285     
   5.8984305462990162E-007   2.2747965189261383     
   5.9017637461555857E-007   2.2740422945598104     
   5.9050969460121563E-007   2.2732883202619050     
   5.9084301458687259E-007   2.2725345959495096     
   5.9117633457252965E-007   2.2717811215397408     
   5.9150965455818661E-007   2.2710278969497417     
   5.9184297454384356E-007   2.2702749220966809     
   5.9217629452950063E-007   2.2695221968977579     
   5.9250961451515758E-007   2.2687697212701976     
   5.9284293450081464E-007   2.2680174951312533     
   5.9317625448647160E-007   2.2672655183982044     
   5.9350957447212856E-007   2.2665137909883604     
   5.9384289445778562E-007   2.2657623128190547     
   5.9417621444344257E-007   2.2650110838076518     
   5.9450953442909964E-007   2.2642601038715382     
   5.9484285441475659E-007   2.2635093729281328     
   5.9517617440041355E-007   2.2627588908948817     
   5.9550949438607061E-007   2.2620086576892566     
   5.9584281437172757E-007   2.2612586732287565     
   5.9617613435738463E-007   2.2605089374309064     
   5.9650945434304158E-007   2.2597594502132634     
   5.9684277432869854E-007   2.2590102114934090     
   5.9717609431435560E-007   2.2582612211889477     
   5.9750941430001256E-007   2.2575124792175201     
   5.9784273428566962E-007   2.2567639854967871     
   5.9817605427132658E-007   2.2560157399444427     
   5.9850937425698353E-007   2.2552677424782015     
   5.9884269424264059E-007   2.2545199930158106     
   5.9917601422829755E-007   2.2537724914750408     
   5.9950933421395461E-007   2.2530252377736923     
   5.9984265419961157E-007   2.2522782318295955     
   6.0017597418526863E-007   2.2515314735606009     
   6.0050929417092559E-007   2.2507849628845920     
   6.0084261415658254E-007   2.2500386997194761     
   6.0117593414223960E-007   2.2492926839831902     
   6.0150925412789656E-007   2.2485469155936970     
   6.0184257411355362E-007   2.2478013944689876     
   6.0217589409921058E-007   2.2470561205270800     
   6.0250921408486753E-007   2.2463110936860184     
   6.0284253407052460E-007   2.2455663138638742     
   6.0317585405618155E-007   2.2448217809787465     
   6.0350917404183861E-007   2.2440774949487614     
   6.0384249402749557E-007   2.2433334556920745     
   6.0417581401315253E-007   2.2425896631268656     
   6.0450913399880959E-007   2.2418461171713409     
   6.0484245398446654E-007   2.2411028177437364     
   6.0517577397012361E-007   2.2403597647623124     
   6.0550909395578056E-007   2.2396169581453598     
   6.0584241394143752E-007   2.2388743978111938     
   6.0617573392709458E-007   2.2381320836781597     
   6.0650905391275154E-007   2.2373900156646229     
   6.0684237389840860E-007   2.2366481936889864     
   6.0717569388406555E-007   2.2359066176696714     
   6.0750901386972251E-007   2.2351652875251298     
   6.0784233385537957E-007   2.2344242031738384     
   6.0817565384103653E-007   2.2336833645343059     
   6.0850897382669359E-007   2.2329427715250638     
   6.0884229381235055E-007   2.2322024240646718     
   6.0917561379800750E-007   2.2314623220717156     
   6.0950893378366456E-007   2.2307224654648072     
   6.0984225376932152E-007   2.2299828541625910     
   6.1017557375497858E-007   2.2292434880837324     
   6.1050889374063554E-007   2.2285043671469253     
   6.1084221372629260E-007   2.2277654912708913     
   6.1117553371194956E-007   2.2270268603743810     
   6.1150885369760651E-007   2.2262884743761657     
   6.1184217368326357E-007   2.2255503331950508     
   6.1217549366892053E-007   2.2248124367498652     
   6.1250881365457759E-007   2.2240747849594649     
   6.1284213364023455E-007   2.2233373777427303     
   6.1317545362589150E-007   2.2226002150185749     
   6.1350877361154856E-007   2.2218632967059331     
   6.1384209359720552E-007   2.2211266227237680     
   6.1417541358286258E-007   2.2203901929910730     
   6.1450873356851954E-007   2.2196540074268638     
   6.1484205355417649E-007   2.2189180659501853     
   6.1517537353983356E-007   2.2181823684801070     
   6.1550869352549051E-007   2.2174469149357270     
   6.1584201351114757E-007   2.2167117052361713     
   6.1617533349680453E-007   2.2159767393005905     
   6.1650865348246149E-007   2.2152420170481633     
   6.1684197346811855E-007   2.2145075383980957     
   6.1717529345377550E-007   2.2137733032696172     
   6.1750861343943257E-007   2.2130393115819884     
   6.1784193342508952E-007   2.2123055632544935     
   6.1817525341074648E-007   2.2115720582064471     
   6.1850857339640354E-007   2.2108387963571872     
   6.1884189338206050E-007   2.2101057776260786     
   6.1917521336771756E-007   2.2093730019325122     
   6.1950853335337451E-007   2.2086404691959105     
   6.1984185333903147E-007   2.2079081793357171     
   6.2017517332468853E-007   2.2071761322714076     
   6.2050849331034549E-007   2.2064443279224770     
   6.2084181329600255E-007   2.2057127662084546     
   6.2117513328165951E-007   2.2049814470488913     
   6.2150845326731657E-007   2.2042503703633676     
   6.2184177325297352E-007   2.2035195360714894     
   6.2217509323863048E-007   2.2027889440928896     
   6.2250841322428754E-007   2.2020585943472257     
   6.2284173320994450E-007   2.2013284867541851     
   6.2317505319560156E-007   2.2005986212334800     
   6.2350837318125852E-007   2.1998689977048502     
   6.2384169316691547E-007   2.1991396160880616     
   6.2417501315257253E-007   2.1984104763029051     
   6.2450833313822949E-007   2.1976815782692016     
   6.2484165312388655E-007   2.1969529219067945     
   6.2517497310954351E-007   2.1962245071355588     
   6.2550829309520046E-007   2.1954963338753921     
   6.2584161308085753E-007   2.1947684020462179     
   6.2617493306651448E-007   2.1940407115679905     
   6.2650825305217154E-007   2.1933132623606864     
   6.2684157303782850E-007   2.1925860543443116     
   6.2717489302348546E-007   2.1918590874388988     
   6.2750821300914252E-007   2.1911323615645029     
   6.2784153299479947E-007   2.1904058766412104     
   6.2817485298045654E-007   2.1896796325891317     
   6.2850817296611349E-007   2.1889536293284051     
   6.2884149295177045E-007   2.1882278667791937     
   6.2917481293742751E-007   2.1875023448616866     
   6.2950813292308447E-007   2.1867770634961041     
   6.2984145290874153E-007   2.1860520226026861     
   6.3017477289439848E-007   2.1853272221017033     
   6.3050809288005555E-007   2.1846026619134533     
   6.3084141286571250E-007   2.1838783419582581     
   6.3117473285136946E-007   2.1831542621564646     
   6.3150805283702652E-007   2.1824304224284510     
   6.3184137282268348E-007   2.1817068226946192     
   6.3217469280834054E-007   2.1809834628753939     
   6.3250801279399749E-007   2.1802603428912337     
   6.3284133277965445E-007   2.1795374626626178     
   6.3317465276531151E-007   2.1788148221100556     
   6.3350797275096847E-007   2.1780924211540764     
   6.3384129273662553E-007   2.1773702597152438     
   6.3417461272228249E-007   2.1766483377141435     
   6.3450793270793944E-007   2.1759266550713883     
   6.3484125269359650E-007   2.1752052117076159     
   6.3517457267925346E-007   2.1744840075434935     
   6.3550789266491052E-007   2.1737630424997119     
   6.3584121265056748E-007   2.1730423164969870     
   6.3617453263622443E-007   2.1723218294560689     
   6.3650785262188150E-007   2.1716015812977232     
   6.3684117260753845E-007   2.1708815719427466     
   6.3717449259319551E-007   2.1701618013119646     
   6.3750781257885247E-007   2.1694422693262259     
   6.3784113256450943E-007   2.1687229759064048     
   6.3817445255016649E-007   2.1680039209734026     
   6.3850777253582344E-007   2.1672851044481507     
   6.3884109252148050E-007   2.1665665262515987     
   6.3917441250713746E-007   2.1658481863047307     
   6.3950773249279442E-007   2.1651300845285526     
   6.3984105247845148E-007   2.1644122208440959     
   6.4017437246410843E-007   2.1636945951724211     
   6.4050769244976550E-007   2.1629772074346119     
   6.4084101243542245E-007   2.1622600575517814     
   6.4117433242107951E-007   2.1615431454450649     
   6.4150765240673647E-007   2.1608264710356289     
   6.4184097239239343E-007   2.1601100342446604     
   6.4217429237805049E-007   2.1593938349933768     
   6.4250761236370744E-007   2.1586778732030196     
   6.4284093234936451E-007   2.1579621487948581     
   6.4317425233502146E-007   2.1572466616901855     
   6.4350757232067842E-007   2.1565314118103216     
   6.4384089230633548E-007   2.1558163990766124     
   6.4417421229199244E-007   2.1551016234104332     
   6.4450753227764950E-007   2.1543870847331807     
   6.4484085226330645E-007   2.1536727829662810     
   6.4517417224896341E-007   2.1529587180311807     
   6.4550749223462047E-007   2.1522448898493609     
   6.4584081222027743E-007   2.1515312983423236     
   6.4617413220593449E-007   2.1508179434315959     
   6.4650745219159145E-007   2.1501048250387336     
   6.4684077217724840E-007   2.1493919430853179     
   6.4717409216290546E-007   2.1486792974929552     
   6.4750741214856242E-007   2.1479668881832787     
   6.4784073213421948E-007   2.1472547150779455     
   6.4817405211987644E-007   2.1465427780986435     
   6.4850737210553339E-007   2.1458310771670810     
   6.4884069209119046E-007   2.1451196122049954     
   6.4917401207684741E-007   2.1444083831341487     
   6.4950733206250447E-007   2.1436973898763312     
   6.4984065204816143E-007   2.1429866323533560     
   6.5017397203381839E-007   2.1422761104870651     
   6.5050729201947545E-007   2.1415658241993212     
   6.5084061200513240E-007   2.1408557734120213     
   6.5117393199078947E-007   2.1401459580470794     
   6.5150725197644642E-007   2.1394363780264438     
   6.5184057196210348E-007   2.1387270332720800     
   6.5217389194776044E-007   2.1380179237059873     
   6.5250721193341740E-007   2.1373090492501849     
   6.5284053191907446E-007   2.1366004098267224     
   6.5317385190473141E-007   2.1358920053576709     
   6.5350717189038848E-007   2.1351838357651314     
   6.5384049187604543E-007   2.1344759009712297     
   6.5417381186170239E-007   2.1337682008981149     
   6.5450713184735945E-007   2.1330607354679629     
   6.5484045183301641E-007   2.1323535046029782     
   6.5517377181867347E-007   2.1316465082253875     
   6.5550709180433042E-007   2.1309397462574453     
   6.5584041178998738E-007   2.1302332186214334     
   6.5617373177564444E-007   2.1295269252396540     
   6.5650705176130140E-007   2.1288208660344417     
   6.5684037174695846E-007   2.1281150409281500     
   6.5717369173261542E-007   2.1274094498431646     
   6.5750701171827237E-007   2.1267040927018943     
   6.5784033170392943E-007   2.1259989694267718     
   6.5817365168958639E-007   2.1252940799402578     
   6.5850697167524345E-007   2.1245894241648391     
   6.5884029166090041E-007   2.1238850020230231     
   6.5917361164655736E-007   2.1231808134373518     
   6.5950693163221443E-007   2.1224768583303857     
   6.5984025161787138E-007   2.1217731366247139     
   6.6017357160352844E-007   2.1210696482429494     
   6.6050689158918540E-007   2.1203663931077341     
   6.6084021157484236E-007   2.1196633711417308     
   6.6117353156049942E-007   2.1189605822676327     
   6.6150685154615637E-007   2.1182580264081556     
   6.6184017153181344E-007   2.1175557034860422     
   6.6217349151747039E-007   2.1168536134240599     
   6.6250681150312745E-007   2.1161517561450034     
   6.6284013148878441E-007   2.1154501315716918     
   6.6317345147444137E-007   2.1147487396269682     
   6.6350677146009843E-007   2.1140475802337044     
   6.6384009144575538E-007   2.1133466533147964     
   6.6417341143141244E-007   2.1126459587931645     
   6.6450673141706940E-007   2.1119454965917557     
   6.6484005140272636E-007   2.1112452666335457     
   6.6517337138838342E-007   2.1105452688415283     
   6.6550669137404037E-007   2.1098455031387302     
   6.6584001135969744E-007   2.1091459694481989     
   6.6617333134535439E-007   2.1084466676930105     
   6.6650665133101135E-007   2.1077475977962634     
   6.6683997131666841E-007   2.1070487596810841     
   6.6717329130232537E-007   2.1063501532706259     
   6.6750661128798243E-007   2.1056517784880615     
   6.6783993127363938E-007   2.1049536352565967     
   6.6817325125929634E-007   2.1042557234994557     
   6.6850657124495340E-007   2.1035580431398935     
   6.6883989123061036E-007   2.1028605941011906     
   6.6917321121626742E-007   2.1021633763066463     
   6.6950653120192438E-007   2.1014663896795946     
   6.6983985118758133E-007   2.1007696341433846     
   6.7017317117323839E-007   2.1000731096214040     
   6.7050649115889535E-007   2.0993768160370525     
   6.7083981114455241E-007   2.0986807533137641     
   6.7117313113020937E-007   2.0979849213749930     
   6.7150645111586632E-007   2.0972893201442209     
   6.7183977110152339E-007   2.0965939495449586     
   6.7217309108718034E-007   2.0958988095007345     
   6.7250641107283740E-007   2.0952038999351084     
   6.7283973105849436E-007   2.0945092207716631     
   6.7317305104415142E-007   2.0938147719340066     
   6.7350637102980838E-007   2.0931205533457744     
   6.7383969101546533E-007   2.0924265649306237     
   6.7417301100112240E-007   2.0917328066122396     
   6.7450633098677935E-007   2.0910392783143319     
   6.7483965097243641E-007   2.0903459799606372     
   6.7517297095809337E-007   2.0896529114749147     
   6.7550629094375033E-007   2.0889600727809481     
   6.7583961092940739E-007   2.0882674638025516     
   6.7617293091506434E-007   2.0875750844635599     
   6.7650625090072141E-007   2.0868829346878339     
   6.7683957088637836E-007   2.0861910143992612     
   6.7717289087203532E-007   2.0854993235217534     
   6.7750621085769238E-007   2.0848078619792472     
   6.7783953084334934E-007   2.0841166296957052     
   6.7817285082900640E-007   2.0834256265951154     
   6.7850617081466335E-007   2.0827348526014902     
   6.7883949080032031E-007   2.0820443076388684     
   6.7917281078597737E-007   2.0813539916313117     
   6.7950613077163433E-007   2.0806639045029094     
   6.7983945075729139E-007   2.0799740461777745     
   6.8017277074294835E-007   2.0792844165800468     
   6.8050609072860530E-007   2.0785950156338879     
   6.8083941071426236E-007   2.0779058432634878     
   6.8117273069991932E-007   2.0772168993930622     
   6.8150605068557638E-007   2.0765281839468477     
   6.8183937067123334E-007   2.0758396968491106     
   6.8217269065689029E-007   2.0751514380241396     
   6.8250601064254736E-007   2.0744634073962493     
   6.8283933062820431E-007   2.0737756048897791     
   6.8317265061386137E-007   2.0730880304290937     
   6.8350597059951833E-007   2.0724006839385845     
   6.8383929058517539E-007   2.0717135653426642     
   6.8417261057083235E-007   2.0710266745657742     
   6.8450593055648930E-007   2.0703400115323762     
   6.8483925054214637E-007   2.0696535761669668     
   6.8517257052780332E-007   2.0689673683940542     
   6.8550589051346038E-007   2.0682813881381832     
   6.8583921049911734E-007   2.0675956353239169     
   6.8617253048477430E-007   2.0669101098758458     
   6.8650585047043136E-007   2.0662248117185840     
   6.8683917045608831E-007   2.0655397407767730     
   6.8717249044174538E-007   2.0648548969750773     
   6.8750581042740233E-007   2.0641702802381885     
   6.8783913041305929E-007   2.0634858904908202     
   6.8817245039871635E-007   2.0628017276577113     
   6.8850577038437331E-007   2.0621177916636282     
   6.8883909037003037E-007   2.0614340824333617     
   6.8917241035568732E-007   2.0607505998917235     
   6.8950573034134428E-007   2.0600673439635577     
   6.8983905032700134E-007   2.0593843145737250     
   6.9017237031265830E-007   2.0587015116471186     
   6.9050569029831536E-007   2.0580189351086497     
   6.9083901028397231E-007   2.0573365848832608     
   6.9117233026962927E-007   2.0566544608959134     
   6.9150565025528633E-007   2.0559725630715984     
   6.9183897024094329E-007   2.0552908913353285     
   6.9217229022660035E-007   2.0546094456121442     
   6.9250561021225731E-007   2.0539282258271090     
   6.9283893019791426E-007   2.0532472319053103     
   6.9317225018357132E-007   2.0525664637718619     
   6.9350557016922828E-007   2.0518859213519032     
   6.9383889015488534E-007   2.0512056045705962     
   6.9417221014054230E-007   2.0505255133531293     
   6.9450553012619936E-007   2.0498456476247147     
   6.9483885011185632E-007   2.0491660073105904     
   6.9517217009751327E-007   2.0484865923360198     
   6.9550549008317033E-007   2.0478074026262867     
   6.9583881006882729E-007   2.0471284381067072     
   6.9617213005448435E-007   2.0464496987026131     
   6.9650545004014131E-007   2.0457711843393698     
   6.9683877002579826E-007   2.0450928949423632     
   6.9717209001145533E-007   2.0444148304370016     
   6.9750540999711228E-007   2.0437369907487222     
   6.9783872998276934E-007   2.0430593758029842     
   6.9817204996842630E-007   2.0423819855252749     
   6.9850536995408326E-007   2.0417048198411023     
   6.9883868993974032E-007   2.0410278786760001     
   6.9917200992539727E-007   2.0403511619555301     
   6.9950532991105434E-007   2.0396746696052723     
   6.9983864989671129E-007   2.0389984015508391     
   7.0017196988236825E-007   2.0383223577178606     
   7.0050528986802531E-007   2.0376465380319964     
   7.0083860985368227E-007   2.0369709424189284     
   7.0117192983933933E-007   2.0362955708043646     
   7.0150524982499628E-007   2.0356204231140334     
   7.0183856981065324E-007   2.0349454992736948     
   7.0217188979631030E-007   2.0342707992091293     
   7.0250520978196726E-007   2.0335963228461411     
   7.0283852976762432E-007   2.0329220701105593     
   7.0317184975328128E-007   2.0322480409282417     
   7.0350516973893834E-007   2.0315742352250652     
   7.0383848972459529E-007   2.0309006529269360     
   7.0417180971025225E-007   2.0302272939597810     
   7.0450512969590931E-007   2.0295541582495518     
   7.0483844968156627E-007   2.0288812457222298     
   7.0517176966722333E-007   2.0282085563038135     
   7.0550508965288029E-007   2.0275360899203316     
   7.0583840963853724E-007   2.0268638464978350     
   7.0617172962419430E-007   2.0261918259623988     
   7.0650504960985126E-007   2.0255200282401238     
   7.0683836959550832E-007   2.0248484532571345     
   7.0717168958116528E-007   2.0241771009395797     
   7.0750500956682223E-007   2.0235059712136350     
   7.0783832955247930E-007   2.0228350640054944     
   7.0817164953813625E-007   2.0221643792413850     
   7.0850496952379331E-007   2.0214939168475521     
   7.0883828950945027E-007   2.0208236767502665     
   7.0917160949510723E-007   2.0201536588758255     
   7.0950492948076429E-007   2.0194838631505494     
   7.0983824946642124E-007   2.0188142895007823     
   7.1017156945207831E-007   2.0181449378528935     
   7.1050488943773526E-007   2.0174758081332773     
   7.1083820942339222E-007   2.0168069002683531     
   7.1117152940904928E-007   2.0161382141845610     
   7.1150484939470624E-007   2.0154697498083678     
   7.1183816938036330E-007   2.0148015070662666     
   7.1217148936602025E-007   2.0141334858847721     
   7.1250480935167721E-007   2.0134656861904250     
   7.1283812933733427E-007   2.0127981079097896     
   7.1317144932299123E-007   2.0121307509694528     
   7.1350476930864829E-007   2.0114636152960301     
   7.1383808929430524E-007   2.0107967008161571     
   7.1417140927996231E-007   2.0101300074564956     
   7.1450472926561926E-007   2.0094635351437335     
   7.1483804925127622E-007   2.0087972838045802     
   7.1517136923693328E-007   2.0081312533657703     
   7.1550468922259024E-007   2.0074654437540604     
   7.1583800920824730E-007   2.0067998548962378     
   7.1617132919390425E-007   2.0061344867191071     
   7.1650464917956121E-007   2.0054693391495011     
   7.1683796916521827E-007   2.0048044121142747     
   7.1717128915087523E-007   2.0041397055403096     
   7.1750460913653229E-007   2.0034752193545100     
   7.1783792912218925E-007   2.0028109534838054     
   7.1817124910784620E-007   2.0021469078551482     
   7.1850456909350326E-007   2.0014830823955134     
   7.1883788907916022E-007   2.0008194770319045     
   7.1917120906481728E-007   2.0001560916913474     
   7.1950452905047424E-007   1.9994929263008911     
   7.1983784903613119E-007   1.9988299807876104     
   7.2017116902178826E-007   1.9981672550786009     
   7.2050448900744521E-007   1.9975047491009890     
   7.2083780899310227E-007   1.9968424627819188     
   7.2117112897875923E-007   1.9961803960485613     
   7.2150444896441619E-007   1.9955185488281113     
   7.2183776895007325E-007   1.9948569210477871     
   7.2217108893573020E-007   1.9941955126348327     
   7.2250440892138727E-007   1.9935343235165153     
   7.2283772890704422E-007   1.9928733536201260     
   7.2317104889270118E-007   1.9922126028729803     
   7.2350436887835824E-007   1.9915520712024162     
   7.2383768886401520E-007   1.9908917585358001     
   7.2417100884967226E-007   1.9902316648005181     
   7.2450432883532921E-007   1.9895717899239815     
   7.2483764882098628E-007   1.9889121338336275     
   7.2517096880664323E-007   1.9882526964569145     
   7.2550428879230019E-007   1.9875934777213276     
   7.2583760877795725E-007   1.9869344775543745     
   7.2617092876361421E-007   1.9862756958835868     
   7.2650424874927127E-007   1.9856171326365215     
   7.2683756873492822E-007   1.9849587877407573     
   7.2717088872058518E-007   1.9843006611238987     
   7.2750420870624224E-007   1.9836427527135743     
   7.2783752869189920E-007   1.9829850624374370     
   7.2817084867755626E-007   1.9823275902231614     
   7.2850416866321322E-007   1.9816703359984484     
   7.2883748864887017E-007   1.9810132996910204     
   7.2917080863452723E-007   1.9803564812286274     
   7.2950412862018419E-007   1.9796998805390402     
   7.2983744860584125E-007   1.9790434975500555     
   7.3017076859149821E-007   1.9783873321894925     
   7.3050408857715516E-007   1.9777313843851947     
   7.3083740856281223E-007   1.9770756540650309     
   7.3117072854846918E-007   1.9764201411568907     
   7.3150404853412624E-007   1.9757648455886927     
   7.3183736851978320E-007   1.9751097672883737     
   7.3217068850544016E-007   1.9744549061838974     
   7.3250400849109722E-007   1.9738002622032516     
   7.3283732847675417E-007   1.9731458352744469     
   7.3317064846241124E-007   1.9724916253255187     
   7.3350396844806819E-007   1.9718376322845261     
   7.3383728843372515E-007   1.9711838560795512     
   7.3417060841938221E-007   1.9705302966386997     
   7.3450392840503917E-007   1.9698769538901031     
   7.3483724839069623E-007   1.9692238277619145     
   7.3517056837635318E-007   1.9685709181823137     
   7.3550388836201025E-007   1.9679182250795009     
   7.3583720834766720E-007   1.9672657483817015     
   7.3617052833332416E-007   1.9666134880171660     
   7.3650384831898122E-007   1.9659614439141666     
   7.3683716830463818E-007   1.9653096160010020     
   7.3717048829029524E-007   1.9646580042059898     
   7.3750380827595219E-007   1.9640066084574774     
   7.3783712826160915E-007   1.9633554286838322     
   7.3817044824726621E-007   1.9627044648134460     
   7.3850376823292317E-007   1.9620537167747343     
   7.3883708821858023E-007   1.9614031844961364     
   7.3917040820423718E-007   1.9607528679061166     
   7.3950372818989414E-007   1.9601027669331617     
   7.3983704817555120E-007   1.9594528815057806     
   7.4017036816120816E-007   1.9588032115525094     
   7.4050368814686522E-007   1.9581537570019045     
   7.4083700813252218E-007   1.9575045177825505     
   7.4117032811817913E-007   1.9568554938230502     
   7.4150364810383619E-007   1.9562066850520332     
   7.4183696808949315E-007   1.9555580913981534     
   7.4217028807515021E-007   1.9549097127900847     
   7.4250360806080717E-007   1.9542615491565301     
   7.4283692804646412E-007   1.9536136004262128     
   7.4317024803212119E-007   1.9529658665278768     
   7.4350356801777814E-007   1.9523183473902972     
   7.4383688800343520E-007   1.9516710429422668     
   7.4417020798909216E-007   1.9510239531126030     
   7.4450352797474912E-007   1.9503770778301490     
   7.4483684796040618E-007   1.9497304170237697     
   7.4517016794606313E-007   1.9490839706223533     
   7.4550348793172020E-007   1.9484377385548128     
   7.4583680791737715E-007   1.9477917207500854     
   7.4617012790303421E-007   1.9471459171371277     
   7.4650344788869117E-007   1.9465003276449266     
   7.4683676787434813E-007   1.9458549522024868     
   7.4717008786000519E-007   1.9452097907388386     
   7.4750340784566214E-007   1.9445648431830367     
   7.4783672783131921E-007   1.9439201094641576     
   7.4817004781697616E-007   1.9432755895113023     
   7.4850336780263312E-007   1.9426312832535957     
   7.4883668778829018E-007   1.9419871906201853     
   7.4917000777394714E-007   1.9413433115402414     
   7.4950332775960420E-007   1.9406996459429613     
   7.4983664774526115E-007   1.9400561937575613     
   7.5016996773091811E-007   1.9394129549132839     
   7.5050328771657517E-007   1.9387699293393941     
   7.5083660770223213E-007   1.9381271169651804     
   7.5116992768788919E-007   1.9374845177199562     
   7.5150324767354615E-007   1.9368421315330555     
   7.5183656765920310E-007   1.9361999583338381     
   7.5216988764486016E-007   1.9355579980516855     
   7.5250320763051712E-007   1.9349162506160060     
   7.5283652761617418E-007   1.9342747159562252     
   7.5316984760183114E-007   1.9336333940017987     
   7.5350316758748809E-007   1.9329922846822014     
   7.5383648757314516E-007   1.9323513879269334     
   7.5416980755880211E-007   1.9317107036655168     
   7.5450312754445917E-007   1.9310702318274970     
   7.5483644753011613E-007   1.9304299723424452     
   7.5516976751577309E-007   1.9297899251399533     
   7.5550308750143015E-007   1.9291500901496377     
   7.5583640748708710E-007   1.9285104673011380     
   7.5616972747274417E-007   1.9278710565241168     
   7.5650304745840112E-007   1.9272318577482614     
   7.5683636744405818E-007   1.9265928709032798     
   7.5716968742971514E-007   1.9259540959189057     
   7.5750300741537210E-007   1.9253155327248943     
   7.5783632740102916E-007   1.9246771812510266     
   7.5816964738668611E-007   1.9240390414271045     
   7.5850296737234318E-007   1.9234011131829536     
   7.5883628735800013E-007   1.9227633964484230     
   7.5916960734365709E-007   1.9221258911533852     
   7.5950292732931415E-007   1.9214885972277373     
   7.5983624731497111E-007   1.9208515146013971     
   7.6016956730062817E-007   1.9202146432043072     
   7.6050288728628512E-007   1.9195779829664312     
   7.6083620727194208E-007   1.9189415338177622     
   7.6116952725759914E-007   1.9183052956883078     
   7.6150284724325610E-007   1.9176692685081045     
   7.6183616722891316E-007   1.9170334522072119     
   7.6216948721457012E-007   1.9163978467157081     
   7.6250280720022707E-007   1.9157624519637011     
   7.6283612718588413E-007   1.9151272678813180     
   7.6316944717154109E-007   1.9144922943987088     
   7.6350276715719815E-007   1.9138575314460482     
   7.6383608714285511E-007   1.9132229789535347     
   7.6416940712851206E-007   1.9125886368513862     
   7.6450272711416912E-007   1.9119545050698481     
   7.6483604709982608E-007   1.9113205835391858     
   7.6516936708548314E-007   1.9106868721896912     
   7.6550268707114010E-007   1.9100533709516763     
   7.6583600705679716E-007   1.9094200797554757     
   7.6616932704245412E-007   1.9087869985314501     
   7.6650264702811107E-007   1.9081541272099816     
   7.6683596701376813E-007   1.9075214657214756     
   7.6716928699942509E-007   1.9068890139963599     
   7.6750260698508215E-007   1.9062567719650858     
   7.6783592697073911E-007   1.9056247395581292     
   7.6816924695639606E-007   1.9049929167059865     
   7.6850256694205313E-007   1.9043613033391784     
   7.6883588692771008E-007   1.9037298993882488     
   7.6916920691336714E-007   1.9030987047837640     
   7.6950252689902410E-007   1.9024677194563151     
   7.6983584688468106E-007   1.9018369433365130     
   7.7016916687033812E-007   1.9012063763549940     
   7.7050248685599507E-007   1.9005760184424176     
   7.7083580684165214E-007   1.8999458695294646     
   7.7116912682730909E-007   1.8993159295468403     
   7.7150244681296605E-007   1.8986861984252721     
   7.7183576679862311E-007   1.8980566760955100     
   7.7216908678428007E-007   1.8974273624883287     
   7.7250240676993713E-007   1.8967982575345235     
   7.7283572675559408E-007   1.8961693611649157     
   7.7316904674125104E-007   1.8955406733103468     
   7.7350236672690810E-007   1.8949121939016813     
   7.7383568671256506E-007   1.8942839228698087     
   7.7416900669822212E-007   1.8936558601456397     
   7.7450232668387908E-007   1.8930280056601088     
   7.7483564666953603E-007   1.8924003593441723     
   7.7516896665519309E-007   1.8917729211288103     
   7.7550228664085005E-007   1.8911456909450266     
   7.7583560662650711E-007   1.8905186687238447     
   7.7616892661216407E-007   1.8898918543963159     
   7.7650224659782113E-007   1.8892652478935086     
   7.7683556658347809E-007   1.8886388491465200     
   7.7716888656913504E-007   1.8880126580864649     
   7.7750220655479210E-007   1.8873866746444850     
   7.7783552654044906E-007   1.8867608987517408     
   7.7816884652610612E-007   1.8861353303394199     
   7.7850216651176308E-007   1.8855099693387307     
   7.7883548649742003E-007   1.8848848156809033     
   7.7916880648307710E-007   1.8842598692971917     
   7.7950212646873405E-007   1.8836351301188734     
   7.7983544645439111E-007   1.8830105980772482     
   7.8016876644004807E-007   1.8823862731036380     
   7.8050208642570503E-007   1.8817621551293875     
   7.8083540641136209E-007   1.8811382440858651     
   7.8116872639701904E-007   1.8805145399044614     
   7.8150204638267611E-007   1.8798910425165902     
   7.8183536636833306E-007   1.8792677518536860     
   7.8216868635399002E-007   1.8786446678472106     
   7.8250200633964708E-007   1.8780217904286427     
   7.8283532632530404E-007   1.8773991195294892     
   7.8316864631096110E-007   1.8767766550812748     
   7.8350196629661805E-007   1.8761543970155496     
   7.8383528628227501E-007   1.8755323452638881     
   7.8416860626793207E-007   1.8749104997578827     
   7.8450192625358903E-007   1.8742888604291530     
   7.8483524623924609E-007   1.8736674272093388     
   7.8516856622490305E-007   1.8730462000301029     
   7.8550188621056000E-007   1.8724251788231321     
   7.8583520619621706E-007   1.8718043635201338     
   7.8616852618187402E-007   1.8711837540528398     
   7.8650184616753108E-007   1.8705633503530035     
   7.8683516615318804E-007   1.8699431523524013     
   7.8716848613884510E-007   1.8693231599828319     
   7.8750180612450206E-007   1.8687033731761180     
   7.8783512611015901E-007   1.8680837918641018     
   7.8816844609581607E-007   1.8674644159786515     
   7.8850176608147303E-007   1.8668452454516573     
   7.8883508606713009E-007   1.8662262802150287     
   7.8916840605278705E-007   1.8656075202007021     
   7.8950172603844400E-007   1.8649889653406337     
   7.8983504602410106E-007   1.8643706155668036     
   7.9016836600975802E-007   1.8637524708112143     
   7.9050168599541508E-007   1.8631345310058907     
   7.9083500598107204E-007   1.8625167960828786     
   7.9116832596672899E-007   1.8618992659742484     
   7.9150164595238606E-007   1.8612819406120928     
   7.9183496593804301E-007   1.8606648199285272     
   7.9216828592370007E-007   1.8600479038556883     
   7.9250160590935703E-007   1.8594311923257367     
   7.9283492589501399E-007   1.8588146852708536     
   7.9316824588067105E-007   1.8581983826232440     
   7.9350156586632800E-007   1.8575822843151364     
   7.9383488585198507E-007   1.8569663902787796     
   7.9416820583764202E-007   1.8563507004464461     
   7.9450152582329898E-007   1.8557352147504309     
   7.9483484580895604E-007   1.8551199331230499     
   7.9516816579461300E-007   1.8545048554966446     
   7.9550148578027006E-007   1.8538899818035748     
   7.9583480576592701E-007   1.8532753119762280     
   7.9616812575158397E-007   1.8526608459470084     
   7.9650144573724103E-007   1.8520465836483460     
   7.9683476572289799E-007   1.8514325250126933     
   7.9716808570855505E-007   1.8508186699725231     
   7.9750140569421201E-007   1.8502050184603325     
   7.9783472567986907E-007   1.8495915704086414     
   7.9816804566552602E-007   1.8489783257499892     
   7.9850136565118298E-007   1.8483652844169405     
   7.9883468563684004E-007   1.8477524463420818     
   7.9916800562249700E-007   1.8471398114580198     
   7.9950132560815406E-007   1.8465273796973871     
   7.9983464559381102E-007   1.8459151509928349     
   8.0016796557946797E-007   1.8453031252770389     
   8.0050128556512503E-007   1.8446913024826981     
   8.0083460555078199E-007   1.8440796825425319     
   8.0116792553643905E-007   1.8434682653892804     
   8.0150124552209601E-007   1.8428570509557114     
   8.0183456550775296E-007   1.8422460391746098     
   8.0216788549341003E-007   1.8416352299787844     
   8.0250120547906698E-007   1.8410246233010690     
   8.0283452546472404E-007   1.8404142190743147     
   8.0316784545038100E-007   1.8398040172313990     
   8.0350116543603796E-007   1.8391940177052193     
   8.0383448542169502E-007   1.8385842204286962     
   8.0416780540735197E-007   1.8379746253347726     
   8.0450112539300904E-007   1.8373652323564134     
   8.0483444537866599E-007   1.8367560414266064     
   8.0516776536432295E-007   1.8361470524783594     
   8.0550108534998001E-007   1.8355382654447054     
   8.0583440533563697E-007   1.8349296802586972     
   8.0616772532129403E-007   1.8343212968534111     
   8.0650104530695098E-007   1.8337131151619468     
   8.0683436529260794E-007   1.8331051351174221     
   8.0716768527826500E-007   1.8324973566529810     
   8.0750100526392196E-007   1.8318897797017886     
   8.0783432524957902E-007   1.8312824041970299     
   8.0816764523523598E-007   1.8306752300719160     
   8.0850096522089304E-007   1.8300682572596758     
   8.0883428520654999E-007   1.8294614856935651     
   8.0916760519220695E-007   1.8288549153068581     
   8.0950092517786401E-007   1.8282485460328521     
   8.0983424516352097E-007   1.8276423778048669     
   8.1016756514917803E-007   1.8270364105562447     
   8.1050088513483499E-007   1.8264306442203495     
   8.1083420512049194E-007   1.8258250787305661     
   8.1116752510614900E-007   1.8252197140203041     
   8.1150084509180596E-007   1.8246145500229920     
   8.1183416507746302E-007   1.8240095866720838     
   8.1216748506311998E-007   1.8234048239010523     
   8.1250080504877693E-007   1.8228002616433940     
   8.1283412503443399E-007   1.8221958998326275     
   8.1316744502009095E-007   1.8215917384022942     
   8.1350076500574801E-007   1.8209877772859555     
   8.1383408499140497E-007   1.8203840164171949     
   8.1416740497706192E-007   1.8197804557296215     
   8.1450072496271899E-007   1.8191770951568615     
   8.1483404494837594E-007   1.8185739346325673     
   8.1516736493403300E-007   1.8179709740904089     
   8.1550068491968996E-007   1.8173682134640841     
   8.1583400490534692E-007   1.8167656526873064     
   8.1616732489100398E-007   1.8161632916938151     
   8.1650064487666093E-007   1.8155611304173724     
   8.1683396486231800E-007   1.8149591687917581     
   8.1716728484797495E-007   1.8143574067507784     
   8.1750060483363191E-007   1.8137558442282586     
   8.1783392481928897E-007   1.8131544811580473     
   8.1816724480494593E-007   1.8125533174740154     
   8.1850056479060299E-007   1.8119523531100534     
   8.1883388477625994E-007   1.8113515880000768     
   8.1916720476191701E-007   1.8107510220780207     
   8.1950052474757396E-007   1.8101506552778428     
   8.1983384473323092E-007   1.8095504875335240     
   8.2016716471888798E-007   1.8089505187790647     
   8.2050048470454494E-007   1.8083507489484896     
   8.2083380469020200E-007   1.8077511779758422     
   8.2116712467585895E-007   1.8071518057951910     
   8.2150044466151591E-007   1.8065526323406254     
   8.2183376464717297E-007   1.8059536575462563     
   8.2216708463282993E-007   1.8053548813462157     
   8.2250040461848699E-007   1.8047563036746577     
   8.2283372460414395E-007   1.8041579244657617     
   8.2316704458980090E-007   1.8035597436537227     
   8.2350036457545796E-007   1.8029617611727626     
   8.2383368456111492E-007   1.8023639769571234     
   8.2416700454677198E-007   1.8017663909410673     
   8.2450032453242894E-007   1.8011690030588809     
   8.2483364451808589E-007   1.8005718132448727     
   8.2516696450374296E-007   1.7999748214333697     
   8.2550028448939991E-007   1.7993780275587246     
   8.2583360447505697E-007   1.7987814315553077     
   8.2616692446071393E-007   1.7981850333575158     
   8.2650024444637089E-007   1.7975888328997638     
   8.2683356443202795E-007   1.7969928301164895     
   8.2716688441768490E-007   1.7963970249421537     
   8.2750020440334197E-007   1.7958014173112355     
   8.2783352438899892E-007   1.7952060071582405     
   8.2816684437465588E-007   1.7946107944176921     
   8.2850016436031294E-007   1.7940157790241367     
   8.2883348434596990E-007   1.7934209609121430     
   8.2916680433162696E-007   1.7928263400163007     
   8.2950012431728391E-007   1.7922319162712226     
   8.2983344430294098E-007   1.7916376896115400     
   8.3016676428859793E-007   1.7910436599719086     
   8.3050008427425489E-007   1.7904498272870062     
   8.3083340425991195E-007   1.7898561914915287     
   8.3116672424556891E-007   1.7892627525201970     
   8.3150004423122597E-007   1.7886695103077541     
   8.3183336421688292E-007   1.7880764647889622     
   8.3216668420253988E-007   1.7874836158986054     
   8.3250000418819694E-007   1.7868909635714898     
   8.3283332417385390E-007   1.7862985077424454     
   8.3316664415951096E-007   1.7857062483463215     
   8.3349996414516792E-007   1.7851141853179884     
   8.3383328413082487E-007   1.7845223185923389     
   8.3416660411648193E-007   1.7839306481042885     
   8.3449992410213889E-007   1.7833391737887720     
   8.3483324408779595E-007   1.7827478955807481     
   8.3516656407345291E-007   1.7821568134151953     
   8.3549988405910986E-007   1.7815659272271147     
   8.3583320404476693E-007   1.7809752369515282     
   8.3616652403042388E-007   1.7803847425234800     
   8.3649984401608094E-007   1.7797944438780355     
   8.3683316400173790E-007   1.7792043409502811     
   8.3716648398739486E-007   1.7786144336753253     
   8.3749980397305192E-007   1.7780247219882988     
   8.3783312395870887E-007   1.7774352058243523     
   8.3816644394436593E-007   1.7768458851186590     
   8.3849976393002289E-007   1.7762567598064132     
   8.3883308391567995E-007   1.7756678298228303     
   8.3916640390133691E-007   1.7750790951031494     
   8.3949972388699386E-007   1.7744905555826276     
   8.3983304387265093E-007   1.7739022111965463     
   8.4016636385830788E-007   1.7733140618802063     
   8.4049968384396494E-007   1.7727261075689316     
   8.4083300382962190E-007   1.7721383481980675     
   8.4116632381527886E-007   1.7715507837029782     
   8.4149964380093592E-007   1.7709634140190536     
   8.4183296378659287E-007   1.7703762390817011     
   8.4216628377224994E-007   1.7697892588263506     
   8.4249960375790689E-007   1.7692024731884557     
   8.4283292374356385E-007   1.7686158821034890     
   8.4316624372922091E-007   1.7680294855069447     
   8.4349956371487787E-007   1.7674432833343383     
   8.4383288370053493E-007   1.7668572755212082     
   8.4416620368619188E-007   1.7662714620031128     
   8.4449952367184884E-007   1.7656858427156312     
   8.4483284365750590E-007   1.7651004175943672     
   8.4516616364316286E-007   1.7645151865749413     
   8.4549948362881992E-007   1.7639301495929989     
   8.4583280361447688E-007   1.7633453065842046     
   8.4616612360013383E-007   1.7627606574842472     
   8.4649944358579089E-007   1.7621762022288319     
   8.4683276357144785E-007   1.7615919407536902     
   8.4716608355710491E-007   1.7610078729945724     
   8.4749940354276187E-007   1.7604239988872505     
   8.4783272352841882E-007   1.7598403183675193     
   8.4816604351407589E-007   1.7592568313711907     
   8.4849936349973284E-007   1.7586735378341025     
   8.4883268348538990E-007   1.7580904376921107     
   8.4916600347104686E-007   1.7575075308810950     
   8.4949932345670392E-007   1.7569248173369560     
   8.4983264344236088E-007   1.7563422969956120     
   8.5016596342801783E-007   1.7557599697930073     
   8.5049928341367490E-007   1.7551778356651040     
   8.5083260339933185E-007   1.7545958945478890     
   8.5116592338498891E-007   1.7540141463773653     
   8.5149924337064587E-007   1.7534325910895630     
   8.5183256335630283E-007   1.7528512286205282     
   8.5216588334195989E-007   1.7522700589063314     
   8.5249920332761684E-007   1.7516890818830635     
   8.5283252331327391E-007   1.7511082974868357     
   8.5316584329893086E-007   1.7505277056537825     
   8.5349916328458782E-007   1.7499473063200579     
   8.5383248327024488E-007   1.7493670994218344     
   8.5416580325590184E-007   1.7487870848953135     
   8.5449912324155890E-007   1.7482072626767100     
   8.5483244322721585E-007   1.7476276327022642     
   8.5516576321287281E-007   1.7470481949082346     
   8.5549908319852987E-007   1.7464689492309029     
   8.5583240318418683E-007   1.7458898956065727     
   8.5616572316984389E-007   1.7453110339715663     
   8.5649904315550085E-007   1.7447323642622294     
   8.5683236314115780E-007   1.7441538864149262     
   8.5716568312681486E-007   1.7435756003660436     
   8.5749900311247182E-007   1.7429975060519918     
   8.5783232309812888E-007   1.7424196034091965     
   8.5816564308378584E-007   1.7418418923741097     
   8.5849896306944279E-007   1.7412643728832018     
   8.5883228305509986E-007   1.7406870448729654     
   8.5916560304075681E-007   1.7401099082799139     
   8.5949892302641387E-007   1.7395329630405811     
   8.5983224301207083E-007   1.7389562090915232     
   8.6016556299772789E-007   1.7383796463693144     
   8.6049888298338485E-007   1.7378032748105545     
   8.6083220296904180E-007   1.7372270943518608     
   8.6116552295469887E-007   1.7366511049298725     
   8.6149884294035582E-007   1.7360753064812506     
   8.6183216292601288E-007   1.7354996989426761     
   8.6216548291166984E-007   1.7349242822508522     
   8.6249880289732680E-007   1.7343490563425015     
   8.6283212288298386E-007   1.7337740211543686     
   8.6316544286864081E-007   1.7331991766232191     
   8.6349876285429787E-007   1.7326245226858383     
   8.6383208283995483E-007   1.7320500592790355     
   8.6416540282561179E-007   1.7314757863396375     
   8.6449872281126885E-007   1.7309017038044927     
   8.6483204279692580E-007   1.7303278116104734     
   8.6516536278258287E-007   1.7297541096944691     
   8.6549868276823982E-007   1.7291805979933921     
   8.6583200275389678E-007   1.7286072764441756     
   8.6616532273955384E-007   1.7280341449837731     
   8.6649864272521080E-007   1.7274612035491590     
   8.6683196271086786E-007   1.7268884520773293     
   8.6716528269652481E-007   1.7263158905053013     
   8.6749860268218177E-007   1.7257435187701116     
   8.6783192266783883E-007   1.7251713368088182     
   8.6816524265349579E-007   1.7245993445584997     
   8.6849856263915285E-007   1.7240275419562576     
   8.6883188262480981E-007   1.7234559289392120     
   8.6916520261046676E-007   1.7228845054445046     
   8.6949852259612382E-007   1.7223132714092975     
   8.6983184258178078E-007   1.7217422267707754     
   8.7016516256743784E-007   1.7211713714661396     
   8.7049848255309480E-007   1.7206007054326187     
   8.7083180253875186E-007   1.7200302286074567     
   8.7116512252440882E-007   1.7194599409279203     
   8.7149844251006577E-007   1.7188898423312970     
   8.7183176249572283E-007   1.7183199327548946     
   8.7216508248137979E-007   1.7177502121360433     
   8.7249840246703685E-007   1.7171806804120915     
   8.7283172245269381E-007   1.7166113375204120     
   8.7316504243835076E-007   1.7160421833983930     
   8.7349836242400783E-007   1.7154732179834484     
   8.7383168240966478E-007   1.7149044412130108     
   8.7416500239532184E-007   1.7143358530245343     
   8.7449832238097880E-007   1.7137674533554925     
   8.7483164236663576E-007   1.7131992421433795     
   8.7516496235229282E-007   1.7126312193257136     
   8.7549828233794977E-007   1.7120633848400293     
   8.7583160232360684E-007   1.7114957386238843     
   8.7616492230926379E-007   1.7109282806148571     
   8.7649824229492075E-007   1.7103610107505451     
   8.7683156228057781E-007   1.7097939289685686     
   8.7716488226623477E-007   1.7092270352065666     
   8.7749820225189183E-007   1.7086603294022009     
   8.7783152223754878E-007   1.7080938114931534     
   8.7816484222320574E-007   1.7075274814171240     
   8.7849816220886280E-007   1.7069613391118361     
   8.7883148219451976E-007   1.7063953845150335     
   8.7916480218017682E-007   1.7058296175644796     
   8.7949812216583378E-007   1.7052640381979594     
   8.7983144215149073E-007   1.7046986463532783     
   8.8016476213714779E-007   1.7041334419682608     
   8.8049808212280475E-007   1.7035684249807541     
   8.8083140210846181E-007   1.7030035953286264     
   8.8116472209411877E-007   1.7024389529497643     
   8.8149804207977583E-007   1.7018744977820746     
   8.8183136206543279E-007   1.7013102297634888     
   8.8216468205108974E-007   1.7007461488319542     
   8.8249800203674680E-007   1.7001822549254419     
   8.8283132202240376E-007   1.6996185479819421     
   8.8316464200806082E-007   1.6990550279394654     
   8.8349796199371778E-007   1.6984916947360442     
   8.8383128197937473E-007   1.6979285483097313     
   8.8416460196503180E-007   1.6973655885985972     
   8.8449792195068875E-007   1.6968028155407371     
   8.8483124193634581E-007   1.6962402290742642     
   8.8516456192200277E-007   1.6956778291373129     
   8.8549788190765973E-007   1.6951156156680383     
   8.8583120189331679E-007   1.6945535886046141     
   8.8616452187897374E-007   1.6939917478852389     
   8.8649784186463081E-007   1.6934300934481263     
   8.8683116185028776E-007   1.6928686252315150     
   8.8716448183594472E-007   1.6923073431736613     
   8.8749780182160178E-007   1.6917462472128419     
   8.8783112180725873E-007   1.6911853372873582     
   8.8816444179291580E-007   1.6906246133355263     
   8.8849776177857275E-007   1.6900640752956859     
   8.8883108176422971E-007   1.6895037231061969     
   8.8916440174988677E-007   1.6889435567054389     
   8.8949772173554373E-007   1.6883835760318129     
   8.8983104172120079E-007   1.6878237810237386     
   8.9016436170685774E-007   1.6872641716196586     
   8.9049768169251470E-007   1.6867047477580339     
   8.9083100167817176E-007   1.6861455093773465     
   8.9116432166382872E-007   1.6855864564160994     
   8.9149764164948578E-007   1.6850275888128150     
   8.9183096163514274E-007   1.6844689065060368     
   8.9216428162079980E-007   1.6839104094343282     
   8.9249760160645675E-007   1.6833520975362726     
   8.9283092159211371E-007   1.6827939707504762     
   8.9316424157777077E-007   1.6822360290155620     
   8.9349756156342773E-007   1.6816782722701766     
   8.9383088154908479E-007   1.6811207004529838     
   8.9416420153474175E-007   1.6805633135026707     
   8.9449752152039870E-007   1.6800061113579416     
   8.9483084150605576E-007   1.6794490939575237     
   8.9516416149171272E-007   1.6788922612401660     
   8.9549748147736978E-007   1.6783356131446323     
   8.9583080146302674E-007   1.6777791496097116     
   8.9616412144868369E-007   1.6772228705742112     
   8.9649744143434076E-007   1.6766667759769585     
   8.9683076141999771E-007   1.6761108657568031     
   8.9716408140565477E-007   1.6755551398526112     
   8.9749740139131173E-007   1.6749995982032733     
   8.9783072137696869E-007   1.6744442407476989     
   8.9816404136262575E-007   1.6738890674248159     
   8.9849736134828270E-007   1.6733340781735739     
   8.9883068133393977E-007   1.6727792729329423     
   8.9916400131959672E-007   1.6722246516419133     
   8.9949732130525368E-007   1.6716702142394944     
   8.9983064129091074E-007   1.6711159606647172     
   9.0016396127656770E-007   1.6705618908566320     
   9.0049728126222476E-007   1.6700080047543111     
   9.0083060124788171E-007   1.6694543022968440     
   9.0116392123353867E-007   1.6689007834233425     
   9.0149724121919573E-007   1.6683474480729381     
   9.0183056120485269E-007   1.6677942961847814     
   9.0216388119050975E-007   1.6672413276980456     
   9.0249720117616671E-007   1.6666885425519222     
   9.0283052116182377E-007   1.6661359406856229     
   9.0316384114748072E-007   1.6655835220383806     
   9.0349716113313768E-007   1.6650312865494472     
   9.0383048111879474E-007   1.6644792341580954     
   9.0416380110445170E-007   1.6639273648036186     
   9.0449712109010876E-007   1.6633756784253282     
   9.0483044107576572E-007   1.6628241749625581     
   9.0516376106142267E-007   1.6622728543546617     
   9.0549708104707973E-007   1.6617217165410119     
   9.0583040103273669E-007   1.6611707614610007     
   9.0616372101839375E-007   1.6606199890540438     
   9.0649704100405071E-007   1.6600693992595728     
   9.0683036098970766E-007   1.6595189920170419     
   9.0716368097536473E-007   1.6589687672659248     
   9.0749700096102168E-007   1.6584187249457143     
   9.0783032094667874E-007   1.6578688649959257     
   9.0816364093233570E-007   1.6573191873560924     
   9.0849696091799266E-007   1.6567696919657677     
   9.0883028090364972E-007   1.6562203787645249     
   9.0916360088930667E-007   1.6556712476919582     
   9.0949692087496374E-007   1.6551222986876835     
   9.0983024086062069E-007   1.6545735316913321     
   9.1016356084627765E-007   1.6540249466425601     
   9.1049688083193471E-007   1.6534765434810392     
   9.1083020081759167E-007   1.6529283221464659     
   9.1116352080324873E-007   1.6523802825785527     
   9.1149684078890568E-007   1.6518324247170344     
   9.1183016077456274E-007   1.6512847485016637     
   9.1216348076021970E-007   1.6507372538722154     
   9.1249680074587666E-007   1.6501899407684841     
   9.1283012073153372E-007   1.6496428091302815     
   9.1316344071719067E-007   1.6490958588974434     
   9.1349676070284774E-007   1.6485490900098232     
   9.1383008068850469E-007   1.6480025024072942     
   9.1416340067416165E-007   1.6474560960297506     
   9.1449672065981871E-007   1.6469098708171048     
   9.1483004064547567E-007   1.6463638267092922     
   9.1516336063113273E-007   1.6458179636462644     
   9.1549668061678968E-007   1.6452722815679952     
   9.1583000060244664E-007   1.6447267804144783     
   9.1616332058810370E-007   1.6441814601257263     
   9.1649664057376066E-007   1.6436363206417730     
   9.1682996055941772E-007   1.6430913619026704     
   9.1716328054507468E-007   1.6425465838484925     
   9.1749660053073163E-007   1.6420019864193300     
   9.1782992051638869E-007   1.6414575695552966     
   9.1816324050204565E-007   1.6409133331965244     
   9.1849656048770271E-007   1.6403692772831666     
   9.1882988047335967E-007   1.6398254017553937     
   9.1916320045901662E-007   1.6392817065533982     
   9.1949652044467369E-007   1.6387381916173918     
   9.1982984043033064E-007   1.6381948568876068     
   9.2016316041598770E-007   1.6376517023042934     
   9.2049648040164466E-007   1.6371087278077223     
   9.2082980038730162E-007   1.6365659333381868     
   9.2116312037295868E-007   1.6360233188359954     
   9.2149644035861563E-007   1.6354808842414803     
   9.2182976034427270E-007   1.6349386294949899     
   9.2216308032992965E-007   1.6343965545368961     
   9.2249640031558671E-007   1.6338546593075884     
   9.2282972030124367E-007   1.6333129437474758     
   9.2316304028690063E-007   1.6327714077969884     
   9.2349636027255769E-007   1.6322300513965744     
   9.2382968025821464E-007   1.6316888744867046     
   9.2416300024387171E-007   1.6311478770078651     
   9.2449632022952866E-007   1.6306070589005663     
   9.2482964021518562E-007   1.6300664201053356     
   9.2516296020084268E-007   1.6295259605627199     
   9.2549628018649964E-007   1.6289856802132887     
   9.2582960017215670E-007   1.6284455789976280     
   9.2616292015781365E-007   1.6279056568563437     
   9.2649624014347061E-007   1.6273659137300649     
   9.2682956012912767E-007   1.6268263495594362     
   9.2716288011478463E-007   1.6262869642851241     
   9.2749620010044169E-007   1.6257477578478137     
   9.2782952008609865E-007   1.6252087301882117     
   9.2816284007175560E-007   1.6246698812470415     
   9.2849616005741266E-007   1.6241312109650492     
   9.2882948004306962E-007   1.6235927192829975     
   9.2916280002872668E-007   1.6230544061416707     
   9.2949612001438364E-007   1.6225162714818737     
   9.2982944000004059E-007   1.6219783152444283     
   9.3016275998569766E-007   1.6214405373701783     
   9.3049607997135461E-007   1.6209029377999855     
   9.3082939995701167E-007   1.6203655164747317     
   9.3116271994266863E-007   1.6198282733353186     
   9.3149603992832559E-007   1.6192912083226683     
   9.3182935991398265E-007   1.6187543213777198     
   9.3216267989963960E-007   1.6182176124414360     
   9.3249599988529667E-007   1.6176810814547955     
   9.3282931987095362E-007   1.6171447283587981     
   9.3316263985661068E-007   1.6166085530944612     
   9.3349595984226764E-007   1.6160725556028261     
   9.3382927982792460E-007   1.6155367358249499     
   9.3416259981358166E-007   1.6150010937019095     
   9.3449591979923861E-007   1.6144656291748052     
   9.3482923978489568E-007   1.6139303421847486     
   9.3516255977055263E-007   1.6133952326728809     
   9.3549587975620959E-007   1.6128603005803552     
   9.3582919974186665E-007   1.6123255458483490     
   9.3616251972752361E-007   1.6117909684180547     
   9.3649583971318067E-007   1.6112565682306883     
   9.3682915969883762E-007   1.6107223452274828     
   9.3716247968449458E-007   1.6101882993496925     
   9.3749579967015164E-007   1.6096544305385891     
   9.3782911965580860E-007   1.6091207387354665     
   9.3816243964146566E-007   1.6085872238816346     
   9.3849575962712261E-007   1.6080538859184261     
   9.3882907961277957E-007   1.6075207247871903     
   9.3916239959843663E-007   1.6069877404292985     
   9.3949571958409359E-007   1.6064549327861386     
   9.3982903956975065E-007   1.6059223017991218     
   9.4016235955540761E-007   1.6053898474096762     
   9.4049567954106456E-007   1.6048575695592475     
   9.4082899952672162E-007   1.6043254681893051     
   9.4116231951237858E-007   1.6037935432413344     
   9.4149563949803564E-007   1.6032617946568422     
   9.4182895948369260E-007   1.6027302223773532     
   9.4216227946934955E-007   1.6021988263444131     
   9.4249559945500662E-007   1.6016676064995856     
   9.4282891944066357E-007   1.6011365627844545     
   9.4316223942632063E-007   1.6006056951406227     
   9.4349555941197759E-007   1.6000750035097115     
   9.4382887939763465E-007   1.5995444878333640     
   9.4416219938329161E-007   1.5990141480532416     
   9.4449551936894856E-007   1.5984839841110230     
   9.4482883935460563E-007   1.5979539959484086     
   9.4516215934026258E-007   1.5974241835071175     
   9.4549547932591964E-007   1.5968945467288884     
   9.4582879931157660E-007   1.5963650855554790     
   9.4616211929723356E-007   1.5958357999286659     
   9.4649543928289062E-007   1.5953066897902446     
   9.4682875926854757E-007   1.5947777550820317     
   9.4716207925420464E-007   1.5942489957458625     
   9.4749539923986159E-007   1.5937204117235897     
   9.4782871922551855E-007   1.5931920029570883     
   9.4816203921117561E-007   1.5926637693882497     
   9.4849535919683257E-007   1.5921357109589866     
   9.4882867918248963E-007   1.5916078276112309     
   9.4916199916814658E-007   1.5910801192869306     
   9.4949531915380354E-007   1.5905525859280587     
   9.4982863913946060E-007   1.5900252274766016     
   9.5016195912511756E-007   1.5894980438745694     
   9.5049527911077462E-007   1.5889710350639872     
   9.5082859909643158E-007   1.5884442009869044     
   9.5116191908208853E-007   1.5879175415853848     
   9.5149523906774559E-007   1.5873910568015144     
   9.5182855905340255E-007   1.5868647465773980     
   9.5216187903905961E-007   1.5863386108551578     
   9.5249519902471657E-007   1.5858126495769369     
   9.5282851901037352E-007   1.5852868626848977     
   9.5316183899603059E-007   1.5847612501212203     
   9.5349515898168754E-007   1.5842358118281064     
   9.5382847896734450E-007   1.5837105477477740     
   9.5416179895300167E-007   1.5831854578224616     
   9.5449511893865862E-007   1.5826605419944277     
   9.5482843892431558E-007   1.5821358002059487     
   9.5516175890997253E-007   1.5816112323993201     
   9.5549507889562949E-007   1.5810868385168582     
   9.5582839888128666E-007   1.5805626185008961     
   9.5616171886694361E-007   1.5800385722937882     
   9.5649503885260057E-007   1.5795146998379053     
   9.5682835883825753E-007   1.5789910010756396     
   9.5716167882391448E-007   1.5784674759494035     
   9.5749499880957165E-007   1.5779441244016239     
   9.5782831879522861E-007   1.5774209463747517     
   9.5816163878088556E-007   1.5768979418112550     
   9.5849495876654252E-007   1.5763751106536188     
   9.5882827875219947E-007   1.5758524528443503     
   9.5916159873785664E-007   1.5753299683259747     
   9.5949491872351360E-007   1.5748076570410361     
   9.5982823870917055E-007   1.5742855189320983     
   9.6016155869482751E-007   1.5737635539417429     
   9.6049487868048447E-007   1.5732417620125707     
   9.6082819866614163E-007   1.5727201430872029     
   9.6116151865179859E-007   1.5721986971082791     
   9.6149483863745555E-007   1.5716774240184566     
   9.6182815862311250E-007   1.5711563237604140     
   9.6216147860876946E-007   1.5706353962768467     
   9.6249479859442662E-007   1.5701146415104703     
   9.6282811858008358E-007   1.5695940594040199     
   9.6316143856574054E-007   1.5690736499002487     
   9.6349475855139749E-007   1.5685534129419276     
   9.6382807853705445E-007   1.5680333484718494     
   9.6416139852271162E-007   1.5675134564328246     
   9.6449471850836857E-007   1.5669937367676825     
   9.6482803849402553E-007   1.5664741894192695     
   9.6516135847968248E-007   1.5659548143304547     
   9.6549467846533944E-007   1.5654356114441232     
   9.6582799845099661E-007   1.5649165807031808     
   9.6616131843665356E-007   1.5643977220505507     
   9.6649463842231052E-007   1.5638790354291763     
   9.6682795840796748E-007   1.5633605207820198     
   9.6716127839362443E-007   1.5628421780520612     
   9.6749459837928160E-007   1.5623240071822995     
   9.6782791836493856E-007   1.5618060081157543     
   9.6816123835059551E-007   1.5612881807954637     
   9.6849455833625247E-007   1.5607705251644828     
   9.6882787832190942E-007   1.5602530411658873     
   9.6916119830756659E-007   1.5597357287427713     
   9.6949451829322355E-007   1.5592185878382470     
   9.6982783827888050E-007   1.5587016183954472     
   9.7016115826453746E-007   1.5581848203575215     
   9.7049447825019463E-007   1.5576681936676400     
   9.7082779823585158E-007   1.5571517382689914     
   9.7116111822150854E-007   1.5566354541047829     
   9.7149443820716550E-007   1.5561193411182401     
   9.7182775819282245E-007   1.5556033992526068     
   9.7216107817847962E-007   1.5550876284511490     
   9.7249439816413658E-007   1.5545720286571469     
   9.7282771814979353E-007   1.5540565998139031     
   9.7316103813545049E-007   1.5535413418647379     
   9.7349435812110744E-007   1.5530262547529892     
   9.7382767810676461E-007   1.5525113384220148     
   9.7416099809242157E-007   1.5519965928151918     
   9.7449431807807852E-007   1.5514820178759148     
   9.7482763806373548E-007   1.5509676135475969     
   9.7516095804939244E-007   1.5504533797736735     
   9.7549427803504960E-007   1.5499393164975932     
   9.7582759802070656E-007   1.5494254236628278     
   9.7616091800636352E-007   1.5489117012128661     
   9.7649423799202047E-007   1.5483981490912158     
   9.7682755797767743E-007   1.5478847672414031     
   9.7716087796333460E-007   1.5473715556069725     
   9.7749419794899155E-007   1.5468585141314903     
   9.7782751793464851E-007   1.5463456427585371     
   9.7816083792030546E-007   1.5458329414317138     
   9.7849415790596242E-007   1.5453204100946412     
   9.7882747789161959E-007   1.5448080486909577     
   9.7916079787727654E-007   1.5442958571643219     
   9.7949411786293350E-007   1.5437838354584075     
   9.7982743784859046E-007   1.5432719835169122     
   9.8016075783424741E-007   1.5427603012835474     
   9.8049407781990458E-007   1.5422487887020448     
   9.8082739780556154E-007   1.5417374457161570     
   9.8116071779121849E-007   1.5412262722696519     
   9.8149403777687545E-007   1.5407152683063186     
   9.8182735776253240E-007   1.5402044337699614     
   9.8216067774818957E-007   1.5396937686044083     
   9.8249399773384653E-007   1.5391832727535026     
   9.8282731771950348E-007   1.5386729461611059     
   9.8316063770516044E-007   1.5381627887711005     
   9.8349395769081740E-007   1.5376528005273851     
   9.8382727767647456E-007   1.5371429813738775     
   9.8416059766213152E-007   1.5366333312545175     
   9.8449391764778848E-007   1.5361238501132575     
   9.8482723763344543E-007   1.5356145378940735     
   9.8516055761910239E-007   1.5351053945409572     
   9.8549387760475956E-007   1.5345964199979207     
   9.8582719759041651E-007   1.5340876142089925     
   9.8616051757607347E-007   1.5335789771182224     
   9.8649383756173042E-007   1.5330705086696763     
   9.8682715754738738E-007   1.5325622088074409     
   9.8716047753304455E-007   1.5320540774756186     
   9.8749379751870150E-007   1.5315461146183331     
   9.8782711750435846E-007   1.5310383201797253     
   9.8816043749001541E-007   1.5305306941039545     
   9.8849375747567237E-007   1.5300232363351993     
   9.8882707746132954E-007   1.5295159468176558     
   9.8916039744698649E-007   1.5290088254955398     
   9.8949371743264345E-007   1.5285018723130839     
   9.8982703741830041E-007   1.5279950872145414     
   9.9016035740395757E-007   1.5274884701441811     
   9.9049367738961453E-007   1.5269820210462941     
   9.9082699737527149E-007   1.5264757398651865     
   9.9116031736092844E-007   1.5259696265451854     
   9.9149363734658540E-007   1.5254636810306341     
   9.9182695733224257E-007   1.5249579032658966     
   9.9216027731789952E-007   1.5244522931953541     
   9.9249359730355648E-007   1.5239468507634051     
   9.9282691728921343E-007   1.5234415759144693     
   9.9316023727487039E-007   1.5229364685929832     
   9.9349355726052756E-007   1.5224315287434012     
   9.9382687724618451E-007   1.5219267563101979     
   9.9416019723184147E-007   1.5214221512378641     
   9.9449351721749843E-007   1.5209177134709102     
   9.9482683720315538E-007   1.5204134429538652     
   9.9516015718881255E-007   1.5199093396312771     
   9.9549347717446951E-007   1.5194054034477094     
   9.9582679716012646E-007   1.5189016343477482     
   9.9616011714578342E-007   1.5183980322759942     
   9.9649343713144037E-007   1.5178945971770690     
   9.9682675711709754E-007   1.5173913289956096     
   9.9716007710275450E-007   1.5168882276762763     
   9.9749339708841145E-007   1.5163852931637425     
   9.9782671707406841E-007   1.5158825254027035     
   9.9816003705972537E-007   1.5153799243378714     
   9.9849335704538253E-007   1.5148774899139761     
   9.9882667703103949E-007   1.5143752220757676     
   9.9915999701669645E-007   1.5138731207680125     
   9.9949331700235340E-007   1.5133711859354970     
   9.9982663698801036E-007   1.5128694175230248     
   1.0001599569736675E-006   1.5123678154754179     
   1.0004932769593245E-006   1.5118663797375176     
   1.0008265969449814E-006   1.5113651102541823     
   1.0011599169306384E-006   1.5108640069702888     
   1.0014932369162953E-006   1.5103630698307329     
   1.0018265569019525E-006   1.5098622987804282     
   1.0021598768876095E-006   1.5093616937643060     
   1.0024931968732664E-006   1.5088612547273184     
   1.0028265168589234E-006   1.5083609816144319     
   1.0031598368445803E-006   1.5078608743706332     
   1.0034931568302375E-006   1.5073609329409290     
   1.0038264768158945E-006   1.5068611572703405     
   1.0041597968015514E-006   1.5063615473039105     
   1.0044931167872084E-006   1.5058621029866983     
   1.0048264367728653E-006   1.5053628242637809     
   1.0051597567585225E-006   1.5048637110802545     
   1.0054930767441795E-006   1.5043647633812340     
   1.0058263967298364E-006   1.5038659811118522     
   1.0061597167154934E-006   1.5033673642172594     
   1.0064930367011503E-006   1.5028689126426236     
   1.0068263566868075E-006   1.5023706263331316     
   1.0071596766724644E-006   1.5018725052339901     
   1.0074929966581214E-006   1.5013745492904216     
   1.0078263166437784E-006   1.5008767584476679     
   1.0081596366294353E-006   1.5003791326509883     
   1.0084929566150925E-006   1.4998816718456613     
   1.0088262766007494E-006   1.4993843759769818     
   1.0091595965864064E-006   1.4988872449902639     
   1.0094929165720634E-006   1.4983902788308407     
   1.0098262365577203E-006   1.4978934774440615     
   1.0101595565433775E-006   1.4973968407752960     
   1.0104928765290344E-006   1.4969003687699305     
   1.0108261965146914E-006   1.4964040613733691     
   1.0111595165003483E-006   1.4959079185310351     
   1.0114928364860055E-006   1.4954119401883683     
   1.0118261564716625E-006   1.4949161262908290     
   1.0121594764573194E-006   1.4944204767838942     
   1.0124927964429764E-006   1.4939249916130577     
   1.0128261164286333E-006   1.4934296707238341     
   1.0131594364142905E-006   1.4929345140617540     
   1.0134927563999475E-006   1.4924395215723667     
   1.0138260763856044E-006   1.4919446932012401     
   1.0141593963712614E-006   1.4914500288939598     
   1.0144927163569183E-006   1.4909555285961285     
   1.0148260363425755E-006   1.4904611922533670     
   1.0151593563282325E-006   1.4899670198113171     
   1.0154926763138894E-006   1.4894730112156347     
   1.0158259962995464E-006   1.4889791664119951     
   1.0161593162852033E-006   1.4884854853460934     
   1.0164926362708605E-006   1.4879919679636395     
   1.0168259562565174E-006   1.4874986142103648     
   1.0171592762421744E-006   1.4870054240320154     
   1.0174925962278314E-006   1.4865123973743579     
   1.0178259162134883E-006   1.4860195341831750     
   1.0181592361991455E-006   1.4855268344042687     
   1.0184925561848024E-006   1.4850342979834585     
   1.0188258761704594E-006   1.4845419248665819     
   1.0191591961561163E-006   1.4840497149994933     
   1.0194925161417733E-006   1.4835576683280678     
   1.0198258361274305E-006   1.4830657847981952     
   1.0201591561130874E-006   1.4825740643557856     
   1.0204924760987444E-006   1.4820825069467667     
   1.0208257960844013E-006   1.4815911125170826     
   1.0211591160700583E-006   1.4810998810126974     
   1.0214924360557155E-006   1.4806088123795902     
   1.0218257560413724E-006   1.4801179065637624     
   1.0221590760270294E-006   1.4796271635112286     
   1.0224923960126863E-006   1.4791365831680243     
   1.0228257159983433E-006   1.4786461654802026     
   1.0231590359840005E-006   1.4781559103938327     
   1.0234923559696574E-006   1.4776658178550048     
   1.0238256759553144E-006   1.4771758878098233     
   1.0241589959409713E-006   1.4766861202044137     
   1.0244923159266283E-006   1.4761965149849172     
   1.0248256359122854E-006   1.4757070720974925     
   1.0251589558979424E-006   1.4752177914883184     
   1.0254922758835994E-006   1.4747286731035913     
   1.0258255958692563E-006   1.4742397168895236     
   1.0261589158549133E-006   1.4737509227923462     
   1.0264922358405704E-006   1.4732622907583079     
   1.0268255558262274E-006   1.4727738207336771     
   1.0271588758118844E-006   1.4722855126647372     
   1.0274921957975413E-006   1.4717973664977901     
   1.0278255157831983E-006   1.4713093821791570     
   1.0281588357688554E-006   1.4708215596551764     
   1.0284921557545124E-006   1.4703338988722026     
   1.0288254757401693E-006   1.4698463997766107     
   1.0291587957258263E-006   1.4693590623147907     
   1.0294921157114833E-006   1.4688718864331534     
   1.0298254356971404E-006   1.4683848720781243     
   1.0301587556827974E-006   1.4678980191961488     
   1.0304920756684543E-006   1.4674113277336893     
   1.0308253956541113E-006   1.4669247976372268     
   1.0311587156397682E-006   1.4664384288532573     
   1.0314920356254254E-006   1.4659522213282974     
   1.0318253556110824E-006   1.4654661750088827     
   1.0321586755967393E-006   1.4649802898415611     
   1.0324919955823963E-006   1.4644945657729034     
   1.0328253155680535E-006   1.4640090027494952     
   1.0331586355537104E-006   1.4635236007179402     
   1.0334919555393674E-006   1.4630383596248628     
   1.0338252755250243E-006   1.4625532794169016     
   1.0341585955106813E-006   1.4620683600407136     
   1.0344919154963384E-006   1.4615836014429737     
   1.0348252354819954E-006   1.4610990035703744     
   1.0351585554676524E-006   1.4606145663696279     
   1.0354918754533093E-006   1.4601302897874613     
   1.0358251954389663E-006   1.4596461737706194     
   1.0361585154246234E-006   1.4591622182658666     
   1.0364918354102804E-006   1.4586784232199841     
   1.0368251553959373E-006   1.4581947885797706     
   1.0371584753815943E-006   1.4577113142920426     
   1.0374917953672513E-006   1.4572280003036333     
   1.0378251153529084E-006   1.4567448465613941     
   1.0381584353385654E-006   1.4562618530121958     
   1.0384917553242223E-006   1.4557790196029239     
   1.0388250753098793E-006   1.4552963462804840     
   1.0391583952955363E-006   1.4548138329917972     
   1.0394917152811934E-006   1.4543314796838027     
   1.0398250352668504E-006   1.4538492863034596     
   1.0401583552525073E-006   1.4533672527977417     
   1.0404916752381643E-006   1.4528853791136425     
   1.0408249952238212E-006   1.4524036651981693     
   1.0411583152094784E-006   1.4519221109983520     
   1.0414916351951354E-006   1.4514407164612348     
   1.0418249551807923E-006   1.4509594815338811     
   1.0421582751664493E-006   1.4504784061633711     
   1.0424915951521062E-006   1.4499974902968025     
   1.0428249151377634E-006   1.4495167338812893     
   1.0431582351234204E-006   1.4490361368639666     
   1.0434915551090773E-006   1.4485556991919832     
   1.0438248750947343E-006   1.4480754208125073     
   1.0441581950803912E-006   1.4475953016727257     
   1.0444915150660484E-006   1.4471153417198386     
   1.0448248350517054E-006   1.4466355409010692     
   1.0451581550373623E-006   1.4461558991636543     
   1.0454914750230193E-006   1.4456764164548488     
   1.0458247950086762E-006   1.4451970927219266     
   1.0461581149943334E-006   1.4447179279121776     
   1.0464914349799903E-006   1.4442389219729102     
   1.0468247549656473E-006   1.4437600748514490     
   1.0471580749513043E-006   1.4432813864951377     
   1.0474913949369612E-006   1.4428028568513367     
   1.0478247149226184E-006   1.4423244858674220     
   1.0481580349082753E-006   1.4418462734907906     
   1.0484913548939323E-006   1.4413682196688538     
   1.0488246748795892E-006   1.4408903243490436     
   1.0491579948652462E-006   1.4404125874788059     
   1.0494913148509034E-006   1.4399350090056051     
   1.0498246348365603E-006   1.4394575888769257     
   1.0501579548222173E-006   1.4389803270402657     
   1.0504912748078742E-006   1.4385032234431427     
   1.0508245947935312E-006   1.4380262780330915     
   1.0511579147791884E-006   1.4375494907576640     
   1.0514912347648453E-006   1.4370728615644295     
   1.0518245547505023E-006   1.4365963904009742     
   1.0521578747361592E-006   1.4361200772149028     
   1.0524911947218164E-006   1.4356439219538371     
   1.0528245147074734E-006   1.4351679245654154     
   1.0531578346931303E-006   1.4346920849972939     
   1.0534911546787873E-006   1.4342164031971458     
   1.0538244746644442E-006   1.4337408791126627     
   1.0541577946501014E-006   1.4332655126915537     
   1.0544911146357583E-006   1.4327903038815417     
   1.0548244346214153E-006   1.4323152526303726     
   1.0551577546070723E-006   1.4318403588858051     
   1.0554910745927292E-006   1.4313656225956164     
   1.0558243945783864E-006   1.4308910437076023     
   1.0561577145640433E-006   1.4304166221695749     
   1.0564910345497003E-006   1.4299423579293629     
   1.0568243545353572E-006   1.4294682509348147     
   1.0571576745210142E-006   1.4289943011337927     
   1.0574909945066714E-006   1.4285205084741786     
   1.0578243144923283E-006   1.4280468729038724     
   1.0581576344779853E-006   1.4275733943707885     
   1.0584909544636422E-006   1.4271000728228607     
   1.0588242744492992E-006   1.4266269082080385     
   1.0591575944349564E-006   1.4261539004742911     
   1.0594909144206133E-006   1.4256810495696031     
   1.0598242344062703E-006   1.4252083554419768     
   1.0601575543919272E-006   1.4247358180394309     
   1.0604908743775842E-006   1.4242634373100023     
   1.0608241943632414E-006   1.4237912132017454     
   1.0611575143488983E-006   1.4233191456627321     
   1.0614908343345553E-006   1.4228472346410479     
   1.0618241543202122E-006   1.4223754800848014     
   1.0621574743058692E-006   1.4219038819421137     
   1.0624907942915263E-006   1.4214324401611254     
   1.0628241142771833E-006   1.4209611546899938     
   1.0631574342628403E-006   1.4204900254768935     
   1.0634907542484972E-006   1.4200190524700149     
   1.0638240742341542E-006   1.4195482356175670     
   1.0641573942198113E-006   1.4190775748677764     
   1.0644907142054683E-006   1.4186070701688862     
   1.0648240341911253E-006   1.4181367214691567     
   1.0651573541767822E-006   1.4176665287168635     
   1.0654906741624392E-006   1.4171964918603035     
   1.0658239941480963E-006   1.4167266108477867     
   1.0661573141337533E-006   1.4162568856276430     
   1.0664906341194102E-006   1.4157873161482173     
   1.0668239541050672E-006   1.4153179023578746     
   1.0671572740907242E-006   1.4148486442049926     
   1.0674905940763813E-006   1.4143795416379699     
   1.0678239140620383E-006   1.4139105946052200     
   1.0681572340476952E-006   1.4134418030551765     
   1.0684905540333522E-006   1.4129731669362864     
   1.0688238740190091E-006   1.4125046861970147     
   1.0691571940046663E-006   1.4120363607858459     
   1.0694905139903233E-006   1.4115681906512791     
   1.0698238339759802E-006   1.4111001757418313     
   1.0701571539616372E-006   1.4106323160060361     
   1.0704904739472941E-006   1.4101646113924453     
   1.0708237939329513E-006   1.4096970618496265     
   1.0711571139186083E-006   1.4092296673261644     
   1.0714904339042652E-006   1.4087624277706632     
   1.0718237538899222E-006   1.4082953431317407     
   1.0721570738755791E-006   1.4078284133580323     
   1.0724903938612363E-006   1.4073616383981931     
   1.0728237138468933E-006   1.4068950182008926     
   1.0731570338325502E-006   1.4064285527148188     
   1.0734903538182072E-006   1.4059622418886748     
   1.0738236738038643E-006   1.4054960856711836     
   1.0741569937895213E-006   1.4050300840110836     
   1.0744903137751782E-006   1.4045642368571285     
   1.0748236337608352E-006   1.4040985441580922     
   1.0751569537464922E-006   1.4036330058627642     
   1.0754902737321493E-006   1.4031676219199487     
   1.0758235937178063E-006   1.4027023922784714     
   1.0761569137034632E-006   1.4022373168871718     
   1.0764902336891202E-006   1.4017723956949069     
   1.0768235536747772E-006   1.4013076286505510     
   1.0771568736604343E-006   1.4008430157029963     
   1.0774901936460913E-006   1.4003785568011489     
   1.0778235136317482E-006   1.3999142518939363     
   1.0781568336174052E-006   1.3994501009302978     
   1.0784901536030621E-006   1.3989861038591949     
   1.0788234735887193E-006   1.3985222606296017     
   1.0791567935743763E-006   1.3980585711905111     
   1.0794901135600332E-006   1.3975950354909337     
   1.0798234335456902E-006   1.3971316534798952     
   1.0801567535313471E-006   1.3966684251064405     
   1.0804900735170043E-006   1.3962053503196274     
   1.0808233935026613E-006   1.3957424290685361     
   1.0811567134883182E-006   1.3952796613022582     
   1.0814900334739752E-006   1.3948170469699064     
   1.0818233534596321E-006   1.3943545860206079     
   1.0821566734452893E-006   1.3938922784035077     
   1.0824899934309463E-006   1.3934301240677671     
   1.0828233134166032E-006   1.3929681229625650     
   1.0831566334022602E-006   1.3925062750370962     
   1.0834899533879171E-006   1.3920445802405736     
   1.0838232733735743E-006   1.3915830385222256     
   1.0841565933592312E-006   1.3911216498312990     
   1.0844899133448882E-006   1.3906604141170551     
   1.0848232333305452E-006   1.3901993313287742     
   1.0851565533162021E-006   1.3897384014157517     
   1.0854898733018593E-006   1.3892776243273020     
   1.0858231932875162E-006   1.3888170000127558     
   1.0861565132731732E-006   1.3883565284214567     
   1.0864898332588301E-006   1.3878962095027711     
   1.0868231532444871E-006   1.3874360432060788     
   1.0871564732301443E-006   1.3869760294807749     
   1.0874897932158012E-006   1.3865161682762757     
   1.0878231132014582E-006   1.3860564595420115     
   1.0881564331871151E-006   1.3855969032274280     
   1.0884897531727721E-006   1.3851374992819911     
   1.0888230731584293E-006   1.3846782476551809     
   1.0891563931440862E-006   1.3842191482964958     
   1.0894897131297432E-006   1.3837602011554495     
   1.0898230331154001E-006   1.3833014061815732     
   1.0901563531010571E-006   1.3828427633244156     
   1.0904896730867143E-006   1.3823842725335396     
   1.0908229930723712E-006   1.3819259337585290     
   1.0911563130580282E-006   1.3814677469489793     
   1.0914896330436851E-006   1.3810097120545080     
   1.0918229530293421E-006   1.3805518290247438     
   1.0921562730149992E-006   1.3800940978093372     
   1.0924895930006562E-006   1.3796365183579518     
   1.0928229129863132E-006   1.3791790906202694     
   1.0931562329719701E-006   1.3787218145459885     
   1.0934895529576271E-006   1.3782646900848241     
   1.0938228729432842E-006   1.3778077171865057     
   1.0941561929289412E-006   1.3773508958007852     
   1.0944895129145982E-006   1.3768942258774250     
   1.0948228329002551E-006   1.3764377073662084     
   1.0951561528859123E-006   1.3759813402169312     
   1.0954894728715692E-006   1.3755251243794107     
   1.0958227928572262E-006   1.3750690598034772     
   1.0961561128428831E-006   1.3746131464389790     
   1.0964894328285401E-006   1.3741573842357810     
   1.0968227528141973E-006   1.3737017731437640     
   1.0971560727998542E-006   1.3732463131128270     
   1.0974893927855112E-006   1.3727910040928839     
   1.0978227127711681E-006   1.3723358460338677     
   1.0981560327568251E-006   1.3718808388857229     
   1.0984893527424823E-006   1.3714259825984167     
   1.0988226727281392E-006   1.3709712771219296     
   1.0991559927137962E-006   1.3705167224062582     
   1.0994893126994531E-006   1.3700623184014176     
   1.0998226326851101E-006   1.3696080650574380     
   1.1001559526707672E-006   1.3691539623243674     
   1.1004892726564242E-006   1.3687000101522686     
   1.1008225926420812E-006   1.3682462084912241     
   1.1011559126277381E-006   1.3677925572913290     
   1.1014892326133951E-006   1.3673390565026973     
   1.1018225525990522E-006   1.3668857060754587     
   1.1021558725847092E-006   1.3664325059597611     
   1.1024891925703662E-006   1.3659794561057657     
   1.1028225125560231E-006   1.3655265564636541     
   1.1031558325416801E-006   1.3650738069836212     
   1.1034891525273372E-006   1.3646212076158803     
   1.1038224725129942E-006   1.3641687583106616     
   1.1041557924986511E-006   1.3637164590182089     
   1.1044891124843081E-006   1.3632643096887846     
   1.1048224324699651E-006   1.3628123102726692     
   1.1051557524556222E-006   1.3623604607201563     
   1.1054890724412792E-006   1.3619087609815570     
   1.1058223924269361E-006   1.3614572110072012     
   1.1061557124125931E-006   1.3610058107474334     
   1.1064890323982500E-006   1.3605545601526126     
   1.1068223523839072E-006   1.3601034591731183     
   1.1071556723695642E-006   1.3596525077593438     
   1.1074889923552211E-006   1.3592017058616994     
   1.1078223123408781E-006   1.3587510534306129     
   1.1081556323265350E-006   1.3583005504165266     
   1.1084889523121922E-006   1.3578501967698995     
   1.1088222722978492E-006   1.3573999924412103     
   1.1091555922835061E-006   1.3569499373809490     
   1.1094889122691631E-006   1.3565000315396258     
   1.1098222322548200E-006   1.3560502748677672     
   1.1101555522404772E-006   1.3556006673159131     
   1.1104888722261342E-006   1.3551512088346216     
   1.1108221922117911E-006   1.3547018993744682     
   1.1111555121974481E-006   1.3542527388860441     
   1.1114888321831050E-006   1.3538037273199575     
   1.1118221521687622E-006   1.3533548646268294     
   1.1121554721544191E-006   1.3529061507573019     
   1.1124887921400761E-006   1.3524575856620313     
   1.1128221121257331E-006   1.3520091692916905     
   1.1131554321113900E-006   1.3515609015969676     
   1.1134887520970472E-006   1.3511127825285696     
   1.1138220720827041E-006   1.3506648120372176     
   1.1141553920683611E-006   1.3502169900736496     
   1.1144887120540181E-006   1.3497693165886213     
   1.1148220320396752E-006   1.3493217915329025     
   1.1151553520253322E-006   1.3488744148572811     
   1.1154886720109891E-006   1.3484271865125599     
   1.1158219919966461E-006   1.3479801064495593     
   1.1161553119823030E-006   1.3475331746191148     
   1.1164886319679602E-006   1.3470863909720789     
   1.1168219519536172E-006   1.3466397554593224     
   1.1171552719392741E-006   1.3461932680317272     
   1.1174885919249311E-006   1.3457469286401975     
   1.1178219119105880E-006   1.3453007372356489     
   1.1181552318962452E-006   1.3448546937690156     
   1.1184885518819022E-006   1.3444087981912485     
   1.1188218718675591E-006   1.3439630504533131     
   1.1191551918532161E-006   1.3435174505061926     
   1.1194885118388730E-006   1.3430719983008865     
   1.1198218318245302E-006   1.3426266937884077     
   1.1201551518101872E-006   1.3421815369197896     
   1.1204884717958441E-006   1.3417365276460806     
   1.1208217917815011E-006   1.3412916659183427     
   1.1211551117671580E-006   1.3408469516876562     
   1.1214884317528152E-006   1.3404023849051181     
   1.1218217517384721E-006   1.3399579655218405     
   1.1221550717241291E-006   1.3395136934889529     
   1.1224883917097861E-006   1.3390695687575995     
   1.1228217116954430E-006   1.3386255912789407     
   1.1231550316811002E-006   1.3381817610041555     
   1.1234883516667571E-006   1.3377380778844361     
   1.1238216716524141E-006   1.3372945418709938     
   1.1241549916380710E-006   1.3368511529150524     
   1.1244883116237280E-006   1.3364079109678551     
   1.1248216316093852E-006   1.3359648159806601     
   1.1251549515950421E-006   1.3355218679047414     
   1.1254882715806991E-006   1.3350790666913903     
   1.1258215915663560E-006   1.3346364122919121     
   1.1261549115520130E-006   1.3341939046576312     
   1.1264882315376702E-006   1.3337515437398848     
   1.1268215515233271E-006   1.3333093294900307     
   1.1271548715089841E-006   1.3328672618594373     
   1.1274881914946410E-006   1.3324253407994924     
   1.1278215114802980E-006   1.3319835662616013     
   1.1281548314659552E-006   1.3315419381971820     
   1.1284881514516121E-006   1.3311004565576705     
   1.1288214714372691E-006   1.3306591212945182     
   1.1291547914229260E-006   1.3302179323591945     
   1.1294881114085830E-006   1.3297768897031821     
   1.1298214313942401E-006   1.3293359932779807     
   1.1301547513798971E-006   1.3288952430351071     
   1.1304880713655541E-006   1.3284546389260943     
   1.1308213913512110E-006   1.3280141809024892     
   1.1311547113368680E-006   1.3275738689158567     
   1.1314880313225251E-006   1.3271337029177768     
   1.1318213513081821E-006   1.3266936828598466     
   1.1321546712938391E-006   1.3262538086936788     
   1.1324879912794960E-006   1.3258140803709018     
   1.1328213112651530E-006   1.3253744978431592     
   1.1331546312508101E-006   1.3249350610621125     
   1.1334879512364671E-006   1.3244957699794382     
   1.1338212712221240E-006   1.3240566245468284     
   1.1341545912077810E-006   1.3236176247159936     
   1.1344879111934380E-006   1.3231787704386559     
   1.1348212311790951E-006   1.3227400616665579     
   1.1351545511647521E-006   1.3223014983514563     
   1.1354878711504090E-006   1.3218630804451230     
   1.1358211911360660E-006   1.3214248078993474     
   1.1361545111217232E-006   1.3209866806659327     
   1.1364878311073801E-006   1.3205486986967010     
   1.1368211510930371E-006   1.3201108619434894     
   1.1371544710786940E-006   1.3196731703581484     
   1.1374877910643510E-006   1.3192356238925487     
   1.1378211110500082E-006   1.3187982224985735     
   1.1381544310356651E-006   1.3183609661281241     
   1.1384877510213221E-006   1.3179238547331162     
   1.1388210710069790E-006   1.3174868882654831     
   1.1391543909926360E-006   1.3170500666771721     
   1.1394877109782931E-006   1.3166133899201478     
   1.1398210309639501E-006   1.3161768579463902     
   1.1401543509496071E-006   1.3157404707078952     
   1.1404876709352640E-006   1.3153042281566767     
   1.1408209909209210E-006   1.3148681302447600     
   1.1411543109065781E-006   1.3144321769241896     
   1.1414876308922351E-006   1.3139963681470259     
   1.1418209508778920E-006   1.3135607038653454     
   1.1421542708635490E-006   1.3131251840312383     
   1.1424875908492060E-006   1.3126898085968113     
   1.1428209108348631E-006   1.3122545775141883     
   1.1431542308205201E-006   1.3118194907355090     
   1.1434875508061770E-006   1.3113845482129278     
   1.1438208707918340E-006   1.3109497498986167     
   1.1441541907774910E-006   1.3105150957447615     
   1.1444875107631481E-006   1.3100805857035642     
   1.1448208307488051E-006   1.3096462197272438     
   1.1451541507344620E-006   1.3092119977680348     
   1.1454874707201190E-006   1.3087779197781864     
   1.1458207907057759E-006   1.3083439857099664     
   1.1461541106914331E-006   1.3079101955156549     
   1.1464874306770901E-006   1.3074765491475504     
   1.1468207506627470E-006   1.3070430465579654     
   1.1471540706484040E-006   1.3066096876992304     
   1.1474873906340609E-006   1.3061764725236897     
   1.1478207106197181E-006   1.3057434009837030     
   1.1481540306053751E-006   1.3053104730316492     
   1.1484873505910320E-006   1.3048776886199185     
   1.1488206705766890E-006   1.3044450477009204     
   1.1491539905623459E-006   1.3040125502270794     
   1.1494873105480031E-006   1.3035801961508331     
   1.1498206305336600E-006   1.3031479854246395     
   1.1501539505193170E-006   1.3027159180009686     
   1.1504872705049740E-006   1.3022839938323068     
   1.1508205904906309E-006   1.3018522128711587     
   1.1511539104762881E-006   1.3014205750700401     
   1.1514872304619450E-006   1.3009890803814870     
   1.1518205504476020E-006   1.3005577287580510     
   1.1521538704332590E-006   1.3001265201522960     
   1.1524871904189159E-006   1.2996954545168034     
   1.1528205104045731E-006   1.2992645318041705     
   1.1531538303902300E-006   1.2988337519670101     
   1.1534871503758870E-006   1.2984031149579518     
   1.1538204703615439E-006   1.2979726207296387     
   1.1541537903472009E-006   1.2975422692347318     
   1.1544871103328581E-006   1.2971120604259054     
   1.1548204303185150E-006   1.2966819942558530     
   1.1551537503041720E-006   1.2962520706772800     
   1.1554870702898289E-006   1.2958222896429106     
   1.1558203902754859E-006   1.2953926511054821     
   1.1561537102611431E-006   1.2949631550177489     
   1.1564870302468000E-006   1.2945338013324814     
   1.1568203502324570E-006   1.2941045900024644     
   1.1571536702181139E-006   1.2936755209804989     
   1.1574869902037711E-006   1.2932465942194011     
   1.1578203101894281E-006   1.2928178096720060     
   1.1581536301750850E-006   1.2923891672911596     
   1.1584869501607420E-006   1.2919606670297257     
   1.1588202701463989E-006   1.2915323088405837     
   1.1591535901320561E-006   1.2911040926766277     
   1.1594869101177130E-006   1.2906760184907700     
   1.1598202301033700E-006   1.2902480862359365     
   1.1601535500890270E-006   1.2898202958650669     
   1.1604868700746839E-006   1.2893926473311215     
   1.1608201900603411E-006   1.2889651405870708     
   1.1611535100459980E-006   1.2885377755859044     
   1.1614868300316550E-006   1.2881105522806267     
   1.1618201500173119E-006   1.2876834706242573     
   1.1621534700029689E-006   1.2872565305698316     
   1.1624867899886261E-006   1.2868297320703992     
   1.1628201099742830E-006   1.2864030750790287     
   1.1631534299599400E-006   1.2859765595488000     
   1.1634867499455969E-006   1.2855501854328120     
   1.1638200699312539E-006   1.2851239526841778     
   1.1641533899169111E-006   1.2846978612560240     
   1.1644867099025680E-006   1.2842719111014984     
   1.1648200298882250E-006   1.2838461021737579     
   1.1651533498738819E-006   1.2834204344259790     
   1.1654866698595389E-006   1.2829949078113525     
   1.1658199898451961E-006   1.2825695222830840     
   1.1661533098308530E-006   1.2821442777943945     
   1.1664866298165100E-006   1.2817191742985239     
   1.1668199498021669E-006   1.2812942117487234     
   1.1671532697878239E-006   1.2808693900982620     
   1.1674865897734810E-006   1.2804447093004223     
   1.1678199097591380E-006   1.2800201693085043     
   1.1681532297447950E-006   1.2795957700758236     
   1.1684865497304519E-006   1.2791715115557094     
   1.1688198697161089E-006   1.2787473937015081     
   1.1691531897017660E-006   1.2783234164665804     
   1.1694865096874230E-006   1.2778995798043031     
   1.1698198296730800E-006   1.2774758836680693     
   1.1701531496587369E-006   1.2770523280112851     
   1.1704864696443939E-006   1.2766289127873744     
   1.1708197896300510E-006   1.2762056379497753     
   1.1711531096157080E-006   1.2757825034519421     
   1.1714864296013649E-006   1.2753595092473444     
   1.1718197495870219E-006   1.2749366552894656     
   1.1721530695726789E-006   1.2745139415318085     
   1.1724863895583360E-006   1.2740913679278856     
   1.1728197095439930E-006   1.2736689344312297     
   1.1731530295296499E-006   1.2732466409953871     
   1.1734863495153069E-006   1.2728244875739199     
   1.1738196695009638E-006   1.2724024741204059     
   1.1741529894866210E-006   1.2719806005884355     
   1.1744863094722780E-006   1.2715588669316185     
   1.1748196294579349E-006   1.2711372731035773     
   1.1751529494435919E-006   1.2707158190579522     
   1.1754862694292488E-006   1.2702945047483956     
   1.1758195894149060E-006   1.2698733301285778     
   1.1761529094005630E-006   1.2694522951521843     
   1.1764862293862199E-006   1.2690313997729150     
   1.1768195493718769E-006   1.2686106439444846     
   1.1771528693575338E-006   1.2681900276206250     
   1.1774861893431910E-006   1.2677695507550806     
   1.1778195093288480E-006   1.2673492133016162     
   1.1781528293145049E-006   1.2669290152140065     
   1.1784861493001619E-006   1.2665089564460448     
   1.1788194692858190E-006   1.2660890369515381     
   1.1791527892714760E-006   1.2656692566843089     
   1.1794861092571329E-006   1.2652496155981967     
   1.1798194292427899E-006   1.2648301136470537     
   1.1801527492284469E-006   1.2644107507847495     
   1.1804860692141040E-006   1.2639915269651676     
   1.1808193891997610E-006   1.2635724421422074     
   1.1811527091854179E-006   1.2631534962697857     
   1.1814860291710749E-006   1.2627346893018294     
   1.1818193491567319E-006   1.2623160211922848     
   1.1821526691423890E-006   1.2618974918951134     
   1.1824859891280460E-006   1.2614791013642905     
   1.1828193091137029E-006   1.2610608495538056     
   1.1831526290993599E-006   1.2606427364176676     
   1.1834859490850168E-006   1.2602247619098959     
   1.1838192690706740E-006   1.2598069259845288     
   1.1841525890563310E-006   1.2593892285956170     
   1.1844859090419879E-006   1.2589716696972295     
   1.1848192290276449E-006   1.2585542492434465     
   1.1851525490133018E-006   1.2581369671883675     
   1.1854858689989590E-006   1.2577198234861044     
   1.1858191889846160E-006   1.2573028180907859     
   1.1861525089702729E-006   1.2568859509565553     
   1.1864858289559299E-006   1.2564692220375715     
   1.1868191489415868E-006   1.2560526312880071     
   1.1871524689272440E-006   1.2556361786620522     
   1.1874857889129010E-006   1.2552198641139103     
   1.1878191088985579E-006   1.2548036875978013     
   1.1881524288842149E-006   1.2543876490679589     
   1.1884857488698718E-006   1.2539717484786337     
   1.1888190688555290E-006   1.2535559857840901     
   1.1891523888411859E-006   1.2531403609386078     
   1.1894857088268429E-006   1.2527248738964827     
   1.1898190288124999E-006   1.2523095246120246     
   1.1901523487981568E-006   1.2518943130395581     
   1.1904856687838140E-006   1.2514792391334257     
   1.1908189887694709E-006   1.2510643028479815     
   1.1911523087551279E-006   1.2506495041375985     
   1.1914856287407848E-006   1.2502348429566603     
   1.1918189487264418E-006   1.2498203192595696     
   1.1921522687120990E-006   1.2494059330007414     
   1.1924855886977559E-006   1.2489916841346083     
   1.1928189086834129E-006   1.2485775726156154     
   1.1931522286690698E-006   1.2481635983982264     
   1.1934855486547268E-006   1.2477497614369168     
   1.1938188686403840E-006   1.2473360616861777     
   1.1941521886260409E-006   1.2469224991005166     
   1.1944855086116979E-006   1.2465090736344553     
   1.1948188285973548E-006   1.2460957852425310     
   1.1951521485830118E-006   1.2456826338792961     
   1.1954854685686690E-006   1.2452696194993174     
   1.1958187885543259E-006   1.2448567420571774     
   1.1961521085399829E-006   1.2444440015074723     
   1.1964854285256398E-006   1.2440313978048159     
   1.1968187485112968E-006   1.2436189309038355     
   1.1971520684969539E-006   1.2432066007591724     
   1.1974853884826109E-006   1.2427944073254846     
   1.1978187084682679E-006   1.2423823505574445     
   1.1981520284539248E-006   1.2419704304097408     
   1.1984853484395820E-006   1.2415586468370741     
   1.1988186684252389E-006   1.2411469997941638     
   1.1991519884108959E-006   1.2407354892357418     
   1.1994853083965528E-006   1.2403241151165552     
   1.1998186283822098E-006   1.2399128773913664     
   1.2001519483678670E-006   1.2395017760149538     
   1.2004852683535239E-006   1.2390908109421104     
   1.2008185883391809E-006   1.2386799821276426     
   1.2011519083248378E-006   1.2382692895263743     
   1.2014852283104948E-006   1.2378587330931425     
   1.2018185482961520E-006   1.2374483127827982     
   1.2021518682818089E-006   1.2370380285502107     
   1.2024851882674659E-006   1.2366278803502626     
   1.2028185082531228E-006   1.2362178681378508     
   1.2031518282387798E-006   1.2358079918678877     
   1.2034851482244370E-006   1.2353982514952990     
   1.2038184682100939E-006   1.2349886469750300     
   1.2041517881957509E-006   1.2345791782620352     
   1.2044851081814078E-006   1.2341698453112890     
   1.2048184281670648E-006   1.2337606480777763     
   1.2051517481527219E-006   1.2333515865165010     
   1.2054850681383789E-006   1.2329426605824791     
   1.2058183881240359E-006   1.2325338702307427     
   1.2061517081096928E-006   1.2321252154163380     
   1.2064850280953498E-006   1.2317166960943264     
   1.2068183480810069E-006   1.2313083122197857     
   1.2071516680666639E-006   1.2309000637478060     
   1.2074849880523209E-006   1.2304919506334955     
   1.2078183080379778E-006   1.2300839728319732     
   1.2081516280236348E-006   1.2296761302983765     
   1.2084849480092919E-006   1.2292684229878557     
   1.2088182679949489E-006   1.2288608508555767     
   1.2091515879806058E-006   1.2284534138567216     
   1.2094849079662628E-006   1.2280461119464836     
   1.2098182279519198E-006   1.2276389450800751     
   1.2101515479375769E-006   1.2272319132127201     
   1.2104848679232339E-006   1.2268250162996601     
   1.2108181879088908E-006   1.2264182542961477     
   1.2111515078945478E-006   1.2260116271574557     
   1.2114848278802047E-006   1.2256051348388661     
   1.2118181478658619E-006   1.2251987772956787     
   1.2121514678515189E-006   1.2247925544832097     
   1.2124847878371758E-006   1.2243864663567872     
   1.2128181078228328E-006   1.2239805128717542     
   1.2131514278084897E-006   1.2235746939834700     
   1.2134847477941469E-006   1.2231690096473078     
   1.2138180677798039E-006   1.2227634598186561     
   1.2141513877654608E-006   1.2223580444529196     
   1.2144847077511178E-006   1.2219527635055141     
   1.2148180277367747E-006   1.2215476169318717     
   1.2151513477224319E-006   1.2211426046874414     
   1.2154846677080889E-006   1.2207377267276853     
   1.2158179876937458E-006   1.2203329830080800     
   1.2161513076794028E-006   1.2199283734841175     
   1.2164846276650597E-006   1.2195238981113032     
   1.2168179476507169E-006   1.2191195568451592     
   1.2171512676363738E-006   1.2187153496412215     
   1.2174845876220308E-006   1.2183112764550417     
   1.2178179076076878E-006   1.2179073372421836     
   1.2181512275933447E-006   1.2175035319582279     
   1.2184845475790019E-006   1.2170998605587700     
   1.2188178675646588E-006   1.2166963229994192     
   1.2191511875503158E-006   1.2162929192358007     
   1.2194845075359728E-006   1.2158896492235516     
   1.2198178275216299E-006   1.2154865129183272     
   1.2201511475072869E-006   1.2150835102757962     
   1.2204844674929438E-006   1.2146806412516415     
   1.2208177874786008E-006   1.2142779058015607     
   1.2211511074642577E-006   1.2138753038812664     
   1.2214844274499149E-006   1.2134728354464854     
   1.2218177474355719E-006   1.2130705004529605     
   1.2221510674212288E-006   1.2126682988564486     
   1.2224843874068858E-006   1.2122662306127199     
   1.2228177073925427E-006   1.2118642956775605     
   1.2231510273781999E-006   1.2114624940067715     
   1.2234843473638569E-006   1.2110608255561675     
   1.2238176673495138E-006   1.2106592902815789     
   1.2241509873351708E-006   1.2102578881388510     
   1.2244843073208277E-006   1.2098566190838422     
   1.2248176273064849E-006   1.2094554830724256     
   1.2251509472921419E-006   1.2090544800604905     
   1.2254842672777988E-006   1.2086536100039404     
   1.2258175872634558E-006   1.2082528728586910     
   1.2261509072491127E-006   1.2078522685806774     
   1.2264842272347699E-006   1.2074517971258447     
   1.2268175472204268E-006   1.2070514584501548     
   1.2271508672060838E-006   1.2066512525095847     
   1.2274841871917408E-006   1.2062511792601236     
   1.2278175071773977E-006   1.2058512386577784     
   1.2281508271630549E-006   1.2054514306585680     
   1.2284841471487118E-006   1.2050517552185269     
   1.2288174671343688E-006   1.2046522122937047     
   1.2291507871200257E-006   1.2042528018401644     
   1.2294841071056827E-006   1.2038535238139842     
   1.2298174270913399E-006   1.2034543781712574     
   1.2301507470769968E-006   1.2030553648680913     
   1.2304840670626538E-006   1.2026564838606080     
   1.2308173870483107E-006   1.2022577351049437     
   1.2311507070339677E-006   1.2018591185572487     
   1.2314840270196249E-006   1.2014606341736889     
   1.2318173470052818E-006   1.2010622819104455     
   1.2321506669909388E-006   1.2006640617237108     
   1.2324839869765957E-006   1.2002659735696961     
   1.2328173069622527E-006   1.1998680174046237     
   1.2331506269479099E-006   1.1994701931847325     
   1.2334839469335668E-006   1.1990725008662744     
   1.2338172669192238E-006   1.1986749404055168     
   1.2341505869048807E-006   1.1982775117587421     
   1.2344839068905377E-006   1.1978802148822447     
   1.2348172268761948E-006   1.1974830497323372     
   1.2351505468618518E-006   1.1970860162653429     
   1.2354838668475088E-006   1.1966891144376037     
   1.2358171868331657E-006   1.1962923442054714     
   1.2361505068188227E-006   1.1958957055253159     
   1.2364838268044798E-006   1.1954991983535197     
   1.2368171467901368E-006   1.1951028226464804     
   1.2371504667757938E-006   1.1947065783606101     
   1.2374837867614507E-006   1.1943104654523351     
   1.2378171067471077E-006   1.1939144838780951     
   1.2381504267327648E-006   1.1935186335943464     
   1.2384837467184218E-006   1.1931229145575590     
   1.2388170667040787E-006   1.1927273267242176     
   1.2391503866897357E-006   1.1923318700508194     
   1.2394837066753927E-006   1.1919365444938781     
   1.2398170266610498E-006   1.1915413500099197     
   1.2401503466467068E-006   1.1911462865554878     
   1.2404836666323637E-006   1.1907513540871388     
   1.2408169866180207E-006   1.1903565525614419     
   1.2411503066036779E-006   1.1899618819349822     
   1.2414836265893348E-006   1.1895673421643611     
   1.2418169465749918E-006   1.1891729332061904     
   1.2421502665606487E-006   1.1887786550171002     
   1.2424835865463057E-006   1.1883845075537303     
   1.2428169065319629E-006   1.1879904907727399     
   1.2431502265176198E-006   1.1875966046307993     
   1.2434835465032768E-006   1.1872028490845945     
   1.2438168664889337E-006   1.1868092240908255     
   1.2441501864745907E-006   1.1864157296062072     
   1.2444835064602478E-006   1.1860223655874687     
   1.2448168264459048E-006   1.1856291319913519     
   1.2451501464315618E-006   1.1852360287746151     
   1.2454834664172187E-006   1.1848430558940293     
   1.2458167864028757E-006   1.1844502133063812     
   1.2461501063885328E-006   1.1840575009684708     
   1.2464834263741898E-006   1.1836649188371138     
   1.2468167463598467E-006   1.1832724668691377     
   1.2471500663455037E-006   1.1828801450213893     
   1.2474833863311607E-006   1.1824879532507220     
   1.2478167063168178E-006   1.1820958915140105     
   1.2481500263024748E-006   1.1817039597681400     
   1.2484833462881317E-006   1.1813121579700119     
   1.2488166662737887E-006   1.1809204860765401     
   1.2491499862594456E-006   1.1805289440446558     
   1.2494833062451028E-006   1.1801375318313001     
   1.2498166262307598E-006   1.1797462493934314     
   1.2501499462164167E-006   1.1793550966880222     
   1.2504832662020737E-006   1.1789640736720595     
   1.2508165861877306E-006   1.1785731803025425     
   1.2511499061733878E-006   1.1781824165364863     
   1.2514832261590448E-006   1.1777917823309212     
   1.2518165461447017E-006   1.1774012776428886     
   1.2521498661303587E-006   1.1770109024294471     
   1.2524831861160156E-006   1.1766206566476676     
   1.2528165061016728E-006   1.1762305402546371     
   1.2531498260873298E-006   1.1758405532074565     
   1.2534831460729867E-006   1.1754506954632384     
   1.2538164660586437E-006   1.1750609669791128     
   1.2541497860443006E-006   1.1746713677122225     
   1.2544831060299578E-006   1.1742818976197238     
   1.2548164260156147E-006   1.1738925566587886     
   1.2551497460012717E-006   1.1735033447866026     
   1.2554830659869287E-006   1.1731142619603647     
   1.2558163859725856E-006   1.1727253081372899     
   1.2561497059582428E-006   1.1723364832746059     
   1.2564830259438997E-006   1.1719477873295550     
   1.2568163459295567E-006   1.1715592202593927     
   1.2571496659152137E-006   1.1711707820213904     
   1.2574829859008706E-006   1.1707824725728344     
   1.2578163058865278E-006   1.1703942918710204     
   1.2581496258721847E-006   1.1700062398732640     
   1.2584829458578417E-006   1.1696183165368921     
   1.2588162658434986E-006   1.1692305218192451     
   1.2591495858291556E-006   1.1688428556776798     
   1.2594829058148128E-006   1.1684553180695649     
   1.2598162258004697E-006   1.1680679089522841     
   1.2601495457861267E-006   1.1676806282832362     
   1.2604828657717836E-006   1.1672934760198337     
   1.2608161857574408E-006   1.1669064521195003     
   1.2611495057430978E-006   1.1665195565396791     
   1.2614828257287547E-006   1.1661327892378239     
   1.2618161457144117E-006   1.1657461501714024     
   1.2621494657000686E-006   1.1653596392978975     
   1.2624827856857258E-006   1.1649732565748061     
   1.2628161056713828E-006   1.1645870019596387     
   1.2631494256570397E-006   1.1642008754099209     
   1.2634827456426967E-006   1.1638148768831913     
   1.2638160656283536E-006   1.1634290063370023     
   1.2641493856140108E-006   1.1630432637289225     
   1.2644827055996677E-006   1.1626576490165321     
   1.2648160255853247E-006   1.1622721621574275     
   1.2651493455709817E-006   1.1618868031092153     
   1.2654826655566386E-006   1.1615015718295223     
   1.2658159855422958E-006   1.1611164682759827     
   1.2661493055279527E-006   1.1607314924062513     
   1.2664826255136097E-006   1.1603466441779915     
   1.2668159454992666E-006   1.1599619235488843     
   1.2671492654849236E-006   1.1595773304766213     
   1.2674825854705808E-006   1.1591928649189112     
   1.2678159054562377E-006   1.1588085268334751     
   1.2681492254418947E-006   1.1584243161780503     
   1.2684825454275516E-006   1.1580402329103847     
   1.2688158654132086E-006   1.1576562769882439     
   1.2691491853988658E-006   1.1572724483694030     
   1.2694825053845227E-006   1.1568887470116556     
   1.2698158253701797E-006   1.1565051728728069     
   1.2701491453558366E-006   1.1561217259106757     
   1.2704824653414936E-006   1.1557384060830975     
   1.2708157853271508E-006   1.1553552133479184     
   1.2711491053128077E-006   1.1549721476630013     
   1.2714824252984647E-006   1.1545892089862206     
   1.2718157452841216E-006   1.1542063972754661     
   1.2721490652697786E-006   1.1538237124886412     
   1.2724823852554357E-006   1.1534411545836643     
   1.2728157052410927E-006   1.1530587235184657     
   1.2731490252267497E-006   1.1526764192509911     
   1.2734823452124066E-006   1.1522942417392008     
   1.2738156651980636E-006   1.1519121909410668     
   1.2741489851837207E-006   1.1515302668145762     
   1.2744823051693777E-006   1.1511484693177321     
   1.2748156251550347E-006   1.1507667984085468     
   1.2751489451406916E-006   1.1503852540450517     
   1.2754822651263486E-006   1.1500038361852871     
   1.2758155851120057E-006   1.1496225447873119     
   1.2761489050976627E-006   1.1492413798091961     
   1.2764822250833196E-006   1.1488603412090250     
   1.2768155450689766E-006   1.1484794289448956     
   1.2771488650546336E-006   1.1480986429749209     
   1.2774821850402907E-006   1.1477179832572280     
   1.2778155050259477E-006   1.1473374497499564     
   1.2781488250116046E-006   1.1469570424112607     
   1.2784821449972616E-006   1.1465767611993078     
   1.2788154649829185E-006   1.1461966060722804     
   1.2791487849685757E-006   1.1458165769883728     
   1.2794821049542327E-006   1.1454366739057968     
   1.2798154249398896E-006   1.1450568967827734     
   1.2801487449255466E-006   1.1446772455775414     
   1.2804820649112035E-006   1.1442977202483520     
   1.2808153848968607E-006   1.1439183207534682     
   1.2811487048825177E-006   1.1435390470511702     
   1.2814820248681746E-006   1.1431598990997507     
   1.2818153448538316E-006   1.1427808768575158     
   1.2821486648394887E-006   1.1424019802827854     
   1.2824819848251457E-006   1.1420232093338945     
   1.2828153048108027E-006   1.1416445639691899     
   1.2831486247964596E-006   1.1412660441470337     
   1.2834819447821166E-006   1.1408876498258016     
   1.2838152647677737E-006   1.1405093809638822     
   1.2841485847534307E-006   1.1401312375196788     
   1.2844819047390876E-006   1.1397532194516091     
   1.2848152247247446E-006   1.1393753267181035     
   1.2851485447104016E-006   1.1389975592776049     
   1.2854818646960587E-006   1.1386199170885740     
   1.2858151846817157E-006   1.1382424001094811     
   1.2861485046673726E-006   1.1378650082988122     
   1.2864818246530296E-006   1.1374877416150673     
   1.2868151446386866E-006   1.1371106000167588     
   1.2871484646243437E-006   1.1367335834624142     
   1.2874817846100007E-006   1.1363566919105754     
   1.2878151045956576E-006   1.1359799253197957     
   1.2881484245813146E-006   1.1356032836486436     
   1.2884817445669715E-006   1.1352267668557012     
   1.2888150645526287E-006   1.1348503748995629     
   1.2891483845382857E-006   1.1344741077388403     
   1.2894817045239426E-006   1.1340979653321559     
   1.2898150245095996E-006   1.1337219476381470     
   1.2901483444952565E-006   1.1333460546154626     
   1.2904816644809137E-006   1.1329702862227686     
   1.2908149844665707E-006   1.1325946424187427     
   1.2911483044522276E-006   1.1322191231620764     
   1.2914816244378846E-006   1.1318437284114751     
   1.2918149444235415E-006   1.1314684581256587     
   1.2921482644091987E-006   1.1310933122633589     
   1.2924815843948557E-006   1.1307182907833231     
   1.2928149043805126E-006   1.1303433936443108     
   1.2931482243661696E-006   1.1299686208050963     
   1.2934815443518265E-006   1.1295939722244666     
   1.2938148643374837E-006   1.1292194478612241     
   1.2941481843231406E-006   1.1288450476741820     
   1.2944815043087976E-006   1.1284707716221702     
   1.2948148242944546E-006   1.1280966196640299     
   1.2951481442801115E-006   1.1277225917586182     
   1.2954814642657687E-006   1.1273486878648022     
   1.2958147842514256E-006   1.1269749079414673     
   1.2961481042370826E-006   1.1266012519475088     
   1.2964814242227395E-006   1.1262277198418382     
   1.2968147442083965E-006   1.1258543115833779     
   1.2971480641940537E-006   1.1254810271310669     
   1.2974813841797106E-006   1.1251078664438554     
   1.2978147041653676E-006   1.1247348294807098     
   1.2981480241510245E-006   1.1243619162006071     
   1.2984813441366815E-006   1.1239891265625386     
   1.2988146641223387E-006   1.1236164605255112     
   1.2991479841079956E-006   1.1232439180485445     
   1.2994813040936526E-006   1.1228714990906705     
   1.2998146240793095E-006   1.1224992036109358     
   1.3001479440649665E-006   1.1221270315684002     
   1.3004812640506237E-006   1.1217549829221372     
   1.3008145840362806E-006   1.1213830576312327     
   1.3011479040219376E-006   1.1210112556547900     
   1.3014812240075945E-006   1.1206395769519213     
   1.3018145439932515E-006   1.1202680214817551     
   1.3021478639789086E-006   1.1198965892034336     
   1.3024811839645656E-006   1.1195252800761097     
   1.3028145039502226E-006   1.1191540940589531     
   1.3031478239358795E-006   1.1187830311111457     
   1.3034811439215367E-006   1.1184120911918822     
   1.3038144639071936E-006   1.1180412742603720     
   1.3041477838928506E-006   1.1176705802758384     
   1.3044811038785075E-006   1.1173000091975167     
   1.3048144238641645E-006   1.1169295609846566     
   1.3051477438498217E-006   1.1165592355965204     
   1.3054810638354786E-006   1.1161890329923871     
   1.3058143838211356E-006   1.1158189531315446     
   1.3061477038067925E-006   1.1154489959732974     
   1.3064810237924495E-006   1.1150791614769617     
   1.3068143437781067E-006   1.1147094496018690     
   1.3071476637637636E-006   1.1143398603073633     
   1.3074809837494206E-006   1.1139703935528016     
   1.3078143037350775E-006   1.1136010492975548     
   1.3081476237207345E-006   1.1132318275010085     
   1.3084809437063917E-006   1.1128627281225594     
   1.3088142636920486E-006   1.1124937511216197     
   1.3091475836777056E-006   1.1121248964576138     
   1.3094809036633625E-006   1.1117561640899805     
   1.3098142236490195E-006   1.1113875539781710     
   1.3101475436346766E-006   1.1110190660816512     
   1.3104808636203336E-006   1.1106507003598989     
   1.3108141836059906E-006   1.1102824567724072     
   1.3111475035916475E-006   1.1099143352786809     
   1.3114808235773045E-006   1.1095463358382398     
   1.3118141435629616E-006   1.1091784584106150     
   1.3121474635486186E-006   1.1088107029553524     
   1.3124807835342756E-006   1.1084430694320120     
   1.3128141035199325E-006   1.1080755578001671     
   1.3131474235055895E-006   1.1077081680194014     
   1.3134807434912466E-006   1.1073409000493157     
   1.3138140634769036E-006   1.1069737538495237     
   1.3141473834625605E-006   1.1066067293796507     
   1.3144807034482175E-006   1.1062398265993352     
   1.3148140234338745E-006   1.1058730454682322     
   1.3151473434195316E-006   1.1055063859460059     
   1.3154806634051886E-006   1.1051398479923382     
   1.3158139833908455E-006   1.1047734315669206     
   1.3161473033765025E-006   1.1044071366294612     
   1.3164806233621594E-006   1.1040409631396773     
   1.3168139433478166E-006   1.1036749110573043     
   1.3171472633334736E-006   1.1033089803420877     
   1.3174805833191305E-006   1.1029431709537871     
   1.3178139033047875E-006   1.1025774828521766     
   1.3181472232904444E-006   1.1022119159970423     
   1.3184805432761016E-006   1.1018464703481841     
   1.3188138632617586E-006   1.1014811458654141     
   1.3191471832474155E-006   1.1011159425085615     
   1.3194805032330725E-006   1.1007508602374638     
   1.3198138232187294E-006   1.1003858990119746     
   1.3201471432043866E-006   1.1000210587919610     
   1.3204804631900436E-006   1.0996563395373029     
   1.3208137831757005E-006   1.0992917412078924     
   1.3211471031613575E-006   1.0989272637636367     
   1.3214804231470144E-006   1.0985629071644545     
   1.3218137431326716E-006   1.0981986713702796     
   1.3221470631183285E-006   1.0978345563410583     
   1.3224803831039855E-006   1.0974705620367504     
   1.3228137030896425E-006   1.0971066884173279     
   1.3231470230752996E-006   1.0967429354427771     
   1.3234803430609566E-006   1.0963793030730968     
   1.3238136630466135E-006   1.0960157912683006     
   1.3241469830322705E-006   1.0956523999884151     
   1.3244803030179275E-006   1.0952891291934774     
   1.3248136230035846E-006   1.0949259788435399     
   1.3251469429892416E-006   1.0945629488986703     
   1.3254802629748985E-006   1.0942000393189464     
   1.3258135829605555E-006   1.0938372500644593     
   1.3261469029462124E-006   1.0934745810953157     
   1.3264802229318696E-006   1.0931120323716332     
   1.3268135429175266E-006   1.0927496038535440     
   1.3271468629031835E-006   1.0923872955011933     
   1.3274801828888405E-006   1.0920251072747389     
   1.3278135028744974E-006   1.0916630391343520     
   1.3281468228601546E-006   1.0913010910402174     
   1.3284801428458116E-006   1.0909392629525339     
   1.3288134628314685E-006   1.0905775548315109     
   1.3291467828171255E-006   1.0902159666373741     
   1.3294801028027824E-006   1.0898544983303597     
   1.3298134227884396E-006   1.0894931498707188     
   1.3301467427740966E-006   1.0891319212187147     
   1.3304800627597535E-006   1.0887708123346249     
   1.3308133827454105E-006   1.0884098231787400     
   1.3311467027310674E-006   1.0880489537113618     
   1.3314800227167246E-006   1.0876882038928077     
   1.3318133427023815E-006   1.0873275736834083     
   1.3321466626880385E-006   1.0869670630435033     
   1.3324799826736955E-006   1.0866066719334520     
   1.3328133026593524E-006   1.0862464003136210     
   1.3331466226450096E-006   1.0858862481443934     
   1.3334799426306665E-006   1.0855262153861649     
   1.3338132626163235E-006   1.0851663019993427     
   1.3341465826019804E-006   1.0848065079443501     
   1.3344799025876374E-006   1.0844468331816204     
   1.3348132225732946E-006   1.0840872776716015     
   1.3351465425589515E-006   1.0837278413747551     
   1.3354798625446085E-006   1.0833685242515549     
   1.3358131825302654E-006   1.0830093262624878     
   1.3361465025159224E-006   1.0826502473680542     
   1.3364798225015796E-006   1.0822912875287674     
   1.3368131424872365E-006   1.0819324467051539     
   1.3371464624728935E-006   1.0815737248577528     
   1.3374797824585504E-006   1.0812151219471178     
   1.3378131024442074E-006   1.0808566379338134     
   1.3381464224298646E-006   1.0804982727784180     
   1.3384797424155215E-006   1.0801400264415248     
   1.3388130624011785E-006   1.0797818988837382     
   1.3391463823868354E-006   1.0794238900656765     
   1.3394797023724924E-006   1.0790659999479701     
   1.3398130223581495E-006   1.0787082284912621     
   1.3401463423438065E-006   1.0783505756562117     
   1.3404796623294635E-006   1.0779930414034875     
   1.3408129823151204E-006   1.0776356256937731     
   1.3411463023007774E-006   1.0772783284877652     
   1.3414796222864345E-006   1.0769211497461730     
   1.3418129422720915E-006   1.0765640894297184     
   1.3421462622577485E-006   1.0762071474991364     
   1.3424795822434054E-006   1.0758503239151760     
   1.3428129022290624E-006   1.0754936186385986     
   1.3431462222147195E-006   1.0751370316301774     
   1.3434795422003765E-006   1.0747805628507010     
   1.3438128621860334E-006   1.0744242122609688     
   1.3441461821716904E-006   1.0740679798217954     
   1.3444795021573476E-006   1.0737118654940061     
   1.3448128221430045E-006   1.0733558692384411     
   1.3451461421286615E-006   1.0729999910159513     
   1.3454794621143184E-006   1.0726442307874038     
   1.3458127820999754E-006   1.0722885885136755     
   1.3461461020856326E-006   1.0719330641556584     
   1.3464794220712895E-006   1.0715776576742557     
   1.3468127420569465E-006   1.0712223690303861     
   1.3471460620426034E-006   1.0708671981849789     
   1.3474793820282604E-006   1.0705121450989772     
   1.3478127020139175E-006   1.0701572097333363     
   1.3481460219995745E-006   1.0698023920490263     
   1.3484793419852315E-006   1.0694476920070290     
   1.3488126619708884E-006   1.0690931095683389     
   1.3491459819565454E-006   1.0687386446939640     
   1.3494793019422025E-006   1.0683842973449247     
   1.3498126219278595E-006   1.0680300674822552     
   1.3501459419135165E-006   1.0676759550670019     
   1.3504792618991734E-006   1.0673219600602235     
   1.3508125818848304E-006   1.0669680824229935     
   1.3511459018704875E-006   1.0666143221163960     
   1.3514792218561445E-006   1.0662606791015303     
   1.3518125418418014E-006   1.0659071533395075     
   1.3521458618274584E-006   1.0655537447914512     
   1.3524791818131154E-006   1.0652004534184976     
   1.3528125017987725E-006   1.0648472791817973     
   1.3531458217844295E-006   1.0644942220425133     
   1.3534791417700864E-006   1.0641412819618201     
   1.3538124617557434E-006   1.0637884589009066     
   1.3541457817414003E-006   1.0634357528209748     
   1.3544791017270575E-006   1.0630831636832365     
   1.3548124217127145E-006   1.0627306914489221     
   1.3551457416983714E-006   1.0623783360792687     
   1.3554790616840284E-006   1.0620260975355305     
   1.3558123816696853E-006   1.0616739757789719     
   1.3561457016553425E-006   1.0613219707708710     
   1.3564790216409995E-006   1.0609700824725214     
   1.3568123416266564E-006   1.0606183108452250     
   1.3571456616123134E-006   1.0602666558502993     
   1.3574789815979703E-006   1.0599151174490744     
   1.3578123015836275E-006   1.0595636956028918     
   1.3581456215692845E-006   1.0592123902731079     
   1.3584789415549414E-006   1.0588612014210910     
   1.3588122615405984E-006   1.0585101290082206     
   1.3591455815262553E-006   1.0581591729958919     
   1.3594789015119125E-006   1.0578083333455104     
   1.3598122214975694E-006   1.0574576100184969     
   1.3601455414832264E-006   1.0571070029762837     
   1.3604788614688834E-006   1.0567565121803122     
   1.3608121814545403E-006   1.0564061375920442     
   1.3611455014401975E-006   1.0560558791729486     
   1.3614788214258544E-006   1.0557057368845095     
   1.3618121414115114E-006   1.0553557106882214     
   1.3621454613971684E-006   1.0550058005455940     
   1.3624787813828253E-006   1.0546560064181494     
   1.3628121013684825E-006   1.0543063282674208     
   1.3631454213541394E-006   1.0539567660549560     
   1.3634787413397964E-006   1.0536073197423155     
   1.3638120613254533E-006   1.0532579892910710     
   1.3641453813111103E-006   1.0529087746628081     
   1.3644787012967675E-006   1.0525596758191240     
   1.3648120212824244E-006   1.0522106927216315     
   1.3651453412680814E-006   1.0518618253319516     
   1.3654786612537383E-006   1.0515130736117231     
   1.3658119812393955E-006   1.0511644375225933     
   1.3661453012250525E-006   1.0508159170262246     
   1.3664786212107094E-006   1.0504675120842906     
   1.3668119411963664E-006   1.0501192226584792     
   1.3671452611820233E-006   1.0497710487104903     
   1.3674785811676805E-006   1.0494229902020360     
   1.3678119011533375E-006   1.0490750470948413     
   1.3681452211389944E-006   1.0487272193506445     
   1.3684785411246514E-006   1.0483795069311963     
   1.3688118611103083E-006   1.0480319097982602     
   1.3691451810959655E-006   1.0476844279136102     
   1.3694785010816224E-006   1.0473370612390378     
   1.3698118210672794E-006   1.0469898097363426     
   1.3701451410529364E-006   1.0466426733673388     
   1.3704784610385933E-006   1.0462956520938524     
   1.3708117810242505E-006   1.0459487458777239     
   1.3711451010099074E-006   1.0456019546808044     
   1.3714784209955644E-006   1.0452552784649591     
   1.3718117409812213E-006   1.0449087171920644     
   1.3721450609668783E-006   1.0445622708240108     
   1.3724783809525355E-006   1.0442159393227002     
   1.3728117009381924E-006   1.0438697226500488     
   1.3731450209238494E-006   1.0435236207679832     
   1.3734783409095063E-006   1.0431776336384440     
   1.3738116608951633E-006   1.0428317612233846     
   1.3741449808808205E-006   1.0424860034847707     
   1.3744783008664774E-006   1.0421403603845794     
   1.3748116208521344E-006   1.0417948318848027     
   1.3751449408377913E-006   1.0414494179474436     
   1.3754782608234483E-006   1.0411041185345180     
   1.3758115808091055E-006   1.0407589336080547     
   1.3761449007947624E-006   1.0404138631300952     
   1.3764782207804194E-006   1.0400689070626925     
   1.3768115407660763E-006   1.0397240653679141     
   1.3771448607517333E-006   1.0393793380078378     
   1.3774781807373904E-006   1.0390347249445551     
   1.3778115007230474E-006   1.0386902261401716     
   1.3781448207087044E-006   1.0383458415568025     
   1.3784781406943613E-006   1.0380015711565773     
   1.3788114606800183E-006   1.0376574149016389     
   1.3791447806656754E-006   1.0373133727541390     
   1.3794781006513324E-006   1.0369694446762474     
   1.3798114206369894E-006   1.0366256306301420     
   1.3801447406226463E-006   1.0362819305780153     
   1.3804780606083033E-006   1.0359383444820709     
   1.3808113805939604E-006   1.0355948723045265     
   1.3811447005796174E-006   1.0352515140076122     
   1.3814780205652743E-006   1.0349082695535676     
   1.3818113405509313E-006   1.0345651389046508     
   1.3821446605365883E-006   1.0342221220231267     
   1.3824779805222454E-006   1.0338792188712753     
   1.3828113005079024E-006   1.0335364294113889     
   1.3831446204935593E-006   1.0331937536057727     
   1.3834779404792163E-006   1.0328511914167429     
   1.3838112604648732E-006   1.0325087428066295     
   1.3841445804505304E-006   1.0321664077377741     
   1.3844779004361874E-006   1.0318241861725321     
   1.3848112204218443E-006   1.0314820780732699     
   1.3851445404075013E-006   1.0311400834023672     
   1.3854778603931582E-006   1.0307982021222168     
   1.3858111803788154E-006   1.0304564341952225     
   1.3861445003644724E-006   1.0301147795838010     
   1.3864778203501293E-006   1.0297732382503824     
   1.3868111403357863E-006   1.0294318101574074     
   1.3871444603214434E-006   1.0290904952673319     
   1.3874777803071004E-006   1.0287492935426217     
   1.3878111002927574E-006   1.0284082049457566     
   1.3881444202784143E-006   1.0280672294392275     
   1.3884777402640713E-006   1.0277263669855392     
   1.3888110602497284E-006   1.0273856175472071     
   1.3891443802353854E-006   1.0270449810867623     
   1.3894777002210423E-006   1.0267044575667446     
   1.3898110202066993E-006   1.0263640469497082     
   1.3901443401923563E-006   1.0260237491982189     
   1.3904776601780134E-006   1.0256835642748554     
   1.3908109801636704E-006   1.0253434921422089     
   1.3911443001493273E-006   1.0250035327628839     
   1.3914776201349843E-006   1.0246636860994947     
   1.3918109401206413E-006   1.0243239521146694     
   1.3921442601062984E-006   1.0239843307710497     
   1.3924775800919554E-006   1.0236448220312886     
   1.3928109000776123E-006   1.0233054258580512     
   1.3931442200632693E-006   1.0229661422140157     
   1.3934775400489262E-006   1.0226269710618707     
   1.3938108600345834E-006   1.0222879123643198     
   1.3941441800202404E-006   1.0219489660840784     
   1.3944775000058973E-006   1.0216101321838726     
   1.3948108199915543E-006   1.0212714106264436     
   1.3951441399772112E-006   1.0209328013745418     
   1.3954774599628684E-006   1.0205943043909314     
   1.3958107799485254E-006   1.0202559196383905     
   1.3961440999341823E-006   1.0199176470797076     
   1.3964774199198393E-006   1.0195794866776831     
   1.3968107399054962E-006   1.0192414383951309     
   1.3971440598911534E-006   1.0189035021948787     
   1.3974773798768103E-006   1.0185656780397625     
   1.3978106998624673E-006   1.0182279658926352     
   1.3981440198481243E-006   1.0178903657163569     
   1.3984773398337812E-006   1.0175528774738059     
   1.3988106598194384E-006   1.0172155011278678     
   1.3991439798050953E-006   1.0168782366414431     
   1.3994772997907523E-006   1.0165410839774438     
   1.3998106197764093E-006   1.0162040430987946     
   1.4001439397620662E-006   1.0158671139684323     
   1.4004772597477234E-006   1.0155302965493060     
   1.4008105797333803E-006   1.0151935908043770     
   1.4011438997190373E-006   1.0148569966966190     
   1.4014772197046942E-006   1.0145205141890168     
   1.4018105396903512E-006   1.0141841432445706     
   1.4021438596760084E-006   1.0138478838262890     
   1.4024771796616653E-006   1.0135117358971961     
   1.4028104996473223E-006   1.0131756994203265     
   1.4031438196329792E-006   1.0128397743587267     
   1.4034771396186362E-006   1.0125039606754571     
   1.4038104596042934E-006   1.0121682583335889     
   1.4041437795899503E-006   1.0118326672962057     
   1.4044770995756073E-006   1.0114971875264047     
   1.4048104195612642E-006   1.0111618189872940     
   1.4051437395469212E-006   1.0108265616419934     
   1.4054770595325784E-006   1.0104914154536373     
   1.4058103795182353E-006   1.0101563803853690     
   1.4061436995038923E-006   1.0098214564003478     
   1.4064770194895492E-006   1.0094866434617424     
   1.4068103394752064E-006   1.0091519415327339     
   1.4071436594608633E-006   1.0088173505765183     
   1.4074769794465203E-006   1.0084828705562994     
   1.4078102994321773E-006   1.0081485014352969     
   1.4081436194178342E-006   1.0078142431767412     
   1.4084769394034914E-006   1.0074800957438741     
   1.4088102593891483E-006   1.0071460590999521     
   1.4091435793748053E-006   1.0068121332082414     
   1.4094768993604622E-006   1.0064783180320218     
   1.4098102193461192E-006   1.0061446135345846     
   1.4101435393317764E-006   1.0058110196792334     
   1.4104768593174333E-006   1.0054775364292836     
   1.4108101793030903E-006   1.0051441637480638     
   1.4111434992887472E-006   1.0048109015989146     
   1.4114768192744042E-006   1.0044777499451871     
   1.4118101392600614E-006   1.0041447087502471     
   1.4121434592457183E-006   1.0038117779774702     
   1.4124767792313753E-006   1.0034789575902452     
   1.4128100992170322E-006   1.0031462475519737     
   1.4131434192026892E-006   1.0028136478260685     
   1.4134767391883464E-006   1.0024811583759534     
   1.4138100591740033E-006   1.0021487791650678     
   1.4141433791596603E-006   1.0018165101568597     
   1.4144766991453172E-006   1.0014843513147909     
   1.4148100191309742E-006   1.0011523026023363     
   1.4151433391166313E-006   1.0008203639829789     
   1.4154766591022883E-006   1.0004885354202191     
   1.4158099790879453E-006   1.0001568168775654     
   1.4161432990736022E-006  0.99982520831854083     
   1.4164766190592592E-006  0.99949370970667872     
   1.4168099390449163E-006  0.99916232100552593     
   1.4171432590305733E-006  0.99883104217864105     
   1.4174765790162303E-006  0.99849987318959332     
   1.4178098990018872E-006  0.99816881400196600     
   1.4181432189875442E-006  0.99783786457935408     
   1.4184765389732013E-006  0.99750702488536225     
   1.4188098589588583E-006  0.99717629488361170     
   1.4191431789445152E-006  0.99684567453773232     
   1.4194764989301722E-006  0.99651516381136662     
   1.4198098189158292E-006  0.99618476266816924     
   1.4201431389014863E-006  0.99585447107180669     
   1.4204764588871433E-006  0.99552428898595990     
   1.4208097788728002E-006  0.99519421637431849     
   1.4211430988584572E-006  0.99486425320058558     
   1.4214764188441141E-006  0.99453439942847677     
   1.4218097388297713E-006  0.99420465502171773     
   1.4221430588154283E-006  0.99387501994404948     
   1.4224763788010852E-006  0.99354549415922222     
   1.4228096987867422E-006  0.99321607763099917     
   1.4231430187723991E-006  0.99288677032315620     
   1.4234763387580563E-006  0.99255757219947893     
   1.4238096587437133E-006  0.99222848322376844     
   1.4241429787293702E-006  0.99189950335983468     
   1.4244762987150272E-006  0.99157063257150146     
   1.4248096187006841E-006  0.99124187082260373     
   1.4251429386863413E-006  0.99091321807698884     
   1.4254762586719983E-006  0.99058467429851627     
   1.4258095786576552E-006  0.99025623945105667     
   1.4261428986433122E-006  0.98992791349849318     
   1.4264762186289691E-006  0.98959969640472101     
   1.4268095386146263E-006  0.98927158813364791     
   1.4271428586002832E-006  0.98894358864919196     
   1.4274761785859402E-006  0.98861569791528514     
   1.4278094985715972E-006  0.98828791589586984     
   1.4281428185572543E-006  0.98796024255490011     
   1.4284761385429113E-006  0.98763267785634534     
   1.4288094585285682E-006  0.98730522176418212     
   1.4291427785142252E-006  0.98697787424240235     
   1.4294760984998822E-006  0.98665063525500818     
   1.4298094184855393E-006  0.98632350476601427     
   1.4301427384711963E-006  0.98599648273944762     
   1.4304760584568532E-006  0.98566956913934678     
   1.4308093784425102E-006  0.98534276392976172     
   1.4311426984281671E-006  0.98501606707475431     
   1.4314760184138243E-006  0.98468947853840061     
   1.4318093383994813E-006  0.98436299828478524     
   1.4321426583851382E-006  0.98403662627800659     
   1.4324759783707952E-006  0.98371036248217525     
   1.4328092983564521E-006  0.98338420686141248     
   1.4331426183421093E-006  0.98305815937985241     
   1.4334759383277663E-006  0.98273222000164051     
   1.4338092583134232E-006  0.98240638869093433     
   1.4341425782990802E-006  0.98208066541190420     
   1.4344758982847371E-006  0.98175505012872999     
   1.4348092182703943E-006  0.98142954280560601     
   1.4351425382560513E-006  0.98110414340673635     
   1.4354758582417082E-006  0.98077885189633918     
   1.4358091782273652E-006  0.98045366823864266     
   1.4361424982130221E-006  0.98012859239788774     
   1.4364758181986793E-006  0.97980362433832568     
   1.4368091381843362E-006  0.97947876402422285     
   1.4371424581699932E-006  0.97915401141985370     
   1.4374757781556502E-006  0.97882936648950836     
   1.4378090981413071E-006  0.97850482919748438     
   1.4381424181269643E-006  0.97818039950809499     
   1.4384757381126212E-006  0.97785607738566394     
   1.4388090580982782E-006  0.97753186279452564     
   1.4391423780839351E-006  0.97720775569902785     
   1.4394756980695921E-006  0.97688375606352984     
   1.4398090180552493E-006  0.97655986385240190     
   1.4401423380409062E-006  0.97623607903002729     
   1.4404756580265632E-006  0.97591240156080084     
   1.4408089780122201E-006  0.97558883140912744     
   1.4411422979978771E-006  0.97526536853942647     
   1.4414756179835343E-006  0.97494201291612748     
   1.4418089379691912E-006  0.97461876450367213     
   1.4421422579548482E-006  0.97429562326651387     
   1.4424755779405051E-006  0.97397258916911755     
   1.4428088979261621E-006  0.97364966217596161     
   1.4431422179118193E-006  0.97332684225153254     
   1.4434755378974762E-006  0.97300412936033398     
   1.4438088578831332E-006  0.97268152346687586     
   1.4441421778687901E-006  0.97235902453568313     
   1.4444754978544471E-006  0.97203663253129235     
   1.4448088178401042E-006  0.97171434741824969     
   1.4451421378257612E-006  0.97139216916111537     
   1.4454754578114182E-006  0.97107009772446173     
   1.4458087777970751E-006  0.97074813307286989     
   1.4461420977827321E-006  0.97042627517093416     
   1.4464754177683892E-006  0.97010452398326352     
   1.4468087377540462E-006  0.96978287947447384     
   1.4471420577397031E-006  0.96946134160919550     
   1.4474753777253601E-006  0.96913991035207070     
   1.4478086977110171E-006  0.96881858566775203     
   1.4481420176966742E-006  0.96849736752090521     
   1.4484753376823312E-006  0.96817625587620615     
   1.4488086576679881E-006  0.96785525069834355     
   1.4491419776536451E-006  0.96753435195201865     
   1.4494752976393023E-006  0.96721355960194177     
   1.4498086176249592E-006  0.96689287361283704     
   1.4501419376106162E-006  0.96657229394944022     
   1.4504752575962731E-006  0.96625182057649772     
   1.4508085775819301E-006  0.96593145345876852     
   1.4511418975675873E-006  0.96561119256102257     
   1.4514752175532442E-006  0.96529103784804249     
   1.4518085375389012E-006  0.96497098928462055     
   1.4521418575245581E-006  0.96465104683556457     
   1.4524751775102151E-006  0.96433121046568959     
   1.4528084974958722E-006  0.96401148013982441     
   1.4531418174815292E-006  0.96369185582281081     
   1.4534751374671862E-006  0.96337233747949891     
   1.4538084574528431E-006  0.96305292507475426     
   1.4541417774385001E-006  0.96273361857345041     
   1.4544750974241572E-006  0.96241441794047544     
   1.4548084174098142E-006  0.96209532314072799     
   1.4551417373954712E-006  0.96177633413911789     
   1.4554750573811281E-006  0.96145745090056722     
   1.4558083773667851E-006  0.96113867339000925     
   1.4561416973524422E-006  0.96082000157238912     
   1.4564750173380992E-006  0.96050143541266364     
   1.4568083373237561E-006  0.96018297487580173     
   1.4571416573094131E-006  0.95986461992678240     
   1.4574749772950701E-006  0.95954637053059777     
   1.4578082972807272E-006  0.95922822665225105     
   1.4581416172663842E-006  0.95891018825675733     
   1.4584749372520411E-006  0.95859225530914272     
   1.4588082572376981E-006  0.95827442777444560     
   1.4591415772233550E-006  0.95795670561771507     
   1.4594748972090122E-006  0.95763908880401194     
   1.4598082171946692E-006  0.95732157729840972     
   1.4601415371803261E-006  0.95700417106599300     
   1.4604748571659831E-006  0.95668687007185726     
   1.4608081771516400E-006  0.95636967428110997     
   1.4611414971372972E-006  0.95605258365886980     
   1.4614748171229542E-006  0.95573559817026832     
   1.4618081371086111E-006  0.95541871778044773     
   1.4621414570942681E-006  0.95510194245456104     
   1.4624747770799250E-006  0.95478527215777376     
   1.4628080970655822E-006  0.95446870685526164     
   1.4631414170512392E-006  0.95415224651221553     
   1.4634747370368961E-006  0.95383589109383426     
   1.4638080570225531E-006  0.95351964056532856     
   1.4641413770082100E-006  0.95320349489192246     
   1.4644746969938672E-006  0.95288745403884989     
   1.4648080169795241E-006  0.95257151797135720     
   1.4651413369651811E-006  0.95225568665470239     
   1.4654746569508381E-006  0.95193996005415371     
   1.4658079769364950E-006  0.95162433813499192     
   1.4661412969221522E-006  0.95130882086250990     
   1.4664746169078091E-006  0.95099340820201128     
   1.4668079368934661E-006  0.95067810011880938     
   1.4671412568791231E-006  0.95036289657823381     
   1.4674745768647800E-006  0.95004779754562063     
   1.4678078968504372E-006  0.94973280298631990     
   1.4681412168360941E-006  0.94941791286569288     
   1.4684745368217511E-006  0.94910312714911216     
   1.4688078568074080E-006  0.94878844580196209     
   1.4691411767930652E-006  0.94847386878963813     
   1.4694744967787222E-006  0.94815939607754762     
   1.4698078167643791E-006  0.94784502763110801     
   1.4701411367500361E-006  0.94753076341575060     
   1.4704744567356930E-006  0.94721660339691560     
   1.4708077767213502E-006  0.94690254754005743     
   1.4711410967070072E-006  0.94658859581063814     
   1.4714744166926641E-006  0.94627474817413604     
   1.4718077366783211E-006  0.94596100459603738     
   1.4721410566639780E-006  0.94564736504183988     
   1.4724743766496352E-006  0.94533382947705491     
   1.4728076966352922E-006  0.94502039786720415     
   1.4731410166209491E-006  0.94470707017782074     
   1.4734743366066061E-006  0.94439384637444790     
   1.4738076565922630E-006  0.94408072642264174     
   1.4741409765779202E-006  0.94376771028797035     
   1.4744742965635771E-006  0.94345479793601172     
   1.4748076165492341E-006  0.94314198933235693     
   1.4751409365348911E-006  0.94282928444260627     
   1.4754742565205480E-006  0.94251668323237325     
   1.4758075765062052E-006  0.94220418566728237     
   1.4761408964918621E-006  0.94189179171296955     
   1.4764742164775191E-006  0.94157950133508028     
   1.4768075364631760E-006  0.94126731449927492     
   1.4771408564488330E-006  0.94095523117122293     
   1.4774741764344902E-006  0.94064325131660498     
   1.4778074964201471E-006  0.94033137490111440     
   1.4781408164058041E-006  0.94001960189045530     
   1.4784741363914610E-006  0.93970793225034199     
   1.4788074563771180E-006  0.93939636594650233     
   1.4791407763627752E-006  0.93908490294467406     
   1.4794740963484321E-006  0.93877354321060646     
   1.4798074163340891E-006  0.93846228671006071     
   1.4801407363197460E-006  0.93815113340880862     
   1.4804740563054030E-006  0.93784008327263435     
   1.4808073762910602E-006  0.93752913626733225     
   1.4811406962767171E-006  0.93721829235870946     
   1.4814740162623741E-006  0.93690755151258165     
   1.4818073362480310E-006  0.93659691369478004     
   1.4821406562336880E-006  0.93628637887114297     
   1.4824739762193451E-006  0.93597594700752251     
   1.4828072962050021E-006  0.93566561806978232     
   1.4831406161906591E-006  0.93535539202379547     
   1.4834739361763160E-006  0.93504526883544870     
   1.4838072561619730E-006  0.93473524847063771     
   1.4841405761476301E-006  0.93442533089527147     
   1.4844738961332871E-006  0.93411551607526866     
   1.4848072161189441E-006  0.93380580397656077     
   1.4851405361046010E-006  0.93349619456508925     
   1.4854738560902580E-006  0.93318668780680780     
   1.4858071760759151E-006  0.93287728366768041     
   1.4861404960615721E-006  0.93256798211368364     
   1.4864738160472290E-006  0.93225878311080479     
   1.4868071360328860E-006  0.93194968662504141     
   1.4871404560185430E-006  0.93164069262240445     
   1.4874737760042001E-006  0.93133180106891356     
   1.4878070959898571E-006  0.93102301193060200     
   1.4881404159755140E-006  0.93071432517351305     
   1.4884737359611710E-006  0.93040574076370119     
   1.4888070559468279E-006  0.93009725866723270     
   1.4891403759324851E-006  0.92978887885018480     
   1.4894736959181421E-006  0.92948060127864596     
   1.4898070159037990E-006  0.92917242591871685     
   1.4901403358894560E-006  0.92886435273650703     
   1.4904736558751132E-006  0.92855638169813903     
   1.4908069758607701E-006  0.92824851276974696     
   1.4911402958464271E-006  0.92794074591747555     
   1.4914736158320840E-006  0.92763308110748066     
   1.4918069358177410E-006  0.92732551830592935     
   1.4921402558033981E-006  0.92701805747899957     
   1.4924735757890551E-006  0.92671069859288135     
   1.4928068957747121E-006  0.92640344161377552     
   1.4931402157603690E-006  0.92609628650789433     
   1.4934735357460260E-006  0.92578923324146023     
   1.4938068557316831E-006  0.92548228178070813     
   1.4941401757173401E-006  0.92517543209188347     
   1.4944734957029970E-006  0.92486868414124335     
   1.4948068156886540E-006  0.92456203789505531     
   1.4951401356743110E-006  0.92425549331959878     
   1.4954734556599681E-006  0.92394905038116415     
   1.4958067756456251E-006  0.92364270904605317     
   1.4961400956312820E-006  0.92333646928057778     
   1.4964734156169390E-006  0.92303033105106247     
   1.4968067356025960E-006  0.92272429432384284     
   1.4971400555882531E-006  0.92241835906526293     
   1.4974733755739101E-006  0.92211252524168230     
   1.4978066955595670E-006  0.92180679281946942     
   1.4981400155452240E-006  0.92150116176500207     
   1.4984733355308809E-006  0.92119563204467270     
   1.4988066555165381E-006  0.92089020362488261     
   1.4991399755021951E-006  0.92058487647204545     
   1.4994732954878520E-006  0.92027965055258476     
   1.4998066154735090E-006  0.91997452583293593     
   1.5001399354591659E-006  0.91966950227954603     
   1.5004732554448231E-006  0.91936457985887243     
   1.5008065754304801E-006  0.91905975853738398     
   1.5011398954161370E-006  0.91875503828155924     
   1.5014732154017940E-006  0.91845041905789115     
   1.5018065353874509E-006  0.91814590083288128     
   1.5021398553731081E-006  0.91784148357304185     
   1.5024731753587650E-006  0.91753716724489809     
   1.5028064953444220E-006  0.91723295181498432     
   1.5031398153300790E-006  0.91692883724984831     
   1.5034731353157359E-006  0.91662482351604668     
   1.5038064553013931E-006  0.91632091058014853     
   1.5041397752870500E-006  0.91601709840873324     
   1.5044730952727070E-006  0.91571338696839200     
   1.5048064152583640E-006  0.91540977622572739     
   1.5051397352440209E-006  0.91510626614735102     
   1.5054730552296781E-006  0.91480285669988726     
   1.5058063752153350E-006  0.91449954784997178     
   1.5061396952009920E-006  0.91419633956425028     
   1.5064730151866489E-006  0.91389323180938087     
   1.5068063351723059E-006  0.91359022455203032     
   1.5071396551579631E-006  0.91328731775887884     
   1.5074729751436200E-006  0.91298451139661707     
   1.5078062951292770E-006  0.91268180543194621     
   1.5081396151149339E-006  0.91237919983157867     
   1.5084729351005909E-006  0.91207669456223728     
   1.5088062550862481E-006  0.91177428959065721     
   1.5091395750719050E-006  0.91147198488358450     
   1.5094728950575620E-006  0.91116978040777552     
   1.5098062150432189E-006  0.91086767612999719     
   1.5101395350288759E-006  0.91056567201702909     
   1.5104728550145331E-006  0.91026376803565956     
   1.5108061750001900E-006  0.90996196415269071     
   1.5111394949858470E-006  0.90966026033493330     
   1.5114728149715039E-006  0.90935865654921089     
   1.5118061349571611E-006  0.90905715276235566     
   1.5121394549428180E-006  0.90875574894121280     
   1.5124727749284750E-006  0.90845444505263961     
   1.5128060949141320E-006  0.90815324106350059     
   1.5131394148997889E-006  0.90785213694067513     
   1.5134727348854461E-006  0.90755113265104981     
   1.5138060548711030E-006  0.90725022816152678     
   1.5141393748567600E-006  0.90694942343901364     
   1.5144726948424169E-006  0.90664871845043460     
   1.5148060148280739E-006  0.90634811316272068     
   1.5151393348137311E-006  0.90604760754281588     
   1.5154726547993880E-006  0.90574720155767452     
   1.5158059747850450E-006  0.90544689517426158     
   1.5161392947707019E-006  0.90514668835955470     
   1.5164726147563589E-006  0.90484658108053939     
   1.5168059347420161E-006  0.90454657330421451     
   1.5171392547276730E-006  0.90424666499759021     
   1.5174725747133300E-006  0.90394685612768566     
   1.5178058946989869E-006  0.90364714666153212     
   1.5181392146846439E-006  0.90334753656617184     
   1.5184725346703011E-006  0.90304802580865673     
   1.5188058546559580E-006  0.90274861435605214     
   1.5191391746416150E-006  0.90244930217543162     
   1.5194724946272719E-006  0.90215008923388162     
   1.5198058146129289E-006  0.90185097549849857     
   1.5201391345985860E-006  0.90155196093638890     
   1.5204724545842430E-006  0.90125304551467278     
   1.5208057745699000E-006  0.90095422920047818     
   1.5211390945555569E-006  0.90065551196094584     
   1.5214724145412139E-006  0.90035689376322703     
   1.5218057345268710E-006  0.90005837457448301     
   1.5221390545125280E-006  0.89975995436188760     
   1.5224723744981850E-006  0.89946163309262328     
   1.5228056944838419E-006  0.89916341073388562     
   1.5231390144694989E-006  0.89886528725288029     
   1.5234723344551560E-006  0.89856726261682374     
   1.5238056544408130E-006  0.89826933679294196     
   1.5241389744264699E-006  0.89797150974847506     
   1.5244722944121269E-006  0.89767378145067034     
   1.5248056143977839E-006  0.89737615186678865     
   1.5251389343834410E-006  0.89707862096410007     
   1.5254722543690980E-006  0.89678118870988643     
   1.5258055743547549E-006  0.89648385507143991     
   1.5261388943404119E-006  0.89618662001606375     
   1.5264722143260688E-006  0.89588948351107234     
   1.5268055343117260E-006  0.89559244552379036     
   1.5271388542973830E-006  0.89529550602155406     
   1.5274721742830399E-006  0.89499866497170966     
   1.5278054942686969E-006  0.89470192234161439     
   1.5281388142543538E-006  0.89440527809863646     
   1.5284721342400110E-006  0.89410873221015530     
   1.5288054542256680E-006  0.89381228464356066     
   1.5291387742113249E-006  0.89351593536625284     
   1.5294720941969819E-006  0.89321968434564381     
   1.5298054141826388E-006  0.89292353154915560     
   1.5301387341682960E-006  0.89262747694422162     
   1.5304720541539530E-006  0.89233152049828646     
   1.5308053741396099E-006  0.89203566217880237     
   1.5311386941252669E-006  0.89173990195323738     
   1.5314720141109240E-006  0.89144423978906595     
   1.5318053340965810E-006  0.89114867565377642     
   1.5321386540822379E-006  0.89085320951486635     
   1.5324719740678949E-006  0.89055784133984339     
   1.5328052940535519E-006  0.89026257109622853     
   1.5331386140392090E-006  0.88996739875155073     
   1.5334719340248660E-006  0.88967232427335075     
   1.5338052540105229E-006  0.88937734762918164     
   1.5341385739961799E-006  0.88908246878660457     
   1.5344718939818369E-006  0.88878768771319305     
   1.5348052139674940E-006  0.88849300437653056     
   1.5351385339531510E-006  0.88819841874421324     
   1.5354718539388079E-006  0.88790393078384477     
   1.5358051739244649E-006  0.88760954046304252     
   1.5361384939101218E-006  0.88731524774943338     
   1.5364718138957790E-006  0.88702105261065389     
   1.5368051338814360E-006  0.88672695501435383     
   1.5371384538670929E-006  0.88643295492819085     
   1.5374717738527499E-006  0.88613905231983636     
   1.5378050938384068E-006  0.88584524715696977     
   1.5381384138240640E-006  0.88555153940728271     
   1.5384717338097210E-006  0.88525792903847711     
   1.5388050537953779E-006  0.88496441601826614     
   1.5391383737810349E-006  0.88467100031437218     
   1.5394716937666918E-006  0.88437768189453003     
   1.5398050137523490E-006  0.88408446072648394     
   1.5401383337380060E-006  0.88379133677798982     
   1.5404716537236629E-006  0.88349831001681423     
   1.5408049737093199E-006  0.88320538041073338     
   1.5411382936949768E-006  0.88291254792753482     
   1.5414716136806340E-006  0.88261981253501620     
   1.5418049336662909E-006  0.88232717420098816     
   1.5421382536519479E-006  0.88203463289326944     
   1.5424715736376049E-006  0.88174218857969000     
   1.5428048936232618E-006  0.88144984122809067     
   1.5431382136089190E-006  0.88115759080632272     
   1.5434715335945759E-006  0.88086543728224920     
   1.5438048535802329E-006  0.88057338062374257     
   1.5441381735658898E-006  0.88028142079868732     
   1.5444714935515468E-006  0.87998955777497534     
   1.5448048135372040E-006  0.87969779152051342     
   1.5451381335228609E-006  0.87940612200321733     
   1.5454714535085179E-006  0.87911454919101151     
   1.5458047734941748E-006  0.87882307305183383     
   1.5461380934798318E-006  0.87853169355363137     
   1.5464714134654890E-006  0.87824041066436154     
   1.5468047334511459E-006  0.87794922435199407     
   1.5471380534368029E-006  0.87765813458450770     
   1.5474713734224598E-006  0.87736714132989269     
   1.5478046934081168E-006  0.87707624455614908     
   1.5481380133937740E-006  0.87678544423128668     
   1.5484713333794309E-006  0.87649474032332952     
   1.5488046533650879E-006  0.87620413280030884     
   1.5491379733507448E-006  0.87591362163026742     
   1.5494712933364018E-006  0.87562320678125893     
   1.5498046133220589E-006  0.87533288822134747     
   1.5501379333077159E-006  0.87504266591860735     
   1.5504712532933729E-006  0.87475253984112444     
   1.5508045732790298E-006  0.87446250995699448     
   1.5511378932646868E-006  0.87417257623432354     
   1.5514712132503439E-006  0.87388273864122867     
   1.5518045332360009E-006  0.87359299714583694     
   1.5521378532216578E-006  0.87330335171628748     
   1.5524711732073148E-006  0.87301380232072856     
   1.5528044931929720E-006  0.87272434892731943     
   1.5531378131786289E-006  0.87243499150422976     
   1.5534711331642859E-006  0.87214573001964024     
   1.5538044531499428E-006  0.87185656444174109     
   1.5541377731355998E-006  0.87156749473873407     
   1.5544710931212570E-006  0.87127852087883217     
   1.5548044131069139E-006  0.87098964283025682     
   1.5551377330925709E-006  0.87070086056124107     
   1.5554710530782278E-006  0.87041217404002902     
   1.5558043730638848E-006  0.87012358323487515     
   1.5561376930495420E-006  0.86983508811404220     
   1.5564710130351989E-006  0.86954668864580831     
   1.5568043330208559E-006  0.86925838479845652     
   1.5571376530065128E-006  0.86897017654028519     
   1.5574709729921698E-006  0.86868206383959934     
   1.5578042929778269E-006  0.86839404666471653     
   1.5581376129634839E-006  0.86810612498396533     
   1.5584709329491409E-006  0.86781829876568384     
   1.5588042529347978E-006  0.86753056797821992     
   1.5591375729204548E-006  0.86724293258993423     
   1.5594708929061119E-006  0.86695539256919463     
   1.5598042128917689E-006  0.86666794788438251     
   1.5601375328774259E-006  0.86638059850388938     
   1.5604708528630828E-006  0.86609334439611452     
   1.5608041728487398E-006  0.86580618552947075     
   1.5611374928343969E-006  0.86551912187237989     
   1.5614708128200539E-006  0.86523215339327497     
   1.5618041328057108E-006  0.86494528006059790     
   1.5621374527913678E-006  0.86465850184280402     
   1.5624707727770248E-006  0.86437181870835611     
   1.5628040927626819E-006  0.86408523062572862     
   1.5631374127483389E-006  0.86379873756340619     
   1.5634707327339958E-006  0.86351233948988482     
   1.5638040527196528E-006  0.86322603637367057     
   1.5641373727053097E-006  0.86293982818327886     
   1.5644706926909669E-006  0.86265371488723686     
   1.5648040126766239E-006  0.86236769645408162     
   1.5651373326622808E-006  0.86208177285236032     
   1.5654706526479378E-006  0.86179594405063098     
   1.5658039726335947E-006  0.86151021001746231     
   1.5661372926192519E-006  0.86122457072143332     
   1.5664706126049089E-006  0.86093902613113316     
   1.5668039325905658E-006  0.86065357621516037     
   1.5671372525762228E-006  0.86036822094212684     
   1.5674705725618797E-006  0.86008296028065168     
   1.5678038925475369E-006  0.85979779419936542     
   1.5681372125331939E-006  0.85951272266691114     
   1.5684705325188508E-006  0.85922774565193871     
   1.5688038525045078E-006  0.85894286312311185     
   1.5691371724901647E-006  0.85865807504910097     
   1.5694704924758219E-006  0.85837338139859054     
   1.5698038124614788E-006  0.85808878214027307     
   1.5701371324471358E-006  0.85780427724285269     
   1.5704704524327928E-006  0.85751986667504310     
   1.5708037724184497E-006  0.85723555040556842     
   1.5711370924041069E-006  0.85695132840316279     
   1.5714704123897638E-006  0.85666720063657298     
   1.5718037323754208E-006  0.85638316707455331     
   1.5721370523610778E-006  0.85609922768586943     
   1.5724703723467347E-006  0.85581538243929800     
   1.5728036923323919E-006  0.85553163130362586     
   1.5731370123180488E-006  0.85524797424764865     
   1.5734703323037058E-006  0.85496441124017464     
   1.5738036522893627E-006  0.85468094225002178     
   1.5741369722750199E-006  0.85439756724601579     
   1.5744702922606769E-006  0.85411428619699759     
   1.5748036122463338E-006  0.85383109907181431     
   1.5751369322319908E-006  0.85354800583932466     
   1.5754702522176477E-006  0.85326500646839865     
   1.5758035722033049E-006  0.85298210092791493     
   1.5761368921889619E-006  0.85269928918676385     
   1.5764702121746188E-006  0.85241657121384629     
   1.5768035321602758E-006  0.85213394697807143     
   1.5771368521459327E-006  0.85185141644836071     
   1.5774701721315899E-006  0.85156897959364519     
   1.5778034921172469E-006  0.85128663638286606     
   1.5781368121029038E-006  0.85100438678497570     
   1.5784701320885608E-006  0.85072223076893483     
   1.5788034520742177E-006  0.85044016830371660     
   1.5791367720598749E-006  0.85015819935830383     
   1.5794700920455318E-006  0.84987632390168855     
   1.5798034120311888E-006  0.84959454190287476     
   1.5801367320168458E-006  0.84931285333087458     
   1.5804700520025027E-006  0.84903125815471314     
   1.5808033719881599E-006  0.84874975634342331     
   1.5811366919738168E-006  0.84846834786605019     
   1.5814700119594738E-006  0.84818703269164719     
   1.5818033319451307E-006  0.84790581078928062     
   1.5821366519307877E-006  0.84762468212802466     
   1.5824699719164449E-006  0.84734364667696371     
   1.5828032919021018E-006  0.84706270440519404     
   1.5831366118877588E-006  0.84678185528182170     
   1.5834699318734157E-006  0.84650109927596229     
   1.5838032518590727E-006  0.84622043635674149     
   1.5841365718447299E-006  0.84593986649329678     
   1.5844698918303868E-006  0.84565938965477516     
   1.5848032118160438E-006  0.84537900581033265     
   1.5851365318017007E-006  0.84509871492913591     
   1.5854698517873577E-006  0.84481851698036314     
   1.5858031717730149E-006  0.84453841193320178     
   1.5861364917586718E-006  0.84425839975685013     
   1.5864698117443288E-006  0.84397848042051515     
   1.5868031317299857E-006  0.84369865389341581     
   1.5871364517156427E-006  0.84341892014478081     
   1.5874697717012998E-006  0.84313927914384801     
   1.5878030916869568E-006  0.84285973085986698     
   1.5881364116726138E-006  0.84258027526209656     
   1.5884697316582707E-006  0.84230091231980553     
   1.5888030516439277E-006  0.84202164200227414     
   1.5891363716295848E-006  0.84174246427879074     
   1.5894696916152418E-006  0.84146337911865587     
   1.5898030116008988E-006  0.84118438649118010     
   1.5901363315865557E-006  0.84090548636568285     
   1.5904696515722127E-006  0.84062667871149399     
   1.5908029715578698E-006  0.84034796349795482     
   1.5911362915435268E-006  0.84006934069441630     
   1.5914696115291837E-006  0.83979081027023839     
   1.5918029315148407E-006  0.83951237219479224     
   1.5921362515004977E-006  0.83923402643745959     
   1.5924695714861548E-006  0.83895577296763024     
   1.5928028914718118E-006  0.83867761175470712     
   1.5931362114574687E-006  0.83839954276810069     
   1.5934695314431257E-006  0.83812156597723420     
   1.5938028514287826E-006  0.83784368135153764     
   1.5941361714144398E-006  0.83756588886045436     
   1.5944694914000968E-006  0.83728818847343645     
   1.5948028113857537E-006  0.83701058015994523     
   1.5951361313714107E-006  0.83673306388945357     
   1.5954694513570678E-006  0.83645563963144398     
   1.5958027713427248E-006  0.83617830735540866     
   1.5961360913283818E-006  0.83590106703085132     
   1.5964694113140387E-006  0.83562391862728380     
   1.5968027312996957E-006  0.83534686211422937     
   1.5971360512853528E-006  0.83506989746122129     
   1.5974693712710098E-006  0.83479302463780269     
   1.5978026912566668E-006  0.83451624361352705     
   1.5981360112423237E-006  0.83423955435795683     
   1.5984693312279807E-006  0.83396295684066624     
   1.5988026512136378E-006  0.83368645103123862     
   1.5991359711992948E-006  0.83341003689926740     
   1.5994692911849517E-006  0.83313371441435624     
   1.5998026111706087E-006  0.83285748354611944     
   1.6001359311562657E-006  0.83258134426418073     
   1.6004692511419228E-006  0.83230529653817276     
   1.6008025711275798E-006  0.83202934033774145     
   1.6011358911132367E-006  0.83175347563253887     
   1.6014692110988937E-006  0.83147770239223118     
   1.6018025310845506E-006  0.83120202058649195     
   1.6021358510702078E-006  0.83092643018500378     
   1.6024691710558648E-006  0.83065093115746236     
   1.6028024910415217E-006  0.83037552347357257     
   1.6031358110271787E-006  0.83010020710304711     
   1.6034691310128356E-006  0.82982498201561172     
   1.6038024509984928E-006  0.82954984818100053     
   1.6041357709841498E-006  0.82927480556895761     
   1.6044690909698067E-006  0.82899985414923794     
   1.6048024109554637E-006  0.82872499389160648     
   1.6051357309411206E-006  0.82845022476583685     
   1.6054690509267778E-006  0.82817554674171345     
   1.6058023709124348E-006  0.82790095978903189     
   1.6061356908980917E-006  0.82762646387759642     
   1.6064690108837487E-006  0.82735205897722142     
   1.6068023308694056E-006  0.82707774505773179     
   1.6071356508550628E-006  0.82680352208896180     
   1.6074689708407197E-006  0.82652939004075665     
   1.6078022908263767E-006  0.82625534888297036     
   1.6081356108120337E-006  0.82598139858546871     
   1.6084689307976906E-006  0.82570753911812533     
   1.6088022507833478E-006  0.82543377045082411     
   1.6091355707690047E-006  0.82516009255346101     
   1.6094688907546617E-006  0.82488650539594111     
   1.6098022107403187E-006  0.82461300894817668     
   1.6101355307259756E-006  0.82433960318009469     
   1.6104688507116328E-006  0.82406628806162852     
   1.6108021706972897E-006  0.82379306356272197     
   1.6111354906829467E-006  0.82351992965333110     
   1.6114688106686036E-006  0.82324688630341902     
   1.6118021306542606E-006  0.82297393348296044     
   1.6121354506399178E-006  0.82270107116193991     
   1.6124687706255747E-006  0.82242829931035200     
   1.6128020906112317E-006  0.82215561789819991     
   1.6131354105968886E-006  0.82188302689549808     
   1.6134687305825456E-006  0.82161052627227193     
   1.6138020505682028E-006  0.82133811599855366     
   1.6141353705538597E-006  0.82106579604438856     
   1.6144686905395167E-006  0.82079356637982992     
   1.6148020105251736E-006  0.82052142697494135     
   1.6151353305108308E-006  0.82024937779979779     
   1.6154686504964878E-006  0.81997741882448094     
   1.6158019704821447E-006  0.81970555001908729     
   1.6161352904678017E-006  0.81943377135371787     
   1.6164686104534586E-006  0.81916208279848624     
   1.6168019304391158E-006  0.81889048432351719     
   1.6171352504247727E-006  0.81861897589894317     
   1.6174685704104297E-006  0.81834755749490740     
   1.6178018903960867E-006  0.81807622908156297     
   1.6181352103817436E-006  0.81780499062907230     
   1.6184685303674008E-006  0.81753384210760927     
   1.6188018503530577E-006  0.81726278348735570     
   1.6191351703387147E-006  0.81699181473850468     
   1.6194684903243716E-006  0.81672093583125915     
   1.6198018103100286E-006  0.81645014673583027     
   1.6201351302956858E-006  0.81617944742244142     
   1.6204684502813427E-006  0.81590883786132395     
   1.6208017702669997E-006  0.81563831802272024     
   1.6211350902526566E-006  0.81536788787688219     
   1.6214684102383136E-006  0.81509754739407170     
   1.6218017302239708E-006  0.81482729654455877     
   1.6221350502096277E-006  0.81455713529862772     
   1.6224683701952847E-006  0.81428706362656733     
   1.6228016901809416E-006  0.81401708149868024     
   1.6231350101665986E-006  0.81374718888527686     
   1.6234683301522558E-006  0.81347738575667827     
   1.6238016501379127E-006  0.81320767208321487     
   1.6241349701235697E-006  0.81293804783522672     
   1.6244682901092266E-006  0.81266851298306531     
   1.6248016100948836E-006  0.81239906749708968     
   1.6251349300805407E-006  0.81212971134767142     
   1.6254682500661977E-006  0.81186044450518879     
   1.6258015700518547E-006  0.81159126694003225     
   1.6261348900375116E-006  0.81132217862260048     
   1.6264682100231686E-006  0.81105317952330380     
   1.6268015300088257E-006  0.81078426961256056     
   1.6271348499944827E-006  0.81051544886079963     
   1.6274681699801397E-006  0.81024671723846076     
   1.6278014899657966E-006  0.80997807471599093     
   1.6281348099514536E-006  0.80970952126384987     
   1.6284681299371107E-006  0.80944105685250467     
   1.6288014499227677E-006  0.80917268145243404     
   1.6291347699084246E-006  0.80890439503412470     
   1.6294680898940816E-006  0.80863619756807514     
   1.6298014098797386E-006  0.80836808902479163     
   1.6301347298653957E-006  0.80810006937479173     
   1.6304680498510527E-006  0.80783213858860270     
   1.6308013698367096E-006  0.80756429663676033     
   1.6311346898223666E-006  0.80729654348981117     
   1.6314680098080235E-006  0.80702887911831156     
   1.6318013297936807E-006  0.80676130349282693     
   1.6321346497793377E-006  0.80649381658393282     
   1.6324679697649946E-006  0.80622641836221598     
   1.6328012897506516E-006  0.80595910879826949     
   1.6331346097363085E-006  0.80569188786270018     
   1.6334679297219657E-006  0.80542475552612125     
   1.6338012497076227E-006  0.80515771175915796     
   1.6341345696932796E-006  0.80489075653244446     
   1.6344678896789366E-006  0.80462388981662347     
   1.6348012096645935E-006  0.80435711158234968     
   1.6351345296502507E-006  0.80409042180028589     
   1.6354678496359077E-006  0.80382382044110567     
   1.6358011696215646E-006  0.80355730747549148     
   1.6361344896072216E-006  0.80329088287413519     
   1.6364678095928787E-006  0.80302454660774014     
   1.6368011295785357E-006  0.80275829864701753     
   1.6371344495641926E-006  0.80249213896268934     
   1.6374677695498496E-006  0.80222606752548697     
   1.6378010895355066E-006  0.80196008430615051     
   1.6381344095211637E-006  0.80169418927543190     
   1.6384677295068207E-006  0.80142838240409098     
   1.6388010494924776E-006  0.80116266366289790     
   1.6391343694781346E-006  0.80089703302263293     
   1.6394676894637916E-006  0.80063149045408555     
   1.6398010094494487E-006  0.80036603592805344     
   1.6401343294351057E-006  0.80010066941534774     
   1.6404676494207626E-006  0.79983539088678568     
   1.6408009694064196E-006  0.79957020031319603     
   1.6411342893920765E-006  0.79930509766541602     
   1.6414676093777337E-006  0.79904008291429363     
   1.6418009293633907E-006  0.79877515603068627     
   1.6421342493490476E-006  0.79851031698546082     
   1.6424675693347046E-006  0.79824556574949312     
   1.6428008893203615E-006  0.79798090229367091     
   1.6431342093060187E-006  0.79771632658888891     
   1.6434675292916757E-006  0.79745183860605262     
   1.6438008492773326E-006  0.79718743831607730     
   1.6441341692629896E-006  0.79692312568988821     
   1.6444674892486465E-006  0.79665890069841971     
   1.6448008092343037E-006  0.79639476331261483     
   1.6451341292199606E-006  0.79613071350342879     
   1.6454674492056176E-006  0.79586675124182482     
   1.6458007691912746E-006  0.79560287649877448     
   1.6461340891769315E-006  0.79533908924526187     
   1.6464674091625887E-006  0.79507538945227840     
   1.6468007291482456E-006  0.79481177709082651     
   1.6471340491339026E-006  0.79454825213191682     
   1.6474673691195596E-006  0.79428481454657085     
   1.6478006891052165E-006  0.79402146430581977     
   1.6481340090908737E-006  0.79375820138070285     
   1.6484673290765306E-006  0.79349502574227060     
   1.6488006490621876E-006  0.79323193736158248     
   1.6491339690478445E-006  0.79296893620970754     
   1.6494672890335015E-006  0.79270602225772457     
   1.6498006090191587E-006  0.79244319547672126     
   1.6501339290048156E-006  0.79218045583779706     
   1.6504672489904726E-006  0.79191780331205697     
   1.6508005689761295E-006  0.79165523787061898     
   1.6511338889617865E-006  0.79139275948461141     
   1.6514672089474437E-006  0.79113036812516768     
   1.6518005289331006E-006  0.79086806376343488     
   1.6521338489187576E-006  0.79060584637056897     
   1.6524671689044145E-006  0.79034371591773356     
   1.6528004888900715E-006  0.79008167237610316     
   1.6531338088757287E-006  0.78981971571686271     
   1.6534671288613856E-006  0.78955784591120493     
   1.6538004488470426E-006  0.78929606293033294     
   1.6541337688326995E-006  0.78903436674545990     
   1.6544670888183565E-006  0.78877275732780761     
   1.6548004088040136E-006  0.78851123464860717     
   1.6551337287896706E-006  0.78824979867910117     
   1.6554670487753276E-006  0.78798844939054014     
   1.6558003687609845E-006  0.78772718675418252     
   1.6561336887466415E-006  0.78746601074130052     
   1.6564670087322986E-006  0.78720492132317232     
   1.6568003287179556E-006  0.78694391847108780     
   1.6571336487036125E-006  0.78668300215634368     
   1.6574669686892695E-006  0.78642217235024980     
   1.6578002886749267E-006  0.78616142902412189     
   1.6581336086605836E-006  0.78590077214928755     
   1.6584669286462406E-006  0.78564020169708459     
   1.6588002486318975E-006  0.78537971763885694     
   1.6591335686175545E-006  0.78511931994596107     
   1.6594668886032117E-006  0.78485900858976099     
   1.6598002085888686E-006  0.78459878354163304     
   1.6601335285745256E-006  0.78433864477296011     
   1.6604668485601825E-006  0.78407859225513477     
   1.6608001685458395E-006  0.78381862595956175     
   1.6611334885314967E-006  0.78355874585765128     
   1.6614668085171536E-006  0.78329895192082744     
   1.6618001285028106E-006  0.78303924412052028     
   1.6621334484884675E-006  0.78277962242817123     
   1.6624667684741245E-006  0.78252008681523000     
   1.6628000884597816E-006  0.78226063725315564     
   1.6631334084454386E-006  0.78200127371341999     
   1.6634667284310956E-006  0.78174199616749940     
   1.6638000484167525E-006  0.78148280458688280     
   1.6641333684024095E-006  0.78122369894306776     
   1.6644666883880666E-006  0.78096467920756107     
   1.6648000083737236E-006  0.78070574535187964     
   1.6651333283593806E-006  0.78044689734754891     
   1.6654666483450375E-006  0.78018813516610541     
   1.6657999683306945E-006  0.77992945877909192     
   1.6661332883163516E-006  0.77967086815806497     
   1.6664666083020086E-006  0.77941236327458663     
   1.6667999282876655E-006  0.77915394410023042     
   1.6671332482733225E-006  0.77889561060657908     
   1.6674665682589795E-006  0.77863736276522444     
   1.6677998882446366E-006  0.77837920054776766     
   1.6681332082302936E-006  0.77812112392582056     
   1.6684665282159505E-006  0.77786313287100206     
   1.6687998482016075E-006  0.77760522735494264     
   1.6691331681872644E-006  0.77734740734928032     
   1.6694664881729216E-006  0.77708967282566443     
   1.6697998081585786E-006  0.77683202375575189     
   1.6701331281442355E-006  0.77657446011121145     
   1.6704664481298925E-006  0.77631698186371856     
   1.6707997681155494E-006  0.77605958898495930     
   1.6711330881012066E-006  0.77580228144662944     
   1.6714664080868636E-006  0.77554505922043337     
   1.6717997280725205E-006  0.77528792227808563     
   1.6721330480581775E-006  0.77503087059130960     
   1.6724663680438344E-006  0.77477390413183744     
   1.6727996880294916E-006  0.77451702287141300     
   1.6731330080151486E-006  0.77426022678178685     
   1.6734663280008055E-006  0.77400351583472038     
   1.6737996479864625E-006  0.77374689000198316     
   1.6741329679721194E-006  0.77349034925535665     
   1.6744662879577766E-006  0.77323389356662819     
   1.6747996079434335E-006  0.77297752290759714     
   1.6751329279290905E-006  0.77272123725007114     
   1.6754662479147475E-006  0.77246503656586740     
   1.6757995679004044E-006  0.77220892082681236     
   1.6761328878860616E-006  0.77195289000474121     
   1.6764662078717185E-006  0.77169694407150047     
   1.6767995278573755E-006  0.77144108299894298     
   1.6771328478430325E-006  0.77118530675893449     
   1.6774661678286896E-006  0.77092961532334692     
   1.6777994878143466E-006  0.77067400866406244     
   1.6781328078000035E-006  0.77041848675297420     
   1.6784661277856605E-006  0.77016304956198278     
   1.6787994477713174E-006  0.76990769706299833     
   1.6791327677569746E-006  0.76965242922794008     
   1.6794660877426316E-006  0.76939724602873849     
   1.6797994077282885E-006  0.76914214743733023     
   1.6801327277139455E-006  0.76888713342566506     
   1.6804660476996024E-006  0.76863220396569876     
   1.6807993676852596E-006  0.76837735902939708     
   1.6811326876709166E-006  0.76812259858873688     
   1.6814660076565735E-006  0.76786792261570191     
   1.6817993276422305E-006  0.76761333108228735     
   1.6821326476278874E-006  0.76735882396049582     
   1.6824659676135446E-006  0.76710440122234036     
   1.6827992875992016E-006  0.76685006283984292     
   1.6831326075848585E-006  0.76659580878503486     
   1.6834659275705155E-006  0.76634163902995689     
   1.6837992475561724E-006  0.76608755354665869     
   1.6841325675418296E-006  0.76583355230719929     
   1.6844658875274865E-006  0.76557963528364703     
   1.6847992075131435E-006  0.76532580244807968     
   1.6851325274988005E-006  0.76507205377258369     
   1.6854658474844574E-006  0.76481838922925616     
   1.6857991674701146E-006  0.76456480879020150     
   1.6861324874557715E-006  0.76431131242753436     
   1.6864658074414285E-006  0.76405790011337937     
   1.6867991274270854E-006  0.76380457181986949     
   1.6871324474127424E-006  0.76355132751914656     
   1.6874657673983996E-006  0.76329816718336241     
   1.6877990873840565E-006  0.76304509078467753     
   1.6881324073697135E-006  0.76279209829526318     
   1.6884657273553704E-006  0.76253918968729717     
   1.6887990473410274E-006  0.76228636493296897     
   1.6891323673266846E-006  0.76203362400447572     
   1.6894656873123415E-006  0.76178096687402519     
   1.6897990072979985E-006  0.76152839351383250     
   1.6901323272836554E-006  0.76127590389612387     
   1.6904656472693124E-006  0.76102349799313374     
   1.6907989672549696E-006  0.76077117577710518     
   1.6911322872406265E-006  0.76051893722029140     
   1.6914656072262835E-006  0.76026678229495592     
   1.6917989272119404E-006  0.76001471097336859     
   1.6921322471975974E-006  0.75976272322781080     
   1.6924655671832545E-006  0.75951081903057194     
   1.6927988871689115E-006  0.75925899835395139     
   1.6931322071545685E-006  0.75900726117025652     
   1.6934655271402254E-006  0.75875560745180570     
   1.6937988471258824E-006  0.75850403717092452     
   1.6941321671115395E-006  0.75825255029994887     
   1.6944654870971965E-006  0.75800114681122388     
   1.6947988070828535E-006  0.75774982667710356     
   1.6951321270685104E-006  0.75749858986995167     
   1.6954654470541674E-006  0.75724743636213909     
   1.6957987670398245E-006  0.75699636612604859     
   1.6961320870254815E-006  0.75674537913406970     
   1.6964654070111384E-006  0.75649447535860348     
   1.6967987269967954E-006  0.75624365477205846     
   1.6971320469824524E-006  0.75599291734685248     
   1.6974653669681095E-006  0.75574226305541325     
   1.6977986869537665E-006  0.75549169187017662     
   1.6981320069394234E-006  0.75524120376358839     
   1.6984653269250804E-006  0.75499079870810359     
   1.6987986469107376E-006  0.75474047667618571     
   1.6991319668963945E-006  0.75449023764030754     
   1.6994652868820515E-006  0.75424008157295164     
   1.6997986068677084E-006  0.75399000844660891     
   1.7001319268533654E-006  0.75374001823378034     
   1.7004652468390225E-006  0.75349011090697326     
   1.7007985668246795E-006  0.75324028643870911     
   1.7011318868103365E-006  0.75299054480151306     
   1.7014652067959934E-006  0.75274088596792355     
   1.7017985267816504E-006  0.75249130991048574     
   1.7021318467673075E-006  0.75224181660175460     
   1.7024651667529645E-006  0.75199240601429496     
   1.7027984867386215E-006  0.75174307812067864     
   1.7031318067242784E-006  0.75149383289348892     
   1.7034651267099354E-006  0.75124467030531727     
   1.7037984466955925E-006  0.75099559032876284     
   1.7041317666812495E-006  0.75074659293643720     
   1.7044650866669064E-006  0.75049767810095769     
   1.7047984066525634E-006  0.75024884579495199     
   1.7051317266382204E-006  0.75000009599105677     
   1.7054650466238775E-006  0.74975142866191791     
   1.7057983666095345E-006  0.74950284378019139     
   1.7061316865951914E-006  0.74925434131854007     
   1.7064650065808484E-006  0.74900592124963750     
   1.7067983265665053E-006  0.74875758354616484     
   1.7071316465521625E-006  0.74850932818081417     
   1.7074649665378195E-006  0.74826115512628644     
   1.7077982865234764E-006  0.74801306435528825     
   1.7081316065091334E-006  0.74776505584054076     
   1.7084649264947903E-006  0.74751712955477101     
   1.7087982464804475E-006  0.74726928547071336     
   1.7091315664661045E-006  0.74702152356111473     
   1.7094648864517614E-006  0.74677384379872958     
   1.7097982064374184E-006  0.74652624615632113     
   1.7101315264230753E-006  0.74627873060666206     
   1.7104648464087325E-006  0.74603129712253335     
   1.7107981663943895E-006  0.74578394567672701     
   1.7111314863800464E-006  0.74553667624204178     
   1.7114648063657034E-006  0.74528948879128598     
   1.7117981263513603E-006  0.74504238329727723     
   1.7121314463370175E-006  0.74479535973284272     
   1.7124647663226744E-006  0.74454841807081795     
   1.7127980863083314E-006  0.74430155828404743     
   1.7131314062939884E-006  0.74405478034538497     
   1.7134647262796453E-006  0.74380808422769340     
   1.7137980462653025E-006  0.74356146990384397     
   1.7141313662509594E-006  0.74331493734671794     
   1.7144646862366164E-006  0.74306848652920487     
   1.7147980062222734E-006  0.74282211742420279     
   1.7151313262079303E-006  0.74257583000461980     
   1.7154646461935875E-006  0.74232962424337290     
   1.7157979661792444E-006  0.74208350011338742     
   1.7161312861649014E-006  0.74183745758759723     
   1.7164646061505583E-006  0.74159149663894619     
   1.7167979261362153E-006  0.74134561724038761     
   1.7171312461218725E-006  0.74109981936488190     
   1.7174645661075294E-006  0.74085410298540100     
   1.7177978860931864E-006  0.74060846807492264     
   1.7181312060788433E-006  0.74036291460643622     
   1.7184645260645003E-006  0.74011744255293899     
   1.7187978460501575E-006  0.73987205188743665     
   1.7191311660358144E-006  0.73962674258294514     
   1.7194644860214714E-006  0.73938151461248780     
   1.7197978060071283E-006  0.73913636794909898     
   1.7201311259927855E-006  0.73889130256581947     
   1.7204644459784425E-006  0.73864631843570161     
   1.7207977659640994E-006  0.73840141553180394     
   1.7211310859497564E-006  0.73815659382719589     
   1.7214644059354133E-006  0.73791185329495579     
   1.7217977259210705E-006  0.73766719390817015     
   1.7221310459067274E-006  0.73742261563993372     
   1.7224643658923844E-006  0.73717811846335213     
   1.7227976858780414E-006  0.73693370235153799     
   1.7231310058636983E-006  0.73668936727761469     
   1.7234643258493555E-006  0.73644511321471307     
   1.7237976458350124E-006  0.73620094013597326     
   1.7241309658206694E-006  0.73595684801454475     
   1.7244642858063263E-006  0.73571283682358435     
   1.7247976057919833E-006  0.73546890653626107     
   1.7251309257776405E-006  0.73522505712574882     
   1.7254642457632974E-006  0.73498128856523337     
   1.7257975657489544E-006  0.73473760082790829     
   1.7261308857346113E-006  0.73449399388697556     
   1.7264642057202683E-006  0.73425046771564695     
   1.7267975257059255E-006  0.73400702228714199     
   1.7271308456915824E-006  0.73376365757469153     
   1.7274641656772394E-006  0.73352037355153199     
   1.7277974856628963E-006  0.73327717019091077     
   1.7281308056485533E-006  0.73303404746608358     
   1.7284641256342105E-006  0.73279100535031594     
   1.7287974456198674E-006  0.73254804381687921     
   1.7291307656055244E-006  0.73230516283905833     
   1.7294640855911813E-006  0.73206236239014277     
   1.7297974055768383E-006  0.73181964244343312     
   1.7301307255624954E-006  0.73157700297223827     
   1.7304640455481524E-006  0.73133444394987579     
   1.7307973655338094E-006  0.73109196534967269     
   1.7311306855194663E-006  0.73084956714496430     
   1.7314640055051233E-006  0.73060724930909449     
   1.7317973254907804E-006  0.73036501181541724     
   1.7321306454764374E-006  0.73012285463729409     
   1.7324639654620944E-006  0.72988077774809634     
   1.7327972854477513E-006  0.72963878112120240     
   1.7331306054334083E-006  0.72939686473000198     
   1.7334639254190654E-006  0.72915502854789127     
   1.7337972454047224E-006  0.72891327254827687     
   1.7341305653903793E-006  0.72867159670457460     
   1.7344638853760363E-006  0.72843000099020727     
   1.7347972053616933E-006  0.72818848537860692     
   1.7351305253473504E-006  0.72794704984321590     
   1.7354638453330074E-006  0.72770569435748400     
   1.7357971653186643E-006  0.72746441889487046     
   1.7361304853043213E-006  0.72722322342884305     
   1.7364638052899782E-006  0.72698210793287787     
   1.7367971252756354E-006  0.72674107238045993     
   1.7371304452612924E-006  0.72650011674508441     
   1.7374637652469493E-006  0.72625924100025430     
   1.7377970852326063E-006  0.72601844511947988     
   1.7381304052182632E-006  0.72577772907628280     
   1.7384637252039204E-006  0.72553709284419265     
   1.7387970451895774E-006  0.72529653639674696     
   1.7391303651752343E-006  0.72505605970749298     
   1.7394636851608913E-006  0.72481566274998477     
   1.7397970051465484E-006  0.72457534549778846     
   1.7401303251322054E-006  0.72433510792447664     
   1.7404636451178624E-006  0.72409495000363122     
   1.7407969651035193E-006  0.72385487170884311     
   1.7411302850891763E-006  0.72361487301371075     
   1.7414636050748334E-006  0.72337495389184381     
   1.7417969250604904E-006  0.72313511431685817     
   1.7421302450461473E-006  0.72289535426237861     
   1.7424635650318043E-006  0.72265567370204242     
   1.7427968850174613E-006  0.72241607260948981     
   1.7431302050031184E-006  0.72217655095837419     
   1.7434635249887754E-006  0.72193710872235572     
   1.7437968449744323E-006  0.72169774587510438     
   1.7441301649600893E-006  0.72145846239029743     
   1.7444634849457463E-006  0.72121925824162214     
   1.7447968049314034E-006  0.72098013340277411     
   1.7451301249170604E-006  0.72074108784745705     
   1.7454634449027173E-006  0.72050212154938442     
   1.7457967648883743E-006  0.72026323448227847     
   1.7461300848740312E-006  0.72002442661986854     
   1.7464634048596884E-006  0.71978569793589386     
   1.7467967248453454E-006  0.71954704840410333     
   1.7471300448310023E-006  0.71930847799825248     
   1.7474633648166593E-006  0.71906998669210698     
   1.7477966848023162E-006  0.71883157445944024     
   1.7481300047879734E-006  0.71859324127403446     
   1.7484633247736304E-006  0.71835498710968282     
   1.7487966447592873E-006  0.71811681194018462     
   1.7491299647449443E-006  0.71787871573934792     
   1.7494632847306012E-006  0.71764069848099044     
   1.7497966047162584E-006  0.71740276013893711     
   1.7501299247019153E-006  0.71716490068702532     
   1.7504632446875723E-006  0.71692712009909620     
   1.7507965646732293E-006  0.71668941834900268     
   1.7511298846588862E-006  0.71645179541060489     
   1.7514632046445434E-006  0.71621425125777316     
   1.7517965246302003E-006  0.71597678586438540     
   1.7521298446158573E-006  0.71573939920432839     
   1.7524631646015143E-006  0.71550209125149677     
   1.7527964845871712E-006  0.71526486197979511     
   1.7531298045728284E-006  0.71502771136313603     
   1.7534631245584853E-006  0.71479063937544141     
   1.7537964445441423E-006  0.71455364599064020     
   1.7541297645297992E-006  0.71431673118267280     
   1.7544630845154562E-006  0.71407989492548485     
   1.7547964045011134E-006  0.71384313719303261     
   1.7551297244867703E-006  0.71360645795928102     
   1.7554630444724273E-006  0.71336985719820301     
   1.7557963644580842E-006  0.71313333488378039     
   1.7561296844437412E-006  0.71289689099000397     
   1.7564630044293984E-006  0.71266052549087311     
   1.7567963244150553E-006  0.71242423836039448     
   1.7571296444007123E-006  0.71218802957258531     
   1.7574629643863692E-006  0.71195189910147005     
   1.7577962843720262E-006  0.71171584692108258     
   1.7581296043576834E-006  0.71147987300546423     
   1.7584629243433403E-006  0.71124397732866673     
   1.7587962443289973E-006  0.71100815986474897     
   1.7591295643146542E-006  0.71077242058777979     
   1.7594628843003112E-006  0.71053675947183415     
   1.7597962042859683E-006  0.71030117649099822     
   1.7601295242716253E-006  0.71006567161936607     
   1.7604628442572823E-006  0.70983024483103907     
   1.7607961642429392E-006  0.70959489610012894     
   1.7611294842285964E-006  0.70935962540075448     
   1.7614628042142533E-006  0.70912443270704451     
   1.7617961241999103E-006  0.70888931799313537     
   1.7621294441855672E-006  0.70865428123317231     
   1.7624627641712242E-006  0.70841932240130889     
   1.7627960841568814E-006  0.70818444147170823     
   1.7631294041425383E-006  0.70794963841854064     
   1.7634627241281953E-006  0.70771491321598601     
   1.7637960441138522E-006  0.70748026583823220     
   1.7641293640995092E-006  0.70724569625947575     
   1.7644626840851664E-006  0.70701120445392152     
   1.7647960040708233E-006  0.70677679039578445     
   1.7651293240564803E-006  0.70654245405928584     
   1.7654626440421372E-006  0.70630819541865697     
   1.7657959640277942E-006  0.70607401444813644     
   1.7661292840134514E-006  0.70583991112197342     
   1.7664626039991083E-006  0.70560588541442337     
   1.7667959239847653E-006  0.70537193729975156     
   1.7671292439704222E-006  0.70513806675223267     
   1.7674625639560792E-006  0.70490427374614606     
   1.7677958839417363E-006  0.70467055825578495     
   1.7681292039273933E-006  0.70443692025544768     
   1.7684625239130503E-006  0.70420335971944159     
   1.7687958438987072E-006  0.70396987662208199     
   1.7691291638843642E-006  0.70373647093769520     
   1.7694624838700213E-006  0.70350314264061398     
   1.7697958038556783E-006  0.70326989170517884     
   1.7701291238413353E-006  0.70303671810574164     
   1.7704624438269922E-006  0.70280362181666012     
   1.7707957638126492E-006  0.70257060281230177     
   1.7711290837983063E-006  0.70233766106704199     
   1.7714624037839633E-006  0.70210479655526536     
   1.7717957237696202E-006  0.70187200925136395     
   1.7721290437552772E-006  0.70163929912974055     
   1.7724623637409342E-006  0.70140666616480218     
   1.7727956837265913E-006  0.70117411033096955     
   1.7731290037122483E-006  0.70094163160266765     
   1.7734623236979052E-006  0.70070922995433271     
   1.7737956436835622E-006  0.70047690536040685     
   1.7741289636692191E-006  0.70024465779534373     
   1.7744622836548763E-006  0.70001248723360343     
   1.7747956036405333E-006  0.69978039364965461     
   1.7751289236261902E-006  0.69954837701797457     
   1.7754622436118472E-006  0.69931643731304971     
   1.7757955635975041E-006  0.69908457450937400     
   1.7761288835831613E-006  0.69885278858145106     
   1.7764622035688183E-006  0.69862107950379171     
   1.7767955235544752E-006  0.69838944725091512     
   1.7771288435401322E-006  0.69815789179735066     
   1.7774621635257891E-006  0.69792641311763437     
   1.7777954835114463E-006  0.69769501118631072     
   1.7781288034971033E-006  0.69746368597793451     
   1.7784621234827602E-006  0.69723243746706620     
   1.7787954434684172E-006  0.69700126562827780     
   1.7791287634540741E-006  0.69677017043614731     
   1.7794620834397313E-006  0.69653915186526161     
   1.7797954034253882E-006  0.69630820989021713     
   1.7801287234110452E-006  0.69607734448561742     
   1.7804620433967022E-006  0.69584655562607567     
   1.7807953633823591E-006  0.69561584328621218     
   1.7811286833680163E-006  0.69538520744065624     
   1.7814620033536732E-006  0.69515464806404614     
   1.7817953233393302E-006  0.69492416513102828     
   1.7821286433249872E-006  0.69469375861625626     
   1.7824619633106443E-006  0.69446342849439369     
   1.7827952832963013E-006  0.69423317474011204     
   1.7831286032819582E-006  0.69400299732809023     
   1.7834619232676152E-006  0.69377289623301863     
   1.7837952432532721E-006  0.69354287142959137     
   1.7841285632389293E-006  0.69331292289251389     
   1.7844618832245863E-006  0.69308305059650110     
   1.7847952032102432E-006  0.69285325451627355     
   1.7851285231959002E-006  0.69262353462656145     
   1.7854618431815571E-006  0.69239389090210302     
   1.7857951631672143E-006  0.69216432331764544     
   1.7861284831528713E-006  0.69193483184794380     
   1.7864618031385282E-006  0.69170541646776251     
   1.7867951231241852E-006  0.69147607715187220     
   1.7871284431098421E-006  0.69124681387505460     
   1.7874617630954993E-006  0.69101762661209742     
   1.7877950830811563E-006  0.69078851533779828     
   1.7881284030668132E-006  0.69055948002696199     
   1.7884617230524702E-006  0.69033052065440292     
   1.7887950430381271E-006  0.69010163719494289     
   1.7891283630237843E-006  0.68987282962341245     
   1.7894616830094412E-006  0.68964409791465064     
   1.7897950029950982E-006  0.68941544204350413     
   1.7901283229807552E-006  0.68918686198482892     
   1.7904616429664121E-006  0.68895835771348890     
   1.7907949629520693E-006  0.68872992920435527     
   1.7911282829377262E-006  0.68850157643231047     
   1.7914616029233832E-006  0.68827329937224069     
   1.7917949229090401E-006  0.68804509799904556     
   1.7921282428946971E-006  0.68781697228762939     
   1.7924615628803543E-006  0.68758892221290568     
   1.7927948828660112E-006  0.68736094774979728     
   1.7931282028516682E-006  0.68713304887323445     
   1.7934615228373251E-006  0.68690522555815581     
   1.7937948428229821E-006  0.68667747777950838     
   1.7941281628086393E-006  0.68644980551224655     
   1.7944614827942962E-006  0.68622220873133621     
   1.7947948027799532E-006  0.68599468741174807     
   1.7951281227656101E-006  0.68576724152846180     
   1.7954614427512671E-006  0.68553987105646752     
   1.7957947627369243E-006  0.68531257597076012     
   1.7961280827225812E-006  0.68508535624634670     
   1.7964614027082382E-006  0.68485821185823925     
   1.7967947226938951E-006  0.68463114278145942     
   1.7971280426795521E-006  0.68440414899103919     
   1.7974613626652092E-006  0.68417723046201462     
   1.7977946826508662E-006  0.68395038716943291     
   1.7981280026365232E-006  0.68372361908834967     
   1.7984613226221801E-006  0.68349692619382718     
   1.7987946426078371E-006  0.68327030846093750     
   1.7991279625934942E-006  0.68304376586475868     
   1.7994612825791512E-006  0.68281729838038008     
   1.7997946025648081E-006  0.68259090598289762     
   1.8001279225504651E-006  0.68236458864741556     
   1.8004612425361221E-006  0.68213834634904691     
   1.8007945625217792E-006  0.68191217906291157     
   1.8011278825074362E-006  0.68168608676413978     
   1.8014612024930931E-006  0.68146006942786852     
   1.8017945224787501E-006  0.68123412702924313     
   1.8021278424644071E-006  0.68100825954341859     
   1.8024611624500642E-006  0.68078246694555578     
   1.8027944824357212E-006  0.68055674921082521     
   1.8031278024213781E-006  0.68033110631440663     
   1.8034611224070351E-006  0.68010553823148501     
   1.8037944423926923E-006  0.67988004493725762     
   1.8041277623783492E-006  0.67965462640692642     
   1.8044610823640062E-006  0.67942928261570257     
   1.8047944023496631E-006  0.67920401353880655     
   1.8051277223353201E-006  0.67897881915146607     
   1.8054610423209772E-006  0.67875369942891672     
   1.8057943623066342E-006  0.67852865434640364     
   1.8061276822922912E-006  0.67830368387917961     
   1.8064610022779481E-006  0.67807878800250476     
   1.8067943222636051E-006  0.67785396669164832     
   1.8071276422492622E-006  0.67762921992188752     
   1.8074609622349192E-006  0.67740454766850711     
   1.8077942822205762E-006  0.67717994990680141     
   1.8081276022062331E-006  0.67695542661207231     
   1.8084609221918901E-006  0.67673097775962898     
   1.8087942421775472E-006  0.67650660332478951     
   1.8091275621632042E-006  0.67628230328288153     
   1.8094608821488611E-006  0.67605807760923853     
   1.8097942021345181E-006  0.67583392627920280     
   1.8101275221201751E-006  0.67560984926812628     
   1.8104608421058322E-006  0.67538584655136713     
   1.8107941620914892E-006  0.67516191810429227     
   1.8111274820771461E-006  0.67493806390227873     
   1.8114608020628031E-006  0.67471428392070809     
   1.8117941220484600E-006  0.67449057813497337     
   1.8121274420341172E-006  0.67426694652047381     
   1.8124607620197742E-006  0.67404338905261751     
   1.8127940820054311E-006  0.67381990570682071     
   1.8131274019910881E-006  0.67359649645850772     
   1.8134607219767450E-006  0.67337316128311064     
   1.8137940419624022E-006  0.67314990015607068     
   1.8141273619480592E-006  0.67292671305283558     
   1.8144606819337161E-006  0.67270359994886364     
   1.8147940019193731E-006  0.67248056081961893     
   1.8151273219050300E-006  0.67225759564057497     
   1.8154606418906872E-006  0.67203470438721280     
   1.8157939618763442E-006  0.67181188703502159     
   1.8161272818620011E-006  0.67158914355949995     
   1.8164606018476581E-006  0.67136647393615267     
   1.8167939218333150E-006  0.67114387814049314     
   1.8171272418189722E-006  0.67092135614804438     
   1.8174605618046291E-006  0.67069890793433540     
   1.8177938817902861E-006  0.67047653347490521     
   1.8181272017759431E-006  0.67025423274529905     
   1.8184605217616000E-006  0.67003200572107258     
   1.8187938417472572E-006  0.66980985237778679     
   1.8191271617329141E-006  0.66958777269101355     
   1.8194604817185711E-006  0.66936576663633152     
   1.8197938017042281E-006  0.66914383418932588     
   1.8201271216898850E-006  0.66892197532559305     
   1.8204604416755422E-006  0.66870019002073511     
   1.8207937616611991E-006  0.66847847825036377     
   1.8211270816468561E-006  0.66825683999009733     
   1.8214604016325130E-006  0.66803527521556427     
   1.8217937216181700E-006  0.66781378390239887     
   1.8221270416038272E-006  0.66759236602624450     
   1.8224603615894841E-006  0.66737102156275263     
   1.8227936815751411E-006  0.66714975048758274     
   1.8231270015607980E-006  0.66692855277640295     
   1.8234603215464552E-006  0.66670742840488939     
   1.8237936415321122E-006  0.66648637734872407     
   1.8241269615177691E-006  0.66626539958359987     
   1.8244602815034261E-006  0.66604449508521602     
   1.8247936014890830E-006  0.66582366382928182     
   1.8251269214747402E-006  0.66560290579151149     
   1.8254602414603972E-006  0.66538222094762978     
   1.8257935614460541E-006  0.66516160927336798     
   1.8261268814317111E-006  0.66494107074446818     
   1.8264602014173680E-006  0.66472060533667687     
   1.8267935214030252E-006  0.66450021302575069     
   1.8271268413886821E-006  0.66427989378745367     
   1.8274601613743391E-006  0.66405964759755809     
   1.8277934813599961E-006  0.66383947443184399     
   1.8281268013456530E-006  0.66361937426610107     
   1.8284601213313102E-006  0.66339934707612369     
   1.8287934413169671E-006  0.66317939283771743     
   1.8291267613026241E-006  0.66295951152669441     
   1.8294600812882810E-006  0.66273970311887476     
   1.8297934012739380E-006  0.66251996759008813     
   1.8301267212595952E-006  0.66230030491616887     
   1.8304600412452521E-006  0.66208071507296329     
   1.8307933612309091E-006  0.66186119803632260     
   1.8311266812165660E-006  0.66164175378210832     
   1.8314600012022230E-006  0.66142238228618810     
   1.8317933211878802E-006  0.66120308352443891     
   1.8321266411735371E-006  0.66098385747274424     
   1.8324599611591941E-006  0.66076470410699817     
   1.8327932811448510E-006  0.66054562340309997     
   1.8331266011305080E-006  0.66032661533695880     
   1.8334599211161652E-006  0.66010767988449093     
   1.8337932411018221E-006  0.65988881702162017     
   1.8341265610874791E-006  0.65967002672427943     
   1.8344598810731360E-006  0.65945130896840909     
   1.8347932010587930E-006  0.65923266372995748     
   1.8351265210444501E-006  0.65901409098488073     
   1.8354598410301071E-006  0.65879559070914340     
   1.8357931610157641E-006  0.65857716287871781     
   1.8361264810014210E-006  0.65835880746958486     
   1.8364598009870780E-006  0.65814052445773086     
   1.8367931209727351E-006  0.65792231381915323     
   1.8371264409583921E-006  0.65770417552985638     
   1.8374597609440491E-006  0.65748610956585141     
   1.8377930809297060E-006  0.65726811590315992     
   1.8381264009153630E-006  0.65705019451780822     
   1.8384597209010201E-006  0.65683234538583291     
   1.8387930408866771E-006  0.65661456848327826     
   1.8391263608723340E-006  0.65639686378619544     
   1.8394596808579910E-006  0.65617923127064459     
   1.8397930008436480E-006  0.65596167091269331     
   1.8401263208293051E-006  0.65574418268841717     
   1.8404596408149621E-006  0.65552676657390019     
   1.8407929608006190E-006  0.65530942254523339     
   1.8411262807862760E-006  0.65509215057851611     
   1.8414596007719329E-006  0.65487495064985612     
   1.8417929207575901E-006  0.65465782273536788     
   1.8421262407432471E-006  0.65444076681117647     
   1.8424595607289040E-006  0.65422378285341032     
   1.8427928807145610E-006  0.65400687083821119     
   1.8431262007002179E-006  0.65379003074172359     
   1.8434595206858751E-006  0.65357326254010384     
   1.8437928406715321E-006  0.65335656620951410     
   1.8441261606571890E-006  0.65313994172612577     
   1.8444594806428460E-006  0.65292338906611624     
   1.8447928006285031E-006  0.65270690820567323     
   1.8451261206141601E-006  0.65249049912098955     
   1.8454594405998171E-006  0.65227416178826925     
   1.8457927605854740E-006  0.65205789618372079     
   1.8461260805711310E-006  0.65184170228356308     
   1.8464594005567881E-006  0.65162558006402205     
   1.8467927205424451E-006  0.65140952950133124     
   1.8471260405281020E-006  0.65119355057173256     
   1.8474593605137590E-006  0.65097764325147489     
   1.8477926804994160E-006  0.65076180751681667     
   1.8481260004850731E-006  0.65054604334402233     
   1.8484593204707301E-006  0.65033035070936507     
   1.8487926404563870E-006  0.65011472958912686     
   1.8491259604420440E-006  0.64989917995959490     
   1.8494592804277009E-006  0.64968370179706825     
   1.8497926004133581E-006  0.64946829507784909     
   1.8501259203990151E-006  0.64925295977825148     
   1.8504592403846720E-006  0.64903769587459559     
   1.8507925603703290E-006  0.64882250334320912     
   1.8511258803559859E-006  0.64860738216042757     
   1.8514592003416431E-006  0.64839233230259585     
   1.8517925203273001E-006  0.64817735374606589     
   1.8521258403129570E-006  0.64796244646719581     
   1.8524591602986140E-006  0.64774761044235418     
   1.8527924802842709E-006  0.64753284564791669     
   1.8531258002699281E-006  0.64731815206026455     
   1.8534591202555851E-006  0.64710352965578966     
   1.8537924402412420E-006  0.64688897841089132     
   1.8541257602268990E-006  0.64667449830197465     
   1.8544590802125559E-006  0.64646008930545562     
   1.8547924001982131E-006  0.64624575139775575     
   1.8551257201838700E-006  0.64603148455530468     
   1.8554590401695270E-006  0.64581728875454059     
   1.8557923601551840E-006  0.64560316397190864     
   1.8561256801408409E-006  0.64538911018386314     
   1.8564590001264981E-006  0.64517512736686422     
   1.8567923201121550E-006  0.64496121549738228     
   1.8571256400978120E-006  0.64474737455189302     
   1.8574589600834690E-006  0.64453360450688146     
   1.8577922800691259E-006  0.64431990533884020     
   1.8581256000547831E-006  0.64410627702426948     
   1.8584589200404400E-006  0.64389271953967653     
   1.8587922400260970E-006  0.64367923286157880     
   1.8591255600117539E-006  0.64346581696649796     
   1.8594588799974109E-006  0.64325247183096723     
   1.8597921999830681E-006  0.64303919743152471     
   1.8601255199687250E-006  0.64282599374471727     
   1.8604588399543820E-006  0.64261286074710011     
   1.8607921599400389E-006  0.64239979841523565     
   1.8611254799256959E-006  0.64218680672569417     
   1.8614587999113531E-006  0.64197388565505331     
   1.8617921198970100E-006  0.64176103517989935     
   1.8621254398826670E-006  0.64154825527682591     
   1.8624587598683239E-006  0.64133554592243380     
   1.8627920798539809E-006  0.64112290709333197     
   1.8631253998396381E-006  0.64091033876613823     
   1.8634587198252950E-006  0.64069784091747695     
   1.8637920398109520E-006  0.64048541352397947     
   1.8641253597966089E-006  0.64027305656228684     
   1.8644586797822659E-006  0.64006077000904671     
   1.8647919997679230E-006  0.63984855384091432     
   1.8651253197535800E-006  0.63963640803455335     
   1.8654586397392370E-006  0.63942433256663456     
   1.8657919597248939E-006  0.63921232741383771     
   1.8661252797105511E-006  0.63900039255284768     
   1.8664585996962080E-006  0.63878852796035945     
   1.8667919196818650E-006  0.63857673361307588     
   1.8671252396675219E-006  0.63836500948770569     
   1.8674585596531789E-006  0.63815335556096708     
   1.8677918796388361E-006  0.63794177180958334     
   1.8681251996244930E-006  0.63773025821028961     
   1.8684585196101500E-006  0.63751881473982552     
   1.8687918395958069E-006  0.63730744137493911     
   1.8691251595814639E-006  0.63709613809238685     
   1.8694584795671211E-006  0.63688490486893157     
   1.8697917995527780E-006  0.63667374168134627     
   1.8701251195384350E-006  0.63646264850640821     
   1.8704584395240919E-006  0.63625162532090551     
   1.8707917595097489E-006  0.63604067210163295     
   1.8711250794954061E-006  0.63582978882539154     
   1.8714583994810630E-006  0.63561897546899193     
   1.8717917194667200E-006  0.63540823200925090     
   1.8721250394523769E-006  0.63519755842299452     
   1.8724583594380339E-006  0.63498695468705557     
   1.8727916794236910E-006  0.63477642077827501     
   1.8731249994093480E-006  0.63456595667350069     
   1.8734583193950050E-006  0.63435556234958812     
   1.8737916393806619E-006  0.63414523778340148     
   1.8741249593663189E-006  0.63393498295181305     
   1.8744582793519760E-006  0.63372479783170010     
   1.8747915993376330E-006  0.63351468239995046     
   1.8751249193232900E-006  0.63330463663345804     
   1.8754582393089469E-006  0.63309466050912477     
   1.8757915592946039E-006  0.63288475400386113     
   1.8761248792802610E-006  0.63267491709458301     
   1.8764581992659180E-006  0.63246514975821633     
   1.8767915192515749E-006  0.63225545197169397     
   1.8771248392372319E-006  0.63204582371195506     
   1.8774581592228889E-006  0.63183626495594813     
   1.8777914792085460E-006  0.63162677568062897     
   1.8781247991942030E-006  0.63141735586296011     
   1.8784581191798599E-006  0.63120800547991374     
   1.8787914391655169E-006  0.63099872450846639     
   1.8791247591511738E-006  0.63078951292560625     
   1.8794580791368310E-006  0.63058037070832451     
   1.8797913991224880E-006  0.63037129783362467     
   1.8801247191081449E-006  0.63016229427851478     
   1.8804580390938019E-006  0.62995336002001157     
   1.8807913590794588E-006  0.62974449503513985     
   1.8811246790651160E-006  0.62953569930093034     
   1.8814579990507730E-006  0.62932697279442373     
   1.8817913190364299E-006  0.62911831549266617     
   1.8821246390220869E-006  0.62890972737271167     
   1.8824579590077438E-006  0.62870120841162491     
   1.8827912789934010E-006  0.62849275858647324     
   1.8831245989790580E-006  0.62828437787433589     
   1.8834579189647149E-006  0.62807606625229750     
   1.8837912389503719E-006  0.62786782369744965     
   1.8841245589360288E-006  0.62765965018689396     
   1.8844578789216860E-006  0.62745154569773820     
   1.8847911989073429E-006  0.62724351020709690     
   1.8851245188929999E-006  0.62703554369209358     
   1.8854578388786569E-006  0.62682764612985986     
   1.8857911588643140E-006  0.62661981749753248     
   1.8861244788499710E-006  0.62641205777225772     
   1.8864577988356279E-006  0.62620436693119030     
   1.8867911188212849E-006  0.62599674495148894     
   1.8871244388069419E-006  0.62578919181032333     
   1.8874577587925990E-006  0.62558170748486952     
   1.8877910787782560E-006  0.62537429195231142     
   1.8881243987639129E-006  0.62516694518984040     
   1.8884577187495699E-006  0.62495966717465357     
   1.8887910387352268E-006  0.62475245788395950     
   1.8891243587208840E-006  0.62454531729497020     
   1.8894576787065410E-006  0.62433824538490923     
   1.8897909986921979E-006  0.62413124213100357     
   1.8901243186778549E-006  0.62392430751049066     
   1.8904576386635118E-006  0.62371744150061503     
   1.8907909586491690E-006  0.62351064407862755     
   1.8911242786348260E-006  0.62330391522178774     
   1.8914575986204829E-006  0.62309725490736334     
   1.8917909186061399E-006  0.62289066311262664     
   1.8921242385917968E-006  0.62268413981486059     
   1.8924575585774540E-006  0.62247768499135436     
   1.8927908785631110E-006  0.62227129861940522     
   1.8931241985487679E-006  0.62206498067631666     
   1.8934575185344249E-006  0.62185873113940204     
   1.8937908385200818E-006  0.62165254998597941     
   1.8941241585057390E-006  0.62144643719337600     
   1.8944574784913959E-006  0.62124039273892728     
   1.8947907984770529E-006  0.62103441659997383     
   1.8951241184627099E-006  0.62082850875386675     
   1.8954574384483668E-006  0.62062266917796194     
   1.8957907584340240E-006  0.62041689784962384     
   1.8961240784196809E-006  0.62021119474622510     
   1.8964573984053379E-006  0.62000555984514483     
   1.8967907183909948E-006  0.61979999312377043     
   1.8971240383766518E-006  0.61959449455949589     
   1.8974573583623090E-006  0.61938906412972372     
   1.8977906783479659E-006  0.61918370181186377     
   1.8981239983336229E-006  0.61897840758333178     
   1.8984573183192798E-006  0.61877318142155380     
   1.8987906383049368E-006  0.61856802330396066     
   1.8991239582905940E-006  0.61836293320799274     
   1.8994572782762509E-006  0.61815791111109564     
   1.8997905982619079E-006  0.61795295699072550     
   1.9001239182475648E-006  0.61774807082434335     
   1.9004572382332218E-006  0.61754325258941822     
   1.9007905582188790E-006  0.61733850226342746     
   1.9011238782045359E-006  0.61713381982385562     
   1.9014571981901929E-006  0.61692920524819317     
   1.9017905181758498E-006  0.61672465851394132     
   1.9021238381615068E-006  0.61652017959860528     
   1.9024571581471639E-006  0.61631576847969982     
   1.9027904781328209E-006  0.61611142513474570     
   1.9031237981184779E-006  0.61590714954127357     
   1.9034571181041348E-006  0.61570294167681872     
   1.9037904380897918E-006  0.61549880151892511     
   1.9041237580754489E-006  0.61529472904514471     
   1.9044570780611059E-006  0.61509072423303668     
   1.9047903980467628E-006  0.61488678706016653     
   1.9051237180324198E-006  0.61468291750410808     
   1.9054570380180768E-006  0.61447911554244306     
   1.9057903580037339E-006  0.61427538115275959     
   1.9061236779893909E-006  0.61407171431265306     
   1.9064569979750478E-006  0.61386811499972815     
   1.9067903179607048E-006  0.61366458319159534     
   1.9071236379463620E-006  0.61346111886587296     
   1.9074569579320187E-006  0.61325772200018680     
   1.9077902779176759E-006  0.61305439257216965     
   1.9081235979033330E-006  0.61285113055946228     
   1.9084569178889898E-006  0.61264793593971201     
   1.9087902378746470E-006  0.61244480869057616     
   1.9091235578603037E-006  0.61224174878971482     
   1.9094568778459609E-006  0.61203875621480086     
   1.9097901978316180E-006  0.61183583094351024     
   1.9101235178172748E-006  0.61163297295352848     
   1.9104568378029319E-006  0.61143018222254764     
   1.9107901577885887E-006  0.61122745872826811     
   1.9111234777742459E-006  0.61102480244839597     
   1.9114567977599030E-006  0.61082221336064690     
   1.9117901177455598E-006  0.61061969144274286     
   1.9121234377312169E-006  0.61041723667241299     
   1.9124567577168737E-006  0.61021484902739420     
   1.9127900777025309E-006  0.61001252848542964     
   1.9131233976881880E-006  0.60981027502427188     
   1.9134567176738448E-006  0.60960808862167981     
   1.9137900376595019E-006  0.60940596925541868     
   1.9141233576451587E-006  0.60920391690326348     
   1.9144566776308158E-006  0.60900193154299409     
   1.9147899976164730E-006  0.60880001315239929     
   1.9151233176021298E-006  0.60859816170927472     
   1.9154566375877869E-006  0.60839637719142392     
   1.9157899575734437E-006  0.60819465957665697     
   1.9161232775591008E-006  0.60799300884279128     
   1.9164565975447580E-006  0.60779142496765315     
   1.9167899175304147E-006  0.60758990792907386     
   1.9171232375160719E-006  0.60738845770489402     
   1.9174565575017287E-006  0.60718707427296048     
   1.9177898774873858E-006  0.60698575761112850     
   1.9181231974730430E-006  0.60678450769725889     
   1.9184565174586997E-006  0.60658332450922192     
   1.9187898374443569E-006  0.60638220802489329     
   1.9191231574300137E-006  0.60618115822215735     
   1.9194564774156708E-006  0.60598017507890534     
   1.9197897974013280E-006  0.60577925857303572     
   1.9201231173869847E-006  0.60557840868245483     
   1.9204564373726419E-006  0.60537762538507534     
   1.9207897573582986E-006  0.60517690865881768     
   1.9211230773439558E-006  0.60497625848161007     
   1.9214563973296130E-006  0.60477567483138794     
   1.9217897173152697E-006  0.60457515768609360     
   1.9221230373009269E-006  0.60437470702367657     
   1.9224563572865836E-006  0.60417432282209460     
   1.9227896772722408E-006  0.60397400505931120     
   1.9231229972578980E-006  0.60377375371329889     
   1.9234563172435547E-006  0.60357356876203738     
   1.9237896372292119E-006  0.60337345018351107     
   1.9241229572148686E-006  0.60317339795571479     
   1.9244562772005258E-006  0.60297341205665023     
   1.9247895971861830E-006  0.60277349246432355     
   1.9251229171718397E-006  0.60257363915675266     
   1.9254562371574969E-006  0.60237385211195849     
   1.9257895571431536E-006  0.60217413130797226     
   1.9261228771288108E-006  0.60197447672283033     
   1.9264561971144680E-006  0.60177488833457893     
   1.9267895171001247E-006  0.60157536612126872     
   1.9271228370857819E-006  0.60137591006095958     
   1.9274561570714386E-006  0.60117652013171718     
   1.9277894770570958E-006  0.60097719631161595     
   1.9281227970427529E-006  0.60077793857873718     
   1.9284561170284097E-006  0.60057874691116897     
   1.9287894370140669E-006  0.60037962128700684     
   1.9291227569997236E-006  0.60018056168435308     
   1.9294560769853808E-006  0.59998156808131875     
   1.9297893969710379E-006  0.59978264045602059     
   1.9301227169566947E-006  0.59958377878658298     
   1.9304560369423519E-006  0.59938498305113896     
   1.9307893569280086E-006  0.59918625322782704     
   1.9311226769136658E-006  0.59898758929479301     
   1.9314559968993229E-006  0.59878899123019069     
   1.9317893168849797E-006  0.59859045901218122     
   1.9321226368706368E-006  0.59839199261893261     
   1.9324559568562936E-006  0.59819359202862010     
   1.9327892768419508E-006  0.59799525721942659     
   1.9331225968276079E-006  0.59779698816954163     
   1.9334559168132647E-006  0.59759878485716256     
   1.9337892367989218E-006  0.59740064726049313     
   1.9341225567845786E-006  0.59720257535774535     
   1.9344558767702357E-006  0.59700456912713706     
   1.9347891967558929E-006  0.59680662854689526     
   1.9351225167415497E-006  0.59660875359525245     
   1.9354558367272068E-006  0.59641094425044894     
   1.9357891567128636E-006  0.59621320049073345     
   1.9361224766985207E-006  0.59601552229435972     
   1.9364557966841779E-006  0.59581790963958925     
   1.9367891166698347E-006  0.59562036250469264     
   1.9371224366554918E-006  0.59542288086794493     
   1.9374557566411486E-006  0.59522546470763116     
   1.9377890766268057E-006  0.59502811400204103     
   1.9381223966124629E-006  0.59483082872947302     
   1.9384557165981196E-006  0.59463360886823213     
   1.9387890365837768E-006  0.59443645439663095     
   1.9391223565694340E-006  0.59423936529298993     
   1.9394556765550907E-006  0.59404234153563429     
   1.9397889965407479E-006  0.59384538310289892     
   1.9401223165264046E-006  0.59364848997312436     
   1.9404556365120618E-006  0.59345166212465972     
   1.9407889564977190E-006  0.59325489953586052     
   1.9411222764833757E-006  0.59305820218508876     
   1.9414555964690329E-006  0.59286157005071449     
   1.9417889164546896E-006  0.59266500311111558     
   1.9421222364403468E-006  0.59246850134467544     
   1.9424555564260040E-006  0.59227206472978444     
   1.9427888764116607E-006  0.59207569324484344     
   1.9431221963973179E-006  0.59187938686825659     
   1.9434555163829746E-006  0.59168314557843793     
   1.9437888363686318E-006  0.59148696935380551     
   1.9441221563542890E-006  0.59129085817278815     
   1.9444554763399457E-006  0.59109481201381986     
   1.9447887963256029E-006  0.59089883085534156     
   1.9451221163112596E-006  0.59070291467580316     
   1.9454554362969168E-006  0.59050706345365878     
   1.9457887562825739E-006  0.59031127716737253     
   1.9461220762682307E-006  0.59011555579541441     
   1.9464553962538879E-006  0.58991989931626021     
   1.9467887162395446E-006  0.58972430770839646     
   1.9471220362252018E-006  0.58952878095031247     
   1.9474553562108589E-006  0.58933331902050889     
   1.9477886761965157E-006  0.58913792189748981     
   1.9481219961821728E-006  0.58894258955976919     
   1.9484553161678296E-006  0.58874732198586599     
   1.9487886361534868E-006  0.58855211915430783     
   1.9491219561391439E-006  0.58835698104362899     
   1.9494552761248007E-006  0.58816190763237108     
   1.9497885961104578E-006  0.58796689889908182     
   1.9501219160961146E-006  0.58777195482231759     
   1.9504552360817718E-006  0.58757707538063997     
   1.9507885560674289E-006  0.58738226055261977     
   1.9511218760530857E-006  0.58718751031683303     
   1.9514551960387428E-006  0.58699282465186531     
   1.9517885160243996E-006  0.58679820353630574     
   1.9521218360100567E-006  0.58660364694875333     
   1.9524551559957139E-006  0.58640915486781386     
   1.9527884759813707E-006  0.58621472727209900     
   1.9531217959670278E-006  0.58602036414022873     
   1.9534551159526846E-006  0.58582606545082860     
   1.9537884359383417E-006  0.58563183118253415     
   1.9541217559239989E-006  0.58543766131398378     
   1.9544550759096556E-006  0.58524355582382714     
   1.9547883958953128E-006  0.58504951469071809     
   1.9551217158809696E-006  0.58485553789331979     
   1.9554550358666267E-006  0.58466162541029942     
   1.9557883558522839E-006  0.58446777722033461     
   1.9561216758379406E-006  0.58427399330210839     
   1.9564549958235978E-006  0.58408027363431014     
   1.9567883158092546E-006  0.58388661819563803     
   1.9571216357949117E-006  0.58369302696479564     
   1.9574549557805689E-006  0.58349949992049543     
   1.9577882757662256E-006  0.58330603704145556     
   1.9581215957518828E-006  0.58311263830640025     
   1.9584549157375395E-006  0.58291930369406408     
   1.9587882357231967E-006  0.58272603318318517     
   1.9591215557088539E-006  0.58253282675251172     
   1.9594548756945106E-006  0.58233968438079642     
   1.9597881956801678E-006  0.58214660604680057     
   1.9601215156658245E-006  0.58195359172929206     
   1.9604548356514817E-006  0.58176064140704442     
   1.9607881556371389E-006  0.58156775505884151     
   1.9611214756227956E-006  0.58137493266347084     
   1.9614547956084528E-006  0.58118217419972917     
   1.9617881155941095E-006  0.58098947964641956     
   1.9621214355797667E-006  0.58079684898235173     
   1.9624547555654239E-006  0.58060428218634241     
   1.9627880755510806E-006  0.58041177923721698     
   1.9631213955367378E-006  0.58021934011380505     
   1.9634547155223945E-006  0.58002696479494598     
   1.9637880355080517E-006  0.57983465325948325     
   1.9641213554937089E-006  0.57964240548627077     
   1.9644546754793656E-006  0.57945022145416714     
   1.9647879954650228E-006  0.57925810114203824     
   1.9651213154506795E-006  0.57906604452875809     
   1.9654546354363367E-006  0.57887405159320537     
   1.9657879554219938E-006  0.57868212231426808     
   1.9661212754076506E-006  0.57849025667084120     
   1.9664545953933078E-006  0.57829845464182528     
   1.9667879153789645E-006  0.57810671620612797     
   1.9671212353646217E-006  0.57791504134266547     
   1.9674545553502788E-006  0.57772343003035886     
   1.9677878753359356E-006  0.57753188224813823     
   1.9681211953215928E-006  0.57734039797493986     
   1.9684545153072495E-006  0.57714897718970604     
   1.9687878352929067E-006  0.57695761987138672     
   1.9691211552785638E-006  0.57676632599894051     
   1.9694544752642206E-006  0.57657509555132969     
   1.9697877952498777E-006  0.57638392850752596     
   1.9701211152355345E-006  0.57619282484650902     
   1.9704544352211917E-006  0.57600178454726070     
   1.9707877552068488E-006  0.57581080758877523     
   1.9711210751925056E-006  0.57561989395005109     
   1.9714543951781627E-006  0.57542904361009350     
   1.9717877151638195E-006  0.57523825654791660     
   1.9721210351494766E-006  0.57504753274253928     
   1.9724543551351338E-006  0.57485687217298764     
   1.9727876751207906E-006  0.57466627481829669     
   1.9731209951064477E-006  0.57447574065750584     
   1.9734543150921045E-006  0.57428526966966487     
   1.9737876350777616E-006  0.57409486183382552     
   1.9741209550634188E-006  0.57390451712905111     
   1.9744542750490756E-006  0.57371423553441026     
   1.9747875950347327E-006  0.57352401702897726     
   1.9751209150203895E-006  0.57333386159183486     
   1.9754542350060466E-006  0.57314376920207222     
   1.9757875549917038E-006  0.57295373983878584     
   1.9761208749773605E-006  0.57276377348107932     
   1.9764541949630177E-006  0.57257387010806204     
   1.9767875149486745E-006  0.57238402969884994     
   1.9771208349343316E-006  0.57219425223256881     
   1.9774541549199888E-006  0.57200453768834914     
   1.9777874749056455E-006  0.57181488604532782     
   1.9781207948913027E-006  0.57162529728264999     
   1.9784541148769594E-006  0.57143577137946677     
   1.9787874348626166E-006  0.57124630831493739     
   1.9791207548482738E-006  0.57105690806822718     
   1.9794540748339305E-006  0.57086757061850790     
   1.9797873948195877E-006  0.57067829594495934     
   1.9801207148052449E-006  0.57048908402676679     
   1.9804540347909016E-006  0.57029993484312413     
   1.9807873547765588E-006  0.57011084837323067     
   1.9811206747622155E-006  0.56992182459629348     
   1.9814539947478727E-006  0.56973286349152630     
   1.9817873147335299E-006  0.56954396503815019     
   1.9821206347191866E-006  0.56935512921539166     
   1.9824539547048438E-006  0.56916635600248566     
   1.9827872746905005E-006  0.56897764537867423     
   1.9831205946761577E-006  0.56878899732320332     
   1.9834539146618148E-006  0.56860041181533050     
   1.9837872346474716E-006  0.56841188883431581     
   1.9841205546331288E-006  0.56822342835942874     
   1.9844538746187855E-006  0.56803503036994518     
   1.9847871946044427E-006  0.56784669484514627     
   1.9851205145900998E-006  0.56765842176432357     
   1.9854538345757566E-006  0.56747021110677220     
   1.9857871545614138E-006  0.56728206285179505     
   1.9861204745470705E-006  0.56709397697870279     
   1.9864537945327277E-006  0.56690595346681183     
   1.9867871145183848E-006  0.56671799229544506     
   1.9871204345040416E-006  0.56653009344393457     
   1.9874537544896987E-006  0.56634225689161699     
   1.9877870744753555E-006  0.56615448261783685     
   1.9881203944610127E-006  0.56596677060194489     
   1.9884537144466698E-006  0.56577912082329929     
   1.9887870344323266E-006  0.56559153326126521     
   1.9891203544179837E-006  0.56540400789521317     
   1.9894536744036405E-006  0.56521654470452287     
   1.9897869943892976E-006  0.56502914366857959     
   1.9901203143749548E-006  0.56484180476677437     
   1.9904536343606116E-006  0.56465452797850724     
   1.9907869543462687E-006  0.56446731328318367     
   1.9911202743319255E-006  0.56428016066021580     
   1.9914535943175826E-006  0.56409307008902410     
   1.9917869143032398E-006  0.56390604154903423     
   1.9921202342888966E-006  0.56371907501967911     
   1.9924535542745537E-006  0.56353217048039916     
   1.9927868742602105E-006  0.56334532791064129     
   1.9931201942458676E-006  0.56315854728985903     
   1.9934535142315248E-006  0.56297182859751138     
   1.9937868342171815E-006  0.56278517181306820     
   1.9941201542028387E-006  0.56259857691600035     
   1.9944534741884955E-006  0.56241204388579136     
   1.9947867941741526E-006  0.56222557270192675     
   1.9951201141598098E-006  0.56203916334390192     
   1.9954534341454665E-006  0.56185281579121860     
   1.9957867541311237E-006  0.56166653002338351     
   1.9961200741167804E-006  0.56148030601991261     
   1.9964533941024376E-006  0.56129414376032716     
   1.9967867140880948E-006  0.56110804322415531     
   1.9971200340737515E-006  0.56092200439093209     
   1.9974533540594087E-006  0.56073602724019955     
   1.9977866740450654E-006  0.56055011175150704     
   1.9981199940307226E-006  0.56036425790440914     
   1.9984533140163798E-006  0.56017846567846896     
   1.9987866340020365E-006  0.55999273505325509     
   1.9991199539876937E-006  0.55980706600834329     
   1.9994532739733504E-006  0.55962145852331668     
   1.9997865939590076E-006  0.55943591257776326     
   2.0001199139446648E-006  0.55925042815128101     
   2.0004532339303215E-006  0.55906500522347258     
   2.0007865539159787E-006  0.55887964377394661     
   2.0011198739016354E-006  0.55869434378231975     
   2.0014531938872926E-006  0.55850910522821628     
   2.0017865138729498E-006  0.55832392809126508     
   2.0021198338586065E-006  0.55813881235110330     
   2.0024531538442637E-006  0.55795375798737390     
   2.0027864738299204E-006  0.55776876497972760     
   2.0031197938155776E-006  0.55758383330782191     
   2.0034531138012347E-006  0.55739896295131897     
   2.0037864337868915E-006  0.55721415388989082     
   2.0041197537725487E-006  0.55702940610321294     
   2.0044530737582054E-006  0.55684471957097093     
   2.0047863937438626E-006  0.55666009427285446     
   2.0051197137295197E-006  0.55647553018856155     
   2.0054530337151765E-006  0.55629102729779645     
   2.0057863537008337E-006  0.55610658558026871     
   2.0061196736864904E-006  0.55592220501569756     
   2.0064529936721476E-006  0.55573788558380544     
   2.0067863136578047E-006  0.55555362726432544     
   2.0071196336434615E-006  0.55536943003699368     
   2.0074529536291186E-006  0.55518529388155535     
   2.0077862736147754E-006  0.55500121877776176     
   2.0081195936004326E-006  0.55481720470537077     
   2.0084529135860897E-006  0.55463325164414612     
   2.0087862335717465E-006  0.55444935957386088     
   2.0091195535574036E-006  0.55426552847429078     
   2.0094528735430604E-006  0.55408175832522277     
   2.0097861935287175E-006  0.55389804910644713     
   2.0101195135143747E-006  0.55371440079776157     
   2.0104528335000315E-006  0.55353081337897192     
   2.0107861534856886E-006  0.55334728682988876     
   2.0111194734713454E-006  0.55316382113033136     
   2.0114527934570025E-006  0.55298041626012417     
   2.0117861134426597E-006  0.55279707219909857     
   2.0121194334283165E-006  0.55261378892709268     
   2.0124527534139736E-006  0.55243056642395172     
   2.0127860733996304E-006  0.55224740466952804     
   2.0131193933852875E-006  0.55206430364367920     
   2.0134527133709447E-006  0.55188126332626952     
   2.0137860333566014E-006  0.55169828369717278     
   2.0141193533422586E-006  0.55151536473626517     
   2.0144526733279154E-006  0.55133250642343357     
   2.0147859933135725E-006  0.55114970873856772     
   2.0151193132992297E-006  0.55096697166156727     
   2.0154526332848864E-006  0.55078429517233740     
   2.0157859532705436E-006  0.55060167925078862     
   2.0161192732562003E-006  0.55041912387684055     
   2.0164525932418575E-006  0.55023662903041726     
   2.0167859132275147E-006  0.55005419469145167     
   2.0171192332131714E-006  0.54987182083988051     
   2.0174525531988286E-006  0.54968950745565015     
   2.0177858731844853E-006  0.54950725451871141     
   2.0181191931701425E-006  0.54932506200902309     
   2.0184525131557997E-006  0.54914292990654934     
   2.0187858331414564E-006  0.54896085819126295     
   2.0191191531271136E-006  0.54877884684314071     
   2.0194524731127703E-006  0.54859689584216798     
   2.0197857930984275E-006  0.54841500516833652     
   2.0201191130840847E-006  0.54823317480164468     
   2.0204524330697414E-006  0.54805140472209646     
   2.0207857530553986E-006  0.54786969490970305     
   2.0211190730410557E-006  0.54768804534448368     
   2.0214523930267125E-006  0.54750645600646286     
   2.0217857130123697E-006  0.54732492687567014     
   2.0221190329980264E-006  0.54714345793214514     
   2.0224523529836836E-006  0.54696204915593105     
   2.0227856729693407E-006  0.54678070052707983     
   2.0231189929549975E-006  0.54659941202564866     
   2.0234523129406547E-006  0.54641818363170269     
   2.0237856329263114E-006  0.54623701532531244     
   2.0241189529119686E-006  0.54605590708655494     
   2.0244522728976257E-006  0.54587485889551468     
   2.0247855928832825E-006  0.54569387073228348     
   2.0251189128689396E-006  0.54551294257695671     
   2.0254522328545964E-006  0.54533207440963993     
   2.0257855528402536E-006  0.54515126621044285     
   2.0261188728259107E-006  0.54497051795948337     
   2.0264521928115675E-006  0.54478982963688416     
   2.0267855127972246E-006  0.54460920122277567     
   2.0271188327828814E-006  0.54442863269729624     
   2.0274521527685385E-006  0.54424812404058731     
   2.0277854727541957E-006  0.54406767523280097     
   2.0281187927398525E-006  0.54388728625409311     
   2.0284521127255096E-006  0.54370695708462602     
   2.0287854327111664E-006  0.54352668770457058     
   2.0291187526968235E-006  0.54334647809410297     
   2.0294520726824807E-006  0.54316632823340649     
   2.0297853926681375E-006  0.54298623810266977     
   2.0301187126537946E-006  0.54280620768209009     
   2.0304520326394514E-006  0.54262623695186885     
   2.0307853526251085E-006  0.54244632589221664     
   2.0311186726107657E-006  0.54226647448334808     
   2.0314519925964224E-006  0.54208668270548588     
   2.0317853125820796E-006  0.54190695053885973     
   2.0321186325677364E-006  0.54172727796370390     
   2.0324519525533935E-006  0.54154766496026063     
   2.0327852725390507E-006  0.54136811150878006     
   2.0331185925247074E-006  0.54118861758951586     
   2.0334519125103646E-006  0.54100918318272906     
   2.0337852324960213E-006  0.54082980826868932     
   2.0341185524816785E-006  0.54065049282767108     
   2.0344518724673357E-006  0.54047123683995457     
   2.0347851924529924E-006  0.54029204028582889     
   2.0351185124386496E-006  0.54011290314558880     
   2.0354518324243063E-006  0.53993382539953294     
   2.0357851524099635E-006  0.53975480702797130     
   2.0361184723956207E-006  0.53957584801121594     
   2.0364517923812774E-006  0.53939694832958918     
   2.0367851123669346E-006  0.53921810796341607     
   2.0371184323525913E-006  0.53903932689303136     
   2.0374517523382485E-006  0.53886060509877520     
   2.0377850723239057E-006  0.53868194256099333     
   2.0381183923095624E-006  0.53850333926004013     
   2.0384517122952196E-006  0.53832479517627330     
   2.0387850322808763E-006  0.53814631029006066     
   2.0391183522665335E-006  0.53796788458177469     
   2.0394516722521907E-006  0.53778951803179376     
   2.0397849922378474E-006  0.53761121062050377     
   2.0401183122235046E-006  0.53743296232829685     
   2.0404516322091613E-006  0.53725477313557146     
   2.0407849521948185E-006  0.53707664302273339     
   2.0411182721804756E-006  0.53689857197019386     
   2.0414515921661324E-006  0.53672055995837198     
   2.0417849121517896E-006  0.53654260696769052     
   2.0421182321374463E-006  0.53636471297858257     
   2.0424515521231035E-006  0.53618687797148323     
   2.0427848721087606E-006  0.53600910192683882     
   2.0431181920944174E-006  0.53583138482510018     
   2.0434515120800746E-006  0.53565372664672184     
   2.0437848320657313E-006  0.53547612737217010     
   2.0441181520513885E-006  0.53529858698191302     
   2.0444514720370456E-006  0.53512110545642821     
   2.0447847920227024E-006  0.53494368277619830     
   2.0451181120083595E-006  0.53476631892171256     
   2.0454514319940163E-006  0.53458901387346724     
   2.0457847519796735E-006  0.53441176761196463     
   2.0461180719653306E-006  0.53423458011771330     
   2.0464513919509874E-006  0.53405745137122906     
   2.0467847119366445E-006  0.53388038135303284     
   2.0471180319223013E-006  0.53370337004365365     
   2.0474513519079584E-006  0.53352641742362594     
   2.0477846718936156E-006  0.53334952347349096     
   2.0481179918792724E-006  0.53317268817379571     
   2.0484513118649295E-006  0.53299591150509451     
   2.0487846318505863E-006  0.53281919344794881     
   2.0491179518362434E-006  0.53264253398292416     
   2.0494512718219006E-006  0.53246593309059387     
   2.0497845918075574E-006  0.53228939075153936     
   2.0501179117932145E-006  0.53211290694634450     
   2.0504512317788713E-006  0.53193648165560459     
   2.0507845517645284E-006  0.53176011485991725     
   2.0511178717501856E-006  0.53158380653988824     
   2.0514511917358423E-006  0.53140755667612916     
   2.0517845117214995E-006  0.53123136524925929     
   2.0521178317071563E-006  0.53105523223990236     
   2.0524511516928134E-006  0.53087915762869053     
   2.0527844716784706E-006  0.53070314139626151     
   2.0531177916641273E-006  0.53052718352325900     
   2.0534511116497845E-006  0.53035128399033360     
   2.0537844316354412E-006  0.53017544277814288     
   2.0541177516210984E-006  0.52999965986734876     
   2.0544510716067556E-006  0.52982393523862215     
   2.0547843915924123E-006  0.52964826887263861     
   2.0551177115780695E-006  0.52947266075008170     
   2.0554510315637262E-006  0.52929711085163922     
   2.0557843515493834E-006  0.52912161915800615     
   2.0561176715350406E-006  0.52894618564988694     
   2.0564509915206973E-006  0.52877081030798645     
   2.0567843115063545E-006  0.52859549311302201     
   2.0571176314920112E-006  0.52842023404571270     
   2.0574509514776684E-006  0.52824503308678661     
   2.0577842714633256E-006  0.52806989021697748     
   2.0581175914489823E-006  0.52789480541702560     
   2.0584509114346395E-006  0.52771977866767739     
   2.0587842314202962E-006  0.52754480994968478     
   2.0591175514059534E-006  0.52736989924380906     
   2.0594508713916106E-006  0.52719504653081428     
   2.0597841913772673E-006  0.52702025179147338     
   2.0601175113629245E-006  0.52684551500656440     
   2.0604508313485812E-006  0.52667083615687160     
   2.0607841513342384E-006  0.52649621522318757     
   2.0611174713198956E-006  0.52632165218630833     
   2.0614507913055523E-006  0.52614714702703935     
   2.0617841112912095E-006  0.52597269972618910     
   2.0621174312768662E-006  0.52579831026457580     
   2.0624507512625234E-006  0.52562397862302102     
   2.0627840712481805E-006  0.52544970478235464     
   2.0631173912338373E-006  0.52527548872341312     
   2.0634507112194945E-006  0.52510133042703822     
   2.0637840312051516E-006  0.52492722987407803     
   2.0641173511908084E-006  0.52475318704538687     
   2.0644506711764655E-006  0.52457920192182661     
   2.0647839911621223E-006  0.52440527448426488     
   2.0651173111477794E-006  0.52423140471357466     
   2.0654506311334366E-006  0.52405759259063645     
   2.0657839511190934E-006  0.52388383809633721     
   2.0661172711047505E-006  0.52371014121156889     
   2.0664505910904073E-006  0.52353650191723122     
   2.0667839110760644E-006  0.52336292019422970     
   2.0671172310617216E-006  0.52318939602347569     
   2.0674505510473784E-006  0.52301592938588737     
   2.0677838710330355E-006  0.52284252026238986     
   2.0681171910186923E-006  0.52266916863391422     
   2.0684505110043494E-006  0.52249587448139623     
   2.0687838309900066E-006  0.52232263778578003     
   2.0691171509756633E-006  0.52214945852801531     
   2.0694504709613205E-006  0.52197633668905807     
   2.0697837909469773E-006  0.52180327224987122     
   2.0701171109326344E-006  0.52163026519142264     
   2.0704504309182916E-006  0.52145731549468843     
   2.0707837509039483E-006  0.52128442314064916     
   2.0711170708896055E-006  0.52111158811029201     
   2.0714503908752622E-006  0.52093881038461176     
   2.0717837108609194E-006  0.52076608994460805     
   2.0721170308465766E-006  0.52059342677128817     
   2.0724503508322333E-006  0.52042082084566421     
   2.0727836708178905E-006  0.52024827214875535     
   2.0731169908035472E-006  0.52007578066158788     
   2.0734503107892044E-006  0.51990334636519187     
   2.0737836307748616E-006  0.51973096924060680     
   2.0741169507605183E-006  0.51955864926887652     
   2.0744502707461755E-006  0.51938638643105106     
   2.0747835907318322E-006  0.51921418070818803     
   2.0751169107174894E-006  0.51904203208134991     
   2.0754502307031466E-006  0.51886994053160607     
   2.0757835506888033E-006  0.51869790604003374     
   2.0761168706744605E-006  0.51852592858771263     
   2.0764501906601172E-006  0.51835400815573285     
   2.0767835106457744E-006  0.51818214472518753     
   2.0771168306314316E-006  0.51801033827717824     
   2.0774501506170883E-006  0.51783858879281175     
   2.0777834706027455E-006  0.51766689625320128     
   2.0781167905884022E-006  0.51749526063946683     
   2.0784501105740594E-006  0.51732368193273348     
   2.0787834305597166E-006  0.51715216011413367     
   2.0791167505453733E-006  0.51698069516480660     
   2.0794500705310305E-006  0.51680928706589513     
   2.0797833905166872E-006  0.51663793579855133     
   2.0801167105023444E-006  0.51646664134393216     
   2.0804500304880015E-006  0.51629540368320048     
   2.0807833504736583E-006  0.51612422279752657     
   2.0811166704593155E-006  0.51595309866808570     
   2.0814499904449722E-006  0.51578203127606037     
   2.0817833104306294E-006  0.51561102060263819     
   2.0821166304162865E-006  0.51544006662901432     
   2.0824499504019433E-006  0.51526916933638978     
   2.0827832703876004E-006  0.51509832870597050     
   2.0831165903732572E-006  0.51492754471897129     
   2.0834499103589144E-006  0.51475681735660950     
   2.0837832303445715E-006  0.51458614660011281     
   2.0841165503302283E-006  0.51441553243071247     
   2.0844498703158854E-006  0.51424497482964626     
   2.0847831903015422E-006  0.51407447377815874     
   2.0851165102871994E-006  0.51390402925750134     
   2.0854498302728565E-006  0.51373364124892884     
   2.0857831502585133E-006  0.51356330973370679     
   2.0861164702441704E-006  0.51339303469310282     
   2.0864497902298272E-006  0.51322281610839238     
   2.0867831102154843E-006  0.51305265396085797     
   2.0871164302011415E-006  0.51288254823178614     
   2.0874497501867983E-006  0.51271249890247228     
   2.0877830701724554E-006  0.51254250595421635     
   2.0881163901581122E-006  0.51237256936832465     
   2.0884497101437693E-006  0.51220268912610945     
   2.0887830301294265E-006  0.51203286520888958     
   2.0891163501150832E-006  0.51186309759799098     
   2.0894496701007404E-006  0.51169338627474414     
   2.0897829900863972E-006  0.51152373122048700     
   2.0901163100720543E-006  0.51135413241656202     
   2.0904496300577115E-006  0.51118458984432058     
   2.0907829500433682E-006  0.51101510348511814     
   2.0911162700290254E-006  0.51084567332031605     
   2.0914495900146822E-006  0.51067629933128367     
   2.0917829100003393E-006  0.51050698149939522     
   2.0921162299859965E-006  0.51033771980603126     
   2.0924495499716532E-006  0.51016851423257836     
   2.0927828699573104E-006  0.50999936476043017     
   2.0931161899429671E-006  0.50983027137098624     
   2.0934495099286243E-006  0.50966123404565034     
   2.0937828299142815E-006  0.50949225276583565     
   2.0941161498999382E-006  0.50932332751295939     
   2.0944494698855954E-006  0.50915445826844508     
   2.0947827898712521E-006  0.50898564501372379     
   2.0951161098569093E-006  0.50881688773022982     
   2.0954494298425665E-006  0.50864818639940679     
   2.0957827498282232E-006  0.50847954100270387     
   2.0961160698138804E-006  0.50831095152157402     
   2.0964493897995371E-006  0.50814241793747894     
   2.0967827097851943E-006  0.50797394023188625     
   2.0971160297708515E-006  0.50780551838626720     
   2.0974493497565082E-006  0.50763715238210294     
   2.0977826697421654E-006  0.50746884220087807     
   2.0981159897278221E-006  0.50730058782408349     
   2.0984493097134793E-006  0.50713238923321780     
   2.0987826296991365E-006  0.50696424640978366     
   2.0991159496847932E-006  0.50679615933529309     
   2.0994492696704504E-006  0.50662812799125923     
   2.0997825896561071E-006  0.50646015235920705     
   2.1001159096417643E-006  0.50629223242066335     
   2.1004492296274214E-006  0.50612436815716222     
   2.1007825496130782E-006  0.50595655955024532     
   2.1011158695987354E-006  0.50578880658145842     
   2.1014491895843921E-006  0.50562110923235515     
   2.1017825095700493E-006  0.50545346748449316     
   2.1021158295557064E-006  0.50528588131943830     
   2.1024491495413632E-006  0.50511835071876210     
   2.1027824695270203E-006  0.50495087566404140     
   2.1031157895126771E-006  0.50478345613685893     
   2.1034491094983343E-006  0.50461609211880476     
   2.1037824294839914E-006  0.50444878359147449     
   2.1041157494696482E-006  0.50428153053646951     
   2.1044490694553053E-006  0.50411433293539776     
   2.1047823894409625E-006  0.50394719076987327     
   2.1051157094266193E-006  0.50378010402151518     
   2.1054490294122764E-006  0.50361307267195077     
   2.1057823493979332E-006  0.50344609670281160     
   2.1061156693835903E-006  0.50327917609573547     
   2.1064489893692475E-006  0.50311231083236696     
   2.1067823093549042E-006  0.50294550089435697     
   2.1071156293405614E-006  0.50277874626336105     
   2.1074489493262182E-006  0.50261204692104278     
   2.1077822693118753E-006  0.50244540284906958     
   2.1081155892975325E-006  0.50227881402911756     
   2.1084489092831892E-006  0.50211228044286704     
   2.1087822292688464E-006  0.50194580207200445     
   2.1091155492545031E-006  0.50177937889822333     
   2.1094488692401603E-006  0.50161301090322230     
   2.1097821892258175E-006  0.50144669806870634     
   2.1101155092114742E-006  0.50128044037638730     
   2.1104488291971314E-006  0.50111423780798126     
   2.1107821491827881E-006  0.50094809034521237     
   2.1111154691684453E-006  0.50078199796980960     
   2.1114487891541025E-006  0.50061596066350844     
   2.1117821091397592E-006  0.50044997840805117     
   2.1121154291254164E-006  0.50028405118518349     
   2.1124487491110731E-006  0.50011817897666044     
   2.1127820690967303E-006  0.49995236176424096     
   2.1131153890823875E-006  0.49978659952969084     
   2.1134487090680442E-006  0.49962089225478229     
   2.1137820290537014E-006  0.49945523992129237     
   2.1141153490393581E-006  0.49928964251100538     
   2.1144486690250153E-006  0.49912410000571050     
   2.1147819890106725E-006  0.49895861238720390     
   2.1151153089963292E-006  0.49879317963728742     
   2.1154486289819864E-006  0.49862780173776888     
   2.1157819489676431E-006  0.49846247867046317     
   2.1161152689533003E-006  0.49829721041718933     
   2.1164485889389575E-006  0.49813199695977328     
   2.1167819089246142E-006  0.49796683828004790     
   2.1171152289102714E-006  0.49780173435985037     
   2.1174485488959281E-006  0.49763668518102544     
   2.1177818688815853E-006  0.49747169072542285     
   2.1181151888672424E-006  0.49730675097489879     
   2.1184485088528992E-006  0.49714186591131543     
   2.1187818288385564E-006  0.49697703551654088     
   2.1191151488242131E-006  0.49681225977244969     
   2.1194484688098703E-006  0.49664753866092132     
   2.1197817887955274E-006  0.49648287216384290     
   2.1201151087811842E-006  0.49631826026310616     
   2.1204484287668413E-006  0.49615370294060818     
   2.1207817487524981E-006  0.49598920017825465     
   2.1211150687381553E-006  0.49582475195795567     
   2.1214483887238124E-006  0.49566035826162663     
   2.1217817087094692E-006  0.49549601907119112     
   2.1221150286951263E-006  0.49533173436857547     
   2.1224483486807831E-006  0.49516750413571542     
   2.1227816686664403E-006  0.49500332835454980     
   2.1231149886520974E-006  0.49483920700702544     
   2.1234483086377542E-006  0.49467514007509561     
   2.1237816286234113E-006  0.49451112754071636     
   2.1241149486090681E-006  0.49434716938585338     
   2.1244482685947252E-006  0.49418326559247494     
   2.1247815885803824E-006  0.49401941614255940     
   2.1251149085660392E-006  0.49385562101808755     
   2.1254482285516963E-006  0.49369188020104698     
   2.1257815485373531E-006  0.49352819367343281     
   2.1261148685230102E-006  0.49336456141724461     
   2.1264481885086674E-006  0.49320098341448759     
   2.1267815084943241E-006  0.49303745964717399     
   2.1271148284799813E-006  0.49287399009732247     
   2.1274481484656381E-006  0.49271057474695623     
   2.1277814684512952E-006  0.49254721357810477     
   2.1281147884369524E-006  0.49238390657280412     
   2.1284481084226091E-006  0.49222065371309581     
   2.1287814284082663E-006  0.49205745498102843     
   2.1291147483939231E-006  0.49189431035865394     
   2.1294480683795802E-006  0.49173121982803253     
   2.1297813883652374E-006  0.49156818337123093     
   2.1301147083508941E-006  0.49140520097031887     
   2.1304480283365513E-006  0.49124227260737469     
   2.1307813483222080E-006  0.49107939826448171     
   2.1311146683078652E-006  0.49091657792372856     
   2.1314479882935224E-006  0.49075381156721076     
   2.1317813082791791E-006  0.49059109917702981     
   2.1321146282648363E-006  0.49042844073529196     
   2.1324479482504930E-006  0.49026583622411102     
   2.1327812682361502E-006  0.49010328562560584     
   2.1331145882218074E-006  0.48994078892190102     
   2.1334479082074641E-006  0.48977834609512760     
   2.1337812281931213E-006  0.48961595712742173     
   2.1341145481787780E-006  0.48945362200092724     
   2.1344478681644352E-006  0.48929134069779134     
   2.1347811881500924E-006  0.48912911320016961     
   2.1351145081357491E-006  0.48896693949022174     
   2.1354478281214063E-006  0.48880481955011418     
   2.1357811481070630E-006  0.48864275336201968     
   2.1361144680927202E-006  0.48848074090811583     
   2.1364477880783774E-006  0.48831878217058650     
   2.1367811080640341E-006  0.48815687713162187     
   2.1371144280496913E-006  0.48799502577341791     
   2.1374477480353480E-006  0.48783322807817653     
   2.1377810680210052E-006  0.48767148402810495     
   2.1381143880066623E-006  0.48750979360541785     
   2.1384477079923191E-006  0.48734815679233251     
   2.1387810279779763E-006  0.48718657357107609     
   2.1391143479636330E-006  0.48702504392388007     
   2.1394476679492902E-006  0.48686356783298018     
   2.1397809879349473E-006  0.48670214528062089     
   2.1401143079206041E-006  0.48654077624904968     
   2.1404476279062613E-006  0.48637946072052224     
   2.1407809478919180E-006  0.48621819867729921     
   2.1411142678775752E-006  0.48605699010164727     
   2.1414475878632323E-006  0.48589583497583849     
   2.1417809078488891E-006  0.48573473328215083     
   2.1421142278345462E-006  0.48557368500286913     
   2.1424475478202030E-006  0.48541269012028426     
   2.1427808678058602E-006  0.48525174861669013     
   2.1431141877915173E-006  0.48509086047439021     
   2.1434475077771741E-006  0.48493002567569188     
   2.1437808277628312E-006  0.48476924420290796     
   2.1441141477484880E-006  0.48460851603835892     
   2.1444474677341451E-006  0.48444784116436884     
   2.1447807877198023E-006  0.48428721956326926     
   2.1451141077054591E-006  0.48412665121739823     
   2.1454474276911162E-006  0.48396613610909717     
   2.1457807476767730E-006  0.48380567422071619     
   2.1461140676624301E-006  0.48364526553460846     
   2.1464473876480873E-006  0.48348491003313504     
   2.1467807076337440E-006  0.48332460769866248     
   2.1471140276194012E-006  0.48316435851356265     
   2.1474473476050584E-006  0.48300416246021294     
   2.1477806675907151E-006  0.48284401952099759     
   2.1481139875763723E-006  0.48268392967830659     
   2.1484473075620290E-006  0.48252389291453501     
   2.1487806275476862E-006  0.48236390921208405     
   2.1491139475333434E-006  0.48220397855336072     
   2.1494472675190001E-006  0.48204410092077865     
   2.1497805875046573E-006  0.48188427629675618     
   2.1501139074903140E-006  0.48172450466371863     
   2.1504472274759712E-006  0.48156478600409486     
   2.1507805474616284E-006  0.48140512030032323     
   2.1511138674472851E-006  0.48124550753484424     
   2.1514471874329423E-006  0.48108594769010687     
   2.1517805074185990E-006  0.48092644074856383     
   2.1521138274042562E-006  0.48076698669267520     
   2.1524471473899134E-006  0.48060758550490662     
   2.1527804673755701E-006  0.48044823716773016     
   2.1531137873612273E-006  0.48028894166362041     
   2.1534471073468840E-006  0.48012969897506214     
   2.1537804273325412E-006  0.47997050908454331     
   2.1541137473181984E-006  0.47981137197455836     
   2.1544470673038551E-006  0.47965228762760753     
   2.1547803872895123E-006  0.47949325602619713     
   2.1551137072751690E-006  0.47933427715283911     
   2.1554470272608262E-006  0.47917535099005043     
   2.1557803472464833E-006  0.47901647752035481     
   2.1561136672321401E-006  0.47885765672628178     
   2.1564469872177973E-006  0.47869888859036636     
   2.1567803072034540E-006  0.47854017309514896     
   2.1571136271891112E-006  0.47838151022317693     
   2.1574469471747683E-006  0.47822289995700135     
   2.1577802671604251E-006  0.47806434227918193     
   2.1581135871460822E-006  0.47790583717228152     
   2.1584469071317390E-006  0.47774738461887023     
   2.1587802271173962E-006  0.47758898460152366     
   2.1591135471030533E-006  0.47743063710282257     
   2.1594468670887101E-006  0.47727234210535530     
   2.1597801870743672E-006  0.47711409959171308     
   2.1601135070600240E-006  0.47695590954449618     
   2.1604468270456812E-006  0.47679777194630740     
   2.1607801470313383E-006  0.47663968677975821     
   2.1611134670169951E-006  0.47648165402746351     
   2.1614467870026522E-006  0.47632367367204520     
   2.1617801069883090E-006  0.47616574569613146     
   2.1621134269739661E-006  0.47600787008235451     
   2.1624467469596233E-006  0.47585004681335441     
   2.1627800669452801E-006  0.47569227587177482     
   2.1631133869309372E-006  0.47553455724026700     
   2.1634467069165940E-006  0.47537689090148649     
   2.1637800269022511E-006  0.47521927683809556     
   2.1641133468879083E-006  0.47506171503276168     
   2.1644466668735650E-006  0.47490420546815953     
   2.1647799868592222E-006  0.47474674812696671     
   2.1651133068448790E-006  0.47458934299186945     
   2.1654466268305361E-006  0.47443199004555731     
   2.1657799468161933E-006  0.47427468927072741     
   2.1661132668018500E-006  0.47411744065008199     
   2.1664465867875072E-006  0.47396024416632854     
   2.1667799067731640E-006  0.47380309980218138     
   2.1671132267588211E-006  0.47364600754035907     
   2.1674465467444783E-006  0.47348896736358725     
   2.1677798667301350E-006  0.47333197925459708     
   2.1681131867157922E-006  0.47317504319612430     
   2.1684465067014489E-006  0.47301815917091089     
   2.1687798266871061E-006  0.47286132716170576     
   2.1691131466727633E-006  0.47270454715126287     
   2.1694464666584200E-006  0.47254781912234128     
   2.1697797866440772E-006  0.47239114305770524     
   2.1701131066297339E-006  0.47223451894012725     
   2.1704464266153911E-006  0.47207794675238285     
   2.1707797466010483E-006  0.47192142647725399     
   2.1711130665867050E-006  0.47176495809752977     
   2.1714463865723622E-006  0.47160854159600329     
   2.1717797065580189E-006  0.47145217695547392     
   2.1721130265436761E-006  0.47129586415874714     
   2.1724463465293333E-006  0.47113960318863318     
   2.1727796665149900E-006  0.47098339402794931     
   2.1731129865006472E-006  0.47082723665951726     
   2.1734463064863039E-006  0.47067113106616465     
   2.1737796264719611E-006  0.47051507723072572     
   2.1741129464576183E-006  0.47035907513603964     
   2.1744462664432750E-006  0.47020312476495146     
   2.1747795864289322E-006  0.47004722610031113     
   2.1751129064145889E-006  0.46989137912497592     
   2.1754462264002461E-006  0.46973558382180741     
   2.1757795463859032E-006  0.46957984017367349     
   2.1761128663715600E-006  0.46942414816344774     
   2.1764461863572172E-006  0.46926850777400858     
   2.1767795063428739E-006  0.46911291898824181     
   2.1771128263285311E-006  0.46895738178903701     
   2.1774461463141882E-006  0.46880189615928985     
   2.1777794662998450E-006  0.46864646208190319     
   2.1781127862855022E-006  0.46849107953978469     
   2.1784461062711589E-006  0.46833574851584658     
   2.1787794262568161E-006  0.46818046899300780     
   2.1791127462424732E-006  0.46802524095419257     
   2.1794460662281300E-006  0.46787006438233220     
   2.1797793862137871E-006  0.46771493926036078     
   2.1801127061994439E-006  0.46755986557122103     
   2.1804460261851011E-006  0.46740484329785920     
   2.1807793461707582E-006  0.46724987242322857     
   2.1811126661564150E-006  0.46709495293028791     
   2.1814459861420721E-006  0.46694008480200005     
   2.1817793061277289E-006  0.46678526802133558     
   2.1821126261133860E-006  0.46663050257126970     
   2.1824459460990432E-006  0.46647578843478310     
   2.1827792660847000E-006  0.46632112559486250     
   2.1831125860703571E-006  0.46616651403450027     
   2.1834459060560139E-006  0.46601195373669435     
   2.1837792260416710E-006  0.46585744468444845     
   2.1841125460273282E-006  0.46570298686077088     
   2.1844458660129850E-006  0.46554858024867773     
   2.1847791859986421E-006  0.46539422483118809     
   2.1851125059842989E-006  0.46523992059132885     
   2.1854458259699560E-006  0.46508566751213198     
   2.1857791459556132E-006  0.46493146557663378     
   2.1861124659412699E-006  0.46477731476787848     
   2.1864457859269271E-006  0.46462321506891396     
   2.1867791059125839E-006  0.46446916646279396     
   2.1871124258982410E-006  0.46431516893257890     
   2.1874457458838982E-006  0.46416122246133384     
   2.1877790658695549E-006  0.46400732703212977     
   2.1881123858552121E-006  0.46385348262804432     
   2.1884457058408693E-006  0.46369968923215821     
   2.1887790258265260E-006  0.46354594682756084     
   2.1891123458121832E-006  0.46339225539734435     
   2.1894456657978399E-006  0.46323861492460922     
   2.1897789857834971E-006  0.46308502539245844     
   2.1901123057691543E-006  0.46293148678400381     
   2.1904456257548110E-006  0.46277799908236045     
   2.1907789457404682E-006  0.46262456227065013     
   2.1911122657261249E-006  0.46247117633199958     
   2.1914455857117821E-006  0.46231784124954189     
   2.1917789056974393E-006  0.46216455700641518     
   2.1921122256830960E-006  0.46201132358576319     
   2.1924455456687532E-006  0.46185814097073563     
   2.1927788656544099E-006  0.46170500914448726     
   2.1931121856400671E-006  0.46155192809017881     
   2.1934455056257242E-006  0.46139889779097659     
   2.1937788256113810E-006  0.46124591823005229     
   2.1941121455970382E-006  0.46109298939058274     
   2.1944454655826949E-006  0.46094011125575218     
   2.1947787855683521E-006  0.46078728380874762     
   2.1951121055540092E-006  0.46063450703276448     
   2.1954454255396660E-006  0.46048178091100189     
   2.1957787455253231E-006  0.46032910542666472     
   2.1961120655109799E-006  0.46017648056296367     
   2.1964453854966371E-006  0.46002390630311624     
   2.1967787054822942E-006  0.45987138263034294     
   2.1971120254679510E-006  0.45971890952787231     
   2.1974453454536081E-006  0.45956648697893765     
   2.1977786654392649E-006  0.45941411496677620     
   2.1981119854249221E-006  0.45926179347463358     
   2.1984453054105792E-006  0.45910952248575831     
   2.1987786253962360E-006  0.45895730198340645     
   2.1991119453818931E-006  0.45880513195083872     
   2.1994452653675499E-006  0.45865301237132172     
   2.1997785853532070E-006  0.45850094322812679     
   2.2001119053388642E-006  0.45834892450453135     
   2.2004452253245210E-006  0.45819695618381900     
   2.2007785453101781E-006  0.45804503824927828     
   2.2011118652958349E-006  0.45789317068420332     
   2.2014451852814920E-006  0.45774135347189260     
   2.2017785052671492E-006  0.45758958659565246     
   2.2021118252528059E-006  0.45743787003879433     
   2.2024451452384631E-006  0.45728620378463264     
   2.2027784652241199E-006  0.45713458781649091     
   2.2031117852097770E-006  0.45698302211769470     
   2.2034451051954342E-006  0.45683150667157857     
   2.2037784251810909E-006  0.45668004146147984     
   2.2041117451667481E-006  0.45652862647074283     
   2.2044450651524049E-006  0.45637726168271653     
   2.2047783851380620E-006  0.45622594708075609     
   2.2051117051237192E-006  0.45607468264822215     
   2.2054450251093759E-006  0.45592346836848024     
   2.2057783450950331E-006  0.45577230422490206     
   2.2061116650806898E-006  0.45562119020086556     
   2.2064449850663470E-006  0.45547012627975159     
   2.2067783050520042E-006  0.45531911244494899     
   2.2071116250376609E-006  0.45516814867985184     
   2.2074449450233181E-006  0.45501723496785795     
   2.2077782650089748E-006  0.45486637129237328     
   2.2081115849946320E-006  0.45471555763680677     
   2.2084449049802892E-006  0.45456479398457389     
   2.2087782249659459E-006  0.45441408031909641     
   2.2091115449516031E-006  0.45426341662380032     
   2.2094448649372598E-006  0.45411280288211830     
   2.2097781849229170E-006  0.45396223907748756     
   2.2101115049085742E-006  0.45381172519335022     
   2.2104448248942309E-006  0.45366126121315598     
   2.2107781448798881E-006  0.45351084712035855     
   2.2111114648655448E-006  0.45336048289841774     
   2.2114447848512020E-006  0.45321016853079721     
   2.2117781048368592E-006  0.45305990400096868     
   2.2121114248225159E-006  0.45290968929240760     
   2.2124447448081731E-006  0.45275952438859562     
   2.2127780647938298E-006  0.45260940927301935     
   2.2131113847794870E-006  0.45245934392917092     
   2.2134447047651441E-006  0.45230932834054821     
   2.2137780247508009E-006  0.45215936249065569     
   2.2141113447364581E-006  0.45200944636300144     
   2.2144446647221148E-006  0.45185957994109854     
   2.2147779847077720E-006  0.45170976320846806     
   2.2151113046934291E-006  0.45155999614863468     
   2.2154446246790859E-006  0.45141027874512946     
   2.2157779446647431E-006  0.45126061098148773     
   2.2161112646503998E-006  0.45111099284125206     
   2.2164445846360570E-006  0.45096142430796865     
   2.2167779046217141E-006  0.45081190536518928     
   2.2171112246073709E-006  0.45066243599647404     
   2.2174445445930280E-006  0.45051301618538453     
   2.2177778645786848E-006  0.45036364591548955     
   2.2181111845643420E-006  0.45021432517036436     
   2.2184445045499991E-006  0.45006505393358842     
   2.2187778245356559E-006  0.44991583218874615     
   2.2191111445213130E-006  0.44976665991942888     
   2.2194444645069698E-006  0.44961753710923252     
   2.2197777844926269E-006  0.44946846374175825     
   2.2201111044782841E-006  0.44931943980061356     
   2.2204444244639409E-006  0.44917046526941024     
   2.2207777444495980E-006  0.44902154013176632     
   2.2211110644352548E-006  0.44887266437130474     
   2.2214443844209119E-006  0.44872383797165438     
   2.2217777044065691E-006  0.44857506091644950     
   2.2221110243922259E-006  0.44842633318932923     
   2.2224443443778830E-006  0.44827765477393910     
   2.2227776643635398E-006  0.44812902565392893     
   2.2231109843491969E-006  0.44798044581295382     
   2.2234443043348541E-006  0.44783191523467658     
   2.2237776243205108E-006  0.44768343390276255     
   2.2241109443061680E-006  0.44753500180088429     
   2.2244442642918248E-006  0.44738661891271947     
   2.2247775842774819E-006  0.44723828522194947     
   2.2251109042631391E-006  0.44709000071226479     
   2.2254442242487958E-006  0.44694176536735719     
   2.2257775442344530E-006  0.44679357917092732     
   2.2261108642201097E-006  0.44664544210667823     
   2.2264441842057669E-006  0.44649735415832009     
   2.2267775041914241E-006  0.44634931530956917     
   2.2271108241770808E-006  0.44620132554414482     
   2.2274441441627380E-006  0.44605338484577473     
   2.2277774641483947E-006  0.44590549319818823     
   2.2281107841340519E-006  0.44575765058512384     
   2.2284441041197091E-006  0.44560985699032341     
   2.2287774241053658E-006  0.44546211239753475     
   2.2291107440910230E-006  0.44531441679051093     
   2.2294440640766802E-006  0.44516677015300904     
   2.2297773840623369E-006  0.44501917246879463     
   2.2301107040479941E-006  0.44487162372163602     
   2.2304440240336508E-006  0.44472412389530791     
   2.2307773440193080E-006  0.44457667297359033     
   2.2311106640049651E-006  0.44442927094026841     
   2.2314439839906219E-006  0.44428191777913401     
   2.2317773039762791E-006  0.44413461347398148     
   2.2321106239619358E-006  0.44398735800861328     
   2.2324439439475930E-006  0.44384015136683574     
   2.2327772639332501E-006  0.44369299353246150     
   2.2331105839189069E-006  0.44354588448930821     
   2.2334439039045641E-006  0.44339882422119775     
   2.2337772238902208E-006  0.44325181271195996     
   2.2341105438758780E-006  0.44310484994542698     
   2.2344438638615351E-006  0.44295793590543925     
   2.2347771838471919E-006  0.44281107057583963     
   2.2351105038328490E-006  0.44266425394047976     
   2.2354438238185058E-006  0.44251748598321278     
   2.2357771438041630E-006  0.44237076668789993     
   2.2361104637898201E-006  0.44222409603840762     
   2.2364437837754769E-006  0.44207747401860548     
   2.2367771037611340E-006  0.44193090061237139     
   2.2371104237467908E-006  0.44178437580358670     
   2.2374437437324479E-006  0.44163789957613869     
   2.2377770637181051E-006  0.44149147191391935     
   2.2381103837037619E-006  0.44134509280082740     
   2.2384437036894190E-006  0.44119876222076537     
   2.2387770236750758E-006  0.44105248015764209     
   2.2391103436607329E-006  0.44090624659537103     
   2.2394436636463901E-006  0.44076006151787245     
   2.2397769836320469E-006  0.44061392490906920     
   2.2401103036177040E-006  0.44046783675289253     
   2.2404436236033608E-006  0.44032179703327712     
   2.2407769435890179E-006  0.44017580573416326     
   2.2411102635746751E-006  0.44002986283949752     
   2.2414435835603318E-006  0.43988396833323073     
   2.2417769035459890E-006  0.43973812219931852     
   2.2421102235316458E-006  0.43959232442172325     
   2.2424435435173029E-006  0.43944657498441270     
   2.2427768635029601E-006  0.43930087387135885     
   2.2431101834886168E-006  0.43915522106653998     
   2.2434435034742740E-006  0.43900961655393755     
   2.2437768234599307E-006  0.43886406031754144     
   2.2441101434455879E-006  0.43871855234134494     
   2.2444434634312451E-006  0.43857309260934679     
   2.2447767834169018E-006  0.43842768110555164     
   2.2451101034025590E-006  0.43828231781396865     
   2.2454434233882157E-006  0.43813700271861306     
   2.2457767433738729E-006  0.43799173580350464     
   2.2461100633595301E-006  0.43784651705266991     
   2.2464433833451868E-006  0.43770134645013908     
   2.2467767033308440E-006  0.43755622397994748     
   2.2471100233165007E-006  0.43741114962613786     
   2.2474433433021579E-006  0.43726612337275556     
   2.2477766632878151E-006  0.43712114520385309     
   2.2481099832734718E-006  0.43697621510348794     
   2.2484433032591290E-006  0.43683133305572319     
   2.2487766232447857E-006  0.43668649904462475     
   2.2491099432304429E-006  0.43654171305426781     
   2.2494432632161001E-006  0.43639697506872988     
   2.2497765832017568E-006  0.43625228507209429     
   2.2501099031874140E-006  0.43610764304845040     
   2.2504432231730707E-006  0.43596304898189292     
   2.2507765431587279E-006  0.43581850285651985     
   2.2511098631443850E-006  0.43567400465643724     
   2.2514431831300418E-006  0.43552955436575447     
   2.2517765031156990E-006  0.43538515196858729     
   2.2521098231013557E-006  0.43524079744905636     
   2.2524431430870129E-006  0.43509649079128715     
   2.2527764630726700E-006  0.43495223197941063     
   2.2531097830583268E-006  0.43480802099756372     
   2.2534431030439840E-006  0.43466385782988753     
   2.2537764230296407E-006  0.43451974246052882     
   2.2541097430152979E-006  0.43437567487363982     
   2.2544430630009550E-006  0.43423165505337830     
   2.2547763829866118E-006  0.43408768298390688     
   2.2551097029722689E-006  0.43394375864939305     
   2.2554430229579257E-006  0.43379988203401026     
   2.2557763429435829E-006  0.43365605312193689     
   2.2561096629292400E-006  0.43351227189735630     
   2.2564429829148968E-006  0.43336853834445804     
   2.2567763029005539E-006  0.43322485244743514     
   2.2571096228862107E-006  0.43308121419048690     
   2.2574429428718678E-006  0.43293762355781967     
   2.2577762628575250E-006  0.43279408053364160     
   2.2581095828431818E-006  0.43265058510216853     
   2.2584429028288389E-006  0.43250713724762019     
   2.2587762228144957E-006  0.43236373695422320     
   2.2591095428001528E-006  0.43222038420620706     
   2.2594428627858100E-006  0.43207707898780834     
   2.2597761827714668E-006  0.43193382128326846     
   2.2601095027571239E-006  0.43179061107683303     
   2.2604428227427807E-006  0.43164744835275481     
   2.2607761427284378E-006  0.43150433309528996     
   2.2611094627140950E-006  0.43136126528870111     
   2.2614427826997517E-006  0.43121824491725508     
   2.2617761026854089E-006  0.43107527196522455     
   2.2621094226710657E-006  0.43093234641688771     
   2.2624427426567228E-006  0.43078946825652681     
   2.2627760626423800E-006  0.43064663746843018     
   2.2631093826280367E-006  0.43050385403689195     
   2.2634427026136939E-006  0.43036111794621029     
   2.2637760225993506E-006  0.43021842918068892     
   2.2641093425850078E-006  0.43007578772463623     
   2.2644426625706650E-006  0.42993319356236714     
   2.2647759825563217E-006  0.42979064667820066     
   2.2651093025419789E-006  0.42964814705646259     
   2.2654426225276356E-006  0.42950569468148092     
   2.2657759425132928E-006  0.42936328953759267     
   2.2661092624989500E-006  0.42922093160913610     
   2.2664425824846067E-006  0.42907862088045745     
   2.2667759024702639E-006  0.42893635733590807     
   2.2671092224559206E-006  0.42879414095984231     
   2.2674425424415778E-006  0.42865197173662173     
   2.2677758624272350E-006  0.42850984965061312     
   2.2681091824128917E-006  0.42836777468618675     
   2.2684425023985489E-006  0.42822574682771941     
   2.2687758223842056E-006  0.42808376605959292     
   2.2691091423698628E-006  0.42794183236619465     
   2.2694424623555200E-006  0.42779994573191577     
   2.2697757823411767E-006  0.42765810614115390     
   2.2701091023268339E-006  0.42751631357831149     
   2.2704424223124906E-006  0.42737456802779644     
   2.2707757422981478E-006  0.42723286947402050     
   2.2711090622838050E-006  0.42709121790140203     
   2.2714423822694617E-006  0.42694961329436493     
   2.2717757022551189E-006  0.42680805563733626     
   2.2721090222407760E-006  0.42666654491474970     
   2.2724423422264328E-006  0.42652508111104470     
   2.2727756622120899E-006  0.42638366421066293     
   2.2731089821977467E-006  0.42624229419805576     
   2.2734423021834039E-006  0.42610097105767553     
   2.2737756221690610E-006  0.42595969477398143     
   2.2741089421547178E-006  0.42581846533143924     
   2.2744422621403749E-006  0.42567728271451716     
   2.2747755821260317E-006  0.42553614690769004     
   2.2751089021116888E-006  0.42539505789543802     
   2.2754422220973460E-006  0.42525401566224469     
   2.2757755420830028E-006  0.42511302019260266     
   2.2761088620686599E-006  0.42497207147100485     
   2.2764421820543167E-006  0.42483116948195232     
   2.2767755020399738E-006  0.42469031420995140     
   2.2771088220256310E-006  0.42454950563951166     
   2.2774421420112878E-006  0.42440874375514948     
   2.2777754619969449E-006  0.42426802854138507     
   2.2781087819826017E-006  0.42412735998274520     
   2.2784421019682588E-006  0.42398673806376069     
   2.2787754219539160E-006  0.42384616276896792     
   2.2791087419395727E-006  0.42370563408290807     
   2.2794420619252299E-006  0.42356515199012734     
   2.2797753819108867E-006  0.42342471647517882     
   2.2801087018965438E-006  0.42328432752261852     
   2.2804420218822010E-006  0.42314398511700790     
   2.2807753418678577E-006  0.42300368924291482     
   2.2811086618535149E-006  0.42286343988491015     
   2.2814419818391716E-006  0.42272323702757225     
   2.2817753018248288E-006  0.42258308065548356     
   2.2821086218104860E-006  0.42244297075323023     
   2.2824419417961427E-006  0.42230290730540687     
   2.2827752617817999E-006  0.42216289029660947     
   2.2831085817674566E-006  0.42202291971144207     
   2.2834419017531138E-006  0.42188299553451153     
   2.2837752217387710E-006  0.42174311775043161     
   2.2841085417244277E-006  0.42160328634382044     
   2.2844418617100849E-006  0.42146350129930060     
   2.2847751816957416E-006  0.42132376260150128     
   2.2851085016813988E-006  0.42118407023505516     
   2.2854418216670560E-006  0.42104442418460081     
   2.2857751416527127E-006  0.42090482443478244     
   2.2861084616383699E-006  0.42076527097024830     
   2.2864417816240266E-006  0.42062576377565186     
   2.2867751016096838E-006  0.42048630283565247     
   2.2871084215953410E-006  0.42034688813491428     
   2.2874417415809977E-006  0.42020751965810549     
   2.2877750615666549E-006  0.42006819738990170     
   2.2881083815523116E-006  0.41992892131498083     
   2.2884417015379688E-006  0.41978969141802708     
   2.2887750215236259E-006  0.41965050768373030     
   2.2891083415092827E-006  0.41951137009678569     
   2.2894416614949399E-006  0.41937227864189103     
   2.2897749814805966E-006  0.41923323330375301     
   2.2901083014662538E-006  0.41909423406707913     
   2.2904416214519109E-006  0.41895528091658574     
   2.2907749414375677E-006  0.41881637383699172     
   2.2911082614232249E-006  0.41867751281302179     
   2.2914415814088816E-006  0.41853869782940739     
   2.2917749013945388E-006  0.41839992887088240     
   2.2921082213801959E-006  0.41826120592218635     
   2.2924415413658527E-006  0.41812252896806545     
   2.2927748613515098E-006  0.41798389799326879     
   2.2931081813371666E-006  0.41784531298255312     
   2.2934415013228238E-006  0.41770677392067707     
   2.2937748213084809E-006  0.41756828079240682     
   2.2941081412941377E-006  0.41742983358251273     
   2.2944414612797948E-006  0.41729143227577020     
   2.2947747812654516E-006  0.41715307685695951     
   2.2951081012511087E-006  0.41701476731086679     
   2.2954414212367659E-006  0.41687650362228174     
   2.2957747412224227E-006  0.41673828577600047     
   2.2961080612080798E-006  0.41660011375682415     
   2.2964413811937366E-006  0.41646198754955749     
   2.2967747011793937E-006  0.41632390713901202     
   2.2971080211650509E-006  0.41618587251000233     
   2.2974413411507077E-006  0.41604788364735101     
   2.2977746611363648E-006  0.41590994053588193     
   2.2981079811220216E-006  0.41577204316042821     
   2.2984413011076787E-006  0.41563419150582342     
   2.2987746210933359E-006  0.41549638555690993     
   2.2991079410789926E-006  0.41535862529853396     
   2.2994412610646498E-006  0.41522091071554490     
   2.2997745810503066E-006  0.41508324179280021     
   2.3001079010359637E-006  0.41494561851515976     
   2.3004412210216209E-006  0.41480804086749140     
   2.3007745410072776E-006  0.41467050883466416     
   2.3011078609929348E-006  0.41453302240155604     
   2.3014411809785915E-006  0.41439558155304618     
   2.3017745009642487E-006  0.41425818627402133     
   2.3021078209499059E-006  0.41412083654937337     
   2.3024411409355626E-006  0.41398353236399849     
   2.3027744609212198E-006  0.41384627370279692     
   2.3031077809068765E-006  0.41370906055067519     
   2.3034411008925337E-006  0.41357189289254404     
   2.3037744208781909E-006  0.41343477071331974     
   2.3041077408638476E-006  0.41329769399792460     
   2.3044410608495048E-006  0.41316066273128327     
   2.3047743808351615E-006  0.41302367689832731     
   2.3051077008208187E-006  0.41288673648399327     
   2.3054410208064759E-006  0.41274984147322163     
   2.3057743407921326E-006  0.41261299185095968     
   2.3061076607777898E-006  0.41247618760215676     
   2.3064409807634465E-006  0.41233942871177104     
   2.3067743007491037E-006  0.41220271516476231     
   2.3071076207347609E-006  0.41206604694609672     
   2.3074409407204176E-006  0.41192942404074567     
   2.3077742607060748E-006  0.41179284643368463     
   2.3081075806917315E-006  0.41165631410989517     
   2.3084409006773887E-006  0.41151982705436368     
   2.3087742206630459E-006  0.41138338525208018     
   2.3091075406487026E-006  0.41124698868804122     
   2.3094408606343598E-006  0.41111063734724790     
   2.3097741806200165E-006  0.41097433121470606     
   2.3101075006056737E-006  0.41083807027542607     
   2.3104408205913308E-006  0.41070185451442381     
   2.3107741405769876E-006  0.41056568391672060     
   2.3111074605626448E-006  0.41042955846734214     
   2.3114407805483015E-006  0.41029347815131911     
   2.3117741005339587E-006  0.41015744295368695     
   2.3121074205196158E-006  0.41002145285948749     
   2.3124407405052726E-006  0.40988550785376449     
   2.3127740604909297E-006  0.40974960792157006     
   2.3131073804765869E-006  0.40961375304795866     
   2.3134407004622437E-006  0.40947794321799208     
   2.3137740204479008E-006  0.40934217841673443     
   2.3141073404335576E-006  0.40920645862925698     
   2.3144406604192147E-006  0.40907078384063517     
   2.3147739804048719E-006  0.40893515403594805     
   2.3151073003905287E-006  0.40879956920028304     
   2.3154406203761858E-006  0.40866402931872875     
   2.3157739403618426E-006  0.40852853437638009     
   2.3161072603474997E-006  0.40839308435833838     
   2.3164405803331569E-006  0.40825767924970763     
   2.3167739003188136E-006  0.40812231903559898     
   2.3171072203044708E-006  0.40798700370112523     
   2.3174405402901276E-006  0.40785173323140894     
   2.3177738602757847E-006  0.40771650761157330     
   2.3181071802614419E-006  0.40758132682674719     
   2.3184405002470986E-006  0.40744619086206757     
   2.3187738202327558E-006  0.40731109970267149     
   2.3191071402184125E-006  0.40717605333370555     
   2.3194404602040697E-006  0.40704105174031763     
   2.3197737801897269E-006  0.40690609490766311     
   2.3201071001753836E-006  0.40677118282090097     
   2.3204404201610408E-006  0.40663631546519474     
   2.3207737401466975E-006  0.40650149282571479     
   2.3211070601323547E-006  0.40636671488763365     
   2.3214403801180119E-006  0.40623198163613211     
   2.3217737001036686E-006  0.40609729305639203     
   2.3221070200893258E-006  0.40596264913360286     
   2.3224403400749825E-006  0.40582804985295889     
   2.3227736600606397E-006  0.40569349519965819     
   2.3231069800462969E-006  0.40555898515890443     
   2.3234403000319536E-006  0.40542451971590582     
   2.3237736200176108E-006  0.40529009885587558     
   2.3241069400032675E-006  0.40515572256403254     
   2.3244402599889247E-006  0.40502139082559918     
   2.3247735799745819E-006  0.40488710362580377     
   2.3251068999602386E-006  0.40475286094987883     
   2.3254402199458958E-006  0.40461866278306258     
   2.3257735399315525E-006  0.40448450911059775     
   2.3261068599172097E-006  0.40435039991773142     
   2.3264401799028669E-006  0.40421633518971628     
   2.3267734998885236E-006  0.40408231491181063     
   2.3271068198741808E-006  0.40394833906927508     
   2.3274401398598375E-006  0.40381440764737792     
   2.3277734598454947E-006  0.40368052063139093     
   2.3281067798311518E-006  0.40354667800659039     
   2.3284400998168086E-006  0.40341287975825907     
   2.3287734198024658E-006  0.40327912587168308     
   2.3291067397881225E-006  0.40314541633215428     
   2.3294400597737797E-006  0.40301175112496856     
   2.3297733797594368E-006  0.40287813023542790     
   2.3301066997450936E-006  0.40274455364883754     
   2.3304400197307507E-006  0.40261102135050947     
   2.3307733397164075E-006  0.40247753332575953     
   2.3311066597020647E-006  0.40234408955990769     
   2.3314399796877218E-006  0.40221069003828075     
   2.3317732996733786E-006  0.40207733474620749     
   2.3321066196590357E-006  0.40194402366902521     
   2.3324399396446925E-006  0.40181075679207362     
   2.3327732596303497E-006  0.40167753410069718     
   2.3331065796160068E-006  0.40154435558024604     
   2.3334398996016636E-006  0.40141122121607514     
   2.3337732195873207E-006  0.40127813099354387     
   2.3341065395729775E-006  0.40114508489801748     
   2.3344398595586346E-006  0.40101208291486506     
   2.3347731795442918E-006  0.40087912502946049     
   2.3351064995299486E-006  0.40074621122718340     
   2.3354398195156057E-006  0.40061334149341721     
   2.3357731395012625E-006  0.40048051581355076     
   2.3361064594869196E-006  0.40034773417297836     
   2.3364397794725768E-006  0.40021499655709775     
   2.3367730994582335E-006  0.40008230295131181     
   2.3371064194438907E-006  0.39994965334102972     
   2.3374397394295475E-006  0.39981704771166343     
   2.3377730594152046E-006  0.39968448604863205     
   2.3381063794008618E-006  0.39955196833735729     
   2.3384396993865185E-006  0.39941949456326697     
   2.3387730193721757E-006  0.39928706471179320     
   2.3391063393578325E-006  0.39915467876837296     
   2.3394396593434896E-006  0.39902233671844861     
   2.3397729793291468E-006  0.39889003854746635     
   2.3401062993148035E-006  0.39875778424087915     
   2.3404396193004607E-006  0.39862557378414204     
   2.3407729392861174E-006  0.39849340716271736     
   2.3411062592717746E-006  0.39836128436206991     
   2.3414395792574318E-006  0.39822920536767159     
   2.3417728992430885E-006  0.39809717016499818     
   2.3421062192287457E-006  0.39796517873952986     
   2.3424395392144024E-006  0.39783323107675239     
   2.3427728592000596E-006  0.39770132716215534     
   2.3431061791857168E-006  0.39756946698123385     
   2.3434394991713735E-006  0.39743765051948843     
   2.3437728191570307E-006  0.39730587776242188     
   2.3441061391426874E-006  0.39717414869554596     
   2.3444394591283446E-006  0.39704246330437304     
   2.3447727791140018E-006  0.39691082157442359     
   2.3451060990996585E-006  0.39677922349122002     
   2.3454394190853157E-006  0.39664766904029186     
   2.3457727390709724E-006  0.39651615820717190     
   2.3461060590566296E-006  0.39638469097739853     
   2.3464393790422868E-006  0.39625326733651528     
   2.3467726990279435E-006  0.39612188727007003     
   2.3471060190136007E-006  0.39599055076361428     
   2.3474393389992574E-006  0.39585925780270659     
   2.3477726589849146E-006  0.39572800837290800     
   2.3481059789705717E-006  0.39559680245978684     
   2.3484392989562285E-006  0.39546564004891260     
   2.3487726189418857E-006  0.39533452112586426     
   2.3491059389275424E-006  0.39520344567622223     
   2.3494392589131996E-006  0.39507241368557239     
   2.3497725788988567E-006  0.39494142513950525     
   2.3501058988845135E-006  0.39481048002361729     
   2.3504392188701706E-006  0.39467957832350836     
   2.3507725388558274E-006  0.39454872002478414     
   2.3511058588414846E-006  0.39441790511305369     
   2.3514391788271417E-006  0.39428713357393247     
   2.3517724988127985E-006  0.39415640539304053     
   2.3521058187984556E-006  0.39402572055600055     
   2.3524391387841124E-006  0.39389507904844268     
   2.3527724587697696E-006  0.39376448085600108     
   2.3531057787554267E-006  0.39363392596431357     
   2.3534390987410835E-006  0.39350341435902270     
   2.3537724187267406E-006  0.39337294602577888     
   2.3541057387123974E-006  0.39324252095023338     
   2.3544390586980545E-006  0.39311213911804327     
   2.3547723786837117E-006  0.39298180051487225     
   2.3551056986693685E-006  0.39285150512638634     
   2.3554390186550256E-006  0.39272125293825855     
   2.3557723386406828E-006  0.39259104393616440     
   2.3561056586263395E-006  0.39246087810578589     
   2.3564389786119967E-006  0.39233075543280876     
   2.3567722985976534E-006  0.39220067590292446     
   2.3571056185833106E-006  0.39207063950182752     
   2.3574389385689678E-006  0.39194064621522023     
   2.3577722585546245E-006  0.39181069602880486     
   2.3581055785402817E-006  0.39168078892829356     
   2.3584388985259384E-006  0.39155092489940058     
   2.3587722185115956E-006  0.39142110392784424     
   2.3591055384972528E-006  0.39129132599934907     
   2.3594388584829095E-006  0.39116159109964421     
   2.3597721784685667E-006  0.39103189921446235     
   2.3601054984542234E-006  0.39090225032954268     
   2.3604388184398806E-006  0.39077264443062681     
   2.3607721384255378E-006  0.39064308150346411     
   2.3611054584111945E-006  0.39051356153380612     
   2.3614387783968517E-006  0.39038408450740952     
   2.3617720983825084E-006  0.39025465041003699     
   2.3621054183681656E-006  0.39012525922745456     
   2.3624387383538228E-006  0.38999591094543407     
   2.3627720583394795E-006  0.38986660554975106     
   2.3631053783251367E-006  0.38973734302618618     
   2.3634386983107934E-006  0.38960812336052536     
   2.3637720182964506E-006  0.38947894653855886     
   2.3641053382821078E-006  0.38934981254608075     
   2.3644386582677645E-006  0.38922072136889091     
   2.3647719782534217E-006  0.38909167299279407     
   2.3651052982390784E-006  0.38896266740359908     
   2.3654386182247356E-006  0.38883370458711952     
   2.3657719382103927E-006  0.38870478452917318     
   2.3661052581960495E-006  0.38857590721558427     
   2.3664385781817067E-006  0.38844707263218020     
   2.3667718981673634E-006  0.38831828076479319     
   2.3671052181530206E-006  0.38818953159926051     
   2.3674385381386777E-006  0.38806082512142404     
   2.3677718581243345E-006  0.38793216131713087     
   2.3681051781099916E-006  0.38780354017223156     
   2.3684384980956484E-006  0.38767496167258270     
   2.3687718180813056E-006  0.38754642580404458     
   2.3691051380669627E-006  0.38741793255248269     
   2.3694384580526195E-006  0.38728948190376722     
   2.3697717780382766E-006  0.38716107384377202     
   2.3701050980239334E-006  0.38703270835837783     
   2.3704384180095906E-006  0.38690438543346811     
   2.3707717379952477E-006  0.38677610505493137     
   2.3711050579809045E-006  0.38664786720866118     
   2.3714383779665616E-006  0.38651967188055636     
   2.3717716979522184E-006  0.38639151905651881     
   2.3721050179378755E-006  0.38626340872245629     
   2.3724383379235327E-006  0.38613534086428108     
   2.3727716579091895E-006  0.38600731546790990     
   2.3731049778948466E-006  0.38587933251926443     
   2.3734382978805034E-006  0.38575139200427072     
   2.3737716178661605E-006  0.38562349390885942     
   2.3741049378518177E-006  0.38549563821896593     
   2.3744382578374744E-006  0.38536782492053068     
   2.3747715778231316E-006  0.38524005399949868     
   2.3751048978087884E-006  0.38511232544181861     
   2.3754382177944455E-006  0.38498463923344572     
   2.3757715377801027E-006  0.38485699536033741     
   2.3761048577657594E-006  0.38472939380845839     
   2.3764381777514166E-006  0.38460183456377672     
   2.3767714977370734E-006  0.38447431761226442     
   2.3771048177227305E-006  0.38434684293989863     
   2.3774381377083877E-006  0.38421941053266245     
   2.3777714576940444E-006  0.38409202037654205     
   2.3781047776797016E-006  0.38396467245752830     
   2.3784380976653583E-006  0.38383736676161828     
   2.3787714176510155E-006  0.38371010327481186     
   2.3791047376366727E-006  0.38358288198311447     
   2.3794380576223294E-006  0.38345570287253639     
   2.3797713776079866E-006  0.38332856592909131     
   2.3801046975936433E-006  0.38320147113879954     
   2.3804380175793005E-006  0.38307441848768309     
   2.3807713375649577E-006  0.38294740796177273     
   2.3811046575506144E-006  0.38282043954710027     
   2.3814379775362716E-006  0.38269351322970352     
   2.3817712975219283E-006  0.38256662899562427     
   2.3821046175075855E-006  0.38243978683091112     
   2.3824379374932427E-006  0.38231298672161401     
   2.3827712574788994E-006  0.38218622865378993     
   2.3831045774645566E-006  0.38205951261350002     
   2.3834378974502133E-006  0.38193283858680915     
   2.3837712174358705E-006  0.38180620655978759     
   2.3841045374215277E-006  0.38167961651851040     
   2.3844378574071844E-006  0.38155306844905656     
   2.3847711773928416E-006  0.38142656233750943     
   2.3851044973784983E-006  0.38130009816995930     
   2.3854378173641555E-006  0.38117367593249757     
   2.3857711373498126E-006  0.38104729561122225     
   2.3861044573354694E-006  0.38092095719223712     
   2.3864377773211266E-006  0.38079466066164819     
   2.3867710973067833E-006  0.38066840600556640     
   2.3871044172924405E-006  0.38054219321010918     
   2.3874377372780976E-006  0.38041602226139648     
   2.3877710572637544E-006  0.38028989314555500     
   2.3881043772494116E-006  0.38016380584871323     
   2.3884376972350683E-006  0.38003776035700648     
   2.3887710172207255E-006  0.37991175665657401     
   2.3891043372063826E-006  0.37978579473355922     
   2.3894376571920394E-006  0.37965987457411093     
   2.3897709771776965E-006  0.37953399616438166     
   2.3901042971633533E-006  0.37940815949052970     
   2.3904376171490105E-006  0.37928236453871672     
   2.3907709371346676E-006  0.37915661129510980     
   2.3911042571203244E-006  0.37903089974588000     
   2.3914375771059815E-006  0.37890522987720349     
   2.3917708970916383E-006  0.37877960167526042     
   2.3921042170772954E-006  0.37865401512623664     
   2.3924375370629526E-006  0.37852847021632058     
   2.3927708570486094E-006  0.37840296693170739     
   2.3931041770342665E-006  0.37827750525859566     
   2.3934374970199233E-006  0.37815208518318955     
   2.3937708170055804E-006  0.37802670669169636     
   2.3941041369912376E-006  0.37790136977032845     
   2.3944374569768943E-006  0.37777607440530264     
   2.3947707769625515E-006  0.37765082058284200     
   2.3951040969482083E-006  0.37752560828917170     
   2.3954374169338654E-006  0.37740043751052255     
   2.3957707369195226E-006  0.37727530823313038     
   2.3961040569051793E-006  0.37715022044323471     
   2.3964373768908365E-006  0.37702517412708136     
   2.3967706968764937E-006  0.37690016927091768     
   2.3971040168621504E-006  0.37677520586099872     
   2.3974373368478076E-006  0.37665028388358124     
   2.3977706568334643E-006  0.37652540332492945     
   2.3981039768191215E-006  0.37640056417130918     
   2.3984372968047787E-006  0.37627576640899391     
   2.3987706167904354E-006  0.37615101002425938     
   2.3991039367760926E-006  0.37602629500338547     
   2.3994372567617493E-006  0.37590162133265997     
   2.3997705767474065E-006  0.37577698899837103     
   2.4001038967330637E-006  0.37565239798681377     
   2.4004372167187204E-006  0.37552784828428781     
   2.4007705367043776E-006  0.37540333987709634     
   2.4011038566900343E-006  0.37527887275154831     
   2.4014371766756915E-006  0.37515444689395522     
   2.4017704966613487E-006  0.37503006229063535     
   2.4021038166470054E-006  0.37490571892791064     
   2.4024371366326626E-006  0.37478141679210680     
   2.4027704566183193E-006  0.37465715586955534     
   2.4031037766039765E-006  0.37453293614659161     
   2.4034370965896336E-006  0.37440875760955455     
   2.4037704165752904E-006  0.37428462024479081     
   2.4041037365609476E-006  0.37416052403864747     
   2.4044370565466043E-006  0.37403646897747977     
   2.4047703765322615E-006  0.37391245504764437     
   2.4051036965179186E-006  0.37378848223550443     
   2.4054370165035754E-006  0.37366455052742692     
   2.4057703364892325E-006  0.37354065990978347     
   2.4061036564748893E-006  0.37341681036895152     
   2.4064369764605465E-006  0.37329300189130993     
   2.4067702964462036E-006  0.37316923446324435     
   2.4071036164318604E-006  0.37304550807114500     
   2.4074369364175175E-006  0.37292182270140617     
   2.4077702564031743E-006  0.37279817834042644     
   2.4081035763888315E-006  0.37267457497460887     
   2.4084368963744886E-006  0.37255101259036066     
   2.4087702163601454E-006  0.37242749117409585     
   2.4091035363458025E-006  0.37230401071222968     
   2.4094368563314593E-006  0.37218057119118353     
   2.4097701763171164E-006  0.37205717259738369     
   2.4101034963027736E-006  0.37193381491726080     
   2.4104368162884304E-006  0.37181049813724898     
   2.4107701362740875E-006  0.37168722224378709     
   2.4111034562597443E-006  0.37156398722332035     
   2.4114367762454014E-006  0.37144079306229499     
   2.4117700962310586E-006  0.37131763974716542     
   2.4121034162167153E-006  0.37119452726438884     
   2.4124367362023725E-006  0.37107145560042687     
   2.4127700561880293E-006  0.37094842474174466     
   2.4131033761736864E-006  0.37082543467481355     
   2.4134366961593436E-006  0.37070248538610950     
   2.4137700161450003E-006  0.37057957686211124     
   2.4141033361306575E-006  0.37045670908930362     
   2.4144366561163143E-006  0.37033388205417467     
   2.4147699761019714E-006  0.37021109574321742     
   2.4151032960876286E-006  0.37008835014293034     
   2.4154366160732853E-006  0.36996564523981540     
   2.4157699360589425E-006  0.36984298102037844     
   2.4161032560445992E-006  0.36972035747113152     
   2.4164365760302564E-006  0.36959777457858900     
   2.4167698960159136E-006  0.36947523232927115     
   2.4171032160015703E-006  0.36935273070970337     
   2.4174365359872275E-006  0.36923026970641309     
   2.4177698559728842E-006  0.36910784930593526     
   2.4181031759585414E-006  0.36898546949480637     
   2.4184364959441986E-006  0.36886313025956874     
   2.4187698159298553E-006  0.36874083158677101     
   2.4191031359155125E-006  0.36861857346296240     
   2.4194364559011692E-006  0.36849635587469992     
   2.4197697758868264E-006  0.36837417880854267     
   2.4201030958724836E-006  0.36825204225105562     
   2.4204364158581403E-006  0.36812994618880790     
   2.4207697358437975E-006  0.36800789060837336     
   2.4211030558294542E-006  0.36788587549632989     
   2.4214363758151114E-006  0.36776390083925886     
   2.4217696958007686E-006  0.36764196662374871     
   2.4221030157864253E-006  0.36752007283639010     
   2.4224363357720825E-006  0.36739821946377760     
   2.4227696557577392E-006  0.36727640649251375     
   2.4231029757433964E-006  0.36715463390920167     
   2.4234362957290535E-006  0.36703290170045033     
   2.4237696157147103E-006  0.36691120985287429     
   2.4241029357003675E-006  0.36678955835309052     
   2.4244362556860242E-006  0.36666794718772178     
   2.4247695756716814E-006  0.36654637634339493     
   2.4251028956573385E-006  0.36642484580674178     
   2.4254362156429953E-006  0.36630335556439675     
   2.4257695356286525E-006  0.36618190560300168     
   2.4261028556143092E-006  0.36606049590919915     
   2.4264361755999664E-006  0.36593912646963900     
   2.4267694955856235E-006  0.36581779727097569     
   2.4271028155712803E-006  0.36569650829986622     
   2.4274361355569374E-006  0.36557525954297287     
   2.4277694555425942E-006  0.36545405098696221     
   2.4281027755282514E-006  0.36533288261850533     
   2.4284360955139085E-006  0.36521175442427728     
   2.4287694154995653E-006  0.36509066639096005     
   2.4291027354852224E-006  0.36496961850523518     
   2.4294360554708792E-006  0.36484861075379366     
   2.4297693754565363E-006  0.36472764312332806     
   2.4301026954421935E-006  0.36460671560053481     
   2.4304360154278503E-006  0.36448582817211778     
   2.4307693354135074E-006  0.36436498082478241     
   2.4311026553991642E-006  0.36424417354523914     
   2.4314359753848213E-006  0.36412340632020473     
   2.4317692953704785E-006  0.36400267913639711     
   2.4321026153561353E-006  0.36388199198054111     
   2.4324359353417924E-006  0.36376134483936490     
   2.4327692553274492E-006  0.36364073769960259     
   2.4331025753131063E-006  0.36352017054798896     
   2.4334358952987635E-006  0.36339964337126818     
   2.4337692152844202E-006  0.36327915615618500     
   2.4341025352700774E-006  0.36315870888948909     
   2.4344358552557342E-006  0.36303830155793765     
   2.4347691752413913E-006  0.36291793414828799     
   2.4351024952270485E-006  0.36279760664730393     
   2.4354358152127052E-006  0.36267731904175382     
   2.4357691351983624E-006  0.36255707131841008     
   2.4361024551840191E-006  0.36243686346404985     
   2.4364357751696763E-006  0.36231669546545303     
   2.4367690951553335E-006  0.36219656730940597     
   2.4371024151409902E-006  0.36207647898269946     
   2.4374357351266474E-006  0.36195643047212583     
   2.4377690551123046E-006  0.36183642176448561     
   2.4381023750979613E-006  0.36171645284658072     
   2.4384356950836185E-006  0.36159652370521916     
   2.4387690150692752E-006  0.36147663432721239     
   2.4391023350549324E-006  0.36135678469937688     
   2.4394356550405896E-006  0.36123697480853273     
   2.4397689750262463E-006  0.36111720464150548     
   2.4401022950119035E-006  0.36099747418512396     
   2.4404356149975602E-006  0.36087778342622245     
   2.4407689349832174E-006  0.36075813235163795     
   2.4411022549688745E-006  0.36063852094821347     
   2.4414355749545313E-006  0.36051894920279581     
   2.4417688949401885E-006  0.36039941710223639     
   2.4421022149258452E-006  0.36027992463338965     
   2.4424355349115024E-006  0.36016047178311600     
   2.4427688548971595E-006  0.36004105853827956     
   2.4431021748828163E-006  0.35992168488574910     
   2.4434354948684734E-006  0.35980235081239714     
   2.4437688148541302E-006  0.35968305630510117     
   2.4441021348397874E-006  0.35956380135074267     
   2.4444354548254445E-006  0.35944458593620798     
   2.4447687748111013E-006  0.35932541004838658     
   2.4451020947967584E-006  0.35920627367417407     
   2.4454354147824152E-006  0.35908717680046887     
   2.4457687347680724E-006  0.35896811941417428     
   2.4461020547537295E-006  0.35884910150219784     
   2.4464353747393863E-006  0.35873012305145208     
   2.4467686947250434E-006  0.35861118404885312     
   2.4471020147107002E-006  0.35849228448132175     
   2.4474353346963573E-006  0.35837342433578223     
   2.4477686546820145E-006  0.35825460359916506     
   2.4481019746676713E-006  0.35813582225840279     
   2.4484352946533284E-006  0.35801708030043472     
   2.4487686146389852E-006  0.35789837771220195     
   2.4491019346246423E-006  0.35777971448065260     
   2.4494352546102995E-006  0.35766109059273621     
   2.4497685745959562E-006  0.35754250603540855     
   2.4501018945816134E-006  0.35742396079563005     
   2.4504352145672702E-006  0.35730545486036386     
   2.4507685345529273E-006  0.35718698821657852     
   2.4511018545385845E-006  0.35706856085124683     
   2.4514351745242412E-006  0.35695017275134561     
   2.4517684945098984E-006  0.35683182390385593     
   2.4521018144955552E-006  0.35671351429576398     
   2.4524351344812123E-006  0.35659524391405911     
   2.4527684544668695E-006  0.35647701274573529     
   2.4531017744525262E-006  0.35635882077779174     
   2.4534350944381834E-006  0.35624066799723136     
   2.4537684144238401E-006  0.35612255439106039     
   2.4541017344094973E-006  0.35600447994629120     
   2.4544350543951545E-006  0.35588644464993857     
   2.4547683743808112E-006  0.35576844848902389     
   2.4551016943664684E-006  0.35565049145057059     
   2.4554350143521251E-006  0.35553257352160722     
   2.4557683343377823E-006  0.35541469468916759     
   2.4561016543234395E-006  0.35529685494028790     
   2.4564349743090962E-006  0.35517905426201118     
   2.4567682942947534E-006  0.35506129264138203     
   2.4571016142804101E-006  0.35494357006545063     
   2.4574349342660673E-006  0.35482588652127234     
   2.4577682542517245E-006  0.35470824199590451     
   2.4581015742373812E-006  0.35459063647641159     
   2.4584348942230384E-006  0.35447306994986050     
   2.4587682142086951E-006  0.35435554240332284     
   2.4591015341943523E-006  0.35423805382387397     
   2.4594348541800095E-006  0.35412060419859492     
   2.4597681741656662E-006  0.35400319351456905     
   2.4601014941513234E-006  0.35388582175888628     
   2.4604348141369801E-006  0.35376848891863955     
   2.4607681341226373E-006  0.35365119498092501     
   2.4611014541082944E-006  0.35353393993284471     
   2.4614347740939512E-006  0.35341672376150562     
   2.4617680940796084E-006  0.35329954645401646     
   2.4621014140652651E-006  0.35318240799749251     
   2.4624347340509223E-006  0.35306530837905281     
   2.4627680540365794E-006  0.35294824758581916     
   2.4631013740222362E-006  0.35283122560491892     
   2.4634346940078934E-006  0.35271424242348487     
   2.4637680139935501E-006  0.35259729802865158     
   2.4641013339792073E-006  0.35248039240755952     
   2.4644346539648644E-006  0.35236352554735223     
   2.4647679739505212E-006  0.35224669743517950     
   2.4651012939361783E-006  0.35212990805819350     
   2.4654346139218351E-006  0.35201315740355166     
   2.4657679339074923E-006  0.35189644545841431     
   2.4661012538931494E-006  0.35177977220994833     
   2.4664345738788062E-006  0.35166313764532259     
   2.4667678938644633E-006  0.35154654175171141     
   2.4671012138501201E-006  0.35142998451629393     
   2.4674345338357772E-006  0.35131346592625196     
   2.4677678538214344E-006  0.35119698596877197     
   2.4681011738070912E-006  0.35108054463104615     
   2.4684344937927483E-006  0.35096414190026887     
   2.4687678137784051E-006  0.35084777776364079     
   2.4691011337640622E-006  0.35073145220836482     
   2.4694344537497194E-006  0.35061516522164937     
   2.4697677737353762E-006  0.35049891679070638     
   2.4701010937210333E-006  0.35038270690275281     
   2.4704344137066901E-006  0.35026653554501058     
   2.4707677336923472E-006  0.35015040270470232     
   2.4711010536780044E-006  0.35003430836905836     
   2.4714343736636611E-006  0.34991825252531367     
   2.4717676936493183E-006  0.34980223516070325     
   2.4721010136349751E-006  0.34968625626247168     
   2.4724343336206322E-006  0.34957031581786302     
   2.4727676536062894E-006  0.34945441381412917     
   2.4731009735919461E-006  0.34933855023852478     
   2.4734342935776033E-006  0.34922272507830765     
   2.4737676135632600E-006  0.34910693832074208     
   2.4741009335489172E-006  0.34899118995309408     
   2.4744342535345744E-006  0.34887547996263596     
   2.4747675735202311E-006  0.34875980833664399     
   2.4751008935058883E-006  0.34864417506239725     
   2.4754342134915450E-006  0.34852858012718058     
   2.4757675334772022E-006  0.34841302351828191     
   2.4761008534628594E-006  0.34829750522299441     
   2.4764341734485161E-006  0.34818202522861430     
   2.4767674934341733E-006  0.34806658352244380     
   2.4771008134198300E-006  0.34795118009178622     
   2.4774341334054872E-006  0.34783581492395310     
   2.4777674533911444E-006  0.34772048800625649     
   2.4781007733768011E-006  0.34760519932601552     
   2.4784340933624583E-006  0.34748994887055135     
   2.4787674133481150E-006  0.34737473662719104     
   2.4791007333337722E-006  0.34725956258326501     
   2.4794340533194294E-006  0.34714442672610690     
   2.4797673733050861E-006  0.34702932904305756     
   2.4801006932907433E-006  0.34691426952145837     
   2.4804340132764004E-006  0.34679924814865759     
   2.4807673332620572E-006  0.34668426491200632     
   2.4811006532477144E-006  0.34656931979885952     
   2.4814339732333711E-006  0.34645441279657896     
   2.4817672932190283E-006  0.34633954389252714     
   2.4821006132046854E-006  0.34622471307407254     
   2.4824339331903422E-006  0.34610992032858778     
   2.4827672531759993E-006  0.34599516564345012     
   2.4831005731616561E-006  0.34588044900604009     
   2.4834338931473133E-006  0.34576577040374135     
   2.4837672131329704E-006  0.34565112982394519     
   2.4841005331186272E-006  0.34553652725404305     
   2.4844338531042843E-006  0.34542196268143432     
   2.4847671730899411E-006  0.34530743609351983     
   2.4851004930755982E-006  0.34519294747770479     
   2.4854338130612554E-006  0.34507849682140057     
   2.4857671330469122E-006  0.34496408411202095     
   2.4861004530325693E-006  0.34484970933698345     
   2.4864337730182261E-006  0.34473537248371222     
   2.4867670930038832E-006  0.34462107353963273     
   2.4871004129895404E-006  0.34450681249217668     
   2.4874337329751972E-006  0.34439258932877909     
   2.4877670529608543E-006  0.34427840403687882     
   2.4881003729465111E-006  0.34416425660391997     
   2.4884336929321682E-006  0.34405014701734943     
   2.4887670129178254E-006  0.34393607526461933     
   2.4891003329034821E-006  0.34382204133318572     
   2.4894336528891393E-006  0.34370804521050807     
   2.4897669728747961E-006  0.34359408688405174     
   2.4901002928604532E-006  0.34348016634128342     
   2.4904336128461104E-006  0.34336628356967708     
   2.4907669328317671E-006  0.34325243855671000     
   2.4911002528174243E-006  0.34313863128986105     
   2.4914335728030810E-006  0.34302486175661667     
   2.4917668927887382E-006  0.34291112994446554     
   2.4921002127743954E-006  0.34279743584090072     
   2.4924335327600521E-006  0.34268377943342054     
   2.4927668527457093E-006  0.34257016070952545     
   2.4931001727313660E-006  0.34245657965672216     
   2.4934334927170232E-006  0.34234303626252005     
   2.4937668127026804E-006  0.34222953051443300     
   2.4941001326883371E-006  0.34211606239997983     
   2.4944334526739943E-006  0.34200263190668218     
   2.4947667726596510E-006  0.34188923902206692     
   2.4951000926453082E-006  0.34177588373366408     
   2.4954334126309654E-006  0.34166256602900930     
   2.4957667326166221E-006  0.34154928589564026     
   2.4961000526022793E-006  0.34143604332110083     
   2.4964333725879360E-006  0.34132283829293819     
   2.4967666925735932E-006  0.34120967079870246     
   2.4971000125592504E-006  0.34109654082595037     
   2.4974333325449071E-006  0.34098344836224048     
   2.4977666525305643E-006  0.34087039339513697     
   2.4980999725162210E-006  0.34075737591220728     
   2.4984332925018782E-006  0.34064439590102297     
   2.4987666124875353E-006  0.34053145334916068     
   2.4990999324731921E-006  0.34041854824419993     
   2.4994332524588493E-006  0.34030568057372501     
   2.4997665724445060E-006  0.34019285032532548     
   2.5000998924301632E-006  0.34008005748659170     
   2.5004332124158203E-006  0.33996730204512082     
   2.5007665324014771E-006  0.33985458398851498     
   2.5010998523871343E-006  0.33974190330437765     
   2.5014331723727910E-006  0.33962925998031768     
   2.5017664923584482E-006  0.33951665400394870     
   2.5020998123441053E-006  0.33940408536288769     
   2.5024331323297621E-006  0.33929155404475542     
   2.5027664523154192E-006  0.33917906003717752     
   2.5030997723010760E-006  0.33906660332778338     
   2.5034330922867332E-006  0.33895418390420679     
   2.5037664122723903E-006  0.33884180175408513     
   2.5040997322580471E-006  0.33872945686505984     
   2.5044330522437042E-006  0.33861714922477709     
   2.5047663722293610E-006  0.33850487882088653     
   2.5050996922150181E-006  0.33839264564104204     
   2.5054330122006753E-006  0.33828044967290272     
   2.5057663321863321E-006  0.33816829090412981     
   2.5060996521719892E-006  0.33805616932238952     
   2.5064329721576460E-006  0.33794408491535316     
   2.5067662921433031E-006  0.33783203767069409     
   2.5070996121289603E-006  0.33772002757609149     
   2.5074329321146171E-006  0.33760805461922827     
   2.5077662521002742E-006  0.33749611878778979     
   2.5080995720859310E-006  0.33738422006946905     
   2.5084328920715881E-006  0.33727235845195896     
   2.5087662120572453E-006  0.33716053392295930     
   2.5090995320429020E-006  0.33704874647017319     
   2.5094328520285592E-006  0.33693699608130767     
   2.5097661720142160E-006  0.33682528274407381     
   2.5100994919998731E-006  0.33671360644618642     
   2.5104328119855303E-006  0.33660196717536583     
   2.5107661319711870E-006  0.33649036491933543     
   2.5110994519568442E-006  0.33637879966582135     
   2.5114327719425009E-006  0.33626727140255663     
   2.5117660919281581E-006  0.33615578011727643     
   2.5120994119138153E-006  0.33604432579771937     
   2.5124327318994720E-006  0.33593290843163115     
   2.5127660518851292E-006  0.33582152800675857     
   2.5130993718707859E-006  0.33571018451085288     
   2.5134326918564431E-006  0.33559887793167087     
   2.5137660118421003E-006  0.33548760825697255     
   2.5140993318277570E-006  0.33537637547452198     
   2.5144326518134142E-006  0.33526517957208612     
   2.5147659717990709E-006  0.33515402053743903     
   2.5150992917847281E-006  0.33504289835835593
[truncated: 395,116 more chars]
