# Supplementary material for: Design of high-temperature f-block molecular nanomagnets through the control of vibration-induced spin relaxation
Source: Chem Sci. 2019 Dec 2;11(6):1593–8. doi: 10.1039/c9sc03133b (PMC7025469; doi:10.1039/c9sc03133b)
Supplement: Supplementary file 3 [file SC-011-C9SC03133B-s003.zip › SI/Orbach-mag/rates.orbach6K.out]

 time(s) mag(dless)
   100000.00000000000        4.1403589048124072     
   113326.66666666667        4.1392595115524919     
   126653.33333333333        4.1381604101756908     
   139980.00000000000        4.1370616006045120     
   153306.66666666666        4.1359630827614797     
   166633.33333333331        4.1348648565691439     
   179960.00000000000        4.1337669219500723     
   193286.66666666669        4.1326692788268531     
   206613.33333333331        4.1315719271220948     
   219940.00000000000        4.1304748667584299     
   233266.66666666666        4.1293780976585071     
   246593.33333333334        4.1282816197449979     
   259920.00000000000        4.1271854329405935     
   273246.66666666663        4.1260895371680064     
   286573.33333333337        4.1249939323499696     
   299900.00000000000        4.1238986184092354     
   313226.66666666663        4.1228035952685769     
   326553.33333333337        4.1217088628507899     
   339880.00000000000        4.1206144210786881     
   353206.66666666663        4.1195202698751059     
   366533.33333333331        4.1184264091628995     
   379860.00000000000        4.1173328388649457     
   393186.66666666669        4.1162395589041401     
   406513.33333333331        4.1151465692033993     
   419840.00000000000        4.1140538696856632     
   433166.66666666669        4.1129614602738869     
   446493.33333333331        4.1118693408910501     
   459820.00000000000        4.1107775114601512     
   473146.66666666669        4.1096859719042094     
   486473.33333333331        4.1085947221462655     
   499800.00000000000        4.1075037621093786     
   513126.66666666669        4.1064130917166306     
   526453.33333333326        4.1053227108911203     
   539780.00000000000        4.1042326195559706     
   553106.66666666674        4.1031428176343239     
   566433.33333333326        4.1020533050493411     
   579760.00000000000        4.1009640817242055     
   593086.66666666674        4.0998751475821198     
   606413.33333333326        4.0987865025463073     
   619740.00000000000        4.0976981465400124     
   633066.66666666663        4.0966100794864992     
   646393.33333333337        4.0955223013090531     
   659720.00000000000        4.0944348119309764     
   673046.66666666663        4.0933476112755969     
   686373.33333333337        4.0922606992662587     
   699700.00000000000        4.0911740758263289     
   713026.66666666663        4.0900877408791940     
   726353.33333333337        4.0890016943482586     
   739680.00000000000        4.0879159361569526     
   753006.66666666663        4.0868304662287214     
   766333.33333333337        4.0857452844870332     
   779660.00000000000        4.0846603908553760     
   792986.66666666663        4.0835757852572589     
   806313.33333333337        4.0824914676162090     
   819640.00000000000        4.0814074378557761     
   832966.66666666663        4.0803236958995281     
   846293.33333333337        4.0792402416710569     
   859620.00000000000        4.0781570750939711     
   872946.66666666663        4.0770741960919006     
   886273.33333333337        4.0759916045884959     
   899600.00000000000        4.0749093005074277     
   912926.66666666663        4.0738272837723875     
   926253.33333333337        4.0727455543070841     
   939580.00000000000        4.0716641120352515     
   952906.66666666663        4.0705829568806404     
   966233.33333333337        4.0695020887670221     
   979560.00000000000        4.0684215076181900     
   992886.66666666663        4.0673412133579561     
   1006213.3333333334        4.0662612059101519     
   1019540.0000000000        4.0651814851986314     
   1032866.6666666666        4.0641020511472670     
   1046193.3333333334        4.0630229036799523     
   1059520.0000000000        4.0619440427205999     
   1072846.6666666665        4.0608654681931444     
   1086173.3333333335        4.0597871800215399     
   1099500.0000000000        4.0587091781297602     
   1112826.6666666665        4.0576314624417984     
   1126153.3333333335        4.0565540328816709     
   1139480.0000000000        4.0554768893734092     
   1152806.6666666667        4.0544000318410705     
   1166133.3333333333        4.0533234602087305     
   1179460.0000000000        4.0522471744004820     
   1192786.6666666667        4.0511711743404399     
   1206113.3333333333        4.0500954599527432     
   1219440.0000000000        4.0490200311615432     
   1232766.6666666667        4.0479448878910169     
   1246093.3333333333        4.0468700300653619     
   1259420.0000000000        4.0457954576087918     
   1272746.6666666667        4.0447211704455439     
   1286073.3333333333        4.0436471684998745     
   1299400.0000000000        4.0425734516960583     
   1312726.6666666667        4.0415000199583924     
   1326053.3333333333        4.0404268732111932     
   1339380.0000000000        4.0393540113787978     
   1352706.6666666667        4.0382814343855626     
   1366033.3333333333        4.0372091421558647     
   1379360.0000000000        4.0361371346140995     
   1392686.6666666667        4.0350654116846849     
   1406013.3333333333        4.0339939732920582     
   1419340.0000000000        4.0329228193606754     
   1432666.6666666667        4.0318519498150138     
   1445993.3333333333        4.0307813645795703     
   1459320.0000000000        4.0297110635788638     
   1472646.6666666667        4.0286410467374276     
   1485973.3333333333        4.0275713139798235     
   1499300.0000000000        4.0265018652306255     
   1512626.6666666667        4.0254327004144326     
   1525953.3333333333        4.0243638194558615     
   1539280.0000000000        4.0232952222795486     
   1552606.6666666667        4.0222269088101523     
   1565933.3333333333        4.0211588789723507     
   1579260.0000000000        4.0200911326908395     
   1592586.6666666667        4.0190236698903359     
   1605913.3333333333        4.0179564904955782     
   1619240.0000000000        4.0168895944313237     
   1632566.6666666667        4.0158229816223496     
   1645893.3333333333        4.0147566519934514     
   1659220.0000000000        4.0136906054694492     
   1672546.6666666667        4.0126248419751782     
   1685873.3333333333        4.0115593614354950     
   1699200.0000000000        4.0104941637752782     
   1712526.6666666667        4.0094292489194236     
   1725853.3333333333        4.0083646167928508     
   1739180.0000000000        4.0073002673204927     
   1752506.6666666667        4.0062362004273071     
   1765833.3333333333        4.0051724160382731     
   1779160.0000000000        4.0041089140783859     
   1792486.6666666667        4.0030456944726609     
   1805813.3333333333        4.0019827571461368     
   1819140.0000000000        4.0009201020238683     
   1832466.6666666667        3.9998577290309312     
   1845793.3333333333        3.9987956380924246     
   1859120.0000000000        3.9977338291334612     
   1872446.6666666667        3.9966723020791779     
   1885773.3333333333        3.9956110568547309     
   1899100.0000000000        3.9945500933852962     
   1912426.6666666667        3.9934894115960686     
   1925753.3333333333        3.9924290114122649     
   1939080.0000000000        3.9913688927591178     
   1952406.6666666667        3.9903090555618852     
   1965733.3333333333        3.9892494997458399     
   1979060.0000000000        3.9881902252362780     
   1992386.6666666667        3.9871312319585130     
   2005713.3333333333        3.9860725198378804     
   2019040.0000000000        3.9850140887997325     
   2032366.6666666667        3.9839559387694470     
   2045693.3333333333        3.9828980696724150     
   2059020.0000000000        3.9818404814340496     
   2072346.6666666667        3.9807831739797863     
   2085673.3333333333        3.9797261472350791     
   2099000.0000000000        3.9786694011253978     
   2112326.6666666670        3.9776129355762375     
   2125653.3333333330        3.9765567505131112     
   2138980.0000000000        3.9755008458615513     
   2152306.6666666670        3.9744452215471080     
   2165633.3333333330        3.9733898774953542     
   2178960.0000000000        3.9723348136318832     
   2192286.6666666670        3.9712800298823057     
   2205613.3333333335        3.9702255261722517     
   2218940.0000000000        3.9691713024273727     
   2232266.6666666665        3.9681173585733407     
   2245593.3333333335        3.9670636945358448     
   2258920.0000000000        3.9660103102405952     
   2272246.6666666665        3.9649572056133233     
   2285573.3333333335        3.9639043805797773     
   2298900.0000000000        3.9628518350657256     
   2312226.6666666665        3.9617995689969598     
   2325553.3333333335        3.9607475822992879     
   2338880.0000000000        3.9596958748985376     
   2352206.6666666665        3.9586444467205570     
   2365533.3333333335        3.9575932976912140     
   2378860.0000000000        3.9565424277363959     
   2392186.6666666665        3.9554918367820115     
   2405513.3333333335        3.9544415247539852     
   2418840.0000000000        3.9533914915782651     
   2432166.6666666665        3.9523417371808178     
   2445493.3333333335        3.9512922614876280     
   2458820.0000000000        3.9502430644247024     
   2472146.6666666665        3.9491941459180637     
   2485473.3333333335        3.9481455058937591     
   2498800.0000000000        3.9470971442778526     
   2512126.6666666665        3.9460490609964278     
   2525453.3333333335        3.9450012559755878     
   2538780.0000000000        3.9439537291414566     
   2552106.6666666665        3.9429064804201777     
   2565433.3333333335        3.9418595097379119     
   2578760.0000000000        3.9408128170208432     
   2592086.6666666665        3.9397664021951719     
   2605413.3333333335        3.9387202651871198     
   2618740.0000000000        3.9376744059229276     
   2632066.6666666665        3.9366288243288574     
   2645393.3333333335        3.9355835203311860     
   2658720.0000000000        3.9345384938562158     
   2672046.6666666665        3.9334937448302649     
   2685373.3333333335        3.9324492731796719     
   2698700.0000000000        3.9314050788307959     
   2712026.6666666665        3.9303611617100125     
   2725353.3333333335        3.9293175217437231     
   2738680.0000000000        3.9282741588583416     
   2752006.6666666665        3.9272310729803048     
   2765333.3333333335        3.9261882640360706     
   2778660.0000000000        3.9251457319521110     
   2791986.6666666665        3.9241034766549241     
   2805313.3333333335        3.9230614980710241     
   2818640.0000000000        3.9220197961269436     
   2831966.6666666665        3.9209783707492378     
   2845293.3333333335        3.9199372218644779     
   2858620.0000000000        3.9188963493992586     
   2871946.6666666665        3.9178557532801910     
   2885273.3333333335        3.9168154334339071     
   2898600.0000000000        3.9157753897870573     
   2911926.6666666665        3.9147356222663121     
   2925253.3333333335        3.9136961307983618     
   2938580.0000000000        3.9126569153099151     
   2951906.6666666665        3.9116179757277028     
   2965233.3333333335        3.9105793119784704     
   2978560.0000000000        3.9095409239889882     
   2991886.6666666665        3.9085028116860419     
   3005213.3333333335        3.9074649749964396     
   3018540.0000000000        3.9064274138470072     
   3031866.6666666665        3.9053901281645880     
   3045193.3333333335        3.9043531178760498     
   3058520.0000000000        3.9033163829082764     
   3071846.6666666665        3.9022799231881686     
   3085173.3333333335        3.9012437386426537     
   3098500.0000000000        3.9002078291986719     
   3111826.6666666665        3.8991721947831866     
   3125153.3333333335        3.8981368353231773     
   3138480.0000000000        3.8971017507456476     
   3151806.6666666665        3.8960669409776147     
   3165133.3333333335        3.8950324059461199     
   3178460.0000000000        3.8939981455782213     
   3191786.6666666665        3.8929641598009974     
   3205113.3333333335        3.8919304485415456     
   3218440.0000000000        3.8908970117269841     
   3231766.6666666665        3.8898638492844473     
   3245093.3333333335        3.8888309611410929     
   3258420.0000000000        3.8877983472240940     
   3271746.6666666665        3.8867660074606460     
   3285073.3333333335        3.8857339417779624     
   3298400.0000000000        3.8847021501032764     
   3311726.6666666665        3.8836706323638399     
   3325053.3333333335        3.8826393884869255     
   3338380.0000000000        3.8816084183998227     
   3351706.6666666665        3.8805777220298419     
   3365033.3333333335        3.8795472993043139     
   3378360.0000000000        3.8785171501505871     
   3391686.6666666665        3.8774872744960289     
   3405013.3333333335        3.8764576722680273     
   3418340.0000000000        3.8754283433939891     
   3431666.6666666665        3.8743992878013400     
   3444993.3333333335        3.8733705054175247     
   3458320.0000000000        3.8723419961700087     
   3471646.6666666665        3.8713137599862746     
   3484973.3333333335        3.8702857967938273     
   3498300.0000000000        3.8692581065201872     
   3511626.6666666665        3.8682306890928961     
   3524953.3333333335        3.8672035444395165     
   3538280.0000000000        3.8661766724876254     
   3551606.6666666665        3.8651500731648252     
   3564933.3333333335        3.8641237463987319     
   3578260.0000000000        3.8630976921169835     
   3591586.6666666665        3.8620719102472369     
   3604913.3333333335        3.8610464007171696     
   3618240.0000000000        3.8600211634544750     
   3631566.6666666665        3.8589961983868681     
   3644893.3333333335        3.8579715054420842     
   3658220.0000000000        3.8569470845478735     
   3671546.6666666665        3.8559229356320088     
   3684873.3333333335        3.8548990586222822     
   3698200.0000000000        3.8538754534465038     
   3711526.6666666665        3.8528521200325021     
   3724853.3333333335        3.8518290583081267     
   3738180.0000000000        3.8508062682012452     
   3751506.6666666665        3.8497837496397449     
   3764833.3333333335        3.8487615025515316     
   3778160.0000000000        3.8477395268645305     
   3791486.6666666665        3.8467178225066867     
   3804813.3333333335        3.8456963894059624     
   3818140.0000000000        3.8446752274903417     
   3831466.6666666665        3.8436543366878251     
   3844793.3333333335        3.8426337169264344     
   3858120.0000000000        3.8416133681342095     
   3871446.6666666665        3.8405932902392097     
   3884773.3333333335        3.8395734831695121     
   3898100.0000000000        3.8385539468532155     
   3911426.6666666665        3.8375346812184357     
   3924753.3333333335        3.8365156861933065     
   3938080.0000000000        3.8354969617059855     
   3951406.6666666665        3.8344785076846444     
   3964733.3333333335        3.8334603240574765     
   3978060.0000000000        3.8324424107526935     
   3991386.6666666665        3.8314247676985262     
   4004713.3333333335        3.8304073948232236     
   4018040.0000000000        3.8293902920550571     
   4031366.6666666665        3.8283734593223118     
   4044693.3333333335        3.8273568965532969     
   4058020.0000000000        3.8263406036763370     
   4071346.6666666665        3.8253245806197778     
   4084673.3333333335        3.8243088273119836     
   4098000.0000000000        3.8232933436813368     
   4111326.6666666665        3.8222781296562407     
   4124653.3333333335        3.8212631851651153     
   4137980.0000000000        3.8202485101364005     
   4151306.6666666665        3.8192341044985572     
   4164633.3333333335        3.8182199681800624     
   4177960.0000000000        3.8172061011094129     
   4191286.6666666665        3.8161925032151260     
   4204613.3333333340        3.8151791744257353     
   4217940.0000000000        3.8141661146697956     
   4231266.6666666660        3.8131533238758806     
   4244593.3333333340        3.8121408019725811     
   4257920.0000000000        3.8111285488885089     
   4271246.6666666660        3.8101165645522932     
   4284573.3333333340        3.8091048488925834     
   4297900.0000000000        3.8080934018380477     
   4311226.6666666670        3.8070822233173716     
   4324553.3333333330        3.8060713132592623     
   4337880.0000000000        3.8050606715924435     
   4351206.6666666670        3.8040502982456581     
   4364533.3333333330        3.8030401931476696     
   4377860.0000000000        3.8020303562272595     
   4391186.6666666670        3.8010207874132274     
   4404513.3333333330        3.8000114866343933     
   4417840.0000000000        3.7990024538195937     
   4431166.6666666670        3.7979936888976868     
   4444493.3333333330        3.7969851917975479     
   4457820.0000000000        3.7959769624480724     
   4471146.6666666670        3.7949690007781731     
   4484473.3333333330        3.7939613067167839     
   4497800.0000000000        3.7929538801928535     
   4511126.6666666670        3.7919467211353557     
   4524453.3333333330        3.7909398294732757     
   4537780.0000000000        3.7899332051356245     
   4551106.6666666670        3.7889268480514273     
   4564433.3333333330        3.7879207581497303     
   4577760.0000000000        3.7869149353595981     
   4591086.6666666670        3.7859093796101133     
   4604413.3333333330        3.7849040908303784     
   4617740.0000000000        3.7838990689495144     
   4631066.6666666670        3.7828943138966613     
   4644393.3333333330        3.7818898256009765     
   4657720.0000000000        3.7808856039916394     
   4671046.6666666670        3.7798816489978444     
   4684373.3333333330        3.7788779605488072     
   4697700.0000000000        3.7778745385737618     
   4711026.6666666670        3.7768713830019602     
   4724353.3333333330        3.7758684937626734     
   4737680.0000000000        3.7748658707851930     
   4751006.6666666670        3.7738635139988266     
   4764333.3333333330        3.7728614233329019     
   4777660.0000000000        3.7718595987167660     
   4790986.6666666670        3.7708580400797844     
   4804313.3333333330        3.7698567473513394     
   4817640.0000000000        3.7688557204608348     
   4830966.6666666670        3.7678549593376931     
   4844293.3333333330        3.7668544639113524     
   4857620.0000000000        3.7658542341112722     
   4870946.6666666670        3.7648542698669303     
   4884273.3333333330        3.7638545711078240     
   4897600.0000000000        3.7628551377634674     
   4910926.6666666670        3.7618559697633946     
   4924253.3333333330        3.7608570670371568     
   4937580.0000000000        3.7598584295143276     
   4950906.6666666670        3.7588600571244948     
   4964233.3333333330        3.7578619497972676     
   4977560.0000000000        3.7568641074622744     
   4990886.6666666670        3.7558665300491594     
   5004213.3333333330        3.7548692174875882     
   5017540.0000000000        3.7538721697072446     
   5030866.6666666670        3.7528753866378288     
   5044193.3333333330        3.7518788682090638     
   5057520.0000000000        3.7508826143506870     
   5070846.6666666670        3.7498866249924570     
   5084173.3333333330        3.7488909000641515     
   5097500.0000000000        3.7478954394955633     
   5110826.6666666670        3.7469002432165084     
   5124153.3333333330        3.7459053111568190     
   5137480.0000000000        3.7449106432463455     
   5150806.6666666670        3.7439162394149572     
   5164133.3333333330        3.7429220995925441     
   5177460.0000000000        3.7419282237090128     
   5190786.6666666670        3.7409346116942883     
   5204113.3333333330        3.7399412634783151     
   5217440.0000000000        3.7389481789910559     
   5230766.6666666670        3.7379553581624920     
   5244093.3333333330        3.7369628009226239     
   5257420.0000000000        3.7359705072014702     
   5270746.6666666670        3.7349784769290673     
   5284073.3333333330        3.7339867100354720     
   5297400.0000000000        3.7329952064507577     
   5310726.6666666670        3.7320039661050175     
   5324053.3333333330        3.7310129889283630     
   5337380.0000000000        3.7300222748509246     
   5350706.6666666670        3.7290318238028504     
   5364033.3333333330        3.7280416357143076     
   5377360.0000000000        3.7270517105154815     
   5390686.6666666670        3.7260620481365763     
   5404013.3333333330        3.7250726485078149     
   5417340.0000000000        3.7240835115594386     
   5430666.6666666670        3.7230946372217080     
   5443993.3333333330        3.7221060254248992     
   5457320.0000000000        3.7211176760993108     
   5470646.6666666670        3.7201295891752570     
   5483973.3333333330        3.7191417645830733     
   5497300.0000000000        3.7181542022531091     
   5510626.6666666670        3.7171669021157374     
   5523953.3333333330        3.7161798641013477     
   5537280.0000000000        3.7151930881403454     
   5550606.6666666670        3.7142065741631591     
   5563933.3333333330        3.7132203221002325     
   5577260.0000000000        3.7122343318820286     
   5590586.6666666670        3.7112486034390288     
   5603913.3333333330        3.7102631367017342     
   5617240.0000000000        3.7092779316006625     
   5630566.6666666670        3.7082929880663507     
   5643893.3333333330        3.7073083060293541     
   5657220.0000000000        3.7063238854202472     
   5670546.6666666670        3.7053397261696221     
   5683873.3333333330        3.7043558282080893     
   5697200.0000000000        3.7033721914662778     
   5710526.6666666670        3.7023888158748344     
   5723853.3333333330        3.7014057013644268     
   5737180.0000000000        3.7004228478657377     
   5750506.6666666670        3.6994402553094714     
   5763833.3333333330        3.6984579236263482     
   5777160.0000000000        3.6974758527471070     
   5790486.6666666670        3.6964940426025072     
   5803813.3333333330        3.6955124931233243     
   5817140.0000000000        3.6945312042403531     
   5830466.6666666670        3.6935501758844067     
   5843793.3333333330        3.6925694079863152     
   5857120.0000000000        3.6915889004769316     
   5870446.6666666670        3.6906086532871214     
   5883773.3333333330        3.6896286663477729     
   5897100.0000000000        3.6886489395897883     
   5910426.6666666670        3.6876694729440933     
   5923753.3333333330        3.6866902663416297     
   5937080.0000000000        3.6857113197133549     
   5950406.6666666670        3.6847326329902494     
   5963733.3333333330        3.6837542061033086     
   5977060.0000000000        3.6827760389835484     
   5990386.6666666670        3.6817981315620005     
   6003713.3333333330        3.6808204837697174     
   6017040.0000000000        3.6798430955377692     
   6030366.6666666670        3.6788659667972428     
   6043693.3333333330        3.6778890974792455     
   6057020.0000000000        3.6769124875149024     
   6070346.6666666670        3.6759361368353551     
   6083673.3333333330        3.6749600453717655     
   6097000.0000000000        3.6739842130553146     
   6110326.6666666670        3.6730086398171973     
   6123653.3333333330        3.6720333255886319     
   6136980.0000000000        3.6710582703008523     
   6150306.6666666670        3.6700834738851107     
   6163633.3333333330        3.6691089362726776     
   6176960.0000000000        3.6681346573948428     
   6190286.6666666670        3.6671606371829135     
   6203613.3333333330        3.6661868755682154     
   6216940.0000000000        3.6652133724820914     
   6230266.6666666670        3.6642401278559045     
   6243593.3333333330        3.6632671416210347     
   6256920.0000000000        3.6622944137088798     
   6270246.6666666670        3.6613219440508575     
   6283573.3333333330        3.6603497325784029     
   6296900.0000000000        3.6593777792229676     
   6310226.6666666670        3.6584060839160242     
   6323553.3333333330        3.6574346465890617     
   6336880.0000000000        3.6564634671735878     
   6350206.6666666670        3.6554925456011280     
   6363533.3333333330        3.6545218818032268     
   6376860.0000000000        3.6535514757114460     
   6390186.6666666670        3.6525813272573671     
   6403513.3333333330        3.6516114363725878     
   6416840.0000000000        3.6506418029887246     
   6430166.6666666670        3.6496724270374123     
   6443493.3333333330        3.6487033084503051     
   6456820.0000000000        3.6477344471590718     
   6470146.6666666670        3.6467658430954049     
   6483473.3333333330        3.6457974961910091     
   6496800.0000000000        3.6448294063776112     
   6510126.6666666670        3.6438615735869551     
   6523453.3333333330        3.6428939977508015     
   6536780.0000000000        3.6419266788009312     
   6550106.6666666670        3.6409596166691425     
   6563433.3333333330        3.6399928112872511     
   6576760.0000000000        3.6390262625870915     
   6590086.6666666670        3.6380599705005157     
   6603413.3333333330        3.6370939349593940     
   6616740.0000000000        3.6361281558956158     
   6630066.6666666670        3.6351626332410865     
   6643393.3333333330        3.6341973669277321     
   6656720.0000000000        3.6332323568874942     
   6670046.6666666670        3.6322676030523340     
   6683373.3333333330        3.6313031053542311     
   6696700.0000000000        3.6303388637251821     
   6710026.6666666670        3.6293748780972011     
   6723353.3333333330        3.6284111484023223     
   6736680.0000000000        3.6274476745725970     
   6750006.6666666670        3.6264844565400929     
   6763333.3333333330        3.6255214942368985     
   6776660.0000000000        3.6245587875951184     
   6789986.6666666670        3.6235963365468762     
   6803313.3333333330        3.6226341410243128     
   6816640.0000000000        3.6216722009595874     
   6829966.6666666670        3.6207105162848783     
   6843293.3333333330        3.6197490869323801     
   6856620.0000000000        3.6187879128343052     
   6869946.6666666670        3.6178269939228866     
   6883273.3333333330        3.6168663301303718     
   6896600.0000000000        3.6159059213890297     
   6909926.6666666670        3.6149457676311445     
   6923253.3333333330        3.6139858687890203     
   6936580.0000000000        3.6130262247949778     
   6949906.6666666670        3.6120668355813552     
   6963233.3333333330        3.6111077010805115     
   6976560.0000000000        3.6101488212248212     
   6989886.6666666670        3.6091901959466766     
   7003213.3333333330        3.6082318251784891     
   7016540.0000000000        3.6072737088526878     
   7029866.6666666670        3.6063158469017198     
   7043193.3333333330        3.6053582392580501     
   7056520.0000000000        3.6044008858541599     
   7069846.6666666670        3.6034437866225515     
   7083173.3333333330        3.6024869414957426     
   7096500.0000000000        3.6015303504062706     
   7109826.6666666670        3.6005740132866899     
   7123153.3333333330        3.5996179300695714     
   7136480.0000000000        3.5986621006875068     
   7149806.6666666670        3.5977065250731028     
   7163133.3333333330        3.5967512031589872     
   7176460.0000000000        3.5957961348778031     
   7189786.6666666670        3.5948413201622125     
   7203113.3333333330        3.5938867589448944     
   7216440.0000000000        3.5929324511585468     
   7229766.6666666670        3.5919783967358851     
   7243093.3333333330        3.5910245956096434     
   7256420.0000000000        3.5900710477125708     
   7269746.6666666670        3.5891177529774376     
   7283073.3333333330        3.5881647113370305     
   7296400.0000000000        3.5872119227241548     
   7309726.6666666670        3.5862593870716317     
   7323053.3333333330        3.5853071043123030     
   7336380.0000000000        3.5843550743790265     
   7349706.6666666670        3.5834032972046774     
   7363033.3333333330        3.5824517727221497     
   7376360.0000000000        3.5815005008643559     
   7389686.6666666670        3.5805494815642245     
   7403013.3333333330        3.5795987147547033     
   7416340.0000000000        3.5786482003687583     
   7429666.6666666670        3.5776979383393699     
   7442993.3333333330        3.5767479285995409     
   7456320.0000000000        3.5757981710822895     
   7469646.6666666670        3.5748486657206509     
   7482973.3333333330        3.5738994124476799     
   7496300.0000000000        3.5729504111964485     
   7509626.6666666670        3.5720016619000452     
   7522953.3333333330        3.5710531644915791     
   7536280.0000000000        3.5701049189041734     
   7549606.6666666670        3.5691569250709714     
   7562933.3333333330        3.5682091829251346     
   7576260.0000000000        3.5672616923998404     
   7589586.6666666670        3.5663144534282853     
   7602913.3333333330        3.5653674659436838     
   7616240.0000000000        3.5644207298792656     
   7629566.6666666670        3.5634742451682815     
   7642893.3333333330        3.5625280117439986     
   7656220.0000000000        3.5615820295397000     
   7669546.6666666670        3.5606362984886895     
   7682873.3333333330        3.5596908185242873     
   7696200.0000000000        3.5587455895798299     
   7709526.6666666670        3.5578006115886747     
   7722853.3333333330        3.5568558844841931     
   7736180.0000000000        3.5559114081997771     
   7749506.6666666670        3.5549671826688360     
   7762833.3333333330        3.5540232078247938     
   7776160.0000000000        3.5530794836010968     
   7789486.6666666670        3.5521360099312052     
   7802813.3333333330        3.5511927867485982     
   7816140.0000000000        3.5502498139867735     
   7829466.6666666670        3.5493070915792457     
   7842793.3333333330        3.5483646194595462     
   7856120.0000000000        3.5474223975612262     
   7869446.6666666670        3.5464804258178528     
   7882773.3333333330        3.5455387041630102     
   7896100.0000000000        3.5445972325303021     
   7909426.6666666670        3.5436560108533484     
   7922753.3333333330        3.5427150390657887     
   7936080.0000000000        3.5417743171012770     
   7949406.6666666670        3.5408338448934868     
   7962733.3333333330        3.5398936223761095     
   7976060.0000000000        3.5389536494828531     
   7989386.6666666670        3.5380139261474444     
   8002713.3333333330        3.5370744523036270     
   8016040.0000000000        3.5361352278851612     
   8029366.6666666670        3.5351962528258274     
   8042693.3333333330        3.5342575270594208     
   8056020.0000000000        3.5333190505197565     
   8069346.6666666670        3.5323808231406648     
   8082673.3333333330        3.5314428448559956     
   8096000.0000000000        3.5305051155996159     
   8109326.6666666670        3.5295676353054102     
   8122653.3333333330        3.5286304039072802     
   8135980.0000000000        3.5276934213391438     
   8149306.6666666670        3.5267566875349403     
   8162633.3333333330        3.5258202024286227     
   8175960.0000000000        3.5248839659541642     
   8189286.6666666670        3.5239479780455523     
   8202613.3333333330        3.5230122386367961     
   8215940.0000000000        3.5220767476619192     
   8229266.6666666670        3.5211415050549637     
   8242593.3333333330        3.5202065107499898     
   8255920.0000000000        3.5192717646810738     
   8269246.6666666670        3.5183372667823112     
   8282573.3333333330        3.5174030169878137     
   8295900.0000000000        3.5164690152317113     
   8309226.6666666670        3.5155352614481510     
   8322553.3333333330        3.5146017555712969     
   8335880.0000000000        3.5136684975353307     
   8349206.6666666670        3.5127354872744538     
   8362533.3333333330        3.5118027247228811     
   8375860.0000000000        3.5108702098148488     
   8389186.6666666679        3.5099379424846076     
   8402513.3333333321        3.5090059226664274     
   8415840.0000000000        3.5080741502945956     
   8429166.6666666679        3.5071426253034153     
   8442493.3333333321        3.5062113476272092     
   8455820.0000000000        3.5052803172003157     
   8469146.6666666679        3.5043495339570927     
   8482473.3333333321        3.5034189978319130     
   8495800.0000000000        3.5024887087591678     
   8509126.6666666660        3.5015586666732679     
   8522453.3333333340        3.5006288715086376     
   8535780.0000000000        3.4996993231997227     
   8549106.6666666660        3.4987700216809818     
   8562433.3333333340        3.4978409668868933     
   8575760.0000000000        3.4969121587519565     
   8589086.6666666660        3.4959835972106816     
   8602413.3333333340        3.4950552821976002     
   8615740.0000000000        3.4941272136472605     
   8629066.6666666660        3.4931993914942283     
   8642393.3333333340        3.4922718156730852     
   8655720.0000000000        3.4913444861184324     
   8669046.6666666660        3.4904174027648880     
   8682373.3333333340        3.4894905655470860     
   8695700.0000000000        3.4885639743996779     
   8709026.6666666660        3.4876376292573346     
   8722353.3333333340        3.4867115300547429     
   8735680.0000000000        3.4857856767266067     
   8749006.6666666660        3.4848600692076470     
   8762333.3333333340        3.4839347074326046     
   8775660.0000000000        3.4830095913362342     
   8788986.6666666660        3.4820847208533094     
   8802313.3333333340        3.4811600959186224     
   8815640.0000000000        3.4802357164669804     
   8828966.6666666660        3.4793115824332097     
   8842293.3333333340        3.4783876937521514     
   8855620.0000000000        3.4774640503586682     
   8868946.6666666660        3.4765406521876359     
   8882273.3333333340        3.4756174991739490     
   8895600.0000000000        3.4746945912525202     
   8908926.6666666660        3.4737719283582797     
   8922253.3333333340        3.4728495104261721     
   8935580.0000000000        3.4719273373911630     
   8948906.6666666660        3.4710054091882325     
   8962233.3333333340        3.4700837257523780     
   8975560.0000000000        3.4691622870186181     
   8988886.6666666660        3.4682410929219825     
   9002213.3333333340        3.4673201433975231     
   9015540.0000000000        3.4663994383803072     
   9028866.6666666660        3.4654789778054198     
   9042193.3333333340        3.4645587616079609     
   9055520.0000000000        3.4636387897230514     
   9068846.6666666660        3.4627190620858275     
   9082173.3333333340        3.4617995786314415     
   9095500.0000000000        3.4608803392950644     
   9108826.6666666660        3.4599613440118855     
   9122153.3333333340        3.4590425927171089     
   9135480.0000000000        3.4581240853459567     
   9148806.6666666660        3.4572058218336696     
   9162133.3333333340        3.4562878021155030     
   9175460.0000000000        3.4553700261267313     
   9188786.6666666660        3.4544524938026466     
   9202113.3333333340        3.4535352050785564     
   9215440.0000000000        3.4526181598897856     
   9228766.6666666660        3.4517013581716780     
   9242093.3333333340        3.4507847998595924     
   9255420.0000000000        3.4498684848889072     
   9268746.6666666660        3.4489524131950149     
   9282073.3333333340        3.4480365847133276     
   9295400.0000000000        3.4471209993792735     
   9308726.6666666660        3.4462056571282988     
   9322053.3333333340        3.4452905578958664     
   9335380.0000000000        3.4443757016174539     
   9348706.6666666660        3.4434610882285610     
   9362033.3333333340        3.4425467176647007     
   9375360.0000000000        3.4416325898614035     
   9388686.6666666660        3.4407187047542198     
   9402013.3333333340        3.4398050622787131     
   9415340.0000000000        3.4388916623704668     
   9428666.6666666660        3.4379785049650802     
   9441993.3333333340        3.4370655899981704     
   9455320.0000000000        3.4361529174053711     
   9468646.6666666660        3.4352404871223339     
   9481973.3333333340        3.4343282990847248     
   9495300.0000000000        3.4334163532282314     
   9508626.6666666660        3.4325046494885556     
   9521953.3333333340        3.4315931878014148     
   9535280.0000000000        3.4306819681025464     
   9548606.6666666660        3.4297709903277038     
   9561933.3333333340        3.4288602544126583     
   9575260.0000000000        3.4279497602931963     
   9588586.6666666660        3.4270395079051221     
   9601913.3333333340        3.4261294971842582     
   9615240.0000000000        3.4252197280664434     
   9628566.6666666660        3.4243102004875317     
   9641893.3333333340        3.4234009143833974     
   9655220.0000000000        3.4224918696899294     
   9668546.6666666660        3.4215830663430351     
   9681873.3333333340        3.4206745042786384     
   9695200.0000000000        3.4197661834326794     
   9708526.6666666660        3.4188581037411150     
   9721853.3333333340        3.4179502651399218     
   9735180.0000000000        3.4170426675650911     
   9748506.6666666660        3.4161353109526313     
   9761833.3333333340        3.4152281952385679     
   9775160.0000000000        3.4143213203589449     
   9788486.6666666660        3.4134146862498200     
   9801813.3333333340        3.4125082928472716     
   9815140.0000000000        3.4116021400873930     
   9828466.6666666660        3.4106962279062936     
   9841793.3333333340        3.4097905562401030     
   9855120.0000000000        3.4088851250249652     
   9868446.6666666660        3.4079799341970403     
   9881773.3333333340        3.4070749836925076     
   9895100.0000000000        3.4061702734475636     
   9908426.6666666660        3.4052658033984198     
   9921753.3333333340        3.4043615734813049     
   9935080.0000000000        3.4034575836324659     
   9948406.6666666660        3.4025538337881649     
   9961733.3333333340        3.4016503238846836     
   9975060.0000000000        3.4007470538583182     
   9988386.6666666660        3.3998440236453824     
   10001713.333333334        3.3989412331822058     
   10015040.000000000        3.3980386824051392     
   10028366.666666666        3.3971363712505447     
   10041693.333333334        3.3962342996548038     
   10055020.000000000        3.3953324675543173     
   10068346.666666666        3.3944308748854972     
   10081673.333333334        3.3935295215847776     
   10095000.000000000        3.3926284075886075     
   10108326.666666666        3.3917275328334520     
   10121653.333333334        3.3908268972557947     
   10134980.000000000        3.3899265007921349     
   10148306.666666666        3.3890263433789891     
   10161633.333333334        3.3881264249528895     
   10174960.000000000        3.3872267454503890     
   10188286.666666666        3.3863273048080518     
   10201613.333333334        3.3854281029624635     
   10214940.000000000        3.3845291398502240     
   10228266.666666666        3.3836304154079513     
   10241593.333333334        3.3827319295722802     
   10254920.000000000        3.3818336822798614     
   10268246.666666666        3.3809356734673623     
   10281573.333333334        3.3800379030714689     
   10294900.000000000        3.3791403710288819     
   10308226.666666666        3.3782430772763208     
   10321553.333333334        3.3773460217505193     
   10334880.000000000        3.3764492043882313     
   10348206.666666666        3.3755526251262240     
   10361533.333333334        3.3746562839012841     
   10374860.000000000        3.3737601806502138     
   10388186.666666666        3.3728643153098319     
   10401513.333333334        3.3719686878169735     
   10414840.000000000        3.3710732981084939     
   10428166.666666666        3.3701781461212610     
   10441493.333333334        3.3692832317921608     
   10454820.000000000        3.3683885550580972     
   10468146.666666666        3.3674941158559886     
   10481473.333333334        3.3665999141227729     
   10494800.000000000        3.3657059497954034     
   10508126.666666666        3.3648122228108490     
   10521453.333333334        3.3639187331060967     
   10534780.000000000        3.3630254806181514     
   10548106.666666666        3.3621324652840312     
   10561433.333333334        3.3612396870407739     
   10574760.000000000        3.3603471458254339     
   10588086.666666666        3.3594548415750807     
   10601413.333333334        3.3585627742268005     
   10614740.000000000        3.3576709437176993     
   10628066.666666666        3.3567793499848957     
   10641393.333333334        3.3558879929655272     
   10654720.000000000        3.3549968725967485     
   10668046.666666666        3.3541059888157290     
   10681373.333333334        3.3532153415596571     
   10694700.000000000        3.3523249307657346     
   10708026.666666666        3.3514347563711842     
   10721353.333333334        3.3505448183132422     
   10734680.000000000        3.3496551165291626     
   10748006.666666666        3.3487656509562158     
   10761333.333333334        3.3478764215316890     
   10774660.000000000        3.3469874281928869     
   10787986.666666666        3.3460986708771281     
   10801313.333333334        3.3452101495217512     
   10814640.000000000        3.3443218640641099     
   10827966.666666666        3.3434338144415743     
   10841293.333333334        3.3425460005915308     
   10854620.000000000        3.3416584224513843     
   10867946.666666666        3.3407710799585546     
   10881273.333333334        3.3398839730504775     
   10894600.000000000        3.3389971016646083     
   10907926.666666666        3.3381104657384162     
   10921253.333333334        3.3372240652093867     
   10934580.000000000        3.3363379000150259     
   10947906.666666666        3.3354519700928513     
   10961233.333333334        3.3345662753803995     
   10974560.000000000        3.3336808158152258     
   10987886.666666666        3.3327955913348974     
   11001213.333333334        3.3319106018770017     
   11014540.000000000        3.3310258473791401     
   11027866.666666666        3.3301413277789340     
   11041193.333333334        3.3292570430140183     
   11054520.000000000        3.3283729930220449     
   11067846.666666666        3.3274891777406843     
   11081173.333333334        3.3266055971076200     
   11094500.000000000        3.3257222510605557     
   11107826.666666666        3.3248391395372101     
   11121153.333333334        3.3239562624753174     
   11134480.000000000        3.3230736198126301     
   11147806.666666666        3.3221912114869165     
   11161133.333333334        3.3213090374359604     
   11174460.000000000        3.3204270975975643     
   11187786.666666666        3.3195453919095450     
   11201113.333333334        3.3186639203097377     
   11214440.000000000        3.3177826827359929     
   11227766.666666666        3.3169016791261767     
   11241093.333333334        3.3160209094181750     
   11254420.000000000        3.3151403735498874     
   11267746.666666666        3.3142600714592292     
   11281073.333333334        3.3133800030841352     
   11294400.000000000        3.3125001683625559     
   11307726.666666666        3.3116205672324557     
   11321053.333333334        3.3107411996318170     
   11334380.000000000        3.3098620654986415     
   11347706.666666666        3.3089831647709422     
   11361033.333333334        3.3081044973867533     
   11374360.000000000        3.3072260632841215     
   11387686.666666666        3.3063478624011133     
   11401013.333333334        3.3054698946758090     
   11414340.000000000        3.3045921600463073     
   11427666.666666666        3.3037146584507213     
   11440993.333333334        3.3028373898271828     
   11454320.000000000        3.3019603541138380     
   11467646.666666666        3.3010835512488526     
   11480973.333333334        3.3002069811704042     
   11494300.000000000        3.2993306438166905     
   11507626.666666666        3.2984545391259230     
   11520953.333333334        3.2975786670363325     
   11534280.000000000        3.2967030274861640     
   11547606.666666666        3.2958276204136792     
   11560933.333333334        3.2949524457571568     
   11574260.000000000        3.2940775034548908     
   11587586.666666666        3.2932027934451944     
   11600913.333333334        3.2923283156663938     
   11614240.000000000        3.2914540700568322     
   11627566.666666666        3.2905800565548708     
   11640893.333333334        3.2897062750988857     
   11654220.000000000        3.2888327256272714     
   11667546.666666666        3.2879594080784358     
   11680873.333333334        3.2870863223908047     
   11694200.000000000        3.2862134685028206     
   11707526.666666666        3.2853408463529421     
   11720853.333333334        3.2844684558796433     
   11734180.000000000        3.2835962970214156     
   11747506.666666666        3.2827243697167665     
   11760833.333333334        3.2818526739042202     
   11774160.000000000        3.2809812095223165     
   11787486.666666666        3.2801099765096113     
   11800813.333333334        3.2792389748046769     
   11814140.000000000        3.2783682043461040     
   11827466.666666666        3.2774976650724961     
   11840793.333333334        3.2766273569224755     
   11854120.000000000        3.2757572798346812     
   11867446.666666666        3.2748874337477654     
   11880773.333333334        3.2740178186004005     
   11894100.000000000        3.2731484343312722     
   11907426.666666666        3.2722792808790828     
   11920753.333333334        3.2714103581825533     
   11934080.000000000        3.2705416661804185     
   11947406.666666666        3.2696732048114301     
   11960733.333333334        3.2688049740143561     
   11974060.000000000        3.2679369737279811     
   11987386.666666666        3.2670692038911060     
   12000713.333333334        3.2662016644425482     
   12014040.000000000        3.2653343553211394     
   12027366.666666666        3.2644672764657301     
   12040693.333333334        3.2636004278151844     
   12054020.000000000        3.2627338093083864     
   12067346.666666666        3.2618674208842320     
   12080673.333333334        3.2610012624816362     
   12094000.000000000        3.2601353340395303     
   12107326.666666666        3.2592696354968598     
   12120653.333333334        3.2584041667925883     
   12133980.000000000        3.2575389278656948     
   12147306.666666666        3.2566739186551752     
   12160633.333333334        3.2558091391000397     
   12173960.000000000        3.2549445891393169     
   12187286.666666666        3.2540802687120509     
   12200613.333333334        3.2532161777573010     
   12213940.000000000        3.2523523162141434     
   12227266.666666666        3.2514886840216723     
   12240593.333333334        3.2506252811189937     
   12253920.000000000        3.2497621074452341     
   12267246.666666666        3.2488991629395341     
   12280573.333333334        3.2480364475410499     
   12293900.000000000        3.2471739611889565     
   12307226.666666666        3.2463117038224425     
   12320553.333333334        3.2454496753807125     
   12333880.000000000        3.2445878758029894     
   12347206.666666666        3.2437263050285097     
   12360533.333333334        3.2428649629965292     
   12373860.000000000        3.2420038496463159     
   12387186.666666666        3.2411429649171577     
   12400513.333333334        3.2402823087483563     
   12413840.000000000        3.2394218810792301     
   12427166.666666666        3.2385616818491134     
   12440493.333333334        3.2377017109973574     
   12453820.000000000        3.2368419684633274     
   12467146.666666666        3.2359824541864084     
   12480473.333333334        3.2351231681059982     
   12493800.000000000        3.2342641101615124     
   12507126.666666666        3.2334052802923812     
   12520453.333333334        3.2325466784380517     
   12533780.000000000        3.2316883045379878     
   12547106.666666666        3.2308301585316692     
   12560433.333333334        3.2299722403585918     
   12573760.000000000        3.2291145499582647     
   12587086.666666666        3.2282570872702174     
   12600413.333333334        3.2273998522339928     
   12613740.000000000        3.2265428447891513     
   12627066.666666666        3.2256860648752679     
   12640393.333333334        3.2248295124319339     
   12653720.000000000        3.2239731873987578     
   12667046.666666666        3.2231170897153634     
   12680373.333333334        3.2222612193213904     
   12693700.000000000        3.2214055761564948     
   12707026.666666666        3.2205501601603475     
   12720353.333333334        3.2196949712726375     
   12733680.000000000        3.2188400094330682     
   12747006.666666666        3.2179852745813604     
   12760333.333333334        3.2171307666572484     
   12773660.000000000        3.2162764856004857     
   12786986.666666666        3.2154224313508402     
   12800313.333333334        3.2145686038480941     
   12813640.000000000        3.2137150030320480     
   12826966.666666666        3.2128616288425187     
   12840293.333333334        3.2120084812193377     
   12853620.000000000        3.2111555601023527     
   12866946.666666666        3.2103028654314265     
   12880273.333333334        3.2094503971464405     
   12893600.000000000        3.2085981551872900     
   12906926.666666666        3.2077461394938860     
   12920253.333333334        3.2068943500061562     
   12933580.000000000        3.2060427866640451     
   12946906.666666666        3.2051914494075113     
   12960233.333333334        3.2043403381765310     
   12973560.000000000        3.2034894529110947     
   12986886.666666666        3.2026387935512100     
   13000213.333333334        3.2017883600369008     
   13013540.000000000        3.2009381523082063     
   13026866.666666666        3.2000881703051811     
   13040193.333333334        3.1992384139678958     
   13053520.000000000        3.1983888832364382     
   13066846.666666666        3.1975395780509106     
   13080173.333333334        3.1966904983514324     
   13093500.000000000        3.1958416440781376     
   13106826.666666666        3.1949930151711774     
   13120153.333333334        3.1941446115707173     
   13133480.000000000        3.1932964332169402     
   13146806.666666666        3.1924484800500448     
   13160133.333333334        3.1916007520102432     
   13173460.000000000        3.1907532490377668     
   13186786.666666666        3.1899059710728626     
   13200113.333333334        3.1890589180557902     
   13213440.000000000        3.1882120899268278     
   13226766.666666666        3.1873654866262697     
   13240093.333333334        3.1865191080944237     
   13253420.000000000        3.1856729542716153     
   13266746.666666666        3.1848270250981860     
   13280073.333333334        3.1839813205144925     
   13293400.000000000        3.1831358404609071     
   13306726.666666666        3.1822905848778182     
   13320053.333333334        3.1814455537056303     
   13333380.000000000        3.1806007468847626     
   13346706.666666666        3.1797561643556529     
   13360033.333333334        3.1789118060587507     
   13373360.000000000        3.1780676719345253     
   13386686.666666666        3.1772237619234591     
   13400013.333333334        3.1763800759660521     
   13413340.000000000        3.1755366140028181     
   13426666.666666666        3.1746933759742886     
   13439993.333333334        3.1738503618210094     
   13453320.000000000        3.1730075714835437     
   13466646.666666666        3.1721650049024692     
   13479973.333333334        3.1713226620183792     
   13493300.000000000        3.1704805427718847     
   13506626.666666666        3.1696386471036102     
   13519953.333333334        3.1687969749541960     
   13533280.000000000        3.1679555262643007     
   13546606.666666666        3.1671143009745961     
   13559933.333333334        3.1662732990257703     
   13573260.000000000        3.1654325203585278     
   13586586.666666666        3.1645919649135892     
   13599913.333333334        3.1637516326316892     
   13613240.000000000        3.1629115234535803     
   13626566.666666666        3.1620716373200279     
   13639893.333333334        3.1612319741718160     
   13653220.000000000        3.1603925339497434     
   13666546.666666666        3.1595533165946241     
   13679873.333333334        3.1587143220472873     
   13693200.000000000        3.1578755502485798     
   13706526.666666666        3.1570370011393627     
   13719853.333333334        3.1561986746605126     
   13733180.000000000        3.1553605707529231     
   13746506.666666666        3.1545226893575031     
   13759833.333333334        3.1536850304151747     
   13773160.000000000        3.1528475938668801     
   13786486.666666666        3.1520103796535737     
   13799813.333333334        3.1511733877162262     
   13813140.000000000        3.1503366179958254     
   13826466.666666666        3.1495000704333740     
   13839793.333333334        3.1486637449698898     
   13853120.000000000        3.1478276415464066     
   13866446.666666666        3.1469917601039743     
   13879773.333333334        3.1461561005836582     
   13893100.000000000        3.1453206629265384     
   13906426.666666666        3.1444854470737127     
   13919753.333333334        3.1436504529662921     
   13933080.000000000        3.1428156805454037     
   13946406.666666666        3.1419811297521929     
   13959733.333333334        3.1411468005278174     
   13973060.000000000        3.1403126928134526     
   13986386.666666666        3.1394788065502874     
   13999713.333333334        3.1386451416795298     
   14013040.000000000        3.1378116981423991     
   14026366.666666666        3.1369784758801340     
   14039693.333333334        3.1361454748339854     
   14053020.000000000        3.1353126949452239     
   14066346.666666666        3.1344801361551311     
   14079673.333333334        3.1336477984050086     
   14093000.000000000        3.1328156816361701     
   14106326.666666666        3.1319837857899469     
   14119653.333333334        3.1311521108076841     
   14132980.000000000        3.1303206566307451     
   14146306.666666666        3.1294894232005062     
   14159633.333333334        3.1286584104583595     
   14172960.000000000        3.1278276183457159     
   14186286.666666666        3.1269970468039974     
   14199613.333333334        3.1261666957746437     
   14212940.000000000        3.1253365651991114     
   14226266.666666666        3.1245066550188696     
   14239593.333333334        3.1236769651754059     
   14252920.000000000        3.1228474956102197     
   14266246.666666666        3.1220182462648314     
   14279573.333333334        3.1211892170807718     
   14292900.000000000        3.1203604079995895     
   14306226.666666666        3.1195318189628489     
   14319553.333333334        3.1187034499121289     
   14332880.000000000        3.1178753007890245     
   14346206.666666666        3.1170473715351452     
   14359533.333333334        3.1162196620921181     
   14372860.000000000        3.1153921724015841     
   14386186.666666666        3.1145649024052009     
   14399513.333333334        3.1137378520446406     
   14412840.000000000        3.1129110212615894     
   14426166.666666666        3.1120844099977516     
   14439493.333333334        3.1112580181948468     
   14452820.000000000        3.1104318457946087     
   14466146.666666666        3.1096058927387871     
   14479473.333333334        3.1087801589691471     
   14492800.000000000        3.1079546444274699     
   14506126.666666666        3.1071293490555503     
   14519453.333333334        3.1063042727952008     
   14532780.000000000        3.1054794155882486     
   14546106.666666666        3.1046547773765361     
   14559433.333333334        3.1038303581019213     
   14572760.000000000        3.1030061577062766     
   14586086.666666666        3.1021821761314921     
   14599413.333333334        3.1013584133194709     
   14612740.000000000        3.1005348692121331     
   14626066.666666666        3.0997115437514151     
   14639393.333333334        3.0988884368792653     
   14652720.000000000        3.0980655485376500     
   14666046.666666666        3.0972428786685517     
   14679373.333333334        3.0964204272139657     
   14692700.000000000        3.0955981941159045     
   14706026.666666666        3.0947761793163964     
   14719353.333333334        3.0939543827574831     
   14732680.000000000        3.0931328043812245     
   14746006.666666666        3.0923114441296926     
   14759333.333333334        3.0914903019449760     
   14772660.000000000        3.0906693777691814     
   14785986.666666666        3.0898486715444267     
   14799313.333333334        3.0890281832128474     
   14812640.000000000        3.0882079127165949     
   14825966.666666666        3.0873878599978344     
   14839293.333333334        3.0865680249987473     
   14852620.000000000        3.0857484076615300     
   14865946.666666666        3.0849290079283946     
   14879273.333333334        3.0841098257415673     
   14892600.000000000        3.0832908610432925     
   14905926.666666666        3.0824721137758271     
   14919253.333333334        3.0816535838814447     
   14932580.000000000        3.0808352713024334     
   14945906.666666666        3.0800171759810979     
   14959233.333333334        3.0791992978597560     
   14972560.000000000        3.0783816368807435     
   14985886.666666666        3.0775641929864106     
   14999213.333333334        3.0767469661191216     
   15012540.000000000        3.0759299562212576     
   15025866.666666666        3.0751131632352129     
   15039193.333333334        3.0742965871034000     
   15052520.000000000        3.0734802277682456     
   15065846.666666666        3.0726640851721898     
   15079173.333333334        3.0718481592576916     
   15092500.000000000        3.0710324499672206     
   15105826.666666666        3.0702169572432654     
   15119153.333333334        3.0694016810283298     
   15132480.000000000        3.0685866212649309     
   15145806.666666666        3.0677717778956013     
   15159133.333333334        3.0669571508628897     
   15172460.000000000        3.0661427401093624     
   15185786.666666666        3.0653285455775943     
   15199113.333333334        3.0645145672101828     
   15212440.000000000        3.0637008049497352     
   15225766.666666666        3.0628872587388782     
   15239093.333333334        3.0620739285202507     
   15252420.000000000        3.0612608142365083     
   15265746.666666666        3.0604479158303213     
   15279073.333333334        3.0596352332443750     
   15292400.000000000        3.0588227664213710     
   15305726.666666666        3.0580105153040247     
   15319053.333333334        3.0571984798350673     
   15332380.000000000        3.0563866599572460     
   15345706.666666666        3.0555750556133221     
   15359033.333333334        3.0547636667460725     
   15372360.000000000        3.0539524932982900     
   15385686.666666666        3.0531415352127800     
   15399013.333333334        3.0523307924323664     
   15412340.000000000        3.0515202648998869     
   15425666.666666666        3.0507099525581927     
   15438993.333333334        3.0498998553501546     
   15452320.000000000        3.0490899732186532     
   15465646.666666666        3.0482803061065886     
   15478973.333333334        3.0474708539568724     
   15492300.000000000        3.0466616167124352     
   15505626.666666666        3.0458525943162194     
   15518953.333333334        3.0450437867111848     
   15532280.000000000        3.0442351938403043     
   15545606.666666666        3.0434268156465691     
   15558933.333333334        3.0426186520729814     
   15572260.000000000        3.0418107030625610     
   15585586.666666666        3.0410029685583448     
   15598913.333333334        3.0401954485033795     
   15612240.000000000        3.0393881428407323     
   15625566.666666666        3.0385810515134817     
   15638893.333333334        3.0377741744647229     
   15652220.000000000        3.0369675116375667     
   15665546.666666666        3.0361610629751379     
   15678873.333333334        3.0353548284205778     
   15692200.000000000        3.0345488079170408     
   15705526.666666666        3.0337430014076983     
   15718853.333333334        3.0329374088357346     
   15732180.000000000        3.0321320301443526     
   15745506.666666666        3.0313268652767666     
   15758833.333333334        3.0305219141762079     
   15772160.000000000        3.0297171767859226     
   15785486.666666666        3.0289126530491708     
   15798813.333333334        3.0281083429092299     
   15812140.000000000        3.0273042463093907     
   15825466.666666666        3.0265003631929588     
   15838793.333333334        3.0256966935032570     
   15852120.000000000        3.0248932371836199     
   15865446.666666666        3.0240899941773995     
   15878773.333333334        3.0232869644279634     
   15892100.000000000        3.0224841478786915     
   15905426.666666666        3.0216815444729805     
   15918753.333333334        3.0208791541542421     
   15932080.000000000        3.0200769768659033     
   15945406.666666666        3.0192750125514043     
   15958733.333333334        3.0184732611542024     
   15972060.000000000        3.0176717226177709     
   15985386.666666666        3.0168703968855946     
   15998713.333333334        3.0160692839011745     
   16012040.000000000        3.0152683836080283     
   16025366.666666666        3.0144676959496879     
   16038693.333333334        3.0136672208696984     
   16052020.000000000        3.0128669583116228     
   16065346.666666666        3.0120669082190381     
   16078673.333333334        3.0112670705355336     
   16092000.000000000        3.0104674452047173     
   16105326.666666666        3.0096680321702109     
   16118653.333333334        3.0088688313756498     
   16131980.000000000        3.0080698427646864     
   16145306.666666666        3.0072710662809872     
   16158633.333333334        3.0064725018682319     
   16171960.000000000        3.0056741494701189     
   16185286.666666666        3.0048760090303581     
   16198613.333333334        3.0040780804926763     
   16211940.000000000        3.0032803638008136     
   16225266.666666666        3.0024828588985280     
   16238593.333333334        3.0016855657295887     
   16251920.000000000        3.0008884842377817     
   16265246.666666666        3.0000916143669087     
   16278573.333333334        2.9992949560607851     
   16291900.000000000        2.9984985092632410     
   16305226.666666666        2.9977022739181232     
   16318553.333333334        2.9969062499692916     
   16331880.000000000        2.9961104373606213     
   16345206.666666666        2.9953148360360027     
   16358533.333333334        2.9945194459393414     
   16371860.000000000        2.9937242670145574     
   16385186.666666666        2.9929292992055854     
   16398513.333333334        2.9921345424563750     
   16411840.000000000        2.9913399967108925     
   16425166.666666666        2.9905456619131150     
   16438493.333333334        2.9897515380070385     
   16451820.000000000        2.9889576249366727     
   16465146.666666666        2.9881639226460410     
   16478473.333333334        2.9873704310791833     
   16491800.000000000        2.9865771501801528     
   16505126.666666666        2.9857840798930186     
   16518453.333333334        2.9849912201618638     
   16531780.000000000        2.9841985709307881     
   16545106.666666666        2.9834061321439043     
   16558433.333333334        2.9826139037453401     
   16571760.000000000        2.9818218856792384     
   16585086.666666666        2.9810300778897587     
   16598413.333333334        2.9802384803210713     
   16611740.000000000        2.9794470929173653     
   16625066.666666666        2.9786559156228427     
   16638393.333333334        2.9778649483817206     
   16651720.000000000        2.9770741911382301     
   16665046.666666666        2.9762836438366196     
   16678373.333333334        2.9754933064211491     
   16691700.000000000        2.9747031788360956     
   16705026.666666666        2.9739132610257504     
   16718353.333333334        2.9731235529344184     
   16731680.000000000        2.9723340545064216     
   16745006.666666666        2.9715447656860956     
   16758333.333333334        2.9707556864177889     
   16771660.000000000        2.9699668166458686     
   16784986.666666664        2.9691781563147126     
   16798313.333333336        2.9683897053687169     
   16811640.000000000        2.9676014637522909     
   16824966.666666664        2.9668134314098582     
   16838293.333333336        2.9660256082858574     
   16851620.000000000        2.9652379943247422     
   16864946.666666664        2.9644505894709816     
   16878273.333333332        2.9636633936690577     
   16891600.000000000        2.9628764068634688     
   16904926.666666668        2.9620896289987280     
   16918253.333333332        2.9613030600193624     
   16931580.000000000        2.9605166998699128     
   16944906.666666668        2.9597305484949383     
   16958233.333333332        2.9589446058390081     
   16971560.000000000        2.9581588718467100     
   16984886.666666668        2.9573733464626435     
   16998213.333333332        2.9565880296314249     
   17011540.000000000        2.9558029212976851     
   17024866.666666668        2.9550180214060680     
   17038193.333333332        2.9542333299012355     
   17051520.000000000        2.9534488467278588     
   17064846.666666668        2.9526645718306290     
   17078173.333333332        2.9518805051542492     
   17091500.000000000        2.9510966466434385     
   17104826.666666668        2.9503129962429302     
   17118153.333333332        2.9495295538974711     
   17131480.000000000        2.9487463195518235     
   17144806.666666668        2.9479632931507664     
   17158133.333333332        2.9471804746390893     
   17171460.000000000        2.9463978639616006     
   17184786.666666668        2.9456154610631207     
   17198113.333333332        2.9448332658884850     
   17211440.000000000        2.9440512783825445     
   17224766.666666668        2.9432694984901628     
   17238093.333333332        2.9424879261562222     
   17251420.000000000        2.9417065613256148     
   17264746.666666668        2.9409254039432504     
   17278073.333333332        2.9401444539540531     
   17291400.000000000        2.9393637113029603     
   17304726.666666668        2.9385831759349248     
   17318053.333333332        2.9378028477949143     
   17331380.000000000        2.9370227268279110     
   17344706.666666668        2.9362428129789113     
   17358033.333333332        2.9354631061929268     
   17371360.000000000        2.9346836064149833     
   17384686.666666668        2.9339043135901202     
   17398013.333333332        2.9331252276633943     
   17411340.000000000        2.9323463485798738     
   17424666.666666668        2.9315676762846437     
   17437993.333333332        2.9307892107228035     
   17451320.000000000        2.9300109518394644     
   17464646.666666668        2.9292328995797563     
   17477973.333333332        2.9284550538888205     
   17491300.000000000        2.9276774147118152     
   17504626.666666668        2.9268999819939112     
   17517953.333333332        2.9261227556802947     
   17531280.000000000        2.9253457357161672     
   17544606.666666668        2.9245689220467428     
   17557933.333333332        2.9237923146172529     
   17571260.000000000        2.9230159133729403     
   17584586.666666668        2.9222397182590654     
   17597913.333333332        2.9214637292209007     
   17611240.000000000        2.9206879462037336     
   17624566.666666668        2.9199123691528679     
   17637893.333333332        2.9191369980136206     
   17651220.000000000        2.9183618327313221     
   17664546.666666668        2.9175868732513197     
   17677873.333333332        2.9168121195189731     
   17691200.000000000        2.9160375714796571     
   17704526.666666668        2.9152632290787626     
   17717853.333333332        2.9144890922616931     
   17731180.000000000        2.9137151609738670     
   17744506.666666668        2.9129414351607177     
   17757833.333333332        2.9121679147676920     
   17771160.000000000        2.9113945997402517     
   17784486.666666668        2.9106214900238752     
   17797813.333333332        2.9098485855640526     
   17811140.000000000        2.9090758863062884     
   17824466.666666668        2.9083033921961032     
   17837793.333333332        2.9075311031790316     
   17851120.000000000        2.9067590192006221     
   17864446.666666668        2.9059871402064386     
   17877773.333333332        2.9052154661420588     
   17891100.000000000        2.9044439969530740     
   17904426.666666668        2.9036727325850915     
   17917753.333333332        2.9029016729837327     
   17931080.000000000        2.9021308180946321     
   17944406.666666668        2.9013601678634409     
   17957733.333333332        2.9005897222358232     
   17971060.000000000        2.8998194811574569     
   17984386.666666668        2.8990494445740360     
   17997713.333333332        2.8982796124312689     
   18011040.000000000        2.8975099846748766     
   18024366.666666668        2.8967405612505956     
   18037693.333333332        2.8959713421041782     
   18051020.000000000        2.8952023271813880     
   18064346.666666668        2.8944335164280042     
   18077673.333333332        2.8936649097898233     
   18091000.000000000        2.8928965072126518     
   18104326.666666668        2.8921283086423140     
   18117653.333333332        2.8913603140246469     
   18130980.000000000        2.8905925233055001     
   18144306.666666668        2.8898249364307422     
   18157633.333333332        2.8890575533462530     
   18170960.000000000        2.8882903739979260     
   18184286.666666668        2.8875233983316715     
   18197613.333333332        2.8867566262934128     
   18210940.000000000        2.8859900578290874     
   18224266.666666668        2.8852236928846482     
   18237593.333333332        2.8844575314060608     
   18250920.000000000        2.8836915733393065     
   18264246.666666668        2.8829258186303806     
   18277573.333333332        2.8821602672252924     
   18290900.000000000        2.8813949190700665     
   18304226.666666668        2.8806297741107407     
   18317553.333333332        2.8798648322933671     
   18330880.000000000        2.8791000935640136     
   18344206.666666668        2.8783355578687599     
   18357533.333333332        2.8775712251537033     
   18370860.000000000        2.8768070953649527     
   18384186.666666668        2.8760431684486321     
   18397513.333333332        2.8752794443508800     
   18410840.000000000        2.8745159230178494     
   18424166.666666668        2.8737526043957069     
   18437493.333333332        2.8729894884306346     
   18450820.000000000        2.8722265750688276     
   18464146.666666668        2.8714638642564960     
   18477473.333333332        2.8707013559398638     
   18490800.000000000        2.8699390500651689     
   18504126.666666668        2.8691769465786652     
   18517453.333333332        2.8684150454266191     
   18530780.000000000        2.8676533465553113     
   18544106.666666668        2.8668918499110383     
   18557433.333333332        2.8661305554401100     
   18570760.000000000        2.8653694630888498     
   18584086.666666668        2.8646085728035957     
   18597413.333333332        2.8638478845307009     
   18610740.000000000        2.8630873982165319     
   18624066.666666668        2.8623271138074697     
   18637393.333333332        2.8615670312499102     
   18650720.000000000        2.8608071504902624     
   18664046.666666668        2.8600474714749495     
   18677373.333333332        2.8592879941504101     
   18690700.000000000        2.8585287184630959     
   18704026.666666668        2.8577696443594740     
   18717353.333333332        2.8570107717860247     
   18730680.000000000        2.8562521006892423     
   18744006.666666668        2.8554936310156358     
   18757333.333333332        2.8547353627117298     
   18770660.000000000        2.8539772957240590     
   18783986.666666668        2.8532194299991778     
   18797313.333333332        2.8524617654836506     
   18810640.000000000        2.8517043021240580     
   18823966.666666668        2.8509470398669934     
   18837293.333333332        2.8501899786590656     
   18850620.000000000        2.8494331184468980     
   18863946.666666668        2.8486764591771250     
   18877273.333333332        2.8479200007963996     
   18890600.000000000        2.8471637432513859     
   18903926.666666668        2.8464076864887624     
   18917253.333333332        2.8456518304552247     
   18930580.000000000        2.8448961750974773     
   18943906.666666668        2.8441407203622440     
   18957233.333333332        2.8433854661962603     
   18970560.000000000        2.8426304125462751     
   18983886.666666668        2.8418755593590532     
   18997213.333333332        2.8411209065813732     
   19010540.000000000        2.8403664541600264     
   19023866.666666668        2.8396122020418204     
   19037193.333333332        2.8388581501735746     
   19050520.000000000        2.8381042985021243     
   19063846.666666668        2.8373506469743184     
   19077173.333333332        2.8365971955370193     
   19090500.000000000        2.8358439441371051     
   19103826.666666668        2.8350908927214657     
   19117153.333333332        2.8343380412370065     
   19130480.000000000        2.8335853896306475     
   19143806.666666668        2.8328329378493220     
   19157133.333333332        2.8320806858399772     
   19170460.000000000        2.8313286335495751     
   19183786.666666668        2.8305767809250906     
   19197113.333333332        2.8298251279135140     
   19210440.000000000        2.8290736744618492     
   19223766.666666668        2.8283224205171136     
   19237093.333333332        2.8275713660263397     
   19250420.000000000        2.8268205109365736     
   19263746.666666668        2.8260698551948749     
   19277073.333333332        2.8253193987483169     
   19290400.000000000        2.8245691415439906     
   19303726.666666668        2.8238190835289956     
   19317053.333333332        2.8230692246504492     
   19330380.000000000        2.8223195648554817     
   19343706.666666668        2.8215701040912369     
   19357033.333333332        2.8208208423048742     
   19370360.000000000        2.8200717794435652     
   19383686.666666668        2.8193229154544963     
   19397013.333333332        2.8185742502848692     
   19410340.000000000        2.8178257838818963     
   19423666.666666668        2.8170775161928070     
   19436993.333333332        2.8163294471648452     
   19450320.000000000        2.8155815767452661     
   19463646.666666668        2.8148339048813398     
   19476973.333333332        2.8140864315203524     
   19490300.000000000        2.8133391566096000     
   19503626.666666668        2.8125920800963979     
   19516953.333333332        2.8118452019280711     
   19530280.000000000        2.8110985220519598     
   19543606.666666668        2.8103520404154185     
   19556933.333333332        2.8096057569658175     
   19570260.000000000        2.8088596716505365     
   19583586.666666668        2.8081137844169728     
   19596913.333333332        2.8073680952125377     
   19610240.000000000        2.8066226039846551     
   19623566.666666668        2.8058773106807626     
   19636893.333333332        2.8051322152483134     
   19650220.000000000        2.8043873176347729     
   19663546.666666668        2.8036426177876210     
   19676873.333333332        2.8028981156543527     
   19690200.000000000        2.8021538111824755     
   19703526.666666668        2.8014097043195112     
   19716853.333333332        2.8006657950129967     
   19730180.000000000        2.7999220832104799     
   19743506.666666668        2.7991785688595265     
   19756833.333333332        2.7984352519077129     
   19770160.000000000        2.7976921323026303     
   19783486.666666668        2.7969492099918858     
   19796813.333333332        2.7962064849230979     
   19810140.000000000        2.7954639570438991     
   19823466.666666668        2.7947216263019383     
   19836793.333333332        2.7939794926448749     
   19850120.000000000        2.7932375560203853     
   19863446.666666668        2.7924958163761584     
   19876773.333333332        2.7917542736598953     
   19890100.000000000        2.7910129278193132     
   19903426.666666668        2.7902717788021443     
   19916753.333333332        2.7895308265561320     
   19930080.000000000        2.7887900710290339     
   19943406.666666668        2.7880495121686226     
   19956733.333333332        2.7873091499226850     
   19970060.000000000        2.7865689842390200     
   19983386.666666668        2.7858290150654419     
   19996713.333333332        2.7850892423497777     
   20010040.000000000        2.7843496660398701     
   20023366.666666668        2.7836102860835719     
   20036693.333333332        2.7828711024287549     
   20050020.000000000        2.7821321150233009     
   20063346.666666668        2.7813933238151063     
   20076673.333333332        2.7806547287520837     
   20090000.000000000        2.7799163297821545     
   20103326.666666668        2.7791781268532598     
   20116653.333333332        2.7784401199133502     
   20129980.000000000        2.7777023089103929     
   20143306.666666668        2.7769646937923671     
   20156633.333333332        2.7762272745072654     
   20169960.000000000        2.7754900510030960     
   20183286.666666668        2.7747530232278810     
   20196613.333333332        2.7740161911296535     
   20209940.000000000        2.7732795546564635     
   20223266.666666668        2.7725431137563734     
   20236593.333333332        2.7718068683774604     
   20249920.000000000        2.7710708184678121     
   20263246.666666668        2.7703349639755350     
   20276573.333333332        2.7695993048487475     
   20289900.000000000        2.7688638410355777     
   20303226.666666668        2.7681285724841733     
   20316553.333333332        2.7673934991426927     
   20329880.000000000        2.7666586209593085     
   20343206.666666668        2.7659239378822074     
   20356533.333333332        2.7651894498595899     
   20369860.000000000        2.7644551568396705     
   20383186.666666668        2.7637210587706758     
   20396513.333333332        2.7629871556008485     
   20409840.000000000        2.7622534472784435     
   20423166.666666668        2.7615199337517295     
   20436493.333333332        2.7607866149689895     
   20449820.000000000        2.7600534908785206     
   20463146.666666668        2.7593205614286318     
   20476473.333333332        2.7585878265676471     
   20489800.000000000        2.7578552862439061     
   20503126.666666668        2.7571229404057584     
   20516453.333333332        2.7563907890015695     
   20529780.000000000        2.7556588319797188     
   20543106.666666668        2.7549270692885974     
   20556433.333333332        2.7541955008766137     
   20569760.000000000        2.7534641266921849     
   20583086.666666668        2.7527329466837469     
   20596413.333333332        2.7520019607997459     
   20609740.000000000        2.7512711689886435     
   20623066.666666668        2.7505405711989135     
   20636393.333333332        2.7498101673790449     
   20649720.000000000        2.7490799574775395     
   20663046.666666668        2.7483499414429136     
   20676373.333333332        2.7476201192236949     
   20689700.000000000        2.7468904907684291     
   20703026.666666668        2.7461610560256702     
   20716353.333333332        2.7454318149439900     
   20729680.000000000        2.7447027674719724     
   20743006.666666668        2.7439739135582144     
   20756333.333333332        2.7432452531513283     
   20769660.000000000        2.7425167861999382     
   20782986.666666668        2.7417885126526835     
   20796313.333333332        2.7410604324582155     
   20809640.000000000        2.7403325455652010     
   20822966.666666668        2.7396048519223175     
   20836293.333333332        2.7388773514782612     
   20849620.000000000        2.7381500441817370     
   20862946.666666668        2.7374229299814647     
   20876273.333333332        2.7366960088261791     
   20889600.000000000        2.7359692806646283     
   20902926.666666668        2.7352427454455723     
   20916253.333333332        2.7345164031177869     
   20929580.000000000        2.7337902536300596     
   20942906.666666668        2.7330642969311931     
   20956233.333333332        2.7323385329700027     
   20969560.000000000        2.7316129616953173     
   20982886.666666668        2.7308875830559800     
   20996213.333333332        2.7301623970008477     
   21009540.000000000        2.7294374034787889     
   21022866.666666668        2.7287126024386881     
   21036193.333333332        2.7279879938294416     
   21049520.000000000        2.7272635775999605     
   21062846.666666668        2.7265393536991693     
   21076173.333333332        2.7258153220760057     
   21089500.000000000        2.7250914826794208     
   21102826.666666668        2.7243678354583789     
   21116153.333333332        2.7236443803618586     
   21129480.000000000        2.7229211173388532     
   21142806.666666668        2.7221980463383666     
   21156133.333333332        2.7214751673094186     
   21169460.000000000        2.7207524802010417     
   21182786.666666668        2.7200299849622818     
   21196113.333333332        2.7193076815421984     
   21209440.000000000        2.7185855698898642     
   21222766.666666668        2.7178636499543671     
   21236093.333333332        2.7171419216848065     
   21249420.000000000        2.7164203850302964     
   21262746.666666668        2.7156990399399645     
   21276073.333333332        2.7149778863629512     
   21289400.000000000        2.7142569242484083     
   21302726.666666668        2.7135361535455083     
   21316053.333333332        2.7128155742034283     
   21329380.000000000        2.7120951861713647     
   21342706.666666668        2.7113749893985259     
   21356033.333333332        2.7106549838341323     
   21369360.000000000        2.7099351694274212     
   21382686.666666668        2.7092155461276390     
   21396013.333333332        2.7084961138840495     
   21409340.000000000        2.7077768726459275     
   21422666.666666668        2.7070578223625619     
   21435993.333333332        2.7063389629832564     
   21449320.000000000        2.7056202944573244     
   21462646.666666668        2.7049018167340986     
   21475973.333333332        2.7041835297629189     
   21489300.000000000        2.7034654334931441     
   21502626.666666668        2.7027475278741426     
   21515953.333333332        2.7020298128552973     
   21529280.000000000        2.7013122883860072     
   21542606.666666668        2.7005949544156791     
   21555933.333333332        2.6998778108937396     
   21569260.000000000        2.6991608577696220     
   21582586.666666668        2.6984440949927802     
   21595913.333333332        2.6977275225126758     
   21609240.000000000        2.6970111402787884     
   21622566.666666668        2.6962949482406060     
   21635893.333333332        2.6955789463476347     
   21649220.000000000        2.6948631345493901     
   21662546.666666668        2.6941475127954049     
   21675873.333333332        2.6934320810352212     
   21689200.000000000        2.6927168392183982     
   21702526.666666668        2.6920017872945072     
   21715853.333333332        2.6912869252131317     
   21729180.000000000        2.6905722529238703     
   21742506.666666668        2.6898577703763324     
   21755833.333333332        2.6891434775201457     
   21769160.000000000        2.6884293743049450     
   21782486.666666668        2.6877154606803835     
   21795813.333333332        2.6870017365961250     
   21809140.000000000        2.6862882020018493     
   21822466.666666668        2.6855748568472442     
   21835793.333333332        2.6848617010820179     
   21849120.000000000        2.6841487346558877     
   21862446.666666668        2.6834359575185838     
   21875773.333333332        2.6827233696198522     
   21889100.000000000        2.6820109709094511     
   21902426.666666668        2.6812987613371511     
   21915753.333333332        2.6805867408527382     
   21929080.000000000        2.6798749094060090     
   21942406.666666668        2.6791632669467766     
   21955733.333333332        2.6784518134248647     
   21969060.000000000        2.6777405487901120     
   21982386.666666668        2.6770294729923707     
   21995713.333333332        2.6763185859815035     
   22009040.000000000        2.6756078877073897     
   22022366.666666668        2.6748973781199217     
   22035693.333333332        2.6741870571690027     
   22049020.000000000        2.6734769248045511     
   22062346.666666668        2.6727669809764976     
   22075673.333333332        2.6720572256347888     
   22089000.000000000        2.6713476587293803     
   22102326.666666668        2.6706382802102437     
   22115653.333333332        2.6699290900273649     
   22128980.000000000        2.6692200881307397     
   22142306.666666668        2.6685112744703807     
   22155633.333333332        2.6678026489963109     
   22168960.000000000        2.6670942116585690     
   22182286.666666668        2.6663859624072042     
   22195613.333333332        2.6656779011922822     
   22208940.000000000        2.6649700279638804     
   22222266.666666668        2.6642623426720875     
   22235593.333333332        2.6635548452670088     
   22248920.000000000        2.6628475356987611     
   22262246.666666668        2.6621404139174736     
   22275573.333333332        2.6614334798732928     
   22288900.000000000        2.6607267335163725     
   22302226.666666668        2.6600201747968839     
   22315553.333333332        2.6593138036650101     
   22328880.000000000        2.6586076200709479     
   22342206.666666668        2.6579016239649063     
   22355533.333333332        2.6571958152971087     
   22368860.000000000        2.6564901940177910     
   22382186.666666668        2.6557847600772035     
   22395513.333333332        2.6550795134256076     
   22408840.000000000        2.6543744540132788     
   22422166.666666668        2.6536695817905072     
   22435493.333333332        2.6529648967075943     
   22448820.000000000        2.6522603987148559     
   22462146.666666668        2.6515560877626196     
   22475473.333333332        2.6508519638012293     
   22488800.000000000        2.6501480267810367     
   22502126.666666668        2.6494442766524120     
   22515453.333333332        2.6487407133657368     
   22528780.000000000        2.6480373368714041     
   22542106.666666668        2.6473341471198224     
   22555433.333333332        2.6466311440614128     
   22568760.000000000        2.6459283276466081     
   22582086.666666668        2.6452256978258561     
   22595413.333333332        2.6445232545496182     
   22608740.000000000        2.6438209977683651     
   22622066.666666668        2.6431189274325853     
   22635393.333333332        2.6424170434927787     
   22648720.000000000        2.6417153458994576     
   22662046.666666668        2.6410138346031480     
   22675373.333333332        2.6403125095543887     
   22688700.000000000        2.6396113707037316     
   22702026.666666668        2.6389104180017431     
   22715353.333333332        2.6382096513990021     
   22728680.000000000        2.6375090708460993     
   22742006.666666668        2.6368086762936391     
   22755333.333333332        2.6361084676922397     
   22768660.000000000        2.6354084449925330     
   22781986.666666668        2.6347086081451625     
   22795313.333333332        2.6340089571007841     
   22808640.000000000        2.6333094918100701     
   22821966.666666668        2.6326102122237027     
   22835293.333333332        2.6319111182923791     
   22848620.000000000        2.6312122099668076     
   22861946.666666668        2.6305134871977125     
   22875273.333333332        2.6298149499358288     
   22888600.000000000        2.6291165981319047     
   22901926.666666668        2.6284184317367023     
   22915253.333333332        2.6277204507009975     
   22928580.000000000        2.6270226549755775     
   22941906.666666668        2.6263250445112440     
   22955233.333333332        2.6256276192588106     
   22968560.000000000        2.6249303791691041     
   22981886.666666668        2.6242333241929661     
   22995213.333333332        2.6235364542812487     
   23008540.000000000        2.6228397693848189     
   23021866.666666668        2.6221432694545559     
   23035193.333333332        2.6214469544413523     
   23048520.000000000        2.6207508242961142     
   23061846.666666668        2.6200548789697584     
   23075173.333333332        2.6193591184132181     
   23088500.000000000        2.6186635425774374     
   23101826.666666668        2.6179681514133732     
   23115153.333333332        2.6172729448719978     
   23128480.000000000        2.6165779229042929     
   23141806.666666668        2.6158830854612569     
   23155133.333333332        2.6151884324938974     
   23168460.000000000        2.6144939639532399     
   23181786.666666668        2.6137996797903171     
   23195113.333333332        2.6131055799561795     
   23208440.000000000        2.6124116644018889     
   23221766.666666668        2.6117179330785190     
   23235093.333333332        2.6110243859371574     
   23248420.000000000        2.6103310229289054     
   23261746.666666668        2.6096378440048773     
   23275073.333333332        2.6089448491161988     
   23288400.000000000        2.6082520382140086     
   23301726.666666668        2.6075594112494604     
   23315053.333333332        2.6068669681737209     
   23328380.000000000        2.6061747089379659     
   23341706.666666668        2.6054826334933887     
   23355033.333333332        2.6047907417911929     
   23368360.000000000        2.6040990337825969     
   23381686.666666668        2.6034075094188296     
   23395013.333333332        2.6027161686511353     
   23408340.000000000        2.6020250114307699     
   23421666.666666668        2.6013340377090017     
   23434993.333333332        2.6006432474371146     
   23448320.000000000        2.5999526405664022     
   23461646.666666668        2.5992622170481732     
   23474973.333333332        2.5985719768337479     
   23488300.000000000        2.5978819198744603     
   23501626.666666668        2.5971920461216573     
   23514953.333333332        2.5965023555266988     
   23528280.000000000        2.5958128480409566     
   23541606.666666668        2.5951235236158170     
   23554933.333333332        2.5944343822026781     
   23568260.000000000        2.5937454237529503     
   23581586.666666668        2.5930566482180586     
   23594913.333333332        2.5923680555494402     
   23608240.000000000        2.5916796456985449     
   23621566.666666668        2.5909914186168357     
   23634893.333333332        2.5903033742557877     
   23648220.000000000        2.5896155125668900     
   23661546.666666668        2.5889278335016441     
   23674873.333333332        2.5882403370115652     
   23688200.000000000        2.5875530230481787     
   23701526.666666668        2.5868658915630265     
   23714853.333333332        2.5861789425076607     
   23728180.000000000        2.5854921758336475     
   23741506.666666668        2.5848055914925645     
   23754833.333333332        2.5841191894360049     
   23768160.000000000        2.5834329696155729     
   23781486.666666668        2.5827469319828840     
   23794813.333333332        2.5820610764895706     
   23808140.000000000        2.5813754030872738     
   23821466.666666668        2.5806899117276507     
   23834793.333333332        2.5800046023623686     
   23848120.000000000        2.5793194749431114     
   23861446.666666668        2.5786345294215707     
   23874773.333333332        2.5779497657494557     
   23888100.000000000        2.5772651838784850     
   23901426.666666668        2.5765807837603907     
   23914753.333333332        2.5758965653469215     
   23928080.000000000        2.5752125285898320     
   23941406.666666668        2.5745286734408950     
   23954733.333333332        2.5738449998518957     
   23968060.000000000        2.5731615077746288     
   23981386.666666668        2.5724781971609052     
   23994713.333333332        2.5717950679625470     
   24008040.000000000        2.5711121201313882     
   24021366.666666668        2.5704293536192790     
   24034693.333333332        2.5697467683780792     
   24048020.000000000        2.5690643643596620     
   24061346.666666668        2.5683821415159143     
   24074673.333333332        2.5677000997987340     
   24088000.000000000        2.5670182391600336     
   24101326.666666668        2.5663365595517380     
   24114653.333333332        2.5656550609257840     
   24127980.000000000        2.5649737432341233     
   24141306.666666668        2.5642926064287166     
   24154633.333333332        2.5636116504615405     
   24167960.000000000        2.5629308752845841     
   24181286.666666668        2.5622502808498480     
   24194613.333333332        2.5615698671093452     
   24207940.000000000        2.5608896340151035     
   24221266.666666668        2.5602095815191621     
   24234593.333333332        2.5595297095735732     
   24247920.000000000        2.5588500181304017     
   24261246.666666668        2.5581705071417238     
   24274573.333333332        2.5574911765596307     
   24287900.000000000        2.5568120263362264     
   24301226.666666668        2.5561330564236258     
   24314553.333333332        2.5554542667739559     
   24327880.000000000        2.5547756573393605     
   24341206.666666668        2.5540972280719920     
   24354533.333333332        2.5534189789240171     
   24367860.000000000        2.5527409098476141     
   24381186.666666668        2.5520630207949773     
   24394513.333333332        2.5513853117183092     
   24407840.000000000        2.5507077825698281     
   24421166.666666668        2.5500304333017638     
   24434493.333333332        2.5493532638663590     
   24447820.000000000        2.5486762742158691     
   24461146.666666668        2.5479994643025616     
   24474473.333333332        2.5473228340787180     
   24487800.000000000        2.5466463834966317     
   24501126.666666668        2.5459701125086087     
   24514453.333333332        2.5452940210669670     
   24527780.000000000        2.5446181091240394     
   24541106.666666668        2.5439423766321680     
   24554433.333333332        2.5432668235437106     
   24567760.000000000        2.5425914498110362     
   24581086.666666668        2.5419162553865284     
   24594413.333333332        2.5412412402225790     
   24607740.000000000        2.5405664042715976     
   24621066.666666668        2.5398917474860028     
   24634393.333333332        2.5392172698182289     
   24647720.000000000        2.5385429712207186     
   24661046.666666668        2.5378688516459311     
   24674373.333333332        2.5371949110463361     
   24687700.000000000        2.5365211493744173     
   24701026.666666668        2.5358475665826701     
   24714353.333333332        2.5351741626236031     
   24727680.000000000        2.5345009374497365     
   24741006.666666668        2.5338278910136043     
   24754333.333333332        2.5331550232677524     
   24767660.000000000        2.5324823341647393     
   24780986.666666668        2.5318098236571367     
   24794313.333333332        2.5311374916975278     
   24807640.000000000        2.5304653382385105     
   24820966.666666668        2.5297933632326917     
   24834293.333333332        2.5291215666326949     
   24847620.000000000        2.5284499483911524     
   24860946.666666668        2.5277785084607123     
   24874273.333333332        2.5271072467940341     
   24887600.000000000        2.5264361633437895     
   24900926.666666668        2.5257652580626626     
   24914253.333333332        2.5250945309033508     
   24927580.000000000        2.5244239818185634     
   24940906.666666668        2.5237536107610219     
   24954233.333333332        2.5230834176834636     
   24967560.000000000        2.5224134025386320     
   24980886.666666668        2.5217435652792894     
   24994213.333333332        2.5210739058582083     
   25007540.000000000        2.5204044242281722     
   25020866.666666668        2.5197351203419798     
   25034193.333333332        2.5190659941524394     
   25047520.000000000        2.5183970456123754     
   25060846.666666668        2.5177282746746217     
   25074173.333333332        2.5170596812920261     
   25087500.000000000        2.5163912654174476     
   25100826.666666668        2.5157230270037609     
   25114153.333333332        2.5150549660038495     
   25127480.000000000        2.5143870823706114     
   25140806.666666668        2.5137193760569563     
   25154133.333333332        2.5130518470158076     
   25167460.000000000        2.5123844952000995     
   25180786.666666668        2.5117173205627799     
   25194113.333333332        2.5110503230568098     
   25207440.000000000        2.5103835026351602     
   25220766.666666668        2.5097168592508172     
   25234093.333333332        2.5090503928567780     
   25247420.000000000        2.5083841034060526     
   25260746.666666668        2.5077179908516634     
   25274073.333333332        2.5070520551466453     
   25287400.000000000        2.5063862962440466     
   25300726.666666668        2.5057207140969249     
   25314053.333333332        2.5050553086583554     
   25327380.000000000        2.5043900798814214     
   25340706.666666668        2.5037250277192205     
   25354033.333333332        2.5030601521248617     
   25367360.000000000        2.5023954530514683     
   25380686.666666668        2.5017309304521751     
   25394013.333333332        2.5010665842801272     
   25407340.000000000        2.5004024144884855     
   25420666.666666668        2.4997384210304219     
   25433993.333333332        2.4990746038591212     
   25447320.000000000        2.4984109629277791     
   25460646.666666668        2.4977474981896064     
   25473973.333333332        2.4970842095978232     
   25487300.000000000        2.4964210971056628     
   25500626.666666668        2.4957581606663739     
   25513953.333333332        2.4950954002332146     
   25527280.000000000        2.4944328157594557     
   25540606.666666668        2.4937704071983813     
   25553933.333333332        2.4931081745032877     
   25567260.000000000        2.4924461176274826     
   25580586.666666668        2.4917842365242877     
   25593913.333333332        2.4911225311470373     
   25607240.000000000        2.4904610014490745     
   25620566.666666668        2.4897996473837587     
   25633893.333333332        2.4891384689044611     
   25647220.000000000        2.4884774659645630     
   25660546.666666668        2.4878166385174612     
   25673873.333333332        2.4871559865165627     
   25687200.000000000        2.4864955099152870     
   25700526.666666668        2.4858352086670656     
   25713853.333333332        2.4851750827253456     
   25727180.000000000        2.4845151320435823     
   25740506.666666668        2.4838553565752459     
   25753833.333333332        2.4831957562738172     
   25767160.000000000        2.4825363310927919     
   25780486.666666668        2.4818770809856741     
   25793813.333333332        2.4812180059059852     
   25807140.000000000        2.4805591058072549     
   25820466.666666668        2.4799003806430262     
   25833793.333333332        2.4792418303668557     
   25847120.000000000        2.4785834549323122     
   25860446.666666668        2.4779252542929755     
   25873773.333333332        2.4772672284024377     
   25887100.000000000        2.4766093772143045     
   25900426.666666668        2.4759517006821934     
   25913753.333333332        2.4752941987597348     
   25927080.000000000        2.4746368714005698     
   25940406.666666668        2.4739797185583523     
   25953733.333333332        2.4733227401867501     
   25967060.000000000        2.4726659362394416     
   25980386.666666668        2.4720093066701181     
   25993713.333333332        2.4713528514324841     
   26007040.000000000        2.4706965704802544     
   26020366.666666668        2.4700404637671571     
   26033693.333333332        2.4693845312469334     
   26047020.000000000        2.4687287728733356     
   26060346.666666668        2.4680731886001284     
   26073673.333333332        2.4674177783810891     
   26087000.000000000        2.4667625421700077     
   26100326.666666668        2.4661074799206855     
   26113653.333333332        2.4654525915869376     
   26126980.000000000        2.4647978771225882     
   26140306.666666668        2.4641433364814782     
   26153633.333333332        2.4634889696174569     
   26166960.000000000        2.4628347764843883     
   26180286.666666668        2.4621807570361476     
   26193613.333333332        2.4615269112266218     
   26206940.000000000        2.4608732390097110     
   26220266.666666668        2.4602197403393284     
   26233593.333333332        2.4595664151693972     
   26246920.000000000        2.4589132634538533     
   26260246.666666668        2.4582602851466469     
   26273573.333333332        2.4576074802017378     
   26286900.000000000        2.4569548485731003     
   26300226.666666668        2.4563023902147187     
   26313553.333333332        2.4556501050805926     
   26326880.000000000        2.4549979931247297     
   26340206.666666668        2.4543460543011522     
   26353533.333333332        2.4536942885638959     
   26366860.000000000        2.4530426958670066     
   26380186.666666668        2.4523912761645432     
   26393513.333333332        2.4517400294105762     
   26406840.000000000        2.4510889555591886     
   26420166.666666668        2.4504380545644762     
   26433493.333333332        2.4497873263805463     
   26446820.000000000        2.4491367709615175     
   26460146.666666668        2.4484863882615233     
   26473473.333333332        2.4478361782347071     
   26486800.000000000        2.4471861408352242     
   26500126.666666668        2.4465362760172442     
   26513453.333333332        2.4458865837349473     
   26526780.000000000        2.4452370639425252     
   26540106.666666668        2.4445877165941834     
   26553433.333333332        2.4439385416441395     
   26566760.000000000        2.4432895390466225     
   26580086.666666668        2.4426407087558735     
   26593413.333333332        2.4419920507261450     
   26606740.000000000        2.4413435649117043     
   26620066.666666668        2.4406952512668281     
   26633393.333333332        2.4400471097458070     
   26646720.000000000        2.4393991403029420     
   26660046.666666668        2.4387513428925471     
   26673373.333333332        2.4381037174689499     
   26686700.000000000        2.4374562639864887     
   26700026.666666668        2.4368089823995129     
   26713353.333333332        2.4361618726623857     
   26726680.000000000        2.4355149347294822     
   26740006.666666668        2.4348681685551896     
   26753333.333333332        2.4342215740939057     
   26766660.000000000        2.4335751513000417     
   26779986.666666668        2.4329289001280223     
   26793313.333333332        2.4322828205322815     
   26806640.000000000        2.4316369124672672     
   26819966.666666668        2.4309911758874390     
   26833293.333333332        2.4303456107472674     
   26846620.000000000        2.4297002170012374     
   26859946.666666668        2.4290549946038444     
   26873273.333333332        2.4284099435095956     
   26886600.000000000        2.4277650636730121     
   26899926.666666668        2.4271203550486247     
   26913253.333333332        2.4264758175909780     
   26926580.000000000        2.4258314512546284     
   26939906.666666668        2.4251872559941434     
   26953233.333333332        2.4245432317641047     
   26966560.000000000        2.4238993785191028     
   26979886.666666668        2.4232556962137424     
   26993213.333333332        2.4226121848026412     
   27006540.000000000        2.4219688442404266     
   27019866.666666668        2.4213256744817393     
   27033193.333333332        2.4206826754812321     
   27046520.000000000        2.4200398471935687     
   27059846.666666668        2.4193971895734272     
   27073173.333333332        2.4187547025754963     
   27086500.000000000        2.4181123861544758     
   27099826.666666668        2.4174702402650778     
   27113153.333333332        2.4168282648620276     
   27126480.000000000        2.4161864599000626     
   27139806.666666668        2.4155448253339316     
   27153133.333333332        2.4149033611183945     
   27166460.000000000        2.4142620672082251     
   27179786.666666668        2.4136209435582074     
   27193113.333333332        2.4129799901231386     
   27206440.000000000        2.4123392068578280     
   27219766.666666668        2.4116985937170954     
   27233093.333333332        2.4110581506557742     
   27246420.000000000        2.4104178776287091     
   27259746.666666668        2.4097777745907578     
   27273073.333333332        2.4091378414967881     
   27286400.000000000        2.4084980783016805     
   27299726.666666668        2.4078584849603271     
   27313053.333333332        2.4072190614276359     
   27326380.000000000        2.4065798076585194     
   27339706.666666668        2.4059407236079098     
   27353033.333333332        2.4053018092307452     
   27366360.000000000        2.4046630644819791     
   27379686.666666668        2.4040244893165772     
   27393013.333333332        2.4033860836895142     
   27406340.000000000        2.4027478475557795     
   27419666.666666668        2.4021097808703740     
   27432993.333333332        2.4014718835883082     
   27446320.000000000        2.4008341556646080     
   27459646.666666668        2.4001965970543093     
   27472973.333333332        2.3995592077124610     
   27486300.000000000        2.3989219875941212     
   27499626.666666668        2.3982849366543637     
   27512953.333333332        2.3976480548482719     
   27526280.000000000        2.3970113421309422     
   27539606.666666668        2.3963747984574821     
   27552933.333333332        2.3957384237830106     
   27566260.000000000        2.3951022180626604     
   27579586.666666668        2.3944661812515751     
   27592913.333333332        2.3938303133049086     
   27606240.000000000        2.3931946141778311     
   27619566.666666668        2.3925590838255193     
   27632893.333333332        2.3919237222031651     
   27646220.000000000        2.3912885292659714     
   27659546.666666668        2.3906535049691553     
   27672873.333333332        2.3900186492679407     
   27686200.000000000        2.3893839621175679     
   27699526.666666668        2.3887494434732868     
   27712853.333333332        2.3881150932903608     
   27726180.000000000        2.3874809115240647     
   27739506.666666668        2.3868468981296829     
   27752833.333333332        2.3862130530625150     
   27766160.000000000        2.3855793762778701     
   27779486.666666668        2.3849458677310711     
   27792813.333333332        2.3843125273774519     
   27806140.000000000        2.3836793551723559     
   27819466.666666668        2.3830463510711435     
   27832793.333333332        2.3824135150291821     
   27846120.000000000        2.3817808470018527     
   27859446.666666668        2.3811483469445496     
   27872773.333333332        2.3805160148126765     
   27886100.000000000        2.3798838505616509     
   27899426.666666668        2.3792518541469008     
   27912753.333333332        2.3786200255238668     
   27926080.000000000        2.3779883646480018     
   27939406.666666668        2.3773568714747690     
   27952733.333333332        2.3767255459596432     
   27966060.000000000        2.3760943880581133     
   27979386.666666668        2.3754633977256789     
   27992713.333333332        2.3748325749178516     
   28006040.000000000        2.3742019195901527     
   28019366.666666668        2.3735714316981191     
   28032693.333333332        2.3729411111972967     
   28046020.000000000        2.3723109580432435     
   28059346.666666668        2.3716809721915308     
   28072673.333333332        2.3710511535977403     
   28086000.000000000        2.3704215022174653     
   28099326.666666668        2.3697920180063128     
   28112653.333333332        2.3691627009198992     
   28125980.000000000        2.3685335509138552     
   28139306.666666668        2.3679045679438193     
   28152633.333333332        2.3672757519654462     
   28165960.000000000        2.3666471029343992     
   28179286.666666668        2.3660186208063569     
   28192613.333333332        2.3653903055370056     
   28205940.000000000        2.3647621570820454     
   28219266.666666668        2.3641341753971883     
   28232593.333333332        2.3635063604381581     
   28245920.000000000        2.3628787121606889     
   28259246.666666668        2.3622512305205281     
   28272573.333333332        2.3616239154734351     
   28285900.000000000        2.3609967669751790     
   28299226.666666668        2.3603697849815433     
   28312553.333333332        2.3597429694483214     
   28325880.000000000        2.3591163203313181     
   28339206.666666668        2.3584898375863523     
   28352533.333333332        2.3578635211692514     
   28365860.000000000        2.3572373710358581     
   28379186.666666668        2.3566113871420229     
   28392513.333333332        2.3559855694436109     
   28405840.000000000        2.3553599178965001     
   28419166.666666668        2.3547344324565751     
   28432493.333333332        2.3541091130797374     
   28445820.000000000        2.3534839597218968     
   28459146.666666668        2.3528589723389772     
   28472473.333333332        2.3522341508869120     
   28485800.000000000        2.3516094953216484     
   28499126.666666668        2.3509850055991439     
   28512453.333333332        2.3503606816753688     
   28525780.000000000        2.3497365235063032     
   28539106.666666668        2.3491125310479410     
   28552433.333333332        2.3484887042562868     
   28565760.000000000        2.3478650430873564     
   28579086.666666668        2.3472415474971782     
   28592413.333333332        2.3466182174417924     
   28605740.000000000        2.3459950528772500     
   28619066.666666668        2.3453720537596130     
   28632393.333333332        2.3447492200449584     
   28645720.000000000        2.3441265516893708     
   28659046.666666668        2.3435040486489482     
   28672373.333333332        2.3428817108798010     
   28685700.000000000        2.3422595383380509     
   28699026.666666668        2.3416375309798303     
   28712353.333333332        2.3410156887612832     
   28725680.000000000        2.3403940116385669     
   28739006.666666668        2.3397724995678484     
   28752333.333333332        2.3391511525053090     
   28765660.000000000        2.3385299704071389     
   28778986.666666668        2.3379089532295403     
   28792313.333333332        2.3372881009287281     
   28805640.000000000        2.3366674134609284     
   28818966.666666668        2.3360468907823790     
   28832293.333333332        2.3354265328493291     
   28845620.000000000        2.3348063396180398     
   28858946.666666668        2.3341863110447836     
   28872273.333333332        2.3335664470858446     
   28885600.000000000        2.3329467476975188     
   28898926.666666668        2.3323272128361134     
   28912253.333333332        2.3317078424579472     
   28925580.000000000        2.3310886365193504     
   28938906.666666668        2.3304695949766661     
   28952233.333333332        2.3298507177862477     
   28965560.000000000        2.3292320049044606     
   28978886.666666668        2.3286134562876812     
   28992213.333333332        2.3279950718922988     
   29005540.000000000        2.3273768516747122     
   29018866.666666668        2.3267587955913349     
   29032193.333333332        2.3261409035985894     
   29045520.000000000        2.3255231756529096     
   29058846.666666668        2.3249056117107423     
   29072173.333333332        2.3242882117285459     
   29085500.000000000        2.3236709756627900     
   29098826.666666668        2.3230539034699547     
   29112153.333333332        2.3224369951065329     
   29125480.000000000        2.3218202505290302     
   29138806.666666668        2.3212036696939604     
   29152133.333333332        2.3205872525578526     
   29165460.000000000        2.3199709990772437     
   29178786.666666668        2.3193549092086849     
   29192113.333333332        2.3187389829087381     
   29205440.000000000        2.3181232201339763     
   29218766.666666668        2.3175076208409848     
   29232093.333333332        2.3168921849863597     
   29245420.000000000        2.3162769125267095     
   29258746.666666668        2.3156618034186534     
   29272073.333333332        2.3150468576188228     
   29285400.000000000        2.3144320750838596     
   29298726.666666668        2.3138174557704185     
   29312053.333333332        2.3132029996351644     
   29325380.000000000        2.3125887066347737     
   29338706.666666668        2.3119745767259374     
   29352033.333333332        2.3113606098653530     
   29365360.000000000        2.3107468060097340     
   29378686.666666668        2.3101331651158019     
   29392013.333333332        2.3095196871402921     
   29405340.000000000        2.3089063720399494     
   29418666.666666668        2.3082932197715333     
   29431993.333333332        2.3076802302918122     
   29445320.000000000        2.3070674035575647     
   29458646.666666668        2.3064547395255848     
   29471973.333333332        2.3058422381526751     
   29485300.000000000        2.3052298993956510     
   29498626.666666668        2.3046177232113378     
   29511953.333333332        2.3040057095565749     
   29525280.000000000        2.3033938583882096     
   29538606.666666668        2.3027821696631037     
   29551933.333333332        2.3021706433381306     
   29565260.000000000        2.3015592793701716     
   29578586.666666668        2.3009480777161229     
   29591913.333333332        2.3003370383328909     
   29605240.000000000        2.2997261611773938     
   29618566.666666668        2.2991154462065611     
   29631893.333333332        2.2985048933773324     
   29645220.000000000        2.2978945026466611     
   29658546.666666668        2.2972842739715116     
   29671873.333333332        2.2966742073088575     
   29685200.000000000        2.2960643026156857     
   29698526.666666668        2.2954545598489933     
   29711853.333333332        2.2948449789657919     
   29725180.000000000        2.2942355599231012     
   29738506.666666668        2.2936263026779522     
   29751833.333333332        2.2930172071873911     
   29765160.000000000        2.2924082734084710     
   29778486.666666668        2.2917995012982582     
   29791813.333333332        2.2911908908138314     
   29805140.000000000        2.2905824419122793     
   29818466.666666668        2.2899741545507029     
   29831793.333333332        2.2893660286862141     
   29845120.000000000        2.2887580642759353     
   29858446.666666668        2.2881502612770026     
   29871773.333333332        2.2875426196465609     
   29885100.000000000        2.2869351393417694     
   29898426.666666668        2.2863278203197961     
   29911753.333333332        2.2857206625378197     
   29925080.000000000        2.2851136659530344     
   29938406.666666668        2.2845068305226421     
   29951733.333333332        2.2839001562038579     
   29965060.000000000        2.2832936429539052     
   29978386.666666668        2.2826872907300237     
   29991713.333333332        2.2820810994894600     
   30005040.000000000        2.2814750691894750     
   30018366.666666668        2.2808691997873400     
   30031693.333333332        2.2802634912403366     
   30045020.000000000        2.2796579435057582     
   30058346.666666668        2.2790525565409117     
   30071673.333333332        2.2784473303031119     
   30085000.000000000        2.2778422647496881     
   30098326.666666668        2.2772373598379785     
   30111653.333333332        2.2766326155253331     
   30124980.000000000        2.2760280317691151     
   30138306.666666668        2.2754236085266961     
   30151633.333333332        2.2748193457554615     
   30164960.000000000        2.2742152434128067     
   30178286.666666668        2.2736113014561390     
   30191613.333333332        2.2730075198428770     
   30204940.000000000        2.2724038985304498     
   30218266.666666668        2.2718004374762981     
   30231593.333333332        2.2711971366378747     
   30244920.000000000        2.2705939959726438     
   30258246.666666668        2.2699910154380794     
   30271573.333333332        2.2693881949916679     
   30284900.000000000        2.2687855345909060     
   30298226.666666668        2.2681830341933038     
   30311553.333333332        2.2675806937563805     
   30324880.000000000        2.2669785132376670     
   30338206.666666668        2.2663764925947065     
   30351533.333333332        2.2657746317850536     
   30364860.000000000        2.2651729307662714     
   30378186.666666668        2.2645713894959374     
   30391513.333333332        2.2639700079316398     
   30404840.000000000        2.2633687860309766     
   30418166.666666668        2.2627677237515575     
   30431493.333333332        2.2621668210510055     
   30444820.000000000        2.2615660778869517     
   30458146.666666668        2.2609654942170412     
   30471473.333333332        2.2603650699989291     
   30484800.000000000        2.2597648051902808     
   30498126.666666668        2.2591646997487733     
   30511453.333333332        2.2585647536320979     
   30524780.000000000        2.2579649667979536     
   30538106.666666668        2.2573653392040502     
   30551433.333333332        2.2567658708081129     
   30564760.000000000        2.2561665615678734     
   30578086.666666668        2.2555674114410773     
   30591413.333333332        2.2549684203854818     
   30604740.000000000        2.2543695883588528     
   30618066.666666668        2.2537709153189698     
   30631393.333333332        2.2531724012236229     
   30644720.000000000        2.2525740460306127     
   30658046.666666668        2.2519758496977516     
   30671373.333333332        2.2513778121828620     
   30684700.000000000        2.2507799334437801     
   30698026.666666668        2.2501822134383520     
   30711353.333333332        2.2495846521244331     
   30724680.000000000        2.2489872494598924     
   30738006.666666668        2.2483900054026100     
   30751333.333333332        2.2477929199104763     
   30764660.000000000        2.2471959929413918     
   30777986.666666668        2.2465992244532709     
   30791313.333333332        2.2460026144040377     
   30804640.000000000        2.2454061627516264     
   30817966.666666668        2.2448098694539844     
   30831293.333333332        2.2442137344690698     
   30844620.000000000        2.2436177577548495     
   30857946.666666668        2.2430219392693052     
   30871273.333333332        2.2424262789704272     
   30884600.000000000        2.2418307768162187     
   30897926.666666668        2.2412354327646917     
   30911253.333333332        2.2406402467738720     
   30924580.000000000        2.2400452188017947     
   30937906.666666668        2.2394503488065070     
   30951233.333333332        2.2388556367460666     
   30964560.000000000        2.2382610825785432     
   30977886.666666668        2.2376666862620151     
   30991213.333333332        2.2370724477545769     
   31004540.000000000        2.2364783670143287     
   31017866.666666668        2.2358844439993852     
   31031193.333333332        2.2352906786678703     
   31044520.000000000        2.2346970709779210     
   31057846.666666668        2.2341036208876841     
   31071173.333333332        2.2335103283553162     
   31084500.000000000        2.2329171933389884     
   31097826.666666668        2.2323242157968797     
   31111153.333333332        2.2317313956871825     
   31124480.000000000        2.2311387329680987     
   31137806.666666668        2.2305462275978423     
   31151133.333333332        2.2299538795346376     
   31164460.000000000        2.2293616887367200     
   31177786.666666668        2.2287696551623379     
   31191113.333333332        2.2281777787697492     
   31204440.000000000        2.2275860595172210     
   31217766.666666668        2.2269944973630351     
   31231093.333333332        2.2264030922654818     
   31244420.000000000        2.2258118441828643     
   31257746.666666668        2.2252207530734949     
   31271073.333333332        2.2246298188956990     
   31284400.000000000        2.2240390416078122     
   31297726.666666668        2.2234484211681798     
   31311053.333333332        2.2228579575351608     
   31324380.000000000        2.2222676506671233     
   31337706.666666668        2.2216775005224463     
   31351033.333333332        2.2210875070595226     
   31364360.000000000        2.2204976702367514     
   31377686.666666668        2.2199079900125467     
   31391013.333333332        2.2193184663453329     
   31404340.000000000        2.2187290991935456     
   31417666.666666668        2.2181398885156280     
   31430993.333333332        2.2175508342700403     
   31444320.000000000        2.2169619364152489     
   31457646.666666668        2.2163731949097327     
   31470973.333333332        2.2157846097119824     
   31484300.000000000        2.2151961807804996     
   31497626.666666668        2.2146079080737953     
   31510953.333333332        2.2140197915503919     
   31524280.000000000        2.2134318311688261     
   31537606.666666668        2.2128440268876410     
   31550933.333333332        2.2122563786653937     
   31564260.000000000        2.2116688864606520     
   31577586.666666668        2.2110815502319920     
   31590913.333333332        2.2104943699380049     
   31604240.000000000        2.2099073455372897     
   31617566.666666668        2.2093204769884576     
   31630893.333333332        2.2087337642501312     
   31644220.000000000        2.2081472072809443     
   31657546.666666668        2.2075608060395400     
   31670873.333333332        2.2069745604845727     
   31684200.000000000        2.2063884705747103     
   31697526.666666668        2.2058025362686280     
   31710853.333333332        2.2052167575250157     
   31724180.000000000        2.2046311343025708     
   31737506.666666668        2.2040456665600043     
   31750833.333333332        2.2034603542560358     
   31764160.000000000        2.2028751973493996     
   31777486.666666668        2.2022901957988359     
   31790813.333333332        2.2017053495630998     
   31804140.000000000        2.2011206586009568     
   31817466.666666668        2.2005361228711799     
   31830793.333333332        2.1999517423325585     
   31844120.000000000        2.1993675169438882     
   31857446.666666668        2.1987834466639793     
   31870773.333333332        2.1981995314516500     
   31884100.000000000        2.1976157712657307     
   31897426.666666668        2.1970321660650631     
   31910753.333333332        2.1964487158085002     
   31924080.000000000        2.1958654204549033     
   31937406.666666668        2.1952822799631480     
   31950733.333333332        2.1946992942921186     
   31964060.000000000        2.1941164634007109     
   31977386.666666668        2.1935337872478327     
   31990713.333333332        2.1929512657924009     
   32004040.000000000        2.1923688989933434     
   32017366.666666668        2.1917866868096021     
   32030693.333333332        2.1912046292001248     
   32044020.000000000        2.1906227261238742     
   32057346.666666668        2.1900409775398231     
   32070673.333333332        2.1894593834069527     
   32084000.000000000        2.1888779436842594     
   32097326.666666668        2.1882966583307462     
   32110653.333333332        2.1877155273054303     
   32123980.000000000        2.1871345505673370     
   32137306.666666668        2.1865537280755056     
   32150633.333333332        2.1859730597889824     
   32163960.000000000        2.1853925456668279     
   32177286.666666668        2.1848121856681129     
   32190613.333333332        2.1842319797519174     
   32203940.000000000        2.1836519278773334     
   32217266.666666668        2.1830720300034638     
   32230593.333333332        2.1824922860894231     
   32243920.000000000        2.1819126960943342     
   32257246.666666668        2.1813332599773343     
   32270573.333333332        2.1807539776975671     
   32283900.000000000        2.1801748492141924     
   32297226.666666668        2.1795958744863757     
   32310553.333333332        2.1790170534732973     
   32323880.000000000        2.1784383861341454     
   32337206.666666668        2.1778598724281224     
   32350533.333333332        2.1772815123144373     
   32363860.000000000        2.1767033057523135     
   32377186.666666668        2.1761252527009831     
   32390513.333333332        2.1755473531196907     
   32403840.000000000        2.1749696069676894     
   32417166.666666668        2.1743920142042459     
   32430493.333333332        2.1738145747886355     
   32443820.000000000        2.1732372886801468     
   32457146.666666668        2.1726601558380745     
   32470473.333333332        2.1720831762217303     
   32483800.000000000        2.1715063497904312     
   32497126.666666668        2.1709296765035089     
   32510453.333333332        2.1703531563203047     
   32523780.000000000        2.1697767892001680     
   32537106.666666668        2.1692005751024648     
   32550433.333333332        2.1686245139865648     
   32563760.000000000        2.1680486058118551     
   32577086.666666668        2.1674728505377292     
   32590413.333333332        2.1668972481235924     
   32603740.000000000        2.1663217985288621     
   32617066.666666668        2.1657465017129653     
   32630393.333333332        2.1651713576353400     
   32643720.000000000        2.1645963662554353     
   32657046.666666668        2.1640215275327099     
   32670373.333333332        2.1634468414266350     
   32683700.000000000        2.1628723078966914     
   32697026.666666668        2.1622979269023705     
   32710353.333333332        2.1617236984031765     
   32723680.000000000        2.1611496223586202     
   32737006.666666668        2.1605756987282265     
   32750333.333333332        2.1600019274715327     
   32763660.000000000        2.1594283085480810     
   32776986.666666668        2.1588548419174294     
   32790313.333333332        2.1582815275391454     
   32803640.000000000        2.1577083653728062     
   32816966.666666668        2.1571353553779993     
   32830293.333333332        2.1565624975143258     
   32843620.000000000        2.1559897917413946     
   32856946.666666668        2.1554172380188263     
   32870273.333333332        2.1548448363062529     
   32883600.000000000        2.1542725865633163     
   32896926.666666668        2.1537004887496698     
   32910253.333333332        2.1531285428249762     
   32923580.000000000        2.1525567487489097     
   32936906.666666668        2.1519851064811562     
   32950233.333333332        2.1514136159814110     
   32963560.000000000        2.1508422772093807     
   32976886.666666668        2.1502710901247819     
   32990213.333333332        2.1497000546873424     
   33003540.000000000        2.1491291708568010     
   33016866.666666668        2.1485584385929060     
   33030193.333333332        2.1479878578554183     
   33043520.000000000        2.1474174286041094     
   33056846.666666668        2.1468471507987577     
   33070173.333333332        2.1462770243991574     
   33083500.000000000        2.1457070493651100     
   33096826.666666668        2.1451372256564296     
   33110153.333333332        2.1445675532329389     
   33123480.000000000        2.1439980320544736     
   33136806.666666668        2.1434286620808782     
   33150133.333333332        2.1428594432720089     
   33163460.000000000        2.1422903755877329     
   33176786.666666668        2.1417214589879263     
   33190113.333333332        2.1411526934324776     
   33203440.000000000        2.1405840788812851     
   33216766.666666668        2.1400156152942582     
   33230093.333333332        2.1394473026313161     
   33243420.000000000        2.1388791408523899     
   33256746.666666668        2.1383111299174207     
   33270073.333333332        2.1377432697863599     
   33283400.000000000        2.1371755604191698     
   33296726.666666668        2.1366080017758238     
   33310053.333333332        2.1360405938163050     
   33323380.000000000        2.1354733365006076     
   33336706.666666668        2.1349062297887382     
   33350033.333333332        2.1343392736407099     
   33363360.000000000        2.1337724680165495     
   33376686.666666668        2.1332058128762945     
   33390013.333333332        2.1326393081799901     
   33403340.000000000        2.1320729538876977     
   33416666.666666668        2.1315067499594837     
   33429993.333333332        2.1309406963554260     
   33443320.000000000        2.1303747930356174     
   33456646.666666668        2.1298090399601559     
   33469973.333333332        2.1292434370891535     
   33483300.000000000        2.1286779843827310     
   33496626.666666668        2.1281126818010212     
   33509953.333333332        2.1275475293041657     
   33523280.000000000        2.1269825268523190     
   33536606.666666668        2.1264176744056442     
   33549933.333333332        2.1258529719243162     
   33563260.000000000        2.1252884193685193     
   33576586.666666672        2.1247240166984493     
   33589913.333333328        2.1241597638743133     
   33603240.000000000        2.1235956608563269     
   33616566.666666672        2.1230317076047167     
   33629893.333333328        2.1224679040797230     
   33643220.000000000        2.1219042502415917     
   33656546.666666664        2.1213407460505831     
   33669873.333333336        2.1207773914669659     
   33683200.000000000        2.1202141864510207     
   33696526.666666664        2.1196511309630379     
   33709853.333333336        2.1190882249633187     
   33723180.000000000        2.1185254684121744     
   33736506.666666664        2.1179628612699277     
   33749833.333333336        2.1174004034969096     
   33763160.000000000        2.1168380950534669     
   33776486.666666664        2.1162759358999503     
   33789813.333333336        2.1157139259967250     
   33803140.000000000        2.1151520653041658     
   33816466.666666664        2.1145903537826589     
   33829793.333333336        2.1140287913925988     
   33843120.000000000        2.1134673780943931     
   33856446.666666664        2.1129061138484575     
   33869773.333333336        2.1123449986152201     
   33883100.000000000        2.1117840323551191     
   33896426.666666664        2.1112232150286028     
   33909753.333333336        2.1106625465961288     
   33923080.000000000        2.1101020270181690     
   33936406.666666664        2.1095416562552010     
   33949733.333333336        2.1089814342677164     
   33963060.000000000        2.1084213610162150     
   33976386.666666664        2.1078614364612100     
   33989713.333333336        2.1073016605632229     
   34003040.000000000        2.1067420332827846     
   34016366.666666664        2.1061825545804389     
   34029693.333333336        2.1056232244167381     
   34043020.000000000        2.1050640427522480     
   34056346.666666664        2.1045050095475411     
   34069673.333333336        2.1039461247632030     
   34083000.000000000        2.1033873883598280     
   34096326.666666664        2.1028288002980227     
   34109653.333333336        2.1022703605384025     
   34122980.000000000        2.1017120690415938     
   34136306.666666664        2.1011539257682346     
   34149633.333333336        2.1005959306789723     
   34162960.000000000        2.1000380837344634     
   34176286.666666664        2.0994803848953776     
   34189613.333333336        2.0989228341223924     
   34202940.000000000        2.0983654313761995     
   34216266.666666664        2.0978081766174954     
   34229593.333333336        2.0972510698069922     
   34242920.000000000        2.0966941109054105     
   34256246.666666664        2.0961372998734804     
   34269573.333333336        2.0955806366719432     
   34282900.000000000        2.0950241212615515     
   34296226.666666664        2.0944677536030674     
   34309553.333333336        2.0939115336572618     
   34322880.000000000        2.0933554613849208     
   34336206.666666664        2.0927995367468366     
   34349533.333333336        2.0922437597038113     
   34362860.000000000        2.0916881302166623     
   34376186.666666664        2.0911326482462123     
   34389513.333333336        2.0905773137532959     
   34402840.000000000        2.0900221266987602     
   34416166.666666664        2.0894670870434604     
   34429493.333333336        2.0889121947482621     
   34442820.000000000        2.0883574497740431     
   34456146.666666664        2.0878028520816896     
   34469473.333333336        2.0872484016320998     
   34482800.000000000        2.0866940983861815     
   34496126.666666664        2.0861399423048521     
   34509453.333333336        2.0855859333490407     
   34522780.000000000        2.0850320714796853     
   34536106.666666664        2.0844783566577378     
   34549433.333333336        2.0839247888441546     
   34562760.000000000        2.0833713679999080     
   34576086.666666664        2.0828180940859786     
   34589413.333333336        2.0822649670633555     
   34602740.000000000        2.0817119868930405     
   34616066.666666664        2.0811591535360456     
   34629393.333333336        2.0806064669533910     
   34642720.000000000        2.0800539271061118     
   34656046.666666664        2.0795015339552489     
   34669373.333333336        2.0789492874618540     
   34682700.000000000        2.0783971875869920     
   34696026.666666664        2.0778452342917366     
   34709353.333333336        2.0772934275371702     
   34722680.000000000        2.0767417672843886     
   34736006.666666664        2.0761902534944952     
   34749333.333333336        2.0756388861286048     
   34762660.000000000        2.0750876651478434     
   34775986.666666664        2.0745365905133468     
   34789313.333333336        2.0739856621862596     
   34802640.000000000        2.0734348801277389     
   34815966.666666664        2.0728842442989506     
   34829293.333333336        2.0723337546610714     
   34842620.000000000        2.0717834111752897     
   34855946.666666664        2.0712332138028016     
   34869273.333333336        2.0706831625048148     
   34882600.000000000        2.0701332572425475     
   34895926.666666664        2.0695834979772281     
   34909253.333333336        2.0690338846700946     
   34922580.000000000        2.0684844172823977     
   34935906.666666664        2.0679350957753941     
   34949233.333333336        2.0673859201103553     
   34962560.000000000        2.0668368902485597     
   34975886.666666664        2.0662880061512983     
   34989213.333333336        2.0657392677798696     
   35002540.000000000        2.0651906750955864     
   35015866.666666664        2.0646422280597685     
   35029193.333333336        2.0640939266337472     
   35042520.000000000        2.0635457707788629     
   35055846.666666664        2.0629977604564687     
   35069173.333333336        2.0624498956279256     
   35082500.000000000        2.0619021762546064     
   35095826.666666664        2.0613546022978926     
   35109153.333333336        2.0608071737191773     
   35122480.000000000        2.0602598904798635     
   35135806.666666664        2.0597127525413645     
   35149133.333333336        2.0591657598651034     
   35162460.000000000        2.0586189124125140     
   35175786.666666664        2.0580722101450402     
   35189113.333333336        2.0575256530241353     
   35202440.000000000        2.0569792410112657     
   35215766.666666664        2.0564329740679037     
   35229093.333333336        2.0558868521555356     
   35242420.000000000        2.0553408752356557     
   35255746.666666664        2.0547950432697695     
   35269073.333333336        2.0542493562193918     
   35282400.000000000        2.0537038140460497     
   35295726.666666664        2.0531584167112786     
   35309053.333333336        2.0526131641766234     
   35322380.000000000        2.0520680564036424     
   35335706.666666664        2.0515230933539006     
   35349033.333333336        2.0509782749889753     
   35362360.000000000        2.0504336012704538     
   35375686.666666664        2.0498890721599334     
   35389013.333333336        2.0493446876190196     
   35402340.000000000        2.0488004476093322     
   35415666.666666664        2.0482563520924977     
   35428993.333333336        2.0477124010301537     
   35442320.000000000        2.0471685943839493     
   35455646.666666664        2.0466249321155425     
   35468973.333333336        2.0460814141866024     
   35482300.000000000        2.0455380405588057     
   35495626.666666664        2.0449948111938427     
   35508953.333333336        2.0444517260534125     
   35522280.000000000        2.0439087850992230     
   35535606.666666664        2.0433659882929947     
   35548933.333333336        2.0428233355964562     
   35562260.000000000        2.0422808269713491     
   35575586.666666664        2.0417384623794206     
   35588913.333333336        2.0411962417824308     
   35602240.000000000        2.0406541651421524     
   35615566.666666664        2.0401122324203635     
   35628893.333333336        2.0395704435788549     
   35642220.000000000        2.0390287985794266     
   35655546.666666664        2.0384872973838912     
   35668873.333333336        2.0379459399540671     
   35682200.000000000        2.0374047262517871     
   35695526.666666664        2.0368636562388915     
   35708853.333333336        2.0363227298772317     
   35722180.000000000        2.0357819471286689     
   35735506.666666664        2.0352413079550749     
   35748833.333333336        2.0347008123183299     
   35762160.000000000        2.0341604601803276     
   35775486.666666664        2.0336202515029704     
   35788813.333333336        2.0330801862481667     
   35802140.000000000        2.0325402643778423     
   35815466.666666664        2.0320004858539273     
   35828793.333333336        2.0314608506383642     
   35842120.000000000        2.0309213586931065     
   35855446.666666664        2.0303820099801149     
   35868773.333333336        2.0298428044613637     
   35882100.000000000        2.0293037420988354     
   35895426.666666664        2.0287648228545212     
   35908753.333333336        2.0282260466904254     
   35922080.000000000        2.0276874135685610     
   35935406.666666664        2.0271489234509499     
   35948733.333333336        2.0266105762996265     
   35962060.000000000        2.0260723720766327     
   35975386.666666664        2.0255343107440238     
   35988713.333333336        2.0249963922638603     
   36002040.000000000        2.0244586165982184     
   36015366.666666664        2.0239209837091803     
   36028693.333333336        2.0233834935588391     
   36042020.000000000        2.0228461461092992     
   36055346.666666664        2.0223089413226747     
   36068673.333333336        2.0217718791610877     
   36082000.000000000        2.0212349595866748     
   36095326.666666664        2.0206981825615768     
   36108653.333333336        2.0201615480479491     
   36121980.000000000        2.0196250560079552     
   36135306.666666664        2.0190887064037693     
   36148633.333333336        2.0185524991975763     
   36161960.000000000        2.0180164343515692     
   36175286.666666664        2.0174805118279524     
   36188613.333333336        2.0169447315889393     
   36201940.000000000        2.0164090935967556     
   36215266.666666664        2.0158735978136351     
   36228593.333333336        2.0153382442018213     
   36241920.000000000        2.0148030327235689     
   36255246.666666664        2.0142679633411427     
   36268573.333333336        2.0137330360168155     
   36281900.000000000        2.0131982507128736     
   36295226.666666664        2.0126636073916093     
   36308553.333333336        2.0121291060153288     
   36321880.000000000        2.0115947465463462     
   36335206.666666664        2.0110605289469841     
   36348533.333333336        2.0105264531795783     
   36361860.000000000        2.0099925192064729     
   36375186.666666664        2.0094587269900233     
   36388513.333333336        2.0089250764925919     
   36401840.000000000        2.0083915676765542     
   36415166.666666664        2.0078582005042946     
   36428493.333333336        2.0073249749382072     
   36441820.000000000        2.0067918909406961     
   36455146.666666664        2.0062589484741760     
   36468473.333333336        2.0057261475010701     
   36481800.000000000        2.0051934879838140     
   36495126.666666664        2.0046609698848514     
   36508453.333333336        2.0041285931666368     
   36521780.000000000        2.0035963577916336     
   36535106.666666664        2.0030642637223166     
   36548433.333333336        2.0025323109211697     
   36561760.000000000        2.0020004993506868     
   36575086.666666664        2.0014688289733717     
   36588413.333333336        2.0009372997517390     
   36601740.000000000        2.0004059116483122     
   36615066.666666664        1.9998746646256254     
   36628393.333333336        1.9993435586462214     
   36641720.000000000        1.9988125936726560     
   36655046.666666664        1.9982817696674910     
   36668373.333333336        1.9977510865933006     
   36681700.000000000        1.9972205444126689     
   36695026.666666664        1.9966901430881889     
   36708353.333333336        1.9961598825824634     
   36721680.000000000        1.9956297628581070     
   36735006.666666664        1.9950997838777424     
   36748333.333333336        1.9945699456040034     
   36761660.000000000        1.9940402479995323     
   36774986.666666664        1.9935106910269826     
   36788313.333333336        1.9929812746490172     
   36801640.000000000        1.9924519988283087     
   36814966.666666664        1.9919228635275401     
   36828293.333333336        1.9913938687094035     
   36841620.000000000        1.9908650143366029     
   36854946.666666664        1.9903363003718495     
   36868273.333333336        1.9898077267778669     
   36881600.000000000        1.9892792935173864     
   36894926.666666664        1.9887510005531501     
   36908253.333333336        1.9882228478479107     
   36921580.000000000        1.9876948353644299     
   36934906.666666664        1.9871669630654800     
   36948233.333333336        1.9866392309138419     
   36961560.000000000        1.9861116388723083     
   36974886.666666664        1.9855841869036799     
   36988213.333333336        1.9850568749707675     
   37001540.000000000        1.9845297030363942     
   37014866.666666664        1.9840026710633898     
   37028193.333333336        1.9834757790145949     
   37041520.000000000        1.9829490268528620     
   37054846.666666664        1.9824224145410503     
   37068173.333333336        1.9818959420420310     
   37081500.000000000        1.9813696093186843     
   37094826.666666664        1.9808434163339015     
   37108153.333333336        1.9803173630505808     
   37121480.000000000        1.9797914494316338     
   37134806.666666664        1.9792656754399802     
   37148133.333333336        1.9787400410385483     
   37161460.000000000        1.9782145461902800     
   37174786.666666664        1.9776891908581224     
   37188113.333333336        1.9771639750050360     
   37201440.000000000        1.9766388985939893     
   37214766.666666664        1.9761139615879619     
   37228093.333333336        1.9755891639499417     
   37241420.000000000        1.9750645056429279     
   37254746.666666664        1.9745399866299278     
   37268073.333333336        1.9740156068739600     
   37281400.000000000        1.9734913663380536     
   37294726.666666664        1.9729672649852457     
   37308053.333333336        1.9724433027785826     
   37321380.000000000        1.9719194796811235     
   37334706.666666664        1.9713957956559351     
   37348033.333333336        1.9708722506660941     
   37361360.000000000        1.9703488446746875     
   37374686.666666664        1.9698255776448128     
   37388013.333333336        1.9693024495395748     
   37401340.000000000        1.9687794603220916     
   37414666.666666664        1.9682566099554879     
   37427993.333333336        1.9677338984028996     
   37441320.000000000        1.9672113256274724     
   37454646.666666664        1.9666888915923635     
   37467973.333333336        1.9661665962607351     
   37481300.000000000        1.9656444395957635     
   37494626.666666664        1.9651224215606338     
   37507953.333333336        1.9646005421185400     
   37521280.000000000        1.9640788012326869     
   37534606.666666664        1.9635571988662885     
   37547933.333333336        1.9630357349825678     
   37561260.000000000        1.9625144095447591     
   37574586.666666664        1.9619932225161052     
   37587913.333333336        1.9614721738598597     
   37601240.000000000        1.9609512635392856     
   37614566.666666664        1.9604304915176554     
   37627893.333333336        1.9599098577582510     
   37641220.000000000        1.9593893622243648     
   37654546.666666664        1.9588690048792985     
   37667873.333333336        1.9583487856863637     
   37681200.000000000        1.9578287046088823     
   37694526.666666664        1.9573087616101852     
   37707853.333333336        1.9567889566536123     
   37721180.000000000        1.9562692897025153     
   37734506.666666664        1.9557497607202539     
   37747833.333333336        1.9552303696701976     
   37761160.000000000        1.9547111165157272     
   37774486.666666664        1.9541920012202316     
   37787813.333333336        1.9536730237471094     
   37801140.000000000        1.9531541840597717     
   37814466.666666664        1.9526354821216343     
   37827793.333333336        1.9521169178961264     
   37841120.000000000        1.9515984913466875     
   37854446.666666664        1.9510802024367633     
   37867773.333333336        1.9505620511298123     
   37881100.000000000        1.9500440373893018     
   37894426.666666664        1.9495261611787083     
   37907753.333333336        1.9490084224615176     
   37921080.000000000        1.9484908212012277     
   37934406.666666664        1.9479733573613431     
   37947733.333333336        1.9474560309053790     
   37961060.000000000        1.9469388417968618     
   37974386.666666664        1.9464217899993270     
   37987713.333333336        1.9459048754763173     
   38001040.000000000        1.9453880981913889     
   38014366.666666664        1.9448714581081044     
   38027693.333333336        1.9443549551900388     
   38041020.000000000        1.9438385894007741     
   38054346.666666664        1.9433223607039047     
   38067673.333333336        1.9428062690630317     
   38081000.000000000        1.9422903144417694     
   38094326.666666664        1.9417744968037383     
   38107653.333333336        1.9412588161125699     
   38120980.000000000        1.9407432723319074     
   38134306.666666664        1.9402278654254004     
   38147633.333333336        1.9397125953567091     
   38160960.000000000        1.9391974620895045     
   38174286.666666664        1.9386824655874668     
   38187613.333333336        1.9381676058142847     
   38200940.000000000        1.9376528827336581     
   38214266.666666664        1.9371382963092956     
   38227593.333333336        1.9366238465049161     
   38240920.000000000        1.9361095332842468     
   38254246.666666664        1.9355953566110267     
   38267573.333333336        1.9350813164490011     
   38280900.000000000        1.9345674127619292     
   38294226.666666664        1.9340536455135768     
   38307553.333333336        1.9335400146677202     
   38320880.000000000        1.9330265201881449     
   38334206.666666664        1.9325131620386469     
   38347533.333333336        1.9319999401830310     
   38360860.000000000        1.9314868545851116     
   38374186.666666664        1.9309739052087134     
   38387513.333333336        1.9304610920176701     
   38400840.000000000        1.9299484149758257     
   38414166.666666664        1.9294358740470328     
   38427493.333333336        1.9289234691951540     
   38440820.000000000        1.9284112003840619     
   38454146.666666664        1.9278990675776384     
   38467473.333333336        1.9273870707397749     
   38480800.000000000        1.9268752098343727     
   38494126.666666664        1.9263634848253419     
   38507453.333333336        1.9258518956766029     
   38520780.000000000        1.9253404423520859     
   38534106.666666664        1.9248291248157301     
   38547433.333333336        1.9243179430314841     
   38560760.000000000        1.9238068969633069     
   38574086.666666664        1.9232959865751669     
   38587413.333333336        1.9227852118310402     
   38600740.000000000        1.9222745726949164     
   38614066.666666664        1.9217640691307900     
   38627393.333333336        1.9212537011026682     
   38640720.000000000        1.9207434685745675     
   38654046.666666664        1.9202333715105129     
   38667373.333333336        1.9197234098745399     
   38680700.000000000        1.9192135836306918     
   38694026.666666664        1.9187038927430244     
   38707353.333333336        1.9181943371755990     
   38720680.000000000        1.9176849168924912     
   38734006.666666664        1.9171756318577826     
   38747333.333333336        1.9166664820355657     
   38760660.000000000        1.9161574673899422     
   38773986.666666664        1.9156485878850233     
   38787313.333333336        1.9151398434849298     
   38800640.000000000        1.9146312341537930     
   38813966.666666664        1.9141227598557518     
   38827293.333333336        1.9136144205549555     
   38840620.000000000        1.9131062162155636     
   38853946.666666664        1.9125981468017446     
   38867273.333333336        1.9120902122776757     
   38880600.000000000        1.9115824126075458     
   38893926.666666664        1.9110747477555510     
   38907253.333333336        1.9105672176858974     
   38920580.000000000        1.9100598223628014     
   38933906.666666664        1.9095525617504887     
   38947233.333333336        1.9090454358131939     
   38960560.000000000        1.9085384445151625     
   38973886.666666664        1.9080315878206473     
   38987213.333333336        1.9075248656939119     
   39000540.000000000        1.9070182780992295     
   39013866.666666664        1.9065118250008832     
   39027193.333333336        1.9060055063631638     
   39040520.000000000        1.9054993221503740     
   39053846.666666664        1.9049932723268230     
   39067173.333333336        1.9044873568568323     
   39080500.000000000        1.9039815757047320     
   39093826.666666664        1.9034759288348613     
   39107153.333333336        1.9029704162115673     
   39120480.000000000        1.9024650377992105     
   39133806.666666664        1.9019597935621582     
   39147133.333333336        1.9014546834647859     
   39160460.000000000        1.9009497074714818     
   39173786.666666664        1.9004448655466422     
   39187113.333333336        1.8999401576546706     
   39200440.000000000        1.8994355837599843     
   39213766.666666664        1.8989311438270065     
   39227093.333333336        1.8984268378201716     
   39240420.000000000        1.8979226657039225     
   39253746.666666664        1.8974186274427123     
   39267073.333333336        1.8969147230010019     
   39280400.000000000        1.8964109523432655     
   39293726.666666664        1.8959073154339825     
   39307053.333333336        1.8954038122376429     
   39320380.000000000        1.8949004427187477     
   39333706.666666664        1.8943972068418060     
   39347033.333333336        1.8938941045713362     
   39360360.000000000        1.8933911358718669     
   39373686.666666664        1.8928883007079351     
   39387013.333333336        1.8923855990440890     
   39400340.000000000        1.8918830308448837     
   39413666.666666664        1.8913805960748855     
   39426993.333333336        1.8908782946986693     
   39440320.000000000        1.8903761266808212     
   39453646.666666664        1.8898740919859345     
   39466973.333333336        1.8893721905786114     
   39480300.000000000        1.8888704224234665     
   39493626.666666664        1.8883687874851209     
   39506953.333333336        1.8878672857282066     
   39520280.000000000        1.8873659171173651     
   39533606.666666664        1.8868646816172461     
   39546933.333333336        1.8863635791925097     
   39560260.000000000        1.8858626098078253     
   39573586.666666664        1.8853617734278709     
   39586913.333333336        1.8848610700173354     
   39600240.000000000        1.8843604995409147     
   39613566.666666664        1.8838600619633175     
   39626893.333333336        1.8833597572492582     
   39640220.000000000        1.8828595853634620     
   39653546.666666664        1.8823595462706657     
   39666873.333333336        1.8818596399356111     
   39680200.000000000        1.8813598663230533     
   39693526.666666664        1.8808602253977549     
   39706853.333333336        1.8803607171244878     
   39720180.000000000        1.8798613414680332     
   39733506.666666664        1.8793620983931827     
   39746833.333333336        1.8788629878647367     
   39760160.000000000        1.8783640098475045     
   39773486.666666664        1.8778651643063049     
   39786813.333333336        1.8773664512059665     
   39800140.000000000        1.8768678705113273     
   39813466.666666664        1.8763694221872336     
   39826793.333333336        1.8758711061985418     
   39840120.000000000        1.8753729225101177     
   39853446.666666664        1.8748748710868366     
   39866773.333333336        1.8743769518935818     
   39880100.000000000        1.8738791648952486     
   39893426.666666664        1.8733815100567390     
   39906753.333333336        1.8728839873429644     
   39920080.000000000        1.8723865967188476     
   39933406.666666664        1.8718893381493196     
   39946733.333333336        1.8713922115993196     
   39960060.000000000        1.8708952170337974     
   39973386.666666664        1.8703983544177121     
   39986713.333333336        1.8699016237160315     
   40000040.000000000        1.8694050248937344     
   40013366.666666664        1.8689085579158060     
   40026693.333333336        1.8684122227472424     
   40040020.000000000        1.8679160193530489     
   40053346.666666664        1.8674199476982416     
   40066673.333333336        1.8669240077478415     
   40080000.000000000        1.8664281994668852     
   40093326.666666664        1.8659325228204124     
   40106653.333333336        1.8654369777734763     
   40119980.000000000        1.8649415642911373     
   40133306.666666664        1.8644462823384662     
   40146633.333333336        1.8639511318805422     
   40159960.000000000        1.8634561128824541     
   40173286.666666664        1.8629612253092998     
   40186613.333333336        1.8624664691261874     
   40199940.000000000        1.8619718442982327     
   40213266.666666664        1.8614773507905626     
   40226593.333333336        1.8609829885683113     
   40239920.000000000        1.8604887575966236     
   40253246.666666664        1.8599946578406530     
   40266573.333333336        1.8595006892655630     
   40279900.000000000        1.8590068518365250     
   40293226.666666664        1.8585131455187209     
   40306553.333333336        1.8580195702773410     
   40319880.000000000        1.8575261260775857     
   40333206.666666664        1.8570328128846636     
   40346533.333333336        1.8565396306637940     
   40359860.000000000        1.8560465793802035     
   40373186.666666664        1.8555536589991291     
   40386513.333333336        1.8550608694858164     
   40399840.000000000        1.8545682108055230     
   40413166.666666664        1.8540756829235099     
   40426493.333333336        1.8535832858050534     
   40439820.000000000        1.8530910194154364     
   40453146.666666664        1.8525988837199507     
   40466473.333333336        1.8521068786838961     
   40479800.000000000        1.8516150042725850     
   40493126.666666664        1.8511232604513375     
   40506453.333333336        1.8506316471854813     
   40519780.000000000        1.8501401644403561     
   40533106.666666664        1.8496488121813075     
   40546433.333333336        1.8491575903736936     
   40559760.000000000        1.8486664989828798     
   40573086.666666664        1.8481755379742408     
   40586413.333333336        1.8476847073131610     
   40599740.000000000        1.8471940069650343     
   40613066.666666664        1.8467034368952631     
   40626393.333333336        1.8462129970692582     
   40639720.000000000        1.8457226874524419     
   40653046.666666664        1.8452325080102439     
   40666373.333333336        1.8447424587081032     
   40679700.000000000        1.8442525395114684     
   40693026.666666664        1.8437627503857976     
   40706353.333333336        1.8432730912965574     
   40719680.000000000        1.8427835622092243     
   40733006.666666664        1.8422941630892813     
   40746333.333333336        1.8418048939022260     
   40759660.000000000        1.8413157546135599     
   40772986.666666664        1.8408267451887956     
   40786313.333333336        1.8403378655934552     
   40799640.000000000        1.8398491157930703     
   40812966.666666664        1.8393604957531813     
   40826293.333333336        1.8388720054393353     
   40839620.000000000        1.8383836448170927     
   40852946.666666664        1.8378954138520207     
   40866273.333333336        1.8374073125096957     
   40879600.000000000        1.8369193407557043     
   40892926.666666664        1.8364314985556403     
   40906253.333333336        1.8359437858751080     
   40919580.000000000        1.8354562026797216     
   40932906.666666664        1.8349687489351023     
   40946233.333333336        1.8344814246068823     
   40959560.000000000        1.8339942296607032     
   40972886.666666664        1.8335071640622129     
   40986213.333333336        1.8330202277770706     
   40999540.000000000        1.8325334207709454     
   41012866.666666664        1.8320467430095133     
   41026193.333333336        1.8315601944584614     
   41039520.000000000        1.8310737750834842     
   41052846.666666664        1.8305874848502872     
   41066173.333333336        1.8301013237245825     
   41079500.000000000        1.8296152916720934     
   41092826.666666664        1.8291293886585525     
   41106153.333333336        1.8286436146496992     
   41119480.000000000        1.8281579696112842     
   41132806.666666664        1.8276724535090667     
   41146133.333333336        1.8271870663088143     
   41159460.000000000        1.8267018079763047     
   41172786.666666664        1.8262166784773233     
   41186113.333333336        1.8257316777776667     
   41199440.000000000        1.8252468058431388     
   41212766.666666664        1.8247620626395538     
   41226093.333333336        1.8242774481327324     
   41239420.000000000        1.8237929622885085     
   41252746.666666664        1.8233086050727207     
   41266073.333333336        1.8228243764512209     
   41279400.000000000        1.8223402763898675     
   41292726.666666664        1.8218563048545278     
   41306053.333333336        1.8213724618110785     
   41319380.000000000        1.8208887472254065     
   41332706.666666664        1.8204051610634067     
   41346033.333333336        1.8199217032909831     
   41359360.000000000        1.8194383738740503     
   41372686.666666664        1.8189551727785280     
   41386013.333333336        1.8184720999703499     
   41399340.000000000        1.8179891554154550     
   41412666.666666664        1.8175063390797934     
   41425993.333333336        1.8170236509293236     
   41439320.000000000        1.8165410909300126     
   41452646.666666664        1.8160586590478369     
   41465973.333333336        1.8155763552487825     
   41479300.000000000        1.8150941794988449     
   41492626.666666664        1.8146121317640258     
   41505953.333333336        1.8141302120103391     
   41519280.000000000        1.8136484202038059     
   41532606.666666664        1.8131667563104572     
   41545933.333333336        1.8126852202963331     
   41559260.000000000        1.8122038121274819     
   41572586.666666664        1.8117225317699612     
   41585913.333333336        1.8112413791898381     
   41599240.000000000        1.8107603543531881     
   41612566.666666664        1.8102794572260963     
   41625893.333333336        1.8097986877746559     
   41639220.000000000        1.8093180459649700     
   41652546.666666664        1.8088375317631513     
   41665873.333333336        1.8083571451353193     
   41679200.000000000        1.8078768860476040     
   41692526.666666664        1.8073967544661451     
   41705853.333333336        1.8069167503570887     
   41719180.000000000        1.8064368736865934     
   41732506.666666664        1.8059571244208239     
   41745833.333333336        1.8054775025259544     
   41759160.000000000        1.8049980079681707     
   41772486.666666664        1.8045186407136626     
   41785813.333333336        1.8040394007286336     
   41799140.000000000        1.8035602879792942     
   41812466.666666664        1.8030813024318642     
   41825793.333333336        1.8026024440525708     
   41839120.000000000        1.8021237128076533     
   41852446.666666664        1.8016451086633569     
   41865773.333333336        1.8011666315859369     
   41879100.000000000        1.8006882815416589     
   41892426.666666664        1.8002100584967955     
   41905753.333333336        1.7997319624176291     
   41919080.000000000        1.7992539932704514     
   41932406.666666664        1.7987761510215621     
   41945733.333333336        1.7982984356372698     
   41959060.000000000        1.7978208470838946     
   41972386.666666664        1.7973433853277618     
   41985713.333333336        1.7968660503352076     
   41999040.000000000        1.7963888420725780     
   42012366.666666664        1.7959117605062260     
   42025693.333333336        1.7954348056025140     
   42039020.000000000        1.7949579773278146     
   42052346.666666664        1.7944812756485080     
   42065673.333333336        1.7940047005309843     
   42079000.000000000        1.7935282519416413     
   42092326.666666664        1.7930519298468868     
   42105653.333333336        1.7925757342131368     
   42118980.000000000        1.7920996650068182     
   42132306.666666664        1.7916237221943629     
   42145633.333333336        1.7911479057422153     
   42158960.000000000        1.7906722156168271     
   42172286.666666664        1.7901966517846588     
   42185613.333333336        1.7897212142121808     
   42198940.000000000        1.7892459028658720     
   42212266.666666664        1.7887707177122203     
   42225593.333333336        1.7882956587177199     
   42238920.000000000        1.7878207258488785     
   42252246.666666664        1.7873459190722103     
   42265573.333333336        1.7868712383542373     
   42278900.000000000        1.7863966836614935     
   42292226.666666664        1.7859222549605174     
   42305553.333333336        1.7854479522178606     
   42318880.000000000        1.7849737754000807     
   42332206.666666664        1.7844997244737473     
   42345533.333333336        1.7840257994054347     
   42358860.000000000        1.7835520001617287     
   42372186.666666664        1.7830783267092245     
   42385513.333333336        1.7826047790145239     
   42398840.000000000        1.7821313570442396     
   42412166.666666664        1.7816580607649934     
   42425493.333333336        1.7811848901434129     
   42438820.000000000        1.7807118451461379     
   42452146.666666664        1.7802389257398166     
   42465473.333333336        1.7797661318911031     
   42478800.000000000        1.7792934635666646     
   42492126.666666664        1.7788209207331740     
   42505453.333333336        1.7783485033573143     
   42518780.000000000        1.7778762114057767     
   42532106.666666664        1.7774040448452622     
   42545433.333333336        1.7769320036424805     
   42558760.000000000        1.7764600877641497     
   42572086.666666664        1.7759882971769962     
   42585413.333333336        1.7755166318477555     
   42598740.000000000        1.7750450917431735     
   42612066.666666664        1.7745736768300036     
   42625393.333333336        1.7741023870750068     
   42638720.000000000        1.7736312224449560     
   42652046.666666664        1.7731601829066304     
   42665373.333333336        1.7726892684268181     
   42678700.000000000        1.7722184789723177     
   42692026.666666664        1.7717478145099355     
   42705353.333333336        1.7712772750064860     
   42718680.000000000        1.7708068604287945     
   42732006.666666664        1.7703365707436933     
   42745333.333333336        1.7698664059180238     
   42758660.000000000        1.7693963659186358     
   42771986.666666664        1.7689264507123912     
   42785313.333333336        1.7684566602661549     
   42798640.000000000        1.7679869945468061     
   42811966.666666664        1.7675174535212290     
   42825293.333333336        1.7670480371563184     
   42838620.000000000        1.7665787454189783     
   42851946.666666664        1.7661095782761198     
   42865273.333333336        1.7656405356946647     
   42878600.000000000        1.7651716176415413     
   42891926.666666664        1.7647028240836897     
   42905253.333333336        1.7642341549880551     
   42918580.000000000        1.7637656103215951     
   42931906.666666664        1.7632971900512735     
   42945233.333333336        1.7628288941440637     
   42958560.000000000        1.7623607225669489     
   42971886.666666664        1.7618926752869193     
   42985213.333333336        1.7614247522709745     
   42998540.000000000        1.7609569534861238     
   43011866.666666664        1.7604892788993840     
   43025193.333333336        1.7600217284777813     
   43038520.000000000        1.7595543021883504     
   43051846.666666664        1.7590869999981349     
   43065173.333333336        1.7586198218741871     
   43078500.000000000        1.7581527677835687     
   43091826.666666664        1.7576858376933484     
   43105153.333333336        1.7572190315706044     
   43118480.000000000        1.7567523493824262     
   43131806.666666664        1.7562857910959084     
   43145133.333333336        1.7558193566781555     
   43158460.000000000        1.7553530460962810     
   43171786.666666664        1.7548868593174078     
   43185113.333333336        1.7544207963086664     
   43198440.000000000        1.7539548570371970     
   43211766.666666664        1.7534890414701469     
   43225093.333333336        1.7530233495746741     
   43238420.000000000        1.7525577813179452     
   43251746.666666664        1.7520923366671326     
   43265073.333333336        1.7516270155894214     
   43278400.000000000        1.7511618180520030     
   43291726.666666664        1.7506967440220780     
   43305053.333333336        1.7502317934668559     
   43318380.000000000        1.7497669663535556     
   43331706.666666664        1.7493022626494024     
   43345033.333333336        1.7488376823216325     
   43358360.000000000        1.7483732253374911     
   43371686.666666664        1.7479088916642291     
   43385013.333333336        1.7474446812691100     
   43398340.000000000        1.7469805941194028     
   43411666.666666664        1.7465166301823878     
   43424993.333333336        1.7460527894253510     
   43438320.000000000        1.7455890718155909     
   43451646.666666664        1.7451254773204106     
   43464973.333333336        1.7446620059071245     
   43478300.000000000        1.7441986575430550     
   43491626.666666664        1.7437354321955334     
   43504953.333333336        1.7432723298318997     
   43518280.000000000        1.7428093504195015     
   43531606.666666664        1.7423464939256967     
   43544933.333333336        1.7418837603178499     
   43558260.000000000        1.7414211495633369     
   43571586.666666664        1.7409586616295405     
   43584913.333333336        1.7404962964838517     
   43598240.000000000        1.7400340540936716     
   43611566.666666664        1.7395719344264091     
   43624893.333333336        1.7391099374494807     
   43638220.000000000        1.7386480631303149     
   43651546.666666664        1.7381863114363456     
   43664873.333333336        1.7377246823350163     
   43678200.000000000        1.7372631757937802     
   43691526.666666664        1.7368017917800973     
   43704853.333333336        1.7363405302614370     
   43718180.000000000        1.7358793912052783     
   43731506.666666664        1.7354183745791081     
   43744833.333333336        1.7349574803504209     
   43758160.000000000        1.7344967084867218     
   43771486.666666664        1.7340360589555235     
   43784813.333333336        1.7335755317243466     
   43798140.000000000        1.7331151267607214     
   43811466.666666664        1.7326548440321874     
   43824793.333333336        1.7321946835062907     
   43838120.000000000        1.7317346451505866     
   43851446.666666664        1.7312747289326420     
   43864773.333333336        1.7308149348200275     
   43878100.000000000        1.7303552627803260     
   43891426.666666664        1.7298957127811276     
   43904753.333333336        1.7294362847900311     
   43918080.000000000        1.7289769787746434     
   43931406.666666664        1.7285177947025825     
   43944733.333333336        1.7280587325414702     
   43958060.000000000        1.7275997922589430     
   43971386.666666664        1.7271409738226400     
   43984713.333333336        1.7266822772002131     
   43998040.000000000        1.7262237023593214     
   44011366.666666664        1.7257652492676316     
   44024693.333333336        1.7253069178928206     
   44038020.000000000        1.7248487082025736     
   44051346.666666664        1.7243906201645833     
   44064673.333333336        1.7239326537465518     
   44078000.000000000        1.7234748089161902     
   44091326.666666664        1.7230170856412170     
   44104653.333333336        1.7225594838893592     
   44117980.000000000        1.7221020036283547     
   44131306.666666664        1.7216446448259479     
   44144633.333333336        1.7211874074498916     
   44157960.000000000        1.7207302914679472     
   44171286.666666664        1.7202732968478867     
   44184613.333333336        1.7198164235574884     
   44197940.000000000        1.7193596715645398     
   44211266.666666664        1.7189030408368371     
   44224593.333333336        1.7184465313421851     
   44237920.000000000        1.7179901430483975     
   44251246.666666664        1.7175338759232950     
   44264573.333333336        1.7170777299347084     
   44277900.000000000        1.7166217050504784     
   44291226.666666664        1.7161658012384495     
   44304553.333333336        1.7157100184664789     
   44317880.000000000        1.7152543567024321     
   44331206.666666664        1.7147988159141812     
   44344533.333333336        1.7143433960696068     
   44357860.000000000        1.7138880971366011     
   44371186.666666664        1.7134329190830615     
   44384513.333333336        1.7129778618768945     
   44397840.000000000        1.7125229254860175     
   44411166.666666664        1.7120681098783539     
   44424493.333333336        1.7116134150218352     
   44437820.000000000        1.7111588408844045     
   44451146.666666664        1.7107043874340104     
   44464473.333333336        1.7102500546386106     
   44477800.000000000        1.7097958424661730     
   44491126.666666664        1.7093417508846729     
   44504453.333333336        1.7088877798620932     
   44517780.000000000        1.7084339293664268     
   44531106.666666664        1.7079801993656745     
   44544433.333333336        1.7075265898278444     
   44557760.000000000        1.7070731007209554     
   44571086.666666664        1.7066197320130332     
   44584413.333333336        1.7061664836721129     
   44597740.000000000        1.7057133556662374     
   44611066.666666664        1.7052603479634583     
   44624393.333333336        1.7048074605318357     
   44637720.000000000        1.7043546933394387     
   44651046.666666664        1.7039020463543451     
   44664373.333333336        1.7034495195446377     
   44677700.000000000        1.7029971128784134     
   44691026.666666664        1.7025448263237739     
   44704353.333333336        1.7020926598488300     
   44717680.000000000        1.7016406134217006     
   44731006.666666664        1.7011886870105153     
   44744333.333333336        1.7007368805834089     
   44757660.000000000        1.7002851941085271     
   44770986.666666664        1.6998336275540225     
   44784313.333333336        1.6993821808880576     
   44797640.000000000        1.6989308540788026     
   44810966.666666664        1.6984796470944357     
   44824293.333333336        1.6980285599031439     
   44837620.000000000        1.6975775924731238     
   44850946.666666664        1.6971267447725786     
   44864273.333333336        1.6966760167697208     
   44877600.000000000        1.6962254084327713     
   44890926.666666664        1.6957749197299590     
   44904253.333333336        1.6953245506295234     
   44917580.000000000        1.6948743010997087     
   44930906.666666664        1.6944241711087697     
   44944233.333333336        1.6939741606249712     
   44957560.000000000        1.6935242696165833     
   44970886.666666664        1.6930744980518859     
   44984213.333333336        1.6926248458991680     
   44997540.000000000        1.6921753131267254     
   45010866.666666664        1.6917258997028641     
   45024193.333333336        1.6912766055958972     
   45037520.000000000        1.6908274307741471     
   45050846.666666664        1.6903783752059447     
   45064173.333333336        1.6899294388596269     
   45077500.000000000        1.6894806217035425     
   45090826.666666664        1.6890319237060472     
   45104153.333333336        1.6885833448355041     
   45117480.000000000        1.6881348850602862     
   45130806.666666664        1.6876865443487739     
   45144133.333333336        1.6872383226693568     
   45157460.000000000        1.6867902199904328     
   45170786.666666664        1.6863422362804079     
   45184113.333333336        1.6858943715076951     
   45197440.000000000        1.6854466256407188     
   45210766.666666664        1.6849989986479097     
   45224093.333333336        1.6845514904977068     
   45237420.000000000        1.6841041011585580     
   45250746.666666664        1.6836568305989208     
   45264073.333333336        1.6832096787872590     
   45277400.000000000        1.6827626456920448     
   45290726.666666664        1.6823157312817618     
   45304053.333333336        1.6818689355248970     
   45317380.000000000        1.6814222583899507     
   45330706.666666664        1.6809756998454297     
   45344033.333333336        1.6805292598598462     
   45357360.000000000        1.6800829384017264     
   45370686.666666664        1.6796367354396000     
   45384013.333333336        1.6791906509420076     
   45397340.000000000        1.6787446848774967     
   45410666.666666664        1.6782988372146257     
   45423993.333333336        1.6778531079219583     
   45437320.000000000        1.6774074969680681     
   45450646.666666664        1.6769620043215363     
   45463973.333333336        1.6765166299509540     
   45477300.000000000        1.6760713738249189     
   45490626.666666664        1.6756262359120375     
   45503953.333333336        1.6751812161809256     
   45517280.000000000        1.6747363146002048     
   45530606.666666664        1.6742915311385094     
   45543933.333333336        1.6738468657644774     
   45557260.000000000        1.6734023184467577     
   45570586.666666664        1.6729578891540069     
   45583913.333333336        1.6725135778548905     
   45597240.000000000        1.6720693845180818     
   45610566.666666664        1.6716253091122615     
   45623893.333333336        1.6711813516061200     
   45637220.000000000        1.6707375119683565     
   45650546.666666664        1.6702937901676767     
   45663873.333333336        1.6698501861727948     
   45677200.000000000        1.6694066999524351     
   45690526.666666664        1.6689633314753292     
   45703853.333333336        1.6685200807102156     
   45717180.000000000        1.6680769476258439     
   45730506.666666664        1.6676339321909699     
   45743833.333333336        1.6671910343743570     
   45757160.000000000        1.6667482541447805     
   45770486.666666664        1.6663055914710194     
   45783813.333333336        1.6658630463218651     
   45797140.000000000        1.6654206186661149     
   45810466.666666664        1.6649783084725747     
   45823793.333333336        1.6645361157100578     
   45837120.000000000        1.6640940403473885     
   45850446.666666664        1.6636520823533978     
   45863773.333333336        1.6632102416969234     
   45877100.000000000        1.6627685183468148     
   45890426.666666664        1.6623269122719266     
   45903753.333333336        1.6618854234411224     
   45917080.000000000        1.6614440518232758     
   45930406.666666664        1.6610027973872670     
   45943733.333333336        1.6605616601019835     
   45957060.000000000        1.6601206399363237     
   45970386.666666664        1.6596797368591925     
   45983713.333333336        1.6592389508395049     
   45997040.000000000        1.6587982818461799     
   46010366.666666664        1.6583577298481502     
   46023693.333333336        1.6579172948143535     
   46037020.000000000        1.6574769767137354     
   46050346.666666664        1.6570367755152526     
   46063673.333333336        1.6565966911878662     
   46077000.000000000        1.6561567237005486     
   46090326.666666664        1.6557168730222795     
   46103653.333333336        1.6552771391220469     
   46116980.000000000        1.6548375219688454     
   46130306.666666664        1.6543980215316805     
   46143633.333333336        1.6539586377795648     
   46156960.000000000        1.6535193706815188     
   46170286.666666664        1.6530802202065713     
   46183613.333333336        1.6526411863237596     
   46196940.000000000        1.6522022690021290     
   46210266.666666664        1.6517634682107334     
   46223593.333333336        1.6513247839186340     
   46236920.000000000        1.6508862160949016     
   46250246.666666664        1.6504477647086144     
   46263573.333333336        1.6500094297288577     
   46276900.000000000        1.6495712111247280     
   46290226.666666664        1.6491331088653265     
   46303553.333333336        1.6486951229197657     
   46316880.000000000        1.6482572532571640     
   46330206.666666664        1.6478194998466495     
   46343533.333333336        1.6473818626573575     
   46356860.000000000        1.6469443416584308     
   46370186.666666664        1.6465069368190244     
   46383513.333333336        1.6460696481082955     
   46396840.000000000        1.6456324754954139     
   46410166.666666664        1.6451954189495563     
   46423493.333333336        1.6447584784399072     
   46436820.000000000        1.6443216539356598     
   46450146.666666664        1.6438849454060152     
   46463473.333333336        1.6434483528201829     
   46476800.000000000        1.6430118761473802     
   46490126.666666664        1.6425755153568331     
   46503453.333333336        1.6421392704177751     
   46516780.000000000        1.6417031412994483     
   46530106.666666664        1.6412671279711031     
   46543433.333333336        1.6408312304019981     
   46556760.000000000        1.6403954485613990     
   46570086.666666664        1.6399597824185808     
   46583413.333333336        1.6395242319428274     
   46596740.000000000        1.6390887971034285     
   46610066.666666664        1.6386534778696837     
   46623393.333333336        1.6382182742109004     
   46636720.000000000        1.6377831860963938     
   46650046.666666664        1.6373482134954880     
   46663373.333333336        1.6369133563775145     
   46676700.000000000        1.6364786147118131     
   46690026.666666664        1.6360439884677311     
   46703353.333333336        1.6356094776146262     
   46716680.000000000        1.6351750821218614     
   46730006.666666664        1.6347408019588108     
   46743333.333333336        1.6343066370948522     
   46756660.000000000        1.6338725874993771     
   46769986.666666664        1.6334386531417813     
   46783313.333333336        1.6330048339914685     
   46796640.000000000        1.6325711300178538     
   46809966.666666664        1.6321375411903576     
   46823293.333333336        1.6317040674784078     
   46836620.000000000        1.6312707088514447     
   46849946.666666664        1.6308374652789122     
   46863273.333333336        1.6304043367302632     
   46876600.000000000        1.6299713231749602     
   46889926.666666664        1.6295384245824733     
   46903253.333333336        1.6291056409222804     
   46916580.000000000        1.6286729721638680     
   46929906.666666664        1.6282404182767296     
   46943233.333333336        1.6278079792303666     
   46956560.000000000        1.6273756549942913     
   46969886.666666664        1.6269434455380223     
   46983213.333333336        1.6265113508310838     
   46996540.000000000        1.6260793708430128     
   47009866.666666664        1.6256475055433508     
   47023193.333333336        1.6252157549016486     
   47036520.000000000        1.6247841188874659     
   47049846.666666664        1.6243525974703688     
   47063173.333333336        1.6239211906199336     
   47076500.000000000        1.6234898983057418     
   47089826.666666664        1.6230587204973861     
   47103153.333333336        1.6226276571644644     
   47116480.000000000        1.6221967082765858     
   47129806.666666664        1.6217658738033649     
   47143133.333333336        1.6213351537144247     
   47156460.000000000        1.6209045479793971     
   47169786.666666664        1.6204740565679223     
   47183113.333333336        1.6200436794496473     
   47196440.000000000        1.6196134165942280     
   47209766.666666664        1.6191832679713289     
   47223093.333333336        1.6187532335506203     
   47236420.000000000        1.6183233133017842     
   47249746.666666664        1.6178935071945078     
   47263073.333333336        1.6174638151984855     
   47276400.000000000        1.6170342372834234     
   47289726.666666664        1.6166047734190332     
   47303053.333333336        1.6161754235750336     
   47316380.000000000        1.6157461877211547     
   47329706.666666664        1.6153170658271321     
   47343033.333333336        1.6148880578627094     
   47356360.000000000        1.6144591637976395     
   47369686.666666664        1.6140303836016832     
   47383013.333333336        1.6136017172446078     
   47396340.000000000        1.6131731646961902     
   47409666.666666664        1.6127447259262151     
   47422993.333333336        1.6123164009044741     
   47436320.000000000        1.6118881896007684     
   47449646.666666664        1.6114600919849060     
   47462973.333333336        1.6110321080267036     
   47476300.000000000        1.6106042376959857     
   47489626.666666664        1.6101764809625847     
   47502953.333333336        1.6097488377963407     
   47516280.000000000        1.6093213081671034     
   47529606.666666664        1.6088938920447287     
   47542933.333333336        1.6084665893990802     
   47556260.000000000        1.6080394002000320     
   47569586.666666664        1.6076123244174638     
   47582913.333333336        1.6071853620212637     
   47596240.000000000        1.6067585129813287     
   47609566.666666664        1.6063317772675638     
   47622893.333333336        1.6059051548498811     
   47636220.000000000        1.6054786456982006     
   47649546.666666664        1.6050522497824518     
   47662873.333333336        1.6046259670725698     
   47676200.000000000        1.6041997975385003     
   47689526.666666664        1.6037737411501953     
   47702853.333333336        1.6033477978776149     
   47716180.000000000        1.6029219676907274     
   47729506.666666664        1.6024962505595097     
   47742833.333333336        1.6020706464539460     
   47756160.000000000        1.6016451553440281     
   47769486.666666664        1.6012197771997565     
   47782813.333333336        1.6007945119911393     
   47796140.000000000        1.6003693596881940     
   47809466.666666664        1.5999443202609431     
   47822793.333333336        1.5995193936794183     
   47836120.000000000        1.5990945799136611     
   47849446.666666664        1.5986698789337193     
   47862773.333333336        1.5982452907096476     
   47876100.000000000        1.5978208152115123     
   47889426.666666664        1.5973964524093827     
   47902753.333333336        1.5969722022733401     
   47916080.000000000        1.5965480647734716     
   47929406.666666664        1.5961240398798733     
   47942733.333333336        1.5957001275626486     
   47956060.000000000        1.5952763277919093     
   47969386.666666664        1.5948526405377743     
   47982713.333333336        1.5944290657703717     
   47996040.000000000        1.5940056034598371     
   48009366.666666664        1.5935822535763131     
   48022693.333333336        1.5931590160899511     
   48036020.000000000        1.5927358909709100     
   48049346.666666664        1.5923128781893572     
   48062673.333333336        1.5918899777154678     
   48076000.000000000        1.5914671895194248     
   48089326.666666664        1.5910445135714186     
   48102653.333333336        1.5906219498416476     
   48115980.000000000        1.5901994983003196     
   48129306.666666664        1.5897771589176490     
   48142633.333333336        1.5893549316638567     
   48155960.000000000        1.5889328165091752     
   48169286.666666664        1.5885108134238408     
   48182613.333333336        1.5880889223781012     
   48195940.000000000        1.5876671433422098     
   48209266.666666664        1.5872454762864288     
   48222593.333333336        1.5868239211810273     
   48235920.000000000        1.5864024779962844     
   48249246.666666664        1.5859811467024854     
   48262573.333333336        1.5855599272699226     
   48275900.000000000        1.5851388196688989     
   48289226.666666664        1.5847178238697226     
   48302553.333333336        1.5842969398427116     
   48315880.000000000        1.5838761675581916     
   48329206.666666664        1.5834555069864940     
   48342533.333333336        1.5830349580979604     
   48355860.000000000        1.5826145208629392     
   48369186.666666664        1.5821941952517877     
   48382513.333333336        1.5817739812348692     
   48395840.000000000        1.5813538787825572     
   48409166.666666664        1.5809338878652310     
   48422493.333333336        1.5805140084532801     
   48435820.000000000        1.5800942405170979     
   48449146.666666664        1.5796745840270909     
   48462473.333333336        1.5792550389536684     
   48475800.000000000        1.5788356052672514     
   48489126.666666664        1.5784162829382669     
   48502453.333333336        1.5779970719371494     
   48515780.000000000        1.5775779722343433     
   48529106.666666664        1.5771589838002980     
   48542433.333333336        1.5767401066054731     
   48555760.000000000        1.5763213406203349     
   48569086.666666664        1.5759026858153586     
   48582413.333333336        1.5754841421610248     
   48595740.000000000        1.5750657096278249     
   48609066.666666664        1.5746473881862566     
   48622393.333333336        1.5742291778068254     
   48635720.000000000        1.5738110784600452     
   48649046.666666664        1.5733930901164372     
   48662373.333333336        1.5729752127465302     
   48675700.000000000        1.5725574463208618     
   48689026.666666664        1.5721397908099772     
   48702353.333333336        1.5717222461844291     
   48715680.000000000        1.5713048124147766     
   48729006.666666664        1.5708874894715901     
   48742333.333333336        1.5704702773254446     
   48755660.000000000        1.5700531759469238     
   48768986.666666664        1.5696361853066203     
   48782313.333333336        1.5692193053751329     
   48795640.000000000        1.5688025361230700     
   48808966.666666664        1.5683858775210455     
   48822293.333333336        1.5679693295396833     
   48835620.000000000        1.5675528921496147     
   48848946.666666664        1.5671365653214768     
   48862273.333333336        1.5667203490259169     
   48875600.000000000        1.5663042432335892     
   48888926.666666664        1.5658882479151548     
   48902253.333333336        1.5654723630412855     
   48915580.000000000        1.5650565885826566     
   48928906.666666664        1.5646409245099548     
   48942233.333333336        1.5642253707938727     
   48955560.000000000        1.5638099274051112     
   48968886.666666664        1.5633945943143790     
   48982213.333333336        1.5629793714923930     
   48995540.000000000        1.5625642589098769     
   49008866.666666664        1.5621492565375630     
   49022193.333333336        1.5617343643461905     
   49035520.000000000        1.5613195823065082     
   49048846.666666664        1.5609049103892698     
   49062173.333333336        1.5604903485652393     
   49075500.000000000        1.5600758968051871     
   49088826.666666664        1.5596615550798927     
   49102153.333333336        1.5592473233601409     
   49115480.000000000        1.5588332016167281     
   49128806.666666664        1.5584191898204542     
   49142133.333333336        1.5580052879421293     
   49155460.000000000        1.5575914959525705     
   49168786.666666664        1.5571778138226040     
   49182113.333333336        1.5567642415230618     
   49195440.000000000        1.5563507790247844     
   49208766.666666664        1.5559374262986210     
   49222093.333333336        1.5555241833154259     
   49235420.000000000        1.5551110500460650     
   49248746.666666664        1.5546980264614092     
   49262073.333333336        1.5542851125323365     
   49275400.000000000        1.5538723082297359     
   49288726.666666664        1.5534596135245009     
   49302053.333333336        1.5530470283875342     
   49315380.000000000        1.5526345527897463     
   49328706.666666664        1.5522221867020547     
   49342033.333333336        1.5518099300953851     
   49355360.000000000        1.5513977829406715     
   49368686.666666664        1.5509857452088545     
   49382013.333333336        1.5505738168708822     
   49395340.000000000        1.5501619978977124     
   49408666.666666664        1.5497502882603089     
   49421993.333333336        1.5493386879296434     
   49435320.000000000        1.5489271968766956     
   49448646.666666664        1.5485158150724525     
   49461973.333333336        1.5481045424879096     
   49475300.000000000        1.5476933790940695     
   49488626.666666664        1.5472823248619434     
   49501953.333333336        1.5468713797625484     
   49515280.000000000        1.5464605437669101     
   49528606.666666664        1.5460498168460628     
   49541933.333333336        1.5456391989710476     
   49555260.000000000        1.5452286901129135     
   49568586.666666664        1.5448182902427172     
   49581913.333333336        1.5444079993315221     
   49595240.000000000        1.5439978173504014     
   49608566.666666664        1.5435877442704333     
   49621893.333333336        1.5431777800627060     
   49635220.000000000        1.5427679246983153     
   49648546.666666664        1.5423581781483626     
   49661873.333333336        1.5419485403839579     
   49675200.000000000        1.5415390113762200     
   49688526.666666664        1.5411295910962755     
   49701853.333333336        1.5407202795152555     
   49715180.000000000        1.5403110766043031     
   49728506.666666664        1.5399019823345661     
   49741833.333333336        1.5394929966772002     
   49755160.000000000        1.5390841196033707     
   49768486.666666664        1.5386753510842481     
   49781813.333333336        1.5382666910910123     
   49795140.000000000        1.5378581395948505     
   49808466.666666664        1.5374496965669566     
   49821793.333333336        1.5370413619785330     
   49835120.000000000        1.5366331358007905     
   49848446.666666664        1.5362250180049448     
   49861773.333333336        1.5358170085622231     
   49875100.000000000        1.5354091074438572     
   49888426.666666664        1.5350013146210877     
   49901753.333333336        1.5345936300651619     
   49915080.000000000        1.5341860537473364     
   49928406.666666664        1.5337785856388755     
   49941733.333333336        1.5333712257110479     
   49955060.000000000        1.5329639739351342     
   49968386.666666664        1.5325568302824200     
   49981713.333333336        1.5321497947241982     
   49995040.000000000        1.5317428672317712     
   50008366.666666664        1.5313360477764486     
   50021693.333333336        1.5309293363295460     
   50035020.000000000        1.5305227328623885     
   50048346.666666664        1.5301162373463080     
   50061673.333333336        1.5297098497526431     
   50075000.000000000        1.5293035700527426     
   50088326.666666664        1.5288973982179599     
   50101653.333333336        1.5284913342196578     
   50114980.000000000        1.5280853780292063     
   50128306.666666664        1.5276795296179839     
   50141633.333333336        1.5272737889573740     
   50154960.000000000        1.5268681560187707     
   50168286.666666664        1.5264626307735742     
   50181613.333333336        1.5260572131931915     
   50194940.000000000        1.5256519032490394     
   50208266.666666664        1.5252467009125406     
   50221593.333333336        1.5248416061551255     
   50234920.000000000        1.5244366189482335     
   50248246.666666664        1.5240317392633089     
   50261573.333333336        1.5236269670718068     
   50274900.000000000        1.5232223023451870     
   50288226.666666664        1.5228177450549181     
   50301553.333333336        1.5224132951724771     
   50314880.000000000        1.5220089526693479     
   50328206.666666664        1.5216047175170215     
   50341533.333333336        1.5212005896869965     
   50354860.000000000        1.5207965691507792     
   50368186.666666664        1.5203926558798850     
   50381513.333333336        1.5199888498458343     
   50394840.000000000        1.5195851510201566     
   50408166.666666664        1.5191815593743891     
   50421493.333333336        1.5187780748800752     
   50434820.000000000        1.5183746975087673     
   50448146.666666664        1.5179714272320257     
   50461473.333333336        1.5175682640214150     
   50474800.000000000        1.5171652078485118     
   50488126.666666664        1.5167622586848977     
   50501453.333333336        1.5163594165021617     
   50514780.000000000        1.5159566812719014     
   50528106.666666664        1.5155540529657212     
   50541433.333333336        1.5151515315552340     
   50554760.000000000        1.5147491170120588     
   50568086.666666664        1.5143468093078234     
   50581413.333333336        1.5139446084141619     
   50594740.000000000        1.5135425143027175     
   50608066.666666664        1.5131405269451395     
   50621393.333333336        1.5127386463130859     
   50634720.000000000        1.5123368723782211     
   50648046.666666664        1.5119352051122172     
   50661373.333333336        1.5115336444867553     
   50674700.000000000        1.5111321904735227     
   50688026.666666664        1.5107308430442135     
   50701353.333333336        1.5103296021705306     
   50714680.000000000        1.5099284678241849     
   50728006.666666664        1.5095274399768930     
   50741333.333333336        1.5091265186003795     
   50754660.000000000        1.5087257036663784     
   50767986.666666664        1.5083249951466282     
   50781313.333333336        1.5079243930128789     
   50794640.000000000        1.5075238972368827     
   50807966.666666664        1.5071235077904037     
   50821293.333333336        1.5067232246452118     
   50834620.000000000        1.5063230477730851     
   50847946.666666664        1.5059229771458085     
   50861273.333333336        1.5055230127351724     
   50874600.000000000        1.5051231545129797     
   50887926.666666664        1.5047234024510374     
   50901253.333333336        1.5043237565211585     
   50914580.000000000        1.5039242166951676     
   50927906.666666664        1.5035247829448943     
   50941233.333333336        1.5031254552421756     
   50954560.000000000        1.5027262335588565     
   50967886.666666664        1.5023271178667901     
   50981213.333333336        1.5019281081378348     
   50994540.000000000        1.5015292043438593     
   51007866.666666664        1.5011304064567379     
   51021193.333333336        1.5007317144483523     
   51034520.000000000        1.5003331282905934     
   51047846.666666664        1.4999346479553581     
   51061173.333333336        1.4995362734145510     
   51074500.000000000        1.4991380046400842     
   51087826.666666664        1.4987398416038771     
   51101153.333333336        1.4983417842778561     
   51114480.000000000        1.4979438326339578     
   51127806.666666664        1.4975459866441225     
   51141133.333333336        1.4971482462802996     
   51154460.000000000        1.4967506115144460     
   51167786.666666664        1.4963530823185267     
   51181113.333333336        1.4959556586645129     
   51194440.000000000        1.4955583405243835     
   51207766.666666664        1.4951611278701264     
   51221093.333333336        1.4947640206737338     
   51234420.000000000        1.4943670189072096     
   51247746.666666664        1.4939701225425599     
   51261073.333333336        1.4935733315518032     
   51274400.000000000        1.4931766459069626     
   51287726.666666664        1.4927800655800691     
   51301053.333333336        1.4923835905431611     
   51314380.000000000        1.4919872207682858     
   51327706.666666664        1.4915909562274954     
   51341033.333333336        1.4911947968928509     
   51354360.000000000        1.4907987427364220     
   51367686.666666664        1.4904027937302835     
   51381013.333333336        1.4900069498465176     
   51394340.000000000        1.4896112110572173     
   51407666.666666664        1.4892155773344777     
   51420993.333333336        1.4888200486504064     
   51434320.000000000        1.4884246249771151     
   51447646.666666664        1.4880293062867245     
   51460973.333333336        1.4876340925513616     
   51474300.000000000        1.4872389837431621     
   51487626.666666664        1.4868439798342679     
   51500953.333333336        1.4864490807968289     
   51514280.000000000        1.4860542866030024     
   51527606.666666664        1.4856595972249531     
   51540933.333333336        1.4852650126348523     
   51554260.000000000        1.4848705328048799     
   51567586.666666664        1.4844761577072227     
   51580913.333333336        1.4840818873140742     
   51594240.000000000        1.4836877215976374     
   51607566.666666664        1.4832936605301195     
   51620893.333333336        1.4828997040837368     
   51634220.000000000        1.4825058522307151     
   51647546.666666664        1.4821121049432826     
   51660873.333333336        1.4817184621936792     
   51674200.000000000        1.4813249239541515     
   51687526.666666664        1.4809314901969504     
   51700853.333333336        1.4805381608943378     
   51714180.000000000        1.4801449360185810     
   51727506.666666664        1.4797518155419562     
   51740833.333333336        1.4793587994367443     
   51754160.000000000        1.4789658876752372     
   51767486.666666664        1.4785730802297306     
   51780813.333333336        1.4781803770725306     
   51794140.000000000        1.4777877781759476     
   51807466.666666664        1.4773952835123019     
   51820793.333333336        1.4770028930539199     
   51834120.000000000        1.4766106067731359     
   51847446.666666664        1.4762184246422916     
   51860773.333333336        1.4758263466337349     
   51874100.000000000        1.4754343727198231     
   51887426.666666664        1.4750425028729179     
   51900753.333333336        1.4746507370653912     
   51914080.000000000        1.4742590752696214     
   51927406.666666664        1.4738675174579932     
   51940733.333333336        1.4734760636028992     
   51954060.000000000        1.4730847136767400     
   51967386.666666664        1.4726934676519234     
   51980713.333333336        1.4723023255008629     
   51994040.000000000        1.4719112871959819     
   52007366.666666664        1.4715203527097085     
   52020693.333333336        1.4711295220144804     
   52034020.000000000        1.4707387950827417     
   52047346.666666664        1.4703481718869429     
   52060673.333333336        1.4699576523995432     
   52074000.000000000        1.4695672365930086     
   52087326.666666664        1.4691769244398121     
   52100653.333333336        1.4687867159124346     
   52113980.000000000        1.4683966109833639     
   52127306.666666664        1.4680066096250950     
   52140633.333333336        1.4676167118101298     
   52153960.000000000        1.4672269175109800     
   52167286.666666664        1.4668372267001610     
   52180613.333333336        1.4664476393501977     
   52193940.000000000        1.4660581554336218     
   52207266.666666664        1.4656687749229722     
   52220593.333333336        1.4652794977907950     
   52233920.000000000        1.4648903240096443     
   52247246.666666664        1.4645012535520809     
   52260573.333333336        1.4641122863906726     
   52273900.000000000        1.4637234224979949     
   52287226.666666664        1.4633346618466305     
   52300553.333333336        1.4629460044091691     
   52313880.000000000        1.4625574501582088     
   52327206.666666664        1.4621689990663527     
   52340533.333333336        1.4617806511062139     
   52353860.000000000        1.4613924062504109     
   52367186.666666664        1.4610042644715708     
   52380513.333333336        1.4606162257423259     
   52393840.000000000        1.4602282900353176     
   52407166.666666664        1.4598404573231951     
   52420493.333333336        1.4594527275786122     
   52433820.000000000        1.4590651007742328     
   52447146.666666664        1.4586775768827254     
   52460473.333333336        1.4582901558767689     
   52473800.000000000        1.4579028377290466     
   52487126.666666664        1.4575156224122503     
   52500453.333333336        1.4571285098990789     
   52513780.000000000        1.4567415001622395     
   52527106.666666664        1.4563545931744444     
   52540433.333333336        1.4559677889084146     
   52553760.000000000        1.4555810873368782     
   52567086.666666664        1.4551944884325707     
   52580413.333333336        1.4548079921682326     
   52593740.000000000        1.4544215985166165     
   52607066.666666664        1.4540353074504768     
   52620393.333333336        1.4536491189425791     
   52633720.000000000        1.4532630329656937     
   52647046.666666664        1.4528770494925998     
   52660373.333333336        1.4524911684960828     
   52673700.000000000        1.4521053899489362     
   52687026.666666664        1.4517197138239604     
   52700353.333333336        1.4513341400939612     
   52713680.000000000        1.4509486687317548     
   52727006.666666664        1.4505632997101632     
   52740333.333333336        1.4501780330020151     
   52753660.000000000        1.4497928685801464     
   52766986.666666664        1.4494078064174007     
   52780313.333333336        1.4490228464866299     
   52793640.000000000        1.4486379887606908     
   52806966.666666664        1.4482532332124491     
   52820293.333333336        1.4478685798147757     
   52833620.000000000        1.4474840285405526     
   52846946.666666664        1.4470995793626651     
   52860273.333333336        1.4467152322540069     
   52873600.000000000        1.4463309871874797     
   52886926.666666664        1.4459468441359926     
   52900253.333333336        1.4455628030724597     
   52913580.000000000        1.4451788639698053     
   52926906.666666664        1.4447950268009573     
   52940233.333333336        1.4444112915388545     
   52953560.000000000        1.4440276581564409     
   52966886.666666664        1.4436441266266664     
   52980213.333333336        1.4432606969224921     
   52993540.000000000        1.4428773690168823     
   53006866.666666664        1.4424941428828106     
   53020193.333333336        1.4421110184932568     
   53033520.000000000        1.4417279958212090     
   53046846.666666664        1.4413450748396608     
   53060173.333333336        1.4409622555216144     
   53073500.000000000        1.4405795378400779     
   53086826.666666664        1.4401969217680692     
   53100153.333333336        1.4398144072786099     
   53113480.000000000        1.4394319943447311     
   53126806.666666664        1.4390496829394699     
   53140133.333333336        1.4386674730358706     
   53153460.000000000        1.4382853646069864     
   53166786.666666664        1.4379033576258751     
   53180113.333333336        1.4375214520656028     
   53193440.000000000        1.4371396478992435     
   53206766.666666664        1.4367579450998782     
   53220093.333333336        1.4363763436405930     
   53233420.000000000        1.4359948434944834     
   53246746.666666664        1.4356134446346507     
   53260073.333333336        1.4352321470342049     
   53273400.000000000        1.4348509506662617     
   53286726.666666664        1.4344698555039448     
   53300053.333333336        1.4340888615203835     
   53313380.000000000        1.4337079686887169     
   53326706.666666664        1.4333271769820888     
   53340033.333333336        1.4329464863736501     
   53353360.000000000        1.4325658968365620     
   53366686.666666664        1.4321854083439889     
   53380013.333333336        1.4318050208691047     
   53393340.000000000        1.4314247343850894     
   53406666.666666664        1.4310445488651307     
   53419993.333333336        1.4306644642824231     
   53433320.000000000        1.4302844806101682     
   53446646.666666664        1.4299045978215754     
   53459973.333333336        1.4295248158898595     
   53473300.000000000        1.4291451347882447     
   53486626.666666664        1.4287655544899600     
   53499953.333333336        1.4283860749682438     
   53513280.000000000        1.4280066961963394     
   53526606.666666664        1.4276274181474993     
   53539933.333333336        1.4272482407949811     
   53553260.000000000        1.4268691641120508     
   53566586.666666664        1.4264901880719816     
   53579913.333333336        1.4261113126480522     
   53593240.000000000        1.4257325378135512     
   53606566.666666664        1.4253538635417711     
   53619893.333333336        1.4249752898060142     
   53633220.000000000        1.4245968165795881     
   53646546.666666664        1.4242184438358079     
   53659873.333333336        1.4238401715479960     
   53673200.000000000        1.4234619996894826     
   53686526.666666664        1.4230839282336041     
   53699853.333333336        1.4227059571537033     
   53713180.000000000        1.4223280864231316     
   53726506.666666664        1.4219503160152469     
   53739833.333333336        1.4215726459034135     
   53753160.000000000        1.4211950760610041     
   53766486.666666664        1.4208176064613964     
   53779813.333333336        1.4204402370779772     
   53793140.000000000        1.4200629678841403     
   53806466.666666664        1.4196857988532852     
   53819793.333333336        1.4193087299588192     
   53833120.000000000        1.4189317611741568     
   53846446.666666664        1.4185548924727194     
   53859773.333333336        1.4181781238279338     
   53873100.000000000        1.4178014552132390     
   53886426.666666664        1.4174248866020740     
   53899753.333333336        1.4170484179678906     
   53913080.000000000        1.4166720492841443     
   53926406.666666664        1.4162957805242999     
   53939733.333333336        1.4159196116618267     
   53953060.000000000        1.4155435426702039     
   53966386.666666664        1.4151675735229150     
   53979713.333333336        1.4147917041934526     
   53993040.000000000        1.4144159346553160     
   54006366.666666664        1.4140402648820101     
   54019693.333333336        1.4136646948470479     
   54033020.000000000        1.4132892245239512     
   54046346.666666664        1.4129138538862451     
   54059673.333333336        1.4125385829074639     
   54073000.000000000        1.4121634115611492     
   54086326.666666664        1.4117883398208493     
   54099653.333333336        1.4114133676601188     
   54112980.000000000        1.4110384950525197     
   54126306.666666664        1.4106637219716212     
   54139633.333333336        1.4102890483910002     
   54152960.000000000        1.4099144742842398     
   54166286.666666664        1.4095399996249292     
   54179613.333333336        1.4091656243866666     
   54192940.000000000        1.4087913485430561     
   54206266.666666664        1.4084171720677086     
   54219593.333333336        1.4080430949342433     
   54232920.000000000        1.4076691171162838     
   54246246.666666664        1.4072952385874633     
   54259573.333333336        1.4069214593214210     
   54272900.000000000        1.4065477792918033     
   54286226.666666664        1.4061741984722633     
   54299553.333333336        1.4058007168364606     
   54312880.000000000        1.4054273343580648     
   54326206.666666664        1.4050540510107472     
   54339533.333333336        1.4046808667681905     
   54352860.000000000        1.4043077816040830     
   54366186.666666664        1.4039347954921193     
   54379513.333333336        1.4035619084060018     
   54392840.000000000        1.4031891203194393     
   54406166.666666664        1.4028164312061489     
   54419493.333333336        1.4024438410398523     
   54432820.000000000        1.4020713497942812     
   54446146.666666664        1.4016989574431720     
   54459473.333333336        1.4013266639602684     
   54472800.000000000        1.4009544693193219     
   54486126.666666664        1.4005823734940901     
   54499453.333333336        1.4002103764583380     
   54512780.000000000        1.3998384781858375     
   54526106.666666664        1.3994666786503682     
   54539433.333333336        1.3990949778257145     
   54552760.000000000        1.3987233756856705     
   54566086.666666664        1.3983518722040358     
   54579413.333333336        1.3979804673546159     
   54592740.000000000        1.3976091611112258     
   54606066.666666664        1.3972379534476860     
   54619393.333333336        1.3968668443378238     
   54632720.000000000        1.3964958337554731     
   54646046.666666664        1.3961249216744762     
   54659373.333333336        1.3957541080686815     
   54672700.000000000        1.3953833929119435     
   54686026.666666664        1.3950127761781259     
   54699353.333333336        1.3946422578410966     
   54712680.000000000        1.3942718378747321     
   54726006.666666664        1.3939015162529167     
   54739333.333333336        1.3935312929495389     
   54752660.000000000        1.3931611679384954     
   54765986.666666664        1.3927911411936915     
   54779313.333333336        1.3924212126890383     
   54792640.000000000        1.3920513823984515     
   54805966.666666664        1.3916816502958576     
   54819293.333333336        1.3913120163551873     
   54832620.000000000        1.3909424805503798     
   54845946.666666664        1.3905730428553800     
   54859273.333333336        1.3902037032441403     
   54872600.000000000        1.3898344616906202     
   54885926.666666664        1.3894653181687864     
   54899253.333333336        1.3890962726526102     
   54912580.000000000        1.3887273251160732     
   54925906.666666664        1.3883584755331631     
   54939233.333333336        1.3879897238778716     
   54952560.000000000        1.3876210701242004     
   54965886.666666664        1.3872525142461578     
   54979213.333333336        1.3868840562177565     
   54992540.000000000        1.3865156960130203     
   55005866.666666664        1.3861474336059760     
   55019193.333333336        1.3857792689706585     
   55032520.000000000        1.3854112020811118     
   55045846.666666664        1.3850432329113826     
   55059173.333333336        1.3846753614355283     
   55072500.000000000        1.3843075876276116     
   55085826.666666664        1.3839399114617013     
   55099153.333333336        1.3835723329118752     
   55112480.000000000        1.3832048519522158     
   55125806.666666664        1.3828374685568139     
   55139133.333333336        1.3824701826997661     
   55152460.000000000        1.3821029943551775     
   55165786.666666664        1.3817359034971581     
   55179113.333333336        1.3813689100998263     
   55192440.000000000        1.3810020141373063     
   55205766.666666664        1.3806352155837298     
   55219093.333333336        1.3802685144132356     
   55232420.000000000        1.3799019105999693     
   55245746.666666664        1.3795354041180823     
   55259073.333333336        1.3791689949417338     
   55272400.000000000        1.3788026830450901     
   55285726.666666664        1.3784364684023231     
   55299053.333333336        1.3780703509876133     
   55312380.000000000        1.3777043307751464     
   55325706.666666664        1.3773384077391171     
   55339033.333333336        1.3769725818537233     
   55352360.000000000        1.3766068530931745     
   55365686.666666664        1.3762412214316833     
   55379013.333333336        1.3758756868434701     
   55392340.000000000        1.3755102493027627     
   55405666.666666664        1.3751449087837959     
   55418993.333333336        1.3747796652608109     
   55432320.000000000        1.3744145187080548     
   55445646.666666664        1.3740494690997842     
   55458973.333333336        1.3736845164102598     
   55472300.000000000        1.3733196606137501     
   55485626.666666664        1.3729549016845310     
   55498953.333333336        1.3725902395968841     
   55512280.000000000        1.3722256743250989     
   55525606.666666664        1.3718612058434716     
   55538933.333333336        1.3714968341263045     
   55552260.000000000        1.3711325591479073     
   55565586.666666664        1.3707683808825961     
   55578913.333333336        1.3704042993046941     
   55592240.000000000        1.3700403143885320     
   55605566.666666664        1.3696764261084460     
   55618893.333333336        1.3693126344387789     
   55632220.000000000        1.3689489393538830     
   55645546.666666664        1.3685853408281148     
   55658873.333333336        1.3682218388358380     
   55672200.000000000        1.3678584333514234     
   55685526.666666664        1.3674951243492490     
   55698853.333333336        1.3671319118036991     
   55712180.000000000        1.3667687956891656     
   55725506.666666664        1.3664057759800459     
   55738833.333333336        1.3660428526507444     
   55752160.000000000        1.3656800256756740     
   55765486.666666664        1.3653172950292527     
   55778813.333333336        1.3649546606859049     
   55792140.000000000        1.3645921226200641     
   55805466.666666664        1.3642296808061676     
   55818793.333333336        1.3638673352186630     
   55832120.000000000        1.3635050858320006     
   55845446.666666664        1.3631429326206401     
   55858773.333333336        1.3627808755590476     
   55872100.000000000        1.3624189146216978     
   55885426.666666664        1.3620570497830671     
   55898753.333333336        1.3616952810176435     
   55912080.000000000        1.3613336082999199     
   55925406.666666664        1.3609720316043961     
   55938733.333333336        1.3606105509055784     
   55952060.000000000        1.3602491661779805     
   55965386.666666664        1.3598878773961225     
   55978713.333333336        1.3595266845345308     
   55992040.000000000        1.3591655875677400     
   56005366.666666664        1.3588045864702902     
   56018693.333333336        1.3584436812167282     
   56032020.000000000        1.3580828717816085     
   56045346.666666664        1.3577221581394916     
   56058673.333333336        1.3573615402649446     
   56072000.000000000        1.3570010181325416     
   56085326.666666664        1.3566405917168649     
   56098653.333333336        1.3562802609925004     
   56111980.000000000        1.3559200259340440     
   56125306.666666664        1.3555598865160967     
   56138633.333333336        1.3551998427132652     
   56151960.000000000        1.3548398945001658     
   56165286.666666664        1.3544800418514189     
   56178613.333333336        1.3541202847416527     
   56191940.000000000        1.3537606231455024     
   56205266.666666664        1.3534010570376100     
   56218593.333333336        1.3530415863926235     
   56231920.000000000        1.3526822111851982     
   56245246.666666664        1.3523229313899954     
   56258573.333333336        1.3519637469816843     
   56271900.000000000        1.3516046579349397     
   56285226.666666664        1.3512456642244437     
   56298553.333333336        1.3508867658248851     
   56311880.000000000        1.3505279627109599     
   56325206.666666664        1.3501692548573692     
   56338533.333333336        1.3498106422388227     
   56351860.000000000        1.3494521248300351     
   56365186.666666664        1.3490937026057301     
   56378513.333333336        1.3487353755406353     
   56391840.000000000        1.3483771436094876     
   56405166.666666664        1.3480190067870290     
   56418493.333333336        1.3476609650480083     
   56431820.000000000        1.3473030183671812     
   56445146.666666664        1.3469451667193111     
   56458473.333333336        1.3465874100791668     
   56471800.000000000        1.3462297484215242     
   56485126.666666664        1.3458721817211659     
   56498453.333333336        1.3455147099528817     
   56511780.000000000        1.3451573330914668     
   56525106.666666664        1.3448000511117248     
   56538433.333333336        1.3444428639884642     
   56551760.000000000        1.3440857716965020     
   56565086.666666664        1.3437287742106614     
   56578413.333333336        1.3433718715057699     
   56591740.000000000        1.3430150635566656     
   56605066.666666664        1.3426583503381901     
   56618393.333333336        1.3423017318251933     
   56631720.000000000        1.3419452079925316     
   56645046.666666664        1.3415887788150684     
   56658373.333333336        1.3412324442676724     
   56671700.000000000        1.3408762043252194     
   56685026.666666664        1.3405200589625939     
   56698353.333333336        1.3401640081546833     
   56711680.000000000        1.3398080518763855     
   56725006.666666664        1.3394521901026031     
   56738333.333333336        1.3390964228082451     
   56751660.000000000        1.3387407499682287     
   56764986.666666664        1.3383851715574759     
   56778313.333333336        1.3380296875509157     
   56791640.000000000        1.3376742979234857     
   56804966.666666664        1.3373190026501280     
   56818293.333333336        1.3369638017057923     
   56831620.000000000        1.3366086950654343     
   56844946.666666664        1.3362536827040170     
   56858273.333333336        1.3358987645965097     
   56871600.000000000        1.3355439407178893     
   56884926.666666664        1.3351892110431380     
   56898253.333333336        1.3348345755472444     
   56911580.000000000        1.3344800342052057     
   56924906.666666664        1.3341255869920241     
   56938233.333333336        1.3337712338827090     
   56951560.000000000        1.3334169748522759     
   56964886.666666664        1.3330628098757478     
   56978213.333333336        1.3327087389281533     
   56991540.000000000        1.3323547619845286     
   57004866.666666664        1.3320008790199167     
   57018193.333333336        1.3316470900093660     
   57031520.000000000        1.3312933949279326     
   57044846.666666664        1.3309397937506782     
   57058173.333333336        1.3305862864526716     
   57071500.000000000        1.3302328730089890     
   57084826.666666664        1.3298795533947132     
   57098153.333333336        1.3295263275849312     
   57111480.000000000        1.3291731955547399     
   57124806.666666664        1.3288201572792409     
   57138133.333333336        1.3284672127335420     
   57151460.000000000        1.3281143618927600     
   57164786.666666664        1.3277616047320153     
   57178113.333333336        1.3274089412264376     
   57191440.000000000        1.3270563713511609     
   57204766.666666664        1.3267038950813272     
   57218093.333333336        1.3263515123920853     
   57231420.000000000        1.3259992232585887     
   57244746.666666664        1.3256470276559997     
   57258073.333333336        1.3252949255594864     
   57271400.000000000        1.3249429169442239     
   57284726.666666664        1.3245910017853928     
   57298053.333333336        1.3242391800581808     
   57311380.000000000        1.3238874517377819     
   57324706.666666664        1.3235358167993987     
   57338033.333333336        1.3231842752182368     
   57351360.000000000        1.3228328269695118     
   57364686.666666664        1.3224814720284437     
   57378013.333333336        1.3221302103702601     
   57391340.000000000        1.3217790419701942     
   57404666.666666664        1.3214279668034876     
   57417993.333333336        1.3210769848453872     
   57431320.000000000        1.3207260960711453     
   57444646.666666664        1.3203753004560241     
   57457973.333333336        1.3200245979752880     
   57471300.000000000        1.3196739886042126     
   57484626.666666664        1.3193234723180760     
   57497953.333333336        1.3189730490921650     
   57511280.000000000        1.3186227189017741     
   57524606.666666664        1.3182724817222011     
   57537933.333333336        1.3179223375287519     
   57551260.000000000        1.3175722862967418     
   57564586.666666664        1.3172223280014868     
   57577913.333333336        1.3168724626183144     
   57591240.000000000        1.3165226901225573     
   57604566.666666664        1.3161730104895533     
   57617893.333333336        1.3158234236946480     
   57631220.000000000        1.3154739297131934     
   57644546.666666664        1.3151245285205484     
   57657873.333333336        1.3147752200920784     
   57671200.000000000        1.3144260044031542     
   57684526.666666664        1.3140768814291544     
   57697853.333333336        1.3137278511454631     
   57711180.000000000        1.3133789135274723     
   57724506.666666664        1.3130300685505794     
   57737833.333333336        1.3126813161901885     
   57751160.000000000        1.3123326564217106     
   57764486.666666664        1.3119840892205625     
   57777813.333333336        1.3116356145621699     
   57791140.000000000        1.3112872324219604     
   57804466.666666664        1.3109389427753733     
   57817793.333333336        1.3105907455978505     
   57831120.000000000        1.3102426408648429     
   57844446.666666664        1.3098946285518067     
   57857773.333333336        1.3095467086342043     
   57871100.000000000        1.3091988810875061     
   57884426.666666664        1.3088511458871874     
   57897753.333333336        1.3085035030087311     
   57911080.000000000        1.3081559524276258     
   57924406.666666664        1.3078084941193682     
   57937733.333333336        1.3074611280594595     
   57951060.000000000        1.3071138542234080     
   57964386.666666664        1.3067666725867289     
   57977713.333333336        1.3064195831249441     
   57991040.000000000        1.3060725858135811     
   58004366.666666664        1.3057256806281747     
   58017693.333333336        1.3053788675442670     
   58031020.000000000        1.3050321465374033     
   58044346.666666664        1.3046855175831400     
   58057673.333333336        1.3043389806570356     
   58071000.000000000        1.3039925357346591     
   58084326.666666664        1.3036461827915822     
   58097653.333333336        1.3032999218033858     
   58110980.000000000        1.3029537527456558     
   58124306.666666664        1.3026076755939859     
   58137633.333333336        1.3022616903239748     
   58150960.000000000        1.3019157969112294     
   58164286.666666664        1.3015699953313615     
   58177613.333333336        1.3012242855599891     
   58190940.000000000        1.3008786675727388     
   58204266.666666664        1.3005331413452423     
   58217593.333333336        1.3001877068531367     
   58230920.000000000        1.2998423640720678     
   58244246.666666664        1.2994971129776867     
   58257573.333333336        1.2991519535456504     
   58270900.000000000        1.2988068857516235     
   58284226.666666664        1.2984619095712768     
   58297553.333333336        1.2981170249802876     
   58310880.000000000        1.2977722319543390     
   58324206.666666664        1.2974275304691205     
   58337533.333333336        1.2970829205003294     
   58350860.000000000        1.2967384020236676     
   58364186.666666664        1.2963939750148457     
   58377513.333333336        1.2960496394495782     
   58390840.000000000        1.2957053953035880     
   58404166.666666664        1.2953612425526027     
   58417493.333333336        1.2950171811723590     
   58430820.000000000        1.2946732111385983     
   58444146.666666664        1.2943293324270677     
   58457473.333333336        1.2939855450135214     
   58470800.000000000        1.2936418488737218     
   58484126.666666664        1.2932982439834346     
   58497453.333333336        1.2929547303184348     
   58510780.000000000        1.2926113078545012     
   58524106.666666664        1.2922679765674212     
   58537433.333333336        1.2919247364329878     
   58550760.000000000        1.2915815874270011     
   58564086.666666664        1.2912385295252662     
   58577413.333333336        1.2908955627035947     
   58590740.000000000        1.2905526869378070     
   58604066.666666664        1.2902099022037272     
   58617393.333333336        1.2898672084771861     
   58630720.000000000        1.2895246057340233     
   58644046.666666664        1.2891820939500829     
   58657373.333333336        1.2888396731012153     
   58670700.000000000        1.2884973431632774     
   58684026.666666664        1.2881551041121326     
   58697353.333333336        1.2878129559236522     
   58710680.000000000        1.2874708985737122     
   58724006.666666664        1.2871289320381949     
   58737333.333333336        1.2867870562929891     
   58750660.000000000        1.2864452713139924     
   58763986.666666664        1.2861035770771048     
   58777313.333333336        1.2857619735582360     
   58790640.000000000        1.2854204607333000     
   58803966.666666664        1.2850790385782189     
   58817293.333333336        1.2847377070689192     
   58830620.000000000        1.2843964661813361     
   58843946.666666664        1.2840553158914099     
   58857273.333333336        1.2837142561750865     
   58870600.000000000        1.2833732870083201     
   58883926.666666664        1.2830324083670699     
   58897253.333333336        1.2826916202273007     
   58910580.000000000        1.2823509225649863     
   58923906.666666664        1.2820103153561055     
   58937233.333333336        1.2816697985766423     
   58950560.000000000        1.2813293722025891     
   58963886.666666664        1.2809890362099436     
   58977213.333333336        1.2806487905747088     
   58990540.000000000        1.2803086352728974     
   59003866.666666664        1.2799685702805248     
   59017193.333333336        1.2796285955736146     
   59030520.000000000        1.2792887111281970     
   59043846.666666664        1.2789489169203074     
   59057173.333333336        1.2786092129259885     
   59070500.000000000        1.2782695991212891     
   59083826.666666664        1.2779300754822647     
   59097153.333333336        1.2775906419849763     
   59110480.000000000        1.2772512986054909     
   59123806.666666664        1.2769120453198850     
   59137133.333333336        1.2765728821042372     
   59150460.000000000        1.2762338089346346     
   59163786.666666664        1.2758948257871712     
   59177113.333333336        1.2755559326379464     
   59190440.000000000        1.2752171294630652     
   59203766.666666664        1.2748784162386415     
   59217093.333333336        1.2745397929407927     
   59230420.000000000        1.2742012595456442     
   59243746.666666664        1.2738628160293277     
   59257073.333333336        1.2735244623679798     
   59270400.000000000        1.2731861985377451     
   59283726.666666664        1.2728480245147744     
   59297053.333333336        1.2725099402752236     
   59310380.000000000        1.2721719457952556     
   59323706.666666664        1.2718340410510405     
   59337033.333333336        1.2714962260187528     
   59350360.000000000        1.2711585006745760     
   59363686.666666664        1.2708208649946968     
   59377013.333333336        1.2704833189553109     
   59390340.000000000        1.2701458625326190     
   59403666.666666664        1.2698084957028279     
   59416993.333333336        1.2694712184421513     
   59430320.000000000        1.2691340307268089     
   59443646.666666664        1.2687969325330273     
   59456973.333333336        1.2684599238370389     
   59470300.000000000        1.2681230046150831     
   59483626.666666664        1.2677861748434041     
   59496953.333333336        1.2674494344982530     
   59510280.000000000        1.2671127835558886     
   59523606.666666664        1.2667762219925747     
   59536933.333333336        1.2664397497845812     
   59550260.000000000        1.2661033669081849     
   59563586.666666664        1.2657670733396691     
   59576913.333333336        1.2654308690553222     
   59590240.000000000        1.2650947540314406     
   59603566.666666664        1.2647587282443253     
   59616893.333333336        1.2644227916702848     
   59630220.000000000        1.2640869442856348     
   59643546.666666664        1.2637511860666937     
   59656873.333333336        1.2634155169897896     
   59670200.000000000        1.2630799370312553     
   59683526.666666664        1.2627444461674313     
   59696853.333333336        1.2624090443746629     
   59710180.000000000        1.2620737316293014     
   59723506.666666664        1.2617385079077064     
   59736833.333333336        1.2614033731862422     
   59750160.000000000        1.2610683274412799     
   59763486.666666664        1.2607333706491961     
   59776813.333333336        1.2603985027863744     
   59790140.000000000        1.2600637238292052     
   59803466.666666664        1.2597290337540838     
   59816793.333333336        1.2593944325374127     
   59830120.000000000        1.2590599201556003     
   59843446.666666664        1.2587254965850616     
   59856773.333333336        1.2583911618022185     
   59870100.000000000        1.2580569157834973     
   59883426.666666664        1.2577227585053317     
   59896753.333333336        1.2573886899441609     
   59910080.000000000        1.2570547100764329     
   59923406.666666664        1.2567208188785983     
   59936733.333333336        1.2563870163271165     
   59950060.000000000        1.2560533023984524     
   59963386.666666664        1.2557196770690766     
   59976713.333333336        1.2553861403154667     
   59990040.000000000        1.2550526921141070     
   60003366.666666664        1.2547193324414867     
   60016693.333333336        1.2543860612741007     
   60030020.000000000        1.2540528785884539     
   60043346.666666664        1.2537197843610528     
   60056673.333333336        1.2533867785684134     
   60070000.000000000        1.2530538611870556     
   60083326.666666664        1.2527210321935076     
   60096653.333333336        1.2523882915643023     
   60109980.000000000        1.2520556392759810     
   60123306.666666664        1.2517230753050870     
   60136633.333333336        1.2513905996281744     
   60149960.000000000        1.2510582122218012     
   60163286.666666664        1.2507259130625323     
   60176613.333333336        1.2503937021269373     
   60189940.000000000        1.2500615793915952     
   60203266.666666664        1.2497295448330874     
   60216593.333333336        1.2493975984280044     
   60229920.000000000        1.2490657401529424     
   60243246.666666664        1.2487339699845028     
   60256573.333333336        1.2484022878992931     
   60269900.000000000        1.2480706938739288     
   60283226.666666664        1.2477391878850299     
   60296553.333333336        1.2474077699092230     
   60309880.000000000        1.2470764399231415     
   60323206.666666664        1.2467451979034241     
   60336533.333333336        1.2464140438267173     
   60349860.000000000        1.2460829776696709     
   60363186.666666664        1.2457519994089448     
   60376513.333333336        1.2454211090212011     
   60389840.000000000        1.2450903064831111     
   60403166.666666664        1.2447595917713512     
   60416493.333333336        1.2444289648626028     
   60429820.000000000        1.2440984257335561     
   60443146.666666664        1.2437679743609058     
   60456473.333333336        1.2434376107213518     
   60469800.000000000        1.2431073347916031     
   60483126.666666664        1.2427771465483726     
   60496453.333333336        1.2424470459683785     
   60509780.000000000        1.2421170330283491     
   60523106.666666664        1.2417871077050155     
   60536433.333333336        1.2414572699751152     
   60549760.000000000        1.2411275198153935     
   60563086.666666664        1.2407978572026008     
   60576413.333333336        1.2404682821134934     
   60589740.000000000        1.2401387945248341     
   60603066.666666664        1.2398093944133934     
   60616393.333333336        1.2394800817559448     
   60629720.000000000        1.2391508565292715     
   60643046.666666664        1.2388217187101591     
   60656373.333333336        1.2384926682754029     
   60669700.000000000        1.2381637052018017     
   60683026.666666664        1.2378348294661627     
   60696353.333333336        1.2375060410452980     
   60709680.000000000        1.2371773399160253     
   60723006.666666664        1.2368487260551690     
   60736333.333333336        1.2365201994395596     
   60749660.000000000        1.2361917600460355     
   60762986.666666664        1.2358634078514390     
   60776313.333333336        1.2355351428326184     
   60789640.000000000        1.2352069649664299     
   60802966.666666664        1.2348788742297345     
   60816293.333333336        1.2345508705993997     
   60829620.000000000        1.2342229540522998     
   60842946.666666664        1.2338951245653138     
   60856273.333333336        1.2335673821153288     
   60869600.000000000        1.2332397266792356     
   60882926.666666664        1.2329121582339340     
   60896253.333333336        1.2325846767563271     
   60909580.000000000        1.2322572822233260     
   60922906.666666664        1.2319299746118473     
   60936233.333333336        1.2316027538988139     
   60949560.000000000        1.2312756200611543     
   60962886.666666664        1.2309485730758043     
   60976213.333333336        1.2306216129197043     
   60989540.000000000        1.2302947395698016     
   61002866.666666664        1.2299679530030503     
   61016193.333333336        1.2296412531964094     
   61029520.000000000        1.2293146401268453     
   61042846.666666664        1.2289881137713288     
   61056173.333333336        1.2286616741068381     
   61069500.000000000        1.2283353211103569     
   61082826.666666664        1.2280090547588765     
   61096153.333333336        1.2276828750293913     
   61109480.000000000        1.2273567818989048     
   61122806.666666664        1.2270307753444254     
   61136133.333333336        1.2267048553429674     
   61149460.000000000        1.2263790218715513     
   61162786.666666664        1.2260532749072042     
   61176113.333333336        1.2257276144269584     
   61189440.000000000        1.2254020404078534     
   61202766.666666664        1.2250765528269345     
   61216093.333333336        1.2247511516612510     
   61229420.000000000        1.2244258368878624     
   61242746.666666664        1.2241006084838302     
   61256073.333333336        1.2237754664262248     
   61269400.000000000        1.2234504106921218     
   61282726.666666664        1.2231254412586021     
   61296053.333333336        1.2228005581027535     
   61309380.000000000        1.2224757612016706     
   61322706.666666664        1.2221510505324520     
   61336033.333333336        1.2218264260722045     
   61349360.000000000        1.2215018877980397     
   61362686.666666664        1.2211774356870753     
   61376013.333333336        1.2208530697164357     
   61389340.000000000        1.2205287898632509     
   61402666.666666664        1.2202045961046575     
   61415993.333333336        1.2198804884177978     
   61429320.000000000        1.2195564667798211     
   61442646.666666664        1.2192325311678802     
   61455973.333333336        1.2189086815591361     
   61469300.000000000        1.2185849179307562     
   61482626.666666664        1.2182612402599124     
   61495953.333333336        1.2179376485237843     
   61509280.000000000        1.2176141426995548     
   61522606.666666664        1.2172907227644172     
   61535933.333333336        1.2169673886955663     
   61549260.000000000        1.2166441404702064     
   61562586.666666664        1.2163209780655460     
   61575913.333333336        1.2159979014588007     
   61589240.000000000        1.2156749106271911     
   61602566.666666664        1.2153520055479436     
   61615893.333333336        1.2150291861982927     
   61629220.000000000        1.2147064525554772     
   61642546.666666664        1.2143838045967421     
   61655873.333333336        1.2140612422993384     
   61669200.000000000        1.2137387656405254     
   61682526.666666664        1.2134163745975644     
   61695853.333333336        1.2130940691477250     
   61709180.000000000        1.2127718492682844     
   61722506.666666664        1.2124497149365221     
   61735833.333333336        1.2121276661297267     
   61749160.000000000        1.2118057028251923     
   61762486.666666664        1.2114838250002167     
   61775813.333333336        1.2111620326321069     
   61789140.000000000        1.2108403256981741     
   61802466.666666664        1.2105187041757361     
   61815793.333333336        1.2101971680421177     
   61829120.000000000        1.2098757172746462     
   61842446.666666664        1.2095543518506593     
   61855773.333333336        1.2092330717474979     
   61869100.000000000        1.2089118769425105     
   61882426.666666664        1.2085907674130498     
   61895753.333333336        1.2082697431364766     
   61909080.000000000        1.2079488040901560     
   61922406.666666664        1.2076279502514606     
   61935733.333333336        1.2073071815977674     
   61949060.000000000        1.2069864981064606     
   61962386.666666664        1.2066658997549295     
   61975713.333333336        1.2063453865205709     
   61989040.000000000        1.2060249583807865     
   62002366.666666664        1.2057046153129831     
   62015693.333333336        1.2053843572945759     
   62029020.000000000        1.2050641843029843     
   62042346.666666664        1.2047440963156328     
   62055673.333333336        1.2044240933099553     
   62069000.000000000        1.2041041752633885     
   62082326.666666664        1.2037843421533758     
   62095653.333333336        1.2034645939573685     
   62108980.000000000        1.2031449306528206     
   62122306.666666664        1.2028253522171950     
   62135633.333333336        1.2025058586279593     
   62148960.000000000        1.2021864498625867     
   62162286.666666664        1.2018671258985578     
   62175613.333333336        1.2015478867133573     
   62188940.000000000        1.2012287322844777     
   62202266.666666664        1.2009096625894160     
   62215593.333333336        1.2005906776056767     
   62228920.000000000        1.2002717773107678     
   62242246.666666664        1.1999529616822071     
   62255573.333333336        1.1996342306975141     
   62268900.000000000        1.1993155843342169     
   62282226.666666664        1.1989970225698494     
   62295553.333333336        1.1986785453819513     
   62308880.000000000        1.1983601527480667     
   62322206.666666664        1.1980418446457484     
   62335533.333333336        1.1977236210525524     
   62348860.000000000        1.1974054819460436     
   62362186.666666664        1.1970874273037890     
   62375513.333333336        1.1967694571033660     
   62388840.000000000        1.1964515713223545     
   62402166.666666664        1.1961337699383416     
   62415493.333333336        1.1958160529289212     
   62428820.000000000        1.1954984202716910     
   62442146.666666664        1.1951808719442567     
   62455473.333333336        1.1948634079242295     
   62468800.000000000        1.1945460281892260     
   62482126.666666664        1.1942287327168688     
   62495453.333333336        1.1939115214847864     
   62508780.000000000        1.1935943944706138     
   62522106.666666664        1.1932773516519914     
   62535433.333333336        1.1929603930065660     
   62548760.000000000        1.1926435185119895     
   62562086.666666664        1.1923267281459204     
   62575413.333333336        1.1920100218860239     
   62588740.000000000        1.1916933997099697     
   62602066.666666664        1.1913768615954337     
   62615393.333333336        1.1910604075200977     
   62628720.000000000        1.1907440374616509     
   62642046.666666664        1.1904277513977866     
   62655373.333333336        1.1901115493062047     
   62668700.000000000        1.1897954311646106     
   62682026.666666664        1.1894793969507169     
   62695353.333333336        1.1891634466422401     
   62708680.000000000        1.1888475802169047     
   62722006.666666664        1.1885317976524408     
   62735333.333333336        1.1882160989265813     
   62748660.000000000        1.1879004840170704     
   62761986.666666664        1.1875849529016533     
   62775313.333333336        1.1872695055580842     
   62788640.000000000        1.1869541419641210     
   62801966.666666664        1.1866388620975301     
   62815293.333333336        1.1863236659360807     
   62828620.000000000        1.1860085534575509     
   62841946.666666664        1.1856935246397229     
   62855273.333333336        1.1853785794603844     
   62868600.000000000        1.1850637178973316     
   62881926.666666664        1.1847489399283637     
   62895253.333333336        1.1844342455312857     
   62908580.000000000        1.1841196346839116     
   62921906.666666664        1.1838051073640590     
   62935233.333333336        1.1834906635495510     
   62948560.000000000        1.1831763032182188     
   62961886.666666664        1.1828620263478966     
   62975213.333333336        1.1825478329164265     
   62988540.000000000        1.1822337229016566     
   63001866.666666664        1.1819196962814384     
   63015193.333333336        1.1816057530336326     
   63028520.000000000        1.1812918931361043     
   63041846.666666664        1.1809781165667239     
   63055173.333333336        1.1806644233033685     
   63068500.000000000        1.1803508133239202     
   63081826.666666664        1.1800372866062683     
   63095153.333333336        1.1797238431283066     
   63108480.000000000        1.1794104828679357     
   63121806.666666664        1.1790972058030629     
   63135133.333333336        1.1787840119115975     
   63148460.000000000        1.1784709011714607     
   63161786.666666664        1.1781578735605731     
   63175113.333333336        1.1778449290568669     
   63188440.000000000        1.1775320676382761     
   63201766.666666664        1.1772192892827420     
   63215093.333333336        1.1769065939682128     
   63228420.000000000        1.1765939816726407     
   63241746.666666664        1.1762814523739851     
   63255073.333333336        1.1759690060502106     
   63268400.000000000        1.1756566426792876     
   63281726.666666664        1.1753443622391926     
   63295053.333333336        1.1750321647079085     
   63308380.000000000        1.1747200500634221     
   63321706.666666664        1.1744080182837291     
   63335033.333333336        1.1740960693468276     
   63348360.000000000        1.1737842032307246     
   63361686.666666664        1.1734724199134317     
   63375013.333333336        1.1731607193729652     
   63388340.000000000        1.1728491015873492     
   63401666.666666664        1.1725375665346118     
   63414993.333333336        1.1722261141927883     
   63428320.000000000        1.1719147445399203     
   63441646.666666664        1.1716034575540524     
   63454973.333333336        1.1712922532132390     
   63468300.000000000        1.1709811314955376     
   63481626.666666664        1.1706700923790112     
   63494953.333333336        1.1703591358417300     
   63508280.000000000        1.1700482618617705     
   63521606.666666664        1.1697374704172141     
   63534933.333333336        1.1694267614861471     
   63548260.000000000        1.1691161350466635     
   63561586.666666664        1.1688055910768613     
   63574913.333333336        1.1684951295548458     
   63588240.000000000        1.1681847504587284     
   63601566.666666664        1.1678744537666237     
   63614893.333333336        1.1675642394566552     
   63628220.000000000        1.1672541075069502     
   63641546.666666664        1.1669440578956436     
   63654873.333333336        1.1666340906008728     
   63668200.000000000        1.1663242056007854     
   63681526.666666664        1.1660144028735313     
   63694853.333333336        1.1657046823972679     
   63708180.000000000        1.1653950441501590     
   63721506.666666664        1.1650854881103709     
   63734833.333333336        1.1647760142560801     
   63748160.000000000        1.1644666225654656     
   63761486.666666664        1.1641573130167144     
   63774813.333333336        1.1638480855880169     
   63788140.000000000        1.1635389402575715     
   63801466.666666664        1.1632298770035814     
   63814793.333333336        1.1629208958042563     
   63828120.000000000        1.1626119966378095     
   63841446.666666664        1.1623031794824641     
   63854773.333333336        1.1619944443164441     
   63868100.000000000        1.1616857911179832     
   63881426.666666664        1.1613772198653201     
   63894753.333333336        1.1610687305366965     
   63908080.000000000        1.1607603231103643     
   63921406.666666664        1.1604519975645775     
   63934733.333333336        1.1601437538775967     
   63948060.000000000        1.1598355920276902     
   63961386.666666664        1.1595275119931299     
   63974713.333333336        1.1592195137521948     
   63988040.000000000        1.1589115972831689     
   64001366.666666664        1.1586037625643424     
   64014693.333333336        1.1582960095740098     
   64028020.000000000        1.1579883382904743     
   64041346.666666664        1.1576807486920422     
   64054673.333333336        1.1573732407570263     
   64068000.000000000        1.1570658144637465     
   64081326.666666664        1.1567584697905262     
   64094653.333333336        1.1564512067156965     
   64107980.000000000        1.1561440252175939     
   64121306.666666664        1.1558369252745588     
   64134633.333333336        1.1555299068649396     
   64147960.000000000        1.1552229699670891     
   64161286.666666664        1.1549161145593672     
   64174613.333333336        1.1546093406201381     
   64187940.000000000        1.1543026481277727     
   64201266.666666664        1.1539960370606461     
   64214593.333333336        1.1536895073971420     
   64227920.000000000        1.1533830591156471     
   64241246.666666664        1.1530766921945559     
   64254573.333333336        1.1527704066122664     
   64267900.000000000        1.1524642023471847     
   64281226.666666664        1.1521580793777211     
   64294553.333333336        1.1518520376822912     
   64307880.000000000        1.1515460772393182     
   64321206.666666664        1.1512401980272295     
   64334533.333333336        1.1509344000244592     
   64347860.000000000        1.1506286832094461     
   64361186.666666664        1.1503230475606356     
   64374513.333333336        1.1500174930564788     
   64387840.000000000        1.1497120196754316     
   64401166.666666664        1.1494066273959569     
   64414493.333333336        1.1491013161965218     
   64427820.000000000        1.1487960860556006     
   64441146.666666664        1.1484909369516729     
   64454473.333333336        1.1481858688632234     
   64467800.000000000        1.1478808817687425     
   64481126.666666664        1.1475759756467270     
   64494453.333333336        1.1472711504756798     
   64507780.000000000        1.1469664062341083     
   64521106.666666664        1.1466617429005270     
   64534433.333333336        1.1463571604534530     
   64547760.000000000        1.1460526588714142     
   64561086.666666664        1.1457482381329396     
   64574413.333333336        1.1454438982165656     
   64587740.000000000        1.1451396391008353     
   64601066.666666664        1.1448354607642957     
   64614393.333333336        1.1445313631855012     
   64627720.000000000        1.1442273463430104     
   64641046.666666664        1.1439234102153879     
   64654373.333333336        1.1436195547812051     
   64667700.000000000        1.1433157800190383     
   64681026.666666664        1.1430120859074699     
   64694353.333333336        1.1427084724250864     
   64707680.000000000        1.1424049395504816     
   64721006.666666664        1.1421014872622544     
   64734333.333333336        1.1417981155390104     
   64747660.000000000        1.1414948243593595     
   64760986.666666664        1.1411916137019169     
   64774313.333333336        1.1408884835453053     
   64787640.000000000        1.1405854338681534     
   64800966.666666664        1.1402824646490919     
   64814293.333333336        1.1399795758667610     
   64827620.000000000        1.1396767674998050     
   64840946.666666664        1.1393740395268741     
   64854273.333333336        1.1390713919266235     
   64867600.000000000        1.1387688246777148     
   64880926.666666664        1.1384663377588162     
   64894253.333333336        1.1381639311485998     
   64907580.000000000        1.1378616048257437     
   64920906.666666664        1.1375593587689323     
   64934233.333333336        1.1372571929568560     
   64947560.000000000        1.1369551073682096     
   64960886.666666664        1.1366531019816937     
   64974213.333333336        1.1363511767760159     
   64987540.000000000        1.1360493317298883     
   65000866.666666664        1.1357475668220292     
   65014193.333333336        1.1354458820311621     
   65027520.000000000        1.1351442773360163     
   65040846.666666664        1.1348427527153269     
   65054173.333333336        1.1345413081478350     
   65067500.000000000        1.1342399436122863     
   65080826.666666664        1.1339386590874325     
   65094153.333333336        1.1336374545520320     
   65107480.000000000        1.1333363299848469     
   65120806.666666664        1.1330352853646484     
   65134133.333333336        1.1327343206702079     
   65147460.000000000        1.1324334358803076     
   65160786.666666664        1.1321326309737323     
   65174113.333333336        1.1318319059292736     
   65187440.000000000        1.1315312607257295     
   65200766.666666664        1.1312306953419009     
   65214093.333333336        1.1309302097565974     
   65227420.000000000        1.1306298039486329     
   65240746.666666664        1.1303294778968265     
   65254073.333333336        1.1300292315800033     
   65267400.000000000        1.1297290649769944     
   65280726.666666664        1.1294289780666360     
   65294053.333333336        1.1291289708277699     
   65307380.000000000        1.1288290432392436     
   65320706.666666664        1.1285291952799115     
   65334033.333333336        1.1282294269286315     
   65347360.000000000        1.1279297381642686     
   65360686.666666664        1.1276301289656920     
   65374013.333333336        1.1273305993117781     
   65387340.000000000        1.1270311491814085     
   65400666.666666664        1.1267317785534696     
   65413993.333333336        1.1264324874068539     
   65427320.000000000        1.1261332757204596     
   65440646.666666664        1.1258341434731907     
   65453973.333333336        1.1255350906439563     
   65467300.000000000        1.1252361172116714     
   65480626.666666664        1.1249372231552563     
   65493953.333333336        1.1246384084536372     
   65507280.000000000        1.1243396730857464     
   65520606.666666664        1.1240410170305204     
   65533933.333333336        1.1237424402669023     
   65547260.000000000        1.1234439427738414     
   65560586.666666664        1.1231455245302908     
   65573913.333333336        1.1228471855152105     
   65587240.000000000        1.1225489257075658     
   65600566.666666664        1.1222507450863277     
   65613893.333333336        1.1219526436304723     
   65627220.000000000        1.1216546213189813     
   65640546.666666664        1.1213566781308435     
   65653873.333333336        1.1210588140450506     
   65667200.000000000        1.1207610290406020     
   65680526.666666664        1.1204633230965033     
   65693853.333333336        1.1201656961917623     
   65707180.000000000        1.1198681483053952     
   65720506.666666664        1.1195706794164233     
   65733833.333333336        1.1192732895038728     
   65747160.000000000        1.1189759785467770     
   65760486.666666664        1.1186787465241721     
   65773813.333333336        1.1183815934151020     
   65787140.000000000        1.1180845191986160     
   65800466.666666664        1.1177875238537682     
   65813793.333333336        1.1174906073596194     
   65827120.000000000        1.1171937696952330     
   65840446.666666664        1.1168970108396823     
   65853773.333333336        1.1166003307720422     
   65867100.000000000        1.1163037294713971     
   65880426.666666664        1.1160072069168330     
   65893753.333333336        1.1157107630874437     
   65907080.000000000        1.1154143979623281     
   65920406.666666664        1.1151181115205908     
   65933733.333333336        1.1148219037413418     
   65947060.000000000        1.1145257746036965     
   65960386.666666664        1.1142297240867762     
   65973713.333333336        1.1139337521697068     
   65987040.000000000        1.1136378588316214     
   66000366.666666664        1.1133420440516564     
   66013693.333333336        1.1130463078089570     
   66027020.000000000        1.1127506500826700     
   66040346.666666664        1.1124550708519501     
   66053673.333333336        1.1121595700959586     
   66067000.000000000        1.1118641477938593     
   66080326.666666664        1.1115688039248244     
   66093653.333333336        1.1112735384680288     
   66106980.000000000        1.1109783514026554     
   66120306.666666664        1.1106832427078916     
   66133633.333333336        1.1103882123629301     
   66146960.000000000        1.1100932603469700     
   66160286.666666664        1.1097983866392152     
   66173613.333333336        1.1095035912188747     
   66186940.000000000        1.1092088740651644     
   66200266.666666664        1.1089142351573047     
   66213593.333333336        1.1086196744745214     
   66226920.000000000        1.1083251919960460     
   66240246.666666664        1.1080307877011171     
   66253573.333333336        1.1077364615689753     
   66266900.000000000        1.1074422135788706     
   66280226.666666664        1.1071480437100549     
   66293553.333333336        1.1068539519417890     
   66306880.000000000        1.1065599382533373     
   66320206.666666664        1.1062660026239695     
   66333533.333333336        1.1059721450329614     
   66346860.000000000        1.1056783654595947     
   66360186.666666664        1.1053846638831564     
   66373513.333333336        1.1050910402829368     
   66386840.000000000        1.1047974946382360     
   66400166.666666664        1.1045040269283555     
   66413493.333333336        1.1042106371326055     
   66426820.000000000        1.1039173252302992     
   66440146.666666664        1.1036240912007562     
   66453473.333333336        1.1033309350233018     
   66466800.000000000        1.1030378566772672     
   66480126.666666664        1.1027448561419888     
   66493453.333333336        1.1024519333968070     
   66506780.000000000        1.1021590884210701     
   66520106.666666664        1.1018663211941302     
   66533433.333333336        1.1015736316953455     
   66546760.000000000        1.1012810199040797     
   66560086.666666664        1.1009884857997017     
   66573413.333333336        1.1006960293615855     
   66586740.000000000        1.1004036505691126     
   66600066.666666664        1.1001113494016670     
   66613393.333333336        1.0998191258386407     
   66626720.000000000        1.0995269798594294     
   66640046.666666664        1.0992349114434354     
   66653373.333333336        1.0989429205700658     
   66666700.000000000        1.0986510072187334     
   66680026.666666664        1.0983591713688576     
   66693353.333333336        1.0980674129998604     
   66706680.000000000        1.0977757320911730     
   66720006.666666664        1.0974841286222281     
   66733333.333333336        1.0971926025724668     
   66746660.000000000        1.0969011539213351     
   66759986.666666664        1.0966097826482837     
   66773313.333333336        1.0963184887327684     
   66786640.000000000        1.0960272721542528     
   66799966.666666664        1.0957361328922024     
   66813293.333333336        1.0954450709260923     
   66826620.000000000        1.0951540862353986     
   66839946.666666664        1.0948631787996070     
   66853273.333333336        1.0945723485982051     
   66866600.000000000        1.0942815956106888     
   66879926.666666664        1.0939909198165576     
   66893253.333333336        1.0937003211953173     
   66906580.000000000        1.0934097997264789     
   66919906.666666664        1.0931193553895582     
   66933233.333333336        1.0928289881640778     
   66946560.000000000        1.0925386980295653     
   66959886.666666664        1.0922484849655534     
   66973213.333333336        1.0919583489515792     
   66986540.000000000        1.0916682899671870     
   66999866.666666664        1.0913783079919261     
   67013193.333333336        1.0910884030053505     
   67026520.000000000        1.0907985749870210     
   67039846.666666664        1.0905088239165013     
   67053173.333333336        1.0902191497733642     
   67066500.000000000        1.0899295525371844     
   67079826.666666664        1.0896400321875435     
   67093153.333333336        1.0893505887040293     
   67106480.000000000        1.0890612220662348     
   67119806.666666657        1.0887719322537561     
   67133133.333333343        1.0884827192461977     
   67146460.000000000        1.0881935830231677     
   67159786.666666657        1.0879045235642808     
   67173113.333333343        1.0876155408491563     
   67186440.000000000        1.0873266348574189     
   67199766.666666657        1.0870378055686993     
   67213093.333333328        1.0867490529626327     
   67226420.000000000        1.0864603770188606     
   67239746.666666672        1.0861717777170299     
   67253073.333333328        1.0858832550367925     
   67266400.000000000        1.0855948089578047     
   67279726.666666672        1.0853064394597309     
   67293053.333333328        1.0850181465222377     
   67306380.000000000        1.0847299301249997     
   67319706.666666672        1.0844417902476959     
   67333033.333333328        1.0841537268700105     
   67346360.000000000        1.0838657399716327     
   67359686.666666672        1.0835778295322587     
   67373013.333333328        1.0832899955315878     
   67386340.000000000        1.0830022379493260     
   67399666.666666672        1.0827145567651864     
   67412993.333333328        1.0824269519588836     
   67426320.000000000        1.0821394235101411     
   67439646.666666672        1.0818519713986858     
   67452973.333333328        1.0815645956042501     
   67466300.000000000        1.0812772961065722     
   67479626.666666672        1.0809900728853969     
   67492953.333333328        1.0807029259204730     
   67506280.000000000        1.0804158551915541     
   67519606.666666672        1.0801288606783992     
   67532933.333333328        1.0798419423607757     
   67546260.000000000        1.0795551002184525     
   67559586.666666672        1.0792683342312053     
   67572913.333333328        1.0789816443788161     
   67586240.000000000        1.0786950306410708     
   67599566.666666672        1.0784084929977618     
   67612893.333333328        1.0781220314286872     
   67626220.000000000        1.0778356459136478     
   67639546.666666672        1.0775493364324538     
   67652873.333333328        1.0772631029649173     
   67666200.000000000        1.0769769454908569     
   67679526.666666672        1.0766908639900976     
   67692853.333333328        1.0764048584424681     
   67706180.000000000        1.0761189288278035     
   67719506.666666672        1.0758330751259444     
   67732833.333333328        1.0755472973167359     
   67746160.000000000        1.0752615953800293     
   67759486.666666672        1.0749759692956797     
   67772813.333333328        1.0746904190435511     
   67786140.000000000        1.0744049446035073     
   67799466.666666672        1.0741195459554229     
   67812793.333333328        1.0738342230791753     
   67826120.000000000        1.0735489759546464     
   67839446.666666672        1.0732638045617258     
   67852773.333333328        1.0729787088803064     
   67866100.000000000        1.0726936888902872     
   67879426.666666672        1.0724087445715720     
   67892753.333333328        1.0721238759040721     
   67906080.000000000        1.0718390828677007     
   67919406.666666672        1.0715543654423796     
   67932733.333333328        1.0712697236080333     
   67946060.000000000        1.0709851573445934     
   67959386.666666672        1.0707006666319963     
   67972713.333333328        1.0704162514501836     
   67986040.000000000        1.0701319117791017     
   67999366.666666672        1.0698476475987029     
   68012693.333333328        1.0695634588889469     
   68026020.000000000        1.0692793456297940     
   68039346.666666672        1.0689953078012135     
   68052673.333333328        1.0687113453831791     
   68066000.000000000        1.0684274583556694     
   68079326.666666672        1.0681436466986687     
   68092653.333333328        1.0678599103921667     
   68105980.000000000        1.0675762494161585     
   68119306.666666672        1.0672926637506428     
   68132633.333333328        1.0670091533756272     
   68145960.000000000        1.0667257182711216     
   68159286.666666672        1.0664423584171412     
   68172613.333333328        1.0661590737937086     
   68185940.000000000        1.0658758643808495     
   68199266.666666672        1.0655927301585961     
   68212593.333333328        1.0653096711069865     
   68225920.000000000        1.0650266872060627     
   68239246.666666672        1.0647437784358724     
   68252573.333333328        1.0644609447764697     
   68265900.000000000        1.0641781862079112     
   68279226.666666672        1.0638955027102621     
   68292553.333333328        1.0636128942635923     
   68305880.000000000        1.0633303608479741     
   68319206.666666672        1.0630479024434885     
   68332533.333333328        1.0627655190302203     
   68345860.000000000        1.0624832105882589     
   68359186.666666672        1.0622009770977010     
   68372513.333333328        1.0619188185386463     
   68385840.000000000        1.0616367348912017     
   68399166.666666672        1.0613547261354788     
   68412493.333333328        1.0610727922515928     
   68425820.000000000        1.0607909332196670     
   68439146.666666672        1.0605091490198280     
   68452473.333333328        1.0602274396322087     
   68465800.000000000        1.0599458050369464     
   68479126.666666672        1.0596642452141840     
   68492453.333333328        1.0593827601440704     
   68505780.000000000        1.0591013498067583     
   68519106.666666672        1.0588200141824080     
   68532433.333333328        1.0585387532511823     
   68545760.000000000        1.0582575669932508     
   68559086.666666672        1.0579764553887880     
   68572413.333333328        1.0576954184179745     
   68585740.000000000        1.0574144560609953     
   68599066.666666672        1.0571335682980398     
   68612393.333333328        1.0568527551093048     
   68625720.000000000        1.0565720164749908     
   68639046.666666672        1.0562913523753044     
   68652373.333333328        1.0560107627904569     
   68665700.000000000        1.0557302477006643     
   68679026.666666672        1.0554498070861495     
   68692353.333333328        1.0551694409271390     
   68705680.000000000        1.0548891492038657     
   68719006.666666672        1.0546089318965659     
   68732333.333333328        1.0543287889854860     
   68745660.000000000        1.0540487204508702     
   68758986.666666672        1.0537687262729747     
   68772313.333333328        1.0534888064320569     
   68785640.000000000        1.0532089609083810     
   68798966.666666672        1.0529291896822164     
   68812293.333333328        1.0526494927338377     
   68825620.000000000        1.0523698700435233     
   68838946.666666672        1.0520903215915591     
   68852273.333333328        1.0518108473582359     
   68865600.000000000        1.0515314473238471     
   68878926.666666672        1.0512521214686952     
   68892253.333333328        1.0509728697730840     
   68905580.000000000        1.0506936922173269     
   68918906.666666672        1.0504145887817382     
   68932233.333333328        1.0501355594466404     
   68945560.000000000        1.0498566041923605     
   68958886.666666672        1.0495777229992287     
   68972213.333333328        1.0492989158475847     
   68985540.000000000        1.0490201827177685     
   68998866.666666672        1.0487415235901290     
   69012193.333333328        1.0484629384450186     
   69025520.000000000        1.0481844272627954     
   69038846.666666672        1.0479059900238228     
   69052173.333333328        1.0476276267084694     
   69065500.000000000        1.0473493372971083     
   69078826.666666672        1.0470711217701187     
   69092153.333333328        1.0467929801078850     
   69105480.000000000        1.0465149122907957     
   69118806.666666672        1.0462369182992461     
   69132133.333333328        1.0459589981136357     
   69145460.000000000        1.0456811517143689     
   69158786.666666672        1.0454033790818562     
   69172113.333333328        1.0451256801965134     
   69185440.000000000        1.0448480550387600     
   69198766.666666672        1.0445705035890229     
   69212093.333333328        1.0442930258277321     
   69225420.000000000        1.0440156217353240     
   69238746.666666672        1.0437382912922395     
   69252073.333333328        1.0434610344789264     
   69265400.000000000        1.0431838512758347     
   69278726.666666672        1.0429067416634215     
   69292053.333333328        1.0426297056221503     
   69305380.000000000        1.0423527431324873     
   69318706.666666672        1.0420758541749049     
   69332033.333333328        1.0417990387298814     
   69345360.000000000        1.0415222967778983     
   69358686.666666672        1.0412456282994447     
   69372013.333333328        1.0409690332750139     
   69385340.000000000        1.0406925116851031     
   69398666.666666672        1.0404160635102171     
   69411993.333333328        1.0401396887308634     
   69425320.000000000        1.0398633873275569     
   69438646.666666672        1.0395871592808161     
   69451973.333333328        1.0393110045711655     
   69465300.000000000        1.0390349231791345     
   69478626.666666672        1.0387589150852572     
   69491953.333333328        1.0384829802700732     
   69505280.000000000        1.0382071187141289     
   69518606.666666672        1.0379313303979729     
   69531933.333333328        1.0376556153021601     
   69545260.000000000        1.0373799734072524     
   69558586.666666672        1.0371044046938136     
   69571913.333333328        1.0368289091424168     
   69585240.000000000        1.0365534867336355     
   69598566.666666672        1.0362781374480514     
   69611893.333333328        1.0360028612662513     
   69625220.000000000        1.0357276581688266     
   69638546.666666672        1.0354525281363720     
   69651873.333333328        1.0351774711494910     
   69665200.000000000        1.0349024871887904     
   69678526.666666672        1.0346275762348811     
   69691853.333333328        1.0343527382683810     
   69705180.000000000        1.0340779732699119     
   69718506.666666672        1.0338032812201008     
   69731833.333333328        1.0335286620995807     
   69745160.000000000        1.0332541158889896     
   69758486.666666672        1.0329796425689699     
   69771813.333333328        1.0327052421201695     
   69785140.000000000        1.0324309145232418     
   69798466.666666672        1.0321566597588439     
   69811793.333333328        1.0318824778076410     
   69825120.000000000        1.0316083686503004     
   69838446.666666672        1.0313343322674955     
   69851773.333333328        1.0310603686399054     
   69865100.000000000        1.0307864777482141     
   69878426.666666672        1.0305126595731109     
   69891753.333333328        1.0302389140952892     
   69905080.000000000        1.0299652412954483     
   69918406.666666672        1.0296916411542933     
   69931733.333333328        1.0294181136525331     
   69945060.000000000        1.0291446587708826     
   69958386.666666672        1.0288712764900612     
   69971713.333333328        1.0285979667907947     
   69985040.000000000        1.0283247296538112     
   69998366.666666672        1.0280515650598476     
   70011693.333333328        1.0277784729896440     
   70025020.000000000        1.0275054534239445     
   70038346.666666672        1.0272325063435008     
   70051673.333333328        1.0269596317290679     
   70065000.000000000        1.0266868295614060     
   70078326.666666672        1.0264140998212814     
   70091653.333333328        1.0261414424894653     
   70104980.000000000        1.0258688575467330     
   70118306.666666672        1.0255963449738659     
   70131633.333333328        1.0253239047516496     
   70144960.000000000        1.0250515368608768     
   70158286.666666672        1.0247792412823422     
   70171613.333333328        1.0245070179968483     
   70184940.000000000        1.0242348669852022     
   70198266.666666672        1.0239627882282136     
   70211593.333333328        1.0236907817067020     
   70224920.000000000        1.0234188474014865     
   70238246.666666672        1.0231469852933954     
   70251573.333333328        1.0228751953632613     
   70264900.000000000        1.0226034775919208     
   70278226.666666672        1.0223318319602153     
   70291553.333333328        1.0220602584489935     
   70304880.000000000        1.0217887570391062     
   70318206.666666672        1.0215173277114118     
   70331533.333333328        1.0212459704467742     
   70344860.000000000        1.0209746852260588     
   70358186.666666672        1.0207034720301389     
   70371513.333333328        1.0204323308398930     
   70384840.000000000        1.0201612616362035     
   70398166.666666672        1.0198902643999586     
   70411493.333333328        1.0196193391120509     
   70424820.000000000        1.0193484857533790     
   70438146.666666672        1.0190777043048458     
   70451473.333333328        1.0188069947473597     
   70464800.000000000        1.0185363570618333     
   70478126.666666672        1.0182657912291857     
   70491453.333333328        1.0179952972303403     
   70504780.000000000        1.0177248750462256     
   70518106.666666672        1.0174545246577749     
   70531433.333333328        1.0171842460459268     
   70544760.000000000        1.0169140391916249     
   70558086.666666672        1.0166439040758184     
   70571413.333333328        1.0163738406794618     
   70584740.000000000        1.0161038489835119     
   70598066.666666672        1.0158339289689342     
   70611393.333333328        1.0155640806166977     
   70624720.000000000        1.0152943039077753     
   70638046.666666672        1.0150245988231472     
   70651373.333333328        1.0147549653437973     
   70664700.000000000        1.0144854034507140     
   70678026.666666672        1.0142159131248929     
   70691353.333333328        1.0139464943473318     
   70704680.000000000        1.0136771470990358     
   70718006.666666672        1.0134078713610146     
   70731333.333333328        1.0131386671142817     
   70744660.000000000        1.0128695343398570     
   70757986.666666672        1.0126004730187648     
   70771313.333333328        1.0123314831320349     
   70784640.000000000        1.0120625646607020     
   70797966.666666672        1.0117937175858054     
   70811293.333333328        1.0115249418883896     
   70824620.000000000        1.0112562375495044     
   70837946.666666672        1.0109876045502042     
   70851273.333333328        1.0107190428715498     
   70864600.000000000        1.0104505524946048     
   70877926.666666672        1.0101821334004391     
   70891253.333333328        1.0099137855701279     
   70904580.000000000        1.0096455089847505     
   70917906.666666672        1.0093773036253921     
   70931233.333333328        1.0091091694731429     
   70944560.000000000        1.0088411065090972     
   70957886.666666672        1.0085731147143551     
   70971213.333333328        1.0083051940700223     
   70984540.000000000        1.0080373445572071     
   70997866.666666672        1.0077695661570258     
   71011193.333333328        1.0075018588505982     
   71024520.000000000        1.0072342226190480     
   71037846.666666672        1.0069666574435070     
   71051173.333333328        1.0066991633051094     
   71064500.000000000        1.0064317401849951     
   71077826.666666672        1.0061643880643092     
   71091153.333333328        1.0058971069242022     
   71104480.000000000        1.0056298967458286     
   71117806.666666672        1.0053627575103474     
   71131133.333333328        1.0050956891989264     
   71144460.000000000        1.0048286917927334     
   71157786.666666672        1.0045617652729439     
   71171113.333333328        1.0042949096207379     
   71184440.000000000        1.0040281248173011     
   71197766.666666672        1.0037614108438231     
   71211093.333333328        1.0034947676814987     
   71224420.000000000        1.0032281953115281     
   71237746.666666672        1.0029616937151158     
   71251073.333333328        1.0026952628734729     
   71264400.000000000        1.0024289027678133     
   71277726.666666672        1.0021626133793575     
   71291053.333333328        1.0018963946893311     
   71304380.000000000        1.0016302466789628     
   71317706.666666672        1.0013641693294877     
   71331033.333333328        1.0010981626221467     
   71344360.000000000        1.0008322265381835     
   71357686.666666672        1.0005663610588487     
   71371013.333333328        1.0003005661653970     
   71384340.000000000        1.0000348418390879     
   71397666.666666672       0.99976918806118631     
   71410993.333333328       0.99950360481296263     
   71424320.000000000       0.99923809207569114     
   71437646.666666672       0.99897264983065104     
   71450973.333333328       0.99870727805912796     
   71464300.000000000       0.99844197674241109     
   71477626.666666672       0.99817674586179450     
   71490953.333333328       0.99791158539857916     
   71504280.000000000       0.99764649533406824     
   71517606.666666672       0.99738147564957225     
   71530933.333333328       0.99711652632640524     
   71544260.000000000       0.99685164734588616     
   71557586.666666672       0.99658683868933995     
   71570913.333333328       0.99632210033809621     
   71584240.000000000       0.99605743227348875     
   71597566.666666672       0.99579283447685718     
   71610893.333333328       0.99552830692954575     
   71624220.000000000       0.99526384961290315     
   71637546.666666672       0.99499946250828342     
   71650873.333333328       0.99473514559704701     
   71664200.000000000       0.99447089886055617     
   71677526.666666672       0.99420672228018092     
   71690853.333333328       0.99394261583729460     
   71704180.000000000       0.99367857951327720     
   71717506.666666672       0.99341461328951164     
   71730833.333333328       0.99315071714738634     
   71744160.000000000       0.99288689106829553     
   71757486.666666672       0.99262313503363742     
   71770813.333333328       0.99235944902481688     
   71784140.000000000       0.99209583302324100     
   71797466.666666672       0.99183228701032311     
   71810793.333333328       0.99156881096748295     
   71824120.000000000       0.99130540487614249     
   71837446.666666672       0.99104206871773104     
   71850773.333333328       0.99077880247368078     
   71864100.000000000       0.99051560612543077     
   71877426.666666672       0.99025247965442253     
   71890753.333333328       0.98998942304210624     
   71904080.000000000       0.98972643626993317     
   71917406.666666672       0.98946351931936172     
   71930733.333333328       0.98920067217185426     
   71944060.000000000       0.98893789480887895     
   71957386.666666672       0.98867518721190795     
   71970713.333333328       0.98841254936241874     
   71984040.000000000       0.98814998124189346     
   71997366.666666672       0.98788748283182026     
   72010693.333333328       0.98762505411369128     
   72024020.000000000       0.98736269506900265     
   72037346.666666672       0.98710040567925805     
   72050673.333333328       0.98683818592596317     
   72064000.000000000       0.98657603579063013     
   72077326.666666672       0.98631395525477572     
   72090653.333333328       0.98605194429992205     
   72103980.000000000       0.98579000290759544     
   72117306.666666672       0.98552813105932757     
   72130633.333333328       0.98526632873665498     
   72143960.000000000       0.98500459592111822     
   72157286.666666672       0.98474293259426449     
   72170613.333333328       0.98448133873764454     
   72183940.000000000       0.98421981433281425     
   72197266.666666672       0.98395835936133413     
   72210593.333333328       0.98369697380477095     
   72223920.000000000       0.98343565764469476     
   72237246.666666672       0.98317441086268098     
   72250573.333333328       0.98291323344031123     
   72263900.000000000       0.98265212535916979     
   72277226.666666672       0.98239108660084651     
   72290553.333333328       0.98213011714693832     
   72303880.000000000       0.98186921697904417     
   72317206.666666672       0.98160838607876832     
   72330533.333333328       0.98134762442772216     
   72343860.000000000       0.98108693200751884     
   72357186.666666672       0.98082630879977906     
   72370513.333333328       0.98056575478612662     
   72383840.000000000       0.98030526994819089     
   72397166.666666672       0.98004485426760679     
   72410493.333333328       0.97978450772601255     
   72423820.000000000       0.97952423030505309     
   72437146.666666672       0.97926402198637619     
   72450473.333333328       0.97900388275163608     
   72463800.000000000       0.97874381258249099     
   72477126.666666672       0.97848381146060492     
   72490453.333333328       0.97822387936764565     
   72503780.000000000       0.97796401628528673     
   72517106.666666672       0.97770422219520658     
   72530433.333333328       0.97744449707908698     
   72543760.000000000       0.97718484091861679     
   72557086.666666672       0.97692525369548777     
   72570413.333333328       0.97666573539139834     
   72583740.000000000       0.97640628598805024     
   72597066.666666672       0.97614690546715011     
   72610393.333333328       0.97588759381041146     
   72623720.000000000       0.97562835099955092     
   72637046.666666672       0.97536917701628889     
   72650373.333333328       0.97511007184235443     
   72663700.000000000       0.97485103545947638     
   72677026.666666672       0.97459206784939201     
   72690353.333333328       0.97433316899384348     
   72703680.000000000       0.97407433887457584     
   72717006.666666672       0.97381557747334035     
   72730333.333333328       0.97355688477189251     
   72743660.000000000       0.97329826075199311     
   72756986.666666672       0.97303970539540785     
   72770313.333333328       0.97278121868390555     
   72783640.000000000       0.97252280059926277     
   72796966.666666672       0.97226445112325943     
   72810293.333333328       0.97200617023767966     
   72823620.000000000       0.97174795792431334     
   72836946.666666672       0.97148981416495483     
   72850273.333333328       0.97123173894140336     
   72863600.000000000       0.97097373223546279     
   72876926.666666672       0.97071579402894237     
   72890253.333333328       0.97045792430365641     
   72903580.000000000       0.97020012304142256     
   72916906.666666672       0.96994239022406492     
   72930233.333333328       0.96968472583341114     
   72943560.000000000       0.96942712985129464     
   72956886.666666672       0.96916960225955373     
   72970213.333333328       0.96891214304002982     
   72983540.000000000       0.96865475217457186     
   72996866.666666672       0.96839742964503150     
   73010193.333333328       0.96814017543326614     
   73023520.000000000       0.96788298952113738     
   73036846.666666672       0.96762587189051197     
   73050173.333333328       0.96736882252326351     
   73063500.000000000       0.96711184140126583     
   73076826.666666672       0.96685492850640031     
   73090153.333333328       0.96659808382055523     
   73103480.000000000       0.96634130732561974     
   73116806.666666672       0.96608459900348986     
   73130133.333333328       0.96582795883606520     
   73143460.000000000       0.96557138680525290     
   73156786.666666672       0.96531488289296119     
   73170113.333333328       0.96505844708110677     
   73183440.000000000       0.96480207935160855     
   73196766.666666672       0.96454577968638922     
   73210093.333333328       0.96428954806738121     
   73223420.000000000       0.96403338447651699     
   73236746.666666672       0.96377728889573455     
   73250073.333333328       0.96352126130698013     
   73263400.000000000       0.96326530169219948     
   73276726.666666672       0.96300941003334750     
   73290053.333333328       0.96275358631238195     
   73303380.000000000       0.96249783051126525     
   73316706.666666672       0.96224214261196539     
   73330033.333333328       0.96198652259645501     
   73343360.000000000       0.96173097044671052     
   73356686.666666672       0.96147548614471479     
   73370013.333333328       0.96122006967245399     
   73383340.000000000       0.96096472101192054     
   73396666.666666672       0.96070944014510951     
   73409993.333333328       0.96045422705402328     
   73423320.000000000       0.96019908172066626     
   73436646.666666672       0.95994400412705105     
   73449973.333333328       0.95968899425519227     
   73463300.000000000       0.95943405208710897     
   73476626.666666672       0.95917917760482729     
   73489953.333333328       0.95892437079037740     
   73503280.000000000       0.95866963162579366     
   73516606.666666672       0.95841496009311422     
   73529933.333333328       0.95816035617438455     
   73543260.000000000       0.95790581985165213     
   73556586.666666672       0.95765135110697219     
   73569913.333333328       0.95739694992240265     
   73583240.000000000       0.95714261628000541     
   73596566.666666672       0.95688835016184992     
   73609893.333333328       0.95663415155000830     
   73623220.000000000       0.95638002042655690     
   73636546.666666672       0.95612595677358025     
   73649873.333333328       0.95587196057316337     
   73663200.000000000       0.95561803180739835     
   73676526.666666672       0.95536417045838196     
   73689853.333333328       0.95511037650821584     
   73703180.000000000       0.95485664993900454     
   73716506.666666672       0.95460299073286059     
   73729833.333333328       0.95434939887189763     
   73743160.000000000       0.95409587433823728     
   73756486.666666672       0.95384241711400386     
   73769813.333333328       0.95358902718132743     
   73783140.000000000       0.95333570452234162     
   73796466.666666672       0.95308244911918627     
   73809793.333333328       0.95282926095400544     
   73823120.000000000       0.95257614000894786     
   73836446.666666672       0.95232308626616624     
   73849773.333333328       0.95207009970781908     
   73863100.000000000       0.95181718031606999     
   73876426.666666672       0.95156432807308478     
   73889753.333333328       0.95131154296103793     
   73903080.000000000       0.95105882496210503     
   73916406.666666672       0.95080617405846901     
   73929733.333333328       0.95055359023231589     
   73943060.000000000       0.95030107346583637     
   73956386.666666672       0.95004862374122712     
   73969713.333333328       0.94979624104068949     
   73983040.000000000       0.94954392534642751     
   73996366.666666672       0.94929167664065184     
   74009693.333333328       0.94903949490557826     
   74023020.000000000       0.94878738012342523     
   74036346.666666672       0.94853533227641762     
   74049673.333333328       0.94828335134678499     
   74063000.000000000       0.94803143731676043     
   74076326.666666672       0.94777959016858304     
   74089653.333333328       0.94752780988449525     
   74102980.000000000       0.94727609644674549     
   74116306.666666672       0.94702444983758638     
   74129633.333333328       0.94677287003927524     
   74142960.000000000       0.94652135703407403     
   74156286.666666672       0.94626991080424983     
   74169613.333333328       0.94601853133207370     
   74182940.000000000       0.94576721859982249     
   74196266.666666672       0.94551597258977615     
   74209593.333333328       0.94526479328422131     
   74222920.000000000       0.94501368066544744     
   74236246.666666672       0.94476263471575028     
   74249573.333333328       0.94451165541742976     
   74262900.000000000       0.94426074275278804     
   74276226.666666672       0.94400989670413726     
   74289553.333333328       0.94375911725378914     
   74302880.000000000       0.94350840438406358     
   74316206.666666672       0.94325775807728274     
   74329533.333333328       0.94300717831577496     
   74342860.000000000       0.94275666508187261     
   74356186.666666672       0.94250621835791271     
   74369513.333333328       0.94225583812623803     
   74382840.000000000       0.94200552436919516     
   74396166.666666672       0.94175527706913442     
   74409493.333333328       0.94150509620841261     
   74422820.000000000       0.94125498176939026     
   74436146.666666672       0.94100493373443284     
   74449473.333333328       0.94075495208591065     
   74462800.000000000       0.94050503680619779     
   74476126.666666672       0.94025518787767415     
   74489453.333333328       0.94000540528272403     
   74502780.000000000       0.93975568900373618     
   74516106.666666672       0.93950603902310315     
   74529433.333333328       0.93925645532322388     
   74542760.000000000       0.93900693788650091     
   74556086.666666672       0.93875748669534187     
   74569413.333333328       0.93850810173215993     
   74582740.000000000       0.93825878297936982     
   74596066.666666672       0.93800953041939361     
   74609393.333333328       0.93776034403465935     
   74622720.000000000       0.93751122380759622     
   74636046.666666672       0.93726216972063914     
   74649373.333333328       0.93701318175622950     
   74662700.000000000       0.93676425989681178     
   74676026.666666672       0.93651540412483514     
   74689353.333333328       0.93626661442275383     
   74702680.000000000       0.93601789077302677     
   74716006.666666672       0.93576923315811755     
   74729333.333333328       0.93552064156049397     
   74742660.000000000       0.93527211596262916     
   74755986.666666672       0.93502365634699958     
   74769313.333333328       0.93477526269608879     
   74782640.000000000       0.93452693499238260     
   74795966.666666672       0.93427867321837232     
   74809293.333333328       0.93403047735655420     
   74822620.000000000       0.93378234738942845     
   74835946.666666672       0.93353428329950128     
   74849273.333333328       0.93328628506928157     
   74862600.000000000       0.93303835268128532     
   74875926.666666672       0.93279048611802962     
   74889253.333333328       0.93254268536204110     
   74902580.000000000       0.93229495039584576     
   74915906.666666672       0.93204728120197800     
   74929233.333333328       0.93179967776297623     
   74942560.000000000       0.93155214006138087     
   74955886.666666672       0.93130466807974077     
   74969213.333333328       0.93105726180060766     
   74982540.000000000       0.93080992120653616     
   74995866.666666672       0.93056264628008911     
   75009193.333333328       0.93031543700383112     
   75022520.000000000       0.93006829336033237     
   75035846.666666672       0.92982121533216811     
   75049173.333333328       0.92957420290191739     
   75062500.000000000       0.92932725605216526     
   75075826.666666672       0.92908037476549921     
   75089153.333333328       0.92883355902451337     
   75102480.000000000       0.92858680881180522     
   75115806.666666672       0.92834012410997802     
   75129133.333333328       0.92809350490163856     
   75142460.000000000       0.92784695116939830     
   75155786.666666672       0.92760046289587383     
   75169113.333333328       0.92735404006368705     
   75182440.000000000       0.92710768265546251     
   75195766.666666672       0.92686139065383122     
   75209093.333333328       0.92661516404142774     
   75222420.000000000       0.92636900280089196     
   75235746.666666672       0.92612290691486709     
   75249073.333333328       0.92587687636600369     
   75262400.000000000       0.92563091113695251     
   75275726.666666672       0.92538501121037320     
   75289053.333333328       0.92513917656892830     
   75302380.000000000       0.92489340719528479     
   75315706.666666672       0.92464770307211386     
   75329033.333333328       0.92440206418209181     
   75342360.000000000       0.92415649050790050     
   75355686.666666672       0.92391098203222444     
   75369013.333333328       0.92366553873775503     
   75382340.000000000       0.92342016060718612     
   75395666.666666672       0.92317484762321622     
   75408993.333333328       0.92292959976855182     
   75422320.000000000       0.92268441702589898     
   75435646.666666672       0.92243929937797087     
   75448973.333333328       0.92219424680748707     
   75462300.000000000       0.92194925929716831     
   75475626.666666672       0.92170433682974195     
   75488953.333333328       0.92145947938793982     
   75502280.000000000       0.92121468695449638     
   75515606.666666672       0.92096995951215455     
   75528933.333333328       0.92072529704365769     
   75542260.000000000       0.92048069953175649     
   75555586.666666672       0.92023616695920518     
   75568913.333333328       0.91999169930876246     
   75582240.000000000       0.91974729656319187     
   75595566.666666672       0.91950295870526211     
   75608893.333333328       0.91925868571774538     
   75622220.000000000       0.91901447758341881     
   75635546.666666672       0.91877033428506438     
   75648873.333333328       0.91852625580546854     
   75662200.000000000       0.91828224212742215     
   75675526.666666672       0.91803829323372077     
   75688853.333333328       0.91779440910716459     
   75702180.000000000       0.91755058973055803     
   75715506.666666672       0.91730683508671063     
   75728833.333333328       0.91706314515843568     
   75742160.000000000       0.91681951992855182     
   75755486.666666672       0.91657595937988234     
   75768813.333333328       0.91633246349525499     
   75782140.000000000       0.91608903225750016     
   75795466.666666672       0.91584566564945602     
   75808793.333333328       0.91560236365396319     
   75822120.000000000       0.91535912625386739     
   75835446.666666672       0.91511595343201857     
   75848773.333333328       0.91487284517127265     
   75862100.000000000       0.91462980145448736     
   75875426.666666672       0.91438682226452772     
   75888753.333333328       0.91414390758426256     
   75902080.000000000       0.91390105739656335     
   75915406.666666672       0.91365827168430935     
   75928733.333333328       0.91341555043038203     
   75942060.000000000       0.91317289361766729     
   75955386.666666672       0.91293030122905727     
   75968713.333333328       0.91268777324744743     
   75982040.000000000       0.91244530965573767     
   75995366.666666672       0.91220291043683344     
   76008693.333333328       0.91196057557364441     
   76022020.000000000       0.91171830504908291     
   76035346.666666672       0.91147609884606906     
   76048673.333333328       0.91123395694752496     
   76062000.000000000       0.91099187933637782     
   76075326.666666672       0.91074986599556040     
   76088653.333333328       0.91050791690800947     
   76101980.000000000       0.91026603205666534     
   76115306.666666672       0.91002421142447343     
   76128633.333333328       0.90978245499438559     
   76141960.000000000       0.90954076274935414     
   76155286.666666672       0.90929913467234003     
   76168613.333333328       0.90905757074630666     
   76181940.000000000       0.90881607095422146     
   76195266.666666672       0.90857463527905824     
   76208593.333333328       0.90833326370379353     
   76221920.000000000       0.90809195621141026     
   76235246.666666672       0.90785071278489271     
   76248573.333333328       0.90760953340723383     
   76261900.000000000       0.90736841806142809     
   76275226.666666672       0.90712736673047534     
   76288553.333333328       0.90688637939738026     
   76301880.000000000       0.90664545604515134     
   76315206.666666672       0.90640459665680195     
   76328533.333333328       0.90616380121535078     
   76341860.000000000       0.90592306970381942     
   76355186.666666672       0.90568240210523521     
   76368513.333333328       0.90544179840262995     
   76381840.000000000       0.90520125857903877     
   76395166.666666672       0.90496078261750235     
   76408493.333333328       0.90472037050106624     
   76421820.000000000       0.90448002221278001     
   76435146.666666672       0.90423973773569633     
   76448473.333333328       0.90399951705287496     
   76461800.000000000       0.90375936014737834     
   76475126.666666672       0.90351926700227336     
   76488453.333333328       0.90327923760063311     
   76501780.000000000       0.90303927192553313     
   76515106.666666672       0.90279936996005472     
   76528433.333333328       0.90255953168728387     
   76541760.000000000       0.90231975709030965     
   76555086.666666672       0.90208004615222670     
   76568413.333333328       0.90184039885613410     
   76581740.000000000       0.90160081518513535     
   76595066.666666672       0.90136129512233687     
   76608393.333333328       0.90112183865085327     
   76621720.000000000       0.90088244575380028     
   76635046.666666672       0.90064311641429917     
   76648373.333333328       0.90040385061547612     
   76661700.000000000       0.90016464834046128     
   76675026.666666672       0.89992550957238882     
   76688353.333333328       0.89968643429439865     
   76701680.000000000       0.89944742248963450     
   76715006.666666672       0.89920847414124427     
   76728333.333333328       0.89896958923238102     
   76741660.000000000       0.89873076774620064     
   76754986.666666672       0.89849200966586662     
   76768313.333333328       0.89825331497454397     
   76781640.000000000       0.89801468365540305     
   76794966.666666672       0.89777611569161953     
   76808293.333333328       0.89753761106637264     
   76821620.000000000       0.89729916976284585     
   76834946.666666672       0.89706079176422859     
   76848273.333333328       0.89682247705371299     
   76861600.000000000       0.89658422561449647     
   76874926.666666672       0.89634603742978070     
   76888253.333333328       0.89610791248277266     
   76901580.000000000       0.89586985075668202     
   76914906.666666672       0.89563185223472486     
   76928233.333333328       0.89539391690012060     
   76941560.000000000       0.89515604473609334     
   76954886.666666672       0.89491823572587115     
   76968213.333333328       0.89468048985268744     
   76981540.000000000       0.89444280709977986     
   76994866.666666672       0.89420518745038935     
   77008193.333333328       0.89396763088776354     
   77021520.000000000       0.89373013739515272     
   77034846.666666672       0.89349270695581162     
   77048173.333333328       0.89325533955300096     
   77061500.000000000       0.89301803516998346     
   77074826.666666672       0.89278079379002895     
   77088153.333333328       0.89254361539641081     
   77101480.000000000       0.89230649997240463     
   77114806.666666672       0.89206944750129313     
   77128133.333333328       0.89183245796636368     
   77141460.000000000       0.89159553135090630     
   77154786.666666672       0.89135866763821570     
   77168113.333333328       0.89112186681159233     
   77181440.000000000       0.89088512885433979     
   77194766.666666672       0.89064845374976631     
   77208093.333333328       0.89041184148118635     
   77221420.000000000       0.89017529203191526     
   77234746.666666672       0.88993880538527659     
   77248073.333333328       0.88970238152459524     
   77261400.000000000       0.88946602043320233     
   77274726.666666672       0.88922972209443341     
   77288053.333333328       0.88899348649162757     
   77301380.000000000       0.88875731360812815     
   77314706.666666672       0.88852120342728447     
   77328033.333333328       0.88828515593244939     
   77341360.000000000       0.88804917110697912     
   77354686.666666672       0.88781324893423585     
   77368013.333333328       0.88757738939758601     
   77381340.000000000       0.88734159248039934     
   77394666.666666672       0.88710585816605114     
   77407993.333333328       0.88687018643792070     
   77421320.000000000       0.88663457727939132     
   77434646.666666672       0.88639903067385095     
   77447973.333333328       0.88616354660469288     
   77461300.000000000       0.88592812505531371     
   77474626.666666672       0.88569276600911473     
   77487953.333333328       0.88545746944950143     
   77501280.000000000       0.88522223535988442     
   77514606.666666672       0.88498706372367719     
   77527933.333333328       0.88475195452430033     
   77541260.000000000       0.88451690774517622     
   77554586.666666672       0.88428192336973255     
   77567913.333333328       0.88404700138140169     
   77581240.000000000       0.88381214176361977     
   77594566.666666672       0.88357734449982894     
   77607893.333333328       0.88334260957347310     
   77621220.000000000       0.88310793696800305     
   77634546.666666672       0.88287332666687246     
   77647873.333333328       0.88263877865353946     
   77661200.000000000       0.88240429291146749     
   77674526.666666672       0.88216986942412379     
   77687853.333333328       0.88193550817498045     
   77701180.000000000       0.88170120914751271     
   77714506.666666672       0.88146697232520155     
   77727833.333333328       0.88123279769153151     
   77741160.000000000       0.88099868522999292     
   77754486.666666672       0.88076463492407764     
   77767813.333333328       0.88053064675728510     
   77781140.000000000       0.88029672071311671     
   77794466.666666672       0.88006285677507989     
   77807793.333333328       0.87982905492668584     
   77821120.000000000       0.87959531515144973     
   77834446.666666672       0.87936163743289186     
   77847773.333333328       0.87912802175453608     
   77861100.000000000       0.87889446809991090     
   77874426.666666672       0.87866097645255015     
   77887753.333333328       0.87842754679599033     
   77901080.000000000       0.87819417911377395     
   77914406.666666672       0.87796087338944662     
   77927733.333333328       0.87772762960655903     
   77941060.000000000       0.87749444774866614     
   77954386.666666672       0.87726132779932686     
   77967713.333333328       0.87702826974210590     
   77981040.000000000       0.87679527356056930     
   77994366.666666672       0.87656233923829086     
   78007693.333333328       0.87632946675884749     
   78021020.000000000       0.87609665610581877     
   78034346.666666672       0.87586390726279184     
   78047673.333333328       0.87563122021335471     
   78061000.000000000       0.87539859494110317     
   78074326.666666672       0.87516603142963412     
   78087653.333333328       0.87493352966255200     
   78100980.000000000       0.87470108962346282     
   78114306.666666672       0.87446871129597881     
   78127633.333333328       0.87423639466371572     
   78140960.000000000       0.87400413971029334     
   78154286.666666672       0.87377194641933609     
   78167613.333333328       0.87353981477447373     
   78180940.000000000       0.87330774475933937     
   78194266.666666672       0.87307573635757096     
   78207593.333333328       0.87284378955280939     
   78220920.000000000       0.87261190432870150     
   78234246.666666672       0.87238008066889838     
   78247573.333333328       0.87214831855705510     
   78260900.000000000       0.87191661797683007     
   78274226.666666672       0.87168497891188723     
   78287553.333333328       0.87145340134589522     
   78300880.000000000       0.87122188526252575     
   78314206.666666672       0.87099043064545545     
   78327533.333333328       0.87075903747836669     
   78340860.000000000       0.87052770574494365     
   78354186.666666672       0.87029643542887536     
   78367513.333333328       0.87006522651385754     
   78380840.000000000       0.86983407898358744     
   78394166.666666672       0.86960299282176767     
   78407493.333333328       0.86937196801210592     
   78420820.000000000       0.86914100453831278     
   78434146.666666672       0.86891010238410415     
   78447473.333333328       0.86867926153320041     
   78460800.000000000       0.86844848196932523     
   78474126.666666672       0.86821776367620762     
   78487453.333333328       0.86798710663758061     
   78500780.000000000       0.86775651083718142     
   78514106.666666672       0.86752597625875083     
   78527433.333333328       0.86729550288603563     
   78540760.000000000       0.86706509070278615     
   78554086.666666672       0.86683473969275604     
   78567413.333333328       0.86660444983970497     
   78580740.000000000       0.86637422112739504     
   78594066.666666672       0.86614405353959500     
   78607393.333333328       0.86591394706007585     
   78620720.000000000       0.86568390167261366     
   78634046.666666672       0.86545391736098920     
   78647373.333333328       0.86522399410898720     
   78660700.000000000       0.86499413190039598     
   78674026.666666672       0.86476433071900938     
   78687353.333333328       0.86453459054862525     
   78700680.000000000       0.86430491137304455     
   78714006.666666672       0.86407529317607379     
   78727333.333333328       0.86384573594152436     
   78740660.000000000       0.86361623965320966     
   78753986.666666672       0.86338680429495018     
   78767313.333333328       0.86315742985056887     
   78780640.000000000       0.86292811630389243     
   78793966.666666672       0.86269886363875359     
   78807293.333333328       0.86246967183898993     
   78820620.000000000       0.86224054088843949     
   78833946.666666672       0.86201147077094897     
   78847273.333333328       0.86178246147036686     
   78860600.000000000       0.86155351297054650     
   78873926.666666672       0.86132462525534570     
   78887253.333333328       0.86109579830862670     
   78900580.000000000       0.86086703211425575     
   78913906.666666672       0.86063832665610285     
   78927233.333333328       0.86040968191804357     
   78940560.000000000       0.86018109788395658     
   78953886.666666672       0.85995257453772589     
   78967213.333333328       0.85972411186323860     
   78980540.000000000       0.85949570984438672     
   78993866.666666672       0.85926736846506646     
   79007193.333333328       0.85903908770917892     
   79020520.000000000       0.85881086756062786     
   79033846.666666672       0.85858270800332348     
   79047173.333333328       0.85835460902117866     
   79060500.000000000       0.85812657059811093     
   79073826.666666672       0.85789859271804247     
   79087153.333333328       0.85767067536489905     
   79100480.000000000       0.85744281852261106     
   79113806.666666672       0.85721502217511314     
   79127133.333333328       0.85698728630634502     
   79140460.000000000       0.85675961090024910     
   79153786.666666672       0.85653199594077334     
   79167113.333333328       0.85630444141186923     
   79180440.000000000       0.85607694729749273     
   79193766.666666672       0.85584951358160422     
   79207093.333333328       0.85562214024816807     
   79220420.000000000       0.85539482728115357     
   79233746.666666672       0.85516757466453286     
   79247073.333333328       0.85494038238228409     
   79260400.000000000       0.85471325041838808     
   79273726.666666672       0.85448617875683075     
   79287053.333333328       0.85425916738160290     
   79300380.000000000       0.85403221627669845     
   79313706.666666672       0.85380532542611509     
   79327033.333333328       0.85357849481385717     
   79340360.000000000       0.85335172442392992     
   79353686.666666672       0.85312501424034592     
   79367013.333333328       0.85289836424712151     
   79380340.000000000       0.85267177442827413     
   79393666.666666672       0.85244524476782924     
   79406993.333333328       0.85221877524981471     
   79420320.000000000       0.85199236585826332     
   79433646.666666672       0.85176601657721185     
   79446973.333333328       0.85153972739070150     
   79460300.000000000       0.85131349828277592     
   79473626.666666672       0.85108732923748653     
   79486953.333333328       0.85086122023888655     
   79500280.000000000       0.85063517127103339     
   79513606.666666672       0.85040918231798890     
   79526933.333333328       0.85018325336382050     
   79540260.000000000       0.84995738439259805     
   79553586.666666672       0.84973157538839628     
   79566913.333333328       0.84950582633529503     
   79580240.000000000       0.84928013721737705     
   79593566.666666672       0.84905450801872950     
   79606893.333333328       0.84882893872344556     
   79620220.000000000       0.84860342931561994     
   79633546.666666672       0.84837797977935270     
   79646873.333333328       0.84815259009874922     
   79660200.000000000       0.84792726025791731     
   79673526.666666672       0.84770199024097037     
   79686853.333333328       0.84747678003202509     
   79700180.000000000       0.84725162961520262     
   79713506.666666672       0.84702653897462898     
   79726833.333333328       0.84680150809443422     
   79740160.000000000       0.84657653695875146     
   79753486.666666672       0.84635162555171850     
   79766813.333333328       0.84612677385747870     
   79780140.000000000       0.84590198186017829     
   79793466.666666672       0.84567724954396750     
   79806793.333333328       0.84545257689300279     
   79820120.000000000       0.84522796389144195     
   79833446.666666672       0.84500341052344874     
   79846773.333333328       0.84477891677319050     
   79860100.000000000       0.84455448262483923     
   79873426.666666672       0.84433010806257180     
   79886753.333333328       0.84410579307056754     
   79900080.000000000       0.84388153763301066     
   79913406.666666672       0.84365734173409024     
   79926733.333333328       0.84343320535799893     
   79940060.000000000       0.84320912848893426     
   79953386.666666672       0.84298511111109575     
   79966713.333333328       0.84276115320869116     
   79980040.000000000       0.84253725476592867     
   79993366.666666672       0.84231341576702157     
   80006693.333333328       0.84208963619618937     
   80020020.000000000       0.84186591603765248     
   80033346.666666672       0.84164225527563885     
   80046673.333333328       0.84141865389437820     
   80060000.000000000       0.84119511187810581     
   80073326.666666672       0.84097162921105917     
   80086653.333333328       0.84074820587748311     
   80099980.000000000       0.84052484186162379     
   80113306.666666672       0.84030153714773315     
   80126633.333333328       0.84007829172006709     
   80139960.000000000       0.83985510556288467     
   80153286.666666672       0.83963197866045025     
   80166613.333333328       0.83940891099703197     
   80179940.000000000       0.83918590255690284     
   80193266.666666672       0.83896295332433790     
   80206593.333333328       0.83874006328361927     
   80219920.000000000       0.83851723241903153     
   80233246.666666672       0.83829446071486369     
   80246573.333333328       0.83807174815540808     
   80259900.000000000       0.83784909472496283     
   80273226.666666672       0.83762650040782938     
   80286553.333333328       0.83740396518831406     
   80299880.000000000       0.83718148905072587     
   80313206.666666672       0.83695907197938002     
   80326533.333333328       0.83673671395859328     
   80339860.000000000       0.83651441497268886     
   80353186.666666672       0.83629217500599329     
   80366513.333333328       0.83606999404283711     
   80379840.000000000       0.83584787206755484     
   80393166.666666672       0.83562580906448591     
   80406493.333333328       0.83540380501797440     
   80419820.000000000       0.83518185991236638     
   80433146.666666672       0.83495997373201325     
   80446473.333333328       0.83473814646127198     
   80459800.000000000       0.83451637808450085     
   80473126.666666672       0.83429466858606438     
   80486453.333333328       0.83407301795033084     
   80499780.000000000       0.83385142616167318     
   80513106.666666672       0.83362989320446679     
   80526433.333333328       0.83340841906309215     
   80539760.000000000       0.83318700372193488     
   80553086.666666672       0.83296564716538302     
   80566413.333333328       0.83274434937783059     
   80579740.000000000       0.83252311034367299     
   80593066.666666672       0.83230193004731312     
   80606393.333333328       0.83208080847315591     
   80619720.000000000       0.83185974560561005     
   80633046.666666672       0.83163874142909089     
   80646373.333333328       0.83141779592801468     
   80659700.000000000       0.83119690908680477     
   80673026.666666672       0.83097608088988584     
   80686353.333333328       0.83075531132168989     
   80699680.000000000       0.83053460036665006     
   80713006.666666672       0.83031394800920455     
   80726333.333333328       0.83009335423379671     
   80739660.000000000       0.82987281902487386     
   80752986.666666672       0.82965234236688556     
   80766313.333333328       0.82943192424428802     
   80779640.000000000       0.82921156464153989     
   80792966.666666672       0.82899126354310404     
   80806293.333333328       0.82877102093344890     
   80819620.000000000       0.82855083679704511     
   80832946.666666672       0.82833071111836865     
   80846273.333333328       0.82811064388189903     
   80859600.000000000       0.82789063507212157     
   80872926.666666672       0.82767068467352178     
   80886253.333333328       0.82745079267059385     
   80899580.000000000       0.82723095904783328     
   80912906.666666672       0.82701118378974048     
   80926233.333333328       0.82679146688082050     
   80939560.000000000       0.82657180830558086     
   80952886.666666672       0.82635220804853438     
   80966213.333333328       0.82613266609419922     
   80979540.000000000       0.82591318242709555     
   80992866.666666672       0.82569375703174774     
   81006193.333333328       0.82547438989268551     
   81019520.000000000       0.82525508099444211     
   81032846.666666672       0.82503583032155481     
   81046173.333333328       0.82481663785856596     
   81059500.000000000       0.82459750359002015     
   81072826.666666672       0.82437842750046664     
   81086153.333333328       0.82415940957446066     
   81099480.000000000       0.82394044979655900     
   81112806.666666672       0.82372154815132381     
   81126133.333333328       0.82350270462332120     
   81139460.000000000       0.82328391919712218     
   81152786.666666672       0.82306519185729954     
   81166113.333333328       0.82284652258843294     
   81179440.000000000       0.82262791137510405     
   81192766.666666672       0.82240935820189920     
   81206093.333333328       0.82219086305341071     
   81219420.000000000       0.82197242591423181     
   81232746.666666672       0.82175404676896124     
   81246073.333333328       0.82153572560220289     
   81259400.000000000       0.82131746239856285     
   81272726.666666672       0.82109925714265275     
   81286053.333333328       0.82088110981908757     
   81299380.000000000       0.82066302041248673     
   81312706.666666672       0.82044498890747364     
   81326033.333333328       0.82022701528867570     
   81339360.000000000       0.82000909954072410     
   81352686.666666672       0.81979124164825468     
   81366013.333333328       0.81957344159590684     
   81379340.000000000       0.81935569936832531     
   81392666.666666672       0.81913801495015659     
   81405993.333333328       0.81892038832605385     
   81419320.000000000       0.81870281948067158     
   81432646.666666672       0.81848530839867117     
   81445973.333333328       0.81826785506471600     
   81459300.000000000       0.81805045946347499     
   81472626.666666672       0.81783312157961952     
   81485953.333333328       0.81761584139782673     
   81499280.000000000       0.81739861890277621     
   81512606.666666672       0.81718145407915221     
   81525933.333333328       0.81696434691164543     
   81539260.000000000       0.81674729738494634     
   81552586.666666672       0.81653030548375183     
   81565913.333333328       0.81631337119276370     
   81579240.000000000       0.81609649449668553     
   81592566.666666672       0.81587967538022688     
   81605893.333333328       0.81566291382810086     
   81619220.000000000       0.81544620982502347     
   81632546.666666672       0.81522956335571650     
   81645873.333333328       0.81501297440490550     
   81659200.000000000       0.81479644295731868     
   81672526.666666672       0.81457996899768959     
   81685853.333333328       0.81436355251075554     
   81699180.000000000       0.81414719348125719     
   81712506.666666672       0.81393089189394097     
   81725833.333333328       0.81371464773355617     
   81739160.000000000       0.81349846098485523     
   81752486.666666672       0.81328233163259633     
   81765813.333333328       0.81306625966154122     
   81779140.000000000       0.81285024505645520     
   81792466.666666672       0.81263428780210734     
   81805793.333333328       0.81241838788327270     
   81819120.000000000       0.81220254528472813     
   81832446.666666672       0.81198675999125514     
   81845773.333333328       0.81177103198763989     
   81859100.000000000       0.81155536125867256     
   81872426.666666672       0.81133974778914641     
   81885753.333333328       0.81112419156385940     
   81899080.000000000       0.81090869256761455     
   81912406.666666672       0.81069325078521648     
   81925733.333333328       0.81047786620147555     
   81939060.000000000       0.81026253880120658     
   81952386.666666672       0.81004726856922682     
   81965713.333333328       0.80983205549035842     
   81979040.000000000       0.80961689954942861     
   81992366.666666672       0.80940180073126600     
   82005693.333333328       0.80918675902070536     
   82019020.000000000       0.80897177440258616     
   82032346.666666672       0.80875684686174876     
   82045673.333333328       0.80854197638304037     
   82059000.000000000       0.80832716295131135     
   82072326.666666672       0.80811240655141559     
   82085653.333333328       0.80789770716821230     
   82098980.000000000       0.80768306478656271     
   82112306.666666672       0.80746847939133426     
   82125633.333333328       0.80725395096739727     
   82138960.000000000       0.80703947949962473     
   82152286.666666672       0.80682506497289674     
   82165613.333333328       0.80661070737209517     
   82178940.000000000       0.80639640668210610     
   82192266.666666672       0.80618216288782074     
   82205593.333333328       0.80596797597413317     
   82218920.000000000       0.80575384592594146     
   82232246.666666672       0.80553977272814903     
   82245573.333333328       0.80532575636566217     
   82258900.000000000       0.80511179682339096     
   82272226.666666672       0.80489789408624990     
   82285553.333333328       0.80468404813915817     
   82298880.000000000       0.80447025896703761     
   82312206.666666672       0.80425652655481517     
   82325533.333333328       0.80404285088742156     
   82338860.000000000       0.80382923194979061     
   82352186.666666672       0.80361566972686194     
   82365513.333333328       0.80340216420357713     
   82378840.000000000       0.80318871536488312     
   82392166.666666672       0.80297532319573062     
   82405493.333333328       0.80276198768107387     
   82418820.000000000       0.80254870880587137     
   82432146.666666672       0.80233548655508513     
   82445473.333333328       0.80212232091368385     
   82458800.000000000       0.80190921186663489     
   82472126.666666672       0.80169615939891492     
   82485453.333333328       0.80148316349550242     
   82498780.000000000       0.80127022414137938     
   82512106.666666672       0.80105734132153117     
   82525433.333333328       0.80084451502095000     
   82538760.000000000       0.80063174522462921     
   82552086.666666672       0.80041903191756791     
   82565413.333333328       0.80020637508476766     
   82578740.000000000       0.79999377471123601     
   82592066.666666672       0.79978123078198182     
   82605393.333333328       0.79956874328202066     
   82618720.000000000       0.79935631219637071     
   82632046.666666672       0.79914393751005353     
   82645373.333333328       0.79893161920809641     
   82658700.000000000       0.79871935727552890     
   82672026.666666672       0.79850715169738451     
   82685353.333333328       0.79829500245870344     
   82698680.000000000       0.79808290954452610     
   82712006.666666672       0.79787087293989933     
   82725333.333333328       0.79765889262987333     
   82738660.000000000       0.79744696859950226     
   82751986.666666672       0.79723510083384297     
   82765313.333333328       0.79702328931795940     
   82778640.000000000       0.79681153403691662     
   82791966.666666672       0.79659983497578390     
   82805293.333333328       0.79638819211963585     
   82818620.000000000       0.79617660545355062     
   82831946.666666672       0.79596507496260904     
   82845273.333333328       0.79575360063189837     
   82858600.000000000       0.79554218244650721     
   82871926.666666672       0.79533082039153014     
   82885253.333333328       0.79511951445206352     
   82898580.000000000       0.79490826461320996     
   82911906.666666672       0.79469707086007491     
   82925233.333333328       0.79448593317776783     
   82938560.000000000       0.79427485155140243     
   82951886.666666672       0.79406382596609526     
   82965213.333333328       0.79385285640696934     
   82978540.000000000       0.79364194285914880     
   82991866.666666672       0.79343108530776285     
   83005193.333333328       0.79322028373794540     
   83018520.000000000       0.79300953813483321     
   83031846.666666672       0.79279884848356730     
   83045173.333333328       0.79258821476929331     
   83058500.000000000       0.79237763697716002     
   83071826.666666672       0.79216711509231974     
   83085153.333333328       0.79195664909993058     
   83098480.000000000       0.79174623898515217     
   83111806.666666672       0.79153588473315040     
   83125133.333333328       0.79132558632909356     
   83138460.000000000       0.79111534375815373     
   83151786.666666672       0.79090515700550856     
   83165113.333333328       0.79069502605633768     
   83178440.000000000       0.79048495089582649     
   83191766.666666672       0.79027493150916173     
   83205093.333333328       0.79006496788153768     
   83218420.000000000       0.78985505999814976     
   83231746.666666672       0.78964520784419756     
   83245073.333333328       0.78943541140488671     
   83258400.000000000       0.78922567066542371     
   83271726.666666672       0.78901598561102149     
   83285053.333333328       0.78880635622689610     
   83298380.000000000       0.78859678249826648     
   83311706.666666672       0.78838726441035667     
   83325033.333333328       0.78817780194839471     
   83338360.000000000       0.78796839509761241     
   83351686.666666672       0.78775904384324491     
   83365013.333333328       0.78754974817053180     
   83378340.000000000       0.78734050806471578     
   83391666.666666672       0.78713132351104487     
   83404993.333333328       0.78692219449477019     
   83418320.000000000       0.78671312100114688     
   83431646.666666672       0.78650410301543316     
   83444973.333333328       0.78629514052289307     
   83458300.000000000       0.78608623350879303     
   83471626.666666672       0.78587738195840395     
   83484953.333333328       0.78566858585700050     
   83498280.000000000       0.78545984518986089     
   83511606.666666672       0.78525115994226780     
   83524933.333333328       0.78504253009950853     
   83538260.000000000       0.78483395564687175     
   83551586.666666672       0.78462543656965211     
   83564913.333333328       0.78441697285314849     
   83578240.000000000       0.78420856448266241     
   83591566.666666672       0.78400021144350029     
   83604893.333333328       0.78379191372097168     
   83618220.000000000       0.78358367130038964     
   83631546.666666672       0.78337548416707237     
   83644873.333333328       0.78316735230634138     
   83658200.000000000       0.78295927570352242     
   83671526.666666672       0.78275125434394432     
   83684853.333333328       0.78254328821294106     
   83698180.000000000       0.78233537729584790     
   83711506.666666672       0.78212752157800769     
   83724833.333333328       0.78191972104476481     
   83738160.000000000       0.78171197568146766     
   83751486.666666672       0.78150428547346928     
   83764813.333333328       0.78129665040612650     
   83778140.000000000       0.78108907046479925     
   83791466.666666672       0.78088154563485146     
   83804793.333333328       0.78067407590165261     
   83818120.000000000       0.78046666125057307     
   83831446.666666672       0.78025930166699009     
   83844773.333333328       0.78005199713628426     
   83858100.000000000       0.77984474764383727     
   83871426.666666672       0.77963755317503836     
   83884753.333333328       0.77943041371527877     
   83898080.000000000       0.77922332924995330     
   83911406.666666672       0.77901629976446163     
   83924733.333333328       0.77880932524420698     
   83938060.000000000       0.77860240567459660     
   83951386.666666672       0.77839554104104014     
   83964713.333333328       0.77818873132895372     
   83978040.000000000       0.77798197652375500     
   83991366.666666672       0.77777527661086721     
   84004693.333333328       0.77756863157571710     
   84018020.000000000       0.77736204140373322     
   84031346.666666672       0.77715550608035167     
   84044673.333333328       0.77694902559100965     
   84058000.000000000       0.77674259992114880     
   84071326.666666672       0.77653622905621478     
   84084653.333333328       0.77632991298165699     
   84097980.000000000       0.77612365168292952     
   84111306.666666672       0.77591744514548933     
   84124633.333333328       0.77571129335479827     
   84137960.000000000       0.77550519629631975     
   84151286.666666672       0.77529915395552473     
   84164613.333333328       0.77509316631788461     
   84177940.000000000       0.77488723336887588     
   84191266.666666672       0.77468135509397928     
   84204593.333333328       0.77447553147867909     
   84217920.000000000       0.77426976250846447     
   84231246.666666672       0.77406404816882568     
   84244573.333333328       0.77385838844525989     
   84257900.000000000       0.77365278332326648     
   84271226.666666672       0.77344723278834815     
   84284553.333333328       0.77324173682601427     
   84297880.000000000       0.77303629542177466     
   84311206.666666672       0.77283090856114423     
   84324533.333333328       0.77262557622964279     
   84337860.000000000       0.77242029841279281     
   84351186.666666672       0.77221507509612031     
   84364513.333333328       0.77200990626515731     
   84377840.000000000       0.77180479190543694     
   84391166.666666672       0.77159973200249765     
   84404493.333333328       0.77139472654188102     
   84417820.000000000       0.77118977550913392     
   84431146.666666672       0.77098487888980527     
   84444473.333333328       0.77078003666944861     
   84457800.000000000       0.77057524883362172     
   84471126.666666672       0.77037051536788503     
   84484453.333333328       0.77016583625780433     
   84497780.000000000       0.76996121148894847     
   84511106.666666672       0.76975664104688946     
   84524433.333333328       0.76955212491720526     
   84537760.000000000       0.76934766308547409     
   84551086.666666672       0.76914325553728169     
   84564413.333333328       0.76893890225821582     
   84577740.000000000       0.76873460323386822     
   84591066.666666672       0.76853035844983375     
   84604393.333333328       0.76832616789171326     
   84617720.000000000       0.76812203154510894     
   84631046.666666672       0.76791794939562896     
   84644373.333333328       0.76771392142888351     
   84657700.000000000       0.76750994763048652     
   84671026.666666672       0.76730602798605907     
   84684353.333333328       0.76710216248122154     
   84697680.000000000       0.76689835110160032     
   84711006.666666672       0.76669459383282601     
   84724333.333333328       0.76649089066053233     
   84737660.000000000       0.76628724157035788     
   84750986.666666672       0.76608364654794170     
   84764313.333333328       0.76588010557893149     
   84777640.000000000       0.76567661864897474     
   84790966.666666672       0.76547318574372536     
   84804293.333333328       0.76526980684884016     
   84817620.000000000       0.76506648194997884     
   84830946.666666672       0.76486321103280597     
   84844273.333333328       0.76465999408299012     
   84857600.000000000       0.76445683108620344     
   84870926.666666672       0.76425372202812070     
   84884253.333333328       0.76405066689442225     
   84897580.000000000       0.76384766567079154     
   84910906.666666672       0.76364471834291492     
   84924233.333333328       0.76344182489648471     
   84937560.000000000       0.76323898531719347     
   84950886.666666672       0.76303619959074243     
   84964213.333333328       0.76283346770283189     
   84977540.000000000       0.76263078963916864     
   84990866.666666672       0.76242816538546299     
   85004193.333333328       0.76222559492742792     
   85017520.000000000       0.76202307825078175     
   85030846.666666672       0.76182061534124612     
   85044173.333333328       0.76161820618454512     
   85057500.000000000       0.76141585076640794     
   85070826.666666672       0.76121354907256689     
   85084153.333333328       0.76101130108875981     
   85097480.000000000       0.76080910680072589     
   85110806.666666672       0.76060696619420920     
   85124133.333333328       0.76040487925495825     
   85137460.000000000       0.76020284596872401     
   85150786.666666672       0.76000086632126207     
   85164113.333333328       0.75979894029833162     
   85177440.000000000       0.75959706788569470     
   85190766.666666672       0.75939524906912004     
   85204093.333333328       0.75919348383437701     
   85217420.000000000       0.75899177216723990     
   85230746.666666672       0.75879011405348695     
   85244073.333333328       0.75858850947890000     
   85257400.000000000       0.75838695842926462     
   85270726.666666672       0.75818546089037064     
   85284053.333333328       0.75798401684801120     
   85297380.000000000       0.75778262628798165     
   85310706.666666672       0.75758128919608492     
   85324033.333333328       0.75738000555812457     
   85337360.000000000       0.75717877535990863     
   85350686.666666672       0.75697759858724933     
   85364013.333333328       0.75677647522596247     
   85377340.000000000       0.75657540526186806     
   85390666.666666672       0.75637438868078877     
   85403993.333333328       0.75617342546855237     
   85417320.000000000       0.75597251561098822     
   85430646.666666672       0.75577165909393251     
   85443973.333333328       0.75557085590322348     
   85457300.000000000       0.75537010602470245     
   85470626.666666672       0.75516940944421584     
   85483953.333333328       0.75496876614761388     
   85497280.000000000       0.75476817612074831     
   85510606.666666672       0.75456763934947779     
   85523933.333333328       0.75436715581966296     
   85537260.000000000       0.75416672551716757     
   85550586.666666672       0.75396634842786114     
   85563913.333333328       0.75376602453761565     
   85577240.000000000       0.75356575383230684     
   85590566.666666672       0.75336553629781466     
   85603893.333333328       0.75316537192002175     
   85617220.000000000       0.75296526068481628     
   85630546.666666672       0.75276520257808799     
   85643873.333333328       0.75256519758573259     
   85657200.000000000       0.75236524569364871     
   85670526.666666672       0.75216534688773740     
   85683853.333333328       0.75196550115390504     
   85697180.000000000       0.75176570847806157     
   85710506.666666672       0.75156596884612026     
   85723833.333333328       0.75136628224399904     
   85737160.000000000       0.75116664865761629     
   85750486.666666672       0.75096706807289881     
   85763813.333333328       0.75076754047577454     
   85777140.000000000       0.75056806585217517     
   85790466.666666672       0.75036864418803639     
   85803793.333333328       0.75016927546929857     
   85817120.000000000       0.74996995968190427     
   85830446.666666672       0.74977069681180031     
   85843773.333333328       0.74957148684493857     
   85857100.000000000       0.74937232976727230     
   85870426.666666672       0.74917322556475940     
   85883753.333333328       0.74897417422336376     
   85897080.000000000       0.74877517572904906     
   85910406.666666672       0.74857623006778584     
   85923733.333333328       0.74837733722554645     
   85937060.000000000       0.74817849718830765     
   85950386.666666672       0.74797970994205110     
   85963713.333333328       0.74778097547276046     
   85977040.000000000       0.74758229376642338     
   85990366.666666672       0.74738366480903173     
   86003693.333333328       0.74718508858658095     
   86017020.000000000       0.74698656508507089     
   86030346.666666672       0.74678809429050275     
   86043673.333333328       0.74658967618888550     
   86057000.000000000       0.74639131076622678     
   86070326.666666672       0.74619299800854266     
   86083653.333333328       0.74599473790185034     
   86096980.000000000       0.74579653043217031     
   86110306.666666672       0.74559837558552911     
   86123633.333333328       0.74540027334795478     
   86136960.000000000       0.74520222370548028     
   86150286.666666672       0.74500422664414145     
   86163613.333333328       0.74480628214997835     
   86176940.000000000       0.74460839020903458     
   86190266.666666672       0.74441055080735818     
   86203593.333333328       0.74421276393100033     
   86216920.000000000       0.74401502956601484     
   86230246.666666672       0.74381734769846064     
   86243573.333333328       0.74361971831440066     
   86256900.000000000       0.74342214139989959     
   86270226.666666672       0.74322461694102793     
   86283553.333333328       0.74302714492385857     
   86296880.000000000       0.74282972533446867     
   86310206.666666672       0.74263235815893891     
   86323533.333333328       0.74243504338335331     
   86336860.000000000       0.74223778099380033     
   86350186.666666672       0.74204057097637177     
   86363513.333333328       0.74184341331716364     
   86376840.000000000       0.74164630800227460     
   86390166.666666672       0.74144925501780690     
   86403493.333333328       0.74125225434986808     
   86416820.000000000       0.74105530598456837     
   86430146.666666672       0.74085840990801999     
   86443473.333333328       0.74066156610634226     
   86456800.000000000       0.74046477456565674     
   86470126.666666672       0.74026803527208718     
   86483453.333333328       0.74007134821176268     
   86496780.000000000       0.73987471337081656     
   86510106.666666672       0.73967813073538302     
   86523433.333333328       0.73948160029160315     
   86536760.000000000       0.73928512202562002     
   86550086.666666672       0.73908869592358029     
   86563413.333333328       0.73889232197163546     
   86576740.000000000       0.73869600015593928     
   86590066.666666672       0.73849973046265016     
   86603393.333333328       0.73830351287792961     
   86616720.000000000       0.73810734738794426     
   86630046.666666672       0.73791123397886116     
   86643373.333333328       0.73771517263685404     
   86656700.000000000       0.73751916334810064     
   86670026.666666672       0.73732320609877933     
   86683353.333333328       0.73712730087507450     
   86696680.000000000       0.73693144766317342     
   86710006.666666672       0.73673564644926826     
   86723333.333333328       0.73653989721955249     
   86736660.000000000       0.73634419996022515     
   86749986.666666672       0.73614855465748841     
   86763313.333333328       0.73595296129754861     
   86776640.000000000       0.73575741986661414     
   86789966.666666672       0.73556193035089912     
   86803293.333333328       0.73536649273661925     
   86816620.000000000       0.73517110700999577     
   86829946.666666672       0.73497577315725260     
   86843273.333333328       0.73478049116461763     
   86856600.000000000       0.73458526101832189     
   86869926.666666672       0.73439008270460060     
   86883253.333333328       0.73419495620969299     
   86896580.000000000       0.73399988151984075     
   86909906.666666672       0.73380485862129041     
   86923233.333333328       0.73360988750029099     
   86936560.000000000       0.73341496814309659     
   86949886.666666672       0.73322010053596376     
   86963213.333333328       0.73302528466515326     
   86976540.000000000       0.73283052051692943     
   86989866.666666672       0.73263580807755946     
   87003193.333333328       0.73244114733331656     
   87016520.000000000       0.73224653827047392     
   87029846.666666672       0.73205198087531209     
   87043173.333333328       0.73185747513411248     
   87056500.000000000       0.73166302103316250     
   87069826.666666672       0.73146861855875001     
   87083153.333333328       0.73127426769717019     
   87096480.000000000       0.73107996843471912     
   87109806.666666672       0.73088572075769820     
   87123133.333333328       0.73069152465241127     
   87136460.000000000       0.73049738010516641     
   87149786.666666672       0.73030328710227521     
   87163113.333333328       0.73010924563005308     
   87176440.000000000       0.72991525567481896     
   87189766.666666672       0.72972131722289491     
   87203093.333333328       0.72952743026060696     
   87216420.000000000       0.72933359477428605     
   87229746.666666672       0.72913981075026379     
   87243073.333333328       0.72894607817487933     
   87256400.000000000       0.72875239703447159     
   87269726.666666672       0.72855876731538549     
   87283053.333333328       0.72836518900396929     
   87296380.000000000       0.72817166208657369     
   87309706.666666672       0.72797818654955448     
   87323033.333333328       0.72778476237927103     
   87336360.000000000       0.72759138956208380     
   87349686.666666672       0.72739806808436058     
   87363013.333333328       0.72720479793247050     
   87376340.000000000       0.72701157909278669     
   87389666.666666672       0.72681841155168625     
   87402993.333333328       0.72662529529554942     
   87416320.000000000       0.72643223031076087     
   87429646.666666672       0.72623921658370683     
   87442973.333333328       0.72604625410078061     
   87456300.000000000       0.72585334284837599     
   87469626.666666672       0.72566048281289164     
   87482953.333333328       0.72546767398072998     
   87496280.000000000       0.72527491633829677     
   87509606.666666672       0.72508220987200112     
   87522933.333333328       0.72488955456825699     
   87536260.000000000       0.72469695041347948     
   87549586.666666672       0.72450439739409012     
   87562913.333333328       0.72431189549651198     
   87576240.000000000       0.72411944470717260     
   87589566.666666672       0.72392704501250305     
   87602893.333333328       0.72373469639893817     
   87616220.000000000       0.72354239885291660     
   87629546.666666672       0.72335015236087918     
   87642873.333333328       0.72315795690927231     
   87656200.000000000       0.72296581248454350     
   87669526.666666672       0.72277371907314714     
   87682853.333333328       0.72258167666153850     
   87696180.000000000       0.72238968523617753     
   87709506.666666672       0.72219774478352794     
   87722833.333333328       0.72200585529005656     
   87736160.000000000       0.72181401674223422     
   87749486.666666672       0.72162222912653418     
   87762813.333333328       0.72143049242943591     
   87776140.000000000       0.72123880663741979     
   87789466.666666672       0.72104717173696997     
   87802793.333333328       0.72085558771457592     
   87816120.000000000       0.72066405455673044     
   87829446.666666672       0.72047257224992789     
   87842773.333333328       0.72028114078066863     
   87856100.000000000       0.72008976013545523     
   87869426.666666672       0.71989843030079403     
   87882753.333333328       0.71970715126319540     
   87896080.000000000       0.71951592300917255     
   87909406.666666672       0.71932474552524250     
   87922733.333333328       0.71913361879792737     
   87936060.000000000       0.71894254281375014     
   87949386.666666672       0.71875151755923894     
   87962713.333333328       0.71856054302092653     
   87976040.000000000       0.71836961918534636     
   87989366.666666672       0.71817874603903831     
   88002693.333333328       0.71798792356854424     
   88016020.000000000       0.71779715176041003     
   88029346.666666672       0.71760643060118490     
   88042673.333333328       0.71741576007742247     
   88056000.000000000       0.71722514017567862     
   88069326.666666672       0.71703457088251343     
   88082653.333333328       0.71684405218449143     
   88095980.000000000       0.71665358406817892     
   88109306.666666672       0.71646316652014663     
   88122633.333333328       0.71627279952696976     
   88135960.000000000       0.71608248307522615     
   88149286.666666672       0.71589221715149631     
   88162613.333333328       0.71570200174236698     
   88175940.000000000       0.71551183683442554     
   88189266.666666672       0.71532172241426495     
   88202593.333333328       0.71513165846848015     
   88215920.000000000       0.71494164498367074     
   88229246.666666672       0.71475168194643968     
   88242573.333333328       0.71456176934339388     
   88255900.000000000       0.71437190716114274     
   88269226.666666672       0.71418209538630006     
   88282553.333333328       0.71399233400548301     
   88295880.000000000       0.71380262300531161     
   88309206.666666672       0.71361296237241101     
   88322533.333333328       0.71342335209340813     
   88335860.000000000       0.71323379215493476     
   88349186.666666672       0.71304428254362584     
   88362513.333333328       0.71285482324611960     
   88375840.000000000       0.71266541424905783     
   88389166.666666672       0.71247605553908544     
   88402493.333333328       0.71228674710285356     
   88415820.000000000       0.71209748892701241     
   88429146.666666672       0.71190828099821979     
   88442473.333333328       0.71171912330313458     
   88455800.000000000       0.71153001582841946     
   88469126.666666672       0.71134095856074264     
   88482453.333333328       0.71115195148677257     
   88495780.000000000       0.71096299459318502     
   88509106.666666672       0.71077408786665619     
   88522433.333333328       0.71058523129386764     
   88535760.000000000       0.71039642486150290     
   88549086.666666672       0.71020766855625062     
   88562413.333333328       0.71001896236480255     
   88575740.000000000       0.70983030627385357     
   88589066.666666672       0.70964170027010165     
   88602393.333333328       0.70945314434024920     
   88615720.000000000       0.70926463847100285     
   88629046.666666672       0.70907618264907035     
   88642373.333333328       0.70888777686116500     
   88655700.000000000       0.70869942109400230     
   88669026.666666672       0.70851111533430378     
   88682353.333333328       0.70832285956879137     
   88695680.000000000       0.70813465378419149     
   88709006.666666672       0.70794649796723585     
   88722333.333333328       0.70775839210465796     
   88735660.000000000       0.70757033618319398     
   88748986.666666672       0.70738233018958607     
   88762313.333333328       0.70719437411057795     
   88775640.000000000       0.70700646793291821     
   88788966.666666672       0.70681861164335769     
   88802293.333333328       0.70663080522865207     
   88815620.000000000       0.70644304867555863     
   88828946.666666672       0.70625534197084061     
   88842273.333333328       0.70606768510126372     
   88855600.000000000       0.70588007805359521     
   88868926.666666672       0.70569252081460920     
   88882253.333333328       0.70550501337108051     
   88895580.000000000       0.70531755570979060     
   88908906.666666672       0.70513014781752115     
   88922233.333333328       0.70494278968105917     
   88935560.000000000       0.70475548128719412     
   88948886.666666672       0.70456822262272012     
   88962213.333333328       0.70438101367443506     
   88975540.000000000       0.70419385442913773     
   88988866.666666672       0.70400674487363313     
   89002193.333333328       0.70381968499472980     
   89015520.000000000       0.70363267477923830     
   89028846.666666672       0.70344571421397251     
   89042173.333333328       0.70325880328575097     
   89055500.000000000       0.70307194198139533     
   89068826.666666672       0.70288513028773147     
   89082153.333333328       0.70269836819158682     
   89095480.000000000       0.70251165567979457     
   89108806.666666672       0.70232499273918925     
   89122133.333333328       0.70213837935661072     
   89135460.000000000       0.70195181551890107     
   89148786.666666672       0.70176530121290681     
   89162113.333333328       0.70157883642547758     
   89175440.000000000       0.70139242114346700     
   89188766.666666672       0.70120605535372960     
   89202093.333333328       0.70101973904312764     
   89215420.000000000       0.70083347219852365     
   89228746.666666672       0.70064725480678525     
   89242073.333333328       0.70046108685478226     
   89255400.000000000       0.70027496832938874     
   89268726.666666672       0.70008889921748274     
   89282053.333333328       0.69990287950594499     
   89295380.000000000       0.69971690918165974     
   89308706.666666672       0.69953098823151505     
   89322033.333333328       0.69934511664240229     
   89335360.000000000       0.69915929440121682     
   89348686.666666672       0.69897352149485603     
   89362013.333333328       0.69878779791022327     
   89375340.000000000       0.69860212363422280     
   89388666.666666672       0.69841649865376310     
   89401993.333333328       0.69823092295575795     
   89415320.000000000       0.69804539652712139     
   89428646.666666672       0.69785991935477365     
   89441973.333333328       0.69767449142563787     
   89455300.000000000       0.69748911272663938     
   89468626.666666672       0.69730378324470799     
   89481953.333333328       0.69711850296677724     
   89495280.000000000       0.69693327187978249     
   89508606.666666672       0.69674808997066551     
   89521933.333333328       0.69656295722636874     
   89535260.000000000       0.69637787363384041     
   89548586.666666672       0.69619283918002850     
   89561913.333333328       0.69600785385188968     
   89575240.000000000       0.69582291763638016     
   89588566.666666672       0.69563803052046036     
   89601893.333333328       0.69545319249109538     
   89615220.000000000       0.69526840353525232     
   89628546.666666672       0.69508366363990315     
   89641873.333333328       0.69489897279202206     
   89655200.000000000       0.69471433097858748     
   89668526.666666672       0.69452973818658092     
   89681853.333333328       0.69434519440298703     
   89695180.000000000       0.69416069961479465     
   89708506.666666672       0.69397625380899619     
   89721833.333333328       0.69379185697258627     
   89735160.000000000       0.69360750909256508     
   89748486.666666672       0.69342321015593344     
   89761813.333333328       0.69323896014969777     
   89775140.000000000       0.69305475906086755     
   89788466.666666672       0.69287060687645496     
   89801793.333333328       0.69268650358347683     
   89815120.000000000       0.69250244916895198     
   89828446.666666672       0.69231844361990436     
   89841773.333333328       0.69213448692335966     
   89855100.000000000       0.69195057906634783     
   89868426.666666672       0.69176672003590234     
   89881753.333333328       0.69158290981906001     
   89895080.000000000       0.69139914840286143     
   89908406.666666672       0.69121543577434963     
   89921733.333333328       0.69103177192057252     
   89935060.000000000       0.69084815682858003     
   89948386.666666672       0.69066459048542650     
   89961713.333333328       0.69048107287816984     
   89975040.000000000       0.69029760399386975     
   89988366.666666672       0.69011418381959078     
   90001693.333333328       0.68993081234240150     
   90015020.000000000       0.68974748954937248     
   90028346.666666672       0.68956421542757895     
   90041673.333333328       0.68938098996409769     
   90055000.000000000       0.68919781314601170     
   90068326.666666672       0.68901468496040397     
   90081653.333333328       0.68883160539436572     
   90094980.000000000       0.68864857443498573     
   90108306.666666672       0.68846559206936075     
   90121633.333333328       0.68828265828458934     
   90134960.000000000       0.68809977306777337     
   90148286.666666672       0.68791693640601803     
   90161613.333333328       0.68773414828643276     
   90174940.000000000       0.68755140869612852     
   90188266.666666672       0.68736871762222296     
   90201593.333333328       0.68718607505183416     
   90214920.000000000       0.68700348097208486     
   90228246.666666672       0.68682093537010069     
   90241573.333333328       0.68663843823301196     
   90254900.000000000       0.68645598954795073     
   90268226.666666672       0.68627358930205351     
   90281553.333333328       0.68609123748245993     
   90294880.000000000       0.68590893407631226     
   90308206.666666672       0.68572667907075879     
   90321533.333333328       0.68554447245294781     
   90334860.000000000       0.68536231421003335     
   90348186.666666672       0.68518020432917215     
   90361513.333333328       0.68499814279752425     
   90374840.000000000       0.68481612960225302     
   90388166.666666672       0.68463416473052541     
   90401493.333333328       0.68445224816951189     
   90414820.000000000       0.68427037990638628     
   90428146.666666672       0.68408855992832551     
   90441473.333333328       0.68390678822251050     
   90454800.000000000       0.68372506477612505     
   90468126.666666672       0.68354338957635630     
   90481453.333333328       0.68336176261039538     
   90494780.000000000       0.68318018386543655     
   90508106.666666672       0.68299865332867649     
   90521433.333333328       0.68281717098731765     
   90534760.000000000       0.68263573682856316     
   90548086.666666672       0.68245435083962169     
   90561413.333333328       0.68227301300770304     
   90574740.000000000       0.68209172332002388     
   90588066.666666672       0.68191048176379998     
   90601393.333333328       0.68172928832625401     
   90614720.000000000       0.68154814299461042     
   90628046.666666672       0.68136704575609786     
   90641373.333333328       0.68118599659794699     
   90654700.000000000       0.68100499550739313     
   90668026.666666672       0.68082404247167383     
   90681353.333333328       0.68064313747803173     
   90694680.000000000       0.68046228051371216     
   90708006.666666672       0.68028147156596330     
   90721333.333333328       0.68010071062203648     
   90734660.000000000       0.67991999766918654     
   90747986.666666672       0.67973933269467302     
   90761313.333333328       0.67955871568575921     
   90774640.000000000       0.67937814662970752     
   90787966.666666672       0.67919762551378815     
   90801293.333333328       0.67901715232527415     
   90814620.000000000       0.67883672705143949     
   90827946.666666672       0.67865634967956390     
   90841273.333333328       0.67847602019692976     
   90854600.000000000       0.67829573859082237     
   90867926.666666672       0.67811550484853100     
   90881253.333333328       0.67793531895734782     
   90894580.000000000       0.67775518090456921     
   90907906.666666672       0.67757509067749311     
   90921233.333333328       0.67739504826342301     
   90934560.000000000       0.67721505364966506     
   90947886.666666672       0.67703510682352808     
   90961213.333333328       0.67685520777232422     
   90974540.000000000       0.67667535648337007     
   90987866.666666672       0.67649555294398467     
   91001193.333333328       0.67631579714149193     
   91014520.000000000       0.67613608906321643     
   91027846.666666672       0.67595642869648787     
   91041173.333333328       0.67577681602864037     
   91054500.000000000       0.67559725104700896     
   91067826.666666672       0.67541773373893266     
   91081153.333333328       0.67523826409175602     
   91094480.000000000       0.67505884209282452     
   91107806.666666672       0.67487946772948737     
   91121133.333333328       0.67470014098909803     
   91134460.000000000       0.67452086185901283     
   91147786.666666672       0.67434163032659122     
   91161113.333333328       0.67416244637919664     
   91174440.000000000       0.67398331000419587     
   91187766.666666672       0.67380422118895744     
   91201093.333333328       0.67362517992085569     
   91214420.000000000       0.67344618618726604     
   91227746.666666672       0.67326723997556992     
   91241073.333333328       0.67308834127314920     
   91254400.000000000       0.67290949006739087     
   91267726.666666672       0.67273068634568411     
   91281053.333333328       0.67255193009542413     
   91294380.000000000       0.67237322130400479     
   91307706.666666672       0.67219455995882749     
   91321033.333333328       0.67201594604729586     
   91334360.000000000       0.67183737955681577     
   91347686.666666672       0.67165886047479773     
   91361013.333333328       0.67148038878865490     
   91374340.000000000       0.67130196448580270     
   91387666.666666672       0.67112358755366297     
   91400993.333333328       0.67094525797965843     
   91414320.000000000       0.67076697575121513     
   91427646.666666672       0.67058874085576381     
   91440973.333333328       0.67041055328073784     
   91454300.000000000       0.67023241301357328     
   91467626.666666672       0.67005432004170995     
   91480953.333333328       0.66987627435259256     
   91494280.000000000       0.66969827593366582     
   91507606.666666672       0.66952032477238221     
   91520933.333333328       0.66934242085619244     
   91534260.000000000       0.66916456417255565     
   91547586.666666672       0.66898675470892943     
   91560913.333333328       0.66880899245277958     
   91574240.000000000       0.66863127739157080     
   91587566.666666672       0.66845360951277377     
   91600893.333333328       0.66827598880386185     
   91614220.000000000       0.66809841525231217     
   91627546.666666672       0.66792088884560386     
   91640873.333333328       0.66774340957122025     
   91654200.000000000       0.66756597741664891     
   91667526.666666672       0.66738859236937853     
   91680853.333333328       0.66721125441690332     
   91694180.000000000       0.66703396354671973     
   91707506.666666672       0.66685671974632643     
   91720833.333333328       0.66667952300322897     
   91734160.000000000       0.66650237330493178     
   91747486.666666672       0.66632527063894553     
   91760813.333333328       0.66614821499278398     
   91774140.000000000       0.66597120635396223     
   91787466.666666672       0.66579424471000115     
   91800793.333333328       0.66561733004842361     
   91814120.000000000       0.66544046235675625     
   91827446.666666672       0.66526364162252771     
   91840773.333333328       0.66508686783327264     
   91854100.000000000       0.66491014097652590     
   91867426.666666672       0.66473346103982855     
   91880753.333333328       0.66455682801072280     
   91894080.000000000       0.66438024187675482     
   91907406.666666672       0.66420370262547412     
   91920733.333333328       0.66402721024443423     
   91934060.000000000       0.66385076472119087     
   91947386.666666672       0.66367436604330310     
   91960713.333333328       0.66349801419833576     
   91974040.000000000       0.66332170917385214     
   91987366.666666672       0.66314545095742372     
   92000693.333333328       0.66296923953662223     
   92014020.000000000       0.66279307489902384     
   92027346.666666672       0.66261695703220824     
   92040673.333333328       0.66244088592375738     
   92054000.000000000       0.66226486156125741     
   92067326.666666672       0.66208888393229781     
   92080653.333333328       0.66191295302447140     
   92093980.000000000       0.66173706882537275     
   92107306.666666672       0.66156123132260225     
   92120633.333333328       0.66138544050376136     
   92133960.000000000       0.66120969635645577     
   92147286.666666672       0.66103399886829495     
   92160613.333333328       0.66085834802689103     
   92173940.000000000       0.66068274381985925     
   92187266.666666672       0.66050718623481863     
   92200593.333333328       0.66033167525939129     
   92213920.000000000       0.66015621088120269     
   92227246.666666672       0.65998079308788116     
   92240573.333333328       0.65980542186705904     
   92253900.000000000       0.65963009720637134     
   92267226.666666672       0.65945481909345705     
   92280553.333333328       0.65927958751595717     
   92293880.000000000       0.65910440246151714     
   92307206.666666672       0.65892926391778572     
   92320533.333333328       0.65875417187241481     
   92333860.000000000       0.65857912631305848     
   92347186.666666672       0.65840412722737440     
   92360513.333333328       0.65822917460302577     
   92373840.000000000       0.65805426842767623     
   92387166.666666672       0.65787940868899386     
   92400493.333333328       0.65770459537465120     
   92413820.000000000       0.65752982847232078     
   92427146.666666672       0.65735510796968200     
   92440473.333333328       0.65718043385441582     
   92453800.000000000       0.65700580611420500     
   92467126.666666672       0.65683122473673961     
   92480453.333333328       0.65665668970970925     
   92493780.000000000       0.65648220102080823     
   92507106.666666672       0.65630775865773461     
   92520433.333333328       0.65613336260818844     
   92533760.000000000       0.65595901285987379     
   92547086.666666672       0.65578470940049804     
   92560413.333333328       0.65561045221777214     
   92573740.000000000       0.65543624129940903     
   92587066.666666672       0.65526207663312697     
   92600393.333333328       0.65508795820664445     
   92613720.000000000       0.65491388600768707     
   92627046.666666672       0.65473986002398066     
   92640373.333333328       0.65456588024325524     
   92653700.000000000       0.65439194665324441     
   92667026.666666672       0.65421805924168441     
   92680353.333333328       0.65404421799631596     
   92693680.000000000       0.65387042290488129     
   92707006.666666672       0.65369667395512665     
   92720333.333333328       0.65352297113480273     
   92733660.000000000       0.65334931443166178     
   92746986.666666672       0.65317570383345958     
   92760313.333333328       0.65300213932795637     
   92773640.000000000       0.65282862090291349     
   92786966.666666672       0.65265514854609874     
   92800293.333333328       0.65248172224527945     
   92813620.000000000       0.65230834198822829     
   92826946.666666672       0.65213500776272171     
   92840273.333333328       0.65196171955653881     
   92853600.000000000       0.65178847735745982     
   92866926.666666672       0.65161528115327161     
   92880253.333333328       0.65144213093176306     
   92893580.000000000       0.65126902668072484     
   92906906.666666672       0.65109596838795269     
   92920233.333333328       0.65092295604124528     
   92933560.000000000       0.65074998962840369     
   92946886.666666672       0.65057706913723190     
   92960213.333333328       0.65040419455553988     
   92973540.000000000       0.65023136587113739     
   92986866.666666672       0.65005858307183906     
   93000193.333333328       0.64988584614546374     
   93013520.000000000       0.64971315507983118     
   93026846.666666672       0.64954050986276646     
   93040173.333333328       0.64936791048209619     
   93053500.000000000       0.64919535692565145     
   93066826.666666672       0.64902284918126618     
   93080153.333333328       0.64885038723677835     
   93093480.000000000       0.64867797108002678     
   93106806.666666672       0.64850560069885588     
   93120133.333333328       0.64833327608111269     
   93133460.000000000       0.64816099721464693     
   93146786.666666672       0.64798876408731165     
   93160113.333333328       0.64781657668696369     
   93173440.000000000       0.64764443500146229     
   93186766.666666672       0.64747233901867163     
   93200093.333333328       0.64730028872645651     
   93213420.000000000       0.64712828411268730     
   93226746.666666672       0.64695632516523571     
   93240073.333333328       0.64678441187197766     
   93253400.000000000       0.64661254422079351     
   93266726.666666672       0.64644072219956383     
   93280053.333333328       0.64626894579617633     
   93293380.000000000       0.64609721499851713     
   93306706.666666672       0.64592552979447948     
   93320033.333333328       0.64575389017195772     
   93333360.000000000       0.64558229611885154     
   93346686.666666672       0.64541074762306128     
   93360013.333333328       0.64523924467249327     
   93373340.000000000       0.64506778725505343     
   93386666.666666672       0.64489637535865407     
   93399993.333333328       0.64472500897120932     
   93413320.000000000       0.64455368808063729     
   93426646.666666672       0.64438241267485852     
   93439973.333333328       0.64421118274179712     
   93453300.000000000       0.64403999826937919     
   93466626.666666672       0.64386885924553683     
   93479953.333333328       0.64369776565820369     
   93493280.000000000       0.64352671749531476     
   93506606.666666672       0.64335571474481212     
   93519933.333333328       0.64318475739463787     
   93533260.000000000       0.64301384543273832     
   93546586.666666672       0.64284297884706398     
   93559913.333333328       0.64267215762556718     
   93573240.000000000       0.64250138175620419     
   93586566.666666672       0.64233065122693400     
   93599893.333333328       0.64215996602571956     
   93613220.000000000       0.64198932614052562     
   93626546.666666672       0.64181873155932156     
   93639873.333333328       0.64164818227007969     
   93653200.000000000       0.64147767826077429     
   93666526.666666672       0.64130721951938519     
   93679853.333333328       0.64113680603389356     
   93693180.000000000       0.64096643779228302     
   93706506.666666672       0.64079611478254250     
   93719833.333333328       0.64062583699266318     
   93733160.000000000       0.64045560441063887     
   93746486.666666672       0.64028541702446828     
   93759813.333333328       0.64011527482215191     
   93773140.000000000       0.63994517779169202     
   93786466.666666672       0.63977512592109709     
   93799793.333333328       0.63960511919837804     
   93813120.000000000       0.63943515761154690     
   93826446.666666672       0.63926524114862060     
   93839773.333333328       0.63909536979762005     
   93853100.000000000       0.63892554354656772     
   93866426.666666672       0.63875576238348897     
   93879753.333333328       0.63858602629641470     
   93893080.000000000       0.63841633527337627     
   93906406.666666672       0.63824668930240946     
   93919733.333333328       0.63807708837155408     
   93933060.000000000       0.63790753246885146     
   93946386.666666672       0.63773802158234649     
   93959713.333333328       0.63756855570008919     
   93973040.000000000       0.63739913481012955     
   93986366.666666672       0.63722975890052314     
   93999693.333333328       0.63706042795932771     
   94013020.000000000       0.63689114197460417     
   94026346.666666672       0.63672190093441694     
   94039673.333333328       0.63655270482683424     
   94053000.000000000       0.63638355363992538     
   94066326.666666672       0.63621444736176547     
   94079653.333333328       0.63604538598043026     
   94092980.000000000       0.63587636948400106     
   94106306.666666672       0.63570739786055985     
   94119633.333333328       0.63553847109819417     
   94132960.000000000       0.63536958918499331     
   94146286.666666672       0.63520075210904969     
   94159613.333333328       0.63503195985845995     
   94172940.000000000       0.63486321242132249     
   94186266.666666672       0.63469450978574060     
   94199593.333333328       0.63452585193981847     
   94212920.000000000       0.63435723887166517     
   94226246.666666672       0.63418867056939243     
   94239573.333333328       0.63402014702111575     
   94252900.000000000       0.63385166821495220     
   94266226.666666672       0.63368323413902305     
   94279553.333333328       0.63351484478145403     
   94292880.000000000       0.63334650013037042     
   94306206.666666672       0.63317820017390525     
   94319533.333333328       0.63300994490019025     
   94332860.000000000       0.63284173429736379     
   94346186.666666672       0.63267356835356536     
   94359513.333333328       0.63250544705693867     
   94372840.000000000       0.63233737039562987     
   94386166.666666672       0.63216933835778777     
   94399493.333333328       0.63200135093156673     
   94412820.000000000       0.63183340810512090     
   94426146.666666672       0.63166550986661063     
   94439473.333333328       0.63149765620419740     
   94452800.000000000       0.63132984710604645     
   94466126.666666672       0.63116208256032591     
   94479453.333333328       0.63099436255520880     
   94492780.000000000       0.63082668707886769     
   94506106.666666672       0.63065905611948181     
   94519433.333333328       0.63049146966523217     
   94532760.000000000       0.63032392770430246     
   94546086.666666672       0.63015643022487988     
   94559413.333333328       0.62998897721515523     
   94572740.000000000       0.62982156866332195     
   94586066.666666672       0.62965420455757570     
   94599393.333333328       0.62948688488611837     
   94612720.000000000       0.62931960963715095     
   94626046.666666672       0.62915237879887997     
   94639373.333333328       0.62898519235951555     
   94652700.000000000       0.62881805030726867     
   94666026.666666672       0.62865095263035564     
   94679353.333333328       0.62848389931699522     
   94692680.000000000       0.62831689035540816     
   94706006.666666672       0.62814992573382011     
   94719333.333333328       0.62798300544045915     
   94732660.000000000       0.62781612946355603     
   94745986.666666672       0.62764929779134371     
   94759313.333333328       0.62748251041206249     
   94772640.000000000       0.62731576731395000     
   94785966.666666672       0.62714906848525098     
   94799293.333333328       0.62698241391421283     
   94812620.000000000       0.62681580358908429     
   94825946.666666672       0.62664923749811829     
   94839273.333333328       0.62648271562957158     
   94852600.000000000       0.62631623797170333     
   94865926.666666672       0.62614980451277469     
   94879253.333333328       0.62598341524105283     
   94892580.000000000       0.62581707014480514     
   94905906.666666672       0.62565076921230323     
   94919233.333333328       0.62548451243182157     
   94932560.000000000       0.62531829979163933     
   94945886.666666672       0.62515213128003655     
   94959213.333333328       0.62498600688529748     
   94972540.000000000       0.62481992659570906     
   94985866.666666672       0.62465389039956221     
   94999193.333333328       0.62448789828515050     
   95012520.000000000       0.62432195024076975     
   95025846.666666672       0.62415604625471954     
   95039173.333333328       0.62399018631530301     
   95052500.000000000       0.62382437041082617     
   95065826.666666672       0.62365859852959771     
   95079153.333333328       0.62349287065992920     
   95092480.000000000       0.62332718679013688     
   95105806.666666672       0.62316154690853831     
   95119133.333333328       0.62299595100345484     
   95132460.000000000       0.62283039906321069     
   95145786.666666672       0.62266489107613454     
   95159113.333333328       0.62249942703055661     
   95172440.000000000       0.62233400691480978     
   95185766.666666672       0.62216863071723161     
   95199093.333333328       0.62200329842616209     
   95212420.000000000       0.62183801002994432     
   95225746.666666672       0.62167276551692430     
   95239073.333333328       0.62150756487545111     
   95252400.000000000       0.62134240809387720     
   95265726.666666672       0.62117729516055831     
   95279053.333333328       0.62101222606385242     
   95292380.000000000       0.62084720079212152     
   95305706.666666672       0.62068221933372980     
   95319033.333333328       0.62051728167704634     
   95332360.000000000       0.62035238781044044     
   95345686.666666672       0.62018753772228696     
   95359013.333333328       0.62002273140096298     
   95372340.000000000       0.61985796883484734     
   95385666.666666672       0.61969325001232534     
   95398993.333333328       0.61952857492178248     
   95412320.000000000       0.61936394355160762     
   95425646.666666672       0.61919935589019293     
   95438973.333333328       0.61903481192593546     
   95452300.000000000       0.61887031164723227     
   95465626.666666672       0.61870585504248643     
   95478953.333333328       0.61854144210010142     
   95492280.000000000       0.61837707280848653     
   95505606.666666672       0.61821274715605190     
   95518933.333333328       0.61804846513121081     
   95532260.000000000       0.61788422672238186     
   95545586.666666672       0.61772003191798430     
   95558913.333333328       0.61755588070644185     
   95572240.000000000       0.61739177307618021     
   95585566.666666672       0.61722770901562907     
   95598893.333333328       0.61706368851322169     
   95612220.000000000       0.61689971155739265     
   95625546.666666672       0.61673577813658054     
   95638873.333333328       0.61657188823922793     
   95652200.000000000       0.61640804185377895     
   95665526.666666672       0.61624423896868108     
   95678853.333333328       0.61608047957238554     
   95692180.000000000       0.61591676365334647     
   95705506.666666672       0.61575309120002064     
   95718833.333333328       0.61558946220086863     
   95732160.000000000       0.61542587664435300     
   95745486.666666672       0.61526233451894030     
   95758813.333333328       0.61509883581309932     
   95772140.000000000       0.61493538051530217     
   95785466.666666672       0.61477196861402583     
   95798793.333333328       0.61460860009774754     
   95812120.000000000       0.61444527495494872     
   95825446.666666672       0.61428199317411436     
   95838773.333333328       0.61411875474373190     
   95852100.000000000       0.61395555965229187     
   95865426.666666672       0.61379240788828859     
   95878753.333333328       0.61362929944021816     
   95892080.000000000       0.61346623429658109     
   95905406.666666672       0.61330321244587971     
   95918733.333333328       0.61314023387662031     
   95932060.000000000       0.61297729857731165     
   95945386.666666672       0.61281440653646557     
   95958713.333333328       0.61265155774259794     
   95972040.000000000       0.61248875218422638     
   95985366.666666672       0.61232598984987252     
   95998693.333333328       0.61216327072805976     
   96012020.000000000       0.61200059480731639     
   96025346.666666672       0.61183796207617180     
   96038673.333333328       0.61167537252316007     
   96052000.000000000       0.61151282613681768     
   96065326.666666672       0.61135032290568403     
   96078653.333333328       0.61118786281830073     
   96091980.000000000       0.61102544586321472     
   96105306.666666672       0.61086307202897383     
   96118633.333333328       0.61070074130413010     
   96131960.000000000       0.61053845367723802     
   96145286.666666672       0.61037620913685453     
   96158613.333333328       0.61021400767154144     
   96171940.000000000       0.61005184926986256     
   96185266.666666672       0.60988973392038370     
   96198593.333333328       0.60972766161167624     
   96211920.000000000       0.60956563233231220     
   96225246.666666672       0.60940364607086694     
   96238573.333333328       0.60924170281592005     
   96251900.000000000       0.60907980255605376     
   96265226.666666672       0.60891794527985255     
   96278553.333333328       0.60875613097590575     
   96291880.000000000       0.60859435963280317     
   96305206.666666672       0.60843263123913904     
   96318533.333333328       0.60827094578351093     
   96331860.000000000       0.60810930325451795     
   96345186.666666672       0.60794770364076522     
   96358513.333333328       0.60778614693085764     
   96371840.000000000       0.60762463311340498     
   96385166.666666672       0.60746316217701879     
   96398493.333333328       0.60730173411031529     
   96411820.000000000       0.60714034890191271     
   96425146.666666672       0.60697900654043124     
   96438473.333333328       0.60681770701449689     
   96451800.000000000       0.60665645031273563     
   96465126.666666672       0.60649523642377834     
   96478453.333333328       0.60633406533625900     
   96491780.000000000       0.60617293703881425     
   96505106.666666672       0.60601185152008208     
   96518433.333333328       0.60585080876870623     
   96531760.000000000       0.60568980877333178     
   96545086.666666672       0.60552885152260716     
   96558413.333333328       0.60536793700518410     
   96571740.000000000       0.60520706520971701     
   96585066.666666672       0.60504623612486319     
   96598393.333333328       0.60488544973928393     
   96611720.000000000       0.60472470604164230     
   96625046.666666672       0.60456400502060426     
   96638373.333333328       0.60440334666484086     
   96651700.000000000       0.60424273096302339     
   96665026.666666672       0.60408215790382802     
   96678353.333333328       0.60392162747593314     
   96691680.000000000       0.60376113966802047     
   96705006.666666672       0.60360069446877507     
   96718333.333333328       0.60344029186688442     
   96731660.000000000       0.60327993185103801     
   96744986.666666672       0.60311961440993089     
   96758313.333333328       0.60295933953225878     
   96771640.000000000       0.60279910720672203     
   96784966.666666672       0.60263891742202280     
   96798293.333333328       0.60247877016686702     
   96811620.000000000       0.60231866542996282     
   96824946.666666672       0.60215860320002212     
   96838273.333333328       0.60199858346575996     
   96851600.000000000       0.60183860621589336     
   96864926.666666672       0.60167867143914266     
   96878253.333333328       0.60151877912423268     
   96891580.000000000       0.60135892925988910     
   96904906.666666672       0.60119912183484181     
   96918233.333333328       0.60103935683782317     
   96931560.000000000       0.60087963425756863     
   96944886.666666672       0.60071995408281742     
   96958213.333333328       0.60056031630231099     
   96971540.000000000       0.60040072090479324     
   96984866.666666672       0.60024116787901227     
   96998193.333333328       0.60008165721371820     
   97011520.000000000       0.59992218889766491     
   97024846.666666672       0.59976276291960895     
   97038173.333333328       0.59960337926830953     
   97051500.000000000       0.59944403793252921     
   97064826.666666672       0.59928473890103251     
   97078153.333333328       0.59912548216259021     
   97091480.000000000       0.59896626770597172     
   97104806.666666672       0.59880709551995226     
   97118133.333333328       0.59864796559330880     
   97131460.000000000       0.59848887791482186     
   97144786.666666672       0.59832983247327487     
   97158113.333333328       0.59817082925745413     
   97171440.000000000       0.59801186825614860     
   97184766.666666672       0.59785294945815060     
   97198093.333333328       0.59769407285225662     
   97211420.000000000       0.59753523842726297     
   97224746.666666672       0.59737644617197194     
   97238073.333333328       0.59721769607518782     
   97251400.000000000       0.59705898812571712     
   97264726.666666672       0.59690032231237056     
   97278053.333333328       0.59674169862396043     
   97291380.000000000       0.59658311704930322     
   97304706.666666672       0.59642457757721790     
   97318033.333333328       0.59626608019652738     
   97331360.000000000       0.59610762489605507     
   97344686.666666672       0.59594921166462989     
   97358013.333333328       0.59579084049108277     
   97371340.000000000       0.59563251136424666     
   97384666.666666672       0.59547422427295937     
   97397993.333333328       0.59531597920605983     
   97411320.000000000       0.59515777615239140     
   97424646.666666672       0.59499961510079991     
   97437973.333333328       0.59484149604013403     
   97451300.000000000       0.59468341895924426     
   97464626.666666672       0.59452538384698661     
   97477953.333333328       0.59436739069221800     
   97491280.000000000       0.59420943948379890     
   97504606.666666672       0.59405153021059265     
   97517933.333333328       0.59389366286146617     
   97531260.000000000       0.59373583742528879     
   97544586.666666672       0.59357805389093188     
   97557913.333333328       0.59342031224727210     
   97571240.000000000       0.59326261248318679     
   97584566.666666672       0.59310495458755708     
   97597893.333333328       0.59294733854926807     
   97611220.000000000       0.59278976435720598     
   97624546.666666672       0.59263223200026083     
   97637873.333333328       0.59247474146732593     
   97651200.000000000       0.59231729274729772     
   97664526.666666672       0.59215988582907397     
   97677853.333333328       0.59200252070155801     
   97691180.000000000       0.59184519735365293     
   97704506.666666672       0.59168791577426738     
   97717833.333333328       0.59153067595231246     
   97731160.000000000       0.59137347787670014     
   97744486.666666672       0.59121632153634884     
   97757813.333333328       0.59105920692017766     
   97771140.000000000       0.59090213401710812     
   97784466.666666672       0.59074510281606640     
   97797793.333333328       0.59058811330598027     
   97811120.000000000       0.59043116547578212     
   97824446.666666672       0.59027425931440480     
   97837773.333333328       0.59011739481078629     
   97851100.000000000       0.58996057195386653     
   97864426.666666672       0.58980379073258860     
   97877753.333333328       0.58964705113589799     
   97891080.000000000       0.58949035315274445     
   97904406.666666672       0.58933369677207859     
   97917733.333333328       0.58917708198285568     
   97931060.000000000       0.58902050877403500     
   97944386.666666672       0.58886397713457406     
   97957713.333333328       0.58870748705343945     
   97971040.000000000       0.58855103851959534     
   97984366.666666672       0.58839463152201277     
   97997693.333333328       0.58823826604966323     
   98011020.000000000       0.58808194209152220     
   98024346.666666672       0.58792565963656762     
   98037673.333333328       0.58776941867378119     
   98051000.000000000       0.58761321919214615     
   98064326.666666672       0.58745706118065022     
   98077653.333333328       0.58730094462828397     
   98090980.000000000       0.58714486952403799     
   98104306.666666672       0.58698883585690997     
   98117633.333333328       0.58683284361589760     
   98130960.000000000       0.58667689279000279     
   98144286.666666672       0.58652098336823011     
   98157613.333333328       0.58636511533958724     
   98170940.000000000       0.58620928869308386     
   98184266.666666672       0.58605350341773343     
   98197593.333333328       0.58589775950255274     
   98210920.000000000       0.58574205693655990     
   98224246.666666672       0.58558639570877791     
   98237573.333333328       0.58543077580823089     
   98250900.000000000       0.58527519722394694     
   98264226.666666672       0.58511965994495729     
   98277553.333333328       0.58496416396029427     
   98290880.000000000       0.58480870925899620     
   98304206.666666672       0.58465329583010139     
   98317533.333333328       0.58449792366265285     
   98330860.000000000       0.58434259274569533     
   98344186.666666672       0.58418730306827693     
   98357513.333333328       0.58403205461944974     
   98370840.000000000       0.58387684738826695     
   98384166.666666672       0.58372168136378599     
   98397493.333333328       0.58356655653506628     
   98410820.000000000       0.58341147289117035     
   98424146.666666672       0.58325643042116493     
   98437473.333333328       0.58310142911411766     
   98450800.000000000       0.58294646895909974     
   98464126.666666672       0.58279154994518612     
   98477453.333333328       0.58263667206145442     
   98490780.000000000       0.58248183529698383     
   98504106.666666672       0.58232703964085775     
   98517433.333333328       0.58217228508216312     
   98530760.000000000       0.58201757160998713     
   98544086.666666672       0.58186289921342227     
   98557413.333333328       0.58170826788156393     
   98570740.000000000       0.58155367760350840     
   98584066.666666672       0.58139912836835639     
   98597393.333333328       0.58124462016521194     
   98610720.000000000       0.58109015298318023     
   98624046.666666672       0.58093572681137129     
   98637373.333333328       0.58078134163889739     
   98650700.000000000       0.58062699745487212     
   98664026.666666672       0.58047269424841441     
   98677353.333333328       0.58031843200864408     
   98690680.000000000       0.58016421072468516     
   98704006.666666672       0.58001003038566412     
   98717333.333333328       0.57985589098071033     
   98730660.000000000       0.57970179249895559     
   98743986.666666672       0.57954773492953571     
   98757313.333333328       0.57939371826158781     
   98770640.000000000       0.57923974248425369     
   98783966.666666672       0.57908580758667627     
   98797293.333333328       0.57893191355800244     
   98810620.000000000       0.57877806038738222     
   98823946.666666672       0.57862424806396739     
   98837273.333333328       0.57847047657691397     
   98850600.000000000       0.57831674591537929     
   98863926.666666672       0.57816305606852425     
   98877253.333333328       0.57800940702551440     
   98890580.000000000       0.57785579877551463     
   98903906.666666672       0.57770223130769516     
   98917233.333333328       0.57754870461122909     
   98930560.000000000       0.57739521867529175     
   98943886.666666672       0.57724177348906069     
   98957213.333333328       0.57708836904171745     
   98970540.000000000       0.57693500532244646     
   98983866.666666672       0.57678168232043481     
   98997193.333333328       0.57662840002487159     
   99010520.000000000       0.57647515842494923     
   99023846.666666672       0.57632195750986415     
   99037173.333333328       0.57616879726881409     
   99050500.000000000       0.57601567769100082     
   99063826.666666672       0.57586259876562740     
   99077153.333333328       0.57570956048190247     
   99090480.000000000       0.57555656282903400     
   99103806.666666672       0.57540360579623662     
   99117133.333333328       0.57525068937272494     
   99130460.000000000       0.57509781354771738     
   99143786.666666672       0.57494497831043523     
   99157113.333333328       0.57479218365010309     
   99170440.000000000       0.57463942955594738     
   99183766.666666672       0.57448671601719781     
   99197093.333333328       0.57433404302308855     
   99210420.000000000       0.57418141056285399     
   99223746.666666672       0.57402881862573252     
   99237073.333333328       0.57387626720096674     
   99250400.000000000       0.57372375627779904     
   99263726.666666672       0.57357128584547734     
   99277053.333333328       0.57341885589325226     
   99290380.000000000       0.57326646641037526     
   99303706.666666672       0.57311411738610252     
   99317033.333333328       0.57296180880969305     
   99330360.000000000       0.57280954067040768     
   99343686.666666672       0.57265731295750966     
   99357013.333333328       0.57250512566026734     
   99370340.000000000       0.57235297876794977     
   99383666.666666672       0.57220087226982996     
   99396993.333333328       0.57204880615518383     
   99410320.000000000       0.57189678041328884     
   99423646.666666672       0.57174479503342734     
   99436973.333333328       0.57159285000488280     
   99450300.000000000       0.57144094531694201     
   99463626.666666672       0.57128908095889530     
   99476953.333333328       0.57113725692003459     
   99490280.000000000       0.57098547318965576     
   99503606.666666672       0.57083372975705715     
   99516933.333333328       0.57068202661154044     
   99530260.000000000       0.57053036374240862     
   99543586.666666672       0.57037874113896869     
   99556913.333333328       0.57022715879053121     
   99570240.000000000       0.57007561668640738     
   99583566.666666672       0.56992411481591332     
   99596893.333333328       0.56977265316836756     
   99610220.000000000       0.56962123173309065     
   99623546.666666672       0.56946985049940535     
   99636873.333333328       0.56931850945664086     
   99650200.000000000       0.56916720859412462     
   99663526.666666672       0.56901594790118937     
   99676853.333333328       0.56886472736717164     
   99690180.000000000       0.56871354698140775     
   99703506.666666672       0.56856240673323954     
   99716833.333333328       0.56841130661201000     
   99730160.000000000       0.56826024660706587     
   99743486.666666672       0.56810922670775699     
   99756813.333333328       0.56795824690343522     
   99770140.000000000       0.56780730718345507     
   99783466.666666672       0.56765640753717506     
   99796793.333333328       0.56750554795395569     
   99810120.000000000       0.56735472842315993     
   99823446.666666672       0.56720394893415449     
   99836773.333333328       0.56705320947630833     
   99850100.000000000       0.56690251003899417     
   99863426.666666672       0.56675185061158539     
   99876753.333333328       0.56660123118346051     
   99890080.000000000       0.56645065174400000     
   99903406.666666672       0.56630011228258637     
   99916733.333333328       0.56614961278860587     
   99930060.000000000       0.56599915325144745     
   99943386.666666672       0.56584873366050359     
   99956713.333333328       0.56569835400516766     
   99970040.000000000       0.56554801427483747     
   99983366.666666672       0.56539771445891307     
   99996693.333333328       0.56524745454679715     
   100010020.00000000       0.56509723452789573     
   100023346.66666667       0.56494705439161708     
   100036673.33333333       0.56479691412737343     
   100050000.00000000       0.56464681372457814     
   100063326.66666667       0.56449675317264858     
   100076653.33333333       0.56434673246100409     
   100089980.00000000       0.56419675157906757     
   100103306.66666667       0.56404681051626482     
   100116633.33333333       0.56389690926202340     
   100129960.00000000       0.56374704780577423     
   100143286.66666667       0.56359722613695240     
   100156613.33333333       0.56344744424499349     
   100169940.00000000       0.56329770211933727     
   100183266.66666667       0.56314799974942531     
   100196593.33333333       0.56299833712470404     
   100209920.00000000       0.56284871423462035     
   100223246.66666667       0.56269913106862490     
   100236573.33333333       0.56254958761617146     
   100249900.00000000       0.56240008386671603     
   100263226.66666667       0.56225061980971858     
   100276553.33333333       0.56210119543463910     
   100289880.00000000       0.56195181073094402     
   100303206.66666667       0.56180246568810044     
   100316533.33333333       0.56165316029557788     
   100329860.00000000       0.56150389454285077     
   100343186.66666667       0.56135466841939308     
   100356513.33333333       0.56120548191468478     
   100369840.00000000       0.56105633501820673     
   100383166.66666667       0.56090722771944357     
   100396493.33333333       0.56075816000788192     
   100409820.00000000       0.56060913187301176     
   100423146.66666667       0.56046014330432592     
   100436473.33333333       0.56031119429131881     
   100449800.00000000       0.56016228482349040     
   100463126.66666667       0.56001341489033973     
   100476453.33333333       0.55986458448137211     
   100489780.00000000       0.55971579358609280     
   100503106.66666667       0.55956704219401243     
   100516433.33333333       0.55941833029464183     
   100529760.00000000       0.55926965787749672     
   100543086.66666667       0.55912102493209415     
   100556413.33333333       0.55897243144795539     
   100569740.00000000       0.55882387741460327     
   100583066.66666667       0.55867536282156327     
   100596393.33333333       0.55852688765836511     
   100609720.00000000       0.55837845191453983     
   100623046.66666667       0.55823005557962158     
   100636373.33333333       0.55808169864314872     
   100649700.00000000       0.55793338109465962
[truncated: 395,116 more chars]
