# Supplementary material for: Design of high-temperature f-block molecular nanomagnets through the control of vibration-induced spin relaxation
Source: Chem Sci. 2019 Dec 2;11(6):1593–8. doi: 10.1039/c9sc03133b (PMC7025469; doi:10.1039/c9sc03133b)
Supplement: Supplementary file 3 [file SC-011-C9SC03133B-s003.zip › SI/Orbach-mag/rates.orbach7K.out]

 time(s) mag(dless)
   1000.0000000000000        4.1405428495083560     
   1133.2666666666667        4.1394679157726220     
   1266.5333333333333        4.1383932611950263     
   1399.8000000000000        4.1373188857030687     
   1533.0666666666666        4.1362447892242731     
   1666.3333333333335        4.1351709716861818     
   1799.5999999999999        4.1340974330163514     
   1932.8666666666668        4.1330241731423625     
   2066.1333333333332        4.1319511919918126     
   2199.4000000000001        4.1308784894923152     
   2332.6666666666670        4.1298060655715076     
   2465.9333333333334        4.1287339201570425     
   2599.1999999999998        4.1276620531765937     
   2732.4666666666667        4.1265904645578511     
   2865.7333333333336        4.1255191542285239     
   2999.0000000000000        4.1244481221163429     
   3132.2666666666669        4.1233773681490549     
   3265.5333333333333        4.1223068922544259     
   3398.8000000000002        4.1212366943602410     
   3532.0666666666666        4.1201667743943045     
   3665.3333333333335        4.1190971322844376     
   3798.5999999999999        4.1180277679584849     
   3931.8666666666668        4.1169586813443031     
   4065.1333333333332        4.1158898723697712     
   4198.3999999999996        4.1148213409627896     
   4331.6666666666661        4.1137530870512720     
   4464.9333333333334        4.1126851105631541     
   4598.1999999999998        4.1116174114263897     
   4731.4666666666672        4.1105499895689510     
   4864.7333333333336        4.1094828449188290     
   4998.0000000000000        4.1084159774040350     
   5131.2666666666664        4.1073493869525945     
   5264.5333333333338        4.1062830734925573     
   5397.8000000000002        4.1052170369519878     
   5531.0666666666666        4.1041512772589730     
   5664.3333333333330        4.1030857943416130     
   5797.6000000000004        4.1020205881280312     
   5930.8666666666668        4.1009556585463685     
   6064.1333333333332        4.0998910055247837     
   6197.3999999999996        4.0988266289914543     
   6330.6666666666670        4.0977625288745774     
   6463.9333333333334        4.0966987051023684     
   6597.1999999999998        4.0956351576030610     
   6730.4666666666662        4.0945718863049070     
   6863.7333333333336        4.0935088911361772     
   6997.0000000000000        4.0924461720251637     
   7130.2666666666664        4.0913837289001727     
   7263.5333333333338        4.0903215616895316     
   7396.8000000000002        4.0892596703215869     
   7530.0666666666666        4.0881980547247014     
   7663.3333333333330        4.0871367148272579     
   7796.6000000000004        4.0860756505576603     
   7929.8666666666668        4.0850148618443258     
   8063.1333333333332        4.0839543486156948     
   8196.3999999999996        4.0828941108002228     
   8329.6666666666679        4.0818341483263874     
   8462.9333333333343        4.0807744611226804     
   8596.2000000000007        4.0797150491176177     
   8729.4666666666672        4.0786559122397286     
   8862.7333333333336        4.0775970504175643     
   8996.0000000000000        4.0765384635796931     
   9129.2666666666664        4.0754801516547010     
   9262.5333333333328        4.0744221145711954     
   9395.7999999999993        4.0733643522577996     
   9529.0666666666675        4.0723068646431564     
   9662.3333333333339        4.0712496516559273     
   9795.6000000000004        4.0701927132247926     
   9928.8666666666668        4.0691360492784492     
   10062.133333333333        4.0680796597456155     
   10195.400000000000        4.0670235445550258     
   10328.666666666666        4.0659677036354349     
   10461.933333333332        4.0649121369156136     
   10595.200000000001        4.0638568443243539     
   10728.466666666667        4.0628018257904666     
   10861.733333333334        4.0617470812427765     
   10995.000000000000        4.0606926106101309     
   11128.266666666666        4.0596384138213955     
   11261.533333333333        4.0585844908054538     
   11394.799999999999        4.0575308414912072     
   11528.066666666668        4.0564774658075748     
   11661.333333333334        4.0554243636834970     
   11794.600000000000        4.0543715350479292     
   11927.866666666667        4.0533189798298483     
   12061.133333333333        4.0522666979582489     
   12194.400000000000        4.0512146893621415     
   12327.666666666666        4.0501629539705570     
   12460.933333333332        4.0491114917125470     
   12594.200000000001        4.0480603025171780     
   12727.466666666667        4.0470093863135359     
   12860.733333333334        4.0459587430307247     
   12994.000000000000        4.0449083725978694     
   13127.266666666666        4.0438582749441103     
   13260.533333333333        4.0428084499986063     
   13393.799999999999        4.0417588976905376     
   13527.066666666668        4.0407096179490978     
   13660.333333333334        4.0396606107035051     
   13793.600000000000        4.0386118758829923     
   13926.866666666667        4.0375634134168088     
   14060.133333333333        4.0365152232342272     
   14193.400000000000        4.0354673052645360     
   14326.666666666666        4.0344196594370398     
   14459.933333333332        4.0333722856810654     
   14593.200000000001        4.0323251839259564     
   14726.466666666667        4.0312783541010742     
   14859.733333333334        4.0302317961357996     
   14993.000000000000        4.0291855099595306     
   15126.266666666666        4.0281394955016863     
   15259.533333333333        4.0270937526916990     
   15392.799999999999        4.0260482814590226     
   15526.066666666668        4.0250030817331313     
   15659.333333333334        4.0239581534435125     
   15792.600000000000        4.0229134965196769     
   15925.866666666667        4.0218691108911511     
   16059.133333333333        4.0208249964874794     
   16192.400000000000        4.0197811532382257     
   16325.666666666666        4.0187375810729709     
   16458.933333333334        4.0176942799213160     
   16592.200000000001        4.0166512497128801     
   16725.466666666667        4.0156084903772982     
   16858.733333333334        4.0145660018442255     
   16992.000000000000        4.0135237840433353     
   17125.266666666666        4.0124818369043194     
   17258.533333333333        4.0114401603568872     
   17391.799999999999        4.0103987543307662     
   17525.066666666666        4.0093576187557032     
   17658.333333333332        4.0083167535614619     
   17791.599999999999        4.0072761586778265     
   17924.866666666665        4.0062358340345963     
   18058.133333333335        4.0051957795615891     
   18191.400000000001        4.0041559951886461     
   18324.666666666668        4.0031164808456206     
   18457.933333333334        4.0020772364623856     
   18591.200000000001        4.0010382619688336     
   18724.466666666667        3.9999995572948759     
   18857.733333333334        3.9989611223704395     
   18991.000000000000        3.9979229571254731     
   19124.266666666666        3.9968850614899383     
   19257.533333333333        3.9958474353938209     
   19390.799999999999        3.9948100787671201     
   19524.066666666666        3.9937729915398568     
   19657.333333333332        3.9927361736420677     
   19790.599999999999        3.9916996250038084     
   19923.866666666665        3.9906633455551530     
   20057.133333333335        3.9896273352261931     
   20190.400000000001        3.9885915939470400     
   20323.666666666668        3.9875561216478204     
   20456.933333333334        3.9865209182586816     
   20590.200000000001        3.9854859837097880     
   20723.466666666667        3.9844513179313230     
   20856.733333333334        3.9834169208534869     
   20990.000000000000        3.9823827924064981     
   21123.266666666666        3.9813489325205946     
   21256.533333333333        3.9803153411260306     
   21389.799999999999        3.9792820181530812     
   21523.066666666666        3.9782489635320362     
   21656.333333333332        3.9772161771932053     
   21789.599999999999        3.9761836590669182     
   21922.866666666665        3.9751514090835167     
   22056.133333333335        3.9741194271733686     
   22189.400000000001        3.9730877132668541     
   22322.666666666668        3.9720562672943731     
   22455.933333333334        3.9710250891863437     
   22589.200000000001        3.9699941788732014     
   22722.466666666667        3.9689635362854023     
   22855.733333333334        3.9679331613534168     
   22989.000000000000        3.9669030540077377     
   23122.266666666666        3.9658732141788691     
   23255.533333333333        3.9648436417973416     
   23388.799999999999        3.9638143367936971     
   23522.066666666666        3.9627852990984995     
   23655.333333333332        3.9617565286423289     
   23788.599999999999        3.9607280253557837     
   23921.866666666665        3.9596997891694805     
   24055.133333333335        3.9586718200140547     
   24188.400000000001        3.9576441178201565     
   24321.666666666668        3.9566166825184594     
   24454.933333333334        3.9555895140396515     
   24588.200000000001        3.9545626123144375     
   24721.466666666667        3.9535359772735452     
   24854.733333333334        3.9525096088477127     
   24988.000000000000        3.9514835069677052     
   25121.266666666666        3.9504576715642989     
   25254.533333333333        3.9494321025682906     
   25387.799999999999        3.9484067999104955     
   25521.066666666666        3.9473817635217450     
   25654.333333333332        3.9463569933328895     
   25787.599999999999        3.9453324892747990     
   25920.866666666665        3.9443082512783598     
   26054.133333333335        3.9432842792744740     
   26187.400000000001        3.9422605731940652     
   26320.666666666668        3.9412371329680753     
   26453.933333333334        3.9402139585274591     
   26587.200000000001        3.9391910498031959     
   26720.466666666667        3.9381684067262763     
   26853.733333333334        3.9371460292277152     
   26987.000000000000        3.9361239172385414     
   27120.266666666666        3.9351020706898030     
   27253.533333333333        3.9340804895125645     
   27386.799999999999        3.9330591736379095     
   27520.066666666666        3.9320381229969423     
   27653.333333333332        3.9310173375207778     
   27786.599999999999        3.9299968171405566     
   27919.866666666665        3.9289765617874326     
   28053.133333333335        3.9279565713925786     
   28186.400000000001        3.9269368458871856     
   28319.666666666668        3.9259173852024638     
   28452.933333333334        3.9248981892696380     
   28586.200000000001        3.9238792580199520     
   28719.466666666667        3.9228605913846701     
   28852.733333333334        3.9218421892950723     
   28986.000000000000        3.9208240516824553     
   29119.266666666666        3.9198061784781357     
   29252.533333333333        3.9187885696134472     
   29385.799999999999        3.9177712250197407     
   29519.066666666666        3.9167541446283876     
   29652.333333333332        3.9157373283707724     
   29785.599999999999        3.9147207761783016     
   29918.866666666665        3.9137044879823981     
   30052.133333333335        3.9126884637145016     
   30185.400000000001        3.9116727033060710     
   30318.666666666668        3.9106572066885827     
   30451.933333333334        3.9096419737935313     
   30585.200000000001        3.9086270045524270     
   30718.466666666667        3.9076122988968010     
   30851.733333333334        3.9065978567581996     
   30985.000000000000        3.9055836780681874     
   31118.266666666666        3.9045697627583502     
   31251.533333333333        3.9035561107602854     
   31384.799999999999        3.9025427220056139     
   31518.066666666666        3.9015295964259695     
   31651.333333333332        3.9005167339530091     
   31784.599999999999        3.8995041345184021     
   31917.866666666665        3.8984917980538381     
   32051.133333333335        3.8974797244910251     
   32184.400000000001        3.8964679137616889     
   32317.666666666668        3.8954563657975703     
   32450.933333333334        3.8944450805304305     
   32584.200000000001        3.8934340578920477     
   32717.466666666667        3.8924232978142186     
   32850.733333333337        3.8914128002287551     
   32984.000000000000        3.8904025650674887     
   33117.266666666663        3.8893925922622699     
   33250.533333333333        3.8883828817449642     
   33383.800000000003        3.8873734334474550     
   33517.066666666666        3.8863642473016466     
   33650.333333333328        3.8853553232394571     
   33783.599999999999        3.8843466611928243     
   33916.866666666669        3.8833382610937033     
   34050.133333333331        3.8823301228740674     
   34183.400000000001        3.8813222464659063     
   34316.666666666664        3.8803146318012276     
   34449.933333333334        3.8793072788120586     
   34583.199999999997        3.8783001874304417     
   34716.466666666667        3.8772933575884387     
   34849.733333333330        3.8762867892181267     
   34983.000000000000        3.8752804822516027     
   35116.266666666670        3.8742744366209823     
   35249.533333333333        3.8732686522583939     
   35382.800000000003        3.8722631290959906     
   35516.066666666666        3.8712578670659363     
   35649.333333333336        3.8702528661004156     
   35782.599999999999        3.8692481261316325     
   35915.866666666669        3.8682436470918051     
   36049.133333333331        3.8672394289131709     
   36182.400000000001        3.8662354715279856     
   36315.666666666664        3.8652317748685201     
   36448.933333333334        3.8642283388670662     
   36582.199999999997        3.8632251634559296     
   36715.466666666667        3.8622222485674373     
   36848.733333333330        3.8612195941339316     
   36982.000000000000        3.8602172000877730     
   37115.266666666670        3.8592150663613380     
   37248.533333333333        3.8582131928870238     
   37381.800000000003        3.8572115795972426     
   37515.066666666666        3.8562102264244258     
   37648.333333333336        3.8552091333010208     
   37781.599999999999        3.8542083001594931     
   37914.866666666669        3.8532077269323270     
   38048.133333333331        3.8522074135520215     
   38181.400000000001        3.8512073599510961     
   38314.666666666664        3.8502075660620867     
   38447.933333333334        3.8492080318175463     
   38581.199999999997        3.8482087571500458     
   38714.466666666667        3.8472097419921738     
   38847.733333333330        3.8462109862765361     
   38981.000000000000        3.8452124899357565     
   39114.266666666670        3.8442142529024745     
   39247.533333333333        3.8432162751093490     
   39380.800000000003        3.8422185564890570     
   39514.066666666666        3.8412210969742904     
   39647.333333333336        3.8402238964977609     
   39780.599999999999        3.8392269549921956     
   39913.866666666669        3.8382302723903421     
   40047.133333333331        3.8372338486249626     
   40180.400000000001        3.8362376836288377     
   40313.666666666664        3.8352417773347653     
   40446.933333333334        3.8342461296755621     
   40580.199999999997        3.8332507405840590     
   40713.466666666667        3.8322556099931093     
   40846.733333333330        3.8312607378355792     
   40980.000000000000        3.8302661240443547     
   41113.266666666670        3.8292717685523376     
   41246.533333333333        3.8282776712924491     
   41379.800000000003        3.8272838321976264     
   41513.066666666666        3.8262902512008248     
   41646.333333333336        3.8252969282350167     
   41779.599999999999        3.8243038632331920     
   41912.866666666669        3.8233110561283579     
   42046.133333333331        3.8223185068535384     
   42179.400000000001        3.8213262153417769     
   42312.666666666664        3.8203341815261322     
   42445.933333333334        3.8193424053396807     
   42579.199999999997        3.8183508867155167     
   42712.466666666667        3.8173596255867528     
   42845.733333333330        3.8163686218865172     
   42979.000000000000        3.8153778755479562     
   43112.266666666670        3.8143873865042330     
   43245.533333333333        3.8133971546885292     
   43378.800000000003        3.8124071800340444     
   43512.066666666666        3.8114174624739925     
   43645.333333333336        3.8104280019416072     
   43778.599999999999        3.8094387983701394     
   43911.866666666669        3.8084498516928553     
   44045.133333333331        3.8074611618430421     
   44178.400000000001        3.8064727287540010     
   44311.666666666664        3.8054845523590521     
   44444.933333333334        3.8044966325915328     
   44578.199999999997        3.8035089693847963     
   44711.466666666667        3.8025215626722155     
   44844.733333333330        3.8015344123871788     
   44978.000000000000        3.8005475184630924     
   45111.266666666670        3.7995608808333801     
   45244.533333333333        3.7985744994314827     
   45377.800000000003        3.7975883741908580     
   45511.066666666666        3.7966025050449823     
   45644.333333333336        3.7956168919273487     
   45777.599999999999        3.7946315347714652     
   45910.866666666669        3.7936464335108599     
   46044.133333333331        3.7926615880790782     
   46177.400000000001        3.7916769984096805     
   46310.666666666664        3.7906926644362473     
   46443.933333333334        3.7897085860923738     
   46577.199999999997        3.7887247633116741     
   46710.466666666667        3.7877411960277785     
   46843.733333333330        3.7867578841743348     
   46977.000000000000        3.7857748276850085     
   47110.266666666670        3.7847920264934820     
   47243.533333333333        3.7838094805334559     
   47376.800000000003        3.7828271897386467     
   47510.066666666666        3.7818451540427871     
   47643.333333333336        3.7808633733796304     
   47776.599999999999        3.7798818476829434     
   47909.866666666669        3.7789005768865120     
   48043.133333333331        3.7779195609241407     
   48176.400000000001        3.7769387997296482     
   48309.666666666664        3.7759582932368714     
   48442.933333333334        3.7749780413796667     
   48576.199999999997        3.7739980440919045     
   48709.466666666667        3.7730183013074732     
   48842.733333333330        3.7720388129602802     
   48976.000000000000        3.7710595789842469     
   49109.266666666670        3.7700805993133146     
   49242.533333333333        3.7691018738814401     
   49375.800000000003        3.7681234026226007     
   49509.066666666666        3.7671451854707838     
   49642.333333333336        3.7661672223600013     
   49775.599999999999        3.7651895132242794     
   49908.866666666669        3.7642120579976588     
   50042.133333333331        3.7632348566142033     
   50175.400000000001        3.7622579090079875     
   50308.666666666664        3.7612812151131076     
   50441.933333333334        3.7603047748636738     
   50575.199999999997        3.7593285881938154     
   50708.466666666667        3.7583526550376796     
   50841.733333333330        3.7573769753294277     
   50975.000000000000        3.7564015490032414     
   51108.266666666670        3.7554263759933160     
   51241.533333333333        3.7544514562338671     
   51374.800000000003        3.7534767896591252     
   51508.066666666666        3.7525023762033398     
   51641.333333333336        3.7515282158007759     
   51774.599999999999        3.7505543083857158     
   51907.866666666669        3.7495806538924592     
   52041.133333333331        3.7486072522553235     
   52174.400000000001        3.7476341034086418     
   52307.666666666664        3.7466612072867651     
   52440.933333333334        3.7456885638240616     
   52574.199999999997        3.7447161729549148     
   52707.466666666667        3.7437440346137283     
   52840.733333333330        3.7427721487349208     
   52974.000000000000        3.7418005152529288     
   53107.266666666670        3.7408291341022037     
   53240.533333333333        3.7398580052172172     
   53373.800000000003        3.7388871285324545     
   53507.066666666666        3.7379165039824214     
   53640.333333333336        3.7369461315016395     
   53773.599999999999        3.7359760110246443     
   53906.866666666669        3.7350061424859935     
   54040.133333333331        3.7340365258202586     
   54173.400000000001        3.7330671609620278     
   54306.666666666664        3.7320980478459074     
   54439.933333333334        3.7311291864065219     
   54573.199999999997        3.7301605765785100     
   54706.466666666667        3.7291922182965287     
   54839.733333333330        3.7282241114952530     
   54973.000000000000        3.7272562561093725     
   55106.266666666670        3.7262886520735963     
   55239.533333333333        3.7253212993226485     
   55372.800000000003        3.7243541977912717     
   55506.066666666666        3.7233873474142234     
   55639.333333333336        3.7224207481262810     
   55772.599999999999        3.7214543998622367     
   55905.866666666669        3.7204883025568987     
   56039.133333333331        3.7195224561450950     
   56172.400000000001        3.7185568605616681     
   56305.666666666664        3.7175915157414794     
   56438.933333333334        3.7166264216194058     
   56572.199999999997        3.7156615781303408     
   56705.466666666667        3.7146969852091964     
   56838.733333333330        3.7137326427909003     
   56972.000000000000        3.7127685508103978     
   57105.266666666670        3.7118047092026498     
   57238.533333333333        3.7108411179026364     
   57371.800000000003        3.7098777768453508     
   57505.066666666666        3.7089146859658078     
   57638.333333333336        3.7079518451990356     
   57771.599999999999        3.7069892544800815     
   57904.866666666669        3.7060269137440067     
   58038.133333333331        3.7050648229258933     
   58171.400000000001        3.7041029819608360     
   58304.666666666664        3.7031413907839497     
   58437.933333333334        3.7021800493303649     
   58571.199999999997        3.7012189575352297     
   58704.466666666667        3.7002581153337064     
   58837.733333333330        3.6992975226609772     
   58971.000000000000        3.6983371794522397     
   59104.266666666670        3.6973770856427084     
   59237.533333333333        3.6964172411676159     
   59370.800000000003        3.6954576459622097     
   59504.066666666666        3.6944982999617548     
   59637.333333333336        3.6935392031015333     
   59770.599999999999        3.6925803553168439     
   59903.866666666669        3.6916217565430025     
   60037.133333333331        3.6906634067153412     
   60170.400000000001        3.6897053057692095     
   60303.666666666664        3.6887474536399738     
   60436.933333333334        3.6877898502630155     
   60570.199999999997        3.6868324955737353     
   60703.466666666667        3.6858753895075487     
   60836.733333333330        3.6849185319998896     
   60970.000000000000        3.6839619229862066     
   61103.266666666670        3.6830055624019677     
   61236.533333333333        3.6820494501826557     
   61369.800000000003        3.6810935862637706     
   61503.066666666666        3.6801379705808293     
   61636.333333333336        3.6791826030693660     
   61769.599999999999        3.6782274836649305     
   61902.866666666669        3.6772726123030894     
   62036.133333333331        3.6763179889194277     
   62169.400000000001        3.6753636134495453     
   62302.666666666664        3.6744094858290595     
   62435.933333333334        3.6734556059936043     
   62569.199999999997        3.6725019738788309     
   62702.466666666667        3.6715485894204059     
   62835.733333333330        3.6705954525540139     
   62969.000000000000        3.6696425632153562     
   63102.266666666670        3.6686899213401496     
   63235.533333333333        3.6677375268641286     
   63368.800000000003        3.6667853797230432     
   63502.066666666666        3.6658334798526631     
   63635.333333333336        3.6648818271887715     
   63768.599999999999        3.6639304216671693     
   63901.866666666669        3.6629792632236731     
   64035.133333333331        3.6620283517941195     
   64168.400000000001        3.6610776873143580     
   64301.666666666664        3.6601272697202556     
   64434.933333333334        3.6591770989476982     
   64568.199999999997        3.6582271749325863     
   64701.466666666667        3.6572774976108362     
   64834.733333333330        3.6563280669183849     
   64968.000000000000        3.6553788827911795     
   65101.266666666670        3.6544299451651905     
   65234.533333333333        3.6534812539764010     
   65367.800000000003        3.6525328091608111     
   65501.066666666666        3.6515846106544396     
   65634.333333333343        3.6506366583933194     
   65767.600000000006        3.6496889523135017     
   65900.866666666669        3.6487414923510535     
   66034.133333333331        3.6477942784420585     
   66167.399999999994        3.6468473105226167     
   66300.666666666657        3.6459005885288462     
   66433.933333333334        3.6449541123968792     
   66567.199999999997        3.6440078820628674     
   66700.466666666660        3.6430618974629772     
   66833.733333333337        3.6421161585333905     
   66967.000000000000        3.6411706652103084     
   67100.266666666663        3.6402254174299475     
   67233.533333333340        3.6392804151285403     
   67366.800000000003        3.6383356582423376     
   67500.066666666666        3.6373911467076039     
   67633.333333333328        3.6364468804606229     
   67766.600000000006        3.6355028594376937     
   67899.866666666669        3.6345590835751320     
   68033.133333333331        3.6336155528092697     
   68166.399999999994        3.6326722670764573     
   68299.666666666672        3.6317292263130585     
   68432.933333333334        3.6307864304554558     
   68566.199999999997        3.6298438794400472     
   68699.466666666660        3.6289015732032488     
   68832.733333333337        3.6279595116814911     
   68966.000000000000        3.6270176948112232     
   69099.266666666663        3.6260761225289078     
   69232.533333333340        3.6251347947710277     
   69365.800000000003        3.6241937114740788     
   69499.066666666666        3.6232528725745765     
   69632.333333333328        3.6223122780090513     
   69765.600000000006        3.6213719277140486     
   69898.866666666669        3.6204318216261329     
   70032.133333333331        3.6194919596818842     
   70165.399999999994        3.6185523418178982     
   70298.666666666672        3.6176129679707882     
   70431.933333333334        3.6166738380771841     
   70565.199999999997        3.6157349520737307     
   70698.466666666660        3.6147963098970908     
   70831.733333333337        3.6138579114839424     
   70965.000000000000        3.6129197567709816     
   71098.266666666663        3.6119818456949191     
   71231.533333333340        3.6110441781924836     
   71364.800000000003        3.6101067542004186     
   71498.066666666666        3.6091695736554854     
   71631.333333333328        3.6082326364944626     
   71764.600000000006        3.6072959426541407     
   71897.866666666669        3.6063594920713329     
   72031.133333333331        3.6054232846828640     
   72164.399999999994        3.6044873204255787     
   72297.666666666672        3.6035515992363343     
   72430.933333333334        3.6026161210520065     
   72564.199999999997        3.6016808858094884     
   72697.466666666660        3.6007458934456893     
   72830.733333333337        3.5998111438975324     
   72964.000000000000        3.5988766371019594     
   73097.266666666663        3.5979423729959290     
   73230.533333333340        3.5970083515164135     
   73363.800000000003        3.5960745726004042     
   73497.066666666666        3.5951410361849083     
   73630.333333333328        3.5942077422069483     
   73763.600000000006        3.5932746906035637     
   73896.866666666669        3.5923418813118109     
   74030.133333333331        3.5914093142687613     
   74163.399999999994        3.5904769894115036     
   74296.666666666672        3.5895449066771423     
   74429.933333333334        3.5886130660027988     
   74563.199999999997        3.5876814673256119     
   74696.466666666660        3.5867501105827335     
   74829.733333333337        3.5858189957113344     
   74963.000000000000        3.5848881226486009     
   75096.266666666663        3.5839574913317365     
   75229.533333333340        3.5830271016979598     
   75362.800000000003        3.5820969536845064     
   75496.066666666666        3.5811670472286270     
   75629.333333333328        3.5802373822675908     
   75762.600000000006        3.5793079587386822     
   75895.866666666669        3.5783787765792008     
   76029.133333333331        3.5774498357264637     
   76162.399999999994        3.5765211361178046     
   76295.666666666672        3.5755926776905724     
   76428.933333333334        3.5746644603821323     
   76562.199999999997        3.5737364841298671     
   76695.466666666660        3.5728087488711751     
   76828.733333333337        3.5718812545434702     
   76962.000000000000        3.5709540010841829     
   77095.266666666663        3.5700269884307607     
   77228.533333333340        3.5691002165206664     
   77361.800000000003        3.5681736852913790     
   77495.066666666666        3.5672473946803960     
   77628.333333333328        3.5663213446252273     
   77761.600000000006        3.5653955350634026     
   77894.866666666669        3.5644699659324650     
   78028.133333333331        3.5635446371699757     
   78161.399999999994        3.5626195487135113     
   78294.666666666672        3.5616947005006647     
   78427.933333333334        3.5607700924690464     
   78561.199999999997        3.5598457245562796     
   78694.466666666660        3.5589215967000065     
   78827.733333333337        3.5579977088378869     
   78961.000000000000        3.5570740609075928     
   79094.266666666663        3.5561506528468150     
   79227.533333333340        3.5552274845932597     
   79360.800000000003        3.5543045560846491     
   79494.066666666666        3.5533818672587230     
   79627.333333333328        3.5524594180532354     
   79760.600000000006        3.5515372084059571     
   79893.866666666669        3.5506152382546765     
   80027.133333333331        3.5496935075371963     
   80160.399999999994        3.5487720161913350     
   80293.666666666672        3.5478507641549308     
   80426.933333333334        3.5469297513658335     
   80560.199999999997        3.5460089777619110     
   80693.466666666660        3.5450884432810490     
   80826.733333333337        3.5441681478611451     
   80960.000000000000        3.5432480914401183     
   81093.266666666663        3.5423282739559001     
   81226.533333333340        3.5414086953464379     
   81359.800000000003        3.5404893555496977     
   81493.066666666666        3.5395702545036611     
   81626.333333333328        3.5386513921463232     
   81759.600000000006        3.5377327684156983     
   81892.866666666669        3.5368143832498142     
   82026.133333333331        3.5358962365867188     
   82159.399999999994        3.5349783283644700     
   82292.666666666672        3.5340606585211471     
   82425.933333333334        3.5331432269948428     
   82559.199999999997        3.5322260337236679     
   82692.466666666660        3.5313090786457471     
   82825.733333333337        3.5303923616992221     
   82959.000000000000        3.5294758828222497     
   83092.266666666663        3.5285596419530054     
   83225.533333333340        3.5276436390296793     
   83358.800000000003        3.5267278739904757     
   83492.066666666666        3.5258123467736171     
   83625.333333333328        3.5248970573173422     
   83758.600000000006        3.5239820055599038     
   83891.866666666669        3.5230671914395741     
   84025.133333333331        3.5221526148946367     
   84158.399999999994        3.5212382758633956     
   84291.666666666672        3.5203241742841680     
   84424.933333333334        3.5194103100952883     
   84558.199999999997        3.5184966832351070     
   84691.466666666660        3.5175832936419904     
   84824.733333333337        3.5166701412543202     
   84958.000000000000        3.5157572260104946     
   85091.266666666663        3.5148445478489285     
   85224.533333333340        3.5139321067080509     
   85357.800000000003        3.5130199025263096     
   85491.066666666666        3.5121079352421662     
   85624.333333333328        3.5111962047940972     
   85757.600000000006        3.5102847111205997     
   85890.866666666669        3.5093734541601815     
   86024.133333333331        3.5084624338513697     
   86157.399999999994        3.5075516501327062     
   86290.666666666672        3.5066411029427491     
   86423.933333333334        3.5057307922200720     
   86557.199999999997        3.5048207179032658     
   86690.466666666660        3.5039108799309346     
   86823.733333333337        3.5030012782417006     
   86957.000000000000        3.5020919127742034     
   87090.266666666663        3.5011827834670952     
   87223.533333333340        3.5002738902590464     
   87356.800000000003        3.4993652330887413     
   87490.066666666666        3.4984568118948820     
   87623.333333333328        3.4975486266161862     
   87756.600000000006        3.4966406771913872     
   87889.866666666669        3.4957329635592345     
   88023.133333333331        3.4948254856584917     
   88156.399999999994        3.4939182434279417     
   88289.666666666672        3.4930112368063799     
   88422.933333333334        3.4921044657326203     
   88556.199999999997        3.4911979301454914     
   88689.466666666660        3.4902916299838371     
   88822.733333333337        3.4893855651865180     
   88956.000000000000        3.4884797356924104     
   89089.266666666663        3.4875741414404087     
   89222.533333333340        3.4866687823694171     
   89355.800000000003        3.4857636584183624     
   89489.066666666666        3.4848587695261841     
   89622.333333333328        3.4839541156318368     
   89755.600000000006        3.4830496966742928     
   89888.866666666669        3.4821455125925396     
   90022.133333333331        3.4812415633255807     
   90155.399999999994        3.4803378488124341     
   90288.666666666672        3.4794343689921345     
   90421.933333333334        3.4785311238037346     
   90555.199999999997        3.4776281131862996     
   90688.466666666660        3.4767253370789115     
   90821.733333333337        3.4758227954206684     
   90955.000000000000        3.4749204881506861     
   91088.266666666663        3.4740184152080928     
   91221.533333333340        3.4731165765320355     
   91354.800000000003        3.4722149720616740     
   91488.066666666666        3.4713136017361861     
   91621.333333333328        3.4704124654947659     
   91754.600000000006        3.4695115632766211     
   91887.866666666669        3.4686108950209773     
   92021.133333333331        3.4677104606670732     
   92154.399999999994        3.4668102601541664     
   92287.666666666672        3.4659102934215289     
   92420.933333333334        3.4650105604084480     
   92554.199999999997        3.4641110610542269     
   92687.466666666660        3.4632117952981858     
   92820.733333333337        3.4623127630796584     
   92954.000000000000        3.4614139643379969     
   93087.266666666663        3.4605153990125670     
   93220.533333333340        3.4596170670427511     
   93353.800000000003        3.4587189683679469     
   93487.066666666666        3.4578211029275692     
   93620.333333333328        3.4569234706610459     
   93753.600000000006        3.4560260715078241     
   93886.866666666669        3.4551289054073626     
   94020.133333333331        3.4542319722991399     
   94153.399999999994        3.4533352721226476     
   94286.666666666672        3.4524388048173940     
   94419.933333333334        3.4515425703229026     
   94553.199999999997        3.4506465685787133     
   94686.466666666660        3.4497507995243808     
   94819.733333333337        3.4488552630994764     
   94953.000000000000        3.4479599592435868     
   95086.266666666663        3.4470648878963139     
   95219.533333333340        3.4461700489972760     
   95352.800000000003        3.4452754424861065     
   95486.066666666666        3.4443810683024561     
   95619.333333333328        3.4434869263859866     
   95752.600000000006        3.4425930166763816     
   95885.866666666669        3.4416993391133364     
   96019.133333333331        3.4408058936365644     
   96152.399999999994        3.4399126801857904     
   96285.666666666672        3.4390196987007595     
   96418.933333333334        3.4381269491212310     
   96552.199999999997        3.4372344313869787     
   96685.466666666660        3.4363421454377931     
   96818.733333333337        3.4354500912134802     
   96952.000000000000        3.4345582686538618     
   97085.266666666663        3.4336666776987737     
   97218.533333333340        3.4327753182880700     
   97351.800000000003        3.4318841903616191     
   97485.066666666666        3.4309932938593044     
   97618.333333333328        3.4301026287210252     
   97751.600000000006        3.4292121948866985     
   97884.866666666669        3.4283219922962527     
   98018.133333333331        3.4274320208896358     
   98151.399999999994        3.4265422806068093     
   98284.666666666672        3.4256527713877509     
   98417.933333333334        3.4247634931724549     
   98551.199999999997        3.4238744459009278     
   98684.466666666660        3.4229856295131960     
   98817.733333333337        3.4220970439492984     
   98951.000000000000        3.4212086891492905     
   99084.266666666663        3.4203205650532440     
   99217.533333333340        3.4194326716012444     
   99350.800000000003        3.4185450087333953     
   99484.066666666666        3.4176575763898138     
   99617.333333333328        3.4167703745106337     
   99750.600000000006        3.4158834030360019     
   99883.866666666669        3.4149966619060863     
   100017.13333333333        3.4141101510610632     
   100150.39999999999        3.4132238704411302     
   100283.66666666667        3.4123378199864982     
   100416.93333333333        3.4114519996373938     
   100550.20000000000        3.4105664093340575     
   100683.46666666666        3.4096810490167493     
   100816.73333333334        3.4087959186257391     
   100950.00000000000        3.4079110181013190     
   101083.26666666666        3.4070263473837912     
   101216.53333333334        3.4061419064134744     
   101349.80000000000        3.4052576951307056     
   101483.06666666667        3.4043737134758358     
   101616.33333333333        3.4034899613892291     
   101749.60000000001        3.4026064388112678     
   101882.86666666667        3.4017231456823493     
   102016.13333333333        3.4008400819428868     
   102149.39999999999        3.3999572475333064     
   102282.66666666667        3.3990746423940528     
   102415.93333333333        3.3981922664655855     
   102549.20000000000        3.3973101196883779     
   102682.46666666666        3.3964282020029204     
   102815.73333333334        3.3955465133497182     
   102949.00000000000        3.3946650536692919     
   103082.26666666666        3.3937838229021784     
   103215.53333333334        3.3929028209889283     
   103348.80000000000        3.3920220478701086     
   103482.06666666667        3.3911415034863044     
   103615.33333333333        3.3902611877781106     
   103748.60000000001        3.3893811006861423     
   103881.86666666667        3.3885012421510274     
   104015.13333333333        3.3876216121134100     
   104148.39999999999        3.3867422105139511     
   104281.66666666667        3.3858630372933249     
   104414.93333333333        3.3849840923922221     
   104548.20000000000        3.3841053757513486     
   104681.46666666666        3.3832268873114257     
   104814.73333333334        3.3823486270131884     
   104948.00000000000        3.3814705947973915     
   105081.26666666666        3.3805927906048012     
   105214.53333333334        3.3797152143761999     
   105347.80000000000        3.3788378660523870     
   105481.06666666667        3.3779607455741747     
   105614.33333333333        3.3770838528823930     
   105747.60000000001        3.3762071879178852     
   105880.86666666667        3.3753307506215116     
   106014.13333333333        3.3744545409341478     
   106147.39999999999        3.3735785587966833     
   106280.66666666667        3.3727028041500238     
   106413.93333333333        3.3718272769350919     
   106547.20000000000        3.3709519770928225     
   106680.46666666666        3.3700769045641668     
   106813.73333333334        3.3692020592900942     
   106947.00000000000        3.3683274412115853     
   107080.26666666666        3.3674530502696380     
   107213.53333333334        3.3665788864052657     
   107346.80000000000        3.3657049495594973     
   107480.06666666667        3.3648312396733764     
   107613.33333333333        3.3639577566879613     
   107746.60000000001        3.3630845005443266     
   107879.86666666667        3.3622114711835627     
   108013.13333333333        3.3613386685467743     
   108146.39999999999        3.3604660925750807     
   108279.66666666667        3.3595937432096181     
   108412.93333333333        3.3587216203915373     
   108546.20000000000        3.3578497240620040     
   108679.46666666666        3.3569780541622003     
   108812.73333333334        3.3561066106333231     
   108946.00000000000        3.3552353934165828     
   109079.26666666666        3.3543644024532075     
   109212.53333333334        3.3534936376844398     
   109345.80000000000        3.3526230990515380     
   109479.06666666667        3.3517527864957737     
   109612.33333333333        3.3508826999584360     
   109745.60000000001        3.3500128393808279     
   109878.86666666667        3.3491432047042680     
   110012.13333333333        3.3482737958700910     
   110145.39999999999        3.3474046128196462     
   110278.66666666667        3.3465356554942969     
   110411.93333333333        3.3456669238354233     
   110545.20000000000        3.3447984177844208     
   110678.46666666666        3.3439301372826984     
   110811.73333333334        3.3430620822716826     
   110945.00000000000        3.3421942526928130     
   111078.26666666666        3.3413266484875455     
   111211.53333333334        3.3404592695973512     
   111344.80000000000        3.3395921159637165     
   111478.06666666667        3.3387251875281425     
   111611.33333333333        3.3378584842321457     
   111744.60000000001        3.3369920060172573     
   111877.86666666667        3.3361257528250245     
   112011.13333333333        3.3352597245970093     
   112144.39999999999        3.3343939212747902     
   112277.66666666667        3.3335283427999580     
   112410.93333333333        3.3326629891141204     
   112544.20000000000        3.3317978601589013     
   112677.46666666666        3.3309329558759373     
   112810.73333333334        3.3300682762068821     
   112944.00000000000        3.3292038210934045     
   113077.26666666666        3.3283395904771864     
   113210.53333333334        3.3274755842999282     
   113343.80000000000        3.3266118025033427     
   113477.06666666667        3.3257482450291569     
   113610.33333333333        3.3248849118191171     
   113743.60000000001        3.3240218028149813     
   113876.86666666667        3.3231589179585246     
   114010.13333333333        3.3222962571915349     
   114143.39999999999        3.3214338204558178     
   114276.66666666667        3.3205716076931924     
   114409.93333333333        3.3197096188454935     
   114543.20000000000        3.3188478538545705     
   114676.46666666666        3.3179863126622888     
   114809.73333333334        3.3171249952105275     
   114943.00000000000        3.3162639014411819     
   115076.26666666666        3.3154030312961620     
   115209.53333333334        3.3145423847173943     
   115342.80000000000        3.3136819616468176     
   115476.06666666667        3.3128217620263882     
   115609.33333333333        3.3119617857980757     
   115742.60000000001        3.3111020329038658     
   115875.86666666667        3.3102425032857594     
   116009.13333333333        3.3093831968857725     
   116142.39999999999        3.3085241136459360     
   116275.66666666667        3.3076652535082935     
   116408.93333333333        3.3068066164149084     
   116542.20000000000        3.3059482023078552     
   116675.46666666666        3.3050900111292254     
   116808.73333333334        3.3042320428211238     
   116942.00000000000        3.3033742973256728     
   117075.26666666666        3.3025167745850070     
   117208.53333333334        3.3016594745412791     
   117341.80000000000        3.3008023971366542     
   117475.06666666667        3.2999455423133135     
   117608.33333333333        3.2990889100134519     
   117741.60000000001        3.2982325001792829     
   117874.86666666667        3.2973763127530309     
   118008.13333333333        3.2965203476769380     
   118141.39999999999        3.2956646048932585     
   118274.66666666667        3.2948090843442661     
   118407.93333333333        3.2939537859722448     
   118541.20000000000        3.2930987097194966     
   118674.46666666666        3.2922438555283375     
   118807.73333333334        3.2913892233410982     
   118941.00000000000        3.2905348131001260     
   119074.26666666666        3.2896806247477799     
   119207.53333333334        3.2888266582264372     
   119340.80000000000        3.2879729134784879     
   119474.06666666667        3.2871193904463389     
   119607.33333333333        3.2862660890724102     
   119740.60000000001        3.2854130092991389     
   119873.86666666667        3.2845601510689750     
   120007.13333333333        3.2837075143243832     
   120140.39999999999        3.2828550990078456     
   120273.66666666667        3.2820029050618569     
   120406.93333333333        3.2811509324289281     
   120540.20000000000        3.2802991810515842     
   120673.46666666666        3.2794476508723669     
   120806.73333333334        3.2785963418338286     
   120940.00000000000        3.2777452538785425     
   121073.26666666666        3.2768943869490923     
   121206.53333333334        3.2760437409880780     
   121339.80000000000        3.2751933159381159     
   121473.06666666667        3.2743431117418340     
   121606.33333333333        3.2734931283418773     
   121739.60000000001        3.2726433656809064     
   121872.86666666667        3.2717938237015955     
   122006.13333333333        3.2709445023466341     
   122139.39999999999        3.2700954015587262     
   122272.66666666667        3.2692465212805906     
   122405.93333333333        3.2683978614549627     
   122539.20000000000        3.2675494220245902     
   122672.46666666666        3.2667012029322371     
   122805.73333333334        3.2658532041206820     
   122939.00000000000        3.2650054255327188     
   123072.26666666666        3.2641578671111553     
   123205.53333333334        3.2633105287988156     
   123338.80000000000        3.2624634105385373     
   123472.06666666667        3.2616165122731733     
   123605.33333333333        3.2607698339455915     
   123738.60000000001        3.2599233754986736     
   123871.86666666667        3.2590771368753182     
   124005.13333333333        3.2582311180184376     
   124138.39999999999        3.2573853188709592     
   124271.66666666667        3.2565397393758229     
   124404.93333333333        3.2556943794759867     
   124538.20000000000        3.2548492391144226     
   124671.46666666666        3.2540043182341165     
   124804.73333333334        3.2531596167780683     
   124938.00000000000        3.2523151346892964     
   125071.26666666666        3.2514708719108310     
   125204.53333333334        3.2506268283857156     
   125337.80000000000        3.2497830040570133     
   125471.06666666667        3.2489393988677966     
   125604.33333333333        3.2480960127611573     
   125737.60000000001        3.2472528456801997     
   125870.86666666667        3.2464098975680429     
   126004.13333333333        3.2455671683678213     
   126137.39999999999        3.2447246580226836     
   126270.66666666667        3.2438823664757943     
   126403.93333333333        3.2430402936703318     
   126537.20000000000        3.2421984395494885     
   126670.46666666666        3.2413568040564731     
   126803.73333333334        3.2405153871345087     
   126937.00000000000        3.2396741887268323     
   127070.26666666666        3.2388332087766964     
   127203.53333333334        3.2379924472273682     
   127336.80000000000        3.2371519040221286     
   127470.06666666667        3.2363115791042749     
   127603.33333333333        3.2354714724171183     
   127736.60000000001        3.2346315839039850     
   127869.86666666667        3.2337919135082145     
   128003.13333333333        3.2329524611731628     
   128136.39999999999        3.2321132268422001     
   128269.66666666667        3.2312742104587113     
   128402.93333333333        3.2304354119660958     
   128536.20000000000        3.2295968313077679     
   128669.46666666666        3.2287584684271557     
   128802.73333333334        3.2279203232677025     
   128936.00000000000        3.2270823957728680     
   129069.26666666666        3.2262446858861251     
   129202.53333333334        3.2254071935509598     
   129335.80000000000        3.2245699187108756     
   129469.06666666667        3.2237328613093901     
   129602.33333333333        3.2228960212900333     
   129735.60000000001        3.2220593985963522     
   129868.86666666667        3.2212229931719083     
   130002.13333333333        3.2203868049602753     
   130135.39999999999        3.2195508339050463     
   130268.66666666667        3.2187150799498245     
   130401.93333333333        3.2178795430382299     
   130535.20000000000        3.2170442231138958     
   130668.46666666666        3.2162091201204728     
   130801.73333333334        3.2153742340016236     
   130935.00000000000        3.2145395647010244     
   131068.26666666666        3.2137051121623710     
   131201.53333333333        3.2128708763293692     
   131334.79999999999        3.2120368571457418     
   131468.06666666665        3.2112030545552237     
   131601.33333333331        3.2103694685015673     
   131734.60000000001        3.2095360989285391     
   131867.86666666667        3.2087029457799185     
   132001.13333333333        3.2078700089994996     
   132134.39999999999        3.2070372885310943     
   132267.66666666666        3.2062047843185248     
   132400.93333333332        3.2053724963056318     
   132534.20000000001        3.2045404244362663     
   132667.46666666667        3.2037085686542981     
   132800.73333333334        3.2028769289036090     
   132934.00000000000        3.2020455051280976     
   133067.26666666666        3.2012142972716728     
   133200.53333333333        3.2003833052782626     
   133333.79999999999        3.1995525290918074     
   133467.06666666668        3.1987219686562636     
   133600.33333333334        3.1978916239155990     
   133733.60000000001        3.1970614948137999     
   133866.86666666667        3.1962315812948652     
   134000.13333333333        3.1954018833028077     
   134133.39999999999        3.1945724007816554     
   134266.66666666666        3.1937431336754516     
   134399.93333333332        3.1929140819282531     
   134533.20000000001        3.1920852454841313     
   134666.46666666667        3.1912566242871732     
   134799.73333333334        3.1904282182814794     
   134933.00000000000        3.1896000274111644     
   135066.26666666666        3.1887720516203588     
   135199.53333333333        3.1879442908532063     
   135332.79999999999        3.1871167450538667     
   135466.06666666668        3.1862894141665117     
   135599.33333333334        3.1854622981353304     
   135732.60000000001        3.1846353969045240     
   135865.86666666667        3.1838087104183104     
   135999.13333333333        3.1829822386209199     
   136132.39999999999        3.1821559814565998     
   136265.66666666666        3.1813299388696081     
   136398.93333333332        3.1805041108042209     
   136532.20000000001        3.1796784972047272     
   136665.46666666667        3.1788530980154301     
   136798.73333333334        3.1780279131806481     
   136932.00000000000        3.1772029426447150     
   137065.26666666666        3.1763781863519753     
   137198.53333333333        3.1755536442467927     
   137331.79999999999        3.1747293162735413     
   137465.06666666668        3.1739052023766128     
   137598.33333333334        3.1730813025004116     
   137731.60000000001        3.1722576165893575     
   137864.86666666667        3.1714341445878818     
   137998.13333333333        3.1706108864404361     
   138131.39999999999        3.1697878420914805     
   138264.66666666666        3.1689650114854930     
   138397.93333333332        3.1681423945669644     
   138531.20000000001        3.1673199912804004     
   138664.46666666667        3.1664978015703227     
   138797.73333333334        3.1656758253812636     
   138931.00000000000        3.1648540626577746     
   139064.26666666666        3.1640325133444169     
   139197.53333333333        3.1632111773857692     
   139330.79999999999        3.1623900547264241     
   139464.06666666668        3.1615691453109882     
   139597.33333333334        3.1607484490840809     
   139730.60000000001        3.1599279659903403     
   139863.86666666667        3.1591076959744138     
   139997.13333333333        3.1582876389809664     
   140130.39999999999        3.1574677949546772     
   140263.66666666666        3.1566481638402375     
   140396.93333333332        3.1558287455823564     
   140530.20000000001        3.1550095401257532     
   140663.46666666667        3.1541905474151668     
   140796.73333333334        3.1533717673953445     
   140930.00000000000        3.1525532000110532     
   141063.26666666666        3.1517348452070704     
   141196.53333333333        3.1509167029281899     
   141329.79999999999        3.1500987731192196     
   141463.06666666668        3.1492810557249817     
   141596.33333333334        3.1484635506903116     
   141729.60000000001        3.1476462579600604     
   141862.86666666667        3.1468291774790935     
   141996.13333333333        3.1460123091922902     
   142129.39999999999        3.1451956530445431     
   142262.66666666666        3.1443792089807601     
   142395.93333333332        3.1435629769458653     
   142529.20000000001        3.1427469568847934     
   142662.46666666667        3.1419311487424966     
   142795.73333333334        3.1411155524639383     
   142929.00000000000        3.1403001679940994     
   143062.26666666666        3.1394849952779724     
   143195.53333333333        3.1386700342605671     
   143328.79999999999        3.1378552848869035     
   143462.06666666668        3.1370407471020192     
   143595.33333333334        3.1362264208509654     
   143728.60000000001        3.1354123060788073     
   143861.86666666667        3.1345984027306226     
   143995.13333333333        3.1337847107515073     
   144128.39999999999        3.1329712300865680     
   144261.66666666666        3.1321579606809262     
   144394.93333333332        3.1313449024797202     
   144528.20000000001        3.1305320554280982     
   144661.46666666667        3.1297194194712268     
   144794.73333333334        3.1289069945542849     
   144928.00000000000        3.1280947806224657     
   145061.26666666666        3.1272827776209757     
   145194.53333333333        3.1264709854950379     
   145327.79999999999        3.1256594041898893     
   145461.06666666668        3.1248480336507778     
   145594.33333333334        3.1240368738229698     
   145727.60000000001        3.1232259246517424     
   145860.86666666667        3.1224151860823905     
   145994.13333333333        3.1216046580602201     
   146127.39999999999        3.1207943405305518     
   146260.66666666666        3.1199842334387222     
   146393.93333333332        3.1191743367300799     
   146527.20000000001        3.1183646503499904     
   146660.46666666667        3.1175551742438303     
   146793.73333333334        3.1167459083569939     
   146927.00000000000        3.1159368526348841     
   147060.26666666666        3.1151280070229257     
   147193.53333333333        3.1143193714665505     
   147326.79999999999        3.1135109459112096     
   147460.06666666668        3.1127027303023640     
   147593.33333333334        3.1118947245854924     
   147726.60000000001        3.1110869287060856     
   147859.86666666667        3.1102793426096511     
   147993.13333333333        3.1094719662417054     
   148126.39999999999        3.1086647995477854     
   148259.66666666666        3.1078578424734378     
   148392.93333333332        3.1070510949642252     
   148526.20000000001        3.1062445569657227     
   148659.46666666667        3.1054382284235227     
   148792.73333333334        3.1046321092832292     
   148926.00000000000        3.1038261994904603     
   149059.26666666666        3.1030204989908494     
   149192.53333333333        3.1022150077300439     
   149325.79999999999        3.1014097256537045     
   149459.06666666668        3.1006046527075055     
   149592.33333333334        3.0997997888371365     
   149725.60000000001        3.0989951339883026     
   149858.86666666667        3.0981906881067198     
   149992.13333333333        3.0973864511381208     
   150125.39999999999        3.0965824230282495     
   150258.66666666666        3.0957786037228674     
   150391.93333333332        3.0949749931677473     
   150525.20000000001        3.0941715913086774     
   150658.46666666667        3.0933683980914610     
   150791.73333333334        3.0925654134619136     
   150925.00000000000        3.0917626373658642     
   151058.26666666666        3.0909600697491579     
   151191.53333333333        3.0901577105576536     
   151324.79999999999        3.0893555597372231     
   151458.06666666668        3.0885536172337527     
   151591.33333333334        3.0877518829931434     
   151724.60000000001        3.0869503569613093     
   151857.86666666667        3.0861490390841788     
   151991.13333333333        3.0853479293076953     
   152124.39999999999        3.0845470275778144     
   152257.66666666666        3.0837463338405082     
   152390.93333333332        3.0829458480417613     
   152524.20000000001        3.0821455701275711     
   152657.46666666667        3.0813455000439509     
   152790.73333333334        3.0805456377369289     
   152924.00000000000        3.0797459831525447     
   153057.26666666666        3.0789465362368520     
   153190.53333333333        3.0781472969359225     
   153323.79999999999        3.0773482651958366     
   153457.06666666668        3.0765494409626930     
   153590.33333333334        3.0757508241826006     
   153723.60000000001        3.0749524148016865     
   153856.86666666667        3.0741542127660875     
   153990.13333333333        3.0733562180219574     
   154123.39999999999        3.0725584305154632     
   154256.66666666666        3.0717608501927858     
   154389.93333333332        3.0709634770001184     
   154523.20000000001        3.0701663108836716     
   154656.46666666667        3.0693693517896676     
   154789.73333333334        3.0685725996643427     
   154923.00000000000        3.0677760544539483     
   155056.26666666666        3.0669797161047487     
   155189.53333333333        3.0661835845630221     
   155322.79999999999        3.0653876597750611     
   155456.06666666668        3.0645919416871719     
   155589.33333333334        3.0637964302456751     
   155722.60000000001        3.0630011253969056     
   155855.86666666667        3.0622060270872113     
   155989.13333333333        3.0614111352629547     
   156122.39999999999        3.0606164498705120     
   156255.66666666666        3.0598219708562717     
   156388.93333333332        3.0590276981666396     
   156522.20000000001        3.0582336317480330     
   156655.46666666667        3.0574397715468842     
   156788.73333333334        3.0566461175096382     
   156922.00000000000        3.0558526695827544     
   157055.26666666666        3.0550594277127074     
   157188.53333333333        3.0542663918459843     
   157321.79999999999        3.0534735619290867     
   157455.06666666668        3.0526809379085291     
   157588.33333333334        3.0518885197308414     
   157721.60000000001        3.0510963073425650     
   157854.86666666667        3.0503043006902582     
   157988.13333333333        3.0495124997204921     
   158121.39999999999        3.0487209043798518     
   158254.66666666666        3.0479295146149332     
   158387.93333333332        3.0471383303723512     
   158521.20000000001        3.0463473515987314     
   158654.46666666667        3.0455565782407126     
   158787.73333333334        3.0447660102449507     
   158921.00000000000        3.0439756475581135     
   159054.26666666666        3.0431854901268811     
   159187.53333333333        3.0423955378979501     
   159320.79999999999        3.0416057908180303     
   159454.06666666668        3.0408162488338424     
   159587.33333333334        3.0400269118921264     
   159720.60000000001        3.0392377799396328     
   159853.86666666667        3.0384488529231248     
   159987.13333333333        3.0376601307893822     
   160120.39999999999        3.0368716134851970     
   160253.66666666666        3.0360833009573742     
   160386.93333333332        3.0352951931527352     
   160520.20000000001        3.0345072900181149     
   160653.46666666667        3.0337195915003585     
   160786.73333333334        3.0329320975463281     
   160920.00000000000        3.0321448081028990     
   161053.26666666666        3.0313577231169613     
   161186.53333333333        3.0305708425354156     
   161319.79999999999        3.0297841663051814     
   161453.06666666668        3.0289976943731860     
   161586.33333333334        3.0282114266863762     
   161719.60000000001        3.0274253631917083     
   161852.86666666667        3.0266395038361540     
   161986.13333333333        3.0258538485666997     
   162119.39999999999        3.0250683973303438     
   162252.66666666666        3.0242831500741003     
   162385.93333333332        3.0234981067449955     
   162519.20000000001        3.0227132672900687     
   162652.46666666667        3.0219286316563756     
   162785.73333333334        3.0211441997909851     
   162919.00000000000        3.0203599716409770     
   163052.26666666666        3.0195759471534478     
   163185.53333333333        3.0187921262755060     
   163318.79999999999        3.0180085089542761     
   163452.06666666668        3.0172250951368933     
   163585.33333333334        3.0164418847705088     
   163718.60000000001        3.0156588778022861     
   163851.86666666667        3.0148760741794050     
   163985.13333333333        3.0140934738490541     
   164118.39999999999        3.0133110767584421     
   164251.66666666666        3.0125288828547858     
   164384.93333333332        3.0117468920853181     
   164518.20000000001        3.0109651043972869     
   164651.46666666667        3.0101835197379496     
   164784.73333333334        3.0094021380545835     
   164918.00000000000        3.0086209592944737     
   165051.26666666666        3.0078399834049216     
   165184.53333333333        3.0070592103332436     
   165317.79999999999        3.0062786400267680     
   165451.06666666668        3.0054982724328347     
   165584.33333333334        3.0047181074988032     
   165717.60000000001        3.0039381451720404     
   165850.86666666667        3.0031583853999311     
   165984.13333333333        3.0023788281298716     
   166117.39999999999        3.0015994733092723     
   166250.66666666666        3.0008203208855586     
   166383.93333333332        3.0000413708061666     
   166517.20000000001        2.9992626230185495     
   166650.46666666667        2.9984840774701729     
   166783.73333333334        2.9977057341085134     
   166917.00000000000        2.9969275928810655     
   167050.26666666666        2.9961496537353347     
   167183.53333333333        2.9953719166188408     
   167316.79999999999        2.9945943814791174     
   167450.06666666668        2.9938170482637112     
   167583.33333333334        2.9930399169201825     
   167716.60000000001        2.9922629873961069     
   167849.86666666667        2.9914862596390712     
   167983.13333333333        2.9907097335966775     
   168116.39999999999        2.9899334092165399     
   168249.66666666666        2.9891572864462890     
   168382.93333333332        2.9883813652335651     
   168516.20000000001        2.9876056455260249     
   168649.46666666667        2.9868301272713382     
   168782.73333333334        2.9860548104171887     
   168916.00000000000        2.9852796949112710     
   169049.26666666666        2.9845047807012968     
   169182.53333333333        2.9837300677349905     
   169315.79999999999        2.9829555559600887     
   169449.06666666668        2.9821812453243415     
   169582.33333333334        2.9814071357755152     
   169715.60000000001        2.9806332272613871     
   169848.86666666667        2.9798595197297488     
   169982.13333333333        2.9790860131284065     
   170115.39999999999        2.9783127074051778     
   170248.66666666666        2.9775396025078948     
   170381.93333333332        2.9767666983844050     
   170515.20000000001        2.9759939949825660     
   170648.46666666667        2.9752214922502525     
   170781.73333333334        2.9744491901353500     
   170915.00000000000        2.9736770885857586     
   171048.26666666666        2.9729051875493928     
   171181.53333333333        2.9721334869741787     
   171314.79999999999        2.9713619868080574     
   171448.06666666668        2.9705906869989822     
   171581.33333333334        2.9698195874949223     
   171714.60000000001        2.9690486882438578     
   171847.86666666667        2.9682779891937838     
   171981.13333333333        2.9675074902927081     
   172114.39999999999        2.9667371914886527     
   172247.66666666666        2.9659670927296533     
   172380.93333333332        2.9651971939637574     
   172514.20000000001        2.9644274951390286     
   172647.46666666667        2.9636579962035419     
   172780.73333333334        2.9628886971053854     
   172914.00000000000        2.9621195977926633     
   173047.26666666666        2.9613506982134918     
   173180.53333333333        2.9605819983160000     
   173313.79999999999        2.9598134980483297     
   173447.06666666668        2.9590451973586394     
   173580.33333333334        2.9582770961950984     
   173713.60000000001        2.9575091945058891     
   173846.86666666667        2.9567414922392112     
   173980.13333333333        2.9559739893432715     
   174113.39999999999        2.9552066857662966     
   174246.66666666666        2.9544395814565227     
   174379.93333333332        2.9536726763622005     
   174513.20000000001        2.9529059704315932     
   174646.46666666667        2.9521394636129803     
   174779.73333333334        2.9513731558546521     
   174913.00000000000        2.9506070471049126     
   175046.26666666666        2.9498411373120796     
   175179.53333333333        2.9490754264244847     
   175312.79999999999        2.9483099143904732     
   175446.06666666668        2.9475446011584019     
   175579.33333333334        2.9467794866766432     
   175712.60000000001        2.9460145708935821     
   175845.86666666667        2.9452498537576166     
   175979.13333333333        2.9444853352171587     
   176112.39999999999        2.9437210152206337     
   176245.66666666666        2.9429568937164792     
   176378.93333333332        2.9421929706531484     
   176512.20000000001        2.9414292459791049     
   176645.46666666667        2.9406657196428299     
   176778.73333333334        2.9399023915928137     
   176912.00000000000        2.9391392617775622     
   177045.26666666666        2.9383763301455943     
   177178.53333333333        2.9376135966454417     
   177311.79999999999        2.9368510612256502     
   177445.06666666668        2.9360887238347795     
   177578.33333333334        2.9353265844214000     
   177711.60000000001        2.9345646429340997     
   177844.86666666667        2.9338028993214769     
   177978.13333333333        2.9330413535321425     
   178111.39999999999        2.9322800055147238     
   178244.66666666666        2.9315188552178597     
   178377.93333333332        2.9307579025902015     
   178511.20000000001        2.9299971475804147     
   178644.46666666667        2.9292365901371809     
   178777.73333333334        2.9284762302091898     
   178911.00000000000        2.9277160677451479     
   179044.26666666666        2.9269561026937749     
   179177.53333333333        2.9261963350038012     
   179310.79999999999        2.9254367646239752     
   179444.06666666668        2.9246773915030539     
   179577.33333333334        2.9239182155898105     
   179710.60000000001        2.9231592368330293     
   179843.86666666667        2.9224004551815108     
   179977.13333333333        2.9216418705840659     
   180110.39999999999        2.9208834829895212     
   180243.66666666666        2.9201252923467136     
   180376.93333333332        2.9193672986044970     
   180510.20000000001        2.9186095017117362     
   180643.46666666667        2.9178519016173099     
   180776.73333333334        2.9170944982701084     
   180910.00000000000        2.9163372916190391     
   181043.26666666666        2.9155802816130194     
   181176.53333333333        2.9148234682009804     
   181309.79999999999        2.9140668513318686     
   181443.06666666668        2.9133104309546405     
   181576.33333333334        2.9125542070182679     
   181709.60000000001        2.9117981794717371     
   181842.86666666667        2.9110423482640440     
   181976.13333333333        2.9102867133442007     
   182109.39999999999        2.9095312746612318     
   182242.66666666666        2.9087760321641749     
   182375.93333333332        2.9080209858020796     
   182509.20000000001        2.9072661355240124     
   182642.46666666667        2.9065114812790491     
   182775.73333333334        2.9057570230162808     
   182909.00000000000        2.9050027606848108     
   183042.26666666666        2.9042486942337566     
   183175.53333333333        2.9034948236122493     
   183308.79999999999        2.9027411487694299     
   183442.06666666668        2.9019876696544578     
   183575.33333333334        2.9012343862165011     
   183708.60000000001        2.9004812984047437     
   183841.86666666667        2.8997284061683812     
   183975.13333333333        2.8989757094566242     
   184108.39999999999        2.8982232082186941     
   184241.66666666666        2.8974709024038270     
   184374.93333333332        2.8967187919612725     
   184508.20000000001        2.8959668768402920     
   184641.46666666667        2.8952151569901621     
   184774.73333333334        2.8944636323601705     
   184908.00000000000        2.8937123028996186     
   185041.26666666666        2.8929611685578216     
   185174.53333333333        2.8922102292841085     
   185307.79999999999        2.8914594850278190     
   185441.06666666668        2.8907089357383082     
   185574.33333333334        2.8899585813649433     
   185707.60000000001        2.8892084218571061     
   185840.86666666667        2.8884584571641891     
   185974.13333333333        2.8877086872355999     
   186107.39999999999        2.8869591120207581     
   186240.66666666666        2.8862097314690978     
   186373.93333333332        2.8854605455300639     
   186507.20000000001        2.8847115541531165     
   186640.46666666667        2.8839627572877298     
   186773.73333333334        2.8832141548833876     
   186907.00000000000        2.8824657468895900     
   187040.26666666666        2.8817175332558471     
   187173.53333333333        2.8809695139316864     
   187306.79999999999        2.8802216888666439     
   187440.06666666668        2.8794740580102727     
   187573.33333333334        2.8787266213121363     
   187706.60000000001        2.8779793787218120     
   187839.86666666667        2.8772323301888907     
   187973.13333333333        2.8764854756629767     
   188106.39999999999        2.8757388150936851     
   188239.66666666666        2.8749923484306477     
   188372.93333333332        2.8742460756235064     
   188506.20000000001        2.8734999966219177     
   188639.46666666667        2.8727541113755493     
   188772.73333333334        2.8720084198340854     
   188906.00000000000        2.8712629219472197     
   189039.26666666666        2.8705176176646612     
   189172.53333333333        2.8697725069361315     
   189305.79999999999        2.8690275897113642     
   189439.06666666668        2.8682828659401070     
   189572.33333333334        2.8675383355721205     
   189705.60000000001        2.8667939985571786     
   189838.86666666667        2.8660498548450670     
   189972.13333333333        2.8653059043855866     
   190105.39999999999        2.8645621471285487     
   190238.66666666666        2.8638185830237806     
   190371.93333333332        2.8630752120211200     
   190505.20000000001        2.8623320340704184     
   190638.46666666667        2.8615890491215419     
   190771.73333333334        2.8608462571243667     
   190905.00000000000        2.8601036580287849     
   191038.26666666666        2.8593612517846987     
   191171.53333333333        2.8586190383420282     
   191304.79999999999        2.8578770176506989     
   191438.06666666668        2.8571351896606569     
   191571.33333333334        2.8563935543218575     
   191704.60000000001        2.8556521115842686     
   191837.86666666667        2.8549108613978724     
   191971.13333333333        2.8541698037126642     
   192104.39999999999        2.8534289384786518     
   192237.66666666666        2.8526882656458552     
   192370.93333333332        2.8519477851643091     
   192504.20000000001        2.8512074969840602     
   192637.46666666667        2.8504674010551678     
   192770.73333333334        2.8497274973277049     
   192904.00000000000        2.8489877857517563     
   193037.26666666666        2.8482482662774213     
   193170.53333333333        2.8475089388548120     
   193303.79999999999        2.8467698034340536     
   193437.06666666668        2.8460308599652806     
   193570.33333333334        2.8452921083986471     
   193703.60000000001        2.8445535486843134     
   193836.86666666667        2.8438151807724577     
   193970.13333333333        2.8430770046132690     
   194103.39999999999        2.8423390201569489     
   194236.66666666666        2.8416012273537135     
   194369.93333333332        2.8408636261537898     
   194503.20000000001        2.8401262165074201     
   194636.46666666667        2.8393889983648570     
   194769.73333333334        2.8386519716763683     
   194903.00000000000        2.8379151363922324     
   195036.26666666666        2.8371784924627441     
   195169.53333333333        2.8364420398382073     
   195302.79999999999        2.8357057784689417     
   195436.06666666668        2.8349697083052767     
   195569.33333333334        2.8342338292975593     
   195702.60000000001        2.8334981413961442     
   195835.86666666667        2.8327626445514036     
   195969.13333333333        2.8320273387137185     
   196102.39999999999        2.8312922238334863     
   196235.66666666666        2.8305572998611144     
   196368.93333333332        2.8298225667470254     
   196502.20000000001        2.8290880244416536     
   196635.46666666667        2.8283536728954468     
   196768.73333333334        2.8276195120588641     
   196902.00000000000        2.8268855418823788     
   197035.26666666666        2.8261517623164787     
   197168.53333333333        2.8254181733116597     
   197301.79999999999        2.8246847748184352     
   197435.06666666668        2.8239515667873296     
   197568.33333333334        2.8232185491688804     
   197701.60000000001        2.8224857219136368     
   197834.86666666667        2.8217530849721637     
   197968.13333333333        2.8210206382950349     
   198101.39999999999        2.8202883818328406     
   198234.66666666666        2.8195563155361820     
   198367.93333333332        2.8188244393556730     
   198501.20000000001        2.8180927532419409     
   198634.46666666667        2.8173612571456266     
   198767.73333333334        2.8166299510173829     
   198901.00000000000        2.8158988348078733     
   199034.26666666666        2.8151679084677790     
   199167.53333333333        2.8144371719477901     
   199300.79999999999        2.8137066251986109     
   199434.06666666668        2.8129762681709582     
   199567.33333333334        2.8122461008155613     
   199700.60000000001        2.8115161230831642     
   199833.86666666667        2.8107863349245199     
   199967.13333333333        2.8100567362903983     
   200100.39999999999        2.8093273271315797     
   200233.66666666666        2.8085981073988568     
   200366.93333333332        2.8078690770430383     
   200500.20000000001        2.8071402360149418     
   200633.46666666667        2.8064115842653985     
   200766.73333333334        2.8056831217452549     
   200900.00000000000        2.8049548484053672     
   201033.26666666666        2.8042267641966068     
   201166.53333333333        2.8034988690698559     
   201299.79999999999        2.8027711629760104     
   201433.06666666668        2.8020436458659792     
   201566.33333333334        2.8013163176906826     
   201699.60000000001        2.8005891784010566     
   201832.86666666667        2.7998622279480454     
   201966.13333333333        2.7991354662826105     
   202099.39999999999        2.7984088933557238     
   202232.66666666666        2.7976825091183688     
   202365.93333333332        2.7969563135215449     
   202499.20000000001        2.7962303065162626     
   202632.46666666667        2.7955044880535436     
   202765.73333333334        2.7947788580844253     
   202899.00000000000        2.7940534165599549     
   203032.26666666666        2.7933281634311946     
   203165.53333333333        2.7926030986492183     
   203298.79999999999        2.7918782221651131     
   203432.06666666668        2.7911535339299771     
   203565.33333333334        2.7904290338949242     
   203698.60000000001        2.7897047220110780     
   203831.86666666667        2.7889805982295761     
   203965.13333333333        2.7882566625015688     
   204098.39999999999        2.7875329147782186     
   204231.66666666666        2.7868093550107025     
   204364.93333333332        2.7860859831502074     
   204498.20000000001        2.7853627991479351     
   204631.46666666667        2.7846398029550983     
   204764.73333333334        2.7839169945229232     
   204898.00000000000        2.7831943738026501     
   205031.26666666666        2.7824719407455292     
   205164.53333333333        2.7817496953028256     
   205297.79999999999        2.7810276374258152     
   205431.06666666668        2.7803057670657889     
   205564.33333333334        2.7795840841740476     
   205697.60000000001        2.7788625887019074     
   205830.86666666667        2.7781412806006958     
   205964.13333333333        2.7774201598217512     
   206097.39999999999        2.7766992263164285     
   206230.66666666666        2.7759784800360912     
   206363.93333333332        2.7752579209321189     
   206497.20000000001        2.7745375489559012     
   206630.46666666667        2.7738173640588424     
   206763.73333333334        2.7730973661923577     
   206897.00000000000        2.7723775553078758     
   207030.26666666666        2.7716579313568386     
   207163.53333333333        2.7709384942906983     
   207296.79999999999        2.7702192440609221     
   207430.06666666668        2.7695001806189894     
   207563.33333333334        2.7687813039163913     
   207696.60000000001        2.7680626139046312     
   207829.86666666667        2.7673441105352281     
   207963.13333333333        2.7666257937597085     
   208096.39999999999        2.7659076635296169     
   208229.66666666666        2.7651897197965059     
   208362.93333333332        2.7644719625119443     
   208496.20000000001        2.7637543916275105     
   208629.46666666667        2.7630370070947974     
   208762.73333333334        2.7623198088654091     
   208896.00000000000        2.7616027968909638     
   209029.26666666666        2.7608859711230904     
   209162.53333333333        2.7601693315134335     
   209295.79999999999        2.7594528780136458     
   209429.06666666668        2.7587366105753963     
   209562.33333333334        2.7580205291503650     
   209695.60000000001        2.7573046336902447     
   209828.86666666667        2.7565889241467403     
   209962.13333333333        2.7558734004715704     
   210095.39999999999        2.7551580626164638     
   210228.66666666666        2.7544429105331658     
   210361.93333333332        2.7537279441734288     
   210495.20000000001        2.7530131634890234     
   210628.46666666667        2.7522985684317294     
   210761.73333333334        2.7515841589533392     
   210895.00000000000        2.7508699350056585     
   211028.26666666666        2.7501558965405053     
   211161.53333333333        2.7494420435097107     
   211294.79999999999        2.7487283758651171     
   211428.06666666668        2.7480148935585809     
   211561.33333333334        2.7473015965419694     
   211694.60000000001        2.7465884847671638     
   211827.86666666667        2.7458755581860563     
   211961.13333333333        2.7451628167505531     
   212094.39999999999        2.7444502604125725     
   212227.66666666666        2.7437378891240436     
   212360.93333333332        2.7430257028369116     
   212494.20000000001        2.7423137015031309     
   212627.46666666667        2.7416018850746688     
   212760.73333333334        2.7408902535035073     
   212894.00000000000        2.7401788067416382     
   213027.26666666666        2.7394675447410677     
   213160.53333333333        2.7387564674538125     
   213293.79999999999        2.7380455748319035     
   213427.06666666668        2.7373348668273838     
   213560.33333333334        2.7366243433923088     
   213693.60000000001        2.7359140044787451     
   213826.86666666667        2.7352038500387739     
   213960.13333333333        2.7344938800244876     
   214093.39999999999        2.7337840943879907     
   214226.66666666666        2.7330744930814008     
   214359.93333333332        2.7323650760568485     
   214493.20000000001        2.7316558432664753     
   214626.46666666667        2.7309467946624362     
   214759.73333333334        2.7302379301968984     
   214893.00000000000        2.7295292498220411     
   215026.26666666666        2.7288207534900577     
   215159.53333333333        2.7281124411531508     
   215292.79999999999        2.7274043127635395     
   215426.06666666668        2.7266963682734500     
   215559.33333333334        2.7259886076351272     
   215692.60000000001        2.7252810308008222     
   215825.86666666667        2.7245736377228038     
   215959.13333333333        2.7238664283533494     
   216092.39999999999        2.7231594026447512     
   216225.66666666666        2.7224525605493120     
   216358.93333333332        2.7217459020193489     
   216492.20000000001        2.7210394270071889     
   216625.46666666667        2.7203331354651739     
   216758.73333333334        2.7196270273456573     
   216892.00000000000        2.7189211026010032     
   217025.26666666666        2.7182153611835913     
   217158.53333333333        2.7175098030458105     
   217291.79999999999        2.7168044281400636     
   217425.06666666668        2.7160992364187662     
   217558.33333333334        2.7153942278343450     
   217691.60000000001        2.7146894023392409     
   217824.86666666667        2.7139847598859053     
   217958.13333333333        2.7132803004268022     
   218091.39999999999        2.7125760239144086     
   218224.66666666666        2.7118719303012133     
   218357.93333333332        2.7111680195397190     
   218491.20000000001        2.7104642915824382     
   218624.46666666667        2.7097607463818973     
   218757.73333333334        2.7090573838906344     
   218891.00000000000        2.7083542040612016     
   219024.26666666666        2.7076512068461609     
   219157.53333333333        2.7069483921980875     
   219290.79999999999        2.7062457600695700     
   219424.06666666668        2.7055433104132076     
   219557.33333333334        2.7048410431816134     
   219690.60000000001        2.7041389583274120     
   219823.86666666667        2.7034370558032395     
   219957.13333333333        2.7027353355617461     
   220090.39999999999        2.7020337975555924     
   220223.66666666666        2.7013324417374540     
   220356.93333333332        2.7006312680600137     
   220490.20000000001        2.6999302764759738     
   220623.46666666667        2.6992294669380428     
   220756.73333333334        2.6985288393989446     
   220890.00000000000        2.6978283938114132     
   221023.26666666666        2.6971281301281973     
   221156.53333333333        2.6964280483020566     
   221289.79999999999        2.6957281482857631     
   221423.06666666668        2.6950284300321012     
   221556.33333333334        2.6943288934938661     
   221689.60000000001        2.6936295386238691     
   221822.86666666667        2.6929303653749295     
   221956.13333333333        2.6922313736998817     
   222089.39999999999        2.6915325635515712     
   222222.66666666666        2.6908339348828552     
   222355.93333333332        2.6901354876466042     
   222489.20000000001        2.6894372217957003     
   222622.46666666667        2.6887391372830387     
   222755.73333333334        2.6880412340615258     
   222889.00000000000        2.6873435120840807     
   223022.26666666666        2.6866459713036348     
   223155.53333333333        2.6859486116731310     
   223288.79999999999        2.6852514331455262     
   223422.06666666668        2.6845544356737872     
   223555.33333333334        2.6838576192108952     
   223688.60000000001        2.6831609837098416     
   223821.86666666667        2.6824645291236315     
   223955.13333333333        2.6817682554052813     
   224088.39999999999        2.6810721625078204     
   224221.66666666666        2.6803762503842892     
   224354.93333333332        2.6796805189877424     
   224488.20000000001        2.6789849682712448     
   224621.46666666667        2.6782895981878743     
   224754.73333333334        2.6775944086907204     
   224888.00000000000        2.6768993997328852     
   225021.26666666666        2.6762045712674842     
   225154.53333333333        2.6755099232476423     
   225287.79999999999        2.6748154556264994     
   225421.06666666668        2.6741211683572050     
   225554.33333333334        2.6734270613929239     
   225687.60000000001        2.6727331346868297     
   225820.86666666667        2.6720393881921098     
   225954.13333333333        2.6713458218619643     
   226087.39999999999        2.6706524356496053     
   226220.66666666666        2.6699592295082555     
   226353.93333333332        2.6692662033911514     
   226487.20000000001        2.6685733572515407     
   226620.46666666667        2.6678806910426833     
   226753.73333333334        2.6671882047178528     
   226887.00000000000        2.6664958982303322     
   227020.26666666666        2.6658037715334197     
   227153.53333333333        2.6651118245804226     
   227286.79999999999        2.6644200573246626     
   227420.06666666668        2.6637284697194716     
   227553.33333333334        2.6630370617181960     
   227686.60000000001        2.6623458332741934     
   227819.86666666667        2.6616547843408314     
   227953.13333333333        2.6609639148714925     
   228086.39999999999        2.6602732248195702     
   228219.66666666666        2.6595827141384700     
   228352.93333333332        2.6588923827816098     
   228486.20000000001        2.6582022307024182     
   228619.46666666667        2.6575122578543398     
   228752.73333333334        2.6568224641908262     
   228886.00000000000        2.6561328496653456     
   229019.26666666666        2.6554434142313741     
   229152.53333333333        2.6547541578424028     
   229285.79999999999        2.6540650804519350     
   229419.06666666668        2.6533761820134845     
   229552.33333333334        2.6526874624805767     
   229685.60000000001        2.6519989218067517     
   229818.86666666667        2.6513105599455602     
   229952.13333333333        2.6506223768505635     
   230085.39999999999        2.6499343724753377     
   230218.66666666666        2.6492465467734694     
   230351.93333333332        2.6485588996985565     
   230485.20000000001        2.6478714312042113     
   230618.46666666667        2.6471841412440562     
   230751.73333333334        2.6464970297717261     
   230885.00000000000        2.6458100967408682     
   231018.26666666666        2.6451233421051419     
   231151.53333333333        2.6444367658182175     
   231284.79999999999        2.6437503678337793     
   231418.06666666668        2.6430641481055210     
   231551.33333333334        2.6423781065871514     
   231684.60000000001        2.6416922432323888     
   231817.86666666667        2.6410065579949649     
   231951.13333333333        2.6403210508286232     
   232084.39999999999        2.6396357216871182     
   232217.66666666666        2.6389505705242176     
   232350.93333333332        2.6382655972937012     
   232484.20000000001        2.6375808019493601     
   232617.46666666667        2.6368961844449963     
   232750.73333333334        2.6362117447344264     
   232884.00000000000        2.6355274827714781     
   233017.26666666666        2.6348433985099904     
   233150.53333333333        2.6341594919038132     
   233283.79999999999        2.6334757629068122     
   233417.06666666668        2.6327922114728599     
   233550.33333333334        2.6321088375558466     
   233683.60000000001        2.6314256411096686     
   233816.86666666667        2.6307426220882384     
   233950.13333333333        2.6300597804454791     
   234083.39999999999        2.6293771161353270     
   234216.66666666666        2.6286946291117270     
   234349.93333333332        2.6280123193286391     
   234483.20000000001        2.6273301867400338     
   234616.46666666667        2.6266482312998956     
   234749.73333333334        2.6259664529622180     
   234883.00000000000        2.6252848516810081     
   235016.26666666666        2.6246034274102845     
   235149.53333333333        2.6239221801040786     
   235282.79999999999        2.6232411097164330     
   235416.06666666668        2.6225602162014012     
   235549.33333333334        2.6218794995130512     
   235682.60000000001        2.6211989596054610     
   235815.86666666667        2.6205185964327198     
   235949.13333333333        2.6198384099489327     
   236082.39999999999        2.6191584001082102     
   236215.66666666666        2.6184785668646815     
   236348.93333333332        2.6177989101724828     
   236482.20000000001        2.6171194299857659     
   236615.46666666667        2.6164401262586905     
   236748.73333333334        2.6157609989454325     
   236882.00000000000        2.6150820480001755     
   237015.26666666666        2.6144032733771185     
   237148.53333333333        2.6137246750304715     
   237281.79999999999        2.6130462529144545     
   237415.06666666668        2.6123680069833006     
   237548.33333333334        2.6116899371912563     
   237681.60000000001        2.6110120434925781     
   237814.86666666667        2.6103343258415346     
   237948.13333333333        2.6096567841924068     
   238081.39999999999        2.6089794184994868     
   238214.66666666666        2.6083022287170792     
   238347.93333333332        2.6076252147995023     
   238481.20000000001        2.6069483767010815     
   238614.46666666667        2.6062717143761591     
   238747.73333333334        2.6055952277790855     
   238881.00000000000        2.6049189168642264     
   239014.26666666666        2.6042427815859552     
   239147.53333333333        2.6035668218986610     
   239280.79999999999        2.6028910377567431     
   239414.06666666668        2.6022154291146125     
   239547.33333333334        2.6015399959266916     
   239680.60000000001        2.6008647381474157     
   239813.86666666667        2.6001896557312323     
   239947.13333333333        2.5995147486325987     
   240080.39999999999        2.5988400168059869     
   240213.66666666666        2.5981654602058768     
   240346.93333333332        2.5974910787867644     
   240480.20000000001        2.5968168725031546     
   240613.46666666667        2.5961428413095655     
   240746.73333333334        2.5954689851605273     
   240880.00000000000        2.5947953040105793     
   241013.26666666666        2.5941217978142763     
   241146.53333333333        2.5934484665261821     
   241279.79999999999        2.5927753101008735     
   241413.06666666668        2.5921023284929401     
   241546.33333333334        2.5914295216569814     
   241679.60000000001        2.5907568895476087     
   241812.86666666667        2.5900844321194478     
   241946.13333333333        2.5894121493271332     
   242079.39999999999        2.5887400411253112     
   242212.66666666666        2.5880681074686427     
   242345.93333333332        2.5873963483117981     
   242479.20000000001        2.5867247636094604     
   242612.46666666667        2.5860533533163235     
   242745.73333333334        2.5853821173870939     
   242879.00000000000        2.5847110557764896     
   243012.26666666666        2.5840401684392411     
   243145.53333333333        2.5833694553300894     
   243278.79999999999        2.5826989164037872     
   243412.06666666668        2.5820285516151009     
   243545.33333333334        2.5813583609188067     
   243678.60000000001        2.5806883442696922     
   243811.86666666667        2.5800185016225585     
   243945.13333333333        2.5793488329322187     
   244078.39999999999        2.5786793381534951     
   244211.66666666666        2.5780100172412244     
   244344.93333333332        2.5773408701502518     
   244478.20000000001        2.5766718968354385     
   244611.46666666667        2.5760030972516534     
   244744.73333333334        2.5753344713537802     
   244878.00000000000        2.5746660190967123     
   245011.26666666666        2.5739977404353569     
   245144.53333333333        2.5733296353246295     
   245277.79999999999        2.5726617037194606     
   245411.06666666668        2.5719939455747900     
   245544.33333333334        2.5713263608455716     
   245677.60000000001        2.5706589494867700     
   245810.86666666667        2.5699917114533606     
   245944.13333333333        2.5693246467003306     
   246077.39999999999        2.5686577551826795     
   246210.66666666666        2.5679910368554193     
   246343.93333333332        2.5673244916735727     
   246477.20000000001        2.5666581195921738     
   246610.46666666667        2.5659919205662689     
   246743.73333333334        2.5653258945509152     
   246877.00000000000        2.5646600415011824     
   247010.26666666666        2.5639943613721536     
   247143.53333333333        2.5633288541189194     
   247276.79999999999        2.5626635196965850     
   247410.06666666668        2.5619983580602663     
   247543.33333333334        2.5613333691650917     
   247676.60000000001        2.5606685529661997     
   247809.86666666667        2.5600039094187426     
   247943.13333333333        2.5593394384778820     
   248076.39999999999        2.5586751400987939     
   248209.66666666666        2.5580110142366626     
   248342.93333333332        2.5573470608466877     
   248476.20000000001        2.5566832798840764     
   248609.46666666667        2.5560196713040506     
   248742.73333333334        2.5553562350618435     
   248876.00000000000        2.5546929711126989     
   249009.26666666666        2.5540298794118725     
   249142.53333333333        2.5533669599146314     
   249275.79999999999        2.5527042125762547     
   249409.06666666668        2.5520416373520338     
   249542.33333333334        2.5513792341972712     
   249675.60000000001        2.5507170030672794     
   249808.86666666667        2.5500549439173845     
   249942.13333333333        2.5493930567029253     
   250075.39999999999        2.5487313413792476     
   250208.66666666666        2.5480697979017140     
   250341.93333333332        2.5474084262256955     
   250475.20000000001        2.5467472263065760     
   250608.46666666667        2.5460861980997498     
   250741.73333333334        2.5454253415606241     
   250875.00000000000        2.5447646566446172     
   251008.26666666666        2.5441041433071581     
   251141.53333333333        2.5434438015036895     
   251274.79999999999        2.5427836311896637     
   251408.06666666668        2.5421236323205454     
   251541.33333333334        2.5414638048518103     
   251674.60000000001        2.5408041487389461     
   251807.86666666667        2.5401446639374528     
   251941.13333333333        2.5394853504028401     
   252074.39999999999        2.5388262080906312     
   252207.66666666666        2.5381672369563599     
   252340.93333333332        2.5375084369555712     
   252474.20000000001        2.5368498080438227     
   252607.46666666667        2.5361913501766815     
   252740.73333333334        2.5355330633097291     
   252874.00000000000        2.5348749473985572     
   253007.26666666666        2.5342170023987673     
   253140.53333333333        2.5335592282659762     
   253273.79999999999        2.5329016249558078     
   253407.06666666668        2.5322441924239021     
   253540.33333333334        2.5315869306259073     
   253673.60000000001        2.5309298395174835     
   253806.86666666667        2.5302729190543034     
   253940.13333333333        2.5296161691920513     
   254073.39999999999        2.5289595898864223     
   254206.66666666666        2.5283031810931220     
   254339.93333333332        2.5276469427678716     
   254473.20000000001        2.5269908748663967     
   254606.46666666667        2.5263349773444426     
   254739.73333333334        2.5256792501577601     
   254873.00000000000        2.5250236932621135     
   255006.26666666666        2.5243683066132783     
   255139.53333333333        2.5237130901670422     
   255272.79999999999        2.5230580438792045     
   255406.06666666668        2.5224031677055745     
   255539.33333333334        2.5217484616019741     
   255672.60000000001        2.5210939255242368     
   255805.86666666667        2.5204395594282074     
   255939.13333333333        2.5197853632697411     
   256072.39999999999        2.5191313370047066     
   256205.66666666666        2.5184774805889814     
   256338.93333333332        2.5178237939784571     
   256472.20000000001        2.5171702771290354     
   256605.46666666667        2.5165169299966297     
   256738.73333333334        2.5158637525371645     
   256872.00000000000        2.5152107447065761     
   257005.26666666666        2.5145579064608135     
   257138.53333333333        2.5139052377558340     
   257271.79999999999        2.5132527385476093     
   257405.06666666668        2.5126004087921219     
   257538.33333333334        2.5119482484453641     
   257671.60000000001        2.5112962574633411     
   257804.86666666667        2.5106444358020692     
   257938.13333333333        2.5099927834175757     
   258071.39999999999        2.5093413002659020     
   258204.66666666666        2.5086899863030960     
   258337.93333333332        2.5080388414852206     
   258471.20000000001        2.5073878657683495     
   258604.46666666667        2.5067370591085671     
   258737.73333333334        2.5060864214619700     
   258871.00000000000        2.5054359527846661     
   259004.26666666666        2.5047856530327737     
   259137.53333333333        2.5041355221624229     
   259270.79999999999        2.5034855601297563     
   259404.06666666668        2.5028357668909269     
   259537.33333333334        2.5021861424020995     
   259670.60000000001        2.5015366866194499     
   259803.86666666667        2.5008873994991649     
   259937.13333333333        2.5002382809974444     
   260070.39999999999        2.4995893310704971     
   260203.66666666666        2.4989405496745452     
   260336.93333333332        2.4982919367658218     
   260470.20000000001        2.4976434923005715     
   260603.46666666667        2.4969952162350473     
   260736.73333333334        2.4963471085255189     
   260870.00000000000        2.4956991691282644     
   261003.26666666666        2.4950513979995721     
   261136.53333333333        2.4944037950957432     
   261269.79999999999        2.4937563603730908     
   261403.06666666668        2.4931090937879379     
   261536.33333333334        2.4924619952966203     
   261669.60000000001        2.4918150648554835     
   261802.86666666667        2.4911683024208862     
   261936.13333333333        2.4905217079491968     
   262069.39999999999        2.4898752813967953     
   262202.66666666663        2.4892290227200746     
   262335.93333333335        2.4885829318754356     
   262469.20000000001        2.4879370088192951     
   262602.46666666667        2.4872912535080767     
   262735.73333333334        2.4866456658982194     
   262869.00000000000        2.4860002459461703     
   263002.26666666666        2.4853549936083881     
   263135.53333333333        2.4847099088413458     
   263268.79999999999        2.4840649916015245     
   263402.06666666665        2.4834202418454172     
   263535.33333333331        2.4827756595295294     
   263668.59999999998        2.4821312446103780     
   263801.86666666664        2.4814869970444882     
   263935.13333333336        2.4808429167884003     
   264068.40000000002        2.4801990037986643     
   264201.66666666669        2.4795552580318412     
   264334.93333333335        2.4789116794445034     
   264468.20000000001        2.4782682679932351     
   264601.46666666667        2.4776250236346304     
   264734.73333333334        2.4769819463252976     
   264868.00000000000        2.4763390360218520     
   265001.26666666666        2.4756962926809241     
   265134.53333333333        2.4750537162591533     
   265267.79999999999        2.4744113067131912     
   265401.06666666665        2.4737690639997010     
   265534.33333333331        2.4731269880753559     
   265667.59999999998        2.4724850788968418     
   265800.86666666664        2.4718433364208545     
   265934.13333333336        2.4712017606041021     
   266067.40000000002        2.4705603514033032     
   266200.66666666669        2.4699191087751884     
   266333.93333333335        2.4692780326764994     
   266467.20000000001        2.4686371230639867     
   266600.46666666667        2.4679963798944176     
   266733.73333333334        2.4673558031245646     
   266867.00000000000        2.4667153927112153     
   267000.26666666666        2.4660751486111661     
   267133.53333333333        2.4654350707812265     
   267266.79999999999        2.4647951591782173     
   267400.06666666665        2.4641554137589678     
   267533.33333333331        2.4635158344803223     
   267666.59999999998        2.4628764212991321     
   267799.86666666664        2.4622371741722651     
   267933.13333333336        2.4615980930565944     
   268066.40000000002        2.4609591779090088     
   268199.66666666669        2.4603204286864075     
   268332.93333333335        2.4596818453456986     
   268466.20000000001        2.4590434278438029     
   268599.46666666667        2.4584051761376533     
   268732.73333333334        2.4577670901841921     
   268866.00000000000        2.4571291699403743     
   268999.26666666666        2.4564914153631658     
   269132.53333333333        2.4558538264095424     
   269265.79999999999        2.4552164030364922     
   269399.06666666665        2.4545791452010142     
   269532.33333333331        2.4539420528601190     
   269665.59999999998        2.4533051259708278     
   269798.86666666664        2.4526683644901737     
   269932.13333333336        2.4520317683751989     
   270065.40000000002        2.4513953375829596     
   270198.66666666669        2.4507590720705226     
   270331.93333333335        2.4501229717949617     
   270465.20000000001        2.4494870367133692     
   270598.46666666667        2.4488512667828419     
   270731.73333333334        2.4482156619604920     
   270865.00000000000        2.4475802222034400     
   270998.26666666666        2.4469449474688192     
   271131.53333333333        2.4463098377137742     
   271264.79999999999        2.4456748928954593     
   271398.06666666665        2.4450401129710411     
   271531.33333333331        2.4444054978976970     
   271664.59999999998        2.4437710476326160     
   271797.86666666664        2.4431367621329962     
   271931.13333333336        2.4425026413560498     
   272064.40000000002        2.4418686852589979     
   272197.66666666669        2.4412348937990744     
   272330.93333333335        2.4406012669335224     
   272464.20000000001        2.4399678046195974     
   272597.46666666667        2.4393345068145660     
   272730.73333333334        2.4387013734757055     
   272864.00000000000        2.4380684045603034     
   272997.26666666666        2.4374356000256601     
   273130.53333333333        2.4368029598290861     
   273263.79999999999        2.4361704839279037     
   273397.06666666665        2.4355381722794442     
   273530.33333333331        2.4349060248410535     
   273663.59999999998        2.4342740415700854     
   273796.86666666664        2.4336422224239049     
   273930.13333333336        2.4330105673598914     
   274063.40000000002        2.4323790763354318     
   274196.66666666669        2.4317477493079251     
   274329.93333333335        2.4311165862347828     
   274463.20000000001        2.4304855870734254     
   274596.46666666667        2.4298547517812854     
   274729.73333333334        2.4292240803158065     
   274863.00000000000        2.4285935726344428     
   274996.26666666666        2.4279632286946602     
   275129.53333333333        2.4273330484539359     
   275262.79999999999        2.4267030318697564     
   275396.06666666665        2.4260731788996215     
   275529.33333333331        2.4254434895010402     
   275662.59999999998        2.4248139636315345     
   275795.86666666664        2.4241846012486343     
   275929.13333333336        2.4235554023098835     
   276062.40000000002        2.4229263667728365     
   276195.66666666669        2.4222974945950582     
   276328.93333333335        2.4216687857341230     
   276462.20000000001        2.4210402401476188     
   276595.46666666667        2.4204118577931446     
   276728.73333333334        2.4197836386283078     
   276862.00000000000        2.4191555826107294     
   276995.26666666666        2.4185276896980392     
   277128.53333333333        2.4178999598478810     
   277261.79999999999        2.4172723930179054     
   277395.06666666665        2.4166449891657789     
   277528.33333333331        2.4160177482491751     
   277661.59999999998        2.4153906702257801     
   277794.86666666664        2.4147637550532899     
   277928.13333333336        2.4141370026894138     
   278061.40000000002        2.4135104130918714     
   278194.66666666669        2.4128839862183913     
   278327.93333333335        2.4122577220267143     
   278461.20000000001        2.4116316204745933     
   278594.46666666667        2.4110056815197902     
   278727.73333333334        2.4103799051200783     
   278861.00000000000        2.4097542912332441     
   278994.26666666666        2.4091288398170816     
   279127.53333333333        2.4085035508293995     
   279260.79999999999        2.4078784242280129     
   279394.06666666665        2.4072534599707525     
   279527.33333333331        2.4066286580154572     
   279660.59999999998        2.4060040183199769     
   279793.86666666664        2.4053795408421741     
   279927.13333333336        2.4047552255399198     
   280060.40000000002        2.4041310723710989     
   280193.66666666669        2.4035070812936046     
   280326.93333333335        2.4028832522653429     
   280460.20000000001        2.4022595852442290     
   280593.46666666667        2.4016360801881920     
   280726.73333333334        2.4010127370551664     
   280860.00000000000        2.4003895558031036     
   280993.26666666666        2.3997665363899632     
   281126.53333333333        2.3991436787737159     
   281259.79999999999        2.3985209829123422     
   281393.06666666665        2.3978984487638364     
   281526.33333333331        2.3972760762862011     
   281659.59999999998        2.3966538654374507     
   281792.86666666664        2.3960318161756109     
   281926.13333333336        2.3954099284587178     
   282059.40000000002        2.3947882022448175     
   282192.66666666669        2.3941666374919692     
   282325.93333333335        2.3935452341582417     
   282459.20000000001        2.3929239922017143     
   282592.46666666667        2.3923029115804781     
   282725.73333333334        2.3916819922526340     
   282859.00000000000        2.3910612341762949     
   282992.26666666666        2.3904406373095846     
   283125.53333333333        2.3898202016106360     
   283258.79999999999        2.3891999270375948     
   283392.06666666665        2.3885798135486178     
   283525.33333333331        2.3879598611018711     
   283658.59999999998        2.3873400696555311     
   283791.86666666664        2.3867204391677883     
   283925.13333333336        2.3861009695968409     
   284058.40000000002        2.3854816609008993     
   284191.66666666669        2.3848625130381849     
   284324.93333333335        2.3842435259669301     
   284458.20000000001        2.3836246996453769     
   284591.46666666667        2.3830060340317782     
   284724.73333333334        2.3823875290843999     
   284858.00000000000        2.3817691847615174     
   284991.26666666666        2.3811510010214150     
   285124.53333333333        2.3805329778223916     
   285257.79999999999        2.3799151151227544     
   285391.06666666665        2.3792974128808222     
   285524.33333333331        2.3786798710549237     
   285657.59999999998        2.3780624896033995     
   285790.86666666664        2.3774452684846015     
   285924.13333333336        2.3768282076568896     
   286057.40000000002        2.3762113070786390     
   286190.66666666669        2.3755945667082319     
   286323.93333333335        2.3749779865040628     
   286457.20000000001        2.3743615664245370     
   286590.46666666667        2.3737453064280705     
   286723.73333333334        2.3731292064730893     
   286857.00000000000        2.3725132665180331     
   286990.26666666666        2.3718974865213474     
   287123.53333333333        2.3712818664414925     
   287256.79999999999        2.3706664062369387     
   287390.06666666665        2.3700511058661662     
   287523.33333333331        2.3694359652876678     
   287656.59999999998        2.3688209844599437     
   287789.86666666664        2.3682061633415081     
   287923.13333333336        2.3675915018908844     
   288056.40000000002        2.3669770000666084     
   288189.66666666669        2.3663626578272239     
   288322.93333333335        2.3657484751312876     
   288456.20000000001        2.3651344519373669     
   288589.46666666667        2.3645205882040385     
   288722.73333333334        2.3639068838898911     
   288856.00000000000        2.3632933389535244     
   288989.26666666666        2.3626799533535481     
   289122.53333333333        2.3620667270485822     
   289255.79999999999        2.3614536599972595     
   289389.06666666665        2.3608407521582206     
   289522.33333333331        2.3602280034901195     
   289655.59999999998        2.3596154139516186     
   289788.86666666664        2.3590029835013935     
   289922.13333333336        2.3583907120981293     
   290055.40000000002        2.3577785997005201     
   290188.66666666669        2.3571666462672747     
   290321.93333333335        2.3565548517571093     
   290455.20000000001        2.3559432161287517     
   290588.46666666667        2.3553317393409419     
   290721.73333333334        2.3547204213524262     
   290855.00000000000        2.3541092621219679     
   290988.26666666666        2.3534982616083377     
   291121.53333333333        2.3528874197703153     
   291254.79999999999        2.3522767365666946     
   291388.06666666665        2.3516662119562772     
   291521.33333333331        2.3510558458978776     
   291654.59999999998        2.3504456383503203     
   291787.86666666664        2.3498355892724399     
   291921.13333333336        2.3492256986230822     
   292054.40000000002        2.3486159663611041     
   292187.66666666669        2.3480063924453720     
   292320.93333333335        2.3473969768347640     
   292454.20000000001        2.3467877194881690     
   292587.46666666667        2.3461786203644848     
   292720.73333333334        2.3455696794226233     
   292854.00000000000        2.3449608966215041     
   292987.26666666666        2.3443522719200569     
   293120.53333333333        2.3437438052772261     
   293253.79999999999        2.3431354966519615     
   293387.06666666665        2.3425273460032292     
   293520.33333333331        2.3419193532900007     
   293653.59999999998        2.3413115184712612     
   293786.86666666664        2.3407038415060066     
   293920.13333333336        2.3400963223532401     
   294053.40000000002        2.3394889609719809     
   294186.66666666669        2.3388817573212557     
   294319.93333333335        2.3382747113601008     
   294453.20000000001        2.3376678230475654     
   294586.46666666667        2.3370610923427093     
   294719.73333333334        2.3364545192046005     
   294853.00000000000        2.3358481035923200     
   294986.26666666666        2.3352418454649584     
   295119.53333333333        2.3346357447816168     
   295252.79999999999        2.3340298015014089     
   295386.06666666665        2.3334240155834558     
   295519.33333333331        2.3328183869868924     
   295652.59999999998        2.3322129156708602     
   295785.86666666664        2.3316076015945160     
   295919.13333333336        2.3310024447170234     
   296052.40000000002        2.3303974449975593     
   296185.66666666669        2.3297926023953108     
   296318.93333333335        2.3291879168694729     
   296452.20000000001        2.3285833883792542     
   296585.46666666667        2.3279790168838730     
   296718.73333333334        2.3273748023425576     
   296852.00000000000        2.3267707447145476     
   296985.26666666666        2.3261668439590930     
   297118.53333333333        2.3255631000354544     
   297251.79999999999        2.3249595129029021     
   297385.06666666665        2.3243560825207190     
   297518.33333333331        2.3237528088481962     
   297651.59999999998        2.3231496918446375     
   297784.86666666664        2.3225467314693549     
   297918.13333333336        2.3219439276816742     
   298051.40000000002        2.3213412804409281     
   298184.66666666669        2.3207387897064629     
   298317.93333333335        2.3201364554376345     
   298451.20000000001        2.3195342775938075     
   298584.46666666667        2.3189322561343606     
   298717.73333333334        2.3183303910186792     
   298851.00000000000        2.3177286822061625     
   298984.26666666666        2.3171271296562184     
   299117.53333333333        2.3165257333282656     
   299250.79999999999        2.3159244931817340     
   299384.06666666665        2.3153234091760631     
   299517.33333333331        2.3147224812707039     
   299650.59999999998        2.3141217094251174     
   299783.86666666664        2.3135210935987751     
   299917.13333333336        2.3129206337511583     
   300050.40000000002        2.3123203298417616     
   300183.66666666669        2.3117201818300863     
   300316.93333333335        2.3111201896756466     
   300450.20000000001        2.3105203533379672     
   300583.46666666667        2.3099206727765824     
   300716.73333333334        2.3093211479510378     
   300850.00000000000        2.3087217788208880     
   300983.26666666666        2.3081225653457005     
   301116.53333333333        2.3075235074850515     
   301249.79999999999        2.3069246051985277     
   301383.06666666665        2.3063258584457280     
   301516.33333333331        2.3057272671862603     
   301649.59999999998        2.3051288313797422     
   301782.86666666664        2.3045305509858043     
   301916.13333333336        2.3039324259640841     
   302049.40000000002        2.3033344562742339     
   302182.66666666669        2.3027366418759141     
   302315.93333333335        2.3021389827287955     
   302449.20000000001        2.3015414787925592     
   302582.46666666667        2.3009441300268971     
   302715.73333333334        2.3003469363915130     
   302849.00000000000        2.2997498978461186     
   302982.26666666666        2.2991530143504377     
   303115.53333333333        2.2985562858642039     
   303248.79999999999        2.2979597123471640     
   303382.06666666665        2.2973632937590680     
   303515.33333333331        2.2967670300596854     
   303648.59999999998        2.2961709212087906     
   303781.86666666664        2.2955749671661696     
   303915.13333333336        2.2949791678916185     
   304048.40000000002        2.2943835233449441     
   304181.66666666669        2.2937880334859657     
   304314.93333333335        2.2931926982745106     
   304448.20000000001        2.2925975176704156     
   304581.46666666667        2.2920024916335313     
   304714.73333333334        2.2914076201237163     
   304848.00000000000        2.2908129031008388     
   304981.26666666666        2.2902183405247811     
   305114.53333333333        2.2896239323554335     
   305247.79999999999        2.2890296785526951     
   305381.06666666665        2.2884355790764777     
   305514.33333333331        2.2878416338867043     
   305647.59999999998        2.2872478429433070     
   305780.86666666664        2.2866542062062263     
   305914.13333333336        2.2860607236354165     
   306047.40000000002        2.2854673951908411     
   306180.66666666669        2.2848742208324735     
   306313.93333333335        2.2842812005202977     
   306447.20000000001        2.2836883342143088     
   306580.46666666667        2.2830956218745109     
   306713.73333333334        2.2825030634609207     
   306847.00000000000        2.2819106589335614     
   306980.26666666666        2.2813184082524711     
   307113.53333333333        2.2807263113776957     
   307246.79999999999        2.2801343682692918     
   307380.06666666665        2.2795425788873267     
   307513.33333333331        2.2789509431918784     
   307646.59999999998        2.2783594611430344     
   307779.86666666664        2.2777681327008925     
   307913.13333333336        2.2771769578255614     
   308046.40000000002        2.2765859364771619     
   308179.66666666669        2.2759950686158210     
   308312.93333333335        2.2754043542016791     
   308446.20000000001        2.2748137931948875     
   308579.46666666667        2.2742233855556053     
   308712.73333333334        2.2736331312440039     
   308846.00000000000        2.2730430302202640     
   308979.26666666666        2.2724530824445770     
   309112.53333333333        2.2718632878771459     
   309245.79999999999        2.2712736464781806     
   309379.06666666665        2.2706841582079051     
   309512.33333333331        2.2700948230265525     
   309645.59999999998        2.2695056408943644     
   309778.86666666664        2.2689166117715955     
   309912.13333333336        2.2683277356185094     
   310045.40000000002        2.2677390123953796     
   310178.66666666669        2.2671504420624915     
   310311.93333333335        2.2665620245801392     
   310445.20000000001        2.2659737599086265     
   310578.46666666667        2.2653856480082712     
   310711.73333333334        2.2647976888393964     
   310845.00000000000        2.2642098823623407     
   310978.26666666666        2.2636222285374483     
   311111.53333333333        2.2630347273250768     
   311244.79999999999        2.2624473786855921     
   311378.06666666665        2.2618601825793725     
   311511.33333333331        2.2612731389668039     
   311644.59999999998        2.2606862478082856     
   311777.86666666664        2.2600995090642244     
   311911.13333333336        2.2595129226950386     
   312044.40000000002        2.2589264886611584     
   312177.66666666669        2.2583402069230210     
   312310.93333333335        2.2577540774410756     
   312444.20000000001        2.2571681001757820     
   312577.46666666667        2.2565822750876099     
   312710.73333333334        2.2559966021370381     
   312844.00000000000        2.2554110812845591     
   312977.26666666666        2.2548257124906708     
   313110.53333333333        2.2542404957158864     
   313243.79999999999        2.2536554309207237     
   313377.06666666665        2.2530705180657167     
   313510.33333333331        2.2524857571114061     
   313643.59999999998        2.2519011480183426     
   313776.86666666664        2.2513166907470890     
   313910.13333333336        2.2507323852582175     
   314043.40000000002        2.2501482315123100     
   314176.66666666669        2.2495642294699594     
   314309.93333333335        2.2489803790917691     
   314443.20000000001        2.2483966803383519     
   314576.46666666667        2.2478131331703306     
   314709.73333333334        2.2472297375483397     
   314843.00000000000        2.2466464934330226     
   314976.26666666666        2.2460634007850326     
   315109.53333333333        2.2454804595650355     
   315242.79999999999        2.2448976697337040     
   315376.06666666665        2.2443150312517242     
   315509.33333333331        2.2437325440797902     
   315642.59999999998        2.2431502081786072     
   315775.86666666664        2.2425680235088903     
   315909.13333333336        2.2419859900313659     
   316042.40000000002        2.2414041077067681     
   316175.66666666669        2.2408223764958444     
   316308.93333333335        2.2402407963593500     
   316442.20000000001        2.2396593672580520     
   316575.46666666667        2.2390780891527262     
   316708.73333333334        2.2384969620041582     
   316842.00000000000        2.2379159857731468     
   316975.26666666666        2.2373351604204981     
   317108.53333333333        2.2367544859070287     
   317241.79999999999        2.2361739621935670     
   317375.06666666665        2.2355935892409509     
   317508.33333333331        2.2350133670100267     
   317641.59999999998        2.2344332954616526     
   317774.86666666664        2.2338533745566971     
   317908.13333333336        2.2332736042560386     
   318041.40000000002        2.2326939845205649     
   318174.66666666669        2.2321145153111743     
   318307.93333333335        2.2315351965887773     
   318441.20000000001        2.2309560283142909     
   318574.46666666667        2.2303770104486436     
   318707.73333333334        2.2297981429527765     
   318841.00000000000        2.2292194257876381     
   318974.26666666666        2.2286408589141868     
   319107.53333333333        2.2280624422933926     
   319240.79999999999        2.2274841758862363     
   319374.06666666665        2.2269060596537065     
   319507.33333333331        2.2263280935568042     
   319640.59999999998        2.2257502775565383     
   319773.86666666664        2.2251726116139290     
   319907.13333333336        2.2245950956900078     
   320040.40000000002        2.2240177297458148     
   320173.66666666669        2.2234405137423998     
   320306.93333333335        2.2228634476408242     
   320440.20000000001        2.2222865314021591     
   320573.46666666667        2.2217097649874837     
   320706.73333333334        2.2211331483578913     
   320840.00000000000        2.2205566814744815     
   320973.26666666666        2.2199803642983658     
   321106.53333333333        2.2194041967906650     
   321239.79999999999        2.2188281789125126     
   321373.06666666665        2.2182523106250476     
   321506.33333333331        2.2176765918894228     
   321639.59999999998        2.2171010226668000     
   321772.86666666664        2.2165256029183502     
   321906.13333333336        2.2159503326052565     
   322039.40000000002        2.2153752116887087     
   322172.66666666669        2.2148002401299118     
   322305.93333333335        2.2142254178900753     
   322439.20000000001        2.2136507449304230     
   322572.46666666667        2.2130762212121864     
   322705.73333333334        2.2125018466966080     
   322839.00000000000        2.2119276213449397     
   322972.26666666666        2.2113535451184441     
   323105.53333333333        2.2107796179783952     
   323238.79999999999        2.2102058398860724     
   323372.06666666665        2.2096322108027713     
   323505.33333333331        2.2090587306897933     
   323638.59999999998        2.2084853995084508     
   323771.86666666664        2.2079122172200680     
   323905.13333333336        2.2073391837859750     
   324038.40000000002        2.2067662991675174     
   324171.66666666669        2.2061935633260470     
   324304.93333333335        2.2056209762229271     
   324438.20000000001        2.2050485378195290     
   324571.46666666667        2.2044762480772375     
   324704.73333333334        2.2039041069574452     
   324838.00000000000        2.2033321144215554     
   324971.26666666666        2.2027602704309799     
   325104.53333333333        2.2021885749471433     
   325237.79999999999        2.2016170279314777     
   325371.06666666665        2.2010456293454261     
   325504.33333333331        2.2004743791504420     
   325637.59999999998        2.1999032773079898     
   325770.86666666664        2.1993323237795406     
   325904.13333333336        2.1987615185265783     
   326037.40000000002        2.1981908615105961     
   326170.66666666669        2.1976203526930975     
   326303.93333333335        2.1970499920355948     
   326437.20000000001        2.1964797794996116     
   326570.46666666667        2.1959097150466822     
   326703.73333333334        2.1953397986383476     
   326837.00000000000        2.1947700302361626     
   326970.26666666666        2.1942004098016894     
   327103.53333333333        2.1936309372965015     
   327236.79999999999        2.1930616126821816     
   327370.06666666665        2.1924924359203235     
   327503.33333333331        2.1919234069725282     
   327636.59999999998        2.1913545258004121     
   327769.86666666664        2.1907857923655953     
   327903.13333333336        2.1902172066297112     
   328036.40000000002        2.1896487685544028     
   328169.66666666669        2.1890804781013240     
   328302.93333333335        2.1885123352321374     
   328436.20000000001        2.1879443399085146     
   328569.46666666667        2.1873764920921381     
   328702.73333333334        2.1868087917447019     
   328836.00000000000        2.1862412388279093     
   328969.26666666666        2.1856738333034693     
   329102.53333333333        2.1851065751331089     
   329235.79999999999        2.1845394642785569     
   329369.06666666665        2.1839725007015587     
   329502.33333333331        2.1834056843638647     
   329635.59999999998        2.1828390152272363     
   329768.86666666664        2.1822724932534481     
   329902.13333333336        2.1817061184042799     
   330035.40000000002        2.1811398906415254     
   330168.66666666669        2.1805738099269867     
   330301.93333333335        2.1800078762224748     
   330435.20000000001        2.1794420894898106     
   330568.46666666667        2.1788764496908275     
   330701.73333333334        2.1783109567873669     
   330835.00000000000        2.1777456107412791     
   330968.26666666666        2.1771804115144260     
   331101.53333333333        2.1766153590686805     
   331234.79999999999        2.1760504533659231     
   331368.06666666665        2.1754856943680427     
   331501.33333333331        2.1749210820369429     
   331634.59999999998        2.1743566163345340     
   331767.86666666664        2.1737922972227368     
   331901.13333333336        2.1732281246634817     
   332034.40000000002        2.1726640986187093     
   332167.66666666669        2.1721002190503707     
   332300.93333333335        2.1715364859204254     
   332434.20000000001        2.1709728991908439     
   332567.46666666667        2.1704094588236069     
   332700.73333333334        2.1698461647807035     
   332834.00000000000        2.1692830170241351     
   332967.26666666666        2.1687200155159090     
   333100.53333333333        2.1681571602180467     
   333233.79999999999        2.1675944510925769     
   333367.06666666665        2.1670318881015400     
   333500.33333333331        2.1664694712069834     
   333633.59999999998        2.1659072003709676     
   333766.86666666664        2.1653450755555608     
   333900.13333333336        2.1647830967228421     
   334033.40000000002        2.1642212638348992     
   334166.66666666669        2.1636595768538314     
   334299.93333333335        2.1630980357417475     
   334433.20000000001        2.1625366404607647     
   334566.46666666667        2.1619753909730104     
   334699.73333333334        2.1614142872406239     
   334833.00000000000        2.1608533292257519     
   334966.26666666666        2.1602925168905518     
   335099.53333333333        2.1597318501971912     
   335232.79999999999        2.1591713291078474     
   335366.06666666665        2.1586109535847071     
   335499.33333333331        2.1580507235899669     
   335632.59999999998        2.1574906390858333     
   335765.86666666664        2.1569307000345233     
   335899.13333333336        2.1563709063982617     
   336032.40000000002        2.1558112581392863     
   336165.66666666669        2.1552517552198420     
   336298.93333333335        2.1546923976021835     
   336432.20000000001        2.1541331852485786     
   336565.46666666667        2.1535741181213002     
   336698.73333333334        2.1530151961826345     
   336832.00000000000        2.1524564193948756     
   336965.26666666666        2.1518977877203289     
   337098.53333333333        2.1513393011213093     
   337231.79999999999        2.1507809595601382     
   337365.06666666665        2.1502227629991530     
   337498.33333333331        2.1496647114006957     
   337631.59999999998        2.1491068047271193     
   337764.86666666664        2.1485490429407883     
   337898.13333333336        2.1479914260040749     
   338031.40000000002        2.1474339538793625     
   338164.66666666669        2.1468766265290440     
   338297.93333333335        2.1463194439155213     
   338431.20000000001        2.1457624060012059     
   338564.46666666667        2.1452055127485208     
   338697.73333333334        2.1446487641198977     
   338831.00000000000        2.1440921600777769     
   338964.26666666666        2.1435357005846098     
   339097.53333333333        2.1429793856028589     
   339230.79999999999        2.1424232150949933     
   339364.06666666665        2.1418671890234933     
   339497.33333333331        2.1413113073508505     
   339630.59999999998        2.1407555700395635     
   339763.86666666664        2.1401999770521423     
   339897.13333333336        2.1396445283511065     
   340030.40000000002        2.1390892238989849     
   340163.66666666669        2.1385340636583172     
   340296.93333333335        2.1379790475916503     
   340430.20000000001        2.1374241756615437     
   340563.46666666667        2.1368694478305659     
   340696.73333333334        2.1363148640612932     
   340830.00000000000        2.1357604243163144     
   340963.26666666666        2.1352061285582256     
   341096.53333333333        2.1346519767496348     
   341229.79999999999        2.1340979688531574     
   341363.06666666665        2.1335441048314214     
   341496.33333333331        2.1329903846470604     
   341629.59999999998        2.1324368082627219     
   341762.86666666664        2.1318833756410607     
   341896.13333333336        2.1313300867447427     
   342029.40000000002        2.1307769415364426     
   342162.66666666669        2.1302239399788432     
   342295.93333333335        2.1296710820346405     
   342429.20000000001        2.1291183676665377     
   342562.46666666667        2.1285657968372478     
   342695.73333333334        2.1280133695094960     
   342829.00000000000        2.1274610856460132     
   342962.26666666666        2.1269089452095438     
   343095.53333333333        2.1263569481628375     
   343228.79999999999        2.1258050944686588     
   343362.06666666665        2.1252533840897785     
   343495.33333333331        2.1247018169889778     
   343628.59999999998        2.1241503931290477     
   343761.86666666664        2.1235991124727880     
   343895.13333333336        2.1230479749830109     
   344028.40000000002        2.1224969806225347     
   344161.66666666669        2.1219461293541890     
   344294.93333333335        2.1213954211408144     
   344428.20000000001        2.1208448559452586     
   344561.46666666667        2.1202944337303808     
   344694.73333333334        2.1197441544590490     
   344828.00000000000        2.1191940180941420     
   344961.26666666666        2.1186440245985447     
   345094.53333333333        2.1180941739351566     
   345227.79999999999        2.1175444660668843     
   345361.06666666665        2.1169949009566427     
   345494.33333333331        2.1164454785673588     
   345627.59999999998        2.1158961988619684     
   345760.86666666664        2.1153470618034165     
   345894.13333333336        2.1147980673546583     
   346027.40000000002        2.1142492154786581     
   346160.66666666669        2.1137005061383896     
   346293.93333333335        2.1131519392968379     
   346427.20000000001        2.1126035149169944     
   346560.46666666667        2.1120552329618638     
   346693.73333333334        2.1115070933944580     
   346827.00000000000        2.1109590961777989     
   346960.26666666666        2.1104112412749187     
   347093.53333333333        2.1098635286488587     
   347226.79999999999        2.1093159582626702     
   347360.06666666665        2.1087685300794128     
   347493.33333333331        2.1082212440621584     
   347626.59999999998        2.1076741001739849     
   347759.86666666664        2.1071270983779828     
   347893.13333333336        2.1065802386372505     
   348026.40000000002        2.1060335209148979     
   348159.66666666669        2.1054869451740403     
   348292.93333333335        2.1049405113778086     
   348426.20000000001        2.1043942194893379     
   348559.46666666667        2.1038480694717760     
   348692.73333333334        2.1033020612882782     
   348826.00000000000        2.1027561949020126     
   348959.26666666666        2.1022104702761526     
   349092.53333333333        2.1016648873738841     
   349225.79999999999        2.1011194461584024     
   349359.06666666665        2.1005741465929102     
   349492.33333333331        2.1000289886406236     
   349625.59999999998        2.0994839722647631     
   349758.86666666664        2.0989390974285635     
   349892.13333333336        2.0983943640952667     
   350025.40000000002        2.0978497722281251     
   350158.66666666669        2.0973053217903996     
   350291.93333333335        2.0967610127453620     
   350425.20000000001        2.0962168450562917     
   350558.46666666667        2.0956728186864808     
   350691.73333333334        2.0951289335992267     
   350825.00000000000        2.0945851897578400     
   350958.26666666666        2.0940415871256386     
   351091.53333333333        2.0934981256659513     
   351224.79999999999        2.0929548053421163     
   351358.06666666665        2.0924116261174808     
   351491.33333333331        2.0918685879553998     
   351624.59999999998        2.0913256908192430     
   351757.86666666664        2.0907829346723830     
   351891.13333333336        2.0902403194782067     
   352024.40000000002        2.0896978452001087     
   352157.66666666669        2.0891555118014935     
   352290.93333333335        2.0886133192457752     
   352424.20000000001        2.0880712674963773     
   352557.46666666667        2.0875293565167308     
   352690.73333333334        2.0869875862702809     
   352824.00000000000        2.0864459567204783     
   352957.26666666666        2.0859044678307832     
   353090.53333333333        2.0853631195646676     
   353223.79999999999        2.0848219118856122     
   353357.06666666665        2.0842808447571062     
   353490.33333333331        2.0837399181426490     
   353623.59999999998        2.0831991320057490     
   353756.86666666664        2.0826584863099256     
   353890.13333333336        2.0821179810187056     
   354023.40000000002        2.0815776160956254     
   354156.66666666669        2.0810373915042337     
   354289.93333333335        2.0804973072080859     
   354423.20000000001        2.0799573631707462     
   354556.46666666667        2.0794175593557913     
   354689.73333333334        2.0788778957268050     
   354823.00000000000        2.0783383722473823     
   354956.26666666666        2.0777989888811259     
   355089.53333333333        2.0772597455916468     
   355222.79999999999        2.0767206423425710     
   355356.06666666665        2.0761816790975280     
   355489.33333333331        2.0756428558201589     
   355622.59999999998        2.0751041724741164     
   355755.86666666664        2.0745656290230574     
   355889.13333333336        2.0740272254306538     
   356022.40000000002        2.0734889616605843     
   356155.66666666669        2.0729508376765375     
   356288.93333333335        2.0724128534422102     
   356422.20000000001        2.0718750089213103     
   356555.46666666667        2.0713373040775545     
   356688.73333333334        2.0707997388746691     
   356822.00000000000        2.0702623132763893     
   356955.26666666666        2.0697250272464607     
   357088.53333333333        2.0691878807486370     
   357221.79999999999        2.0686508737466811     
   357355.06666666665        2.0681140062043681     
   357488.33333333331        2.0675772780854800     
   357621.59999999998        2.0670406893538087     
   357754.86666666664        2.0665042399731548     
   357888.13333333336        2.0659679299073304     
   358021.40000000002        2.0654317591201545     
   358154.66666666669        2.0648957275754589     
   358287.93333333335        2.0643598352370804     
   358421.20000000001        2.0638240820688676     
   358554.46666666667        2.0632884680346786     
   358687.73333333334        2.0627529930983814     
   358821.00000000000        2.0622176572238518     
   358954.26666666666        2.0616824603749757     
   359087.53333333333        2.0611474025156484     
   359220.79999999999        2.0606124836097752     
   359354.06666666665        2.0600777036212694     
   359487.33333333331        2.0595430625140549     
   359620.59999999998        2.0590085602520642     
   359753.86666666664        2.0584741967992395     
   359887.13333333336        2.0579399721195326     
   360020.40000000002        2.0574058861769045     
   360153.66666666669        2.0568719389353252     
   360286.93333333335        2.0563381303587747     
   360420.20000000001        2.0558044604112409     
   360553.46666666667        2.0552709290567228     
   360686.73333333334        2.0547375362592284     
   360820.00000000000        2.0542042819827744     
   360953.26666666666        2.0536711661913878     
   361086.53333333333        2.0531381888491032     
   361219.79999999999        2.0526053499199657     
   361353.06666666665        2.0520726493680312     
   361486.33333333331        2.0515400871573610     
   361619.59999999998        2.0510076632520304     
   361752.86666666664        2.0504753776161211     
   361886.13333333336        2.0499432302137230     
   362019.40000000002        2.0494112210089401     
   362152.66666666669        2.0488793499658819     
   362285.93333333335        2.0483476170486665     
   362419.20000000001        2.0478160222214239     
   362552.46666666667        2.0472845654482930     
   362685.73333333334        2.0467532466934206     
   362819.00000000000        2.0462220659209649     
   362952.26666666666        2.0456910230950900     
   363085.53333333333        2.0451601181799726     
   363218.79999999999        2.0446293511397986     
   363352.06666666665        2.0440987219387603     
   363485.33333333331        2.0435682305410614     
   363618.59999999998        2.0430378769109163     
   363751.86666666664        2.0425076610125457     
   363885.13333333336        2.0419775828101798     
   364018.40000000002        2.0414476422680625     
   364151.66666666669        2.0409178393504410     
   364284.93333333335        2.0403881740215759     
   364418.20000000001        2.0398586462457340     
   364551.46666666667        2.0393292559871954     
   364684.73333333334        2.0388000032102456     
   364818.00000000000        2.0382708878791806     
   364951.26666666666        2.0377419099583065     
   365084.53333333333        2.0372130694119392     
   365217.79999999999        2.0366843662044012     
   365351.06666666665        2.0361558003000262     
   365484.33333333331        2.0356273716631579     
   365617.59999999998        2.0350990802581475     
   365750.86666666664        2.0345709260493559     
   365884.13333333336        2.0340429090011529     
   366017.40000000002        2.0335150290779200     
   366150.66666666669        2.0329872862440448     
   366283.93333333335        2.0324596804639263     
   366417.20000000001        2.0319322117019709     
   366550.46666666667        2.0314048799225954     
   366683.73333333334        2.0308776850902270     
   366817.00000000000        2.0303506271692990     
   366950.26666666666        2.0298237061242577     
   367083.53333333333        2.0292969219195549     
   367216.79999999999        2.0287702745196547     
   367350.06666666665        2.0282437638890283     
   367483.33333333331        2.0277173899921577     
   367616.59999999998        2.0271911527935327     
   367749.86666666664        2.0266650522576537     
   367883.13333333336        2.0261390883490291     
   368016.40000000002        2.0256132610321775     
   368149.66666666669        2.0250875702716264     
   368282.93333333335        2.0245620160319127     
   368416.20000000001        2.0240365982775810     
   368549.46666666667        2.0235113169731873     
   368682.73333333334        2.0229861720832956     
   368816.00000000000        2.0224611635724785     
   368949.26666666666        2.0219362914053201     
   369082.53333333333        2.0214115555464112     
   369215.79999999999        2.0208869559603535     
   369349.06666666665        2.0203624926117563     
   369482.33333333331        2.0198381654652398     
   369615.59999999998        2.0193139744854323     
   369748.86666666664        2.0187899196369719     
   369882.13333333336        2.0182660008845055     
   370015.40000000002        2.0177422181926881     
   370148.66666666669        2.0172185715261866     
   370281.93333333335        2.0166950608496745     
   370415.20000000001        2.0161716861278358     
   370548.46666666667        2.0156484473253640     
   370681.73333333334        2.0151253444069601     
   370815.00000000000        2.0146023773373356     
   370948.26666666666        2.0140795460812111     
   371081.53333333333        2.0135568506033157     
   371214.79999999999        2.0130342908683883     
   371348.06666666665        2.0125118668411766     
   371481.33333333331        2.0119895784864381     
   371614.59999999998        2.0114674257689384     
   371747.86666666664        2.0109454086534519     
   371881.13333333336        2.0104235271047650     
   372014.40000000002        2.0099017810876698     
   372147.66666666669        2.0093801705669705     
   372280.93333333335        2.0088586955074765     
   372414.20000000001        2.0083373558740116     
   372547.46666666667        2.0078161516314039     
   372680.73333333334        2.0072950827444940     
   372814.00000000000        2.0067741491781286     
   372947.26666666666        2.0062533508971669     
   373080.53333333333        2.0057326878664745     
   373213.79999999999        2.0052121600509283     
   373347.06666666665        2.0046917674154123     
   373480.33333333331        2.0041715099248201     
   373613.59999999998        2.0036513875440560     
   373746.86666666664        2.0031314002380318     
   373880.13333333336        2.0026115479716684     
   374013.40000000002        2.0020918307098969     
   374146.66666666669        2.0015722484176566     
   374279.93333333335        2.0010528010598962     
   374413.20000000001        2.0005334886015733     
   374546.46666666667        2.0000143110076558     
   374679.73333333334        1.9994952682431182     
   374813.00000000000        1.9989763602729453     
   374946.26666666666        1.9984575870621335     
   375079.53333333333        1.9979389485756847     
   375212.79999999999        1.9974204447786101     
   375346.06666666665        1.9969020756359337     
   375479.33333333331        1.9963838411126842     
   375612.59999999998        1.9958657411739016     
   375745.86666666664        1.9953477757846352     
   375879.13333333336        1.9948299449099418     
   376012.40000000002        1.9943122485148883     
   376145.66666666669        1.9937946865645517     
   376278.93333333335        1.9932772590240158     
   376412.20000000001        1.9927599658583752     
   376545.46666666667        1.9922428070327334     
   376678.73333333334        1.9917257825122017     
   376812.00000000000        1.9912088922619013     
   376945.26666666666        1.9906921362469634     
   377078.53333333333        1.9901755144325270     
   377211.79999999999        1.9896590267837397     
   377345.06666666665        1.9891426732657600     
   377478.33333333331        1.9886264538437541     
   377611.59999999998        1.9881103684828971     
   377744.86666666664        1.9875944171483741     
   377878.13333333336        1.9870785998053784     
   378011.40000000002        1.9865629164191132     
   378144.66666666669        1.9860473669547898     
   378277.93333333335        1.9855319513776279     
   378411.20000000001        1.9850166696528597     
   378544.46666666667        1.9845015217457225     
   378677.73333333334        1.9839865076214640     
   378811.00000000000        1.9834716272453410     
   378944.26666666666        1.9829568805826205     
   379077.53333333333        1.9824422675985758     
   379210.79999999999        1.9819277882584918     
   379344.06666666665        1.9814134425276619     
   379477.33333333331        1.9808992303713868     
   379610.59999999998        1.9803851517549778     
   379743.86666666664        1.9798712066437558     
   379877.13333333336        1.9793573950030485     
   380010.40000000002        1.9788437167981945     
   380143.66666666669        1.9783301719945405     
   380276.93333333335        1.9778167605574430     
   380410.20000000001        1.9773034824522673     
   380543.46666666667        1.9767903376443858     
   380676.73333333334        1.9762773260991833     
   380810.00000000000        1.9757644477820502     
   380943.26666666666        1.9752517026583889     
   381076.53333333333        1.9747390906936075     
   381209.79999999999        1.9742266118531269     
   381343.06666666665        1.9737142661023730     
   381476.33333333331        1.9732020534067842     
   381609.59999999998        1.9726899737318060     
   381742.86666666664        1.9721780270428926     
   381876.13333333336        1.9716662133055087     
   382009.40000000002        1.9711545324851263     
   382142.66666666669        1.9706429845472271     
   382275.93333333335        1.9701315694573023     
   382409.20000000001        1.9696202871808517     
   382542.46666666667        1.9691091376833838     
   382675.73333333334        1.9685981209304149     
   382809.00000000000        1.9680872368874731     
   382942.26666666666        1.9675764855200923     
   383075.53333333333        1.9670658667938195     
   383208.79999999999        1.9665553806742055     
   383342.06666666665        1.9660450271268144     
   383475.33333333331        1.9655348061172162     
   383608.59999999998        1.9650247176109912     
   383741.86666666664        1.9645147615737293     
   383875.13333333336        1.9640049379710278     
   384008.40000000002        1.9634952467684945     
   384141.66666666669        1.9629856879317444     
   384274.93333333335        1.9624762614264031     
   384408.20000000001        1.9619669672181044     
   384541.46666666667        1.9614578052724907     
   384674.73333333334        1.9609487755552137     
   384808.00000000000        1.9604398780319345     
   384941.26666666666        1.9599311126683221     
   385074.53333333333        1.9594224794300543     
   385207.79999999999        1.9589139782828193     
   385341.06666666665        1.9584056091923132     
   385474.33333333331        1.9578973721242410     
   385607.59999999998        1.9573892670443167     
   385740.86666666664        1.9568812939182627     
   385874.13333333336        1.9563734527118117     
   386007.40000000002        1.9558657433907041     
   386140.66666666669        1.9553581659206898     
   386273.93333333335        1.9548507202675274     
   386407.20000000001        1.9543434063969840     
   386540.46666666667        1.9538362242748355     
   386673.73333333334        1.9533291738668679     
   386807.00000000000        1.9528222551388750     
   386940.26666666666        1.9523154680566595     
   387073.53333333333        1.9518088125860331     
   387206.79999999999        1.9513022886928177     
   387340.06666666665        1.9507958963428425     
   387473.33333333331        1.9502896355019450     
   387606.59999999998        1.9497835061359727     
   387739.86666666664        1.9492775082107829     
   387873.13333333336        1.9487716416922403     
   388006.40000000002        1.9482659065462182     
   388139.66666666669        1.9477603027386001     
   388272.93333333335        1.9472548302352777     
   388406.20000000001        1.9467494890021506     
   388539.46666666667        1.9462442790051295     
   388672.73333333334        1.9457392002101315     
   388806.00000000000        1.9452342525830846     
   388939.26666666666        1.9447294360899248     
   389072.53333333333        1.9442247506965957     
   389205.79999999999        1.9437201963690527     
   389339.06666666665        1.9432157730732564     
   389472.33333333331        1.9427114807751789     
   389605.59999999998        1.9422073194408012     
   389738.86666666664        1.9417032890361110     
   389872.13333333336        1.9411993895271067     
   390005.40000000002        1.9406956208797945     
   390138.66666666669        1.9401919830601910     
   390271.93333333335        1.9396884760343198     
   390405.20000000001        1.9391850997682141     
   390538.46666666667        1.9386818542279154     
   390671.73333333334        1.9381787393794752     
   390805.00000000000        1.9376757551889527     
   390938.26666666666        1.9371729016224157     
   391071.53333333333        1.9366701786459426     
   391204.79999999999        1.9361675862256194     
   391338.06666666665        1.9356651243275402     
   391471.33333333331        1.9351627929178081     
   391604.59999999998        1.9346605919625368     
   391737.86666666664        1.9341585214278472     
   391871.13333333336        1.9336565812798687     
   392004.40000000002        1.9331547714847406     
   392137.66666666669        1.9326530920086114     
   392270.93333333335        1.9321515428176355     
   392404.20000000001        1.9316501238779797     
   392537.46666666667        1.9311488351558179     
   392670.73333333334        1.9306476766173315     
   392804.00000000000        1.9301466482287144     
   392937.26666666666        1.9296457499561646     
   393070.53333333333        1.9291449817658926     
   393203.79999999999        1.9286443436241163     
   393337.06666666665        1.9281438354970610     
   393470.33333333331        1.9276434573509640     
   393603.59999999998        1.9271432091520686     
   393736.86666666664        1.9266430908666272     
   393870.13333333336        1.9261431024609028     
   394003.40000000002        1.9256432439011644     
   394136.66666666669        1.9251435151536931     
   394269.93333333335        1.9246439161847759     
   394403.20000000001        1.9241444469607085     
   394536.46666666667        1.9236451074477987     
   394669.73333333334        1.9231458976123590     
   394803.00000000000        1.9226468174207134     
   394936.26666666666        1.9221478668391920     
   395069.53333333333        1.9216490458341382     
   395202.79999999999        1.9211503543718991     
   395336.06666666665        1.9206517924188331     
   395469.33333333331        1.9201533599413065     
   395602.59999999998        1.9196550569056958     
   395735.86666666664        1.9191568832783850     
   395869.13333333336        1.9186588390257662     
   396002.40000000002        1.9181609241142421     
   396135.66666666669        1.9176631385102221     
   396268.93333333335        1.9171654821801256     
   396402.20000000001        1.9166679550903811     
   396535.46666666667        1.9161705572074241     
   396668.73333333334        1.9156732884977012     
   396802.00000000000        1.9151761489276646     
   396935.26666666666        1.9146791384637785     
   397068.53333333333        1.9141822570725133     
   397201.79999999999        1.9136855047203503     
   397335.06666666665        1.9131888813737770     
   397468.33333333331        1.9126923869992909     
   397601.59999999998        1.9121960215633995     
   397734.86666666664        1.9116997850326169     
   397868.13333333336        1.9112036773734662     
   398001.40000000002        1.9107076985524805     
   398134.66666666669        1.9102118485362003     
   398267.93333333335        1.9097161272911762     
   398401.20000000001        1.9092205347839655     
   398534.46666666667        1.9087250709811352     
   398667.73333333334        1.9082297358492615     
   398801.00000000000        1.9077345293549295     
   398934.26666666666        1.9072394514647313     
   399067.53333333333        1.9067445021452689     
   399200.79999999999        1.9062496813631518     
   399334.06666666665        1.9057549890850005     
   399467.33333333331        1.9052604252774430     
   399600.59999999998        1.9047659899071148     
   399733.86666666664        1.9042716829406616     
   399867.13333333336        1.9037775043447354     
   400000.40000000002        1.9032834540860013     
   400133.66666666669        1.9027895321311292     
   400266.93333333335        1.9022957384467987     
   400400.20000000001        1.9018020729996976     
   400533.46666666667        1.9013085357565243     
   400666.73333333334        1.9008151266839839     
   400800.00000000000        1.9003218457487909     
   400933.26666666666        1.8998286929176675     
   401066.53333333333        1.8993356681573461     
   401199.79999999999        1.8988427714345675     
   401333.06666666665        1.8983500027160785     
   401466.33333333331        1.8978573619686390     
   401599.59999999998        1.8973648491590140     
   401732.86666666664        1.8968724642539794     
   401866.13333333336        1.8963802072203160     
   401999.40000000002        1.8958880780248188     
   402132.66666666669        1.8953960766342868     
   402265.93333333335        1.8949042030155301     
   402399.20000000001        1.8944124571353662     
   402532.46666666667        1.8939208389606221     
   402665.73333333334        1.8934293484581319     
   402799.00000000000        1.8929379855947406     
   402932.26666666666        1.8924467503372999     
   403065.53333333333        1.8919556426526714     
   403198.79999999999        1.8914646625077243     
   403332.06666666665        1.8909738098693358     
   403465.33333333331        1.8904830847043950     
   403598.59999999998        1.8899924869797948     
   403731.86666666664        1.8895020166624410     
   403865.13333333336        1.8890116737192448     
   403998.40000000002        1.8885214581171295     
   404131.66666666669        1.8880313698230229     
   404264.93333333335        1.8875414088038640     
   404398.20000000001        1.8870515750265997     
   404531.46666666667        1.8865618684581853     
   404664.73333333334        1.8860722890655857     
   404798.00000000000        1.8855828368157725     
   404931.26666666666        1.8850935116757284     
   405064.53333333333        1.8846043136124415     
   405197.79999999999        1.8841152425929115     
   405331.06666666665        1.8836262985841454     
   405464.33333333331        1.8831374815531585     
   405597.59999999998        1.8826487914669745     
   405730.86666666664        1.8821602282926260     
   405864.13333333336        1.8816717919971548     
   405997.40000000002        1.8811834825476108     
   406130.66666666669        1.8806952999110524     
   406263.93333333335        1.8802072440545452     
   406397.20000000001        1.8797193149451668     
   406530.46666666667        1.8792315125499999     
   406663.73333333334        1.8787438368361371     
   406797.00000000000        1.8782562877706799     
   406930.26666666666        1.8777688653207378     
   407063.53333333333        1.8772815694534293     
   407196.79999999999        1.8767944001358798     
   407330.06666666665        1.8763073573352269     
   407463.33333333331        1.8758204410186126     
   407596.59999999998        1.8753336511531902     
   407729.86666666664        1.8748469877061194     
   407863.13333333336        1.8743604506445708     
   407996.40000000002        1.8738740399357217     
   408129.66666666669        1.8733877555467591     
   408262.93333333335        1.8729015974448775     
   408396.20000000001        1.8724155655972805     
   408529.46666666667        1.8719296599711801     
   408662.73333333334        1.8714438805337972     
   408796.00000000000        1.8709582272523606     
   408929.26666666666        1.8704727000941077     
   409062.53333333333        1.8699872990262840     
   409195.79999999999        1.8695020240161455     
   409329.06666666665        1.8690168750309544     
   409462.33333333331        1.8685318520379823     
   409595.59999999998        1.8680469550045096     
   409728.86666666664        1.8675621838978238     
   409862.13333333336        1.8670775386852232     
   409995.40000000002        1.8665930193340134     
   410128.66666666669        1.8661086258115076     
   410261.93333333335        1.8656243580850289     
   410395.20000000001        1.8651402161219082     
   410528.46666666667        1.8646561998894848     
   410661.73333333334        1.8641723093551059     
   410795.00000000000        1.8636885444861311     
   410928.26666666666        1.8632049052499213     
   411061.53333333333        1.8627213916138525     
   411194.79999999999        1.8622380035453059     
   411328.06666666665        1.8617547410116717     
   411461.33333333331        1.8612716039803490     
   411594.59999999998        1.8607885924187446     
   411727.86666666664        1.8603057062942749     
   411861.13333333336        1.8598229455743640     
   411994.40000000002        1.8593403102264443     
   412127.66666666669        1.8588578002179572     
   412260.93333333335        1.8583754155163519     
   412394.20000000001        1.8578931560890870     
   412527.46666666667        1.8574110219036291     
   412660.73333333334        1.8569290129274523     
   412794.00000000000        1.8564471291280413     
   412927.26666666666        1.8559653704728865     
   413060.53333333333        1.8554837369294892     
   413193.79999999999        1.8550022284653573     
   413327.06666666665        1.8545208450480088     
   413460.33333333331        1.8540395866449693     
   413593.59999999998        1.8535584532237714     
   413726.86666666664        1.8530774447519602     
   413860.13333333336        1.8525965611970834     
   413993.40000000002        1.8521158025267028     
   414126.66666666669        1.8516351687083852     
   414259.93333333335        1.8511546597097071     
   414393.20000000001        1.8506742754982528     
   414526.46666666667        1.8501940160416157     
   414659.73333333334        1.8497138813073959     
   414793.00000000000        1.8492338712632048     
   414926.26666666666        1.8487539858766608     
   415059.53333333333        1.8482742251153892     
   415192.79999999999        1.8477945889470251     
   415326.06666666665        1.8473150773392135     
   415459.33333333331        1.8468356902596050     
   415592.59999999998        1.8463564276758602     
   415725.86666666664        1.8458772895556481     
   415859.13333333336        1.8453982758666450     
   415992.40000000002        1.8449193865765374     
   416125.66666666669        1.8444406216530183     
   416258.93333333335        1.8439619810637906     
   416392.20000000001        1.8434834647765639     
   416525.46666666667        1.8430050727590581     
   416658.73333333334        1.8425268049790013     
   416792.00000000000        1.8420486614041276     
   416925.26666666666        1.8415706420021822     
   417058.53333333333        1.8410927467409168     
   417191.79999999999        1.8406149755880936     
   417325.06666666665        1.8401373285114810     
   417458.33333333331        1.8396598054788571     
   417591.59999999998        1.8391824064580073     
   417724.86666666664        1.8387051314167266     
   417858.13333333336        1.8382279803228174     
   417991.40000000002        1.8377509531440905     
   418124.66666666669        1.8372740498483664     
   418257.93333333335        1.8367972704034718     
   418391.20000000001        1.8363206147772442     
   418524.46666666667        1.8358440829375267     
   418657.73333333334        1.8353676748521730     
   418791.00000000000        1.8348913904890447     
   418924.26666666666        1.8344152298160104     
   419057.53333333333        1.8339391928009485     
   419190.79999999999        1.8334632794117456     
   419324.06666666665        1.8329874896162957     
   419457.33333333331        1.8325118233825024     
   419590.59999999998        1.8320362806782764     
   419723.86666666664        1.8315608614715377     
   419857.13333333336        1.8310855657302139     
   419990.40000000002        1.8306103934222413     
   420123.66666666669        1.8301353445155653     
   420256.93333333335        1.8296604189781376     
   420390.20000000001        1.8291856167779206     
   420523.46666666667        1.8287109378828827     
   420656.73333333334        1.8282363822610033     
   420790.00000000000        1.8277619498802673     
   420923.26666666666        1.8272876407086698     
   421056.53333333333        1.8268134547142132     
   421189.79999999999        1.8263393918649098     
   421323.06666666665        1.8258654521287769     
   421456.33333333331        1.8253916354738440     
   421589.59999999998        1.8249179418681474     
   421722.86666666664        1.8244443712797302     
   421856.13333333336        1.8239709236766457     
   421989.40000000002        1.8234975990269546     
   422122.66666666669        1.8230243972987270     
   422255.93333333335        1.8225513184600390     
   422389.20000000001        1.8220783624789783     
   422522.46666666667        1.8216055293236368     
   422655.73333333334        1.8211328189621190     
   422789.00000000000        1.8206602313625337     
   422922.26666666666        1.8201877664930013     
   423055.53333333333        1.8197154243216482     
   423188.79999999999        1.8192432048166107     
   423322.06666666665        1.8187711079460320     
   423455.33333333331        1.8182991336780643     
   423588.59999999998        1.8178272819808683     
   423721.86666666664        1.8173555528226124     
   423855.13333333336        1.8168839461714728     
   423988.40000000002        1.8164124619956357     
   424121.66666666669        1.8159411002632944     
   424254.93333333335        1.8154698609426496     
   424388.20000000001        1.8149987440019124     
   424521.46666666667        1.8145277494092995     
   424654.73333333334        1.8140568771330388     
   424788.00000000000        1.8135861271413656     
   424921.26666666666        1.8131154994025203     
   425054.53333333333        1.8126449938847555     
   425187.79999999999        1.8121746105563317     
   425321.06666666665        1.8117043493855145     
   425454.33333333331        1.8112342103405816     
   425587.59999999998        1.8107641933898158     
   425720.86666666664        1.8102942985015107     
   425854.13333333336        1.8098245256439653     
   425987.40000000002        1.8093548747854895     
   426120.66666666669        1.8088853458944014     
   426253.93333333335        1.8084159389390242     
   426387.20000000001        1.8079466538876936     
   426520.46666666667        1.8074774907087496     
   426653.73333333334        1.8070084493705425     
   426787.00000000000        1.8065395298414313     
   426920.26666666666        1.8060707320897822     
   427053.53333333333        1.8056020560839683     
   427186.79999999999        1.8051335017923749     
   427320.06666666665        1.8046650691833921     
   427453.33333333331        1.8041967582254184     
   427586.59999999998        1.8037285688868618     
   427719.86666666664        1.8032605011361384     
   427853.13333333336        1.8027925549416710     
   427986.40000000002        1.8023247302718930     
   428119.66666666669        1.8018570270952441     
   428252.93333333335        1.8013894453801726     
   428386.20000000001        1.8009219850951350     
   428519.46666666667        1.8004546462085969     
   428652.73333333334        1.7999874286890314     
   428786.00000000000        1.7995203325049187     
   428919.26666666666        1.7990533576247485     
   429052.53333333333        1.7985865040170192     
   429185.79999999999        1.7981197716502364     
   429319.06666666665        1.7976531604929133     
   429452.33333333331        1.7971866705135731     
   429585.59999999998        1.7967203016807451     
   429718.86666666664        1.7962540539629681     
   429852.13333333336        1.7957879273287891     
   429985.40000000002        1.7953219217467626     
   430118.66666666669        1.7948560371854521     
   430251.93333333335        1.7943902736134278     
   430385.20000000001        1.7939246309992698     
   430518.46666666667        1.7934591093115655     
   430651.73333333334        1.7929937085189109     
   430785.00000000000        1.7925284285899095     
   430918.26666666666        1.7920632694931722     
   431051.53333333333        1.7915982311973206     
   431184.79999999999        1.7911333136709824     
   431318.06666666665        1.7906685168827932     
   431451.33333333331        1.7902038408013987     
   431584.59999999998        1.7897392853954512     
   431717.86666666664        1.7892748506336127     
   431851.13333333336        1.7888105364845490     
   431984.40000000002        1.7883463429169402     
   432117.66666666669        1.7878822698994705     
   432250.93333333335        1.7874183174008333     
   432384.20000000001        1.7869544853897299     
   432517.46666666667        1.7864907738348705     
   432650.73333333334        1.7860271827049721     
   432784.00000000000        1.7855637119687608     
   432917.26666666666        1.7851003615949712     
   433050.53333333333        1.7846371315523453     
   433183.79999999999        1.7841740218096322     
   433317.06666666665        1.7837110323355916     
   433450.33333333331        1.7832481630989896     
   433583.59999999998        1.7827854140686004     
   433716.86666666664        1.7823227852132069     
   433850.13333333336        1.7818602765015987     
   433983.40000000002        1.7813978879025774     
   434116.66666666669        1.7809356193849482     
   434249.93333333335        1.7804734709175265     
   434383.20000000001        1.7800114424691356     
   434516.46666666667        1.7795495340086067     
   434649.73333333334        1.7790877455047787     
   434783.00000000000        1.7786260769265003     
   434916.26666666666        1.7781645282426255     
   435049.53333333333        1.7777030994220195     
   435182.79999999999        1.7772417904335531     
   435316.06666666665        1.7767806012461065     
   435449.33333333331        1.7763195318285674     
   435582.59999999998        1.7758585821498323     
   435715.86666666664        1.7753977521788047     
   435849.13333333336        1.7749370418843962     
   435982.40000000002        1.7744764512355284     
   436115.66666666669        1.7740159802011291     
   436248.93333333335        1.7735556287501340     
   436382.20000000001        1.7730953968514886     
   436515.46666666667        1.7726352844741449     
   436648.73333333334        1.7721752915870630     
   436782.00000000000        1.7717154181592121     
   436915.26666666666        1.7712556641595683     
   437048.53333333333        1.7707960295571175     
   437181.79999999999        1.7703365143208514     
   437315.06666666665        1.7698771184197710     
   437448.33333333331        1.7694178418228850     
   437581.59999999998        1.7689586844992111     
   437714.86666666664        1.7684996464177738     
   437848.13333333336        1.7680407275476060     
   437981.40000000002        1.7675819278577491     
   438114.66666666669        1.7671232473172522     
   438247.93333333335        1.7666646858951724     
   438381.20000000001        1.7662062435605750     
   438514.46666666667        1.7657479202825328     
   438647.73333333334        1.7652897160301273     
   438781.00000000000        1.7648316307724479     
   438914.26666666666        1.7643736644785915     
   439047.53333333333        1.7639158171176639     
   439180.79999999999        1.7634580886587783     
   439314.06666666665        1.7630004790710561     
   439447.33333333331        1.7625429883236265     
   439580.59999999998        1.7620856163856269     
   439713.86666666664        1.7616283632262029     
   439847.13333333336        1.7611712288145078     
   439980.40000000002        1.7607142131197033     
   440113.66666666669        1.7602573161109587     
   440246.93333333335        1.7598005377574522     
   440380.20000000001        1.7593438780283679     
   440513.46666666667        1.7588873368929006     
   440646.73333333334        1.7584309143202508     
   440780.00000000000        1.7579746102796276     
   440913.26666666666        1.7575184247402502     
   441046.53333333333        1.7570623576713424     
   441179.79999999999        1.7566064090421392     
   441313.06666666665        1.7561505788218801     
   441446.33333333331        1.7556948669798158     
   441579.59999999998        1.7552392734852038     
   441712.86666666664        1.7547837983073094     
   441846.13333333336        1.7543284414154048     
   441979.40000000002        1.7538732027787736     
   442112.66666666669        1.7534180823667036     
   442245.93333333335        1.7529630801484921     
   442379.20000000001        1.7525081960934445     
   442512.46666666667        1.7520534301708746     
   442645.73333333334        1.7515987823501034     
   442779.00000000000        1.7511442526004599     
   442912.26666666666        1.7506898408912814     
   443045.53333333333        1.7502355471919129     
   443178.79999999999        1.7497813714717074     
   443312.06666666665        1.7493273137000265     
   443445.33333333331        1.7488733738462385     
   443578.59999999998        1.7484195518797214     
   443711.86666666664        1.7479658477698587     
   443845.13333333336        1.7475122614860437     
   443978.40000000002        1.7470587929976780     
   444111.66666666669        1.7466054422741695     
   444244.93333333335        1.7461522092849360     
   444378.20000000001        1.7456990939994015     
   444511.46666666667        1.7452460963869973     
   444644.73333333334        1.7447932164171656     
   444778.00000000000        1.7443404540593548     
   444911.26666666666        1.7438878092830203     
   445044.53333333333        1.7434352820576280     
   445177.79999999999        1.7429828723526475     
   445311.06666666665        1.7425305801375615     
   445444.33333333331        1.7420784053818572     
   445577.59999999998        1.7416263480550305     
   445710.86666666664        1.7411744081265861     
   445844.13333333336        1.7407225855660347     
   445977.40000000002        1.7402708803428970     
   446110.66666666669        1.7398192924267000     
   446243.93333333335        1.7393678217869797     
   446377.20000000001        1.7389164683932801     
   446510.46666666667        1.7384652322151526     
   446643.73333333334        1.7380141132221554     
   446777.00000000000        1.7375631113838563     
   446910.26666666666        1.7371122266698313     
   447043.53333333333        1.7366614590496625     
   447176.79999999999        1.7362108084929415     
   447310.06666666665        1.7357602749692667     
   447443.33333333331        1.7353098584482445     
   447576.59999999998        1.7348595588994908     
   447709.86666666664        1.7344093762926269     
   447843.13333333336        1.7339593105972833     
   447976.40000000002        1.7335093617830994     
   448109.66666666669        1.7330595298197204     
   448242.93333333335        1.7326098146768012     
   448376.20000000001        1.7321602163240031     
   448509.46666666667        1.7317107347309963     
   448642.73333333334        1.7312613698674575     
   448776.00000000000        1.7308121217030732     
   448909.26666666666        1.7303629902075370     
   449042.53333333333        1.7299139753505504     
   449175.79999999999        1.7294650771018221     
   449309.06666666665        1.7290162954310688     
   449442.33333333331        1.7285676303080160     
   449575.59999999998        1.7281190817023966     
   449708.86666666664        1.7276706495839513     
   449842.13333333336        1.7272223339224277     
   449975.40000000002        1.7267741346875836     
   450108.66666666669        1.7263260518491814     
   450241.93333333335        1.7258780853769951     
   450375.20000000001        1.7254302352408040     
   450508.46666666667        1.7249825014103950     
   450641.73333333334        1.7245348838555643     
   450775.00000000000        1.7240873825461158     
   450908.26666666666        1.7236399974518608     
   451041.53333333333        1.7231927285426172     
   451174.79999999999        1.7227455757882133     
   451308.06666666665        1.7222985391584842     
   451441.33333333331        1.7218516186232709     
   451574.59999999998        1.7214048141524245     
   451707.86666666664        1.7209581257158049     
   451841.13333333336        1.7205115532832758     
   451974.40000000002        1.7200650968247129     
   452107.66666666669        1.7196187563099978     
   452240.93333333335        1.7191725317090196     
   452374.20000000001        1.7187264229916754     
   452507.46666666667        1.7182804301278711     
   452640.73333333334        1.7178345530875201     
   452774.00000000000        1.7173887918405426     
   452907.26666666666        1.7169431463568674     
   453040.53333333333        1.7164976166064314     
   453173.79999999999        1.7160522025591785     
   453307.06666666665        1.7156069041850606     
   453440.33333333331        1.7151617214540378     
   453573.59999999998        1.7147166543360788     
   453706.86666666664        1.7142717028011574     
   453840.13333333336        1.7138268668192584     
   453973.40000000002        1.7133821463603718     
   454106.66666666669        1.7129375413944976     
   454239.93333333335        1.7124930518916415     
   454373.20000000001        1.7120486778218187     
   454506.46666666667        1.7116044191550508     
   454639.73333333334        1.7111602758613684     
   454773.00000000000        1.7107162479108096     
   454906.26666666666        1.7102723352734188     
   455039.53333333333        1.7098285379192513     
   455172.79999999999        1.7093848558183664     
   455306.06666666665        1.7089412889408340     
   455439.33333333331        1.7084978372567303     
   455572.59999999998        1.7080545007361405     
   455705.86666666664        1.7076112793491567     
   455839.13333333336        1.7071681730658781     
   455972.40000000002        1.7067251818564138     
   456105.66666666669        1.7062823056908785     
   456238.93333333335        1.7058395445393952     
   456372.20000000001        1.7053968983720966     
   456505.46666666667        1.7049543671591201     
   456638.73333333334        1.7045119508706121     
   456772.00000000000        1.7040696494767282     
   456905.26666666666        1.7036274629476289     
   457038.53333333333        1.7031853912534856     
   457171.79999999999        1.7027434343644752     
   457305.06666666665        1.7023015922507829     
   457438.33333333331        1.7018598648826022     
   457571.59999999998        1.7014182522301333     
   457704.86666666664        1.7009767542635854     
   457838.13333333336        1.7005353709531743     
   457971.40000000002        1.7000941022691241     
   458104.66666666669        1.6996529481816673     
   458237.93333333335        1.6992119086610422     
   458371.20000000001        1.6987709836774969     
   458504.46666666667        1.6983301732012859     
   458637.73333333334        1.6978894772026727     
   458771.00000000000        1.6974488956519267     
   458904.26666666666        1.6970084285193257     
   459037.53333333333        1.6965680757751571     
   459170.79999999999        1.6961278373897131     
   459304.06666666665        1.6956877133332957     
   459437.33333333331        1.6952477035762132     
   459570.59999999998        1.6948078080887836     
   459703.86666666664        1.6943680268413301     
   459837.13333333336        1.6939283598041839     
   459970.40000000002        1.6934888069476868     
   460103.66666666669        1.6930493682421861     
   460236.93333333335        1.6926100436580358     
   460370.20000000001        1.6921708331655998     
   460503.46666666667        1.6917317367352485     
   460636.73333333334        1.6912927543373597     
   460770.00000000000        1.6908538859423203     
   460903.26666666666        1.6904151315205227     
   461036.53333333333        1.6899764910423694     
   461169.79999999999        1.6895379644782695     
   461303.06666666665        1.6890995517986391     
   461436.33333333331        1.6886612529739020     
   461569.59999999998        1.6882230679744927     
   461702.86666666664        1.6877849967708489     
   461836.13333333336        1.6873470393334182     
   461969.40000000002        1.6869091956326563     
   462102.66666666669        1.6864714656390265     
   462235.93333333335        1.6860338493229987     
   462369.20000000001        1.6855963466550505     
   462502.46666666667        1.6851589576056691     
   462635.73333333334        1.6847216821453463     
   462769.00000000000        1.6842845202445842     
   462902.26666666666        1.6838474718738918     
   463035.53333333333        1.6834105370037855     
   463168.79999999999        1.6829737156047888     
   463302.06666666665        1.6825370076474340     
   463435.33333333331        1.6821004131022605     
   463568.59999999998        1.6816639319398152     
   463701.86666666664        1.6812275641306533     
   463835.13333333336        1.6807913096453364     
   463968.40000000002        1.6803551684544353     
   464101.66666666669        1.6799191405285270     
   464234.93333333335        1.6794832258381975     
   464368.20000000001        1.6790474243540394     
   464501.46666666667        1.6786117360466528     
   464634.73333333334        1.6781761608866459     
   464768.00000000000        1.6777406988446364     
   464901.26666666666        1.6773053498912456     
   465034.53333333333        1.6768701139971058     
   465167.79999999999        1.6764349911328555     
   465301.06666666665        1.6759999812691402     
   465434.33333333331        1.6755650843766150     
   465567.59999999998        1.6751303004259410     
   465700.86666666664        1.6746956293877886     
   465834.13333333336        1.6742610712328319     
   465967.40000000002        1.6738266259317576     
   466100.66666666669        1.6733922934552579     
   466233.93333333335        1.6729580737740313     
   466367.20000000001        1.6725239668587857     
   466500.46666666667        1.6720899726802358     
   466633.73333333334        1.6716560912091047     
   466767.00000000000        1.6712223224161211     
   466900.26666666666        1.6707886662720239     
   467033.53333333333        1.6703551227475590     
   467166.79999999999        1.6699216918134778     
   467300.06666666665        1.6694883734405417     
   467433.33333333331        1.6690551675995180     
   467566.59999999998        1.6686220742611837     
   467699.86666666664        1.6681890933963208     
   467833.13333333336        1.6677562249757207     
   467966.40000000002        1.6673234689701824     
   468099.66666666669        1.6668908253505110     
   468232.93333333335        1.6664582940875203     
   468366.20000000001        1.6660258751520316     
   468499.46666666667        1.6655935685148737     
   468632.73333333334        1.6651613741468838     
   468766.00000000000        1.6647292920189043     
   468899.26666666666        1.6642973221017874     
   469032.53333333333        1.6638654643663926     
   469165.79999999999        1.6634337187835864     
   469299.06666666665        1.6630020853242418     
   469432.33333333331        1.6625705639592419     
   469565.59999999998        1.6621391546594750     
   469698.86666666664        1.6617078573958395     
   469832.13333333336        1.6612766721392389     
   469965.40000000002        1.6608455988605850     
   470098.66666666669        1.6604146375307971     
   470231.93333333335        1.6599837881208026     
   470365.20000000001        1.6595530506015368     
   470498.46666666667        1.6591224249439418     
   470631.73333333334        1.6586919111189669     
   470765.00000000000        1.6582615090975692     
   470898.26666666666        1.6578312188507136     
   471031.53333333333        1.6574010403493729     
   471164.79999999999        1.6569709735645268     
   471298.06666666665        1.6565410184671625     
   471431.33333333331        1.6561111750282755     
   471564.59999999998        1.6556814432188680     
   471697.86666666664        1.6552518230099500     
   471831.13333333336        1.6548223143725391     
   471964.40000000002        1.6543929172776610     
   472097.66666666669        1.6539636316963475     
   472230.93333333335        1.6535344575996394     
   472364.20000000001        1.6531053949585832     
   472497.46666666667        1.6526764437442354     
   472630.73333333334        1.6522476039276581     
   472764.00000000000        1.6518188754799215     
   472897.26666666666        1.6513902583721038     
   473030.53333333333        1.6509617525752898     
   473163.79999999999        1.6505333580605728     
   473297.06666666665        1.6501050747990520     
   473430.33333333331        1.6496769027618359     
   473563.59999999998        1.6492488419200400     
   473696.86666666664        1.6488208922447862     
   473830.13333333336        1.6483930537072060     
   473963.40000000002        1.6479653262784359     
   474096.66666666669        1.6475377099296222     
   474229.93333333335        1.6471102046319173     
   474363.20000000001        1.6466828103564808     
   474496.46666666667        1.6462555270744812     
   474629.73333333334        1.6458283547570938     
   474763.00000000000        1.6454012933755009     
   474896.26666666666        1.6449743429008932     
   475029.53333333333        1.6445475033044674     
   475162.79999999999        1.6441207745574296     
   475296.06666666665        1.6436941566309926     
   475429.33333333331        1.6432676494963743     
   475562.59999999998        1.6428412531248062     
   475695.86666666664        1.6424149674875199     
   475829.13333333336        1.6419887925557595     
   475962.40000000002        1.6415627283007748     
   476095.66666666669        1.6411367746938226     
   476228.93333333335        1.6407109317061690     
   476362.20000000001        1.6402851993090857     
   476495.46666666667        1.6398595774738522     
   476628.73333333334        1.6394340661717570     
   476762.00000000000        1.6390086653740934     
   476895.26666666666        1.6385833750521648     
   477028.53333333333        1.6381581951772801     
   477161.79999999999        1.6377331257207566     
   477295.06666666665        1.6373081666539198     
   477428.33333333331        1.6368833179481004     
   477561.59999999998        1.6364585795746383     
   477694.86666666664        1.6360339515048796     
   477828.13333333336        1.6356094337101810     
   477961.40000000002        1.6351850261619023     
   478094.66666666669        1.6347607288314128     
   478227.93333333335        1.6343365416900899     
   478361.20000000001        1.6339124647093182     
   478494.46666666667        1.6334884978604878     
   478627.73333333334        1.6330646411149981     
   478761.00000000000        1.6326408944442556     
   478894.26666666666        1.6322172578196743     
   479027.53333333333        1.6317937312126758     
   479160.79999999999        1.6313703145946876     
   479294.06666666665        1.6309470079371471     
   479427.33333333331        1.6305238112114966     
   479560.59999999998        1.6301007243891872     
   479693.86666666664        1.6296777474416784     
   479827.13333333336        1.6292548803404348     
   479960.40000000002        1.6288321230569294     
   480093.66666666669        1.6284094755626433     
   480226.93333333335        1.6279869378290650     
   480360.20000000001        1.6275645098276890     
   480493.46666666667        1.6271421915300179     
   480626.73333333334        1.6267199829075620     
   480760.00000000000        1.6262978839318403     
   480893.26666666666        1.6258758945743756     
   481026.53333333333        1.6254540148067014     
   481159.79999999999        1.6250322446003578     
   481293.06666666665        1.6246105839268909     
   481426.33333333331        1.6241890327578561     
   481559.59999999998        1.6237675910648144     
   481692.86666666664        1.6233462588193361     
   481826.13333333336        1.6229250359929974     
   481959.40000000002        1.6225039225573830     
   482092.66666666669        1.6220829184840830     
   482225.93333333335        1.6216620237446977     
   482359.20000000001        1.6212412383108321     
   482492.46666666667        1.6208205621541003     
   482625.73333333334        1.6203999952461237     
   482759.00000000000        1.6199795375585295     
   482892.26666666666        1.6195591890629544     
   483025.53333333333        1.6191389497310407     
   483158.79999999999        1.6187188195344400     
   483292.06666666665        1.6182987984448090     
   483425.33333333331        1.6178788864338132     
   483558.59999999998        1.6174590834731246     
   483691.86666666664        1.6170393895344235     
   483825.13333333336        1.6166198045893976     
   483958.40000000002        1.6162003286097411     
   484091.66666666669        1.6157809615671546     
   484224.93333333335        1.6153617034333494     
   484358.20000000001        1.6149425541800415     
   484491.46666666667        1.6145235137789538     
   484624.73333333334        1.6141045822018194     
   484758.00000000000        1.6136857594203753     
   484891.26666666666        1.6132670454063678     
   485024.53333333333        1.6128484401315510     
   485157.79999999999        1.6124299435676848     
   485291.06666666665        1.6120115556865373     
   485424.33333333331        1.6115932764598841     
   485557.59999999998        1.6111751058595079     
   485690.86666666664        1.6107570438571983     
   485824.13333333336        1.6103390904247528     
   485957.40000000002        1.6099212455339758     
   486090.66666666669        1.6095035091566798     
   486223.93333333335        1.6090858812646840     
   486357.20000000001        1.6086683618298139     
   486490.46666666667        1.6082509508239045     
   486623.73333333334        1.6078336482187967     
   486757.00000000000        1.6074164539863396     
   486890.26666666666        1.6069993680983881     
   487023.53333333333        1.6065823905268057     
   487156.79999999999        1.6061655212434627     
   487290.06666666665        1.6057487602202374     
   487423.33333333331        1.6053321074290143     
   487556.59999999998        1.6049155628416860     
   487689.86666666664        1.6044991264301525     
   487823.13333333336        1.6040827981663197     
   487956.40000000002        1.6036665780221029     
   488089.66666666669        1.6032504659694236     
   488222.93333333335        1.6028344619802104     
   488356.20000000001        1.6024185660263988     
   488489.46666666667        1.6020027780799331     
   488622.73333333334        1.6015870981127645     
   488756.00000000000        1.6011715260968493     
   488889.26666666666        1.6007560620041534     
   489022.53333333333        1.6003407058066506     
   489155.79999999999        1.5999254574763191     
   489289.06666666665        1.5995103169851475     
   489422.33333333331        1.5990952843051291     
   489555.59999999998        1.5986803594082657     
   489688.86666666664        1.5982655422665661     
   489822.13333333336        1.5978508328520467     
   489955.40000000002        1.5974362311367318     
   490088.66666666669        1.5970217370926507     
   490221.93333333335        1.5966073506918426     
   490355.20000000001        1.5961930719063520     
   490488.46666666667        1.5957789007082315     
   490621.73333333334        1.5953648370695410     
   490755.00000000000        1.5949508809623480     
   490888.26666666666        1.5945370323587258     
   491021.53333333333        1.5941232912307572     
   491154.79999999999        1.5937096575505298     
   491288.06666666665        1.5932961312901401     
   491421.33333333331        1.5928827124216918     
   491554.59999999998        1.5924694009172944     
   491687.86666666664        1.5920561967490670     
   491821.13333333336        1.5916430998891331     
   491954.40000000002        1.5912301103096260     
   492087.66666666669        1.5908172279826849     
   492220.93333333335        1.5904044528804566     
   492354.20000000001        1.5899917849750951     
   492487.46666666667        1.5895792242387614     
   492620.73333333334        1.5891667706436248     
   492754.00000000000        1.5887544241618601     
   492887.26666666666        1.5883421847656487     
   493020.53333333333        1.5879300524271840     
   493153.79999999999        1.5875180271186609     
   493287.06666666665        1.5871061088122844     
   493420.33333333331        1.5866942974802665     
   493553.59999999998        1.5862825930948266     
   493686.86666666664        1.5858709956281902     
   493820.13333333336        1.5854595050525901     
   493953.40000000002        1.5850481213402683     
   494086.66666666669        1.5846368444634724     
   494219.93333333335        1.5842256743944574     
   494353.20000000001        1.5838146111054843     
   494486.46666666667        1.5834036545688237     
   494619.73333333334        1.5829928047567525     
   494753.00000000000        1.5825820616415538     
   494886.26666666666        1.5821714251955183     
   495019.53333333333        1.5817608953909454     
   495152.79999999999        1.5813504722001397     
   495286.06666666665        1.5809401555954139     
   495419.33333333331        1.5805299455490880     
   495552.59999999998        1.5801198420334892     
   495685.86666666664        1.5797098450209512     
   495819.13333333336        1.5792999544838160     
   495952.40000000002        1.5788901703944314     
   496085.66666666669        1.5784804927251537     
   496218.93333333335        1.5780709214483453     
   496352.20000000001        1.5776614565363767     
   496485.46666666667        1.5772520979616256     
   496618.73333333334        1.5768428456964751     
   496752.00000000000        1.5764336997133177     
   496885.26666666666        1.5760246599845520     
   497018.53333333333        1.5756157264825847     
   497151.79999999999        1.5752068991798278     
   497285.06666666665        1.5747981780487017     
   497418.33333333331        1.5743895630616342     
   497551.59999999998        1.5739810541910604     
   497684.86666666664        1.5735726514094213     
   497818.13333333336        1.5731643546891658     
   497951.40000000002        1.5727561640027508     
   498084.66666666669        1.5723480793226379     
   498217.93333333335        1.5719401006212992     
   498351.20000000001        1.5715322278712118     
   498484.46666666667        1.5711244610448598     
   498617.73333333334        1.5707168001147356     
   498751.00000000000        1.5703092450533376     
   498884.26666666666        1.5699017958331718     
   499017.53333333333        1.5694944524267518     
   499150.79999999999        1.5690872148065989     
   499284.06666666665        1.5686800829452390     
   499417.33333333331        1.5682730568152079     
   499550.59999999998        1.5678661363890467     
   499683.86666666664        1.5674593216393047     
   499817.13333333336        1.5670526125385373     
   499950.40000000002        1.5666460090593086     
   500083.66666666669        1.5662395111741885     
   500216.93333333335        1.5658331188557546     
   500350.20000000001        1.5654268320765912     
   500483.46666666667        1.5650206508092901     
   500616.73333333334        1.5646145750264500     
   500750.00000000000        1.5642086047006765     
   500883.26666666666        1.5638027398045833     
   501016.53333333333        1.5633969803107897     
   501149.79999999999        1.5629913261919239     
   501283.06666666665        1.5625857774206195     
   501416.33333333331        1.5621803339695182     
   501549.59999999998        1.5617749958112686     
   501682.86666666664        1.5613697629185259     
   501816.13333333336        1.5609646352639532     
   501949.40000000002        1.5605596128202208     
   502082.66666666669        1.5601546955600052     
   502215.93333333335        1.5597498834559902     
   502349.20000000001        1.5593451764808679     
   502482.46666666667        1.5589405746073350     
   502615.73333333334        1.5585360778080986     
   502749.00000000000        1.5581316860558696     
   502882.26666666666        1.5577273993233680     
   503015.53333333333        1.5573232175833212     
   503148.79999999999        1.5569191408084615     
   503282.06666666665        1.5565151689715309     
   503415.33333333331        1.5561113020452766     
   503548.59999999998        1.5557075400024531     
   503681.86666666664        1.5553038828158232     
   503815.13333333336        1.5549003304581557     
   503948.40000000002        1.5544968829022268     
   504081.66666666669        1.5540935401208194     
   504214.93333333335        1.5536903020867237     
   504348.20000000001        1.5532871687727374     
   504481.46666666667        1.5528841401516646     
   504614.73333333334        1.5524812161963173     
   504748.00000000000        1.5520783968795133     
   504881.26666666666        1.5516756821740785     
   505014.53333333333        1.5512730720528460     
   505147.79999999999        1.5508705664886540     
   505281.06666666665        1.5504681654543511     
   505414.33333333331        1.5500658689227906     
   505547.59999999998        1.5496636768668324     
   505680.86666666664        1.5492615892593451     
   505814.13333333336        1.5488596060732034     
   505947.40000000002        1.5484577272812898     
   506080.66666666669        1.5480559528564926     
   506213.93333333335        1.5476542827717081     
   506347.20000000001        1.5472527169998400     
   506480.46666666667        1.5468512555137981     
   506613.73333333334        1.5464498982864991     
   506747.00000000000        1.5460486452908679     
   506880.26666666666        1.5456474964998350     
   507013.53333333333        1.5452464518863400     
   507146.79999999999        1.5448455114233262     
   507280.06666666665        1.5444446750837479     
   507413.33333333331        1.5440439428405635     
   507546.59999999998        1.5436433146667392     
   507679.86666666664        1.5432427905352488     
   507813.13333333336        1.5428423704190719     
   507946.40000000002        1.5424420542911974     
   508079.66666666669        1.5420418421246189     
   508212.93333333335        1.5416417338923374     
   508346.20000000001        1.5412417295673628     
   508479.46666666667        1.5408418291227088     
   508612.73333333334        1.5404420325313990     
   508746.00000000000        1.5400423397664627     
   508879.26666666666        1.5396427508009367     
   509012.53333333333        1.5392432656078636     
   509145.79999999999        1.5388438841602945     
   509279.06666666665        1.5384446064312873     
   509412.33333333331        1.5380454323939059     
   509545.59999999998        1.5376463620212217     
   509678.86666666664        1.5372473952863137     
   509812.13333333336        1.5368485321622669     
   509945.40000000002        1.5364497726221740     
   510078.66666666669        1.5360511166391346     
   510211.93333333335        1.5356525641862548     
   510345.20000000001        1.5352541152366481     
   510478.46666666667        1.5348557697634353     
   510611.73333333334        1.5344575277397432     
   510745.00000000000        1.5340593891387069     
   510878.26666666666        1.5336613539334669     
   511011.53333333333        1.5332634220971724     
   511144.79999999999        1.5328655936029776     
   511278.06666666665        1.5324678684240456     
   511411.33333333331        1.5320702465335458     
   511544.59999999998        1.5316727279046529     
   511677.86666666664        1.5312753125105523     
   511811.13333333336        1.5308780003244327     
   511944.40000000002        1.5304807913194916     
   512077.66666666669        1.5300836854689324     
   512210.93333333335        1.5296866827459672     
   512344.20000000001        1.5292897831238130     
   512477.46666666667        1.5288929865756959     
   512610.73333333334        1.5284962930748462     
   512744.00000000000        1.5280997025945040     
   512877.26666666666        1.5277032151079151     
   513010.53333333333        1.5273068305883311     
   513143.79999999999        1.5269105490090134     
   513277.06666666665        1.5265143703432260     
   513410.33333333331        1.5261182945642449     
   513543.59999999998        1.5257223216453497     
   513676.86666666664        1.5253264515598282     
   513810.13333333336        1.5249306842809738     
   513943.40000000002        1.5245350197820886     
   514076.66666666669        1.5241394580364815     
   514209.93333333335        1.5237439990174662     
   514343.20000000001        1.5233486426983658     
   514476.46666666667        1.5229533890525091     
   514609.73333333334        1.5225582380532316     
   514743.00000000000        1.5221631896738770     
   514876.26666666666        1.5217682438877942     
   515009.53333333333        1.5213734006683413     
   515142.79999999999        1.5209786599888810     
   515276.06666666665        1.5205840218227835     
   515409.33333333331        1.5201894861434271     
   515542.59999999998        1.5197950529241959     
   515675.86666666664        1.5194007221384800     
   515809.13333333336        1.5190064937596799     
   515942.40000000002        1.5186123677611993     
   516075.66666666669        1.5182183441164510     
   516208.93333333335        1.5178244227988533     
   516342.20000000001        1.5174306037818324     
   516475.46666666667        1.5170368870388209     
   516608.73333333334        1.5166432725432579     
   516742.00000000000        1.5162497602685909     
   516875.26666666666        1.5158563501882727     
   517008.53333333333        1.5154630422757638     
   517141.79999999999        1.5150698365045316     
   517275.06666666665        1.5146767328480504     
   517408.33333333331        1.5142837312798003     
   517541.59999999998        1.5138908317732707     
   517674.86666666664        1.5134980343019544     
   517808.13333333336        1.5131053388393545     
   517941.40000000002        1.5127127453589795     
   518074.66666666669        1.5123202538343445     
   518207.93333333335        1.5119278642389709     
   518341.20000000001        1.5115355765463894     
   518474.46666666667        1.5111433907301357     
   518607.73333333334        1.5107513067637519     
   518741.00000000000        1.5103593246207885     
   518874.26666666666        1.5099674442748021     
   519007.53333333333        1.5095756656993558     
   519140.79999999999        1.5091839888680210     
   519274.06666666665        1.5087924137543733     
   519407.33333333331        1.5084009403319985     
   519540.59999999998        1.5080095685744868     
   519673.86666666664        1.5076182984554354     
   519807.13333333336        1.5072271299484501     
   519940.40000000002        1.5068360630271420     
   520073.66666666669        1.5064450976651296     
   520206.93333333335        1.5060542338360388     
   520340.20000000001        1.5056634715135002     
   520473.46666666667        1.5052728106711537     
   520606.73333333334        1.5048822512826450     
   520740.00000000000        1.5044917933216266     
   520873.26666666666        1.5041014367617580     
   521006.53333333333        1.5037111815767055     
   521139.79999999999        1.5033210277401434     
   521273.06666666665        1.5029309752257496     
   521406.33333333331        1.5025410240072126     
   521539.59999999998        1.5021511740582254     
   521672.86666666664        1.5017614253524878     
   521806.13333333336        1.5013717778637090     
   521939.40000000002        1.5009822315656016     
   522072.66666666669        1.5005927864318873     
   522205.93333333335        1.5002034424362927     
   522339.20000000001        1.4998141995525545     
   522472.46666666667        1.4994250577544126     
   522605.73333333334        1.4990360170156154     
   522739.00000000000        1.4986470773099188     
   522872.26666666666        1.4982582386110841     
   523005.53333333333        1.4978695008928800     
   523138.79999999999        1.4974808641290822     
   523272.06666666665        1.4970923282934732     
   523405.33333333331        1.4967038933598420     
   523538.59999999998        1.4963155593019848     
   523671.86666666664        1.4959273260937038     
   523805.13333333336        1.4955391937088085     
   523938.40000000002        1.4951511621211153     
   524071.66666666669        1.4947632313044488     
   524204.93333333335        1.4943754012326371     
   524338.19999999995        1.4939876718795182     
   524471.46666666667        1.4936000432189351     
   524604.73333333340        1.4932125152247375     
   524738.00000000000        1.4928250878707841     
   524871.26666666660        1.4924377611309378     
   525004.53333333333        1.4920505349790696     
   525137.80000000005        1.4916634093890566     
   525271.06666666665        1.4912763843347840     
   525404.33333333337        1.4908894597901419     
   525537.59999999998        1.4905026357290287     
   525670.86666666670        1.4901159121253478     
   525804.13333333330        1.4897292889530127     
   525937.40000000002        1.4893427661859402     
   526070.66666666663        1.4889563437980560     
   526203.93333333335        1.4885700217632911     
   526337.19999999995        1.4881838000555854     
   526470.46666666667        1.4877976786488818     
   526603.73333333328        1.4874116575171332     
   526737.00000000000        1.4870257366342998     
   526870.26666666672        1.4866399159743460     
   527003.53333333333        1.4862541955112447     
   527136.80000000005        1.4858685752189740     
   527270.06666666665        1.4854830550715199     
   527403.33333333337        1.4850976350428760     
   527536.59999999998        1.4847123151070412     
   527669.86666666670        1.4843270952380208     
   527803.13333333330        1.4839419754098286     
   527936.40000000002        1.4835569555964843     
   528069.66666666663        1.4831720357720133     
   528202.93333333335        1.4827872159104500     
   528336.19999999995        1.4824024959858328     
   528469.46666666667        1.4820178759722091     
   528602.73333333328        1.4816333558436319     
   528736.00000000000        1.4812489355741609     
   528869.26666666672        1.4808646151378637     
   529002.53333333333        1.4804803945088143     
   529135.80000000005        1.4800962736610916     
   529269.06666666665        1.4797122525687834     
   529402.33333333337        1.4793283312059828     
   529535.59999999998        1.4789445095467906     
   529668.86666666670        1.4785607875653142     
   529802.13333333330        1.4781771652356672     
   529935.40000000002        1.4777936425319709     
   530068.66666666663        1.4774102194283514     
   530201.93333333335        1.4770268958989434     
   530335.19999999995        1.4766436719178881     
   530468.46666666667        1.4762605474593322     
   530601.73333333328        1.4758775224974303     
   530735.00000000000        1.4754945970063433     
   530868.26666666672        1.4751117709602393     
   531001.53333333333        1.4747290443332921     
   531134.80000000005        1.4743464170996825     
   531268.06666666665        1.4739638892335989     
   531401.33333333337        1.4735814607092350     
   531534.59999999998        1.4731991315007924     
   531667.86666666670        1.4728169015824790     
   531801.13333333330        1.4724347709285093     
   531934.40000000002        1.4720527395131049     
   532067.66666666663        1.4716708073104934     
   532200.93333333335        1.4712889742949087     
   532334.19999999995        1.4709072404405936     
   532467.46666666667        1.4705256057217946     
   532600.73333333328        1.4701440701127677     
   532734.00000000000        1.4697626335877738     
   532867.26666666672        1.4693812961210806     
   533000.53333333333        1.4690000576869637     
   533133.80000000005        1.4686189182597034     
   533267.06666666665        1.4682378778135892     
   533400.33333333337        1.4678569363229141     
   533533.59999999998        1.4674760937619813     
   533666.86666666670        1.4670953501050981     
   533800.13333333330        1.4667147053265799     
   533933.40000000002        1.4663341594007473     
   534066.66666666663        1.4659537123019286     
   534199.93333333335        1.4655733640044593     
   534333.19999999995        1.4651931144826811     
   534466.46666666667        1.4648129637109404     
   534599.73333333328        1.4644329116635939     
   534733.00000000000        1.4640529583150019     
   534866.26666666672        1.4636731036395332     
   534999.53333333333        1.4632933476115630     
   535132.80000000005        1.4629136902054714     
   535266.06666666665        1.4625341313956477     
   535399.33333333337        1.4621546711564852     
   535532.59999999998        1.4617753094623871     
   535665.86666666670        1.4613960462877607     
   535799.13333333330        1.4610168816070204     
   535932.40000000002        1.4606378153945876     
   536065.66666666663        1.4602588476248906     
   536198.93333333335        1.4598799782723635     
   536332.19999999995        1.4595012073114484     
   536465.46666666667        1.4591225347165919     
   536598.73333333328        1.4587439604622499     
   536732.00000000000        1.4583654845228831     
   536865.26666666672        1.4579871068729584     
   536998.53333333333        1.4576088274869521     
   537131.80000000005        1.4572306463393436     
   537265.06666666665        1.4568525634046214     
   537398.33333333337        1.4564745786572790     
   537531.59999999998        1.4560966920718181     
   537664.86666666670        1.4557189036227463     
   537798.13333333330        1.4553412132845778     
   537931.40000000002        1.4549636210318322     
   538064.66666666663        1.4545861268390388     
   538197.93333333335        1.4542087306807296     
   538331.19999999995        1.4538314325314474     
   538464.46666666667        1.4534542323657373     
   538597.73333333328        1.4530771301581551     
   538731.00000000000        1.4527001258832597     
   538864.26666666672        1.4523232195156193     
   538997.53333333333        1.4519464110298075     
   539130.80000000005        1.4515697004004038     
   539264.06666666665        1.4511930876019954     
   539397.33333333337        1.4508165726091753     
   539530.59999999998        1.4504401553965449     
   539663.86666666670        1.4500638359387104     
   539797.13333333330        1.4496876142102846     
   539930.40000000002        1.4493114901858877     
   540063.66666666663        1.4489354638401459     
   540196.93333333335        1.4485595351476925     
   540330.19999999995        1.4481837040831673     
   540463.46666666667        1.4478079706212159     
   540596.73333333328        1.4474323347364919     
   540730.00000000000        1.4470567964036540     
   540863.26666666672        1.4466813555973674     
   540996.53333333333        1.4463060122923075     
   541129.80000000005        1.4459307664631509     
   541263.06666666665        1.4455556180845841     
   541396.33333333337        1.4451805671312989     
   541529.59999999998        1.4448056135779950     
   541662.86666666670        1.4444307573993773     
   541796.13333333330        1.4440559985701580     
   541929.40000000002        1.4436813370650554     
   542062.66666666663        1.4433067728587949     
   542195.93333333335        1.4429323059261077     
   542329.19999999995        1.4425579362417325     
   542462.46666666667        1.4421836637804135     
   542595.73333333328        1.4418094885169030     
   542729.00000000000        1.4414354104259588     
   542862.26666666672        1.4410614294823443     
   542995.53333333333        1.4406875456608317     
   543128.80000000005        1.4403137589361983     
   543262.06666666665        1.4399400692832283     
   543395.33333333337        1.4395664766767116     
   543528.59999999998        1.4391929810914466     
   543661.86666666670        1.4388195825022358     
   543795.13333333330        1.4384462808838911     
   543928.40000000002        1.4380730762112277     
   544061.66666666663        1.4376999684590701     
   544194.93333333335        1.4373269576022476     
   544328.19999999995        1.4369540436155976     
   544461.46666666667        1.4365812264739619     
   544594.73333333328        1.4362085061521914     
   544728.00000000000        1.4358358826251409     
   544861.26666666672        1.4354633558676735     
   544994.53333333333        1.4350909258546587     
   545127.80000000005        1.4347185925609716     
   545261.06666666665        1.4343463559614942     
   545394.33333333337        1.4339742160311162     
   545527.59999999998        1.4336021727447319     
   545660.86666666670        1.4332302260772438     
   545794.13333333330        1.4328583760035598     
   545927.40000000002        1.4324866224985937     
   546060.66666666663        1.4321149655372685     
   546193.93333333335        1.4317434050945113     
   546327.19999999995        1.4313719411452559     
   546460.46666666667        1.4310005736644440     
   546593.73333333328        1.4306293026270223     
   546727.00000000000        1.4302581280079447     
   546860.26666666672        1.4298870497821723     
   546993.53333333333        1.4295160679246710     
   547126.80000000005        1.4291451824104149     
   547260.06666666665        1.4287743932143830     
   547393.33333333337        1.4284037003115624     
   547526.59999999998        1.4280331036769456     
   547659.86666666670        1.4276626032855320     
   547793.13333333330        1.4272921991123277     
   547926.40000000002        1.4269218911323447     
   548059.66666666663        1.4265516793206017     
   548192.93333333335        1.4261815636521240     
   548326.19999999995        1.4258115441019443     
   548459.46666666667        1.4254416206450997     
   548592.73333333328        1.4250717932566357     
   548726.00000000000        1.4247020619116031     
   548859.26666666672        1.4243324265850592     
   548992.53333333333        1.4239628872520689     
   549125.80000000005        1.4235934438877031     
   549259.06666666665        1.4232240964670384     
   549392.33333333337        1.4228548449651590     
   549525.59999999998        1.4224856893571542     
   549658.86666666670        1.4221166296181202     
   549792.13333333330        1.4217476657231620     
   549925.40000000002        1.4213787976473871     
   550058.66666666663        1.4210100253659124     
   550191.93333333335        1.4206413488538596     
   550325.19999999995        1.4202727680863583     
   550458.46666666667        1.4199042830385435     
   550591.73333333328        1.4195358936855573     
   550725.00000000000        1.4191676000025479     
   550858.26666666672        1.4187994019646688     
   550991.53333333333        1.4184312995470838     
   551124.80000000005        1.4180632927249575     
   551258.06666666665        1.4176953814734656     
   551391.33333333337        1.4173275657677884     
   551524.59999999998        1.4169598455831132     
   551657.86666666670        1.4165922208946322     
   551791.13333333330        1.4162246916775467     
   551924.40000000002        1.4158572579070621     
   552057.66666666663        1.4154899195583905     
   552190.93333333335        1.4151226766067517     
   552324.19999999995        1.4147555290273730     
   552457.46666666667        1.4143884767954833     
   552590.73333333328        1.4140215198863233     
   552724.00000000000        1.4136546582751366     
   552857.26666666672        1.4132878919371752     
   552990.53333333333        1.4129212208476971     
   553123.80000000005        1.4125546449819646     
   553257.06666666665        1.4121881643152510     
   553390.33333333337        1.4118217788228322     
   553523.59999999998        1.4114554884799915     
   553656.86666666670        1.4110892932620174     
   553790.13333333330        1.4107231931442086     
   553923.40000000002        1.4103571881018659     
   554056.66666666663        1.4099912781102999     
   554189.93333333335        1.4096254631448244     
   554323.19999999995        1.4092597431807632     
   554456.46666666667        1.4088941181934431     
   554589.73333333328        1.4085285881581995     
   554723.00000000000        1.4081631530503731     
   554856.26666666672        1.4077978128453121     
   554989.53333333333        1.4074325675183703     
   555122.80000000005        1.4070674170449069     
   555256.06666666665        1.4067023614002905     
   555389.33333333337        1.4063374005598930     
   555522.59999999998        1.4059725344990945     
   555655.86666666670        1.4056077631932808     
   555789.13333333330        1.4052430866178440     
   555922.40000000002        1.4048785047481824     
   556055.66666666663        1.4045140175597024     
   556188.93333333335        1.4041496250278136     
   556322.19999999995        1.4037853271279357     
   556455.46666666667        1.4034211238354923     
   556588.73333333328        1.4030570151259145     
   556722.00000000000        1.4026930009746377     
   556855.26666666672        1.4023290813571072     
   556988.53333333333        1.4019652562487717     
   557121.80000000005        1.4016015256250871     
   557255.06666666665        1.4012378894615172     
   557388.33333333337        1.4008743477335293     
   557521.59999999998        1.4005109004166005     
   557654.86666666670        1.4001475474862111     
   557788.13333333330        1.3997842889178500     
   557921.40000000002        1.3994211246870105     
   558054.66666666663        1.3990580547691931     
   558187.93333333335        1.3986950791399062     
   558321.19999999995        1.3983321977746632     
   558454.46666666667        1.3979694106489833     
   558587.73333333328        1.3976067177383922     
   558721.00000000000        1.3972441190184237     
   558854.26666666672        1.3968816144646157     
   558987.53333333333        1.3965192040525134     
   559120.80000000005        1.3961568877576693     
   559254.06666666665        1.3957946655556410     
   559387.33333333337        1.3954325374219916     
   559520.59999999998        1.3950705033322939     
   559653.86666666670        1.3947085632621226     
   559787.13333333330        1.3943467171870629     
   559920.40000000002        1.3939849650827032     
   560053.66666666663        1.3936233069246400     
   560186.93333333335        1.3932617426884755     
   560320.19999999995        1.3929002723498187     
   560453.46666666667        1.3925388958842839     
   560586.73333333328        1.3921776132674937     
   560720.00000000000        1.3918164244750746     
   560853.26666666672        1.3914553294826604     
   560986.53333333333        1.3910943282658923     
   561119.80000000005        1.3907334208004165     
   561253.06666666665        1.3903726070618869     
   561386.33333333337        1.3900118870259612     
   561519.59999999998        1.3896512606683062     
   561652.86666666670        1.3892907279645936     
   561786.13333333330        1.3889302888905017     
   561919.40000000002        1.3885699434217142     
   562052.66666666663        1.3882096915339233     
   562185.93333333335        1.3878495332028256     
   562319.19999999995        1.3874894684041243     
   562452.46666666667        1.3871294971135300     
   562585.73333333328        1.3867696193067578     
   562719.00000000000        1.3864098349595306     
   562852.26666666672        1.3860501440475776     
   562985.53333333333        1.3856905465466334     
   563118.80000000005        1.3853310424324399     
   563252.06666666665        1.3849716316807437     
   563385.33333333337        1.3846123142672997     
   563518.59999999998        1.3842530901678680     
   563651.86666666670        1.3838939593582147     
   563785.13333333330        1.3835349218141126     
   563918.40000000002        1.3831759775113415     
   564051.66666666663        1.3828171264256861     
   564184.93333333335        1.3824583685329384     
   564318.19999999995        1.3820997038088965     
   564451.46666666667        1.3817411322293651     
   564584.73333333328        1.3813826537701537     
   564718.00000000000        1.3810242684070793     
   564851.26666666672        1.3806659761159656     
   564984.53333333333        1.3803077768726417     
   565117.80000000005        1.3799496706529435     
   565251.06666666665        1.3795916574327134     
   565384.33333333337        1.3792337371877983     
   565517.59999999998        1.3788759098940542     
   565650.86666666670        1.3785181755273404     
   565784.13333333330        1.3781605340635250     
   565917.40000000002        1.3778029854784801     
   566050.66666666663        1.3774455297480868     
   566183.93333333335        1.3770881668482298     
   566317.19999999995        1.3767308967548018     
   566450.46666666667        1.3763737194437013     
   566583.73333333328        1.3760166348908325     
   566717.00000000000        1.3756596430721064     
   566850.26666666672        1.3753027439634395     
   566983.53333333333        1.3749459375407567     
   567116.80000000005        1.3745892237799859     
   567250.06666666665        1.3742326026570644     
   567383.33333333337        1.3738760741479339     
   567516.59999999998        1.3735196382285422     
   567649.86666666670        1.3731632948748447     
   567783.13333333330        1.3728070440628017     
   567916.40000000002        1.3724508857683806     
   568049.66666666663        1.3720948199675549     
   568182.93333333335        1.3717388466363036     
   568316.19999999995        1.3713829657506138     
   568449.46666666667        1.3710271772864755     
   568582.73333333328        1.3706714812198888     
   568716.00000000000        1.3703158775268578     
   568849.26666666672        1.3699603661833932     
   568982.53333333333        1.3696049471655116     
   569115.80000000005        1.3692496204492366     
   569249.06666666665        1.3688943860105978     
   569382.33333333337        1.3685392438256307     
   569515.59999999998        1.3681841938703774     
   569648.86666666670        1.3678292361208857     
   569782.13333333330        1.3674743705532102     
   569915.40000000002        1.3671195971434109     
   570048.66666666663        1.3667649158675554     
   570181.93333333335        1.3664103267017169     
   570315.19999999995        1.3660558296219734     
   570448.46666666667        1.3657014246044110     
   570581.73333333328        1.3653471116251217     
   570715.00000000000        1.3649928906602027     
   570848.26666666672        1.3646387616857578     
   570981.53333333333        1.3642847246778989     
   571114.80000000005        1.3639307796127402     
   571248.06666666665        1.3635769264664062     
   571381.33333333337        1.3632231652150251     
   571514.59999999998        1.3628694958347323     
   571647.86666666670        1.3625159183016684     
   571781.13333333330        1.3621624325919806     
   571914.40000000002        1.3618090386818236     
   572047.66666666663        1.3614557365473563     
   572180.93333333335        1.3611025261647456     
   572314.19999999995        1.3607494075101634     
   572447.46666666667        1.3603963805597881     
   572580.73333333328        1.3600434452898043     
   572714.00000000000        1.3596906016764028     
   572847.26666666672        1.3593378496957798     
   572980.53333333333        1.3589851893241389     
   573113.80000000005        1.3586326205376904     
   573247.06666666665        1.3582801433126492     
   573380.33333333337        1.3579277576252367     
   573513.59999999998        1.3575754634516812     
   573646.86666666670        1.3572232607682158     
   573780.13333333330        1.3568711495510823     
   573913.40000000002        1.3565191297765251     
   574046.66666666663        1.3561672014207984     
   574179.93333333335        1.3558153644601607     
   574313.19999999995        1.3554636188708760     
   574446.46666666667        1.3551119646292158     
   574579.73333333328        1.3547604017114576     
   574713.00000000000        1.3544089300938842     
   574846.26666666672        1.3540575497527849     
   574979.53333333333        1.3537062606644570     
   575112.80000000005        1.3533550628052007     
   575246.06666666665        1.3530039561513247     
   575379.33333333337        1.3526529406791430     
   575512.59999999998        1.3523020163649762     
   575645.86666666670        1.3519511831851496     
   575779.13333333330        1.3516004411159972     
   575912.40000000002        1.3512497901338569     
   576045.66666666663        1.3508992302150744     
   576178.93333333335        1.3505487613359997     
   576312.19999999995        1.3501983834729905     
   576445.46666666667        1.3498480966024100     
   576578.73333333328        1.3494979007006278     
   576712.00000000000        1.3491477957440197     
   576845.26666666672        1.3487977817089662     
   576978.53333333333        1.3484478585718571     
   577111.80000000005        1.3480980263090849     
   577245.06666666665        1.3477482848970503     
   577378.33333333337        1.3473986343121596     
   577511.59999999998        1.3470490745308248     
   577644.86666666670        1.3466996055294644     
   577778.13333333330        1.3463502272845032     
   577911.40000000002        1.3460009397723722     
   578044.66666666663        1.3456517429695078     
   578177.93333333335        1.3453026368523537     
   578311.19999999995        1.3449536213973583     
   578444.46666666667        1.3446046965809761     
   578577.73333333328        1.3442558623796705     
   578711.00000000000        1.3439071187699079     
   578844.26666666672        1.3435584657281610     
   578977.53333333333        1.3432099032309106     
   579110.80000000005        1.3428614312546416     
   579244.06666666665        1.3425130497758475     
   579377.33333333337        1.3421647587710244     
   579510.59999999998        1.3418165582166774     
   579643.86666666670        1.3414684480893166     
   579777.13333333330        1.3411204283654579     
   579910.40000000002        1.3407724990216239     
   580043.66666666663        1.3404246600343435     
   580176.93333333335        1.3400769113801503     
   580310.19999999995        1.3397292530355864     
   580443.46666666667        1.3393816849771971     
   580576.73333333328        1.3390342071815364     
   580710.00000000000        1.3386868196251627     
   580843.26666666672        1.3383395222846404     
   580976.53333333333        1.3379923151365425     
   581109.80000000005        1.3376451981574440     
   581243.06666666665        1.3372981713239300     
   581376.33333333337        1.3369512346125889     
   581509.59999999998        1.3366043880000165     
   581642.86666666670        1.3362576314628138     
   581776.13333333330        1.3359109649775891     
   581909.40000000002        1.3355643885209558     
   582042.66666666663        1.3352179020695336     
   582175.93333333335        1.3348715055999483     
   582309.19999999995        1.3345251990888320     
   582442.46666666667        1.3341789825128225     
   582575.73333333328        1.3338328558485641     
   582709.00000000000        1.3334868190727063     
   582842.26666666672        1.3331408721619054     
   582975.53333333333        1.3327950150928245     
   583108.80000000005        1.3324492478421308     
   583242.06666666665        1.3321035703864992     
   583375.33333333337        1.3317579827026100     
   583508.59999999998        1.3314124847671500     
   583641.86666666670        1.3310670765568111     
   583775.13333333330        1.3307217580482922     
   583908.40000000002        1.3303765292182972     
   584041.66666666663        1.3300313900435379     
   584174.93333333335        1.3296863405007309     
   584308.19999999995        1.3293413805665981     
   584441.46666666667        1.3289965102178685     
   584574.73333333328        1.3286517294312781     
   584708.00000000000        1.3283070381835658     
   584841.26666666672        1.3279624364514806     
   584974.53333333333        1.3276179242117745     
   585107.80000000005        1.3272735014412060     
   585241.06666666665        1.3269291681165416     
   585374.33333333337        1.3265849242145504     
   585507.59999999998        1.3262407697120115     
   585640.86666666670        1.3258967045857062     
   585774.13333333330        1.3255527288124251     
   585907.40000000002        1.3252088423689627     
   586040.66666666663        1.3248650452321207     
   586173.93333333335        1.3245213373787064     
   586307.19999999995        1.3241777187855319     
   586440.46666666667        1.3238341894294179     
   586573.73333333328        1.3234907492871888     
   586707.00000000000        1.3231473983356767     
   586840.26666666672        1.3228041365517176     
   586973.53333333333        1.3224609639121567     
   587106.80000000005        1.3221178803938425     
   587240.06666666665        1.3217748859736307     
   587373.33333333337        1.3214319806283819     
   587506.59999999998        1.3210891643349634     
   587639.86666666670        1.3207464370702495     
   587773.13333333330        1.3204037988111199     
   587906.40000000002        1.3200612495344588     
   588039.66666666663        1.3197187892171585     
   588172.93333333335        1.3193764178361160     
   588306.19999999995        1.3190341353682358     
   588439.46666666667        1.3186919417904253     
   588572.73333333328        1.3183498370796018     
   588706.00000000000        1.3180078212126858     
   588839.26666666672        1.3176658941666044     
   588972.53333333333        1.3173240559182930     
   589105.80000000005        1.3169823064446882     
   589239.06666666665        1.3166406457227371     
   589372.33333333337        1.3162990737293909     
   589505.59999999998        1.3159575904416065     
   589638.86666666670        1.3156161958363477     
   589772.13333333330        1.3152748898905839     
   589905.40000000002        1.3149336725812897     
   590038.66666666663        1.3145925438854473     
   590171.93333333335        1.3142515037800431     
   590305.19999999995        1.3139105522420709     
   590438.46666666667        1.3135696892485296     
   590571.73333333328        1.3132289147764242     
   590705.00000000000        1.3128882288027666     
   590838.26666666672        1.3125476313045734     
   590971.53333333333        1.3122071222588678     
   591104.80000000005        1.3118667016426790     
   591238.06666666665        1.3115263694330421     
   591371.33333333337        1.3111861256069979     
   591504.59999999998        1.3108459701415931     
   591637.86666666670        1.3105059030138810     
   591771.13333333330        1.3101659242009203     
   591904.40000000002        1.3098260336797758     
   592037.66666666663        1.3094862314275184     
   592170.93333333335        1.3091465174212249     
   592304.19999999995        1.3088068916379785     
   592437.46666666667        1.3084673540548670     
   592570.73333333328        1.3081279046489849     
   592704.00000000000        1.3077885433974330     
   592837.26666666672        1.3074492702773184     
   592970.53333333333        1.3071100852657536     
   593103.80000000005        1.3067709883398559     
   593237.06666666665        1.3064319794767503     
   593370.33333333337        1.3060930586535668     
   593503.59999999998        1.3057542258474422     
   593636.86666666670        1.3054154810355179     
   593770.13333333330        1.3050768241949418     
   593903.40000000002        1.3047382553028692     
   594036.66666666663        1.3043997743364590     
   594169.93333333335        1.3040613812728772     
   594303.19999999995        1.3037230760892971     
   594436.46666666667        1.3033848587628933     
   594569.73333333328        1.3030467292708514     
   594703.00000000000        1.3027086875903615     
   594836.26666666672        1.3023707336986186     
   594969.53333333333        1.3020328675728237     
   595102.80000000005        1.3016950891901848     
   595236.06666666665        1.3013573985279154     
   595369.33333333337        1.3010197955632328     
   595502.59999999998        1.3006822802733640     
   595635.86666666670        1.3003448526355399     
   595769.13333333330        1.3000075126269965     
   595902.40000000002        1.2996702602249772     
   596035.66666666663        1.2993330954067319     
   596168.93333333335        1.2989960181495128     
   596302.19999999995        1.2986590284305826     
   596435.46666666667        1.2983221262272064     
   596568.73333333328        1.2979853115166573     
   596702.00000000000        1.2976485842762129     
   596835.26666666672        1.2973119444831587     
   596968.53333333333        1.2969753921147846     
   597101.80000000005        1.2966389271483849     
   597235.06666666665        1.2963025495612632     
   597368.33333333337        1.2959662593307262     
   597501.59999999998        1.2956300564340881     
   597634.86666666670        1.2952939408486686     
   597768.13333333330        1.2949579125517936     
   597901.40000000002        1.2946219715207925     
   598034.66666666663        1.2942861177330049     
   598167.93333333335        1.2939503511657724     
   598301.19999999995        1.2936146717964447     
   598434.46666666667        1.2932790796023759     
   598567.73333333328        1.2929435745609279     
   598701.00000000000        1.2926081566494660     
   598834.26666666672        1.2922728258453640     
   598967.53333333333        1.2919375821259997     
   599100.80000000005        1.2916024254687570     
   599234.06666666665        1.2912673558510268     
   599367.33333333337        1.2909323732502047     
   599500.59999999998        1.2905974776436921     
   599633.86666666670        1.2902626690088976     
   599767.13333333330        1.2899279473232348     
   599900.40000000002        1.2895933125641224     
   600033.66666666663        1.2892587647089870     
   600166.93333333335        1.2889243037352589     
   600300.19999999995        1.2885899296203749     
   600433.46666666667        1.2882556423417779     
   600566.73333333328        1.2879214418769183     
   600700.00000000000        1.2875873282032484     
   600833.26666666672        1.2872533012982306     
   600966.53333333333        1.2869193611393310     
   601099.80000000005        1.2865855077040207     
   601233.06666666665        1.2862517409697782     
   601366.33333333337        1.2859180609140879     
   601499.59999999998        1.2855844675144399     
   601632.86666666670        1.2852509607483280     
   601766.13333333330        1.2849175405932558     
   601899.40000000002        1.2845842070267286     
   602032.66666666663        1.2842509600262615     
   602165.93333333335        1.2839177995693714     
   602299.19999999995        1.2835847256335853     
   602432.46666666667        1.2832517381964321     
   602565.73333333328        1.2829188372354490     
   602699.00000000000        1.2825860227281787     
   602832.26666666672        1.2822532946521685     
   602965.53333333333        1.2819206529849727     
   603098.80000000005        1.2815880977041509     
   603232.06666666665        1.2812556287872701     
   603365.33333333337        1.2809232462118993     
   603498.59999999998        1.2805909499556183     
   603631.86666666670        1.2802587399960079     
   603765.13333333330        1.2799266163106593     
   603898.40000000002        1.2795945788771650     
   604031.66666666663        1.2792626276731276     
   604164.93333333335        1.2789307626761519     
   604298.19999999995        1.2785989838638516     
   604431.46666666667        1.2782672912138426     
   604564.73333333328        1.2779356847037511     
   604698.00000000000        1.2776041643112053     
   604831.26666666672        1.2772727300138407     
   604964.53333333333        1.2769413817892987     
   605097.80000000005        1.2766101196152277     
   605231.06666666665        1.2762789434692781     
   605364.33333333337        1.2759478533291104     
   605497.59999999998        1.2756168491723880     
   605630.86666666670        1.2752859309767821     
   605764.13333333330        1.2749550987199687     
   605897.40000000002        1.2746243523796283     
   606030.66666666663        1.2742936919334507     
   606163.93333333335        1.2739631173591275     
   606297.19999999995        1.2736326286343584     
   606430.46666666667        1.2733022257368491     
   606563.73333333328        1.2729719086443105     
   606697.00000000000        1.2726416773344578     
   606830.26666666672        1.2723115317850153     
   606963.53333333333        1.2719814719737099     
   607096.80000000005        1.2716514978782762     
   607230.06666666665        1.2713216094764537     
   607363.33333333337        1.2709918067459876     
   607496.59999999998        1.2706620896646297     
   607629.86666666670        1.2703324582101374     
   607763.13333333330        1.2700029123602725     
   607896.40000000002        1.2696734520928048     
   608029.66666666663        1.2693440773855085     
   608162.93333333335        1.2690147882161629     
   608296.19999999995        1.2686855845625544     
   608429.46666666667        1.2683564664024753     
   608562.73333333328        1.2680274337137230     
   608696.00000000000        1.2676984864740994     
   608829.26666666672        1.2673696246614157     
   608962.53333333333        1.2670408482534856     
   609095.80000000005        1.2667121572281295     
   609229.06666666665        1.2663835515631738     
   609362.33333333337        1.2660550312364507     
   609495.59999999998        1.2657265962257980     
   609628.86666666670        1.2653982465090590     
   609762.13333333330        1.2650699820640834     
   609895.40000000002        1.2647418028687263     
   610028.66666666663        1.2644137089008491     
   610161.93333333335        1.2640857001383170     
   610295.19999999995        1.2637577765590031     
   610428.46666666667        1.2634299381407859     
   610561.73333333328        1.2631021848615487     
   610695.00000000000        1.2627745166991811     
   610828.26666666672        1.2624469336315784     
   610961.53333333333        1.2621194356366419     
   611094.80000000005        1.2617920226922779     
   611228.06666666665        1.2614646947763999     
   611361.33333333337        1.2611374518669254     
   611494.59999999998        1.2608102939417787     
   611627.86666666670        1.2604832209788899     
   611761.13333333330        1.2601562329561935     
   611894.40000000002        1.2598293298516310     
   612027.66666666663        1.2595025116431502     
   612160.93333333335        1.2591757783087023     
   612294.19999999995        1.2588491298262467     
   612427.46666666667        1.2585225661737471     
   612560.73333333328        1.2581960873291742     
   612694.00000000000        1.2578696932705020     
   612827.26666666672        1.2575433839757133     
   612960.53333333333        1.2572171594227946     
   613093.80000000005        1.2568910195897378     
   613227.06666666665        1.2565649644545429     
   613360.33333333337        1.2562389939952123     
   613493.59999999998        1.2559131081897568     
   613626.86666666670        1.2555873070161920     
   613760.13333333330        1.2552615904525393     
   613893.40000000002        1.2549359584768243     
   614026.66666666663        1.2546104110670815     
   614159.93333333335        1.2542849482013485     
   614293.19999999995        1.2539595698576687     
   614426.46666666667        1.2536342760140935     
   614559.73333333328        1.2533090666486773     
   614693.00000000000        1.2529839417394810     
   614826.26666666672        1.2526589012645719     
   614959.53333333333        1.2523339452020235     
   615092.80000000005        1.2520090735299125     
   615226.06666666665        1.2516842862263240     
   615359.33333333337        1.2513595832693474     
   615492.59999999998        1.2510349646370780     
   615625.86666666670        1.2507104303076160     
   615759.13333333330        1.2503859802590693     
   615892.40000000002        1.2500616144695502     
   616025.66666666663        1.2497373329171764     
   616158.93333333335        1.2494131355800711     
   616292.19999999995        1.2490890224363655     
   616425.46666666667        1.2487649934641929     
   616558.73333333328        1.2484410486416957     
   616692.00000000000        1.2481171879470185     
   616825.26666666672        1.2477934113583158     
   616958.53333333333        1.2474697188537438     
   617091.80000000005        1.2471461104114658     
   617225.06666666665        1.2468225860096522     
   617358.33333333337        1.2464991456264778     
   617491.59999999998        1.2461757892401217     
   617624.86666666670        1.2458525168287717     
   617758.13333333330        1.2455293283706190     
   617891.40000000002        1.2452062238438608     
   618024.66666666663        1.2448832032267008     
   618157.93333333335        1.2445602664973472     
   618291.19999999995        1.2442374136340153     
   618424.46666666667        1.2439146446149254     
   618557.73333333328        1.2435919594183025     
   618691.00000000000        1.2432693580223779     
   618824.26666666672        1.2429468404053898     
   618957.53333333333        1.2426244065455803     
   619090.80000000005        1.2423020564211977     
   619224.06666666665        1.2419797900104965     
   619357.33333333337        1.2416576072917358     
   619490.59999999998        1.2413355082431825     
   619623.86666666670        1.2410134928431054     
   619757.13333333330        1.2406915610697831     
   619890.40000000002        1.2403697129014966     
   620023.66666666663        1.2400479483165352     
   620156.93333333335        1.2397262672931904     
   620290.19999999995        1.2394046698097629     
   620423.46666666667        1.2390831558445572     
   620556.73333333328        1.2387617253758842     
   620690.00000000000        1.2384403783820594     
   620823.26666666672        1.2381191148414055     
   620956.53333333333        1.2377979347322485     
   621089.80000000005        1.2374768380329220     
   621223.06666666665        1.2371558247217656     
   621356.33333333337        1.2368348947771217     
   621489.59999999998        1.2365140481773418     
   621622.86666666670        1.2361932849007804     
   621756.13333333330        1.2358726049257998     
   621889.40000000002        1.2355520082307652     
   622022.66666666663        1.2352314947940501     
   622155.93333333335        1.2349110645940313     
   622289.19999999995        1.2345907176090944     
   622422.46666666667        1.2342704538176266     
   622555.73333333328        1.2339502731980239     
   622689.00000000000        1.2336301757286865     
   622822.26666666672        1.2333101613880195     
   622955.53333333333        1.2329902301544369     
   623088.80000000005        1.2326703820063529     
   623222.06666666665        1.2323506169221927     
   623355.33333333337        1.2320309348803835     
   623488.59999999998        1.2317113358593603     
   623621.86666666670        1.2313918198375622     
   623755.13333333330        1.2310723867934348     
   623888.40000000002        1.2307530367054278     
   624021.66666666663        1.2304337695519991     
   624154.93333333335        1.2301145853116100     
   624288.19999999995        1.2297954839627288     
   624421.46666666667        1.2294764654838279     
   624554.73333333328        1.2291575298533872     
   624688.00000000000        1.2288386770498902     
   624821.26666666672        1.2285199070518269     
   624954.53333333333        1.2282012198376937     
   625087.80000000005        1.2278826153859903     
   625221.06666666665        1.2275640936752255     
   625354.33333333337        1.2272456546839101     
   625487.59999999998        1.2269272983905630     
   625620.86666666670        1.2266090247737065     
   625754.13333333330        1.2262908338118705     
   625887.40000000002        1.2259727254835897     
   626020.66666666663        1.2256546997674043     
   626153.93333333335        1.2253367566418596     
   626287.19999999995        1.2250188960855075     
   626420.46666666667        1.2247011180769050     
   626553.73333333328        1.2243834225946151     
   626687.00000000000        1.2240658096172037     
   626820.26666666672        1.2237482791232466     
   626953.53333333333        1.2234308310913222     
   627086.80000000005        1.2231134655000158     
   627220.06666666665        1.2227961823279174     
   627353.33333333337        1.2224789815536226     
   627486.59999999998        1.2221618631557329     
   627619.86666666670        1.2218448271128557     
   627753.13333333330        1.2215278734036041     
   627886.40000000002        1.2212110020065949     
   628019.66666666663        1.2208942129004523     
   628152.93333333335        1.2205775060638051     
   628286.19999999995        1.2202608814752900     
   628419.46666666667        1.2199443391135452     
   628552.73333333328        1.2196278789572175     
   628686.00000000000        1.2193115009849578     
   628819.26666666672        1.2189952051754231     
   628952.53333333333        1.2186789915072767     
   629085.80000000005        1.2183628599591858     
   629219.06666666665        1.2180468105098243     
   629352.33333333337        1.2177308431378719     
   629485.59999999998        1.2174149578220128     
   629618.86666666670        1.2170991545409364     
   629752.13333333330        1.2167834332733398     
   629885.40000000002        1.2164677939979229     
   630018.66666666663        1.2161522366933930     
   630151.93333333335        1.2158367613384633     
   630285.19999999995        1.2155213679118506     
   630418.46666666667        1.2152060563922791     
   630551.73333333328        1.2148908267584770     
   630685.00000000000        1.2145756789891795     
   630818.26666666672        1.2142606130631250     
   630951.53333333333        1.2139456289590604     
   631084.80000000005        1.2136307266557365     
   631218.06666666665        1.2133159061319094     
   631351.33333333337        1.2130011673663419     
   631484.59999999998        1.2126865103378004     
   631617.86666666670        1.2123719350250586     
   631751.13333333330        1.2120574414068952     
   631884.40000000002        1.2117430294620943     
   632017.66666666663        1.2114286991694450     
   632150.93333333335        1.2111144505077425     
   632284.19999999995        1.2108002834557878     
   632417.46666666667        1.2104861979923864     
   632550.73333333328        1.2101721940963512     
   632684.00000000000        1.2098582717464976     
   632817.26666666672        1.2095444309216496     
   632950.53333333333        1.2092306716006349     
   633083.80000000005        1.2089169937622868     
   633217.06666666665        1.2086033973854444     
   633350.33333333337        1.2082898824489525     
   633483.59999999998        1.2079764489316620     
   633616.86666666670        1.2076630968124267     
   633750.13333333330        1.2073498260701097     
   633883.40000000002        1.2070366366835754     
   634016.66666666663        1.2067235286316982     
   634149.93333333335        1.2064105018933535     
   634283.19999999995        1.2060975564474259     
   634416.46666666667        1.2057846922728033     
   634549.73333333328        1.2054719093483801     
   634683.00000000000        1.2051592076530551     
   634816.26666666672        1.2048465871657337     
   634949.53333333333        1.2045340478653259     
   635082.80000000005        1.2042215897307487     
   635216.06666666665        1.2039092127409226     
   635349.33333333337        1.2035969168747742     
   635482.59999999998        1.2032847021112365     
   635615.86666666670        1.2029725684292476     
   635749.13333333330        1.2026605158077501     
   635882.40000000002        1.2023485442256920     
   636015.66666666663        1.2020366536620304     
   636148.93333333335        1.2017248440957211     
   636282.19999999995        1.2014131155057326     
   636415.46666666667        1.2011014678710334     
   636548.73333333328        1.2007899011706005     
   636682.00000000000        1.2004784153834152     
   636815.26666666672        1.2001670104884643     
   636948.53333333333        1.1998556864647405     
   637081.80000000005        1.1995444432912421     
   637215.06666666665        1.1992332809469721     
   637348.33333333337        1.1989221994109387     
   637481.59999999998        1.1986111986621575     
   637614.86666666670        1.1983002786796466     
   637748.13333333330        1.1979894394424324     
   637881.40000000002        1.1976786809295450     
   638014.66666666663        1.1973680031200198     
   638147.93333333335        1.1970574059928998     
   638281.19999999995        1.1967468895272317     
   638414.46666666667        1.1964364537020666     
   638547.73333333328        1.1961260984964639     
   638681.00000000000        1.1958158238894849     
   638814.26666666672        1.1955056298601998     
   638947.53333333333        1.1951955163876822     
   639080.80000000005        1.1948854834510128     
   639214.06666666665        1.1945755310292749     
   639347.33333333337        1.1942656591015597     
   639480.59999999998        1.1939558676469637     
   639613.86666666670        1.1936461566445866     
   639747.13333333330        1.1933365260735369     
   639880.40000000002        1.1930269759129257     
   640013.66666666663        1.1927175061418704     
   640146.93333333335        1.1924081167394942     
   640280.19999999995        1.1920988076849270     
   640413.46666666667        1.1917895789573003     
   640546.73333333328        1.1914804305357543     
   640680.00000000000        1.1911713623994338     
   640813.26666666672        1.1908623745274887     
   640946.53333333333        1.1905534668990754     
   641079.80000000005        1.1902446394933528     
   641213.06666666665        1.1899358922894898     
   641346.33333333337        1.1896272252666558     
   641479.59999999998        1.1893186384040304     
   641612.86666666670        1.1890101316807935     
   641746.13333333330        1.1887017050761346     
   641879.40000000002        1.1883933585692468     
   642012.66666666663        1.1880850921393289     
   642145.93333333335        1.1877769057655849     
   642279.19999999995        1.1874687994272242     
   642412.46666666667        1.1871607731034621     
   642545.73333333328        1.1868528267735190     
   642679.00000000000        1.1865449604166207     
   642812.26666666672        1.1862371740119975     
   642945.53333333333        1.1859294675388878     
   643078.80000000005        1.1856218409765316     
   643212.06666666665        1.1853142943041781     
   643345.33333333337        1.1850068275010779     
   643478.59999999998        1.1846994405464906     
   643611.86666666670        1.1843921334196799     
   643745.13333333330        1.1840849060999135     
   643878.40000000002        1.1837777585664657     
   644011.66666666663        1.1834706907986181     
   644144.93333333335        1.1831637027756527     
   644278.19999999995        1.1828567944768626     
   644411.46666666667        1.1825499658815424     
   644544.73333333328        1.1822432169689940     
   644678.00000000000        1.1819365477185229     
   644811.26666666672        1.1816299581094407     
   644944.53333333333        1.1813234481210666     
   645077.80000000005        1.1810170177327215     
   645211.06666666665        1.1807106669237344     
   645344.33333333337        1.1804043956734382     
   645477.59999999998        1.1800982039611725     
   645610.86666666670        1.1797920917662799     
   645744.13333333330        1.1794860590681109     
   645877.40000000002        1.1791801058460205     
   646010.66666666663        1.1788742320793688     
   646143.93333333335        1.1785684377475210     
   646277.19999999995        1.1782627228298479     
   646410.46666666667        1.1779570873057268     
   646543.73333333328        1.1776515311545386     
   646677.00000000000        1.1773460543556704     
   646810.26666666672        1.1770406568885143     
   646943.53333333333        1.1767353387324682     
   647076.80000000005        1.1764300998669361     
   647210.06666666665        1.1761249402713250     
   647343.33333333337        1.1758198599250493     
   647476.59999999998        1.1755148588075279     
   647609.86666666670        1.1752099368981865     
   647743.13333333330        1.1749050941764523     
   647876.40000000002        1.1746003306217629     
   648009.66666666663        1.1742956462135574     
   648142.93333333335        1.1739910409312819     
   648276.19999999995        1.1736865147543882     
   648409.46666666667        1.1733820676623319     
   648542.73333333328        1.1730776996345755     
   648676.00000000000        1.1727734106505854     
   648809.26666666672        1.1724692006898347     
   648942.53333333333        1.1721650697318009     
   649075.80000000005        1.1718610177559676     
   649209.06666666665        1.1715570447418235     
   649342.33333333337        1.1712531506688619     
   649475.59999999998        1.1709493355165812     
   649608.86666666670        1.1706455992644869     
   649742.13333333330        1.1703419418920884     
   649875.40000000002        1.1700383633789009     
   650008.66666666663        1.1697348637044447     
   650141.93333333335        1.1694314428482466     
   650275.19999999995        1.1691281007898360     
   650408.46666666667        1.1688248375087495     
   650541.73333333328        1.1685216529845299     
   650675.00000000000        1.1682185471967230     
   650808.26666666672        1.1679155201248825     
   650941.53333333333        1.1676125717485648     
   651074.80000000005        1.1673097020473331     
   651208.06666666665        1.1670069110007564     
   651341.33333333337        1.1667041985884066     
   651474.59999999998        1.1664015647898645     
   651607.86666666670        1.1660990095847128     
   651741.13333333330        1.1657965329525415     
   651874.40000000002        1.1654941348729453     
   652007.66666666663        1.1651918153255241     
   652140.93333333335        1.1648895742898837     
   652274.19999999995        1.1645874117456347     
   652407.46666666667        1.1642853276723926     
   652540.73333333328        1.1639833220497788     
   652674.00000000000        1.1636813948574194     
   652807.26666666672        1.1633795460749476     
   652940.53333333333        1.1630777756819990     
   653073.80000000005        1.1627760836582166     
   653207.06666666665        1.1624744699832488     
   653340.33333333337        1.1621729346367471     
   653473.59999999998        1.1618714775983709     
   653606.86666666670        1.1615700988477833     
   653740.13333333330        1.1612687983646530     
   653873.40000000002        1.1609675761286549     
   654006.66666666663        1.1606664321194671     
   654139.93333333335        1.1603653663167752     
   654273.19999999995        1.1600643787002687     
   654406.46666666667        1.1597634692496428     
   654539.73333333328        1.1594626379445989     
   654673.00000000000        1.1591618847648408     
   654806.26666666672        1.1588612096900812     
   654939.53333333333        1.1585606127000363     
   655072.80000000005        1.1582600937744263     
   655206.06666666665        1.1579596528929799     
   655339.33333333337        1.1576592900354272     
   655472.59999999998        1.1573590051815079     
   655605.86666666670        1.1570587983109624     
   655739.13333333330        1.1567586694035394     
   655872.40000000002        1.1564586184389927     
   656005.66666666663        1.1561586453970800     
   656138.93333333335        1.1558587502575643     
   656272.19999999995        1.1555589330002161     
   656405.46666666667        1.1552591936048080     
   656538.73333333328        1.1549595320511208     
   656672.00000000000        1.1546599483189379     
   656805.26666666672        1.1543604423880502     
   656938.53333333333        1.1540610142382528     
   657071.80000000005        1.1537616638493449     
   657205.06666666665        1.1534623912011339     
   657338.33333333337        1.1531631962734292     
   657471.59999999998        1.1528640790460472     
   657604.86666666670        1.1525650394988103     
   657738.13333333330        1.1522660776115443     
   657871.40000000002        1.1519671933640814     
   658004.66666666663        1.1516683867362583     
   658137.93333333335        1.1513696577079173     
   658271.19999999995        1.1510710062589067     
   658404.46666666667        1.1507724323690789     
   658537.73333333328        1.1504739360182912     
   658671.00000000000        1.1501755171864076     
   658804.26666666672        1.1498771758532973     
   658937.53333333333        1.1495789119988324     
   659070.80000000005        1.1492807256028934     
   659204.06666666665        1.1489826166453632     
   659337.33333333337        1.1486845851061320     
   659470.59999999998        1.1483866309650941     
   659603.86666666670        1.1480887542021496     
   659737.13333333330        1.1477909547972034     
   659870.40000000002        1.1474932327301655     
   660003.66666666663        1.1471955879809523     
   660136.93333333335        1.1468980205294834     
   660270.19999999995        1.1466005303556852     
   660403.46666666667        1.1463031174394887     
   660536.73333333328        1.1460057817608307     
   660670.00000000000        1.1457085232996529     
   660803.26666666672        1.1454113420359007     
   660936.53333333333        1.1451142379495280     
   661069.80000000005        1.1448172110204906     
   661203.06666666665        1.1445202612287519     
   661336.33333333337        1.1442233885542781     
   661469.59999999998        1.1439265929770435     
   661602.86666666670        1.1436298744770252     
   661736.13333333330        1.1433332330342063     
   661869.40000000002        1.1430366686285760     
   662002.66666666663        1.1427401812401277     
   662135.93333333335        1.1424437708488593     
   662269.19999999995        1.1421474374347758     
   662402.46666666667        1.1418511809778860     
   662535.73333333328        1.1415550014582034     
   662669.00000000000        1.1412588988557495     
   662802.26666666672        1.1409628731505477     
   662935.53333333333        1.1406669243226280     
   663068.80000000005        1.1403710523520258     
   663202.06666666665        1.1400752572187816     
   663335.33333333337        1.1397795389029401     
   663468.59999999998        1.1394838973845529     
   663601.86666666670        1.1391883326436754     
   663735.13333333330        1.1388928446603692     
   663868.40000000002        1.1385974334146993     
   664001.66666666663        1.1383020988867385     
   664134.93333333335        1.1380068410565618     
   664268.19999999995        1.1377116599042529     
   664401.46666666667        1.1374165554098963     
   664534.73333333328        1.1371215275535864     
   664668.00000000000        1.1368265763154191     
   664801.26666666672        1.1365317016754974     
   664934.53333333333        1.1362369036139290     
   665067.80000000005        1.1359421821108251     
   665201.06666666665        1.1356475371463064     
   665334.33333333337        1.1353529687004933     
   665467.59999999998        1.1350584767535150     
   665600.86666666670        1.1347640612855059     
   665734.13333333330        1.1344697222766036     
   665867.40000000002        1.1341754597069513     
   666000.66666666663        1.1338812735566999     
   666133.93333333335        1.1335871638060011     
   666267.19999999995        1.1332931304350156     
   666400.46666666667        1.1329991734239062     
   666533.73333333328        1.1327052927528445     
   666667.00000000000        1.1324114884020029     
   666800.26666666672        1.1321177603515635     
   666933.53333333333        1.1318241085817091     
   667066.80000000005        1.1315305330726315     
   667200.06666666665        1.1312370338045252     
   667333.33333333337        1.1309436107575899     
   667466.59999999998        1.1306502639120324     
   667599.86666666670        1.1303569932480622     
   667733.13333333330        1.1300637987458968     
   667866.40000000002        1.1297706803857548     
   667999.66666666663        1.1294776381478637     
   668132.93333333335        1.1291846720124550     
   668266.19999999995        1.1288917819597639     
   668399.46666666667        1.1285989679700323     
   668532.73333333328        1.1283062300235076     
   668666.00000000000        1.1280135681004400     
   668799.26666666672        1.1277209821810874     
   668932.53333333333        1.1274284722457124     
   669065.80000000005        1.1271360382745810     
   669199.06666666665        1.1268436802479658     
   669332.33333333337        1.1265513981461432     
   669465.59999999998        1.1262591919493978     
   669598.86666666670        1.1259670616380157     
   669732.13333333330        1.1256750071922901     
   669865.40000000002        1.1253830285925184     
   669998.66666666663        1.1250911258190042     
   670131.93333333335        1.1247992988520548     
   670265.19999999995        1.1245075476719839     
   670398.46666666667        1.1242158722591096     
   670531.73333333328        1.1239242725937557     
   670665.00000000000        1.1236327486562503     
   670798.26666666672        1.1233413004269268     
   670931.53333333333        1.1230499278861255     
   671064.80000000005        1.1227586310141882     
   671198.06666666665        1.1224674097914651     
   671331.33333333337        1.1221762641983086     
   671464.59999999998        1.1218851942150803     
   671597.86666666670        1.1215941998221424     
   671731.13333333330        1.1213032809998662     
   671864.40000000002        1.1210124377286246     
   671997.66666666663        1.1207216699887979     
   672130.93333333335        1.1204309777607699     
   672264.19999999995        1.1201403610249312     
   672397.46666666667        1.1198498197616755     
   672530.73333333328        1.1195593539514046     
   672664.00000000000        1.1192689635745221     
   672797.26666666672        1.1189786486114379     
   672930.53333333333        1.1186884090425688     
   673063.80000000005        1.1183982448483336     
   673197.06666666665        1.1181081560091579     
   673330.33333333337        1.1178181425054721     
   673463.59999999998        1.1175282043177124     
   673596.86666666670        1.1172383414263189     
   673730.13333333330        1.1169485538117372     
   673863.40000000002        1.1166588414544174     
   673996.66666666663        1.1163692043348172     
   674129.93333333335        1.1160796424333959     
   674263.19999999995        1.1157901557306200     
   674396.46666666667        1.1155007442069613     
   674529.73333333328        1.1152114078428950     
   674663.00000000000        1.1149221466189017     
   674796.26666666672        1.1146329605154695     
   674929.53333333333        1.1143438495130884     
   675062.80000000005        1.1140548135922550     
   675196.06666666665        1.1137658527334711     
   675329.33333333337        1.1134769669172428     
   675462.59999999998        1.1131881561240826     
   675595.86666666670        1.1128994203345055     
   675729.13333333330        1.1126107595290349     
   675862.40000000002        1.1123221736881967     
   675995.66666666663        1.1120336627925229     
   676128.93333333335        1.1117452268225512     
   676262.19999999995        1.1114568657588217     
   676395.46666666667        1.1111685795818831     
   676528.73333333328        1.1108803682722874     
   676662.00000000000        1.1105922318105901     
   676795.26666666672        1.1103041701773544     
   676928.53333333333        1.1100161833531481     
   677061.80000000005        1.1097282713185428     
   677195.06666666665        1.1094404340541153     
   677328.33333333337        1.1091526715404489     
   677461.59999999998        1.1088649837581306     
   677594.86666666670        1.1085773706877524     
   677728.13333333330        1.1082898323099124     
   677861.40000000002        1.1080023686052125     
   677994.66666666663        1.1077149795542613     
   678127.93333333335        1.1074276651376698     
   678261.19999999995        1.1071404253360564     
   678394.46666666667        1.1068532601300443     
   678527.73333333328        1.1065661695002604     
   678661.00000000000        1.1062791534273375     
   678794.26666666672        1.1059922118919137     
   678927.53333333333        1.1057053448746317     
   679060.80000000005        1.1054185523561386     
   679194.06666666665        1.1051318343170882     
   679327.33333333337        1.1048451907381371     
   679460.59999999998        1.1045586215999503     
   679593.86666666670        1.1042721268831934     
   679727.13333333330        1.1039857065685406     
   679860.40000000002        1.1036993606366687     
   679993.66666666663        1.1034130890682621     
   680126.93333333335        1.1031268918440083     
   680260.19999999995        1.1028407689445991     
   680393.46666666667        1.1025547203507333     
   680526.73333333328        1.1022687460431153     
   680660.00000000000        1.1019828460024510     
   680793.26666666672        1.1016970202094540     
   680926.53333333333        1.1014112686448427     
   681059.80000000005        1.1011255912893405     
   681193.06666666665        1.1008399881236746     
   681326.33333333337        1.1005544591285776     
   681459.59999999998        1.1002690042847896     
   681592.86666666670        1.0999836235730520     
   681726.13333333330        1.0996983169741135     
   681859.40000000002        1.0994130844687264     
   681992.66666666663        1.0991279260376494     
   682125.93333333335        1.0988428416616454     
   682259.19999999995        1.0985578313214828     
   682392.46666666667        1.0982728949979337     
   682525.73333333328        1.0979880326717766     
   682659.00000000000        1.0977032443237953     
   682792.26666666672        1.0974185299347774     
   682925.53333333333        1.0971338894855149     
   683058.80000000005        1.0968493229568068     
   683192.06666666665        1.0965648303294560     
   683325.33333333337        1.0962804115842701     
   683458.59999999998        1.0959960667020627     
   683591.86666666670        1.0957117956636508     
   683725.13333333330        1.0954275984498580     
   683858.40000000002        1.0951434750415123     
   683991.66666666663        1.0948594254194464     
   684124.93333333335        1.0945754495644975     
   684258.19999999995        1.0942915474575092     
   684391.46666666667        1.0940077190793283     
   684524.73333333328        1.0937239644108090     
   684658.00000000000        1.0934402834328090     
   684791.26666666672        1.0931566761261895     
   684924.53333333333        1.0928731424718194     
   685057.80000000005        1.0925896824505708     
   685191.06666666665        1.0923062960433223     
   685324.33333333337        1.0920229832309549     
   685457.59999999998        1.0917397439943575     
   685590.86666666670        1.0914565783144219     
   685724.13333333330        1.0911734861720466     
   685857.40000000002        1.0908904675481319     
   685990.66666666663        1.0906075224235880     
   686123.93333333335        1.0903246507793252     
   686257.19999999995        1.0900418525962612     
   686390.46666666667        1.0897591278553185     
   686523.73333333328        1.0894764765374247     
   686657.00000000000        1.0891938986235115     
   686790.26666666672        1.0889113940945168     
   686923.53333333333        1.0886289629313817     
   687056.80000000005        1.0883466051150528     
   687190.06666666665        1.0880643206264839     
   687323.33333333337        1.0877821094466302     
   687456.59999999998        1.0874999715564551     
   687589.86666666670        1.0872179069369237     
   687723.13333333330        1.0869359155690093     
   687856.40000000002        1.0866539974336871     
   687989.66666666663        1.0863721525119405     
   688122.93333333335        1.0860903807847546     
   688256.19999999995        1.0858086822331221     
   688389.46666666667        1.0855270568380377     
   688522.73333333328        1.0852455045805054     
   688656.00000000000        1.0849640254415291     
   688789.26666666672        1.0846826194021213     
   688922.53333333333        1.0844012864432981     
   689055.80000000005        1.0841200265460798     
   689189.06666666665        1.0838388396914942     
   689322.33333333337        1.0835577258605698     
   689455.59999999998        1.0832766850343452     
   689588.86666666670        1.0829957171938589     
   689722.13333333330        1.0827148223201579     
   689855.40000000002        1.0824340003942932     
   689988.66666666663        1.0821532513973184     
   690121.93333333335        1.0818725753102967     
   690255.19999999995        1.0815919721142921     
   690388.46666666667        1.0813114417903749     
   690521.73333333328        1.0810309843196204     
   690655.00000000000        1.0807505996831088     
   690788.26666666672        1.0804702878619250     
   690921.53333333333        1.0801900488371601     
   691054.80000000005        1.0799098825899081     
   691188.06666666665        1.0796297891012689     
   691321.33333333337        1.0793497683523468     
   691454.59999999998        1.0790698203242530     
   691587.86666666670        1.0787899449981007     
   691721.13333333330        1.0785101423550092     
   691854.40000000002        1.0782304123761037     
   691987.66666666663        1.0779507550425120     
   692120.93333333335        1.0776711703353705     
   692254.19999999995        1.0773916582358167     
   692387.46666666667        1.0771122187249953     
   692520.73333333328        1.0768328517840546     
   692654.00000000000        1.0765535573941480     
   692787.26666666672        1.0762743355364350     
   692920.53333333333        1.0759951861920791     
   693053.80000000005        1.0757161093422476     
   693187.06666666665        1.0754371049681155     
   693320.33333333337        1.0751581730508597     
   693453.59999999998        1.0748793135716643     
   693586.86666666670        1.0746005265117160     
   693720.13333333330        1.0743218118522091     
   693853.40000000002        1.0740431695743404     
   693986.66666666663        1.0737645996593126     
   694119.93333333335        1.0734861020883333     
   694253.19999999995        1.0732076768426155     
   694386.46666666667        1.0729293239033753     
   694519.73333333328        1.0726510432518361     
   694653.00000000000        1.0723728348692239     
   694786.26666666672        1.0720946987367710     
   694919.53333333333        1.0718166348357148     
   695052.80000000005        1.0715386431472957     
   695186.06666666665        1.0712607236527616     
   695319.33333333337        1.0709828763333629     
   695452.59999999998        1.0707051011703563     
   695585.86666666670        1.0704273981450025     
   695719.13333333330        1.0701497672385680     
   695852.40000000002        1.0698722084323236     
   695985.66666666663        1.0695947217075441     
   696118.93333333335        1.0693173070455118     
   696252.19999999995        1.0690399644275108     
   696385.46666666667        1.0687626938348314     
   696518.73333333328        1.0684854952487699     
   696652.00000000000        1.0682083686506254     
   696785.26666666672        1.0679313140217028     
   696918.53333333333        1.0676543313433118     
   697051.80000000005        1.0673774205967674     
   697185.06666666665        1.0671005817633892     
   697318.33333333337        1.0668238148245008     
   697451.59999999998        1.0665471197614325     
   697584.86666666670        1.0662704965555168     
   697718.13333333330        1.0659939451880933     
   697851.40000000002        1.0657174656405057     
   697984.66666666663        1.0654410578941027     
   698117.93333333335        1.0651647219302365     
   698251.19999999995        1.0648884577302673     
   698384.46666666667        1.0646122652755567     
   698517.73333333328        1.0643361445474731     
   698651.00000000000        1.0640600955273893     
   698784.26666666672        1.0637841181966823     
   698917.53333333333        1.0635082125367350     
   699050.80000000005        1.0632323785289350     
   699184.06666666665        1.0629566161546737     
   699317.33333333337        1.0626809253953484     
   699450.59999999998        1.0624053062323608     
   699583.86666666670        1.0621297586471172     
   699717.13333333330        1.0618542826210295     
   699850.40000000002        1.0615788781355131     
   699983.66666666663        1.0613035451719901     
   700116.93333333335        1.0610282837118858     
   700250.19999999995        1.0607530937366305     
   700383.46666666667        1.0604779752276610     
   700516.73333333328        1.0602029281664160     
   700650.00000000000        1.0599279525343421     
   700783.26666666672        1.0596530483128881     
   700916.53333333333        1.0593782154835101     
   701049.80000000005        1.0591034540276671     
   701183.06666666665        1.0588287639268235     
   701316.33333333337        1.0585541451624478     
   701449.59999999998        1.0582795977160160     
   701582.86666666670        1.0580051215690043     
   701716.13333333330        1.0577307167028989     
   701849.40000000002        1.0574563830991868     
   701982.66666666663        1.0571821207393624     
   702115.93333333335        1.0569079296049222     
   702249.19999999995        1.0566338096773709     
   702382.46666666667        1.0563597609382143     
   702515.73333333328        1.0560857833689667     
   702649.00000000000        1.0558118769511446     
   702782.26666666672        1.0555380416662707     
   702915.53333333333        1.0552642774958705     
   703048.80000000005        1.0549905844214766     
   703182.06666666665        1.0547169624246269     
   703315.33333333337        1.0544434114868602     
   703448.59999999998        1.0541699315897242     
   703581.86666666670        1.0538965227147694     
   703715.13333333330        1.0536231848435513     
   703848.40000000002        1.0533499179576300     
   703981.66666666663        1.0530767220385717     
   704114.93333333335        1.0528035970679464     
   704248.19999999995        1.0525305430273284     
   704381.46666666667        1.0522575598982971     
   704514.73333333328        1.0519846476624377     
   704648.00000000000        1.0517118063013386     
   704781.26666666672        1.0514390357965937     
   704914.53333333333        1.0511663361298027     
   705047.80000000005        1.0508937072825690     
   705181.06666666665        1.0506211492364999     
   705314.33333333337        1.0503486619732094     
   705447.59999999998        1.0500762454743149     
   705580.86666666670        1.0498038997214389     
   705714.13333333330        1.0495316246962096     
   705847.40000000002        1.0492594203802585     
   705980.66666666663        1.0489872867552223     
   706113.93333333335        1.0487152238027433     
   706247.19999999995        1.0484432315044681     
   706380.46666666667        1.0481713098420471     
   706513.73333333328        1.0478994587971371     
   706647.00000000000        1.0476276783513980     
   706780.26666666672        1.0473559684864964     
   706913.53333333333        1.0470843291841023     
   707046.80000000005        1.0468127604258903     
   707180.06666666665        1.0465412621935413     
   707313.33333333337        1.0462698344687380     
   707446.59999999998        1.0459984772331712     
   707579.86666666670        1.0457271904685348     
   707713.13333333330        1.0454559741565268     
   707846.40000000002        1.0451848282788518     
   707979.66666666663        1.0449137528172188     
   708112.93333333335        1.0446427477533384     
   708246.19999999995        1.0443718130689301     
   708379.46666666667        1.0441009487457169     
   708512.73333333328        1.0438301547654256     
   708646.00000000000        1.0435594311097880     
   708779.26666666672        1.0432887777605404     
   708912.53333333333        1.0430181946994261     
   709045.80000000005        1.0427476819081904     
   709179.06666666665        1.0424772393685844     
   709312.33333333337        1.0422068670623634     
   709445.59999999998        1.0419365649712888     
   709578.86666666670        1.0416663330771254     
   709712.13333333330        1.0413961713616426     
   709845.40000000002        1.0411260798066166     
   709978.66666666663        1.0408560583938260     
   710111.93333333335        1.0405861071050551     
   710245.19999999995        1.0403162259220928     
   710378.46666666667        1.0400464148267330     
   710511.73333333328        1.0397766738007741     
   710645.00000000000        1.0395070028260185     
   710778.26666666672        1.0392374018842743     
   710911.53333333333        1.0389678709573547     
   711044.80000000005        1.0386984100270764     
   711178.06666666665        1.0384290190752619     
   711311.33333333337        1.0381596980837371     
   711444.59999999998        1.0378904470343346     
   711577.86666666670        1.0376212659088901     
   711711.13333333330        1.0373521546892437     
   711844.40000000002        1.0370831133572418     
   711977.66666666663        1.0368141418947354     
   712110.93333333335        1.0365452402835780     
   712244.19999999995        1.0362764085056300     
   712377.46666666667        1.0360076465427561     
   712510.73333333328        1.0357389543768249     
   712644.00000000000        1.0354703319897109     
   712777.26666666672        1.0352017793632931     
   712910.53333333333        1.0349332964794533     
   713043.80000000005        1.0346648833200802     
   713177.06666666665        1.0343965398670674     
   713310.33333333337        1.0341282661023106     
   713443.59999999998        1.0338600620077136     
   713576.86666666670        1.0335919275651819     
   713710.13333333330        1.0333238627566279     
   713843.40000000002        1.0330558675639672     
   713976.66666666663        1.0327879419691210     
   714109.93333333335        1.0325200859540147     
   714243.19999999995        1.0322522995005783     
   714376.46666666667        1.0319845825907477     
   714509.73333333328        1.0317169352064619     
   714643.00000000000        1.0314493573296650     
   714776.26666666672        1.0311818489423068     
   714909.53333333333        1.0309144100263405     
   715042.80000000005        1.0306470405637242     
   715176.06666666665        1.0303797405364219     
   715309.33333333337        1.0301125099264008     
   715442.59999999998        1.0298453487156343     
   715575.86666666670        1.0295782568860972     
   715709.13333333330        1.0293112344197746     
   715842.40000000002        1.0290442812986504     
   715975.66666666663        1.0287773975047168     
   716108.93333333335        1.0285105830199690     
   716242.19999999995        1.0282438378264094     
   716375.46666666667        1.0279771619060409     
   716508.73333333328        1.0277105552408752     
   716642.00000000000        1.0274440178129252     
   716775.26666666672        1.0271775496042110     
   716908.53333333333        1.0269111505967570     
   717041.80000000005        1.0266448207725913     
   717175.06666666665        1.0263785601137474     
   717308.33333333337        1.0261123686022628     
   717441.59999999998        1.0258462462201796     
   717574.86666666670        1.0255801929495461     
   717708.13333333330        1.0253142087724136     
   717841.40000000002        1.0250482936708387     
   717974.66666666663        1.0247824476268836     
   718107.93333333335        1.0245166706226119     
   718241.19999999995        1.0242509626400964     
   718374.46666666667        1.0239853236614116     
   718507.73333333328        1.0237197536686364     
   718641.00000000000        1.0234542526438564     
   718774.26666666672        1.0231888205691602     
   718907.53333333333        1.0229234574266419     
   719040.80000000005        1.0226581631984000     
   719174.06666666665        1.0223929378665380     
   719307.33333333337        1.0221277814131620     
   719440.59999999998        1.0218626938203861     
   719573.86666666670        1.0215976750703260     
   719707.13333333330        1.0213327251451050     
   719840.40000000002        1.0210678440268486     
   719973.66666666663        1.0208030316976868     
   720106.93333333335        1.0205382881397564     
   720240.19999999995        1.0202736133351984     
   720373.46666666667        1.0200090072661556     
   720506.73333333328        1.0197444699147791     
   720640.00000000000        1.0194800012632219     
   720773.26666666672        1.0192156012936437     
   720906.53333333333        1.0189512699882080     
   721039.80000000005        1.0186870073290819     
   721173.06666666665        1.0184228132984399     
   721306.33333333337        1.0181586878784574     
   721439.59999999998        1.0178946310513173     
   721572.86666666670        1.0176306427992052     
   721706.13333333330        1.0173667231043135     
   721839.40000000002        1.0171028719488373     
   721972.66666666663        1.0168390893149784     
   722105.93333333335        1.0165753751849398     
   722239.19999999995        1.0163117295409327     
   722372.46666666667        1.0160481523651708     
   722505.73333333328        1.0157846436398732     
   722639.00000000000        1.0155212033472629     
   722772.26666666672        1.0152578314695695     
   722905.53333333333        1.0149945279890238     
   723038.80000000005        1.0147312928878651     
   723172.06666666665        1.0144681261483344     
   723305.33333333337        1.0142050277526784     
   723438.59999999998        1.0139419976831485     
   723571.86666666670        1.0136790359220003     
   723705.13333333330        1.0134161424514945     
   723838.40000000002        1.0131533172538960     
   723971.66666666663        1.0128905603114748     
   724104.93333333335        1.0126278716065042     
   724238.19999999995        1.0123652511212649     
   724371.46666666667        1.0121026988380384     
   724504.73333333328        1.0118402147391141     
   724638.00000000000        1.0115777988067833     
   724771.26666666672        1.0113154510233455     
   724904.53333333333        1.0110531713711002     
   725037.80000000005        1.0107909598323557     
   725171.06666666665        1.0105288163894217     
   725304.33333333337        1.0102667410246147     
   725437.59999999998        1.0100047337202545     
   725570.86666666670        1.0097427944586657     
   725704.13333333330        1.0094809232221791     
   725837.40000000002        1.0092191199931266     
   725970.66666666663        1.0089573847538487     
   726103.93333333335        1.0086957174866877     
   726237.19999999995        1.0084341181739913     
   726370.46666666667        1.0081725867981126     
   726503.73333333328        1.0079111233414073     
   726637.00000000000        1.0076497277862382     
   726770.26666666672        1.0073884001149707     
   726903.53333333333        1.0071271403099757     
   727036.80000000005        1.0068659483536282     
   727170.06666666665        1.0066048242283090     
   727303.33333333337        1.0063437679164009     
   727436.59999999998        1.0060827794002942     
   727569.86666666670        1.0058218586623819     
   727703.13333333330        1.0055610056850628     
   727836.40000000002        1.0053002204507384     
   727969.66666666663        1.0050395029418171     
   728102.93333333335        1.0047788531407096     
   728236.19999999995        1.0045182710298337     
   728369.46666666667        1.0042577565916098     
   728502.73333333328        1.0039973098084627     
   728636.00000000000        1.0037369306628239     
   728769.26666666672        1.0034766191371267     
   728902.53333333333        1.0032163752138115     
   729035.80000000005        1.0029561988753215     
   729169.06666666665        1.0026960901041051     
   729302.33333333337        1.0024360488826149     
   729435.59999999998        1.0021760751933089     
   729568.86666666670        1.0019161690186484     
   729702.13333333330        1.0016563303411019     
   729835.40000000002        1.0013965591431380     
   729968.66666666663        1.0011368554072337     
   730101.93333333335        1.0008772191158697     
   730235.19999999995        1.0006176502515298     
   730368.46666666667        1.0003581487967037     
   730501.73333333328        1.0000987147338856     
   730635.00000000000       0.99983934804557340     
   730768.26666666672       0.99958004871427009     
   730901.53333333333       0.99932081672248341     
   731034.80000000005       0.99906165205272579     
   731168.06666666665       0.99880255468751344     
   731301.33333333337       0.99854352460936724     
   731434.59999999998       0.99828456180081337     
   731567.86666666670       0.99802566624438116     
   731701.13333333330       0.99776683792260723     
   731834.40000000002       0.99750807681802889     
   731967.66666666663       0.99724938291319098     
   732100.93333333335       0.99699075619064170     
   732234.19999999995       0.99673219663293411     
   732367.46666666667       0.99647370422262482     
   732500.73333333328       0.99621527894227757     
   732634.00000000000       0.99595692077445652     
   732767.26666666672       0.99569862970173384     
   732900.53333333333       0.99544040570668568     
   733033.80000000005       0.99518224877189110     
   733167.06666666665       0.99492415887993557     
   733300.33333333337       0.99466613601340659     
   733433.59999999998       0.99440818015489962     
   733566.86666666670       0.99415029128701193     
   733700.13333333330       0.99389246939234677     
   733833.40000000002       0.99363471445351048     
   733966.66666666663       0.99337702645311565     
   734099.93333333335       0.99311940537377730     
   734233.19999999995       0.99286185119811754     
   734366.46666666667       0.99260436390876050     
   734499.73333333328       0.99234694348833696     
   734633.00000000000       0.99208958991947993     
   734766.26666666672       0.99183230318482951     
   734899.53333333333       0.99157508326702803     
   735032.80000000005       0.99131793014872405     
   735166.06666666665       0.99106084381256965     
   735299.33333333337       0.99080382424122071     
   735432.59999999998       0.99054687141733999     
   735565.86666666670       0.99028998532359225     
   735699.13333333330       0.99003316594264823     
   735832.40000000002       0.98977641325718269     
   735965.66666666663       0.98951972724987525     
   736098.93333333335       0.98926310790340932     
   736232.19999999995       0.98900655520047298     
   736365.46666666667       0.98875006912375962     
   736498.73333333328       0.98849364965596642     
   736632.00000000000       0.98823729677979455     
   736765.26666666672       0.98798101047795139     
   736898.53333333333       0.98772479073314678     
   737031.80000000005       0.98746863752809677     
   737165.06666666665       0.98721255084552051     
   737298.33333333337       0.98695653066814182     
   737431.59999999998       0.98670057697869096     
   737564.86666666670       0.98644468975989996     
   737698.13333333330       0.98618886899450753     
   737831.40000000002       0.98593311466525391     
   737964.66666666663       0.98567742675488712     
   738097.93333333335       0.98542180524615919     
   738231.19999999995       0.98516625012182324     
   738364.46666666667       0.98491076136464195     
   738497.73333333328       0.98465533895737911     
   738631.00000000000       0.98439998288280228     
   738764.26666666672       0.98414469312368680     
   738897.53333333333       0.98388946966281021     
   739030.80000000005       0.98363431248295474     
   739164.06666666665       0.98337922156690794     
   739297.33333333337       0.98312419689746000     
   739430.59999999998       0.98286923845740781     
   739563.86666666670       0.98261434622955246     
   739697.13333333330       0.98235952019669703     
   739830.40000000002       0.98210476034165106     
   739963.66666666663       0.98185006664722918     
   740096.93333333335       0.98159543909624980     
   740230.19999999995       0.98134087767153400     
   740363.46666666667       0.98108638235591039     
   740496.73333333328       0.98083195313221094     
   740630.00000000000       0.98057758998327027     
   740763.26666666672       0.98032329289192943     
   740896.53333333333       0.98006906184103437     
   741029.80000000005       0.97981489681343281     
   741163.06666666665       0.97956079779197980     
   741296.33333333337       0.97930676475953304     
   741429.59999999998       0.97905279769895626     
   741562.86666666670       0.97879889659311536     
   741696.13333333330       0.97854506142488340     
   741829.40000000002       0.97829129217713562     
   741962.66666666663       0.97803758883275305     
   742095.93333333335       0.97778395137462026     
   742229.19999999995       0.97753037978562718     
   742362.46666666667       0.97727687404866725     
   742495.73333333328       0.97702343414663928     
   742629.00000000000       0.97677006006244604     
   742762.26666666672       0.97651675177899389     
   742895.53333333333       0.97626350927919603     
   743028.80000000005       0.97601033254596770     
   743162.06666666665       0.97575722156222922     
   743295.33333333337       0.97550417631090580     
   743428.59999999998       0.97525119677492755     
   743561.86666666670       0.97499828293722768     
   743695.13333333330       0.97474543478074471     
   743828.40000000002       0.97449265228842052     
   743961.66666666663       0.97423993544320342     
   744094.93333333335       0.97398728422804415     
   744228.19999999995       0.97373469862589945     
   744361.46666666667       0.97348217861972897     
   744494.73333333328       0.97322972419249831     
   744628.00000000000       0.97297733532717623     
   744761.26666666672       0.97272501200673656     
   744894.53333333333       0.97247275421415713     
   745027.80000000005       0.97222056193242157     
   745161.06666666665       0.97196843514451570     
   745294.33333333337       0.97171637383343135     
   745427.59999999998       0.97146437798216456     
   745560.86666666670       0.97121244757371494     
   745694.13333333330       0.97096058259108764     
   745827.40000000002       0.97070878301729158     
   745960.66666666663       0.97045704883533990     
   746093.93333333335       0.97020538002825041     
   746227.19999999995       0.96995377657904713     
   746360.46666666667       0.96970223847075387     
   746493.73333333328       0.96945076568640398     
   746627.00000000000       0.96919935820903147     
   746760.26666666672       0.96894801602167724     
   746893.53333333333       0.96869673910738618     
   747026.80000000005       0.96844552744920476     
   747160.06666666665       0.96819438103018785     
   747293.33333333337       0.96794329983339256     
   747426.59999999998       0.96769228384188155     
   747559.86666666670       0.96744133303871926     
   747693.13333333330       0.96719044740697857     
   747826.40000000002       0.96693962692973301     
   747959.66666666663       0.96668887159006300     
   748092.93333333335       0.96643818137105209     
   748226.19999999995       0.96618755625578845     
   748359.46666666667       0.96593699622736495     
   748492.73333333328       0.96568650126887889     
   748626.00000000000       0.96543607136343135     
   748759.26666666672       0.96518570649412760     
   748892.53333333333       0.96493540664407940     
   749025.80000000005       0.96468517179640090     
   749159.06666666665       0.96443500193420961     
   749292.33333333337       0.96418489704063126     
   749425.59999999998       0.96393485709879201     
   749558.86666666670       0.96368488209182446     
   749692.13333333330       0.96343497200286521     
   749825.40000000002       0.96318512681505508     
   749958.66666666663       0.96293534651154000     
   750091.93333333335       0.96268563107546834     
   750225.19999999995       0.96243598048999579     
   750358.46666666667       0.96218639473827938     
   750491.73333333328       0.96193687380348214     
   750625.00000000000       0.96168741766877242     
   750758.26666666672       0.96143802631732012     
   750891.53333333333       0.96118869973230248     
   751024.80000000005       0.96093943789689873     
   751158.06666666665       0.96069024079429477     
   751291.33333333337       0.96044110840767782     
   751424.59999999998       0.96019204072024289     
   751557.86666666670       0.95994303771518719     
   751691.13333333330       0.95969409937571282     
   751824.40000000002       0.95944522568502655     
   751957.66666666663       0.95919641662633892     
   752090.93333333335       0.95894767218286492     
   752224.19999999995       0.95869899233782396     
   752357.46666666667       0.95845037707444125     
   752490.73333333328       0.95820182637594309     
   752624.00000000000       0.95795334022556422     
   752757.26666666672       0.95770491860653961     
   752890.53333333333       0.95745656150211200     
   753023.80000000005       0.95720826889552613     
   753157.06666666665       0.95696004077003316     
   753290.33333333337       0.95671187710888628     
   753423.59999999998       0.95646377789534576     
   753556.86666666670       0.95621574311267321     
   753690.13333333330       0.95596777274413669     
   753823.40000000002       0.95571986677300713     
   753956.66666666663       0.95547202518256280     
   754089.93333333335       0.95522424795608152     
   754223.19999999995       0.95497653507684932     
   754356.46666666667       0.95472888652815646     
   754489.73333333328       0.95448130229329453     
   754623.00000000000       0.95423378235556244     
   754756.26666666672       0.95398632669826156     
   754889.53333333333       0.95373893530469966     
   755022.80000000005       0.95349160815818612     
   755156.06666666665       0.95324434524203783     
   755289.33333333337       0.95299714653957235     
   755422.59999999998       0.95275001203411436     
   755555.86666666670       0.95250294170899275     
   755689.13333333330       0.95225593554753885     
   755822.40000000002       0.95200899353309021     
   755955.66666666663       0.95176211564898749     
   756088.93333333335       0.95151530187857714     
   756222.19999999995       0.95126855220520756     
   756355.46666666667       0.95102186661223431     
   756488.73333333328       0.95077524508301492     
   756622.00000000000       0.95052868760091180     
   756755.26666666672       0.95028219414929316     
   756888.53333333333       0.95003576471152962     
   757021.80000000005       0.94978939927099693     
   757155.06666666665       0.94954309781107571     
   757288.33333333337       0.94929686031515037     
   757421.59999999998       0.94905068676660864     
   757554.86666666670       0.94880457714884447     
   757688.13333333330       0.94855853144525426     
   757821.40000000002       0.94831254963924017     
   757954.66666666663       0.94806663171420835     
   758087.93333333335       0.94782077765356809     
   758221.19999999995       0.94757498744073576     
   758354.46666666667       0.94732926105912796     
   758487.73333333328       0.94708359849217016     
   758621.00000000000       0.94683799972328764     
   758754.26666666672       0.94659246473591341     
   758887.53333333333       0.94634699351348339     
   759020.80000000005       0.94610158603943728     
   759154.06666666665       0.94585624229722143     
   759287.33333333337       0.94561096227028285     
   759420.59999999998       0.94536574594207545     
   759553.86666666670       0.94512059329605758     
   759687.13333333330       0.94487550431569067     
   759820.40000000002       0.94463047898443997     
   759953.66666666663       0.94438551728577691     
   760086.93333333335       0.94414061920317649     
   760220.19999999995       0.94389578472011748     
   760353.46666666667       0.94365101382008221     
   760486.73333333328       0.94340630648655943     
   760620.00000000000       0.94316166270304058     
   760753.26666666672       0.94291708245302197     
   760886.53333333333       0.94267256572000391     
   761019.80000000005       0.94242811248749181     
   761153.06666666665       0.94218372273899420     
   761286.33333333337       0.94193939645802449     
   761419.59999999998       0.94169513362809987     
   761552.86666666670       0.94145093423274262     
   761686.13333333330       0.94120679825547904     
   761819.40000000002       0.94096272567983963     
   761952.66666666663       0.94071871648935868     
   762085.93333333335       0.94047477066757534     
   762219.19999999995       0.94023088819803280     
   762352.46666666667       0.93998706906427887     
   762485.73333333328       0.93974331324986626     
   762619.00000000000       0.93949962073834858     
   762752.26666666672       0.93925599151328854     
   762885.53333333333       0.93901242555825015     
   763018.80000000005       0.93876892285680169     
   763152.06666666665       0.93852548339251674     
   763285.33333333337       0.93828210714897309     
   763418.59999999998       0.93803879410975233     
   763551.86666666670       0.93779554425843914     
   763685.13333333330       0.93755235757862598     
   763818.40000000002       0.93730923405390509     
   763951.66666666663       0.93706617366787692     
   764084.93333333335       0.93682317640414392     
   764218.19999999995       0.93658024224631253     
   764351.46666666667       0.93633737117799565     
   764484.73333333328       0.93609456318280837     
   764618.00000000000       0.93585181824437069     
   764751.26666666672       0.93560913634630705     
   764884.53333333333       0.93536651747224586     
   765017.80000000005       0.93512396160581956     
   765151.06666666665       0.93488146873066613     
   765284.33333333337       0.93463903883042665     
   765417.59999999998       0.93439667188874598     
   765550.86666666670       0.93415436788927408     
   765684.13333333330       0.93391212681566560     
   765817.40000000002       0.93366994865157782     
   765950.66666666663       0.93342783338067425     
   766083.93333333335       0.93318578098662130     
   766217.19999999995       0.93294379145309048     
   766350.46666666667       0.93270186476375572     
   766483.73333333328       0.93246000090229719     
   766617.00000000000       0.93221819985239929     
   766750.26666666672       0.93197646159774905     
   766883.53333333333       0.93173478612203930     
   767016.80000000005       0.93149317340896554     
   767150.06666666665       0.93125162344222967     
   767283.33333333337       0.93101013620553608     
   767416.59999999998       0.93076871168259379     
   767549.86666666670       0.93052734985711627     
   767683.13333333330       0.93028605071282078     
   767816.40000000002       0.93004481423342922     
   767949.66666666663       0.92980364040266883     
   768082.93333333335       0.92956252920426796     
   768216.19999999995       0.92932148062196274     
   768349.46666666667       0.92908049463949061     
   768482.73333333328       0.92883957124059546     
   768616.00000000000       0.92859871040902386     
   768749.26666666672       0.92835791212852703     
   768882.53333333333       0.92811717638286240     
   769015.80000000005       0.92787650315578718     
   769149.06666666665       0.92763589243106748     
   769282.33333333337       0.92739534419247027     
   769415.59999999998       0.92715485842376855     
   769548.86666666670       0.92691443510873883     
   769682.13333333330       0.92667407423116277     
   769815.40000000002       0.92643377577482400     
   769948.66666666663       0.92619353972351304     
   770081.93333333335       0.92595336606102352     
   770215.19999999995       0.92571325477115218     
   770348.46666666667       0.92547320583770198     
   770481.73333333328       0.92523321924447832     
   770615.00000000000       0.92499329497529170     
   770748.26666666672       0.92475343301395729     
   770881.53333333333       0.92451363334429404     
   771014.80000000005       0.92427389595012333     
   771148.06666666665       0.92403422081527409     
   771281.33333333337       0.92379460792357682     
   771414.59999999998       0.92355505725886666     
   771547.86666666670       0.92331556880498500     
   771681.13333333330       0.92307614254577453     
   771814.40000000002       0.92283677846508350     
   771947.66666666663       0.92259747654676461     
   772080.93333333335       0.92235823677467410     
   772214.19999999995       0.92211905913267289     
   772347.46666666667       0.92187994360462566     
   772480.73333333328       0.92164089017440265     
   772614.00000000000       0.92140189882587564     
   772747.26666666672       0.92116296954292287     
   772880.53333333333       0.92092410230942590     
   773013.80000000005       0.92068529710927116     
   773147.06666666665       0.92044655392634800     
   773280.33333333337       0.92020787274455129     
   773413.59999999998       0.91996925354777837     
   773546.86666666670       0.91973069631993276     
   773680.13333333330       0.91949220104492180     
   773813.40000000002       0.91925376770665479     
   773946.66666666663       0.91901539628904905     
   774079.93333333335       0.91877708677602188     
   774213.19999999995       0.91853883915149770     
   774346.46666666667       0.91830065339940381     
   774479.73333333328       0.91806252950367262     
   774613.00000000000       0.91782446744824009     
   774746.26666666672       0.91758646721704551     
   774879.53333333333       0.91734852879403461     
   775012.80000000005       0.91711065216315490     
   775146.06666666665       0.91687283730836011     
   775279.33333333337       0.91663508421360596     
   775412.59999999998       0.91639739286285415     
   775545.86666666670       0.91615976324006931     
   775679.13333333330       0.91592219532922181     
   775812.40000000002       0.91568468911428358     
   775945.66666666663       0.91544724457923432     
   776078.93333333335       0.91520986170805485     
   776212.19999999995       0.91497254048473109     
   776345.46666666667       0.91473528089325362     
   776478.73333333328       0.91449808291761614     
   776612.00000000000       0.91426094654181744     
   776745.26666666672       0.91402387174985988     
   776878.53333333333       0.91378685852575137     
   777011.80000000005       0.91354990685350224     
   777145.06666666665       0.91331301671712706     
   777278.33333333337       0.91307618810064528     
   777411.59999999998       0.91283942098808168     
   777544.86666666670       0.91260271536346105     
   777678.13333333330       0.91236607121081725     
   777811.40000000002       0.91212948851418596     
   777944.66666666663       0.91189296725760660     
   778077.93333333335       0.91165650742512372     
   778211.19999999995       0.91142010900078496     
   778344.46666666667       0.91118377196864375     
   778477.73333333328       0.91094749631275551     
   778611.00000000000       0.91071128201718188     
   778744.26666666672       0.91047512906598738     
   778877.53333333333       0.91023903744324075     
   779010.80000000005       0.91000300713301541     
   779144.06666666665       0.90976703811938897     
   779277.33333333337       0.90953113038644240     
   779410.59999999998       0.90929528391826042     
   779543.86666666670       0.90905949869893399     
   779677.13333333330       0.90882377471255671     
   779810.40000000002       0.90858811194322597     
   779943.66666666663       0.90835251037504405     
   780076.93333333335       0.90811696999211744     
   780210.19999999995       0.90788149077855551     
   780343.46666666667       0.90764607271847453     
   780476.73333333328       0.90741071579599120     
   780610.00000000000       0.90717541999522866     
   780743.26666666672       0.90694018530031406     
   780876.53333333333       0.90670501169537854     
   781009.80000000005       0.90646989916455700     
   781143.06666666665       0.90623484769198814     
   781276.33333333337       0.90599985726181620     
   781409.59999999998       0.90576492785818719     
   781542.86666666670       0.90553005946525400     
   781676.13333333330       0.90529525206717110     
   781809.40000000002       0.90506050564809981     
   781942.66666666663       0.90482582019220192     
   782075.93333333335       0.90459119568364743     
   782209.19999999995       0.90435663210660677     
   782342.46666666667       0.90412212944525772     
   782475.73333333328       0.90388768768377936     
   782609.00000000000       0.90365330680635658     
   782742.26666666672       0.90341898679717780     
   782875.53333333333       0.90318472764043634     
   783008.80000000005       0.90295052932032771     
   783142.06666666665       0.90271639182105368     
   783275.33333333337       0.90248231512681865     
   783408.59999999998       0.90224829922183258     
   783541.86666666670       0.90201434409030723     
   783675.13333333330       0.90178044971646143     
   783808.40000000002       0.90154661608451536     
   783941.66666666663       0.90131284317869476     
   784074.93333333335       0.90107913098322934     
   784208.19999999995       0.90084547948235238     
   784341.46666666667       0.90061188866030228     
   784474.73333333328       0.90037835850132075     
   784608.00000000000       0.90014488898965195     
   784741.26666666672       0.89991148010954891     
   784874.53333333333       0.89967813184526380     
   785007.80000000005       0.89944484418105519     
   785141.06666666665       0.89921161710118525     
   785274.33333333337       0.89897845058992076     
   785407.59999999998       0.89874534463153188     
   785540.86666666670       0.89851229921029296     
   785674.13333333330       0.89827931431048280     
   785807.40000000002       0.89804638991638441     
   785940.66666666663       0.89781352601228481     
   786073.93333333335       0.89758072258247301     
   786207.19999999995       0.89734797961124646     
   786340.46666666667       0.89711529708290261     
   786473.73333333328       0.89688267498174490     
   786607.00000000000       0.89665011329208100     
   786740.26666666672       0.89641761199822145     
   786873.53333333333       0.89618517108448215     
   787006.80000000005       0.89595279053518184     
   787140.06666666665       0.89572047033464508     
   787273.33333333337       0.89548821046719862     
   787406.59999999998       0.89525601091717411     
   787539.86666666670       0.89502387166890673     
   787673.13333333330       0.89479179270673792     
   787806.40000000002       0.89455977401500930     
   787939.66666666663       0.89432781557807073     
   788072.93333333335       0.89409591738027316     
   788206.19999999995       0.89386407940597268     
   788339.46666666667       0.89363230163952934     
   788472.73333333328       0.89340058406530742     
   788606.00000000000       0.89316892666767500     
   788739.26666666672       0.89293732943100501     
   788872.53333333333       0.89270579233967284     
   789005.80000000005       0.89247431537805877     
   789139.06666666665       0.89224289853054839     
   789272.33333333337       0.89201154178152908     
   789405.59999999998       0.89178024511539422     
   789538.86666666670       0.89154900851653895     
   789672.13333333330       0.89131783196936598     
   789805.40000000002       0.89108671545827911     
   789938.66666666663       0.89085565896768637     
   790071.93333333335       0.89062466248200090     
   790205.19999999995       0.89039372598564026     
   790338.46666666667       0.89016284946302493     
   790471.73333333328       0.88993203289857936     
   790605.00000000000       0.88970127627673246     
   790738.26666666672       0.88947057958191889     
   790871.53333333333       0.88923994279857443     
   791004.80000000005       0.88900936591113933     
   791138.06666666665       0.88877884890406089     
   791271.33333333337       0.88854839176178668     
   791404.59999999998       0.88831799446877024     
   791537.86666666670       0.88808765700946912     
   791671.13333333330       0.88785737936834463     
   791804.40000000002       0.88762716152986187     
   791937.66666666663       0.88739700347849060     
   792070.93333333335       0.88716690519870345     
   792204.19999999995       0.88693686667497929     
   792337.46666666667       0.88670688789179786     
   792470.73333333328       0.88647696883364580     
   792604.00000000000       0.88624710948501217     
   792737.26666666672       0.88601730983039118     
   792870.53333333333       0.88578756985427942     
   793003.80000000005       0.88555788954117887     
   793137.06666666665       0.88532826887559590     
   793270.33333333337       0.88509870784203892     
   793403.59999999998       0.88486920642502231     
   793536.86666666670       0.88463976460906357     
   793670.13333333330       0.88441038237868486     
   793803.40000000002       0.88418105971841165     
   793936.66666666663       0.88395179661277368     
   794069.93333333335       0.88372259304630485     
   794203.19999999995       0.88349344900354287     
   794336.46666666667       0.88326436446902901     
   794469.73333333328       0.88303533942731027     
   794603.00000000000       0.88280637386293548     
   794736.26666666672       0.88257746776045831     
   794869.53333333333       0.88234862110443779     
   795002.80000000005       0.88211983387943538     
   795136.06666666665       0.88189110607001675     
   795269.33333333337       0.88166243766075114     
   795402.59999999998       0.88143382863621333     
   795535.86666666670       0.88120527898098100     
   795669.13333333330       0.88097678867963647     
   795802.40000000002       0.88074835771676474     
   795935.66666666663       0.88051998607695658     
   796068.93333333335       0.88029167374480499     
   796202.19999999995       0.88006342070490939     
   796335.46666666667       0.87983522694186989     
   796468.73333333328       0.87960709244029345     
   796602.00000000000       0.87937901718479061     
   796735.26666666672       0.87915100115997347     
   796868.53333333333       0.87892304435046120     
   797001.80000000005       0.87869514674087612     
   797135.06666666665       0.87846730831584274     
   797268.33333333337       0.87823952905999203     
   797401.59999999998       0.87801180895795761     
   797534.86666666670       0.87778414799437687     
   797668.13333333330       0.87755654615389234     
   797801.40000000002       0.87732900342114939     
   797934.66666666663       0.87710151978079831     
   798067.93333333335       0.87687409521749271     
   798201.19999999995       0.87664672971589019     
   798334.46666666667       0.87641942326065281     
   798467.73333333328       0.87619217583644660     
   798601.00000000000       0.87596498742794049     
   798734.26666666672       0.87573785801980852     
   798867.53333333333       0.87551078759672918     
   799000.80000000005       0.87528377614338293     
   799134.06666666665       0.87505682364445736     
   799267.33333333337       0.87482993008463938     
   799400.59999999998       0.87460309544862547     
   799533.86666666670       0.87437631972111074     
   799667.13333333330       0.87414960288679877     
   799800.40000000002       0.87392294493039357     
   799933.66666666663       0.87369634583660627     
   800066.93333333335       0.87346980559014864     
   800200.19999999995       0.87324332417573891     
   800333.46666666667       0.87301690157809864     
   800466.73333333328       0.87279053778195448     
   800600.00000000000       0.87256423277203288     
   800733.26666666672       0.87233798653306938     
   800866.53333333333       0.87211179904980041     
   800999.80000000005       0.87188567030696729     
   801133.06666666665       0.87165960028931599     
   801266.33333333337       0.87143358898159518     
   801399.59999999998       0.87120763636855747     
   801532.86666666670       0.87098174243496129     
   801666.13333333330       0.87075590716556617     
   801799.40000000002       0.87053013054513850     
   801932.66666666663       0.87030441255844604     
   802065.93333333335       0.87007875319026273     
   802199.19999999995       0.86985315242536498     
   802332.46666666667       0.86962761024853341     
   802465.73333333328       0.86940212664455330     
   802599.00000000000       0.86917670159821325     
   802732.26666666672       0.86895133509430611     
   802865.53333333333       0.86872602711762847     
   802998.80000000005       0.86850077765297984     
   803132.06666666665       0.86827558668516658     
   803265.33333333337       0.86805045419899596     
   803398.59999999998       0.86782538017928079     
   803531.86666666670       0.86760036461083745     
   803665.13333333330       0.86737540747848607     
   803798.40000000002       0.86715050876705124     
   803931.66666666663       0.86692566846136110     
   804064.93333333335       0.86670088654624799     
   804198.19999999995       0.86647616300654695     
   804331.46666666667       0.86625149782709920     
   804464.73333333328       0.86602689099274799     
   804598.00000000000       0.86580234248834209     
   804731.26666666672       0.86557785229873252     
   804864.53333333333       0.86535342040877494     
   804997.80000000005       0.86512904680332925     
   805131.06666666665       0.86490473146725999     
   805264.33333333337       0.86468047438543283     
   805397.59999999998       0.86445627554272098     
   805530.86666666670       0.86423213492399875     
   805664.13333333330       0.86400805251414714     
   805797.40000000002       0.86378402829804712     
   805930.66666666663       0.86356006226058724     
   806063.93333333335       0.86333615438665845     
   806197.19999999995       0.86311230466115529     
   806330.46666666667       0.86288851306897763     
   806463.73333333328       0.86266477959502841     
   806597.00000000000       0.86244110422421372     
   806730.26666666672       0.86221748694144318     
   806863.53333333333       0.86199392773163419     
   806996.80000000005       0.86177042657970371     
   807130.06666666665       0.86154698347057423     
   807263.33333333337       0.86132359838917227     
   807396.59999999998       0.86110027132042877     
   807529.86666666670       0.86087700224927688     
   807663.13333333330       0.86065379116065510     
   807796.40000000002       0.86043063803950592     
   807929.66666666663       0.86020754287077561     
   808062.93333333335       0.85998450563941287     
   808196.19999999995       0.85976152633037195     
   808329.46666666667       0.85953860492861112     
   808462.73333333328       0.85931574141909062     
   808596.00000000000       0.85909293578677803     
   808729.26666666672       0.85887018801664095     
   808862.53333333333       0.85864749809365337     
   808995.80000000005       0.85842486600279289     
   809129.06666666665       0.85820229172903928     
   809262.33333333337       0.85797977525737901     
   809395.59999999998       0.85775731657280030     
   809528.86666666670       0.85753491566029583     
   809662.13333333330       0.85731257250486337     
   809795.40000000002       0.85709028709150226     
   809928.66666666663       0.85686805940521804     
   810061.93333333335       0.85664588943101760     
   810195.19999999995       0.85642377715391449     
   810328.46666666667       0.85620172255892468     
   810461.73333333328       0.85597972563106817     
   810595.00000000000       0.85575778635536870     
   810728.26666666672       0.85553590471685492     
   810861.53333333333       0.85531408070055748     
   810994.80000000005       0.85509231429151233     
   811128.06666666665       0.85487060547475879     
   811261.33333333337       0.85464895423534104     
   811394.59999999998       0.85442736055830659     
   811527.86666666670       0.85420582442870474     
   811661.13333333330       0.85398434583159277     
   811794.40000000002       0.85376292475202731     
   811927.66666666663       0.85354156117507340     
   812060.93333333335       0.85332025508579634     
   812194.19999999995       0.85309900646926673     
   812327.46666666667       0.85287781531056006     
   812460.73333333328       0.85265668159475472     
   812594.00000000000       0.85243560530693041     
   812727.26666666672       0.85221458643217596     
   812860.53333333333       0.85199362495558040     
   812993.80000000005       0.85177272086223721     
   813127.06666666665       0.85155187413724387     
   813260.33333333337       0.85133108476570296     
   813393.59999999998       0.85111035273271907     
   813526.86666666670       0.85088967802340187     
   813660.13333333330       0.85066906062286418     
   813793.40000000002       0.85044850051622345     
   813926.66666666663       0.85022799768860002     
   814059.93333333335       0.85000755212511958     
   814193.19999999995       0.84978716381090957     
   814326.46666666667       0.84956683273110278     
   814459.73333333328       0.84934655887083665     
   814593.00000000000       0.84912634221525018     
   814726.26666666672       0.84890618274948726     
   814859.53333333333       0.84868608045869731     
   814992.80000000005       0.84846603532803044     
   815126.06666666665       0.84824604734264253     
   815259.33333333337       0.84802611648769455     
   815392.59999999998       0.84780624274834815     
   815525.86666666670       0.84758642610977142     
   815659.13333333330       0.84736666655713511     
   815792.40000000002       0.84714696407561418     
   815925.66666666663       0.84692731865038762     
   816058.93333333335       0.84670773026663726     
   816192.19999999995       0.84648819890955052     
   816325.46666666667       0.84626872456431612     
   816458.73333333328       0.84604930721613014     
   816592.00000000000       0.84582994685018997     
   816725.26666666672       0.84561064345169745     
   816858.53333333333       0.84539139700585686     
   816991.80000000005       0.84517220749787891     
   817125.06666666665       0.84495307491297766     
   817258.33333333337       0.84473399923636894     
   817391.59999999998       0.84451498045327478     
   817524.86666666670       0.84429601854891945     
   817658.13333333330       0.84407711350853143     
   817791.40000000002       0.84385826531734431     
   817924.66666666663       0.84363947396059347     
   818057.93333333335       0.84342073942351892     
   818191.19999999995       0.84320206169136602     
   818324.46666666667       0.84298344074938147     
   818457.73333333328       0.84276487658281751     
   818591.00000000000       0.84254636917692971     
   818724.26666666672       0.84232791851697741     
   818857.53333333333       0.84210952458822330     
   818990.80000000005       0.84189118737593449     
   819124.06666666665       0.84167290686538210     
   819257.33333333337       0.84145468304184146     
   819390.59999999998       0.84123651589059034     
   819523.86666666670       0.84101840539691031     
   819657.13333333330       0.84080035154608956     
   819790.40000000002       0.84058235432341566     
   819923.66666666663       0.84036441371418480     
   820056.93333333335       0.84014652970369186     
   820190.19999999995       0.83992870227724103     
   820323.46666666667       0.83971093142013498     
   820456.73333333328       0.83949321711768499     
   820590.00000000000       0.83927555935520282     
   820723.26666666672       0.83905795811800488     
   820856.53333333333       0.83884041339141246     
   820989.80000000005       0.83862292516074954     
   821123.06666666665       0.83840549341134429     
   821256.33333333337       0.83818811812852823     
   821389.59999999998       0.83797079929763818     
   821522.86666666670       0.83775353690401211     
   821656.13333333330       0.83753633093299462     
   821789.40000000002       0.83731918136993211     
   821922.66666666663       0.83710208820017629     
   822055.93333333335       0.83688505140908154     
   822189.19999999995       0.83666807098200580     
   822322.46666666667       0.83645114690431299     
   822455.73333333328       0.83623427916136750     
   822589.00000000000       0.83601746773854058     
   822722.26666666672       0.83580071262120592     
   822855.53333333333       0.83558401379474034     
   822988.80000000005       0.83536737124452598     
   823122.06666666665       0.83515078495594741     
   823255.33333333337       0.83493425491439410     
   823388.59999999998       0.83471778110525841     
   823521.86666666670       0.83450136351393689     
   823655.13333333330       0.83428500212583079     
   823788.40000000002       0.83406869692634311     
   823921.66666666663       0.83385244790088220     
   824054.93333333335       0.83363625503485950     
   824188.19999999995       0.83342011831369089     
   824321.46666666667       0.83320403772279628     
   824454.73333333328       0.83298801324759753     
   824588.00000000000       0.83277204487352186     
   824721.26666666672       0.83255613258599959     
   824854.53333333333       0.83234027637046659     
   824987.80000000005       0.83212447621235963     
   825121.06666666665       0.83190873209712191     
   825254.33333333337       0.83169304401019750     
   825387.59999999998       0.83147741193703739     
   825520.86666666670       0.83126183586309454     
   825654.13333333330       0.83104631577382615     
   825787.40000000002       0.83083085165469317     
   825920.66666666663       0.83061544349115901     
   826053.93333333335       0.83040009126869418     
   826187.19999999995       0.83018479497276942     
   826320.46666666667       0.82996955458886146     
   826453.73333333328       0.82975437010244990     
   826587.00000000000       0.82953924149901770     
   826720.26666666672       0.82932416876405313     
   826853.53333333333       0.82910915188304646     
   826986.80000000005       0.82889419084149263     
   827120.06666666665       0.82867928562489079     
   827253.33333333337       0.82846443621874299     
   827386.59999999998       0.82824964260855549     
   827519.86666666670       0.82803490477983743     
   827653.13333333330       0.82782022271810374     
   827786.40000000002       0.82760559640887066     
   827919.66666666663       0.82739102583766000     
   828052.93333333335       0.82717651098999689     
   828186.19999999995       0.82696205185140981     
   828319.46666666667       0.82674764840743076     
   828452.73333333328       0.82653330064359709     
   828586.00000000000       0.82631900854544749     
   828719.26666666672       0.82610477209852640     
   828852.53333333333       0.82589059128838094     
   828985.80000000005       0.82567646610056311     
   829119.06666666665       0.82546239652062714     
   829252.33333333337       0.82524838253413213     
   829385.59999999998       0.82503442412664030     
   829518.86666666670       0.82482052128371786     
   829652.13333333330       0.82460667399093568     
   829785.40000000002       0.82439288223386642     
   829918.66666666663       0.82417914599808806     
   830051.93333333335       0.82396546526918146     
   830185.19999999995       0.82375184003273216     
   830318.46666666667       0.82353827027432813     
   830451.73333333328       0.82332475597956289     
   830585.00000000000       0.82311129713403175     
   830718.26666666672       0.82289789372333488     
   830851.53333333333       0.82268454573307581     
   830984.80000000005       0.82247125314886271     
   831118.06666666665       0.82225801595630643     
   831251.33333333337       0.82204483414102159     
   831384.59999999998       0.82183170768862635     
   831517.86666666670       0.82161863658474377     
   831651.13333333330       0.82140562081500001     
   831784.40000000002       0.82119266036502414     
   831917.66666666663       0.82097975522045141     
   832050.93333333335       0.82076690536691732     
   832184.19999999995       0.82055411079006380     
   832317.46666666667       0.82034137147553521     
   832450.73333333328       0.82012868740898037     
   832584.00000000000       0.81991605857605077     
   832717.26666666672       0.81970348496240342     
   832850.53333333333       0.81949096655369802     
   832983.80000000005       0.81927850333559582     
   833117.06666666665       0.81906609529376673     
   833250.33333333337       0.81885374241388043     
   833383.59999999998       0.81864144468161149     
   833516.86666666670       0.81842920208263736     
   833650.13333333330       0.81821701460264129     
   833783.40000000002       0.81800488222730783     
   833916.66666666663       0.81779280494232798     
   834049.93333333335       0.81758078273339363     
   834183.19999999995       0.81736881558620200     
   834316.46666666667       0.81715690348645365     
   834449.73333333328       0.81694504641985310     
   834583.00000000000       0.81673324437210781     
   834716.26666666672       0.81652149732892942     
   834849.53333333333       0.81630980527603425     
   834982.80000000005       0.81609816819914083     
   835116.06666666665       0.81588658608397258     
   835249.33333333337       0.81567505891625469     
   835382.59999999998       0.81546358668171925     
   835515.86666666670       0.81525216936609834     
   835649.13333333330       0.81504080695513115     
   835782.40000000002       0.81482949943455796     
   835915.66666666663       0.81461824679012462     
   836048.93333333335       0.81440704900757965     
   836182.19999999995       0.81419590607267533     
   836315.46666666667       0.81398481797116862     
   836448.73333333328       0.81377378468881822     
   836582.00000000000       0.81356280621138799     
   836715.26666666672       0.81335188252464619     
   836848.53333333333       0.81314101361436242     
   836981.80000000005       0.81293019946631229     
   837115.06666666665       0.81271944006627428     
   837248.33333333337       0.81250873540002955     
   837381.59999999998       0.81229808545336435     
   837514.86666666670       0.81208749021206783     
   837648.13333333330       0.81187694966193424     
   837781.40000000002       0.81166646378875940     
   837914.66666666663       0.81145603257834353     
   838047.93333333335       0.81124565601649068     
   838181.19999999995       0.81103533408901018     
   838314.46666666667       0.81082506678171296     
   838447.73333333328       0.81061485408041323     
   838581.00000000000       0.81040469597093101     
   838714.26666666672       0.81019459243908809     
   838847.53333333333       0.80998454347071203     
   838980.80000000005       0.80977454905163193     
   839114.06666666665       0.80956460916768114     
   839247.33333333337       0.80935472380469764     
   839380.59999999998       0.80914489294852299     
   839513.86666666670       0.80893511658499984     
   839647.13333333330       0.80872539469997839     
   839780.40000000002       0.80851572727931043     
   839913.66666666663       0.80830611430885102     
   840046.93333333335       0.80809655577445993     
   840180.19999999995       0.80788705166200048     
   840313.46666666667       0.80767760195733929     
   840446.73333333328       0.80746820664634633     
   840580.00000000000       0.80725886571489514     
   840713.26666666672       0.80704957914886499     
   840846.53333333333       0.80684034693413675     
   840979.80000000005       0.80663116905659527     
   841113.06666666665       0.80642204550212959     
   841246.33333333337       0.80621297625663102     
   841379.59999999998       0.80600396130599727     
   841512.86666666670       0.80579500063612675     
   841646.13333333330       0.80558609423292338     
   841779.40000000002       0.80537724208229400     
   841912.66666666663       0.80516844417015010     
   842045.93333333335       0.80495970048240562     
   842179.19999999995       0.80475101100497848     
   842312.46666666667       0.80454237572378973     
   842445.73333333328       0.80433379462476595     
   842579.00000000000       0.80412526769383486     
   842712.26666666672       0.80391679491692991     
   842845.53333333333       0.80370837627998726     
   842978.80000000005       0.80350001176894703     
   843112.06666666665       0.80329170136975292     
   843245.33333333337       0.80308344506835216     
   843378.59999999998       0.80287524285069489     
   843511.86666666670       0.80266709470273701     
   843645.13333333330       0.80245900061043551     
   843778.40000000002       0.80225096055975254     
   843911.66666666663       0.80204297453665352     
   844044.93333333335       0.80183504252710858     
   844178.19999999995       0.80162716451708915     
   844311.46666666667       0.80141934049257268     
   844444.73333333328       0.80121157043953817     
   844578.00000000000       0.80100385434397081     
   844711.26666666672       0.80079619219185671     
   844844.53333333333       0.80058858396918686     
   844977.80000000005       0.80038102966195734     
   845111.06666666665       0.80017352925616514     
   845244.33333333337       0.79996608273781211     
   845377.59999999998       0.79975869009290435     
   845510.86666666670       0.79955135130745059     
   845644.13333333330       0.79934406636746336     
   845777.40000000002       0.79913683525896029     
   845910.66666666663       0.79892965796796078     
   846043.93333333335       0.79872253448048824     
   846177.19999999995       0.79851546478257029     
   846310.46666666667       0.79830844886023855     
   846443.73333333328       0.79810148669952596     
   846577.00000000000       0.79789457828647170     
   846710.26666666672       0.79768772360711782     
   846843.53333333333       0.79748092264751014     
   846976.80000000005       0.79727417539369694     
   847110.06666666665       0.79706748183173093     
   847243.33333333337       0.79686084194766837     
   847376.59999999998       0.79665425572756976     
   847509.86666666670       0.79644772315749846     
   847643.13333333330       0.79624124422352205     
   847776.40000000002       0.79603481891171013     
   847909.66666666663       0.79582844720813917     
   848042.93333333335       0.79562212909888541     
   848176.19999999995       0.79541586457003044     
   848309.46666666667       0.79520965360766049     
   848442.73333333328       0.79500349619786492     
   848576.00000000000       0.79479739232673463     
   848709.26666666672       0.79459134198036696     
   848842.53333333333       0.79438534514486125     
   848975.80000000005       0.79417940180632063     
   849109.06666666665       0.79397351195085242     
   849242.33333333337       0.79376767556456773     
   849375.59999999998       0.79356189263357879     
   849508.86666666670       0.79335616314400492     
   849642.13333333330       0.79315048708196745     
   849775.40000000002       0.79294486443359080     
   849908.66666666663       0.79273929518500408     
   850041.93333333335       0.79253377932233904     
   850175.19999999995       0.79232831683173144     
   850308.46666666667       0.79212290769932148     
   850441.73333333328       0.79191755191125068     
   850575.00000000000       0.79171224945366681     
   850708.26666666672       0.79150700031271981     
   850841.53333333333       0.79130180447456322     
   850974.80000000005       0.79109666192535433     
   851108.06666666665       0.79089157265125443     
   851241.33333333337       0.79068653663842792     
   851374.59999999998       0.79048155387304320     
   851507.86666666670       0.79027662434127133     
   851641.13333333330       0.79007174802928870     
   851774.40000000002       0.78986692492327393     
   851907.66666666663       0.78966215500940895     
   852040.93333333335       0.78945743827387949     
   852174.19999999995       0.78925277470287658     
   852307.46666666667       0.78904816428259306     
   852440.73333333328       0.78884360699922484     
   852574.00000000000       0.78863910283897387     
   852707.26666666672       0.78843465178804317     
   852840.53333333333       0.78823025383264067     
   852973.80000000005       0.78802590895897651     
   853107.06666666665       0.78782161715326815     
   853240.33333333337       0.78761737840173129     
   853373.59999999998       0.78741319269058874     
   853506.86666666670       0.78720906000606661     
   853640.13333333330       0.78700498033439281     
   853773.40000000002       0.78680095366180125     
   853906.66666666663       0.78659697997452804     
   854039.93333333335       0.78639305925881198     
   854173.19999999995       0.78618919150089717     
   854306.46666666667       0.78598537668703061     
   854439.73333333328       0.78578161480346265     
   854573.00000000000       0.78557790583644715     
   854706.26666666672       0.78537424977224268     
   854839.53333333333       0.78517064659710978     
   854972.80000000005       0.78496709629731276     
   855106.06666666665       0.78476359885912128     
   855239.33333333337       0.78456015426880588     
   855372.59999999998       0.78435676251264352     
   855505.86666666670       0.78415342357691253     
   855639.13333333330       0.78395013744789588     
   855772.40000000002       0.78374690411187897     
   855905.66666666663       0.78354372355515234     
   856038.93333333335       0.78334059576400916     
   856172.19999999995       0.78313752072474552     
   856305.46666666667       0.78293449842366303     
   856438.73333333328       0.78273152884706487     
   856572.00000000000       0.78252861198125978     
   856705.26666666672       0.78232574781255737     
   856838.53333333333       0.78212293632727348     
   856971.80000000005       0.78192017751172505     
   857105.06666666665       0.78171747135223502     
   857238.33333333337       0.78151481783512833     
   857371.59999999998       0.78131221694673392     
   857504.86666666670       0.78110966867338383     
   857638.13333333330       0.78090717300141477     
   857771.40000000002       0.78070472991716566     
   857904.66666666663       0.78050233940697988     
   858037.93333333335       0.78030000145720391     
   858171.19999999995       0.78009771605418843     
   858304.46666666667       0.77989548318428592     
   858437.73333333328       0.77969330283385507     
   858571.00000000000       0.77949117498925524     
   858704.26666666672       0.77928909963685178     
   858837.53333333333       0.77908707676301225     
   858970.80000000005       0.77888510635410824     
   859104.06666666665       0.77868318839651485     
   859237.33333333337       0.77848132287661032     
   859370.59999999998       0.77827950978077642     
   859503.86666666670       0.77807774909539917     
   859637.13333333330       0.77787604080686767     
   859770.40000000002       0.77767438490157370     
   859903.66666666663       0.77747278136591524     
   860036.93333333335       0.77727123018629030     
   860170.19999999995       0.77706973134910329     
   860303.46666666667       0.77686828484075932     
   860436.73333333328       0.77666689064767103     
   860570.00000000000       0.77646554875625040     
   860703.26666666672       0.77626425915291564     
   860836.53333333333       0.77606302182408693     
   860969.80000000005       0.77586183675618936     
   861103.06666666665       0.77566070393565090     
   861236.33333333337       0.77545962334890262     
   861369.59999999998       0.77525859498238003     
   861502.86666666670       0.77505761882252089     
   861636.13333333330       0.77485669485576758     
   861769.40000000002       0.77465582306856673     
   861902.66666666663       0.77445500344736518     
   862035.93333333335       0.77425423597861798     
   862169.19999999995       0.77405352064877930     
   862302.46666666667       0.77385285744430909     
   862435.73333333328       0.77365224635167107     
   862569.00000000000       0.77345168735733161     
   862702.26666666672       0.77325118044776220     
   862835.53333333333       0.77305072560943411     
   862968.80000000005       0.77285032282882615     
   863102.06666666665       0.77264997209241892     
   863235.33333333337       0.77244967338669590     
   863368.59999999998       0.77224942669814567     
   863501.86666666670       0.77204923201325837     
   863635.13333333330       0.77184908931852991     
   863768.40000000002       0.77164899860045821     
   863901.66666666663       0.77144895984554518     
   864034.93333333335       0.77124897304029538     
   864168.19999999995       0.77104903817121873     
   864301.46666666667       0.77084915522482622     
   864434.73333333328       0.77064932418763465     
   864568.00000000000       0.77044954504616281     
   864701.26666666672       0.77024981778693324     
   864834.53333333333       0.77005014239647340     
   864967.80000000005       0.76985051886131139     
   865101.06666666665       0.76965094716798244     
   865234.33333333337       0.76945142730302085     
   865367.59999999998       0.76925195925296919     
   865500.86666666670       0.76905254300436976     
   865634.13333333330       0.76885317854377111     
   865767.40000000002       0.76865386585772288     
   865900.66666666663       0.76845460493278006     
   866033.93333333335       0.76825539575549961     
   866167.19999999995       0.76805623831244341     
   866300.46666666667       0.76785713259017618     
   866433.73333333328       0.76765807857526580     
   866567.00000000000       0.76745907625428411     
   866700.26666666672       0.76726012561380630     
   866833.53333333333       0.76706122664041088     
   866966.80000000005       0.76686237932068080     
   867100.06666666665       0.76666358364120035     
   867233.33333333337       0.76646483958855982     
   867366.59999999998       0.76626614714935126     
   867499.86666666670       0.76606750631017162     
   867633.13333333330       0.76586891705761873     
   867766.40000000002       0.76567037937829752     
   867899.66666666663       0.76547189325881360     
   868032.93333333335       0.76527345868577634     
   868166.19999999995       0.76507507564580068     
   868299.46666666667       0.76487674412550199     
   868432.73333333328       0.76467846411150275     
   868566.00000000000       0.76448023559042544     
   868699.26666666672       0.76428205854889719     
   868832.53333333333       0.76408393297355004     
   868965.80000000005       0.76388585885101712     
   869099.06666666665       0.76368783616793734     
   869232.33333333337       0.76348986491095161     
   869365.59999999998       0.76329194506670417     
   869498.86666666670       0.76309407662184348     
   869632.13333333330       0.76289625956302132     
   869765.40000000002       0.76269849387689304     
   869898.66666666663       0.76250077955011708     
   870031.93333333335       0.76230311656935568     
   870165.19999999995       0.76210550492127394     
   870298.46666666667       0.76190794459254096     
   870431.73333333328       0.76171043556983009     
   870565.00000000000       0.76151297783981553     
   870698.26666666672       0.76131557138917860     
   870831.53333333333       0.76111821620460107     
   870964.80000000005       0.76092091227276892     
   871098.06666666665       0.76072365958037280     
   871231.33333333337       0.76052645811410535     
   871364.59999999998       0.76032930786066366     
   871497.86666666670       0.76013220880674814     
   871631.13333333330       0.75993516093906099     
   871764.40000000002       0.75973816424431040     
   871897.66666666663       0.75954121870920654     
   872030.93333333335       0.75934432432046339     
   872164.19999999995       0.75914748106479801     
   872297.46666666667       0.75895068892893258     
   872430.73333333328       0.75875394789958950     
   872564.00000000000       0.75855725796349782     
   872697.26666666672       0.75836061910738839     
   872830.53333333333       0.75816403131799559     
   872963.80000000005       0.75796749458205803     
   873097.06666666665       0.75777100888631677     
   873230.33333333337       0.75757457421751617     
   873363.59999999998       0.75737819056240618     
   873496.86666666670       0.75718185790773740     
   873630.13333333330       0.75698557624026597     
   873763.40000000002       0.75678934554674959     
   873896.66666666663       0.75659316581395109     
   874029.93333333335       0.75639703702863614     
   874163.19999999995       0.75620095917757357     
   874296.46666666667       0.75600493224753595     
   874429.73333333328       0.75580895622529942     
   874563.00000000000       0.75561303109764255     
   874696.26666666672       0.75541715685134947     
   874829.53333333333       0.75522133347320541     
   874962.80000000005       0.75502556094999962     
   875096.06666666665       0.75482983926852576     
   875229.33333333337       0.75463416841558040     
   875362.59999999998       0.75443854837796365     
   875495.86666666670       0.75424297914247784     
   875629.13333333330       0.75404746069593132     
   875762.40000000002       0.75385199302513284     
   875895.66666666663       0.75365657611689718     
   876028.93333333335       0.75346120995804111     
   876162.19999999995       0.75326589453538451     
   876295.46666666667       0.75307062983575146     
   876428.73333333328       0.75287541584597051     
   876562.00000000000       0.75268025255287041     
   876695.26666666672       0.75248513994328636     
   876828.53333333333       0.75229007800405689     
   876961.80000000005       0.75209506672202164     
   877095.06666666665       0.75190010608402513     
   877228.33333333337       0.75170519607691544     
   877361.59999999998       0.75151033668754486     
   877494.86666666670       0.75131552790276634     
   877628.13333333330       0.75112076970943908     
   877761.40000000002       0.75092606209442403     
   877894.66666666663       0.75073140504458702     
   878027.93333333335       0.75053679854679456     
   878161.19999999995       0.75034224258792026     
   878294.46666666667       0.75014773715483840     
   878427.73333333328       0.74995328223442792     
   878561.00000000000       0.74975887781356998     
   878694.26666666672       0.74956452387915107     
   878827.53333333333       0.74937022041805945     
   878960.80000000005       0.74917596741718628     
   879094.06666666665       0.74898176486342916     
   879227.33333333337       0.74878761274368522     
   879360.59999999998       0.74859351104485827     
   879493.86666666670       0.74839945975385302     
   879627.13333333330       0.74820545885757950     
   879760.40000000002       0.74801150834294972     
   879893.66666666663       0.74781760819688015     
   880026.93333333335       0.74762375840628903     
   880160.19999999995       0.74742995895810083     
   880293.46666666667       0.74723620983924044     
   880426.73333333328       0.74704251103663810     
   880560.00000000000       0.74684886253722671     
   880693.26666666672       0.74665526432794205     
   880826.53333333333       0.74646171639572456     
   880959.80000000005       0.74626821872751670     
   881093.06666666665       0.74607477131026623     
   881226.33333333337       0.74588137413092181     
   881359.59999999998       0.74568802717643701     
   881492.86666666670       0.74549473043376957     
   881626.13333333330       0.74530148388987860     
   881759.40000000002       0.74510828753172675     
   881892.66666666663       0.74491514134628334     
   882025.93333333335       0.74472204532051611     
   882159.19999999995       0.74452899944139994     
   882292.46666666667       0.74433600369591169     
   882425.73333333328       0.74414305807103198     
   882559.00000000000       0.74395016255374413     
   882692.26666666672       0.74375731713103566     
   882825.53333333333       0.74356452178989696     
   882958.80000000005       0.74337177651732156     
   883092.06666666665       0.74317908130030741     
   883225.33333333337       0.74298643612585535     
   883358.59999999998       0.74279384098096823     
   883491.86666666670       0.74260129585265444     
   883625.13333333330       0.74240880072792526     
   883758.40000000002       0.74221635559379240     
   883891.66666666663       0.74202396043727692     
   884024.93333333335       0.74183161524539720     
   884158.19999999995       0.74163932000517785     
   884291.46666666667       0.74144707470364812     
   884424.73333333328       0.74125487932783707     
   884558.00000000000       0.74106273386478017     
   884691.26666666672       0.74087063830151489     
   884824.53333333333       0.74067859262508251     
   884957.80000000005       0.74048659682252715     
   885091.06666666665       0.74029465088089652     
   885224.33333333337       0.74010275478724319     
   885357.59999999998       0.73991090852862040     
   885490.86666666670       0.73971911209208585     
   885624.13333333330       0.73952736546470188     
   885757.40000000002       0.73933566863353262     
   885890.66666666663       0.73914402158564707     
   886023.93333333335       0.73895242430811425     
   886157.19999999995       0.73876087678801139     
   886290.46666666667       0.73856937901241548     
   886423.73333333328       0.73837793096840754     
   886557.00000000000       0.73818653264307366     
   886690.26666666672       0.73799518402350062     
   886823.53333333333       0.73780388509678119     
   886956.80000000005       0.73761263585000880     
   887090.06666666665       0.73742143627028267     
   887223.33333333337       0.73723028634470422     
   887356.59999999998       0.73703918606037866     
   887489.86666666670       0.73684813540441407     
   887623.13333333330       0.73665713436392166     
   887756.40000000002       0.73646618292601662     
   887889.66666666663       0.73627528107781726     
   888022.93333333335       0.73608442880644542     
   888156.19999999995       0.73589362609902542     
   888289.46666666667       0.73570287294268644     
   888422.73333333328       0.73551216932456009     
   888556.00000000000       0.73532151523178069     
   888689.26666666672       0.73513091065148717     
   888822.53333333333       0.73494035557082138     
   888955.80000000005       0.73474984997692783     
   889089.06666666665       0.73455939385695568     
   889222.33333333337       0.73436898719805521     
   889355.59999999998       0.73417862998738337     
   889488.86666666670       0.73398832221209731     
   889622.13333333330       0.73379806385935886     
   889755.40000000002       0.73360785491633362     
   889888.66666666663       0.73341769537018919     
   890021.93333333335       0.73322758520809850     
   890155.19999999995       0.73303752441723491     
   890288.46666666667       0.73284751298477846     
   890421.73333333328       0.73265755089791007     
   890555.00000000000       0.73246763814381421     
   890688.26666666672       0.73227777470968092     
   890821.53333333333       0.73208796058270087     
   890954.80000000005       0.73189819575006787     
   891088.06666666665       0.73170848019898327     
   891221.33333333337       0.73151881391664597     
   891354.59999999998       0.73132919689026243     
   891487.86666666670       0.73113962910704022     
   891621.13333333330       0.73095011055419179     
   891754.40000000002       0.73076064121893158     
   891887.66666666663       0.73057122108847805     
   892020.93333333335       0.73038185015005230     
   892154.19999999995       0.73019252839088011     
   892287.46666666667       0.73000325579818948     
   892420.73333333328       0.72981403235921172     
   892554.00000000000       0.72962485806118194     
   892687.26666666672       0.72943573289133767     
   892820.53333333333       0.72924665683692091     
   892953.80000000005       0.72905762988517697     
   893087.06666666665       0.72886865202335338     
   893220.33333333337       0.72867972323870145     
   893353.59999999998       0.72849084351847693     
   893486.86666666670       0.72830201284993690     
   893620.13333333330       0.72811323122034266     
   893753.40000000002       0.72792449861695996     
   893886.66666666663       0.72773581502705498     
   894019.93333333335       0.72754718043790079     
   894153.19999999995       0.72735859483677157     
   894286.46666666667       0.72717005821094416     
   894419.73333333328       0.72698157054770185     
   894553.00000000000       0.72679313183432703     
   894686.26666666672       0.72660474205810788     
   894819.53333333333       0.72641640120633721     
   894952.80000000005       0.72622810926630721     
   895086.06666666665       0.72603986622531758     
   895219.33333333337       0.72585167207066781     
   895352.59999999998       0.72566352678966317     
   895485.86666666670       0.72547543036961049     
   895619.13333333330       0.72528738279782146     
   895752.40000000002       0.72509938406160956     
   895885.66666666663       0.72491143414829295     
   896018.93333333335       0.72472353304519155     
   896152.19999999995       0.72453568073963082     
   896285.46666666667       0.72434787721893712     
   896418.73333333328       0.72416012247044126     
   896552.00000000000       0.72397241648147737     
   896685.26666666672       0.72378475923938224     
   896818.53333333333       0.72359715073149689     
   896951.80000000005       0.72340959094516522     
   897085.06666666665       0.72322207986773357     
   897218.33333333337       0.72303461748655384     
   897351.59999999998       0.72284720378897815     
   897484.86666666670       0.72265983876236395     
   897618.13333333330       0.72247252239407223     
   897751.40000000002       0.72228525467146532     
   897884.66666666663       0.72209803558191088     
   898017.93333333335       0.72191086511277880     
   898151.19999999995       0.72172374325144273     
   898284.46666666667       0.72153666998527877     
   898417.73333333328       0.72134964530166701     
   898551.00000000000       0.72116266918799066     
   898684.26666666672       0.72097574163163602     
   898817.53333333333       0.72078886261999320     
   898950.80000000005       0.72060203214045515     
   899084.06666666665       0.72041525018041841     
   899217.33333333337       0.72022851672728239     
   899350.59999999998       0.72004183176845005     
   899483.86666666670       0.71985519529132702     
   899617.13333333330       0.71966860728332294     
   899750.40000000002       0.71948206773185031     
   899883.66666666663       0.71929557662432608     
   900016.93333333335       0.71910913394816767     
   900150.19999999995       0.71892273969079978     
   900283.46666666667       0.71873639383964605     
   900416.73333333328       0.71855009638213674     
   900550.00000000000       0.71836384730570368     
   900683.26666666672       0.71817764659778205     
   900816.53333333333       0.71799149424581188     
   900949.80000000005       0.71780539023723433     
   901083.06666666665       0.71761933455949456     
   901216.33333333337       0.71743332720004105     
   901349.59999999998       0.71724736814632628     
   901482.86666666670       0.71706145738580496     
   901616.13333333330       0.71687559490593578     
   901749.40000000002       0.71668978069417966     
   901882.66666666663       0.71650401473800218     
   902015.93333333335       0.71631829702487115     
   902149.19999999995       0.71613262754225793     
   902282.46666666667       0.71594700627763697     
   902415.73333333328       0.71576143321848740     
   902549.00000000000       0.71557590835228835     
   902682.26666666672       0.71539043166652516     
   902815.53333333333       0.71520500314868585     
   902948.80000000005       0.71501962278626086     
   903082.06666666665       0.71483429056674508     
   903215.33333333337       0.71464900647763474     
   903348.59999999998       0.71446377050643095     
   903481.86666666670       0.71427858264063726     
   903615.13333333330       0.71409344286776189     
   903748.40000000002       0.71390835117531370     
   903881.66666666663       0.71372330755080760     
   904014.93333333335       0.71353831198175977     
   904148.19999999995       0.71335336445569064     
   904281.46666666667       0.71316846496012287     
   904414.73333333328       0.71298361348258354     
   904548.00000000000       0.71279881001060241     
   904681.26666666672       0.71261405453171278     
   904814.53333333333       0.71242934703345040     
   904947.80000000005       0.71224468750335546     
   905081.06666666665       0.71206007592897058     
   905214.33333333337       0.71187551229784107     
   905347.59999999998       0.71169099659751733     
   905480.86666666670       0.71150652881555065     
   905614.13333333330       0.71132210893949699     
   905747.40000000002       0.71113773695691584     
   905880.66666666663       0.71095341285536939     
   906013.93333333335       0.71076913662242180     
   906147.19999999995       0.71058490824564302     
   906280.46666666667       0.71040072771260410     
   906413.73333333328       0.71021659501088119     
   906547.00000000000       0.71003251012805135     
   906680.26666666672       0.70984847305169674     
   906813.53333333333       0.70966448376940194     
   906946.80000000005       0.70948054226875490     
   907080.06666666665       0.70929664853734753     
   907213.33333333337       0.70911280256277287     
   907346.59999999998       0.70892900433262951     
   907479.86666666670       0.70874525383451781     
   907613.13333333330       0.70856155105604279     
   907746.40000000002       0.70837789598481127     
   907879.66666666663       0.70819428860843292     
   908012.93333333335       0.70801072891452299     
   908146.19999999995       0.70782721689069694     
   908279.46666666667       0.70764375252457579     
   908412.73333333328       0.70746033580378298     
   908546.00000000000       0.70727696671594531     
   908679.26666666672       0.70709364524869156     
   908812.53333333333       0.70691037138965584     
   908945.80000000005       0.70672714512647405     
   909079.06666666665       0.70654396644678474     
   909212.33333333337       0.70636083533823246     
   909345.59999999998       0.70617775178846176     
   909478.86666666670       0.70599471578512163     
   909612.13333333330       0.70581172731586483     
   909745.40000000002       0.70562878636834703     
   909878.66666666663       0.70544589293022653     
   910011.93333333335       0.70526304698916498     
   910145.19999999995       0.70508024853282825     
   910278.46666666667       0.70489749754888420     
   910411.73333333328       0.70471479402500425     
   910545.00000000000       0.70453213794886338     
   910678.26666666672       0.70434952930813877     
   910811.53333333333       0.70416696809051271     
   910944.80000000005       0.70398445428366907     
   911078.06666666665       0.70380198787529547     
   911211.33333333337       0.70361956885308197     
   911344.59999999998       0.70343719720472309     
   911477.86666666670       0.70325487291791555     
   911611.13333333330       0.70307259598035965     
   911744.40000000002       0.70289036637975966     
   911877.66666666663       0.70270818410382185     
   912010.93333333335       0.70252604914025518     
   912144.19999999995       0.70234396147677391     
   912277.46666666667       0.70216192110109388     
   912410.73333333328       0.70197992800093467     
   912544.00000000000       0.70179798216401879     
   912677.26666666672       0.70161608357807204     
   912810.53333333333       0.70143423223082357     
   912943.80000000005       0.70125242811000521     
   913077.06666666665       0.70107067120335298     
   913210.33333333337       0.70088896149860425     
   913343.59999999998       0.70070729898350259     
   913476.86666666670       0.70052568364579160     
   913610.13333333330       0.70034411547322017     
   913743.40000000002       0.70016259445353835     
   913876.66666666663       0.69998112057450257     
   914009.93333333335       0.69979969382386886     
   914143.19999999995       0.69961831418939902     
   914276.46666666667       0.69943698165885637     
   914409.73333333328       0.69925569622000916     
   914543.00000000000       0.69907445786062605     
   914676.26666666672       0.69889326656848216     
   914809.53333333333       0.69871212233135371     
   914942.80000000005       0.69853102513702048     
   915076.06666666665       0.69834997497326556     
   915209.33333333337       0.69816897182787496     
   915342.59999999998       0.69798801568863955     
   915475.86666666670       0.69780710654334976     
   915609.13333333330       0.69762624437980247     
   915742.40000000002       0.69744542918579722     
   915875.66666666663       0.69726466094913508     
   916008.93333333335       0.69708393965762161     
   916142.19999999995       0.69690326529906521     
   916275.46666666667       0.69672263786127808     
   916408.73333333328       0.69654205733207397     
   916542.00000000000       0.69636152369927107     
   916675.26666666672       0.69618103695069200     
   916808.53333333333       0.69600059707415873     
   916941.80000000005       0.69582020405750011     
   917075.06666666665       0.69563985788854632     
   917208.33333333337       0.69545955855513153     
   917341.59999999998       0.69527930604509192     
   917474.86666666670       0.69509910034626765     
   917608.13333333330       0.69491894144650246     
   917741.40000000002       0.69473882933364228     
   917874.66666666663       0.69455876399553684     
   918007.93333333335       0.69437874542003875     
   918141.19999999995       0.69419877359500393     
   918274.46666666667       0.69401884850829165     
   918407.73333333328       0.69383897014776363     
   918541.00000000000       0.69365913850128469     
   918674.26666666672       0.69347935355672474     
   918807.53333333333       0.69329961530195394     
   918940.80000000005       0.69311992372484799     
   919074.06666666665       0.69294027881328479     
   919207.33333333337       0.69276068055514406     
   919340.59999999998       0.69258112893831236     
   919473.86666666670       0.69240162395067495     
   919607.13333333330       0.69222216558012306     
   919740.40000000002       0.69204275381455016     
   919873.66666666663       0.69186338864185348     
   920006.93333333335       0.69168407004993226     
   920140.19999999995       0.69150479802669063     
   920273.46666666667       0.69132557256003357     
   920406.73333333328       0.69114639363787100     
   920540.00000000000       0.69096726124811547     
   920673.26666666672       0.69078817537868220     
   920806.53333333333       0.69060913601749130     
   920939.80000000005       0.69043014315246265     
   921073.06666666665       0.69025119677152258     
   921206.33333333337       0.69007229686259874     
   921339.59999999998       0.68989344341362346     
   921472.86666666670       0.68971463641252972     
   921606.13333333330       0.68953587584725606     
   921739.40000000002       0.68935716170574235     
   921872.66666666663       0.68917849397593356     
   922005.93333333335       0.68899987264577645     
   922139.19999999995       0.68882129770322020     
   922272.46666666667       0.68864276913621891     
   922405.73333333328       0.68846428693272843     
   922539.00000000000       0.68828585108070839     
   922672.26666666672       0.68810746156812153     
   922805.53333333333       0.68792911838293369     
   922938.80000000005       0.68775082151311362     
   923072.06666666665       0.68757257094663338     
   923205.33333333337       0.68739436667146725     
   923338.59999999998       0.68721620867559485     
   923471.86666666670       0.68703809694699669     
   923605.13333333330       0.68686003147365793     
   923738.40000000002       0.68668201224356507     
   923871.66666666663       0.68650403924470993     
   924004.93333333335       0.68632611246508546     
   924138.19999999995       0.68614823189268970     
   924271.46666666667       0.68597039751552158     
   924404.73333333328       0.68579260932158448     
   924538.00000000000       0.68561486729888510     
   924671.26666666672       0.68543717143543303     
   924804.53333333333       0.68525952171924076     
   924937.80000000005       0.68508191813832364     
   925071.06666666665       0.68490436068070015     
   925204.33333333337       0.68472684933439276     
   925337.59999999998       0.68454938408742683     
   925470.86666666670       0.68437196492782859     
   925604.13333333330       0.68419459184363163     
   925737.40000000002       0.68401726482286795     
   925870.66666666663       0.68383998385357736     
   926003.93333333335       0.68366274892379808     
   926137.19999999995       0.68348556002157568     
   926270.46666666667       0.68330841713495571     
   926403.73333333328       0.68313132025198842     
   926537.00000000000       0.68295426936072645     
   926670.26666666672       0.68277726444922648     
   926803.53333333333       0.68260030550554696     
   926936.80000000005       0.68242339251775075     
   927070.06666666665       0.68224652547390230     
   927203.33333333337       0.68206970436207093     
   927336.59999999998       0.68189292917032818     
   927469.86666666670       0.68171619988674825     
   927603.13333333330       0.68153951649940891     
   927736.40000000002       0.68136287899639147     
   927869.66666666663       0.68118628736577946     
   928002.93333333335       0.68100974159565930     
   928136.19999999995       0.68083324167412251     
   928269.46666666667       0.68065678758926151     
   928402.73333333328       0.68048037932917205     
   928536.00000000000       0.68030401688195519     
   928669.26666666672       0.68012770023571179     
   928802.53333333333       0.67995142937854780     
   928935.80000000005       0.67977520429857274     
   929069.06666666665       0.67959902498389746     
   929202.33333333337       0.67942289142263701     
   929335.59999999998       0.67924680360290957     
   929468.86666666670       0.67907076151283552     
   929602.13333333330       0.67889476514053970     
   929735.40000000002       0.67871881447414917     
   929868.66666666663       0.67854290950179408     
   930001.93333333335       0.67836705021160770     
   930135.19999999995       0.67819123659172598     
   930268.46666666667       0.67801546863028972     
   930401.73333333328       0.67783974631544019     
   930535.00000000000       0.67766406963532355     
   930668.26666666672       0.67748843857808905     
   930801.53333333333       0.67731285313188883     
   930934.80000000005       0.67713731328487570     
   931068.06666666665       0.67696181902520958     
   931201.33333333337       0.67678637034105060     
   931334.59999999998       0.67661096722056380     
   931467.86666666670       0.67643560965191574     
   931601.13333333330       0.67626029762327655     
   931734.40000000002       0.67608503112281970     
   931867.66666666663       0.67590981013872198     
   932000.93333333335       0.67573463465916217     
   932134.19999999995       0.67555950467232440     
   932267.46666666667       0.67538442016639189     
   932400.73333333328       0.67520938112955542     
   932534.00000000000       0.67503438755000578     
   932667.26666666672       0.67485943941593796     
   932800.53333333333       0.67468453671555029     
   932933.80000000005       0.67450967943704287     
   933067.06666666665       0.67433486756862071     
   933200.33333333337       0.67416010109849012     
   933333.59999999998       0.67398538001486141     
   933466.86666666670       0.67381070430594803     
   933600.13333333330       0.67363607395996605     
   933733.40000000002       0.67346148896513536     
   933866.66666666663       0.67328694930967736     
   933999.93333333335       0.67311245498181860     
   934133.19999999995       0.67293800596978648     
   934266.46666666667       0.67276360226181331     
   934399.73333333328       0.67258924384613317     
   934533.00000000000       0.67241493071098501     
   934666.26666666672       0.67224066284460782     
   934799.53333333333       0.67206644023524742     
   934932.80000000005       0.67189226287114812     
   935066.06666666665       0.67171813074056219     
   935199.33333333337       0.67154404383174082     
   935332.59999999998       0.67137000213294140     
   935465.86666666670       0.67119600563242154     
   935599.13333333330       0.67102205431844508     
   935732.40000000002       0.67084814817927563     
   935865.66666666663       0.67067428720318190     
   935998.93333333335       0.67050047137843549     
   936132.19999999995       0.67032670069330957     
   936265.46666666667       0.67015297513608285     
   936398.73333333328       0.66997929469503559     
   936532.00000000000       0.66980565935845027     
   936665.26666666672       0.66963206911461426     
   936798.53333333333       0.66945852395181671     
   936931.80000000005       0.66928502385834943     
   937065.06666666665       0.66911156882250911     
   937198.33333333337       0.66893815883259378     
   937331.59999999998       0.66876479387690502     
   937464.86666666670       0.66859147394374840     
   937598.13333333330       0.66841819902143107     
   937731.40000000002       0.66824496909826303     
   937864.66666666663       0.66807178416255919     
   937997.93333333335       0.66789864420263623     
   938131.19999999995       0.66772554920681348     
   938264.46666666667       0.66755249916341430     
   938397.73333333328       0.66737949406076447     
   938531.00000000000       0.66720653388719375     
   938664.26666666672       0.66703361863103283     
   938797.53333333333       0.66686074828061770     
   938930.80000000005       0.66668792282428546     
   939064.06666666665       0.66651514225037856     
   939197.33333333337       0.66634240654723964     
   939330.59999999998       0.66616971570321692     
   939463.86666666670       0.66599706970666062     
   939597.13333333330       0.66582446854592336     
   939730.40000000002       0.66565191220936160     
   939863.66666666663       0.66547940068533484     
   939996.93333333335       0.66530693396220442     
   940130.19999999995       0.66513451202833718     
   940263.46666666667       0.66496213487209954     
   940396.73333333328       0.66478980248186481     
   940530.00000000000       0.66461751484600629     
   940663.26666666672       0.66444527195290082     
   940796.53333333333       0.66427307379093059     
   940929.80000000005       0.66410092034847690     
   941063.06666666665       0.66392881161392747     
   941196.33333333337       0.66375674757567116     
   941329.59999999998       0.66358472822210102     
   941462.86666666670       0.66341275354161278     
   941596.13333333330       0.66324082352260394     
   941729.40000000002       0.66306893815347623     
   941862.66666666663       0.66289709742263470     
   941995.93333333335       0.66272530131848639     
   942129.19999999995       0.66255354982944126     
   942262.46666666667       0.66238184294391456     
   942395.73333333328       0.66221018065032178     
   942529.00000000000       0.66203856293708219     
   942662.26666666672       0.66186698979261949     
   942795.53333333333       0.66169546120535760     
   942928.80000000005       0.66152397716372646     
   943062.06666666665       0.66135253765615731     
   943195.33333333337       0.66118114267108430     
   943328.59999999998       0.66100979219694578     
   943461.86666666670       0.66083848622218211     
   943595.13333333330       0.66066722473523587     
   943728.40000000002       0.66049600772455541     
   943861.66666666663       0.66032483517858931     
   943994.93333333335       0.66015370708578947     
   944128.19999999995       0.65998262343461356     
   944261.46666666667       0.65981158421351815     
   944394.73333333328       0.65964058941096582     
   944528.00000000000       0.65946963901542155     
   944661.26666666672       0.65929873301535169     
   944794.53333333333       0.65912787139922790     
   944927.80000000005       0.65895705415552319     
   945061.06666666665       0.65878628127271410     
   945194.33333333337       0.65861555273928052     
   945327.59999999998       0.65844486854370499     
   945460.86666666670       0.65827422867447272     
   945594.13333333330       0.65810363312007292     
   945727.40000000002       0.65793308186899679     
   945860.66666666663       0.65776257490973822     
   945993.93333333335       0.65759211223079483     
   946127.19999999995       0.65742169382066828     
   946260.46666666667       0.65725131966786088     
   946393.73333333328       0.65708098976088003     
   946527.00000000000       0.65691070408823360     
   946660.26666666672       0.65674046263843566     
   946793.53333333333       0.65657026540000163     
   946926.80000000005       0.65640011236144846     
   947060.06666666665       0.65623000351129823     
   947193.33333333337       0.65605993883807567     
   947326.59999999998       0.65588991833030885     
   947459.86666666670       0.65571994197652628     
   947593.13333333330       0.65555000976526179     
   947726.40000000002       0.65538012168505211     
   947859.66666666663       0.65521027772443707     
   947992.93333333335       0.65504047787195741     
   948126.19999999995       0.65487072211615915     
   948259.46666666667       0.65470101044559081     
   948392.73333333328       0.65453134284880310     
   948526.00000000000       0.65436171931434983     
   948659.26666666672       0.65419213983078883     
   948792.53333333333       0.65402260438667970     
   948925.80000000005       0.65385311297058579     
   949059.06666666665       0.65368366557107271     
   949192.33333333337       0.65351426217671005     
   949325.59999999998       0.65334490277606894     
   949458.86666666670       0.65317558735772452     
   949592.13333333330       0.65300631591025549     
   949725.40000000002       0.65283708842224208     
   949858.66666666663       0.65266790488226789     
   949991.93333333335       0.65249876527891959     
   950125.19999999995       0.65232966960078809     
   950258.46666666667       0.65216061783646451     
   950391.73333333328       0.65199160997454575     
   950525.00000000000       0.65182264600362982     
   950658.26666666672       0.65165372591231807     
   950791.53333333333       0.65148484968921605     
   950924.80000000005       0.65131601732293087     
   951058.06666666665       0.65114722880207232     
   951191.33333333337       0.65097848411525461     
   951324.59999999998       0.65080978325109351     
   951457.86666666670       0.65064112619820857     
   951591.13333333330       0.65047251294522312     
   951724.40000000002       0.65030394348076093     
   951857.66666666663       0.65013541779345108     
   951990.93333333335       0.64996693587192400     
   952124.19999999995       0.64979849770481435     
   952257.46666666667       0.64963010328075921     
   952390.73333333328       0.64946175258839878     
   952524.00000000000       0.64929344561637503     
   952657.26666666672       0.64912518235333527     
   952790.53333333333       0.64895696278792814     
   952923.80000000005       0.64878878690880315     
   953057.06666666665       0.64862065470461849     
   953190.33333333337       0.64845256616402946     
   953323.59999999998       0.64828452127569847     
   953456.86666666670       0.64811652002828701     
   953590.13333333330       0.64794856241046350     
   953723.40000000002       0.64778064841089633     
   953856.66666666663       0.64761277801825856     
   953989.93333333335       0.64744495122122481     
   954123.19999999995       0.64727716800847435     
   954256.46666666667       0.64710942836868846     
   954389.73333333328       0.64694173229055041     
   954523.00000000000       0.64677407976274681     
   954656.26666666672       0.64660647077396960     
   954789.53333333333       0.64643890531291115     
   954922.80000000005       0.64627138336826606     
   955056.06666666665       0.64610390492873493     
   955189.33333333337       0.64593646998301879     
   955322.59999999998       0.64576907851982224     
   955455.86666666670       0.64560173052785319     
   955589.13333333330       0.64543442599582257     
   955722.40000000002       0.64526716491244374     
   955855.66666666663       0.64509994726643227     
   955988.93333333335       0.64493277304650887     
   956122.19999999995       0.64476564224139499     
   956255.46666666667       0.64459855483981654     
   956388.73333333328       0.64443151083050099     
   956522.00000000000       0.64426451020218045     
   956655.26666666672       0.64409755294358795     
   956788.53333333333       0.64393063904346071     
   956921.80000000005       0.64376376849053862     
   957055.06666666665       0.64359694127356515     
   957188.33333333337       0.64343015738128573     
   957321.59999999998       0.64326341680244847     
   957454.86666666670       0.64309671952580616     
   957588.13333333330       0.64293006554011134     
   957721.40000000002       0.64276345483412345     
   957854.66666666663       0.64259688739660126     
   957987.93333333335       0.64243036321630886     
   958121.19999999995       0.64226388228201259     
   958254.46666666667       0.64209744458248097     
   958387.73333333328       0.64193105010648677     
   958521.00000000000       0.64176469884280429     
   958654.26666666672       0.64159839078021119     
   958787.53333333333       0.64143212590748933     
   958920.80000000005       0.64126590421342100     
   959054.06666666665       0.64109972568679363     
   959187.33333333337       0.64093359031639663     
   959320.59999999998       0.64076749809102229     
   959453.86666666670       0.64060144899946669     
   959587.13333333330       0.64043544303052657     
   959720.40000000002       0.64026948017300422     
   959853.66666666663       0.64010356041570304     
   959986.93333333335       0.63993768374743021     
   960120.19999999995       0.63977185015699578     
   960253.46666666667       0.63960605963321271     
   960386.73333333328       0.63944031216489594     
   960520.00000000000       0.63927460774086464     
   960653.26666666672       0.63910894634994042     
   960786.53333333333       0.63894332798094666     
   960919.80000000005       0.63877775262271208     
   961053.06666666665       0.63861222026406583     
   961186.33333333337       0.63844673089384152     
   961319.59999999998       0.63828128450087496     
   961452.86666666670       0.63811588107400508     
   961586.13333333330       0.63795052060207413     
   961719.40000000002       0.63778520307392528     
   961852.66666666663       0.63761992847840765     
   961985.93333333335       0.63745469680437106     
   962119.19999999995       0.63728950804066931     
   962252.46666666667       0.63712436217615775     
   962385.73333333328       0.63695925919969709     
   962519.00000000000       0.63679419910014801     
   962652.26666666672       0.63662918186637629     
   962785.53333333333       0.63646420748724908     
   962918.80000000005       0.63629927595163749     
   963052.06666666665       0.63613438724841553     
   963185.33333333337       0.63596954136645878     
   963318.59999999998       0.63580473829464745     
   963451.86666666670       0.63563997802186356     
   963585.13333333330       0.63547526053699221     
   963718.40000000002       0.63531058582892164     
   963851.66666666663       0.63514595388654294     
   963984.93333333335       0.63498136469874900     
   964118.19999999995       0.63481681825443759     
   964251.46666666667       0.63465231454250803     
   964384.73333333328       0.63448785355186299     
   964518.00000000000       0.63432343527140733     
   964651.26666666672       0.63415905969004904     
   964784.53333333333       0.63399472679670033     
   964917.80000000005       0.63383043658027516     
   965051.06666666665       0.63366618902968930     
   965184.33333333337       0.63350198413386316     
   965317.59999999998       0.63333782188171939     
   965450.86666666670       0.63317370226218350     
   965584.13333333330       0.63300962526418370     
   965717.40000000002       0.63284559087665126     
   965850.66666666663       0.63268159908852084     
   965983.93333333335       0.63251764988872905     
   966117.19999999995       0.63235374326621652     
   966250.46666666667       0.63218987920992431     
   966383.73333333328       0.63202605770879949     
   966517.00000000000       0.63186227875179002     
   966650.26666666672       0.63169854232784739     
   966783.53333333333       0.63153484842592578     
   966916.80000000005       0.63137119703498290     
   967050.06666666665       0.63120758814397804     
   967183.33333333337       0.63104402174187402     
   967316.59999999998       0.63088049781763700     
   967449.86666666670       0.63071701636023492     
   967583.13333333330       0.63055357735864059     
   967716.40000000002       0.63039018080182685     
   967849.66666666663       0.63022682667877117     
   967982.93333333335       0.63006351497845436     
   968116.19999999995       0.62990024568985836     
   968249.46666666667       0.62973701880196953     
   968382.73333333328       0.62957383430377623     
   968516.00000000000       0.62941069218427015     
   968649.26666666672       0.62924759243244544     
   968782.53333333333       0.62908453503729933     
   968915.80000000005       0.62892151998783241     
   969049.06666666665       0.62875854727304681     
   969182.33333333337       0.62859561688194865     
   969315.59999999998       0.62843272880354628     
   969448.86666666670       0.62826988302685183     
   969582.13333333330       0.62810707954087852     
   969715.40000000002       0.62794431833464426     
   969848.66666666663       0.62778159939716938     
   969981.93333333335       0.62761892271747644     
   970115.19999999995       0.62745628828459110     
   970248.46666666667       0.62729369608754215     
   970381.73333333328       0.62713114611536080     
   970515.00000000000       0.62696863835708094     
   970648.26666666672       0.62680617280174089     
   970781.53333333333       0.62664374943837964     
   970914.80000000005       0.62648136825604017     
   971048.06666666665       0.62631902924376881     
   971181.33333333337       0.62615673239061342     
   971314.59999999998       0.62599447768562477     
   971447.86666666670       0.62583226511785850     
   971581.13333333330       0.62567009467637114     
   971714.40000000002       0.62550796635022166     
   971847.66666666663       0.62534588012847392     
   971980.93333333335       0.62518383600019312     
   972114.19999999995       0.62502183395444799     
   972247.46666666667       0.62485987398030907     
   972380.73333333328       0.62469795606685063     
   972514.00000000000       0.62453608020315010     
   972647.26666666672       0.62437424637828665     
   972780.53333333333       0.62421245458134322     
   972913.80000000005       0.62405070480140545     
   973047.06666666665       0.62388899702756095     
   973180.33333333337       0.62372733124890134     
   973313.59999999998       0.62356570745452089     
   973446.86666666670       0.62340412563351499     
   973580.13333333330       0.62324258577498481     
   973713.40000000002       0.62308108786803196     
   973846.66666666663       0.62291963190176225     
   973979.93333333335       0.62275821786528285     
   974113.19999999995       0.62259684574770535     
   974246.46666666667       0.62243551553814314     
   974379.73333333328       0.62227422722571291     
   974513.00000000000       0.62211298079953425     
   974646.26666666672       0.62195177624872966     
   974779.53333333333       0.62179061356242360     
   974912.80000000005       0.62162949272974455     
   975046.06666666665       0.62146841373982253     
   975179.33333333337       0.62130737658179136     
   975312.59999999998       0.62114638124478727     
   975445.86666666670       0.62098542771794962     
   975579.13333333330       0.62082451599041955     
   975712.40000000002       0.62066364605134350     
   975845.66666666663       0.62050281788986750     
   975978.93333333335       0.62034203149514333     
   976112.19999999995       0.62018128685632368     
   976245.46666666667       0.62002058396256410     
   976378.73333333328       0.61985992280302438     
   976512.00000000000       0.61969930336686518     
   976645.26666666672       0.61953872564325208     
   976778.53333333333       0.61937818962135194     
   976911.80000000005       0.61921769529033410     
   977045.06666666665       0.61905724263937367     
   977178.33333333337       0.61889683165764442     
   977311.59999999998       0.61873646233432567     
   977444.86666666670       0.61857613465859895     
   977578.13333333330       0.61841584861964805     
   977711.40000000002       0.61825560420665959     
   977844.66666666663       0.61809540140882513     
   977977.93333333335       0.61793524021533508     
   978111.19999999995       0.61777512061538697     
   978244.46666666667       0.61761504259817790     
   978377.73333333328       0.61745500615290894     
   978511.00000000000       0.61729501126878339     
   978644.26666666672       0.61713505793500922     
   978777.53333333333       0.61697514614079485     
   978910.80000000005       0.61681527587535334     
   979044.06666666665       0.61665544712789955     
   979177.33333333337       0.61649565988765076     
   979310.59999999998       0.61633591414382782     
   979443.86666666670       0.61617620988565469     
   979577.13333333330       0.61601654710235731     
   979710.40000000002       0.61585692578316453     
   979843.66666666663       0.61569734591730851     
   979976.93333333335       0.61553780749402387     
   980110.19999999995       0.61537831050254788     
   980243.46666666667       0.61521885493212092     
   980376.73333333328       0.61505944077198627     
   980510.00000000000       0.61490006801138897     
   980643.26666666672       0.61474073663957829     
   980776.53333333333       0.61458144664580572     
   980909.80000000005       0.61442219801932496     
   981043.06666666665       0.61426299074939394     
   981176.33333333337       0.61410382482527170     
   981309.59999999998       0.61394470023622083     
   981442.86666666670       0.61378561697150635     
   981576.13333333330       0.61362657502039752     
   981709.40000000002       0.61346757437216404     
   981842.66666666663       0.61330861501608069     
   981975.93333333335       0.61314969694142363     
   982109.19999999995       0.61299082013747141     
   982242.46666666667       0.61283198459350707     
   982375.73333333328       0.61267319029881473     
   982509.00000000000       0.61251443724268317     
   982642.26666666672       0.61235572541440142     
   982775.53333333333       0.61219705480326403     
   982908.80000000005       0.61203842539856579     
   983042.06666666665       0.61187983718960615     
   983175.33333333337       0.61172129016568677     
   983308.59999999998       0.61156278431611155     
   983441.86666666670       0.61140431963018749     
   983575.13333333330       0.61124589609722513     
   983708.40000000002       0.61108751370653680     
   983841.66666666663       0.61092917244743794     
   983974.93333333335       0.61077087230924643     
   984108.19999999995       0.61061261328128391     
   984241.46666666667       0.61045439535287316     
   984374.73333333328       0.61029621851334181     
   984508.00000000000       0.61013808275201797     
   984641.26666666672       0.60997998805823483     
   984774.53333333333       0.60982193442132782     
   984907.80000000005       0.60966392183063189     
   985041.06666666665       0.60950595027549004     
   985174.33333333337       0.60934801974524411     
   985307.59999999998       0.60919013022924062     
   985440.86666666670       0.60903228171682744     
   985574.13333333330       0.60887447419735641     
   985707.40000000002       0.60871670766018271     
   985840.66666666663       0.60855898209466242     
   985973.93333333335       0.60840129749015470     
   986107.19999999995       0.60824365383602341     
   986240.46666666667       0.60808605112163283     
   986373.73333333328       0.60792848933635102     
   986507.00000000000       0.60777096846954959     
   986640.26666666672       0.60761348851060104     
   986773.53333333333       0.60745604944888254     
   986906.80000000005       0.60729865127377236     
   987040.06666666665       0.60714129397465322     
   987173.33333333337       0.60698397754090938     
   987306.59999999998       0.60682670196192801     
   987439.86666666670       0.60666946722709869     
   987573.13333333330       0.60651227332581503     
   987706.40000000002       0.60635512024747307     
   987839.66666666663       0.60619800798147017     
   987972.93333333335       0.60604093651720814     
   988106.19999999995       0.60588390584409013     
   988239.46666666667       0.60572691595152350     
   988372.73333333328       0.60556996682891695     
   988506.00000000000       0.60541305846568338     
   988639.26666666672       0.60525619085123727     
   988772.53333333333       0.60509936397499597     
   988905.80000000005       0.60494257782638017     
   989039.06666666665       0.60478583239481276     
   989172.33333333337       0.60462912766972021     
   989305.59999999998       0.60447246364053031     
   989438.86666666670       0.60431584029667440     
   989572.13333333330       0.60415925762758760     
   989705.40000000002       0.60400271562270635     
   989838.66666666663       0.60384621427146978     
   989971.93333333335       0.60368975356332011     
   990105.19999999995       0.60353333348770288     
   990238.46666666667       0.60337695403406588     
   990371.73333333328       0.60322061519185977     
   990505.00000000000       0.60306431695053719     
   990638.26666666672       0.60290805929955482     
   990771.53333333333       0.60275184222837130     
   990904.80000000005       0.60259566572644818     
   991038.06666666665       0.60243952978324922     
   991171.33333333337       0.60228343438824150     
   991304.59999999998       0.60212737953089568     
   991437.86666666670       0.60197136520068306     
   991571.13333333330       0.60181539138707962     
   991704.40000000002       0.60165945807956311     
   991837.66666666663       0.60150356526761417     
   991970.93333333335       0.60134771294071565     
   992104.19999999995       0.60119190108835374     
   992237.46666666667       0.60103612970001841     
   992370.73333333328       0.60088039876519961     
   992504.00000000000       0.60072470827339264     
   992637.26666666672       0.60056905821409456     
   992770.53333333333       0.60041344857680445     
   992903.80000000005       0.60025787935102559     
   993037.06666666665       0.60010235052626326     
   993170.33333333337       0.59994686209202452     
   993303.59999999998       0.59979141403782044     
   993436.86666666670       0.59963600635316494     
   993570.13333333330       0.59948063902757309     
   993703.40000000002       0.59932531205056461     
   993836.66666666663       0.59917002541166098     
   993969.93333333335       0.59901477910038592     
   994103.19999999995       0.59885957310626714     
   994236.46666666667       0.59870440741883280     
   994369.73333333328       0.59854928202761748     
   994503.00000000000       0.59839419692215512     
   994636.26666666672       0.59823915209198386     
   994769.53333333333       0.59808414752664429     
   994902.80000000005       0.59792918321567923     
   995036.06666666665       0.59777425914863547     
   995169.33333333337       0.59761937531506160     
   995302.59999999998       0.59746453170450864     
   995435.86666666670       0.59730972830653073     
   995569.13333333330       0.59715496511068555     
   995702.40000000002       0.59700024210653191     
   995835.66666666663       0.59684555928363259     
   995968.93333333335       0.59669091663155238     
   996102.19999999995       0.59653631413985830     
   996235.46666666667       0.59638175179812181     
   996368.73333333328       0.59622722959591568     
   996502.00000000000       0.59607274752281558     
   996635.26666666672       0.59591830556840075     
   996768.53333333333       0.59576390372225152     
   996901.80000000005       0.59560954197395222     
   997035.06666666665       0.59545522031308984     
   997168.33333333337       0.59530093872925338     
   997301.59999999998       0.59514669721203495     
   997434.86666666670       0.59499249575102930     
   997568.13333333330       0.59483833433583477     
   997701.40000000002       0.59468421295604967     
   997834.66666666663       0.59453013160127832     
   997967.93333333335       0.59437609026112592     
   998101.19999999995       0.59422208892520145     
   998234.46666666667       0.59406812758311478     
   998367.73333333328       0.59391420622448043     
   998501.00000000000       0.59376032483891406     
   998634.26666666672       0.59360648341603439     
   998767.53333333333       0.59345268194546530     
   998900.80000000005       0.59329892041682930     
   999034.06666666665       0.59314519881975358     
   999167.33333333337       0.59299151714386888     
   999300.59999999998       0.59283787537880772     
   999433.86666666670       0.59268427351420438     
   999567.13333333330       0.59253071153969783     
   999700.40000000002       0.59237718944492834     
   999833.66666666663       0.59222370721953932     
   999966.93333333335       0.59207026485317571     
   1000100.2000000000       0.59191686233548801     
   1000233.4666666667       0.59176349965612607     
   1000366.7333333333       0.59161017680474481     
   1000500.0000000000       0.59145689377100119     
   1000633.2666666667       0.59130365054455369     
   1000766.5333333333       0.59115044711506526     
   1000899.8000000000       0.59099728347219993     
   1001033.0666666667       0.59084415960562620     
   1001166.3333333334       0.59069107550501365     
   1001299.6000000000       0.59053803116003500     
   1001432.8666666667       0.59038502656036562     
   1001566.1333333333       0.59023206169568487     
   1001699.4000000000       0.59007913655567235     
   1001832.6666666666       0.58992625113001207     
   1001965.9333333333       0.58977340540839140     
   1002099.2000000000       0.58962059938049749     
   1002232.4666666667       0.58946783303602257     
   1002365.7333333333       0.58931510636466156     
   1002499.0000000000       0.58916241935611136     
   1002632.2666666667       0.58900977200007065     
   1002765.5333333333       0.58885716428624235     
   1002898.8000000000       0.58870459620433091     
   1003032.0666666667       0.58855206774404589     
   1003165.3333333334       0.58839957889509509     
   1003298.6000000000       0.58824712964719339     
   1003431.8666666667       0.58809471999005591     
   1003565.1333333333       0.58794234991340066     
   1003698.4000000000       0.58779001940694875     
   1003831.6666666666       0.58763772846042461     
   1003964.9333333333       0.58748547706355314     
   1004098.2000000000       0.58733326520606521     
   1004231.4666666667       0.58718109287769127     
   1004364.7333333333       0.58702896006816574     
   1004498.0000000000       0.58687686676722617     
   1004631.2666666667       0.58672481296461165     
   1004764.5333333333       0.58657279865006573     
   1004897.8000000000       0.58642082381333172     
   1005031.0666666667       0.58626888844415892     
   1005164.3333333334       0.58611699253229643     
   1005297.6000000000       0.58596513606749800     
   1005430.8666666667       0.58581331903951894     
   1005564.1333333333       0.58566154143811833     
   1005697.4000000000       0.58550980325305590     
   1005830.6666666666       0.58535810447409631     
   1005963.9333333333       0.58520644509100572     
   1006097.2000000000       0.58505482509355256     
   1006230.4666666667       0.58490324447150943     
   1006363.7333333333       0.58475170321464964     
   1006497.0000000000       0.58460020131275026
[truncated: 395,116 more chars]
