# Supplementary material for: Design of high-temperature f-block molecular nanomagnets through the control of vibration-induced spin relaxation
Source: Chem Sci. 2019 Dec 2;11(6):1593–8. doi: 10.1039/c9sc03133b (PMC7025469; doi:10.1039/c9sc03133b)
Supplement: Supplementary file 3 [file SC-011-C9SC03133B-s003.zip › SI/Orbach-mag/rates.orbach8K.out]

 time(s) mag(dless)
   20.000000000000000        4.1435062263893503     
   25.332000000000001        4.1421445447096676     
   30.664000000000001        4.1407833105271328     
   35.996000000000002        4.1394225236946838     
   41.328000000000003        4.1380621840653058     
   46.659999999999997        4.1367022914920311     
   51.992000000000004        4.1353428458279415     
   57.323999999999998        4.1339838469261672     
   62.655999999999999        4.1326252946398867     
   67.988000000000000        4.1312671888223225     
   73.319999999999993        4.1299095293267536     
   78.652000000000001        4.1285523160065010     
   83.984000000000009        4.1271955487149352     
   89.316000000000003        4.1258392273054749     
   94.647999999999996        4.1244833516315884     
   99.980000000000004        4.1231279215467902     
   105.31200000000000        4.1217729369046445     
   110.64400000000001        4.1204183975587636     
   115.97600000000000        4.1190643033628058     
   121.30800000000001        4.1177106541704802     
   126.64000000000000        4.1163574498355411     
   131.97199999999998        4.1150046902117943     
   137.30400000000000        4.1136523751530900     
   142.63600000000000        4.1123005045133310     
   147.96800000000002        4.1109490781464624     
   153.30000000000001        4.1095980959064820     
   158.63200000000001        4.1082475576474335     
   163.96400000000000        4.1068974632234099     
   169.29599999999999        4.1055478124885489     
   174.62799999999999        4.1041986052970412     
   179.96000000000001        4.1028498415031205     
   185.29200000000000        4.1015015209610706     
   190.62400000000000        4.1001536435252248     
   195.95599999999999        4.0988062090499593     
   201.28800000000001        4.0974592173897069     
   206.62000000000000        4.0961126683989377     
   211.95200000000000        4.0947665619321771     
   217.28399999999999        4.0934208978439965     
   222.61600000000001        4.0920756759890118     
   227.94800000000001        4.0907308962218920     
   233.28000000000000        4.0893865583973508     
   238.61199999999999        4.0880426623701487     
   243.94399999999999        4.0866992079950961     
   249.27600000000001        4.0853561951270523     
   254.60800000000000        4.0840136236209190     
   259.94000000000000        4.0826714933316515     
   265.27199999999999        4.0813298041142492     
   270.60400000000004        4.0799885558237587     
   275.93600000000004        4.0786477483152801     
   281.26799999999997        4.0773073814439522     
   286.60000000000002        4.0759674550649683     
   291.93200000000002        4.0746279690335658     
   297.26400000000001        4.0732889232050304     
   302.59600000000000        4.0719503174346974     
   307.92800000000000        4.0706121515779472     
   313.25999999999999        4.0692744254902085     
   318.59199999999998        4.0679371390269576     
   323.92399999999998        4.0666002920437174     
   329.25599999999997        4.0652638843960602     
   334.58800000000002        4.0639279159396038     
   339.92000000000002        4.0625923865300138     
   345.25200000000001        4.0612572960230064     
   350.58400000000000        4.0599226442743408     
   355.91600000000000        4.0585884311398255     
   361.24799999999999        4.0572546564753145     
   366.57999999999998        4.0559213201367150     
   371.91199999999998        4.0545884219799735     
   377.24400000000003        4.0532559618610886     
   382.57600000000002        4.0519239396361080     
   387.90800000000002        4.0505923551611209     
   393.24000000000001        4.0492612082922701     
   398.57200000000000        4.0479304988857399     
   403.90400000000000        4.0466002267977670     
   409.23599999999999        4.0452703918846309     
   414.56799999999998        4.0439409940026607     
   419.89999999999998        4.0426120330082327     
   425.23200000000003        4.0412835087577710     
   430.56400000000002        4.0399554211077442     
   435.89600000000002        4.0386277699146715     
   441.22800000000001        4.0373005550351166     
   446.56000000000000        4.0359737763256920     
   451.89200000000000        4.0346474336430562     
   457.22399999999999        4.0333215268439151     
   462.55599999999998        4.0319960557850205     
   467.88799999999998        4.0306710203231759     
   473.22000000000003        4.0293464203152265     
   478.55200000000002        4.0280222556180671     
   483.88400000000001        4.0266985260886390     
   489.21600000000001        4.0253752315839302     
   494.54800000000000        4.0240523719609751     
   499.88000000000000        4.0227299470768596     
   505.21199999999999        4.0214079567887087     
   510.54399999999998        4.0200864009537014     
   515.87599999999998        4.0187652794290605     
   521.20800000000008        4.0174445920720556     
   526.53999999999996        4.0161243387400036     
   531.87200000000007        4.0148045192902693     
   537.20399999999995        4.0134851335802626     
   542.53599999999994        4.0121661814674416     
   547.86800000000005        4.0108476628093106     
   553.20000000000005        4.0095295774634199     
   558.53200000000004        4.0082119252873705     
   563.86400000000003        4.0068947061388061     
   569.19600000000003        4.0055779198754164     
   574.52800000000002        4.0042615663549430     
   579.86000000000001        4.0029456454351688     
   585.19200000000001        4.0016301569739268     
   590.52400000000000        4.0003151008290949     
   595.85599999999999        3.9990004768585998     
   601.18799999999999        3.9976862849204133     
   606.51999999999998        3.9963725248725530     
   611.85199999999998        3.9950591965730857     
   617.18399999999997        3.9937462998801223     
   622.51599999999996        3.9924338346518224     
   627.84799999999996        3.9911218007463916     
   633.17999999999995        3.9898101980220813     
   638.51199999999994        3.9884990263371893     
   643.84400000000005        3.9871882855500624     
   649.17600000000004        3.9858779755190898     
   654.50800000000004        3.9845680961027123     
   659.84000000000003        3.9832586471594125     
   665.17200000000003        3.9819496285477238     
   670.50400000000002        3.9806410401262218     
   675.83600000000001        3.9793328817535318     
   681.16800000000001        3.9780251532883235     
   686.50000000000000        3.9767178545893143     
   691.83199999999999        3.9754109855152686     
   697.16399999999999        3.9741045459249964     
   702.49599999999998        3.9727985356773519     
   707.82799999999997        3.9714929546312394     
   713.15999999999997        3.9701878026456088     
   718.49199999999996        3.9688830795794536     
   723.82399999999996        3.9675787852918174     
   729.15599999999995        3.9662749196417866     
   734.48800000000006        3.9649714824884956     
   739.82000000000005        3.9636684736911270     
   745.15200000000004        3.9623658931089065     
   750.48400000000004        3.9610637406011073     
   755.81600000000003        3.9597620160270486     
   761.14800000000002        3.9584607192460974     
   766.48000000000002        3.9571598501176641     
   771.81200000000001        3.9558594085012078     
   777.14400000000001        3.9545593942562327     
   782.47600000000000        3.9532598072422891     
   787.80799999999999        3.9519606473189741     
   793.13999999999999        3.9506619143459289     
   798.47199999999998        3.9493636081828445     
   803.80399999999997        3.9480657286894552     
   809.13599999999997        3.9467682757255416     
   814.46799999999996        3.9454712491509309     
   819.79999999999995        3.9441746488254972     
   825.13199999999995        3.9428784746091590     
   830.46400000000006        3.9415827263618826     
   835.79600000000005        3.9402874039436782     
   841.12800000000004        3.9389925072146044     
   846.46000000000004        3.9376980360347633     
   851.79200000000003        3.9364039902643060     
   857.12400000000002        3.9351103697634260     
   862.45600000000002        3.9338171743923644     
   867.78800000000001        3.9325244040114105     
   873.12000000000000        3.9312320584808953     
   878.45200000000000        3.9299401376611987     
   883.78399999999999        3.9286486414127468     
   889.11599999999999        3.9273575695960083     
   894.44799999999998        3.9260669220715001     
   899.77999999999997        3.9247766986997856     
   905.11199999999997        3.9234868993414724     
   910.44399999999996        3.9221975238572155     
   915.77599999999995        3.9209085721077135     
   921.10799999999995        3.9196200439537128     
   926.44000000000005        3.9183319392560043     
   931.77200000000005        3.9170442578754257     
   937.10400000000004        3.9157569996728592     
   942.43600000000004        3.9144701645092339     
   947.76800000000003        3.9131837522455246     
   953.10000000000002        3.9118977627427518     
   958.43200000000002        3.9106121958619782     
   963.76400000000001        3.9093270514643179     
   969.09600000000000        3.9080423294109279     
   974.42800000000000        3.9067580295630098     
   979.75999999999999        3.9054741517818110     
   985.09199999999998        3.9041906959286283     
   990.42399999999998        3.9029076618647975     
   995.75599999999997        3.9016250494517055     
   1001.0880000000000        3.9003428585507840     
   1006.4200000000000        3.8990610890235065     
   1011.7520000000000        3.8977797407313961     
   1017.0839999999999        3.8964988135360201     
   1022.4160000000001        3.8952183072989901     
   1027.7480000000000        3.8939382218819651     
   1033.0799999999999        3.8926585571466479     
   1038.4120000000000        3.8913793129547867     
   1043.7440000000001        3.8901004891681792     
   1049.0760000000000        3.8888220856486617     
   1054.4079999999999        3.8875441022581216     
   1059.7400000000000        3.8862665388584885     
   1065.0719999999999        3.8849893953117389     
   1070.4040000000000        3.8837126714798940     
   1075.7360000000001        3.8824363672250195     
   1081.0680000000000        3.8811604824092294     
   1086.4000000000001        3.8798850168946801     
   1091.7320000000000        3.8786099705435735     
   1097.0640000000001        3.8773353432181592     
   1102.3960000000000        3.8760611347807288     
   1107.7280000000001        3.8747873450936225     
   1113.0599999999999        3.8735139740192226     
   1118.3920000000001        3.8722410214199585     
   1123.7239999999999        3.8709684871583039     
   1129.0560000000000        3.8696963710967780     
   1134.3879999999999        3.8684246730979472     
   1139.7200000000000        3.8671533930244189     
   1145.0519999999999        3.8658825307388498     
   1150.3840000000000        3.8646120861039384     
   1155.7159999999999        3.8633420589824299     
   1161.0480000000000        3.8620724492371168     
   1166.3800000000001        3.8608032567308306     
   1171.7120000000000        3.8595344813264547     
   1177.0440000000001        3.8582661228869135     
   1182.3760000000000        3.8569981812751770     
   1187.7080000000001        3.8557306563542619     
   1193.0400000000000        3.8544635479872280     
   1198.3720000000001        3.8531968560371803     
   1203.7040000000000        3.8519305803672705     
   1209.0360000000001        3.8506647208406930     
   1214.3679999999999        3.8493992773206900     
   1219.7000000000000        3.8481342496705451     
   1225.0319999999999        3.8468696377535889     
   1230.3640000000000        3.8456054414331979     
   1235.6959999999999        3.8443416605727907     
   1241.0280000000000        3.8430782950358329     
   1246.3599999999999        3.8418153446858350     
   1251.6920000000000        3.8405528093863510     
   1257.0239999999999        3.8392906890009808     
   1262.3560000000000        3.8380289833933690     
   1267.6880000000001        3.8367676924272041     
   1273.0200000000000        3.8355068159662213     
   1278.3520000000001        3.8342463538741987     
   1283.6840000000000        3.8329863060149596     
   1289.0160000000001        3.8317266722523726     
   1294.3480000000000        3.8304674524503519     
   1299.6800000000001        3.8292086464728534     
   1305.0119999999999        3.8279502541838806     
   1310.3440000000001        3.8266922754474808     
   1315.6759999999999        3.8254347101277464     
   1321.0080000000000        3.8241775580888122     
   1326.3399999999999        3.8229208191948612     
   1331.6720000000000        3.8216644933101174     
   1337.0039999999999        3.8204085802988530     
   1342.3360000000000        3.8191530800253823     
   1347.6679999999999        3.8178979923540650     
   1353.0000000000000        3.8166433171493055     
   1358.3320000000001        3.8153890542755526     
   1363.6640000000000        3.8141352035972989     
   1368.9960000000001        3.8128817649790832     
   1374.3280000000000        3.8116287382854876     
   1379.6600000000001        3.8103761233811384     
   1384.9920000000000        3.8091239201307072     
   1390.3240000000001        3.8078721283989108     
   1395.6559999999999        3.8066207480505083     
   1400.9880000000001        3.8053697789503049     
   1406.3199999999999        3.8041192209631509     
   1411.6520000000000        3.8028690739539370     
   1416.9839999999999        3.8016193377876046     
   1422.3160000000000        3.8003700123291337     
   1427.6479999999999        3.7991210974435514     
   1432.9800000000000        3.7978725929959305     
   1438.3119999999999        3.7966244988513842     
   1443.6440000000000        3.7953768148750742     
   1448.9760000000001        3.7941295409322029     
   1454.3080000000000        3.7928826768880199     
   1459.6400000000001        3.7916362226078171     
   1464.9720000000000        3.7903901779569318     
   1470.3040000000001        3.7891445428007455     
   1475.6360000000000        3.7878993170046833     
   1480.9680000000001        3.7866545004342149     
   1486.3000000000000        3.7854100929548542     
   1491.6320000000001        3.7841660944321589     
   1496.9639999999999        3.7829225047317321     
   1502.2960000000000        3.7816793237192194     
   1507.6279999999999        3.7804365512603120     
   1512.9600000000000        3.7791941872207433     
   1518.2919999999999        3.7779522314662950     
   1523.6240000000000        3.7767106838627869     
   1528.9559999999999        3.7754695442760875     
   1534.2880000000000        3.7742288125721082     
   1539.6199999999999        3.7729884886168037     
   1544.9520000000000        3.7717485722761732     
   1550.2840000000001        3.7705090634162608     
   1555.6160000000000        3.7692699619031527     
   1560.9480000000001        3.7680312676029803     
   1566.2800000000000        3.7667929803819198     
   1571.6120000000001        3.7655551001061895     
   1576.9440000000000        3.7643176266420539     
   1582.2760000000001        3.7630805598558186     
   1587.6079999999999        3.7618438996138361     
   1592.9400000000001        3.7606076457825006     
   1598.2719999999999        3.7593717982282522     
   1603.6040000000000        3.7581363568175719     
   1608.9359999999999        3.7569013214169882     
   1614.2680000000000        3.7556666918930706     
   1619.5999999999999        3.7544324681124346     
   1624.9320000000000        3.7531986499417376     
   1630.2639999999999        3.7519652372476817     
   1635.5960000000000        3.7507322298970136     
   1640.9280000000001        3.7494996277565220     
   1646.2600000000000        3.7482674306930415     
   1651.5920000000001        3.7470356385734478     
   1656.9240000000000        3.7458042512646630     
   1662.2560000000001        3.7445732686336526     
   1667.5880000000000        3.7433426905474239     
   1672.9200000000001        3.7421125168730289     
   1678.2520000000000        3.7408827474775639     
   1683.5840000000001        3.7396533822281688     
   1688.9159999999999        3.7384244209920254     
   1694.2480000000000        3.7371958636363627     
   1699.5799999999999        3.7359677100284494     
   1704.9120000000000        3.7347399600356002     
   1710.2439999999999        3.7335126135251726     
   1715.5760000000000        3.7322856703645688     
   1720.9079999999999        3.7310591304212326     
   1726.2400000000000        3.7298329935626522     
   1731.5719999999999        3.7286072596563606     
   1736.9040000000000        3.7273819285699332     
   1742.2360000000001        3.7261570001709883     
   1747.5680000000000        3.7249324743271890     
   1752.9000000000001        3.7237083509062412     
   1758.2320000000000        3.7224846297758942     
   1763.5640000000001        3.7212613108039410     
   1768.8960000000000        3.7200383938582182     
   1774.2280000000001        3.7188158788066055     
   1779.5599999999999        3.7175937655170266     
   1784.8920000000001        3.7163720538574481     
   1790.2239999999999        3.7151507436958795     
   1795.5560000000000        3.7139298349003735     
   1800.8879999999999        3.7127093273390290     
   1806.2200000000000        3.7114892208799848     
   1811.5519999999999        3.7102695153914249     
   1816.8840000000000        3.7090502107415757     
   1822.2159999999999        3.7078313067987070     
   1827.5480000000000        3.7066128034311334     
   1832.8800000000001        3.7053947005072105     
   1838.2120000000000        3.7041769978953387     
   1843.5440000000001        3.7029596954639614     
   1848.8760000000000        3.7017427930815647     
   1854.2080000000001        3.7005262906166774     
   1859.5400000000000        3.6993101879378729     
   1864.8720000000001        3.6980944849137685     
   1870.2040000000000        3.6968791814130224     
   1875.5360000000001        3.6956642773043367     
   1880.8679999999999        3.6944497724564576     
   1886.2000000000000        3.6932356667381732     
   1891.5319999999999        3.6920219600183155     
   1896.8640000000000        3.6908086521657593     
   1902.1959999999999        3.6895957430494226     
   1907.5280000000000        3.6883832325382668     
   1912.8599999999999        3.6871711205012958     
   1918.1920000000000        3.6859594068075565     
   1923.5239999999999        3.6847480913261390     
   1928.8560000000000        3.6835371739261773     
   1934.1880000000001        3.6823266544768467     
   1939.5200000000000        3.6811165328473683     
   1944.8520000000001        3.6799068089070013     
   1950.1840000000000        3.6786974825250534     
   1955.5160000000001        3.6774885535708721     
   1960.8480000000000        3.6762800219138474     
   1966.1800000000001        3.6750718874234156     
   1971.5119999999999        3.6738641499690505     
   1976.8440000000001        3.6726568094202743     
   1982.1759999999999        3.6714498656466485     
   1987.5080000000000        3.6702433185177799     
   1992.8399999999999        3.6690371679033156     
   1998.1720000000000        3.6678314136729466     
   2003.5039999999999        3.6666260556964088     
   2008.8360000000000        3.6654210938434768     
   2014.1679999999999        3.6642165279839709     
   2019.5000000000000        3.6630123579877556     
   2024.8320000000001        3.6618085837247336     
   2030.1640000000000        3.6606052050648534     
   2035.4960000000001        3.6594022218781070     
   2040.8280000000000        3.6581996340345260     
   2046.1600000000001        3.6569974414041875     
   2051.4920000000002        3.6557956438572101     
   2056.8240000000001        3.6545942412637560     
   2062.1559999999999        3.6533932334940293     
   2067.4880000000003        3.6521926204182753     
   2072.8200000000002        3.6509924019067852     
   2078.1520000000000        3.6497925778298903     
   2083.4839999999999        3.6485931480579663     
   2088.8159999999998        3.6473941124614284     
   2094.1480000000001        3.6461954709107385     
   2099.4800000000000        3.6449972232763987     
   2104.8119999999999        3.6437993694289537     
   2110.1439999999998        3.6426019092389907     
   2115.4760000000001        3.6414048425771410     
   2120.8080000000000        3.6402081693140764     
   2126.1399999999999        3.6390118893205119     
   2131.4720000000002        3.6378160024672055     
   2136.8040000000001        3.6366205086249574     
   2142.1360000000000        3.6354254076646098     
   2147.4679999999998        3.6342306994570479     
   2152.8000000000002        3.6330363838731987     
   2158.1320000000001        3.6318424607840325     
   2163.4639999999999        3.6306489300605627     
   2168.7959999999998        3.6294557915738408     
   2174.1280000000002        3.6282630451949669     
   2179.4600000000000        3.6270706907950787     
   2184.7919999999999        3.6258787282453588     
   2190.1239999999998        3.6246871574170307     
   2195.4560000000001        3.6234959781813614     
   2200.7880000000000        3.6223051904096586     
   2206.1199999999999        3.6211147939732737     
   2211.4520000000002        3.6199247887436012     
   2216.7840000000001        3.6187351745920751     
   2222.1160000000000        3.6175459513901731     
   2227.4479999999999        3.6163571190094164     
   2232.7800000000002        3.6151686773213667     
   2238.1120000000001        3.6139806261976277     
   2243.4440000000000        3.6127929655098465     
   2248.7759999999998        3.6116056951297133     
   2254.1080000000002        3.6104188149289569     
   2259.4400000000001        3.6092323247793514     
   2264.7719999999999        3.6080462245527123     
   2270.1039999999998        3.6068605141208967     
   2275.4360000000001        3.6056751933558049     
   2280.7680000000000        3.6044902621293775     
   2286.0999999999999        3.6033057203135979     
   2291.4319999999998        3.6021215677804941     
   2296.7640000000001        3.6009378044021307     
   2302.0960000000000        3.5997544300506203     
   2307.4279999999999        3.5985714445981136     
   2312.7600000000002        3.5973888479168048     
   2318.0920000000001        3.5962066398789303     
   2323.4240000000000        3.5950248203567661     
   2328.7559999999999        3.5938433892226342     
   2334.0880000000002        3.5926623463488951     
   2339.4200000000001        3.5914816916079535     
   2344.7520000000000        3.5903014248722553     
   2350.0839999999998        3.5891215460142876     
   2355.4160000000002        3.5879420549065788     
   2360.7480000000000        3.5867629514217030     
   2366.0799999999999        3.5855842354322709     
   2371.4119999999998        3.5844059068109391     
   2376.7440000000001        3.5832279654304044     
   2382.0760000000000        3.5820504111634057     
   2387.4079999999999        3.5808732438827233     
   2392.7399999999998        3.5796964634611803     
   2398.0720000000001        3.5785200697716411     
   2403.4040000000000        3.5773440626870099     
   2408.7359999999999        3.5761684420802378     
   2414.0680000000002        3.5749932078243121     
   2419.4000000000001        3.5738183597922637     
   2424.7320000000000        3.5726438978571675     
   2430.0639999999999        3.5714698218921366     
   2435.3960000000002        3.5702961317703297     
   2440.7280000000001        3.5691228273649420     
   2446.0599999999999        3.5679499085492155     
   2451.3919999999998        3.5667773751964313     
   2456.7240000000002        3.5656052271799119     
   2462.0560000000000        3.5644334643730220     
   2467.3879999999999        3.5632620866491691     
   2472.7199999999998        3.5620910938818002     
   2478.0520000000001        3.5609204859444059     
   2483.3840000000000        3.5597502627105153     
   2488.7159999999999        3.5585804240537033     
   2494.0479999999998        3.5574109698475835     
   2499.3800000000001        3.5562418999658112     
   2504.7120000000000        3.5550732142820838     
   2510.0439999999999        3.5539049126701405     
   2515.3760000000002        3.5527369950037615     
   2520.7080000000001        3.5515694611567681     
   2526.0400000000000        3.5504023110030247     
   2531.3719999999998        3.5492355444164350     
   2536.7040000000002        3.5480691612709458     
   2542.0360000000001        3.5469031614405440     
   2547.3679999999999        3.5457375447992590     
   2552.6999999999998        3.5445723112211613     
   2558.0320000000002        3.5434074605803625     
   2563.3640000000000        3.5422429927510160     
   2568.6959999999999        3.5410789076073161     
   2574.0279999999998        3.5399152050234983     
   2579.3600000000001        3.5387518848738404     
   2584.6920000000000        3.5375889470326602     
   2590.0239999999999        3.5364263913743184     
   2595.3560000000002        3.5352642177732161     
   2600.6880000000001        3.5341024261037943     
   2606.0200000000000        3.5329410162405375     
   2611.3519999999999        3.5317799880579708     
   2616.6840000000002        3.5306193414306608     
   2622.0160000000001        3.5294590762332136     
   2627.3480000000000        3.5282991923402784     
   2632.6799999999998        3.5271396896265452     
   2638.0120000000002        3.5259805679667440     
   2643.3440000000001        3.5248218272356477     
   2648.6759999999999        3.5236634673080691     
   2654.0079999999998        3.5225054880588629     
   2659.3400000000001        3.5213478893629246     
   2664.6720000000000        3.5201906710951913     
   2670.0039999999999        3.5190338331306394     
   2675.3359999999998        3.5178773753442893     
   2680.6680000000001        3.5167212976111997     
   2686.0000000000000        3.5155655998064717     
   2691.3319999999999        3.5144102818052474     
   2696.6640000000002        3.5132553434827103     
   2701.9960000000001        3.5121007847140842     
   2707.3280000000000        3.5109466053746337     
   2712.6599999999999        3.5097928053396652     
   2717.9920000000002        3.5086393844845256     
   2723.3240000000001        3.5074863426846030     
   2728.6559999999999        3.5063336798153277     
   2733.9879999999998        3.5051813957521669     
   2739.3200000000002        3.5040294903706330     
   2744.6520000000000        3.5028779635462777     
   2749.9839999999999        3.5017268151546932     
   2755.3159999999998        3.5005760450715124     
   2760.6480000000001        3.4994256531724108     
   2765.9800000000000        3.4982756393331047     
   2771.3119999999999        3.4971260034293477     
   2776.6439999999998        3.4959767453369373     
   2781.9760000000001        3.4948278649317119     
   2787.3080000000000        3.4936793620895501     
   2792.6399999999999        3.4925312366863706     
   2797.9720000000002        3.4913834885981339     
   2803.3040000000001        3.4902361177008405     
   2808.6360000000000        3.4890891238705324     
   2813.9679999999998        3.4879425069832921     
   2819.3000000000002        3.4867962669152419     
   2824.6320000000001        3.4856504035425466     
   2829.9639999999999        3.4845049167414097     
   2835.2959999999998        3.4833598063880773     
   2840.6280000000002        3.4822150723588337     
   2845.9600000000000        3.4810707145300075     
   2851.2919999999999        3.4799267327779644     
   2856.6239999999998        3.4787831269791121     
   2861.9560000000001        3.4776398970099001     
   2867.2880000000000        3.4764970427468156     
   2872.6199999999999        3.4753545640663894     
   2877.9520000000002        3.4742124608451919     
   2883.2840000000001        3.4730707329598345     
   2888.6160000000000        3.4719293802869657     
   2893.9479999999999        3.4707884027032794     
   2899.2800000000002        3.4696478000855078     
   2904.6120000000001        3.4685075723104228     
   2909.9440000000000        3.4673677192548382     
   2915.2759999999998        3.4662282407956089     
   2920.6080000000002        3.4650891368096270     
   2925.9400000000001        3.4639504071738294     
   2931.2719999999999        3.4628120517651904     
   2936.6039999999998        3.4616740704607247     
   2941.9360000000001        3.4605364631374895     
   2947.2680000000000        3.4593992296725808     
   2952.5999999999999        3.4582623699431365     
   2957.9319999999998        3.4571258838263321     
   2963.2640000000001        3.4559897711993859     
   2968.5960000000000        3.4548540319395555     
   2973.9279999999999        3.4537186659241406     
   2979.2600000000002        3.4525836730304773     
   2984.5920000000001        3.4514490531359465     
   2989.9240000000000        3.4503148061179667     
   2995.2559999999999        3.4491809318539968     
   3000.5880000000002        3.4480474302215378     
   3005.9200000000001        3.4469143010981291     
   3011.2520000000000        3.4457815443613509     
   3016.5839999999998        3.4446491598888231     
   3021.9160000000002        3.4435171475582078     
   3027.2480000000000        3.4423855072472040     
   3032.5799999999999        3.4412542388335550     
   3037.9119999999998        3.4401233421950401     
   3043.2440000000001        3.4389928172094817     
   3048.5760000000000        3.4378626637547414     
   3053.9079999999999        3.4367328817087208     
   3059.2399999999998        3.4356034709493617     
   3064.5720000000001        3.4344744313546451     
   3069.9040000000000        3.4333457628025958     
   3075.2359999999999        3.4322174651712731     
   3080.5680000000002        3.4310895383387803     
   3085.9000000000001        3.4299619821832601     
   3091.2320000000000        3.4288347965828949     
   3096.5639999999999        3.4277079814159053     
   3101.8960000000002        3.4265815365605556     
   3107.2280000000001        3.4254554618951474     
   3112.5599999999999        3.4243297572980236     
   3117.8919999999998        3.4232044226475664     
   3123.2240000000002        3.4220794578221980     
   3128.5560000000000        3.4209548627003801     
   3133.8879999999999        3.4198306371606160     
   3139.2199999999998        3.4187067810814469     
   3144.5520000000001        3.4175832943414557     
   3149.8840000000000        3.4164601768192635     
   3155.2159999999999        3.4153374283935332     
   3160.5479999999998        3.4142150489429657     
   3165.8800000000001        3.4130930383463030     
   3171.2120000000000        3.4119713964823268     
   3176.5439999999999        3.4108501232298578     
   3181.8760000000002        3.4097292184677577     
   3187.2080000000001        3.4086086820749268     
   3192.5400000000000        3.4074885139303057     
   3197.8719999999998        3.4063687139128755     
   3203.2040000000002        3.4052492819016567     
   3208.5360000000001        3.4041302177757089     
   3213.8679999999999        3.4030115214141312     
   3219.1999999999998        3.4018931926960652     
   3224.5320000000002        3.4007752315006878     
   3229.8640000000000        3.3996576377072198     
   3235.1959999999999        3.3985404111949182     
   3240.5279999999998        3.3974235518430822     
   3245.8600000000001        3.3963070595310501     
   3251.1920000000000        3.3951909341381983     
   3256.5239999999999        3.3940751755439451     
   3261.8560000000002        3.3929597836277479     
   3267.1880000000001        3.3918447582691016     
   3272.5200000000000        3.3907300993475440     
   3277.8519999999999        3.3896158067426492     
   3283.1840000000002        3.3885018803340343     
   3288.5160000000001        3.3873883200013526     
   3293.8480000000000        3.3862751256242993     
   3299.1799999999998        3.3851622970826072     
   3304.5120000000002        3.3840498342560519     
   3309.8440000000001        3.3829377370244442     
   3315.1759999999999        3.3818260052676372     
   3320.5079999999998        3.3807146388655238     
   3325.8400000000001        3.3796036376980347     
   3331.1720000000000        3.3784930016451411     
   3336.5039999999999        3.3773827305868522     
   3341.8359999999998        3.3762728244032192     
   3347.1680000000001        3.3751632829743308     
   3352.5000000000000        3.3740541061803153     
   3357.8319999999999        3.3729452939013407     
   3363.1640000000002        3.3718368460176142     
   3368.4960000000001        3.3707287624093834     
   3373.8280000000000        3.3696210429569340     
   3379.1599999999999        3.3685136875405899     
   3384.4920000000002        3.3674066960407183     
   3389.8240000000001        3.3663000683377220     
   3395.1559999999999        3.3651938043120446     
   3400.4879999999998        3.3640879038441693     
   3405.8200000000002        3.3629823668146166     
   3411.1520000000000        3.3618771931039491     
   3416.4839999999999        3.3607723825927662     
   3421.8159999999998        3.3596679351617089     
   3427.1480000000001        3.3585638506914544     
   3432.4800000000000        3.3574601290627228     
   3437.8119999999999        3.3563567701562693     
   3443.1439999999998        3.3552537738528931     
   3448.4760000000001        3.3541511400334270     
   3453.8080000000000        3.3530488685787474     
   3459.1399999999999        3.3519469593697684     
   3464.4720000000002        3.3508454122874434     
   3469.8040000000001        3.3497442272127640     
   3475.1360000000000        3.3486434040267610     
   3480.4679999999998        3.3475429426105063     
   3485.8000000000002        3.3464428428451085     
   3491.1320000000001        3.3453431046117164     
   3496.4639999999999        3.3442437277915178     
   3501.7959999999998        3.3431447122657398     
   3507.1280000000002        3.3420460579156477     
   3512.4600000000000        3.3409477646225461     
   3517.7919999999999        3.3398498322677788     
   3523.1239999999998        3.3387522607327296     
   3528.4560000000001        3.3376550498988196     
   3533.7880000000000        3.3365581996475093     
   3539.1199999999999        3.3354617098602994     
   3544.4520000000002        3.3343655804187264     
   3549.7840000000001        3.3332698112043704     
   3555.1160000000000        3.3321744020988460     
   3560.4479999999999        3.3310793529838092     
   3565.7800000000002        3.3299846637409547     
   3571.1120000000001        3.3288903342520157     
   3576.4440000000000        3.3277963643987634     
   3581.7759999999998        3.3267027540630099     
   3587.1080000000002        3.3256095031266035     
   3592.4400000000001        3.3245166114714335     
   3597.7719999999999        3.3234240789794285     
   3603.1039999999998        3.3223319055325522     
   3608.4360000000001        3.3212400910128119     
   3613.7680000000000        3.3201486353022500     
   3619.0999999999999        3.3190575382829488     
   3624.4319999999998        3.3179667998370297     
   3629.7640000000001        3.3168764198466540     
   3635.0960000000000        3.3157863981940192     
   3640.4279999999999        3.3146967347613630     
   3645.7600000000002        3.3136074294309616     
   3651.0920000000001        3.3125184820851294     
   3656.4240000000000        3.3114298926062204     
   3661.7559999999999        3.3103416608766274     
   3667.0880000000002        3.3092537867787803     
   3672.4200000000001        3.3081662701951489     
   3677.7520000000000        3.3070791110082403     
   3683.0839999999998        3.3059923091006027     
   3688.4160000000002        3.3049058643548204     
   3693.7480000000000        3.3038197766535178     
   3699.0799999999999        3.3027340458793573     
   3704.4119999999998        3.3016486719150397     
   3709.7440000000001        3.3005636546433044     
   3715.0760000000000        3.2994789939469293     
   3720.4079999999999        3.2983946897087328     
   3725.7399999999998        3.2973107418115677     
   3731.0720000000001        3.2962271501383285     
   3736.4040000000000        3.2951439145719479     
   3741.7359999999999        3.2940610349953965     
   3747.0680000000002        3.2929785112916821     
   3752.4000000000001        3.2918963433438537     
   3757.7320000000000        3.2908145310349961     
   3763.0639999999999        3.2897330742482342     
   3768.3960000000002        3.2886519728667301     
   3773.7280000000001        3.2875712267736863     
   3779.0599999999999        3.2864908358523408     
   3784.3919999999998        3.2854107999859727     
   3789.7240000000002        3.2843311190578977     
   3795.0560000000000        3.2832517929514702     
   3800.3879999999999        3.2821728215500845     
   3805.7199999999998        3.2810942047371694     
   3811.0520000000001        3.2800159423961976     
   3816.3840000000000        3.2789380344106744     
   3821.7159999999999        3.2778604806641476     
   3827.0479999999998        3.2767832810401996     
   3832.3800000000001        3.2757064354224563     
   3837.7120000000000        3.2746299436945754     
   3843.0439999999999        3.2735538057402587     
   3848.3760000000002        3.2724780214432405     
   3853.7080000000001        3.2714025906873001     
   3859.0400000000000        3.2703275133562486     
   3864.3719999999998        3.2692527893339394     
   3869.7040000000002        3.2681784185042613     
   3875.0360000000001        3.2671044007511436     
   3880.3679999999999        3.2660307359585525     
   3885.6999999999998        3.2649574240104928     
   3891.0320000000002        3.2638844647910066     
   3896.3640000000000        3.2628118581841767     
   3901.6959999999999        3.2617396040741191     
   3907.0279999999998        3.2606677023449921     
   3912.3600000000001        3.2595961528809916     
   3917.6920000000000        3.2585249555663491     
   3923.0239999999999        3.2574541102853369     
   3928.3560000000002        3.2563836169222640     
   3933.6880000000001        3.2553134753614779     
   3939.0200000000000        3.2542436854873631     
   3944.3519999999999        3.2531742471843432     
   3949.6840000000002        3.2521051603368791     
   3955.0160000000001        3.2510364248294703     
   3960.3480000000000        3.2499680405466536     
   3965.6799999999998        3.2489000073730057     
   3971.0120000000002        3.2478323251931371     
   3976.3440000000001        3.2467649938917003     
   3981.6759999999999        3.2456980133533837     
   3987.0079999999998        3.2446313834629144     
   3992.3400000000001        3.2435651041050559     
   3997.6720000000000        3.2424991751646117     
   4003.0039999999999        3.2414335965264218     
   4008.3359999999998        3.2403683680753645     
   4013.6680000000001        3.2393034896963568     
   4019.0000000000000        3.2382389612743503     
   4024.3319999999999        3.2371747826943387     
   4029.6640000000002        3.2361109538413508     
   4034.9960000000001        3.2350474746004534     
   4040.3280000000000        3.2339843448567511     
   4045.6599999999999        3.2329215644953884     
   4050.9920000000002        3.2318591334015445     
   4056.3240000000001        3.2307970514604376     
   4061.6559999999999        3.2297353185573239     
   4066.9879999999998        3.2286739345774969     
   4072.3200000000002        3.2276128994062891     
   4077.6520000000000        3.2265522129290676     
   4082.9839999999999        3.2254918750312411     
   4088.3159999999998        3.2244318855982526     
   4093.6480000000001        3.2233722445155841     
   4098.9799999999996        3.2223129516687572     
   4104.3119999999999        3.2212540069433269     
   4109.6440000000002        3.2201954102248886     
   4114.9760000000006        3.2191371613990754     
   4120.3080000000000        3.2180792603515576     
   4125.6400000000003        3.2170217069680418     
   4130.9719999999998        3.2159645011342737     
   4136.3040000000001        3.2149076427360361     
   4141.6360000000004        3.2138511316591503     
   4146.9679999999998        3.2127949677894727     
   4152.3000000000002        3.2117391510128988     
   4157.6319999999996        3.2106836812153619     
   4162.9639999999999        3.2096285582828319     
   4168.2960000000003        3.2085737821013165     
   4173.6279999999997        3.2075193525568619     
   4178.9600000000000        3.2064652695355500     
   4184.2920000000004        3.2054115329235016     
   4189.6239999999998        3.2043581426068730     
   4194.9560000000001        3.2033050984718603     
   4200.2879999999996        3.2022524004046957     
   4205.6199999999999        3.2012000482916481     
   4210.9520000000002        3.2001480420190260     
   4216.2839999999997        3.1990963814731739     
   4221.6160000000000        3.1980450665404718     
   4226.9480000000003        3.1969940971073409     
   4232.2799999999997        3.1959434730602370     
   4237.6120000000001        3.1948931942856538     
   4242.9440000000004        3.1938432606701217     
   4248.2759999999998        3.1927936721002106     
   4253.6080000000002        3.1917444284625254     
   4258.9399999999996        3.1906955296437092     
   4264.2719999999999        3.1896469755304429     
   4269.6040000000003        3.1885987660094424     
   4274.9359999999997        3.1875509009674641     
   4280.2680000000000        3.1865033802912985     
   4285.6000000000004        3.1854562038677754     
   4290.9319999999998        3.1844093715837616     
   4296.2640000000001        3.1833628833261596     
   4301.5959999999995        3.1823167389819109     
   4306.9279999999999        3.1812709384379918     
   4312.2600000000002        3.1802254815814197     
   4317.5919999999996        3.1791803682992446     
   4322.9240000000000        3.1781355984785562     
   4328.2560000000003        3.1770911720064818     
   4333.5879999999997        3.1760470887701837     
   4338.9200000000001        3.1750033486568623     
   4344.2520000000004        3.1739599515537558     
   4349.5839999999998        3.1729168973481392     
   4354.9160000000002        3.1718741859273232     
   4360.2479999999996        3.1708318171786569     
   4365.5799999999999        3.1697897909895256     
   4370.9120000000003        3.1687481072473531     
   4376.2439999999997        3.1677067658395979     
   4381.5760000000000        3.1666657666537579     
   4386.9080000000004        3.1656251095773653     
   4392.2399999999998        3.1645847944979919     
   4397.5720000000001        3.1635448213032444     
   4402.9040000000005        3.1625051898807683     
   4408.2359999999999        3.1614659001182446     
   4413.5680000000002        3.1604269519033914     
   4418.8999999999996        3.1593883451239644     
   4424.2320000000000        3.1583500796677559     
   4429.5640000000003        3.1573121554225940     
   4434.8959999999997        3.1562745722763461     
   4440.2280000000001        3.1552373301169130     
   4445.5600000000004        3.1542004288322354     
   4450.8919999999998        3.1531638683102901     
   4456.2240000000002        3.1521276484390892     
   4461.5559999999996        3.1510917691066842     
   4466.8879999999999        3.1500562302011597     
   4472.2200000000003        3.1490210316106411     
   4477.5519999999997        3.1479861732232886     
   4482.8840000000000        3.1469516549272987     
   4488.2160000000003        3.1459174766109061     
   4493.5479999999998        3.1448836381623804     
   4498.8800000000001        3.1438501394700284     
   4504.2120000000004        3.1428169804221961     
   4509.5439999999999        3.1417841609072634     
   4514.8760000000002        3.1407516808136471     
   4520.2079999999996        3.1397195400298008     
   4525.5400000000000        3.1386877384442173     
   4530.8720000000003        3.1376562759454214     
   4536.2039999999997        3.1366251524219790     
   4541.5360000000001        3.1355943677624896     
   4546.8680000000004        3.1345639218555914     
   4552.1999999999998        3.1335338145899576     
   4557.5320000000002        3.1325040458542985     
   4562.8639999999996        3.1314746155373610     
   4568.1959999999999        3.1304455235279294     
   4573.5280000000002        3.1294167697148225     
   4578.8599999999997        3.1283883539868986     
   4584.1920000000000        3.1273602762330492     
   4589.5240000000003        3.1263325363422054     
   4594.8559999999998        3.1253051342033329     
   4600.1880000000001        3.1242780697054333     
   4605.5200000000004        3.1232513427375475     
   4610.8519999999999        3.1222249531887494     
   4616.1840000000002        3.1211989009481522     
   4621.5159999999996        3.1201731859049042     
   4626.8480000000000        3.1191478079481905     
   4632.1800000000003        3.1181227669672316     
   4637.5119999999997        3.1170980628512859     
   4642.8440000000001        3.1160736954896473     
   4648.1760000000004        3.1150496647716466     
   4653.5079999999998        3.1140259705866518     
   4658.8400000000001        3.1130026128240633     
   4664.1719999999996        3.1119795913733226     
   4669.5039999999999        3.1109569061239064     
   4674.8360000000002        3.1099345569653245     
   4680.1679999999997        3.1089125437871274     
   4685.5000000000000        3.1078908664789004     
   4690.8320000000003        3.1068695249302625     
   4696.1639999999998        3.1058485190308724     
   4701.4960000000001        3.1048278486704244     
   4706.8280000000004        3.1038075137386469     
   4712.1599999999999        3.1027875141253087     
   4717.4920000000002        3.1017678497202090     
   4722.8239999999996        3.1007485204131884     
   4728.1559999999999        3.0997295260941211     
   4733.4880000000003        3.0987108666529175     
   4738.8199999999997        3.0976925419795265     
   4744.1520000000000        3.0966745519639298     
   4749.4840000000004        3.0956568964961475     
   4754.8159999999998        3.0946395754662368     
   4760.1480000000001        3.0936225887642870     
   4765.4799999999996        3.0926059362804272     
   4770.8119999999999        3.0915896179048206     
   4776.1440000000002        3.0905736335276690     
   4781.4759999999997        3.0895579830392070     
   4786.8080000000000        3.0885426663297078     
   4792.1400000000003        3.0875276832894789     
   4797.4719999999998        3.0865130338088655     
   4802.8040000000001        3.0854987177782478     
   4808.1360000000004        3.0844847350880409     
   4813.4679999999998        3.0834710856287009     
   4818.8000000000002        3.0824577692907118     
   4824.1319999999996        3.0814447859646008     
   4829.4639999999999        3.0804321355409279     
   4834.7960000000003        3.0794198179102894     
   4840.1279999999997        3.0784078329633164     
   4845.4600000000000        3.0773961805906791     
   4850.7920000000004        3.0763848606830804     
   4856.1239999999998        3.0753738731312610     
   4861.4560000000001        3.0743632178259972     
   4866.7879999999996        3.0733528946581004     
   4872.1199999999999        3.0723429035184182     
   4877.4520000000002        3.0713332442978354     
   4882.7839999999997        3.0703239168872702     
   4888.1160000000000        3.0693149211776789     
   4893.4480000000003        3.0683062570600521     
   4898.7799999999997        3.0672979244254175     
   4904.1120000000001        3.0662899231648373     
   4909.4440000000004        3.0652822531694111     
   4914.7759999999998        3.0642749143302721     
   4920.1080000000002        3.0632679065385919     
   4925.4399999999996        3.0622612296855758     
   4930.7719999999999        3.0612548836624658     
   4936.1040000000003        3.0602488683605387     
   4941.4359999999997        3.0592431836711089     
   4946.7680000000000        3.0582378294855239     
   4952.1000000000004        3.0572328056951692     
   4957.4319999999998        3.0562281121914658     
   4962.7640000000001        3.0552237488658682     
   4968.0959999999995        3.0542197156098698     
   4973.4279999999999        3.0532160123149961     
   4978.7600000000002        3.0522126388728110     
   4984.0919999999996        3.0512095951749143     
   4989.4240000000000        3.0502068811129384     
   4994.7560000000003        3.0492044965785539     
   5000.0879999999997        3.0482024414634674     
   5005.4200000000001        3.0472007156594185     
   5010.7520000000004        3.0461993190581835     
   5016.0839999999998        3.0451982515515765     
   5021.4160000000002        3.0441975130314436     
   5026.7479999999996        3.0431971033896685     
   5032.0799999999999        3.0421970225181698     
   5037.4120000000003        3.0411972703089036     
   5042.7439999999997        3.0401978466538582     
   5048.0760000000000        3.0391987514450589     
   5053.4080000000004        3.0381999845745669     
   5058.7399999999998        3.0372015459344786     
   5064.0720000000001        3.0362034354169256     
   5069.4040000000005        3.0352056529140752     
   5074.7359999999999        3.0342081983181304     
   5080.0680000000002        3.0332110715213281     
   5085.3999999999996        3.0322142724159438     
   5090.7320000000000        3.0312178008942849     
   5096.0640000000003        3.0302216568486968     
   5101.3959999999997        3.0292258401715579     
   5106.7280000000001        3.0282303507552841     
   5112.0600000000004        3.0272351884923254     
   5117.3919999999998        3.0262403532751683     
   5122.7240000000002        3.0252458449963329     
   5128.0559999999996        3.0242516635483763     
   5133.3879999999999        3.0232578088238902     
   5138.7200000000003        3.0222642807155014     
   5144.0519999999997        3.0212710791158717     
   5149.3840000000000        3.0202782039176990     
   5154.7160000000003        3.0192856550137170     
   5160.0479999999998        3.0182934322966926     
   5165.3800000000001        3.0173015356594304     
   5170.7120000000004        3.0163099649947678     
   5176.0439999999999        3.0153187201955789     
   5181.3760000000002        3.0143278011547729     
   5186.7079999999996        3.0133372077652947     
   5192.0400000000000        3.0123469399201217     
   5197.3720000000003        3.0113569975122698     
   5202.7039999999997        3.0103673804347890     
   5208.0360000000001        3.0093780885807631     
   5213.3680000000004        3.0083891218433130     
   5218.6999999999998        3.0074004801155931     
   5224.0320000000002        3.0064121632907934     
   5229.3639999999996        3.0054241712621406     
   5234.6959999999999        3.0044365039228946     
   5240.0280000000002        3.0034491611663494     
   5245.3599999999997        3.0024621428858373     
   5250.6920000000000        3.0014754489747233     
   5256.0240000000003        3.0004890793264076     
   5261.3559999999998        2.9995030338343271     
   5266.6880000000001        2.9985173123919511     
   5272.0200000000004        2.9975319148927859     
   5277.3519999999999        2.9965468412303720     
   5282.6840000000002        2.9955620912982859     
   5288.0159999999996        2.9945776649901372     
   5293.3480000000000        2.9935935621995728     
   5298.6800000000003        2.9926097828202720     
   5304.0119999999997        2.9916263267459509     
   5309.3440000000001        2.9906431938703602     
   5314.6760000000004        2.9896603840872849     
   5320.0079999999998        2.9886778972905450     
   5325.3400000000001        2.9876957333739962     
   5330.6719999999996        2.9867138922315286     
   5336.0039999999999        2.9857323737570667     
   5341.3360000000002        2.9847511778445703     
   5346.6679999999997        2.9837703043880350     
   5352.0000000000000        2.9827897532814887     
   5357.3320000000003        2.9818095244189973     
   5362.6639999999998        2.9808296176946589     
   5367.9960000000001        2.9798500330026076     
   5373.3280000000004        2.9788707702370116     
   5378.6599999999999        2.9778918292920755     
   5383.9920000000002        2.9769132100620377     
   5389.3239999999996        2.9759349124411698     
   5394.6559999999999        2.9749569363237804     
   5399.9880000000003        2.9739792816042114     
   5405.3199999999997        2.9730019481768415     
   5410.6520000000000        2.9720249359360804     
   5415.9840000000004        2.9710482447763766     
   5421.3159999999998        2.9700718745922110     
   5426.6480000000001        2.9690958252780995     
   5431.9799999999996        2.9681200967285926     
   5437.3119999999999        2.9671446888382746     
   5442.6440000000002        2.9661696015017678     
   5447.9759999999997        2.9651948346137251     
   5453.3080000000000        2.9642203880688358     
   5458.6400000000003        2.9632462617618245     
   5463.9719999999998        2.9622724555874482     
   5469.3040000000001        2.9612989694405014     
   5474.6360000000004        2.9603258032158113     
   5479.9679999999998        2.9593529568082402     
   5485.3000000000002        2.9583804301126833     
   5490.6319999999996        2.9574082230240744     
   5495.9639999999999        2.9564363354373766     
   5501.2960000000003        2.9554647672475918     
   5506.6279999999997        2.9544935183497540     
   5511.9600000000000        2.9535225886389345     
   5517.2920000000004        2.9525519780102338     
   5522.6239999999998        2.9515816863587925     
   5527.9560000000001        2.9506117135797827     
   5533.2879999999996        2.9496420595684105     
   5538.6199999999999        2.9486727242199198     
   5543.9520000000002        2.9477037074295849     
   5549.2839999999997        2.9467350090927158     
   5554.6160000000000        2.9457666291046580     
   5559.9480000000003        2.9447985673607917     
   5565.2799999999997        2.9438308237565298     
   5570.6120000000001        2.9428633981873196     
   5575.9440000000004        2.9418962905486441     
   5581.2759999999998        2.9409295007360203     
   5586.6080000000002        2.9399630286449980     
   5591.9399999999996        2.9389968741711643     
   5597.2719999999999        2.9380310372101368     
   5602.6040000000003        2.9370655176575711     
   5607.9359999999997        2.9361003154091554     
   5613.2680000000000        2.9351354303606114     
   5618.6000000000004        2.9341708624076963     
   5623.9319999999998        2.9332066114462014     
   5629.2640000000001        2.9322426773719519     
   5634.5959999999995        2.9312790600808070     
   5639.9279999999999        2.9303157594686606     
   5645.2600000000002        2.9293527754314410     
   5650.5919999999996        2.9283901078651100     
   5655.9240000000000        2.9274277566656646     
   5661.2560000000003        2.9264657217291346     
   5666.5879999999997        2.9255040029515857     
   5671.9200000000001        2.9245426002291151     
   5677.2520000000004        2.9235815134578580     
   5682.5839999999998        2.9226207425339799     
   5687.9160000000002        2.9216602873536823     
   5693.2479999999996        2.9207001478132022     
   5698.5799999999999        2.9197403238088069     
   5703.9120000000003        2.9187808152368011     
   5709.2439999999997        2.9178216219935229     
   5714.5760000000000        2.9168627439753423     
   5719.9080000000004        2.9159041810786670     
   5725.2399999999998        2.9149459331999359     
   5730.5720000000001        2.9139880002356238     
   5735.9040000000005        2.9130303820822370     
   5741.2359999999999        2.9120730786363183     
   5746.5680000000002        2.9111160897944441     
   5751.8999999999996        2.9101594154532235     
   5757.2320000000000        2.9092030555093000     
   5762.5640000000003        2.9082470098593536     
   5767.8959999999997        2.9072912784000935     
   5773.2280000000001        2.9063358610282668     
   5778.5600000000004        2.9053807576406525     
   5783.8919999999998        2.9044259681340652     
   5789.2240000000002        2.9034714924053517     
   5794.5559999999996        2.9025173303513934     
   5799.8879999999999        2.9015634818691050     
   5805.2200000000003        2.9006099468554369     
   5810.5519999999997        2.8996567252073717     
   5815.8840000000000        2.8987038168219259     
   5821.2160000000003        2.8977512215961507     
   5826.5479999999998        2.8967989394271307     
   5831.8800000000001        2.8958469702119838     
   5837.2120000000004        2.8948953138478628     
   5842.5439999999999        2.8939439702319523     
   5847.8760000000002        2.8929929392614739     
   5853.2079999999996        2.8920422208336811     
   5858.5400000000000        2.8910918148458600     
   5863.8720000000003        2.8901417211953313     
   5869.2039999999997        2.8891919397794519     
   5874.5360000000001        2.8882424704956087     
   5879.8680000000004        2.8872933132412246     
   5885.1999999999998        2.8863444679137551     
   5890.5320000000002        2.8853959344106919     
   5895.8639999999996        2.8844477126295547     
   5901.1959999999999        2.8834998024679037     
   5906.5280000000002        2.8825522038233289     
   5911.8599999999997        2.8816049165934530     
   5917.1920000000000        2.8806579406759365     
   5922.5240000000003        2.8797112759684698     
   5927.8559999999998        2.8787649223687786     
   5933.1880000000001        2.8778188797746207     
   5938.5200000000004        2.8768731480837895     
   5943.8519999999999        2.8759277271941115     
   5949.1840000000002        2.8749826170034454     
   5954.5159999999996        2.8740378174096848     
   5959.8480000000000        2.8730933283107571     
   5965.1800000000003        2.8721491496046214     
   5970.5119999999997        2.8712052811892725     
   5975.8440000000001        2.8702617229627383     
   5981.1760000000004        2.8693184748230784     
   5986.5079999999998        2.8683755366683874     
   5991.8400000000001        2.8674329083967929     
   5997.1719999999996        2.8664905899064581     
   6002.5039999999999        2.8655485810955756     
   6007.8360000000002        2.8646068818623762     
   6013.1679999999997        2.8636654921051190     
   6018.5000000000000        2.8627244117221005     
   6023.8320000000003        2.8617836406116486     
   6029.1639999999998        2.8608431786721260     
   6034.4960000000001        2.8599030258019282     
   6039.8280000000004        2.8589631818994841     
   6045.1599999999999        2.8580236468632547     
   6050.4920000000002        2.8570844205917365     
   6055.8239999999996        2.8561455029834595     
   6061.1559999999999        2.8552068939369830     
   6066.4880000000003        2.8542685933509047     
   6071.8199999999997        2.8533306011238535     
   6077.1520000000000        2.8523929171544911     
   6082.4840000000004        2.8514555413415130     
   6087.8159999999998        2.8505184735836488     
   6093.1480000000001        2.8495817137796595     
   6098.4799999999996        2.8486452618283415     
   6103.8119999999999        2.8477091176285216     
   6109.1440000000002        2.8467732810790638     
   6114.4759999999997        2.8458377520788627     
   6119.8080000000000        2.8449025305268463     
   6125.1400000000003        2.8439676163219758     
   6130.4719999999998        2.8430330093632468     
   6135.8040000000001        2.8420987095496866     
   6141.1360000000004        2.8411647167803573     
   6146.4679999999998        2.8402310309543517     
   6151.8000000000002        2.8392976519707984     
   6157.1319999999996        2.8383645797288577     
   6162.4639999999999        2.8374318141277239     
   6167.7960000000003        2.8364993550666222     
   6173.1279999999997        2.8355672024448157     
   6178.4600000000000        2.8346353561615940     
   6183.7920000000004        2.8337038161162855     
   6189.1239999999998        2.8327725822082495     
   6194.4560000000001        2.8318416543368770     
   6199.7879999999996        2.8309110324015943     
   6205.1199999999999        2.8299807163018609     
   6210.4520000000002        2.8290507059371661     
   6215.7839999999997        2.8281210012070370     
   6221.1160000000000        2.8271916020110286     
   6226.4480000000003        2.8262625082487327     
   6231.7799999999997        2.8253337198197737     
   6237.1120000000001        2.8244052366238077     
   6242.4440000000004        2.8234770585605236     
   6247.7759999999998        2.8225491855296436     
   6253.1080000000002        2.8216216174309245     
   6258.4399999999996        2.8206943541641545     
   6263.7719999999999        2.8197673956291545     
   6269.1040000000003        2.8188407417257784     
   6274.4359999999997        2.8179143923539138     
   6279.7680000000000        2.8169883474134814     
   6285.1000000000004        2.8160626068044330     
   6290.4319999999998        2.8151371704267554     
   6295.7640000000001        2.8142120381804658     
   6301.0959999999995        2.8132872099656190     
   6306.4279999999999        2.8123626856822961     
   6311.7600000000002        2.8114384652306157     
   6317.0919999999996        2.8105145485107288     
   6322.4240000000000        2.8095909354228157     
   6327.7560000000003        2.8086676258670944     
   6333.0879999999997        2.8077446197438132     
   6338.4200000000001        2.8068219169532522     
   6343.7520000000004        2.8058995173957268     
   6349.0839999999998        2.8049774209715834     
   6354.4160000000002        2.8040556275812003     
   6359.7479999999996        2.8031341371249918     
   6365.0799999999999        2.8022129495034016     
   6370.4120000000003        2.8012920646169075     
   6375.7439999999997        2.8003714823660220     
   6381.0760000000000        2.7994512026512850     
   6386.4080000000004        2.7985312253732735     
   6391.7399999999998        2.7976115504325971     
   6397.0720000000001        2.7966921777298959     
   6402.4040000000005        2.7957731071658447     
   6407.7359999999999        2.7948543386411497     
   6413.0680000000002        2.7939358720565481     
   6418.3999999999996        2.7930177073128144     
   6423.7320000000000        2.7920998443107510     
   6429.0640000000003        2.7911822829511959     
   6434.3959999999997        2.7902650231350186     
   6439.7280000000001        2.7893480647631201     
   6445.0600000000004        2.7884314077364363     
   6450.3919999999998        2.7875150519559333     
   6455.7240000000002        2.7865989973226117     
   6461.0559999999996        2.7856832437375036     
   6466.3879999999999        2.7847677911016744     
   6471.7200000000003        2.7838526393162204     
   6477.0519999999997        2.7829377882822719     
   6482.3840000000000        2.7820232379009910     
   6487.7160000000003        2.7811089880735729     
   6493.0479999999998        2.7801950387012448     
   6498.3800000000001        2.7792813896852664     
   6503.7120000000004        2.7783680409269289     
   6509.0439999999999        2.7774549923275593     
   6514.3760000000002        2.7765422437885121     
   6519.7079999999996        2.7756297952111790     
   6525.0400000000000        2.7747176464969803     
   6530.3720000000003        2.7738057975473707     
   6535.7039999999997        2.7728942482638370     
   6541.0360000000001        2.7719829985478981     
   6546.3680000000004        2.7710720483011055     
   6551.6999999999998        2.7701613974250430     
   6557.0320000000002        2.7692510458213273     
   6562.3639999999996        2.7683409933916057     
   6567.6959999999999        2.7674312400375594     
   6573.0280000000002        2.7665217856609012     
   6578.3599999999997        2.7656126301633774     
   6583.6920000000000        2.7647037734467648     
   6589.0240000000003        2.7637952154128738     
   6594.3559999999998        2.7628869559635469     
   6599.6880000000001        2.7619789950006570     
   6605.0200000000004        2.7610713324261122     
   6610.3519999999999        2.7601639681418515     
   6615.6840000000002        2.7592569020498456     
   6621.0159999999996        2.7583501340520979     
   6626.3480000000000        2.7574436640506450     
   6631.6800000000003        2.7565374919475527     
   6637.0119999999997        2.7556316176449220     
   6642.3440000000001        2.7547260410448855     
   6647.6760000000004        2.7538207620496071     
   6653.0079999999998        2.7529157805612843     
   6658.3400000000001        2.7520110964821436     
   6663.6719999999996        2.7511067097144464     
   6669.0039999999999        2.7502026201604872     
   6674.3360000000002        2.7492988277225896     
   6679.6679999999997        2.7483953323031107     
   6685.0000000000000        2.7474921338044394     
   6690.3320000000003        2.7465892321289980     
   6695.6639999999998        2.7456866271792388     
   6700.9960000000001        2.7447843188576475     
   6706.3280000000004        2.7438823070667420     
   6711.6599999999999        2.7429805917090713     
   6716.9920000000002        2.7420791726872160     
   6722.3239999999996        2.7411780499037901     
   6727.6559999999999        2.7402772232614412     
   6732.9880000000003        2.7393766926628436     
   6738.3199999999997        2.7384764580107084     
   6743.6520000000000        2.7375765192077774     
   6748.9840000000004        2.7366768761568232     
   6754.3159999999998        2.7357775287606514     
   6759.6480000000001        2.7348784769220988     
   6764.9799999999996        2.7339797205440353     
   6770.3119999999999        2.7330812595293619     
   6775.6440000000002        2.7321830937810114     
   6780.9759999999997        2.7312852232019500     
   6786.3080000000000        2.7303876476951725     
   6791.6400000000003        2.7294903671637081     
   6796.9719999999998        2.7285933815106196     
   6802.3040000000001        2.7276966906389961     
   6807.6360000000004        2.7268002944519640     
   6812.9679999999998        2.7259041928526795     
   6818.3000000000002        2.7250083857443306     
   6823.6319999999996        2.7241128730301356     
   6828.9639999999999        2.7232176546133475     
   6834.2960000000003        2.7223227303972490     
   6839.6279999999997        2.7214281002851561     
   6844.9600000000000        2.7205337641804141     
   6850.2920000000004        2.7196397219864030     
   6855.6239999999998        2.7187459736065334     
   6860.9560000000001        2.7178525189442473     
   6866.2879999999996        2.7169593579030185     
   6871.6199999999999        2.7160664903863521     
   6876.9520000000002        2.7151739162977861     
   6882.2839999999997        2.7142816355408894     
   6887.6160000000000        2.7133896480192621     
   6892.9480000000003        2.7124979536365377     
   6898.2799999999997        2.7116065522963799     
   6903.6120000000001        2.7107154439024845     
   6908.9440000000004        2.7098246283585792     
   6914.2759999999998        2.7089341055684226     
   6919.6080000000002        2.7080438754358047     
   6924.9399999999996        2.7071539378645504     
   6930.2719999999999        2.7062642927585094     
   6935.6040000000003        2.7053749400215712     
   6940.9359999999997        2.7044858795576516     
   6946.2680000000000        2.7035971112706978     
   6951.6000000000004        2.7027086350646918     
   6956.9319999999998        2.7018204508436447     
   6962.2640000000001        2.7009325585116004     
   6967.5959999999995        2.7000449579726320     
   6972.9279999999999        2.6991576491308482     
   6978.2600000000002        2.6982706318903857     
   6983.5919999999996        2.6973839061554146     
   6988.9240000000000        2.6964974718301344     
   6994.2560000000003        2.6956113288187789     
   6999.5879999999997        2.6947254770256110     
   7004.9200000000001        2.6938399163549267     
   7010.2520000000004        2.6929546467110521     
   7015.5839999999998        2.6920696679983465     
   7020.9160000000002        2.6911849801211987     
   7026.2479999999996        2.6903005829840296     
   7031.5799999999999        2.6894164764912922     
   7036.9120000000003        2.6885326605474704     
   7042.2439999999997        2.6876491350570797     
   7047.5760000000000        2.6867658999246653     
   7052.9080000000004        2.6858829550548062     
   7058.2399999999998        2.6850003003521126     
   7063.5720000000001        2.6841179357212246     
   7068.9040000000005        2.6832358610668132     
   7074.2359999999999        2.6823540762935840     
   7079.5680000000002        2.6814725813062692     
   7084.8999999999996        2.6805913760096360     
   7090.2320000000000        2.6797104603084825     
   7095.5640000000003        2.6788298341076366     
   7100.8959999999997        2.6779494973119573     
   7106.2280000000001        2.6770694498263370     
   7111.5600000000004        2.6761896915556966     
   7116.8919999999998        2.6753102224049918     
   7122.2240000000002        2.6744310422792066     
   7127.5559999999996        2.6735521510833569     
   7132.8879999999999        2.6726735487224897     
   7138.2200000000003        2.6717952351016843     
   7143.5519999999997        2.6709172101260501     
   7148.8840000000000        2.6700394737007276     
   7154.2160000000003        2.6691620257308890     
   7159.5479999999998        2.6682848661217382     
   7164.8800000000001        2.6674079947785097     
   7170.2120000000004        2.6665314116064676     
   7175.5439999999999        2.6656551165109104     
   7180.8760000000002        2.6647791093971636     
   7186.2079999999996        2.6639033901705886     
   7191.5400000000000        2.6630279587365742     
   7196.8720000000003        2.6621528150005416     
   7202.2039999999997        2.6612779588679425     
   7207.5360000000001        2.6604033902442610     
   7212.8680000000004        2.6595291090350108     
   7218.1999999999998        2.6586551151457378     
   7223.5320000000002        2.6577814084820188     
   7228.8639999999996        2.6569079889494596     
   7234.1959999999999        2.6560348564536995     
   7239.5280000000002        2.6551620109004088     
   7244.8599999999997        2.6542894521952873     
   7250.1920000000000        2.6534171802440660     
   7255.5240000000003        2.6525451949525087     
   7260.8559999999998        2.6516734962264068     
   7266.1880000000001        2.6508020839715862     
   7271.5200000000004        2.6499309580939019     
   7276.8519999999999        2.6490601184992406     
   7282.1840000000002        2.6481895650935181     
   7287.5159999999996        2.6473192977826843     
   7292.8480000000000        2.6464493164727165     
   7298.1800000000003        2.6455796210696256     
   7303.5119999999997        2.6447102114794525     
   7308.8440000000001        2.6438410876082687     
   7314.1760000000004        2.6429722493621766     
   7319.5079999999998        2.6421036966473093     
   7324.8400000000001        2.6412354293698312     
   7330.1719999999996        2.6403674474359384     
   7335.5039999999999        2.6394997507518561     
   7340.8360000000002        2.6386323392238404     
   7346.1679999999997        2.6377652127581799     
   7351.5000000000000        2.6368983712611924     
   7356.8320000000003        2.6360318146392268     
   7362.1639999999998        2.6351655427986640     
   7367.4960000000001        2.6342995556459137     
   7372.8280000000004        2.6334338530874173     
   7378.1599999999999        2.6325684350296474     
   7383.4920000000002        2.6317033013791078     
   7388.8239999999996        2.6308384520423309     
   7394.1559999999999        2.6299738869258809     
   7399.4880000000003        2.6291096059363532     
   7404.8199999999997        2.6282456089803734     
   7410.1520000000000        2.6273818959645987     
   7415.4840000000004        2.6265184667957158     
   7420.8159999999998        2.6256553213804428     
   7426.1480000000001        2.6247924596255272     
   7431.4799999999996        2.6239298814377485     
   7436.8119999999999        2.6230675867239173     
   7442.1440000000002        2.6222055753908728     
   7447.4759999999997        2.6213438473454871     
   7452.8080000000000        2.6204824024946607     
   7458.1400000000003        2.6196212407453263     
   7463.4719999999998        2.6187603620044468     
   7468.8040000000001        2.6178997661790149     
   7474.1360000000004        2.6170394531760546     
   7479.4679999999998        2.6161794229026212     
   7484.8000000000002        2.6153196752657988     
   7490.1319999999996        2.6144602101727035     
   7495.4639999999999        2.6136010275304806     
   7500.7960000000003        2.6127421272463076     
   7506.1279999999997        2.6118835092273911     
   7511.4600000000000        2.6110251733809684     
   7516.7920000000004        2.6101671196143088     
   7522.1239999999998        2.6093093478347096     
   7527.4560000000001        2.6084518579495000     
   7532.7879999999996        2.6075946498660394     
   7538.1199999999999        2.6067377234917180     
   7543.4520000000002        2.6058810787339559     
   7548.7839999999997        2.6050247155002042     
   7554.1160000000000        2.6041686336979435     
   7559.4480000000003        2.6033128332346864     
   7564.7799999999997        2.6024573140179732     
   7570.1120000000001        2.6016020759553777     
   7575.4440000000004        2.6007471189545028     
   7580.7759999999998        2.5998924429229802     
   7586.1080000000002        2.5990380477684742     
   7591.4399999999996        2.5981839333986785     
   7596.7719999999999        2.5973300997213182     
   7602.1040000000003        2.5964765466441455     
   7607.4359999999997        2.5956232740749470     
   7612.7680000000000        2.5947702819215372     
   7618.1000000000004        2.5939175700917625     
   7623.4319999999998        2.5930651384934968     
   7628.7640000000001        2.5922129870346473     
   7634.0959999999995        2.5913611156231484     
   7639.4279999999999        2.5905095241669693     
   7644.7600000000002        2.5896582125741046     
   7650.0919999999996        2.5888071807525828     
   7655.4240000000000        2.5879564286104593     
   7660.7560000000003        2.5871059560558227     
   7666.0879999999997        2.5862557629967897     
   7671.4200000000001        2.5854058493415097     
   7676.7520000000004        2.5845562149981589     
   7682.0839999999998        2.5837068598749466     
   7687.4160000000002        2.5828577838801099     
   7692.7479999999996        2.5820089869219189     
   7698.0799999999999        2.5811604689086702     
   7703.4120000000003        2.5803122297486953     
   7708.7439999999997        2.5794642693503498     
   7714.0760000000000        2.5786165876220259     
   7719.4080000000004        2.5777691844721398     
   7724.7399999999998        2.5769220598091431     
   7730.0720000000001        2.5760752135415128     
   7735.4040000000005        2.5752286455777602     
   7740.7359999999999        2.5743823558264234     
   7746.0680000000002        2.5735363441960732     
   7751.3999999999996        2.5726906105953082     
   7756.7320000000000        2.5718451549327579     
   7762.0640000000003        2.5709999771170824     
   7767.3959999999997        2.5701550770569712     
   7772.7280000000001        2.5693104546611436     
   7778.0600000000004        2.5684661098383490     
   7783.3919999999998        2.5676220424973679     
   7788.7240000000002        2.5667782525470102     
   7794.0559999999996        2.5659347398961123     
   7799.3879999999999        2.5650915044535481     
   7804.7200000000003        2.5642485461282143     
   7810.0519999999997        2.5634058648290408     
   7815.3840000000000        2.5625634604649874     
   7820.7160000000003        2.5617213329450435     
   7826.0479999999998        2.5608794821782279     
   7831.3800000000001        2.5600379080735882     
   7836.7120000000004        2.5591966105402051     
   7842.0439999999999        2.5583555894871877     
   7847.3760000000002        2.5575148448236740     
   7852.7079999999996        2.5566743764588322     
   7858.0400000000000        2.5558341843018613     
   7863.3720000000003        2.5549942682619897     
   7868.7039999999997        2.5541546282484742     
   7874.0360000000001        2.5533152641706045     
   7879.3680000000004        2.5524761759376973     
   7884.6999999999998        2.5516373634591005     
   7890.0320000000002        2.5507988266441912     
   7895.3639999999996        2.5499605654023756     
   7900.6959999999999        2.5491225796430923     
   7906.0280000000002        2.5482848692758058     
   7911.3599999999997        2.5474474342100151     
   7916.6920000000000        2.5466102743552437     
   7922.0240000000003        2.5457733896210488     
   7927.3559999999998        2.5449367799170162     
   7932.6880000000001        2.5441004451527616     
   7938.0200000000004        2.5432643852379275     
   7943.3519999999999        2.5424286000821912     
   7948.6840000000002        2.5415930895952554     
   7954.0159999999996        2.5407578536868560     
   7959.3480000000000        2.5399228922667549     
   7964.6800000000003        2.5390882052447461     
   7970.0119999999997        2.5382537925306523     
   7975.3440000000001        2.5374196540343266     
   7980.6760000000004        2.5365857896656516     
   7986.0079999999998        2.5357521993345387     
   7991.3400000000001        2.5349188829509290     
   7996.6719999999996        2.5340858404247948     
   8002.0039999999999        2.5332530716661346     
   8007.3360000000002        2.5324205765849817     
   8012.6679999999997        2.5315883550913929     
   8018.0000000000000        2.5307564070954589     
   8023.3320000000003        2.5299247325072987     
   8028.6639999999998        2.5290933312370609     
   8033.9960000000001        2.5282622031949233     
   8039.3280000000004        2.5274313482910933     
   8044.6599999999999        2.5266007664358079     
   8049.9920000000002        2.5257704575393332     
   8055.3239999999996        2.5249404215119662     
   8060.6559999999999        2.5241106582640320     
   8065.9880000000003        2.5232811677058855     
   8071.3199999999997        2.5224519497479108     
   8076.6520000000000        2.5216230043005221     
   8081.9840000000004        2.5207943312741614     
   8087.3159999999998        2.5199659305793038     
   8092.6480000000001        2.5191378021264503     
   8097.9799999999996        2.5183099458261324     
   8103.3119999999999        2.5174823615889110     
   8108.6440000000002        2.5166550493253772     
   8113.9759999999997        2.5158280089461496     
   8119.3080000000000        2.5150012403618773     
   8124.6400000000003        2.5141747434832400     
   8129.9719999999998        2.5133485182209450     
   8135.3040000000001        2.5125225644857290     
   8140.6360000000004        2.5116968821883590     
   8145.9679999999998        2.5108714712396312     
   8151.3000000000002        2.5100463315503694     
   8156.6319999999996        2.5092214630314298     
   8161.9639999999999        2.5083968655936948     
   8167.2960000000003        2.5075725391480783     
   8172.6279999999997        2.5067484836055227     
   8177.9600000000000        2.5059246988769979     
   8183.2920000000004        2.5051011848735079     
   8188.6239999999998        2.5042779415060799     
   8193.9560000000001        2.5034549686857743     
   8199.2880000000005        2.5026322663236797     
   8204.6199999999990        2.5018098343309148     
   8209.9520000000011        2.5009876726186242     
   8215.2839999999997        2.5001657810979867     
   8220.6160000000000        2.4993441596802062     
   8225.9480000000003        2.4985228082765176     
   8231.2800000000007        2.4977017267981840     
   8236.6119999999992        2.4968809151565003     
   8241.9439999999995        2.4960603732627864     
   8247.2759999999998        2.4952401010283944     
   8252.6080000000002        2.4944200983647051     
   8257.9400000000005        2.4936003651831267     
   8263.2720000000008        2.4927809013950988     
   8268.6039999999994        2.4919617069120887     
   8273.9359999999997        2.4911427816455936     
   8279.2680000000000        2.4903241255071382     
   8284.6000000000004        2.4895057384082784     
   8289.9320000000007        2.4886876202605990     
   8295.2639999999992        2.4878697709757116     
   8300.5959999999995        2.4870521904652585     
   8305.9279999999999        2.4862348786409103     
   8311.2600000000002        2.4854178354143692     
   8316.5920000000006        2.4846010606973628     
   8321.9240000000009        2.4837845544016499     
   8327.2559999999994        2.4829683164390173     
   8332.5879999999997        2.4821523467212812     
   8337.9200000000001        2.4813366451602872     
   8343.2520000000004        2.4805212116679085     
   8348.5840000000007        2.4797060461560489     
   8353.9159999999993        2.4788911485366416     
   8359.2479999999996        2.4780765187216445     
   8364.5799999999999        2.4772621566230510     
   8369.9120000000003        2.4764480621528770     
   8375.2440000000006        2.4756342352231724     
   8380.5759999999991        2.4748206757460132     
   8385.9079999999994        2.4740073836335044     
   8391.2399999999998        2.4731943587977807     
   8396.5720000000001        2.4723816011510062     
   8401.9040000000005        2.4715691106053717     
   8407.2360000000008        2.4707568870730996     
   8412.5679999999993        2.4699449304664385     
   8417.8999999999996        2.4691332406976678     
   8423.2320000000000        2.4683218176790964     
   8428.5640000000003        2.4675106613230580     
   8433.8960000000006        2.4666997715419194     
   8439.2279999999992        2.4658891482480749     
   8444.5599999999995        2.4650787913539465     
   8449.8919999999998        2.4642687007719855     
   8455.2240000000002        2.4634588764146725     
   8460.5560000000005        2.4626493181945164     
   8465.8880000000008        2.4618400260240572     
   8471.2199999999993        2.4610309998158586     
   8476.5519999999997        2.4602222394825168     
   8481.8840000000000        2.4594137449366560     
   8487.2160000000003        2.4586055160909290     
   8492.5480000000007        2.4577975528580174     
   8497.8799999999992        2.4569898551506313     
   8503.2119999999995        2.4561824228815090     
   8508.5439999999999        2.4553752559634194     
   8513.8760000000002        2.4545683543091572     
   8519.2080000000005        2.4537617178315476     
   8524.5400000000009        2.4529553464434453     
   8529.8719999999994        2.4521492400577305     
   8535.2039999999997        2.4513433985873152     
   8540.5360000000001        2.4505378219451384     
   8545.8680000000004        2.4497325100441678     
   8551.2000000000007        2.4489274627974020     
   8556.5319999999992        2.4481226801178630     
   8561.8639999999996        2.4473181619186075     
   8567.1959999999999        2.4465139081127152     
   8572.5280000000002        2.4457099186132987     
   8577.8600000000006        2.4449061933334972     
   8583.1919999999991        2.4441027321864794     
   8588.5239999999994        2.4432995350854396     
   8593.8559999999998        2.4424966019436054     
   8599.1880000000001        2.4416939326742293     
   8604.5200000000004        2.4408915271905927     
   8609.8520000000008        2.4400893854060075     
   8615.1839999999993        2.4392875072338125     
   8620.5159999999996        2.4384858925873751     
   8625.8480000000000        2.4376845413800909     
   8631.1800000000003        2.4368834535253843     
   8636.5120000000006        2.4360826289367092     
   8641.8439999999991        2.4352820675275462     
   8647.1759999999995        2.4344817692114065     
   8652.5079999999998        2.4336817339018264     
   8657.8400000000001        2.4328819615123729     
   8663.1720000000005        2.4320824519566422     
   8668.5040000000008        2.4312832051482576     
   8673.8359999999993        2.4304842210008695     
   8679.1679999999997        2.4296854994281603     
   8684.5000000000000        2.4288870403438372     
   8689.8320000000003        2.4280888436616368     
   8695.1640000000007        2.4272909092953254     
   8700.4959999999992        2.4264932371586965     
   8705.8279999999995        2.4256958271655717     
   8711.1599999999999        2.4248986792298020     
   8716.4920000000002        2.4241017932652644     
   8721.8240000000005        2.4233051691858676     
   8727.1560000000009        2.4225088069055452     
   8732.4879999999994        2.4217127063382629     
   8737.8199999999997        2.4209168673980104     
   8743.1520000000000        2.4201212899988089     
   8748.4840000000004        2.4193259740547051     
   8753.8160000000007        2.4185309194797782     
   8759.1479999999992        2.4177361261881307     
   8764.4799999999996        2.4169415940938972     
   8769.8119999999999        2.4161473231112369     
   8775.1440000000002        2.4153533131543403     
   8780.4760000000006        2.4145595641374262     
   8785.8080000000009        2.4137660759747384     
   8791.1399999999994        2.4129728485805533     
   8796.4719999999998        2.4121798818691698     
   8801.8040000000001        2.4113871757549208     
   8807.1360000000004        2.4105947301521637     
   8812.4680000000008        2.4098025449752862     
   8817.7999999999993        2.4090106201387016     
   8823.1319999999996        2.4082189555568547     
   8828.4639999999999        2.4074275511442140     
   8833.7960000000003        2.4066364068152803     
   8839.1280000000006        2.4058455224845812     
   8844.4599999999991        2.4050548980666711     
   8849.7919999999995        2.4042645334761330     
   8855.1239999999998        2.4034744286275802     
   8860.4560000000001        2.4026845834356503     
   8865.7880000000005        2.4018949978150115     
   8871.1200000000008        2.4011056716803587     
   8876.4519999999993        2.4003166049464175     
   8881.7839999999997        2.3995277975279379     
   8887.1160000000000        2.3987392493397004     
   8892.4480000000003        2.3979509602965119     
   8897.7800000000007        2.3971629303132094     
   8903.1119999999992        2.3963751593046552     
   8908.4439999999995        2.3955876471857422     
   8913.7759999999998        2.3948003938713889     
   8919.1080000000002        2.3940133992765431     
   8924.4400000000005        2.3932266633161814     
   8929.7720000000008        2.3924401859053055     
   8935.1039999999994        2.3916539669589487     
   8940.4359999999997        2.3908680063921692     
   8945.7680000000000        2.3900823041200545     
   8951.1000000000004        2.3892968600577196     
   8956.4320000000007        2.3885116741203083     
   8961.7639999999992        2.3877267462229903     
   8967.0959999999995        2.3869420762809659     
   8972.4279999999999        2.3861576642094606     
   8977.7600000000002        2.3853735099237294     
   8983.0920000000006        2.3845896133390552     
   8988.4240000000009        2.3838059743707465     
   8993.7559999999994        2.3830225929341440     
   8999.0879999999997        2.3822394689446114     
   9004.4200000000001        2.3814566023175434     
   9009.7520000000004        2.3806739929683616     
   9015.0840000000007        2.3798916408125148     
   9020.4159999999993        2.3791095457654805     
   9025.7479999999996        2.3783277077427631     
   9031.0799999999999        2.3775461266598956     
   9036.4120000000003        2.3767648024324388     
   9041.7440000000006        2.3759837349759803     
   9047.0759999999991        2.3752029242061363     
   9052.4079999999994        2.3744223700385505     
   9057.7399999999998        2.3736420723888938     
   9063.0720000000001        2.3728620311728648     
   9068.4040000000005        2.3720822463061912     
   9073.7360000000008        2.3713027177046269     
   9079.0679999999993        2.3705234452839550     
   9084.3999999999996        2.3697444289599847     
   9089.7320000000000        2.3689656686485536     
   9095.0640000000003        2.3681871642655263     
   9100.3960000000006        2.3674089157267959     
   9105.7279999999992        2.3666309229482834     
   9111.0599999999995        2.3658531858459364     
   9116.3919999999998        2.3650757043357302     
   9121.7240000000002        2.3642984783336676     
   9127.0560000000005        2.3635215077557823     
   9132.3880000000008        2.3627447925181304     
   9137.7199999999993        2.3619683325367982     
   9143.0519999999997        2.3611921277279007     
   9148.3840000000000        2.3604161780075765     
   9153.7160000000003        2.3596404832919973     
   9159.0480000000007        2.3588650434973579     
   9164.3799999999992        2.3580898585398828     
   9169.7119999999995        2.3573149283358235     
   9175.0439999999999        2.3565402528014578     
   9180.3760000000002        2.3557658318530925     
   9185.7080000000005        2.3549916654070633     
   9191.0400000000009        2.3542177533797291     
   9196.3719999999994        2.3534440956874811     
   9201.7039999999997        2.3526706922467340     
   9207.0360000000001        2.3518975429739326     
   9212.3680000000004        2.3511246477855483     
   9217.7000000000007        2.3503520065980790     
   9223.0319999999992        2.3495796193280527     
   9228.3639999999996        2.3488074858920207     
   9233.6959999999999        2.3480356062065675     
   9239.0280000000002        2.3472639801882975     
   9244.3600000000006        2.3464926077538495     
   9249.6919999999991        2.3457214888198856     
   9255.0239999999994        2.3449506233030970     
   9260.3559999999998        2.3441800111202018     
   9265.6880000000001        2.3434096521879439     
   9271.0200000000004        2.3426395464230989     
   9276.3520000000008        2.3418696937424661     
   9281.6839999999993        2.3411000940628712     
   9287.0159999999996        2.3403307473011710     
   9292.3480000000000        2.3395616533742465     
   9297.6800000000003        2.3387928121990074     
   9303.0120000000006        2.3380242236923912     
   9308.3439999999991        2.3372558877713621     
   9313.6759999999995        2.3364878043529091     
   9319.0079999999998        2.3357199733540543     
   9324.3400000000001        2.3349523946918413     
   9329.6720000000005        2.3341850682833440     
   9335.0040000000008        2.3334179940456621     
   9340.3359999999993        2.3326511718959244     
   9345.6679999999997        2.3318846017512853     
   9351.0000000000000        2.3311182835289275     
   9356.3320000000003        2.3303522171460593     
   9361.6640000000007        2.3295864025199182     
   9366.9959999999992        2.3288208395677668     
   9372.3279999999995        2.3280555282068978     
   9377.6599999999999        2.3272904683546276     
   9382.9920000000002        2.3265256599283020     
   9388.3240000000005        2.3257611028452949     
   9393.6560000000009        2.3249967970230028     
   9398.9879999999994        2.3242327423788569     
   9404.3199999999997        2.3234689388303069     
   9409.6520000000000        2.3227053862948370     
   9414.9840000000004        2.3219420846899532     
   9420.3160000000007        2.3211790339331908     
   9425.6479999999992        2.3204162339421135     
   9430.9799999999996        2.3196536846343103     
   9436.3119999999999        2.3188913859273970     
   9441.6440000000002        2.3181293377390180     
   9446.9760000000006        2.3173675399868436     
   9452.3080000000009        2.3166059925885718     
   9457.6399999999994        2.3158446954619274     
   9462.9719999999998        2.3150836485246620     
   9468.3040000000001        2.3143228516945542     
   9473.6360000000004        2.3135623048894103     
   9478.9680000000008        2.3128020080270635     
   9484.2999999999993        2.3120419610253724     
   9489.6319999999996        2.3112821638022258     
   9494.9639999999999        2.3105226162755357     
   9500.2960000000003        2.3097633183632440     
   9505.6280000000006        2.3090042699833182     
   9510.9599999999991        2.3082454710537537     
   9516.2919999999995        2.3074869214925711     
   9521.6239999999998        2.3067286212178195     
   9526.9560000000001        2.3059705701475743     
   9532.2880000000005        2.3052127681999393     
   9537.6200000000008        2.3044552152930415     
   9542.9519999999993        2.3036979113450400     
   9548.2839999999997        2.3029408562741160     
   9553.6160000000000        2.3021840499984805     
   9558.9480000000003        2.3014274924363702     
   9564.2800000000007        2.3006711835060489     
   9569.6119999999992        2.2999151231258077     
   9574.9439999999995        2.2991593112139643     
   9580.2759999999998        2.2984037476888632     
   9585.6080000000002        2.2976484324688742     
   9590.9400000000005        2.2968933654723975     
   9596.2720000000008        2.2961385466178554     
   9601.6039999999994        2.2953839758237029     
   9606.9359999999997        2.2946296530084158     
   9612.2680000000000        2.2938755780905002     
   9617.6000000000004        2.2931217509884889     
   9622.9320000000007        2.2923681716209403     
   9628.2639999999992        2.2916148399064400     
   9633.5959999999995        2.2908617557636002     
   9638.9279999999999        2.2901089191110597     
   9644.2600000000002        2.2893563298674851     
   9649.5920000000006        2.2886039879515687     
   9654.9240000000009        2.2878518932820300     
   9660.2559999999994        2.2871000457776156     
   9665.5879999999997        2.2863484453570964     
   9670.9200000000001        2.2855970919392732     
   9676.2520000000004        2.2848459854429715     
   9681.5840000000007        2.2840951257870445     
   9686.9159999999993        2.2833445128903724     
   9692.2479999999996        2.2825941466718600     
   9697.5799999999999        2.2818440270504396     
   9702.9120000000003        2.2810941539450731     
   9708.2440000000006        2.2803445272747438     
   9713.5759999999991        2.2795951469584663     
   9718.9079999999994        2.2788460129152788     
   9724.2399999999998        2.2780971250642472     
   9729.5720000000001        2.2773484833244639     
   9734.9040000000005        2.2766000876150492     
   9740.2360000000008        2.2758519378551472     
   9745.5679999999993        2.2751040339639319     
   9750.8999999999996        2.2743563758605996     
   9756.2320000000000        2.2736089634643770     
   9761.5640000000003        2.2728617966945173     
   9766.8960000000006        2.2721148754702969     
   9772.2279999999992        2.2713681997110222     
   9777.5599999999995        2.2706217693360227     
   9782.8919999999998        2.2698755842646583     
   9788.2240000000002        2.2691296444163127     
   9793.5560000000005        2.2683839497103970     
   9798.8880000000008        2.2676385000663482     
   9804.2199999999993        2.2668932954036314     
   9809.5519999999997        2.2661483356417360     
   9814.8840000000000        2.2654036207001789     
   9820.2160000000003        2.2646591504985034     
   9825.5480000000007        2.2639149249562802     
   9830.8799999999992        2.2631709439931043     
   9836.2119999999995        2.2624272075285985     
   9841.5439999999999        2.2616837154824125     
   9846.8760000000002        2.2609404677742218     
   9852.2080000000005        2.2601974643237259     
   9857.5400000000009        2.2594547050506564     
   9862.8719999999994        2.2587121898747666     
   9868.2039999999997        2.2579699187158364     
   9873.5360000000001        2.2572278914936743     
   9878.8680000000004        2.2564861081281142     
   9884.2000000000007        2.2557445685390141     
   9889.5319999999992        2.2550032726462628     
   9894.8639999999996        2.2542622203697711     
   9900.1959999999999        2.2535214116294799     
   9905.5280000000002        2.2527808463453534     
   9910.8600000000006        2.2520405244373825     
   9916.1919999999991        2.2513004458255867     
   9921.5239999999994        2.2505606104300093     
   9926.8559999999998        2.2498210181707203     
   9932.1880000000001        2.2490816689678184     
   9937.5200000000004        2.2483425627414246     
   9942.8520000000008        2.2476036994116888     
   9948.1839999999993        2.2468650788987867     
   9953.5159999999996        2.2461267011229191     
   9958.8480000000000        2.2453885660043156     
   9964.1800000000003        2.2446506734632297     
   9969.5120000000006        2.2439130234199407     
   9974.8439999999991        2.2431756157947569     
   9980.1759999999995        2.2424384505080099     
   9985.5079999999998        2.2417015274800587     
   9990.8400000000001        2.2409648466312890     
   9996.1720000000005        2.2402284078821113     
   10001.504000000001        2.2394922111529638     
   10006.835999999999        2.2387562563643106     
   10012.168000000000        2.2380205434366398     
   10017.500000000000        2.2372850722904687     
   10022.832000000000        2.2365498428463386     
   10028.164000000001        2.2358148550248167     
   10033.495999999999        2.2350801087464993     
   10038.828000000000        2.2343456039320051     
   10044.160000000000        2.2336113405019811     
   10049.492000000000        2.2328773183771000     
   10054.824000000001        2.2321435374780583     
   10060.156000000001        2.2314099977255837     
   10065.487999999999        2.2306766990404259     
   10070.820000000000        2.2299436413433598     
   10076.152000000000        2.2292108245551892     
   10081.484000000000        2.2284782485967440     
   10086.816000000001        2.2277459133888771     
   10092.147999999999        2.2270138188524706     
   10097.480000000000        2.2262819649084307     
   10102.812000000000        2.2255503514776902     
   10108.144000000000        2.2248189784812080     
   10113.476000000001        2.2240878458399687     
   10118.808000000001        2.2233569534749837     
   10124.139999999999        2.2226263013072889     
   10129.472000000000        2.2218958892579463     
   10134.804000000000        2.2211657172480450     
   10140.136000000000        2.2204357851987004     
   10145.468000000001        2.2197060930310517     
   10150.799999999999        2.2189766406662672     
   10156.132000000000        2.2182474280255362     
   10161.464000000000        2.2175184550300782     
   10166.796000000000        2.2167897216011379     
   10172.128000000001        2.2160612276599845     
   10177.459999999999        2.2153329731279134     
   10182.791999999999        2.2146049579262472     
   10188.124000000000        2.2138771819763328     
   10193.456000000000        2.2131496451995432     
   10198.788000000000        2.2124223475172782     
   10204.120000000001        2.2116952888509624     
   10209.451999999999        2.2109684691220477     
   10214.784000000000        2.2102418882520092     
   10220.116000000000        2.2095155461623501     
   10225.448000000000        2.2087894427745987     
   10230.780000000001        2.2080635780103095     
   10236.111999999999        2.2073379517910605     
   10241.444000000000        2.2066125640384593     
   10246.776000000000        2.2058874146741370     
   10252.108000000000        2.2051625036197495     
   10257.440000000001        2.2044378307969819     
   10262.772000000001        2.2037133961275401     
   10268.103999999999        2.2029891995331594     
   10273.436000000000        2.2022652409356005     
   10278.768000000000        2.2015415202566491     
   10284.100000000000        2.2008180374181157     
   10289.432000000001        2.2000947923418384     
   10294.763999999999        2.1993717849496797     
   10300.096000000000        2.1986490151635278     
   10305.428000000000        2.1979264829052978     
   10310.760000000000        2.1972041880969284     
   10316.092000000001        2.1964821306603857     
   10321.424000000001        2.1957603105176609     
   10326.755999999999        2.1950387275907715     
   10332.088000000000        2.1943173818017581     
   10337.420000000000        2.1935962730726906     
   10342.752000000000        2.1928754013256615     
   10348.084000000001        2.1921547664827905     
   10353.415999999999        2.1914343684662221     
   10358.748000000000        2.1907142071981269     
   10364.080000000000        2.1899942826007015     
   10369.412000000000        2.1892745945961667     
   10374.744000000001        2.1885551431067700     
   10380.075999999999        2.1878359280547843     
   10385.407999999999        2.1871169493625069     
   10390.740000000000        2.1863982069522616     
   10396.072000000000        2.1856797007463995     
   10401.404000000000        2.1849614306672938     
   10406.736000000001        2.1842433966373460     
   10412.067999999999        2.1835255985789801     
   10417.400000000000        2.1828080364146496     
   10422.732000000000        2.1820907100668294     
   10428.064000000000        2.1813736194580229     
   10433.396000000001        2.1806567645107573     
   10438.727999999999        2.1799401451475870     
   10444.059999999999        2.1792237612910883     
   10449.392000000000        2.1785076128638674     
   10454.724000000000        2.1777916997885542     
   10460.056000000000        2.1770760219878014     
   10465.388000000001        2.1763605793842906     
   10470.719999999999        2.1756453719007283     
   10476.052000000000        2.1749303994598446     
   10481.384000000000        2.1742156619843973     
   10486.716000000000        2.1735011593971674     
   10492.048000000001        2.1727868916209618     
   10497.379999999999        2.1720728585786153     
   10502.712000000000        2.1713590601929833     
   10508.044000000000        2.1706454963869515     
   10513.376000000000        2.1699321670834268     
   10518.708000000001        2.1692190722053448     
   10524.040000000001        2.1685062116756639     
   10529.371999999999        2.1677935854173702     
   10534.704000000000        2.1670811933534724     
   10540.036000000000        2.1663690354070066     
   10545.368000000000        2.1656571115010328     
   10550.700000000001        2.1649454215586377     
   10556.031999999999        2.1642339655029321     
   10561.364000000000        2.1635227432570532     
   10566.696000000000        2.1628117547441614     
   10572.028000000000        2.1621009998874450     
   10577.360000000001        2.1613904786101150     
   10582.691999999999        2.1606801908354107     
   10588.023999999999        2.1599701364865926     
   10593.356000000000        2.1592603154869505     
   10598.688000000000        2.1585507277597968     
   10604.020000000000        2.1578413732284698     
   10609.352000000001        2.1571322518163334     
   10614.683999999999        2.1564233634467751     
   10620.016000000000        2.1557147080432109     
   10625.348000000000        2.1550062855290775     
   10630.680000000000        2.1542980958278402     
   10636.012000000001        2.1535901388629899     
   10641.343999999999        2.1528824145580394     
   10646.675999999999        2.1521749228365277     
   10652.008000000000        2.1514676636220211     
   10657.340000000000        2.1507606368381085     
   10662.672000000000        2.1500538424084059     
   10668.004000000001        2.1493472802565528     
   10673.335999999999        2.1486409503062145     
   10678.668000000000        2.1479348524810815     
   10684.000000000000        2.1472289867048691     
   10689.332000000000        2.1465233529013172     
   10694.664000000001        2.1458179509941924     
   10699.995999999999        2.1451127809072839     
   10705.328000000000        2.1444078425644086     
   10710.660000000000        2.1437031358894068     
   10715.992000000000        2.1429986608061427     
   10721.324000000001        2.1422944172385101     
   10726.656000000001        2.1415904051104220     
   10731.987999999999        2.1408866243458200     
   10737.320000000000        2.1401830748686699     
   10742.652000000000        2.1394797566029622     
   10747.984000000000        2.1387766694727119     
   10753.316000000001        2.1380738134019621     
   10758.647999999999        2.1373711883147752     
   10763.980000000000        2.1366687941352449     
   10769.312000000000        2.1359666307874843     
   10774.644000000000        2.1352646981956340     
   10779.976000000001        2.1345629962838606     
   10785.308000000001        2.1338615249763544     
   10790.639999999999        2.1331602841973294     
   10795.972000000000        2.1324592738710271     
   10801.304000000000        2.1317584939217111     
   10806.636000000000        2.1310579442736719     
   10811.968000000001        2.1303576248512242     
   10817.299999999999        2.1296575355787093     
   10822.632000000000        2.1289576763804892     
   10827.964000000000        2.1282580471809540     
   10833.296000000000        2.1275586479045194     
   10838.628000000001        2.1268594784756227     
   10843.959999999999        2.1261605388187288     
   10849.291999999999        2.1254618288583260     
   10854.624000000000        2.1247633485189281     
   10859.956000000000        2.1240650977250732     
   10865.288000000000        2.1233670764013244     
   10870.620000000001        2.1226692844722699     
   10875.951999999999        2.1219717218625220     
   10881.284000000000        2.1212743884967189     
   10886.616000000000        2.1205772842995221     
   10891.948000000000        2.1198804091956198     
   10897.280000000001        2.1191837631097230     
   10902.611999999999        2.1184873459665670     
   10907.944000000000        2.1177911576909150     
   10913.276000000000        2.1170951982075525     
   10918.608000000000        2.1163994674412900     
   10923.940000000001        2.1157039653169627     
   10929.272000000001        2.1150086917594306     
   10934.603999999999        2.1143136466935788     
   10939.936000000000        2.1136188300443175     
   10945.268000000000        2.1129242417365788     
   10950.600000000000        2.1122298816953236     
   10955.932000000001        2.1115357498455340     
   10961.263999999999        2.1108418461122200     
   10966.596000000000        2.1101481704204126     
   10971.928000000000        2.1094547226951694     
   10977.260000000000        2.1087615028615723     
   10982.592000000001        2.1080685108447303     
   10987.924000000001        2.1073757465697716     
   10993.255999999999        2.1066832099618544     
   10998.588000000000        2.1059909009461570     
   11003.920000000000        2.1052988194478868     
   11009.252000000000        2.1046069653922714     
   11014.584000000001        2.1039153387045668     
   11019.915999999999        2.1032239393100509     
   11025.248000000000        2.1025327671340275     
   11030.580000000000        2.1018418221018234     
   11035.912000000000        2.1011511041387920     
   11041.244000000001        2.1004606131703101     
   11046.575999999999        2.0997703491217798     
   11051.907999999999        2.0990803119186250     
   11057.240000000000        2.0983905014862989     
   11062.572000000000        2.0977009177502755     
   11067.904000000000        2.0970115606360533     
   11073.236000000001        2.0963224300691579     
   11078.567999999999        2.0956335259751366     
   11083.900000000000        2.0949448482795630     
   11089.232000000000        2.0942563969080332     
   11094.564000000000        2.0935681717861723     
   11099.896000000001        2.0928801728396222     
   11105.227999999999        2.0921923999940568     
   11110.559999999999        2.0915048531751705     
   11115.892000000000        2.0908175323086819     
   11121.224000000000        2.0901304373203358     
   11126.556000000000        2.0894435681359012     
   11131.888000000001        2.0887569246811695     
   11137.219999999999        2.0880705068819596     
   11142.552000000000        2.0873843146641109     
   11147.884000000000        2.0866983479534911     
   11153.216000000000        2.0860126066759892     
   11158.548000000001        2.0853270907575210     
   11163.879999999999        2.0846418001240252     
   11169.212000000000        2.0839567347014647     
   11174.544000000000        2.0832718944158275     
   11179.876000000000        2.0825872791931248     
   11185.208000000001        2.0819028889593940     
   11190.540000000001        2.0812187236406947     
   11195.871999999999        2.0805347831631122     
   11201.204000000000        2.0798510674527568     
   11206.536000000000        2.0791675764357604     
   11211.868000000000        2.0784843100382813     
   11217.200000000001        2.0778012681865023     
   11222.531999999999        2.0771184508066285     
   11227.864000000000        2.0764358578248903     
   11233.196000000000        2.0757534891675435     
   11238.528000000000        2.0750713447608660     
   11243.860000000001        2.0743894245311627     
   11249.191999999999        2.0737077284047603     
   11254.523999999999        2.0730262563080082     
   11259.856000000000        2.0723450081672858     
   11265.188000000000        2.0716639839089916     
   11270.520000000000        2.0709831834595493     
   11275.852000000001        2.0703026067454084     
   11281.183999999999        2.0696222536930406     
   11286.516000000000        2.0689421242289434     
   11291.848000000000        2.0682622182796377     
   11297.180000000000        2.0675825357716677     
   11302.512000000001        2.0669030766316032     
   11307.843999999999        2.0662238407860389     
   11313.175999999999        2.0655448281615891     
   11318.508000000000        2.0648660386848978     
   11323.840000000000        2.0641874722826303     
   11329.172000000000        2.0635091288814760     
   11334.504000000001        2.0628310084081485     
   11339.835999999999        2.0621531107893865     
   11345.168000000000        2.0614754359519525     
   11350.500000000000        2.0607979838226309     
   11355.832000000000        2.0601207543282327     
   11361.164000000001        2.0594437473955933     
   11366.495999999999        2.0587669629515695     
   11371.828000000000        2.0580904009230432     
   11377.160000000000        2.0574140612369227     
   11382.492000000000        2.0567379438201363     
   11387.824000000001        2.0560620485996406     
   11393.156000000001        2.0553863755024113     
   11398.487999999999        2.0547109244554531     
   11403.820000000000        2.0540356953857914     
   11409.152000000000        2.0533606882204762     
   11414.484000000000        2.0526859028865827     
   11419.816000000001        2.0520113393112078     
   11425.147999999999        2.0513369974214752     
   11430.480000000000        2.0506628771445303     
   11435.812000000000        2.0499889784075442     
   11441.144000000000        2.0493153011377085     
   11446.476000000001        2.0486418452622450     
   11451.808000000001        2.0479686107083923     
   11457.139999999999        2.0472955974034179     
   11462.472000000000        2.0466228052746107     
   11467.804000000000        2.0459502342492852     
   11473.136000000000        2.0452778842547783     
   11478.468000000001        2.0446057552184511     
   11483.799999999999        2.0439338470676893     
   11489.132000000000        2.0432621597299034     
   11494.464000000000        2.0425906931325235     
   11499.796000000000        2.0419194472030084     
   11505.128000000001        2.0412484218688380     
   11510.459999999999        2.0405776170575178     
   11515.791999999999        2.0399070326965747     
   11521.124000000000        2.0392366687135617     
   11526.456000000000        2.0385665250360550     
   11531.788000000000        2.0378966015916542     
   11537.120000000001        2.0372268983079818     
   11542.451999999999        2.0365574151126866     
   11547.784000000000        2.0358881519334391     
   11553.116000000000        2.0352191086979339     
   11558.448000000000        2.0345502853338902     
   11563.780000000001        2.0338816817690497     
   11569.111999999999        2.0332132979311801     
   11574.444000000000        2.0325451337480693     
   11579.776000000000        2.0318771891475316     
   11585.108000000000        2.0312094640574045     
   11590.440000000001        2.0305419584055495     
   11595.772000000001        2.0298746721198508     
   11601.103999999999        2.0292076051282169     
   11606.436000000000        2.0285407573585799     
   11611.768000000000        2.0278741287388957     
   11617.100000000000        2.0272077191971443     
   11622.432000000001        2.0265415286613280     
   11627.763999999999        2.0258755570594746     
   11633.096000000000        2.0252098043196334     
   11638.428000000000        2.0245442703698791     
   11643.760000000000        2.0238789551383110     
   11649.092000000001        2.0232138585530479     
   11654.424000000001        2.0225489805422359     
   11659.755999999999        2.0218843210340447     
   11665.088000000000        2.0212198799566652     
   11670.420000000000        2.0205556572383134     
   11675.752000000000        2.0198916528072290     
   11681.084000000001        2.0192278665916747     
   11686.415999999999        2.0185642985199390     
   11691.748000000000        2.0179009485203299     
   11697.080000000000        2.0172378165211811     
   11702.412000000000        2.0165749024508504     
   11707.744000000001        2.0159122062377186     
   11713.075999999999        2.0152497278101911     
   11718.407999999999        2.0145874670966943     
   11723.740000000000        2.0139254240256799     
   11729.072000000000        2.0132635985256240     
   11734.404000000000        2.0126019905250230     
   11739.736000000001        2.0119405999524007     
   11745.067999999999        2.0112794267363023     
   11750.400000000000        2.0106184708052943     
   11755.732000000000        2.0099577320879720     
   11761.064000000000        2.0092972105129503     
   11766.396000000001        2.0086369060088680     
   11771.727999999999        2.0079768185043889     
   11777.059999999999        2.0073169479281980     
   11782.392000000000        2.0066572942090053     
   11787.724000000000        2.0059978572755437     
   11793.056000000000        2.0053386370565711     
   11798.388000000001        2.0046796334808645     
   11803.719999999999        2.0040208464772307     
   11809.052000000000        2.0033622759744931     
   11814.384000000000        2.0027039219015048     
   11819.716000000000        2.0020457841871373     
   11825.048000000001        2.0013878627602875     
   11830.379999999999        2.0007301575498770     
   11835.712000000000        2.0000726684848473     
   11841.044000000000        1.9994153954941671     
   11846.376000000000        1.9987583385068264     
   11851.708000000001        1.9981014974518372     
   11857.040000000001        1.9974448722582390     
   11862.371999999999        1.9967884628550903     
   11867.704000000000        1.9961322691714749     
   11873.036000000000        1.9954762911364992     
   11878.368000000000        1.9948205286792948     
   11883.700000000001        1.9941649817290141     
   11889.031999999999        1.9935096502148344     
   11894.364000000000        1.9928545340659551     
   11899.696000000000        1.9921996332115999     
   11905.028000000000        1.9915449475810150     
   11910.360000000001        1.9908904771034706     
   11915.691999999999        1.9902362217082594     
   11921.023999999999        1.9895821813246986     
   11926.356000000000        1.9889283558821269     
   11931.688000000000        1.9882747453099068     
   11937.020000000000        1.9876213495374238     
   11942.352000000001        1.9869681684940883     
   11947.683999999999        1.9863152021093320     
   11953.016000000000        1.9856624503126108     
   11958.348000000000        1.9850099130334027     
   11963.680000000000        1.9843575902012107     
   11969.012000000001        1.9837054817455591     
   11974.343999999999        1.9830535875959963     
   11979.675999999999        1.9824019076820933     
   11985.008000000000        1.9817504419334460     
   11990.340000000000        1.9810991902796702     
   11995.672000000000        1.9804481526504074     
   12001.004000000001        1.9797973289753212     
   12006.335999999999        1.9791467191841006     
   12011.668000000000        1.9784963232064530     
   12017.000000000000        1.9778461409721126     
   12022.332000000000        1.9771961724108371     
   12027.664000000001        1.9765464174524039     
   12032.995999999999        1.9758968760266176     
   12038.328000000000        1.9752475480633012     
   12043.660000000000        1.9745984334923046     
   12048.992000000000        1.9739495322435006     
   12054.324000000001        1.9733008442467816     
   12059.656000000001        1.9726523694320672     
   12064.987999999999        1.9720041077292980     
   12070.320000000000        1.9713560590684371     
   12075.652000000000        1.9707082233794717     
   12080.984000000000        1.9700606005924117     
   12086.316000000001        1.9694131906372894     
   12091.647999999999        1.9687659934441615     
   12096.980000000000        1.9681190089431060     
   12102.312000000000        1.9674722370642250     
   12107.644000000000        1.9668256777376443     
   12112.976000000001        1.9661793308935098     
   12118.308000000001        1.9655331964619935     
   12123.639999999999        1.9648872743732886     
   12128.972000000000        1.9642415645576119     
   12134.304000000000        1.9635960669452024     
   12139.636000000000        1.9629507814663234     
   12144.968000000001        1.9623057080512587     
   12150.299999999999        1.9616608466303191     
   12155.632000000000        1.9610161971338327     
   12160.964000000000        1.9603717594921561     
   12166.296000000000        1.9597275336356650     
   12171.628000000001        1.9590835194947596     
   12176.959999999999        1.9584397169998629     
   12182.291999999999        1.9577961260814196     
   12187.624000000000        1.9571527466698986     
   12192.956000000000        1.9565095786957916     
   12198.288000000000        1.9558666220896126     
   12203.620000000001        1.9552238767818977     
   12208.951999999999        1.9545813427032075     
   12214.284000000000        1.9539390197841249     
   12219.616000000000        1.9532969079552549     
   12224.948000000000        1.9526550071472248     
   12230.280000000001        1.9520133172906873     
   12235.611999999999        1.9513718383163152     
   12240.944000000000        1.9507305701548054     
   12246.276000000000        1.9500895127368765     
   12251.608000000000        1.9494486659932724     
   12256.940000000001        1.9488080298547561     
   12262.272000000001        1.9481676042521170     
   12267.603999999999        1.9475273891161649     
   12272.936000000000        1.9468873843777310     
   12278.268000000000        1.9462475899676746     
   12283.600000000000        1.9456080058168710     
   12288.932000000001        1.9449686318562240     
   12294.263999999999        1.9443294680166570     
   12299.596000000000        1.9436905142291161     
   12304.928000000000        1.9430517704245707     
   12310.260000000000        1.9424132365340128     
   12315.592000000001        1.9417749124884585     
   12320.924000000001        1.9411367982189438     
   12326.255999999999        1.9404988936565299     
   12331.588000000000        1.9398611987322987     
   12336.920000000000        1.9392237133773556     
   12342.252000000000        1.9385864375228292     
   12347.584000000001        1.9379493710998699     
   12352.915999999999        1.9373125140396521     
   12358.248000000000        1.9366758662733696     
   12363.580000000000        1.9360394277322426     
   12368.912000000000        1.9354031983475115     
   12374.244000000001        1.9347671780504407     
   12379.575999999999        1.9341313667723161     
   12384.907999999999        1.9334957644444464     
   12390.240000000000        1.9328603709981629     
   12395.572000000000        1.9322251863648208     
   12400.904000000000        1.9315902104757967     
   12406.236000000001        1.9309554432624880     
   12411.567999999999        1.9303208846563180     
   12416.900000000000        1.9296865345887306     
   12422.232000000000        1.9290523929911922     
   12427.564000000000        1.9284184597951928     
   12432.896000000001        1.9277847349322434     
   12438.227999999999        1.9271512183338795     
   12443.559999999999        1.9265179099316558     
   12448.892000000000        1.9258848096571541     
   12454.224000000000        1.9252519174419751     
   12459.556000000000        1.9246192332177425     
   12464.888000000001        1.9239867569161044     
   12470.219999999999        1.9233544884687288     
   12475.552000000000        1.9227224278073085     
   12480.884000000000        1.9220905748635566     
   12486.216000000000        1.9214589295692099     
   12491.548000000001        1.9208274918560273     
   12496.879999999999        1.9201962616557917     
   12502.212000000000        1.9195652389003044     
   12507.544000000000        1.9189344235213939     
   12512.876000000000        1.9183038154509071     
   12518.208000000001        1.9176734146207168     
   12523.540000000001        1.9170432209627155     
   12528.871999999999        1.9164132344088185     
   12534.204000000000        1.9157834548909649     
   12539.536000000000        1.9151538823411154     
   12544.868000000000        1.9145245166912521     
   12550.200000000001        1.9138953578733804     
   12555.531999999999        1.9132664058195292     
   12560.864000000000        1.9126376604617468     
   12566.196000000000        1.9120091217321069     
   12571.528000000000        1.9113807895627024     
   12576.860000000001        1.9107526638856520     
   12582.191999999999        1.9101247446330945     
   12587.523999999999        1.9094970317371904     
   12592.856000000000        1.9088695251301244     
   12598.188000000000        1.9082422247441038     
   12603.520000000000        1.9076151305113545     
   12608.852000000001        1.9069882423641287     
   12614.183999999999        1.9063615602346997     
   12619.516000000000        1.9057350840553611     
   12624.848000000000        1.9051088137584322     
   12630.180000000000        1.9044827492762519     
   12635.512000000001        1.9038568905411817     
   12640.843999999999        1.9032312374856064     
   12646.175999999999        1.9026057900419322     
   12651.508000000000        1.9019805481425880     
   12656.840000000000        1.9013555117200236     
   12662.172000000000        1.9007306807067128     
   12667.504000000001        1.9001060550351512     
   12672.835999999999        1.8994816346378551     
   12678.168000000000        1.8988574194473651     
   12683.500000000000        1.8982334093962419     
   12688.832000000000        1.8976096044170696     
   12694.164000000001        1.8969860044424556     
   12699.495999999999        1.8963626094050265     
   12704.828000000000        1.8957394192374331     
   12710.160000000000        1.8951164338723483     
   12715.492000000000        1.8944936532424661     
   12720.824000000001        1.8938710772805032     
   12726.156000000001        1.8932487059191991     
   12731.487999999999        1.8926265390913144     
   12736.820000000000        1.8920045767296314     
   12742.152000000000        1.8913828187669572     
   12747.484000000000        1.8907612651361165     
   12752.816000000001        1.8901399157699601     
   12758.147999999999        1.8895187706013590     
   12763.480000000000        1.8888978295632062     
   12768.812000000000        1.8882770925884182     
   12774.144000000000        1.8876565596099317     
   12779.476000000001        1.8870362305607060     
   12784.808000000001        1.8864161053737232     
   12790.139999999999        1.8857961839819868     
   12795.472000000000        1.8851764663185229     
   12800.804000000000        1.8845569523163774     
   12806.136000000000        1.8839376419086216     
   12811.468000000001        1.8833185350283475     
   12816.799999999999        1.8826996316086668     
   12822.132000000000        1.8820809315827163     
   12827.464000000000        1.8814624348836542     
   12832.796000000000        1.8808441414446586     
   12838.128000000001        1.8802260511989315     
   12843.459999999999        1.8796081640796976     
   12848.791999999999        1.8789904800202000     
   12854.124000000000        1.8783729989537077     
   12859.456000000000        1.8777557208135096     
   12864.788000000000        1.8771386455329169     
   12870.120000000001        1.8765217730452619     
   12875.451999999999        1.8759051032839011     
   12880.784000000000        1.8752886361822094     
   12886.116000000000        1.8746723716735880     
   12891.448000000000        1.8740563096914558     
   12896.780000000001        1.8734404501692565     
   12902.111999999999        1.8728247930404536     
   12907.444000000000        1.8722093382385341     
   12912.776000000000        1.8715940856970050     
   12918.108000000000        1.8709790353493982     
   12923.440000000001        1.8703641871292644     
   12928.772000000001        1.8697495409701774     
   12934.103999999999        1.8691350968057330     
   12939.436000000000        1.8685208545695486     
   12944.768000000000        1.8679068141952626     
   12950.100000000000        1.8672929756165371     
   12955.432000000001        1.8666793387670537     
   12960.763999999999        1.8660659035805180     
   12966.096000000000        1.8654526699906562     
   12971.428000000000        1.8648396379312162     
   12976.760000000000        1.8642268073359674     
   12982.092000000001        1.8636141781387026     
   12987.424000000001        1.8630017502732348     
   12992.755999999999        1.8623895236733981     
   12998.088000000000        1.8617774982730513     
   13003.420000000000        1.8611656740060718     
   13008.752000000000        1.8605540508063598     
   13014.084000000001        1.8599426286078393     
   13019.415999999999        1.8593314073444522     
   13024.748000000000        1.8587203869501643     
   13030.080000000000        1.8581095673589640     
   13035.412000000000        1.8574989485048590     
   13040.744000000001        1.8568885303218812     
   13046.075999999999        1.8562783127440818     
   13051.407999999999        1.8556682957055344     
   13056.740000000000        1.8550584791403362     
   13062.072000000000        1.8544488629826030     
   13067.404000000000        1.8538394471664745     
   13072.736000000001        1.8532302316261118     
   13078.067999999999        1.8526212162956965     
   13083.400000000000        1.8520124011094330     
   13088.732000000000        1.8514037860015458     
   13094.064000000000        1.8507953709062823     
   13099.396000000001        1.8501871557579115     
   13104.727999999999        1.8495791404907245     
   13110.059999999999        1.8489713250390318     
   13115.392000000000        1.8483637093371681     
   13120.724000000000        1.8477562933194875     
   13126.056000000000        1.8471490769203667     
   13131.388000000001        1.8465420600742053     
   13136.719999999999        1.8459352427154219     
   13142.052000000000        1.8453286247784573     
   13147.384000000000        1.8447222061977759     
   13152.716000000000        1.8441159869078607     
   13158.048000000001        1.8435099668432187     
   13163.379999999999        1.8429041459383768     
   13168.712000000000        1.8422985241278842     
   13174.044000000000        1.8416931013463114     
   13179.376000000000        1.8410878775282498     
   13184.708000000001        1.8404828526083139     
   13190.040000000001        1.8398780265211381     
   13195.371999999999        1.8392733992013797     
   13200.704000000000        1.8386689705837151     
   13206.036000000000        1.8380647406028443     
   13211.368000000000        1.8374607091934891     
   13216.700000000001        1.8368568762903905     
   13222.031999999999        1.8362532418283137     
   13227.364000000000        1.8356498057420430     
   13232.696000000000        1.8350465679663841     
   13238.028000000000        1.8344435284361673     
   13243.360000000001        1.8338406870862403     
   13248.691999999999        1.8332380438514746     
   13254.023999999999        1.8326355986667617     
   13259.356000000000        1.8320333514670173     
   13264.688000000000        1.8314313021871749     
   13270.020000000000        1.8308294507621907     
   13275.352000000001        1.8302277971270438     
   13280.683999999999        1.8296263412167322     
   13286.016000000000        1.8290250829662777     
   13291.348000000000        1.8284240223107204     
   13296.680000000000        1.8278231591851259     
   13302.012000000001        1.8272224935245771     
   13307.343999999999        1.8266220252641803     
   13312.675999999999        1.8260217543390633     
   13318.008000000000        1.8254216806843739     
   13323.340000000000        1.8248218042352831     
   13328.672000000000        1.8242221249269812     
   13334.004000000001        1.8236226426946807     
   13339.335999999999        1.8230233574736154     
   13344.668000000000        1.8224242691990411     
   13350.000000000000        1.8218253778062337     
   13355.332000000000        1.8212266832304902     
   13360.664000000001        1.8206281854071307     
   13365.995999999999        1.8200298842714950     
   13371.328000000000        1.8194317797589439     
   13376.660000000000        1.8188338718048600     
   13381.992000000000        1.8182361603446484     
   13387.324000000001        1.8176386453137328     
   13392.656000000001        1.8170413266475605     
   13397.987999999999        1.8164442042815987     
   13403.320000000000        1.8158472781513360     
   13408.652000000000        1.8152505481922818     
   13413.984000000000        1.8146540143399685     
   13419.316000000001        1.8140576765299483     
   13424.647999999999        1.8134615346977943     
   13429.980000000000        1.8128655887791003     
   13435.312000000000        1.8122698387094833     
   13440.644000000000        1.8116742844245799     
   13445.976000000001        1.8110789258600493     
   13451.308000000001        1.8104837629515691     
   13456.639999999999        1.8098887956348406     
   13461.972000000000        1.8092940238455855     
   13467.304000000000        1.8086994475195461     
   13472.636000000000        1.8081050665924867     
   13477.968000000001        1.8075108810001916     
   13483.299999999999        1.8069168906784674     
   13488.632000000000        1.8063230955631409     
   13493.964000000000        1.8057294955900607     
   13499.296000000000        1.8051360906950955     
   13504.628000000001        1.8045428808141359     
   13509.959999999999        1.8039498658830941     
   13515.291999999999        1.8033570458379020     
   13520.624000000000        1.8027644206145128     
   13525.956000000000        1.8021719901489013     
   13531.288000000000        1.8015797543770635     
   13536.620000000001        1.8009877132350156     
   13541.951999999999        1.8003958666587958     
   13547.284000000000        1.7998042145844626     
   13552.616000000000        1.7992127569480956     
   13557.948000000000        1.7986214936857956     
   13563.280000000001        1.7980304247336845     
   13568.611999999999        1.7974395500279057     
   13573.944000000000        1.7968488695046216     
   13579.276000000000        1.7962583831000176     
   13584.608000000000        1.7956680907502993     
   13589.940000000001        1.7950779923916937     
   13595.272000000001        1.7944880879604477     
   13600.603999999999        1.7938983773928308     
   13605.936000000000        1.7933088606251315     
   13611.268000000000        1.7927195375936600     
   13616.600000000000        1.7921304082347496     
   13621.932000000001        1.7915414724847507     
   13627.263999999999        1.7909527302800368     
   13632.596000000000        1.7903641815570031     
   13637.928000000000        1.7897758262520636     
   13643.260000000000        1.7891876643016540     
   13648.592000000001        1.7885996956422321     
   13653.924000000001        1.7880119202102751     
   13659.255999999999        1.7874243379422818     
   13664.588000000000        1.7868369487747708     
   13669.920000000000        1.7862497526442829     
   13675.252000000000        1.7856627494873800     
   13680.584000000001        1.7850759392406426     
   13685.915999999999        1.7844893218406757     
   13691.248000000000        1.7839028972241004     
   13696.580000000000        1.7833166653275632     
   13701.912000000000        1.7827306260877283     
   13707.244000000001        1.7821447794412821     
   13712.575999999999        1.7815591253249321     
   13717.907999999999        1.7809736636754054     
   13723.240000000000        1.7803883944294505     
   13728.572000000000        1.7798033175238375     
   13733.904000000000        1.7792184328953560     
   13739.236000000001        1.7786337404808166     
   13744.567999999999        1.7780492402170511     
   13749.900000000000        1.7774649320409124     
   13755.232000000000        1.7768808158892724     
   13760.564000000000        1.7762968916990272     
   13765.896000000001        1.7757131594070887     
   13771.227999999999        1.7751296189503951     
   13776.559999999999        1.7745462702659005     
   13781.892000000000        1.7739631132905818     
   13787.224000000000        1.7733801479614375     
   13792.556000000000        1.7727973742154857     
   13797.888000000001        1.7722147919897637     
   13803.219999999999        1.7716324012213338     
   13808.552000000000        1.7710502018472745     
   13813.884000000000        1.7704681938046871     
   13819.216000000000        1.7698863770306934     
   13824.548000000001        1.7693047514624365     
   13829.879999999999        1.7687233170370773     
   13835.212000000000        1.7681420736918017     
   13840.544000000000        1.7675610213638118     
   13845.876000000000        1.7669801599903350     
   13851.208000000001        1.7663994895086153     
   13856.540000000001        1.7658190098559183     
   13861.871999999999        1.7652387209695324     
   13867.204000000000        1.7646586227867633     
   13872.536000000000        1.7640787152449411     
   13877.868000000000        1.7634989982814120     
   13883.200000000001        1.7629194718335466     
   13888.531999999999        1.7623401358387345     
   13893.864000000000        1.7617609902343860     
   13899.196000000000        1.7611820349579321     
   13904.528000000000        1.7606032699468237     
   13909.860000000001        1.7600246951385332     
   13915.191999999999        1.7594463104705533     
   13920.523999999999        1.7588681158803972     
   13925.856000000000        1.7582901113055975     
   13931.188000000000        1.7577122966837100     
   13936.520000000000        1.7571346719523084     
   13941.852000000001        1.7565572370489881     
   13947.183999999999        1.7559799919113659     
   13952.516000000000        1.7554029364770758     
   13957.848000000000        1.7548260706837755     
   13963.180000000000        1.7542493944691437     
   13968.512000000001        1.7536729077708759     
   13973.843999999999        1.7530966105266910     
   13979.175999999999        1.7525205026743285     
   13984.508000000000        1.7519445841515460     
   13989.840000000000        1.7513688548961244     
   13995.172000000000        1.7507933148458632     
   14000.504000000001        1.7502179639385829     
   14005.835999999999        1.7496428021121240     
   14011.168000000000        1.7490678293043480     
   14016.500000000000        1.7484930454531367     
   14021.832000000000        1.7479184504963923     
   14027.164000000001        1.7473440443720374     
   14032.495999999999        1.7467698270180145     
   14037.828000000000        1.7461957983722878     
   14043.160000000000        1.7456219583728396     
   14048.492000000000        1.7450483069576754     
   14053.824000000001        1.7444748440648195     
   14059.156000000001        1.7439015696323157     
   14064.487999999999        1.7433284835982306     
   14069.820000000000        1.7427555859006485     
   14075.152000000000        1.7421828764776761     
   14080.484000000000        1.7416103552674396     
   14085.816000000001        1.7410380222080855     
   14091.147999999999        1.7404658772377803     
   14096.480000000000        1.7398939202947119     
   14101.812000000000        1.7393221513170873     
   14107.144000000000        1.7387505702431343     
   14112.476000000001        1.7381791770111021     
   14117.808000000001        1.7376079715592576     
   14123.139999999999        1.7370369538258912     
   14128.472000000000        1.7364661237493095     
   14133.804000000000        1.7358954812678449     
   14139.136000000000        1.7353250263198443     
   14144.468000000001        1.7347547588436791     
   14149.799999999999        1.7341846787777395     
   14155.132000000000        1.7336147860604338     
   14160.464000000000        1.7330450806301947     
   14165.796000000000        1.7324755624254724     
   14171.128000000001        1.7319062313847369     
   14176.459999999999        1.7313370874464806     
   14181.791999999999        1.7307681305492153     
   14187.124000000000        1.7301993606314718     
   14192.456000000000        1.7296307776318021     
   14197.788000000000        1.7290623814887780     
   14203.120000000001        1.7284941721409921     
   14208.451999999999        1.7279261495270573     
   14213.784000000000        1.7273583135856054     
   14219.116000000000        1.7267906642552893     
   14224.448000000000        1.7262232014747814     
   14229.780000000001        1.7256559251827763     
   14235.111999999999        1.7250888353179870     
   14240.444000000000        1.7245219318191451     
   14245.776000000000        1.7239552146250061     
   14251.108000000000        1.7233886836743428     
   14256.440000000001        1.7228223389059483     
   14261.772000000001        1.7222561802586371     
   14267.103999999999        1.7216902076712441     
   14272.436000000000        1.7211244210826213     
   14277.768000000000        1.7205588204316447     
   14283.100000000000        1.7199934056572082     
   14288.432000000001        1.7194281766982253     
   14293.763999999999        1.7188631334936313     
   14299.096000000000        1.7182982759823804     
   14304.428000000000        1.7177336041034468     
   14309.760000000000        1.7171691177958255     
   14315.092000000001        1.7166048169985308     
   14320.424000000001        1.7160407016505981     
   14325.755999999999        1.7154767716910819     
   14331.088000000000        1.7149130270590556     
   14336.420000000000        1.7143494676936164     
   14341.752000000000        1.7137860935338773     
   14347.084000000001        1.7132229045189731     
   14352.415999999999        1.7126599005880601     
   14357.748000000000        1.7120970816803116     
   14363.080000000000        1.7115344477349226     
   14368.412000000000        1.7109719986911085     
   14373.744000000001        1.7104097344881035     
   14379.075999999999        1.7098476550651629     
   14384.407999999999        1.7092857603615605     
   14389.740000000000        1.7087240503165919     
   14395.072000000000        1.7081625248695713     
   14400.404000000000        1.7076011839598333     
   14405.736000000001        1.7070400275267319     
   14411.067999999999        1.7064790555096421     
   14416.400000000000        1.7059182678479579     
   14421.732000000000        1.7053576644810937     
   14427.064000000000        1.7047972453484836     
   14432.396000000001        1.7042370103895816     
   14437.727999999999        1.7036769595438617     
   14443.059999999999        1.7031170927508172     
   14448.392000000000        1.7025574099499627     
   14453.724000000000        1.7019979110808312     
   14459.056000000000        1.7014385960829770     
   14464.388000000001        1.7008794648959729     
   14469.719999999999        1.7003205174594125     
   14475.052000000000        1.6997617537129071     
   14480.384000000000        1.6992031735960924     
   14485.716000000000        1.6986447770486184     
   14491.048000000001        1.6980865640101597     
   14496.379999999999        1.6975285344204074     
   14501.712000000000        1.6969706882190745     
   14507.044000000000        1.6964130253458927     
   14512.376000000000        1.6958555457406146     
   14517.708000000001        1.6952982493430102     
   14523.040000000001        1.6947411360928726     
   14528.371999999999        1.6941842059300123     
   14533.704000000000        1.6936274587942590     
   14539.036000000000        1.6930708946254662     
   14544.368000000000        1.6925145133635020     
   14549.700000000001        1.6919583149482589     
   14555.031999999999        1.6914022993196447     
   14560.364000000000        1.6908464664175897     
   14565.696000000000        1.6902908161820454     
   14571.028000000000        1.6897353485529785     
   14576.360000000001        1.6891800634703797     
   14581.691999999999        1.6886249608742576     
   14587.023999999999        1.6880700407046396     
   14592.356000000000        1.6875153029015741     
   14597.688000000000        1.6869607474051296     
   14603.020000000000        1.6864063741553927     
   14608.352000000001        1.6858521830924726     
   14613.683999999999        1.6852981741564943     
   14619.016000000000        1.6847443472876049     
   14624.348000000000        1.6841907024259704     
   14629.680000000000        1.6836372395117774     
   14635.012000000001        1.6830839584852308     
   14640.343999999999        1.6825308592865569     
   14645.675999999999        1.6819779418559995     
   14651.008000000000        1.6814252061338231     
   14656.340000000000        1.6808726520603126     
   14661.672000000000        1.6803202795757708     
   14667.004000000001        1.6797680886205228     
   14672.335999999999        1.6792160791349100     
   14677.668000000000        1.6786642510592951     
   14683.000000000000        1.6781126043340608     
   14688.332000000000        1.6775611388996092     
   14693.664000000001        1.6770098546963610     
   14698.995999999999        1.6764587516647578     
   14704.328000000000        1.6759078297452592     
   14709.660000000000        1.6753570888783460     
   14714.992000000000        1.6748065290045184     
   14720.324000000001        1.6742561500642938     
   14725.656000000001        1.6737059519982129     
   14730.987999999999        1.6731559347468341     
   14736.320000000000        1.6726060982507327     
   14741.652000000000        1.6720564424505089     
   14746.984000000000        1.6715069672867777     
   14752.316000000001        1.6709576727001765     
   14757.647999999999        1.6704085586313620     
   14762.980000000000        1.6698596250210069     
   14768.312000000000        1.6693108718098091     
   14773.644000000000        1.6687622989384814     
   14778.976000000001        1.6682139063477577     
   14784.308000000001        1.6676656939783920     
   14789.639999999999        1.6671176617711567     
   14794.972000000000        1.6665698096668440     
   14800.304000000000        1.6660221376062663     
   14805.636000000000        1.6654746455302538     
   14810.968000000001        1.6649273333796584     
   14816.299999999999        1.6643802010953490     
   14821.632000000000        1.6638332486182155     
   14826.964000000000        1.6632864758891679     
   14832.296000000000        1.6627398828491324     
   14837.628000000001        1.6621934694390592     
   14842.959999999999        1.6616472355999141     
   14848.291999999999        1.6611011812726839     
   14853.624000000000        1.6605553063983742     
   14858.956000000000        1.6600096109180109     
   14864.288000000000        1.6594640947726389     
   14869.620000000001        1.6589187579033222     
   14874.951999999999        1.6583736002511438     
   14880.284000000000        1.6578286217572074     
   14885.616000000000        1.6572838223626343     
   14890.948000000000        1.6567392020085667     
   14896.280000000001        1.6561947606361651     
   14901.611999999999        1.6556504981866105     
   14906.944000000000        1.6551064146011012     
   14912.276000000000        1.6545625098208570     
   14917.608000000000        1.6540187837871163     
   14922.940000000001        1.6534752364411363     
   14928.272000000001        1.6529318677241931     
   14933.603999999999        1.6523886775775849     
   14938.936000000000        1.6518456659426244     
   14944.268000000000        1.6513028327606478     
   14949.600000000000        1.6507601779730097     
   14954.932000000001        1.6502177015210822     
   14960.263999999999        1.6496754033462586     
   14965.596000000000        1.6491332833899495     
   14970.928000000000        1.6485913415935873     
   14976.260000000000        1.6480495778986215     
   14981.592000000001        1.6475079922465219     
   14986.924000000001        1.6469665845787771     
   14992.255999999999        1.6464253548368957     
   14997.588000000000        1.6458843029624042     
   15002.920000000000        1.6453434288968500     
   15008.252000000000        1.6448027325817971     
   15013.584000000001        1.6442622139588317     
   15018.915999999999        1.6437218729695573     
   15024.248000000000        1.6431817095555972     
   15029.580000000000        1.6426417236585940     
   15034.912000000000        1.6421019152202094     
   15040.244000000001        1.6415622841821234     
   15045.575999999999        1.6410228304860373     
   15050.907999999999        1.6404835540736686     
   15056.240000000000        1.6399444548867570     
   15061.572000000000        1.6394055328670587     
   15066.904000000000        1.6388667879563508     
   15072.236000000001        1.6383282200964291     
   15077.567999999999        1.6377898292291087     
   15082.900000000000        1.6372516152962227     
   15088.232000000000        1.6367135782396238     
   15093.564000000000        1.6361757180011858     
   15098.896000000001        1.6356380345227983     
   15104.227999999999        1.6351005277463737     
   15109.559999999999        1.6345631976138384     
   15114.892000000000        1.6340260440671432     
   15120.224000000000        1.6334890670482551     
   15125.556000000000        1.6329522664991609     
   15130.888000000001        1.6324156423618661     
   15136.219999999999        1.6318791945783957     
   15141.552000000000        1.6313429230907928     
   15146.884000000000        1.6308068278411214     
   15152.216000000000        1.6302709087714631     
   15157.548000000001        1.6297351658239194     
   15162.879999999999        1.6291995989406085     
   15168.212000000000        1.6286642080636706     
   15173.544000000000        1.6281289931352643     
   15178.876000000000        1.6275939540975657     
   15184.208000000001        1.6270590908927711     
   15189.540000000001        1.6265244034630950     
   15194.871999999999        1.6259898917507731     
   15200.204000000000        1.6254555556980568     
   15205.536000000000        1.6249213952472179     
   15210.868000000000        1.6243874103405493     
   15216.200000000001        1.6238536009203597     
   15221.531999999999        1.6233199669289771     
   15226.864000000000        1.6227865083087505     
   15232.196000000000        1.6222532250020463     
   15237.528000000000        1.6217201169512507     
   15242.860000000001        1.6211871840987682     
   15248.191999999999        1.6206544263870220     
   15253.523999999999        1.6201218437584541     
   15258.856000000000        1.6195894361555276     
   15264.188000000000        1.6190572035207211     
   15269.520000000000        1.6185251457965346     
   15274.852000000001        1.6179932629254865     
   15280.183999999999        1.6174615548501143     
   15285.516000000000        1.6169300215129720     
   15290.848000000000        1.6163986628566360     
   15296.180000000000        1.6158674788237000     
   15301.512000000001        1.6153364693567753     
   15306.843999999999        1.6148056343984940     
   15312.175999999999        1.6142749738915072     
   15317.508000000000        1.6137444877784828     
   15322.840000000000        1.6132141760021081     
   15328.172000000000        1.6126840385050916     
   15333.504000000001        1.6121540752301577     
   15338.835999999999        1.6116242861200520     
   15344.168000000000        1.6110946711175369     
   15349.500000000000        1.6105652301653937     
   15354.832000000000        1.6100359632064245     
   15360.164000000001        1.6095068701834485     
   15365.495999999999        1.6089779510393041     
   15370.828000000000        1.6084492057168482     
   15376.160000000000        1.6079206341589576     
   15381.492000000000        1.6073922363085265     
   15386.824000000001        1.6068640121084687     
   15392.156000000001        1.6063359615017161     
   15397.487999999999        1.6058080844312195     
   15402.820000000000        1.6052803808399498     
   15408.152000000000        1.6047528506708952     
   15413.484000000000        1.6042254938670617     
   15418.816000000001        1.6036983103714766     
   15424.147999999999        1.6031713001271848     
   15429.480000000000        1.6026444630772492     
   15434.812000000000        1.6021177991647517     
   15440.144000000000        1.6015913083327933     
   15445.476000000001        1.6010649905244940     
   15450.808000000001        1.6005388456829917     
   15456.139999999999        1.6000128737514439     
   15461.472000000000        1.5994870746730254     
   15466.804000000000        1.5989614483909309     
   15472.136000000000        1.5984359948483737     
   15477.468000000001        1.5979107139885851     
   15482.799999999999        1.5973856057548150     
   15488.132000000000        1.5968606700903325     
   15493.464000000000        1.5963359069384258     
   15498.796000000000        1.5958113162424001     
   15504.128000000001        1.5952868979455817     
   15509.459999999999        1.5947626519913130     
   15514.791999999999        1.5942385783229560     
   15520.124000000000        1.5937146768838919     
   15525.456000000000        1.5931909476175197     
   15530.788000000000        1.5926673904672579     
   15536.120000000001        1.5921440053765419     
   15541.451999999999        1.5916207922888277     
   15546.784000000000        1.5910977511475888     
   15552.116000000000        1.5905748818963172     
   15557.448000000000        1.5900521844785243     
   15562.780000000001        1.5895296588377388     
   15568.111999999999        1.5890073049175091     
   15573.444000000000        1.5884851226614018     
   15578.776000000000        1.5879631120130016     
   15584.108000000000        1.5874412729159120     
   15589.440000000001        1.5869196053137553     
   15594.772000000001        1.5863981091501722     
   15600.103999999999        1.5858767843688220     
   15605.436000000000        1.5853556309133827     
   15610.768000000000        1.5848346487275491     
   15616.100000000000        1.5843138377550372     
   15621.432000000001        1.5837931979395798     
   15626.763999999999        1.5832727292249289     
   15632.096000000000        1.5827524315548549     
   15637.428000000000        1.5822323048731448     
   15642.760000000000        1.5817123491236069     
   15648.092000000001        1.5811925642500675     
   15653.424000000001        1.5806729501963697     
   15658.755999999999        1.5801535069063763     
   15664.088000000000        1.5796342343239680     
   15669.420000000000        1.5791151323930444     
   15674.752000000000        1.5785962010575239     
   15680.084000000001        1.5780774402613418     
   15685.415999999999        1.5775588499484527     
   15690.748000000000        1.5770404300628309     
   15696.080000000000        1.5765221805484666     
   15701.412000000000        1.5760041013493711     
   15706.744000000001        1.5754861924095718     
   15712.075999999999        1.5749684536731152     
   15717.407999999999        1.5744508850840668     
   15722.740000000000        1.5739334865865104     
   15728.072000000000        1.5734162581245481     
   15733.404000000000        1.5728991996422985     
   15738.736000000001        1.5723823110839024     
   15744.067999999999        1.5718655923935150     
   15749.400000000000        1.5713490435153135     
   15754.732000000000        1.5708326643934891     
   15760.064000000000        1.5703164549722552     
   15765.396000000001        1.5698004151958427     
   15770.727999999999        1.5692845450084989     
   15776.059999999999        1.5687688443544918     
   15781.392000000000        1.5682533131781060     
   15786.724000000000        1.5677379514236465     
   15792.056000000000        1.5672227590354335     
   15797.388000000001        1.5667077359578079     
   15802.719999999999        1.5661928821351285     
   15808.052000000000        1.5656781975117715     
   15813.384000000000        1.5651636820321317     
   15818.716000000000        1.5646493356406244     
   15824.048000000001        1.5641351582816785     
   15829.379999999999        1.5636211498997461     
   15834.712000000000        1.5631073104392947     
   15840.044000000000        1.5625936398448095     
   15845.376000000000        1.5620801380607963     
   15850.708000000001        1.5615668050317779     
   15856.040000000001        1.5610536407022950     
   15861.371999999999        1.5605406450169070     
   15866.704000000000        1.5600278179201921     
   15872.036000000000        1.5595151593567447     
   15877.368000000000        1.5590026692711800     
   15882.700000000001        1.5584903476081293     
   15888.031999999999        1.5579781943122439     
   15893.364000000000        1.5574662093281921     
   15898.696000000000        1.5569543926006595     
   15904.028000000000        1.5564427440743525     
   15909.360000000001        1.5559312636939935     
   15914.691999999999        1.5554199514043234     
   15920.023999999999        1.5549088071501025     
   15925.356000000000        1.5543978308761071     
   15930.688000000000        1.5538870225271340     
   15936.020000000000        1.5533763820479969     
   15941.352000000001        1.5528659093835278     
   15946.683999999999        1.5523556044785760     
   15952.016000000000        1.5518454672780106     
   15957.348000000000        1.5513354977267177     
   15962.680000000000        1.5508256957696023     
   15968.012000000001        1.5503160613515856     
   15973.343999999999        1.5498065944176098     
   15978.675999999999        1.5492972949126325     
   15984.008000000000        1.5487881627816313     
   15989.340000000000        1.5482791979696007     
   15994.672000000000        1.5477704004215549     
   16000.004000000001        1.5472617700825226     
   16005.335999999999        1.5467533068975554     
   16010.668000000000        1.5462450108117194     
   16016.000000000000        1.5457368817700998     
   16021.332000000000        1.5452289197177997     
   16026.664000000001        1.5447211245999415     
   16031.995999999999        1.5442134963616634     
   16037.328000000000        1.5437060349481240     
   16042.660000000000        1.5431987403044976     
   16047.992000000000        1.5426916123759780     
   16053.324000000001        1.5421846511077772     
   16058.656000000001        1.5416778564451243     
   16063.987999999999        1.5411712283332670     
   16069.320000000000        1.5406647667174698     
   16074.652000000000        1.5401584715430174     
   16079.984000000000        1.5396523427552109     
   16085.316000000001        1.5391463802993695     
   16090.647999999999        1.5386405841208302     
   16095.980000000000        1.5381349541649487     
   16101.312000000000        1.5376294903770993     
   16106.644000000000        1.5371241927026720     
   16111.976000000001        1.5366190610870758     
   16117.308000000001        1.5361140954757386     
   16122.639999999999        1.5356092958141059     
   16127.972000000000        1.5351046620476398     
   16133.304000000000        1.5346001941218215     
   16138.636000000000        1.5340958919821497     
   16143.968000000001        1.5335917555741412     
   16149.299999999999        1.5330877848433313     
   16154.632000000000        1.5325839797352723     
   16159.964000000000        1.5320803401955343     
   16165.296000000000        1.5315768661697056     
   16170.628000000001        1.5310735576033925     
   16175.959999999999        1.5305704144422194     
   16181.291999999999        1.5300674366318281     
   16186.624000000000        1.5295646241178789     
   16191.956000000000        1.5290619768460483     
   16197.288000000000        1.5285594947620331     
   16202.620000000001        1.5280571778115455     
   16207.951999999999        1.5275550259403179     
   16213.284000000000        1.5270530390940988     
   16218.616000000000        1.5265512172186553     
   16223.948000000000        1.5260495602597715     
   16229.280000000001        1.5255480681632509     
   16234.611999999999        1.5250467408749138     
   16239.944000000000        1.5245455783405975     
   16245.276000000000        1.5240445805061589     
   16250.608000000000        1.5235437473174702     
   16255.940000000001        1.5230430787204243     
   16261.272000000001        1.5225425746609305     
   16266.603999999999        1.5220422350849157     
   16271.936000000000        1.5215420599383245     
   16277.268000000000        1.5210420491671202     
   16282.600000000000        1.5205422027172819     
   16287.932000000001        1.5200425205348091     
   16293.263999999999        1.5195430025657160     
   16298.596000000000        1.5190436487560384     
   16303.928000000000        1.5185444590518264     
   16309.260000000000        1.5180454333991495     
   16314.592000000001        1.5175465717440937     
   16319.924000000001        1.5170478740327642     
   16325.255999999999        1.5165493402112842     
   16330.588000000000        1.5160509702257914     
   16335.920000000000        1.5155527640224453     
   16341.252000000000        1.5150547215474202     
   16346.584000000001        1.5145568427469103     
   16351.915999999999        1.5140591275671254     
   16357.248000000000        1.5135615759542937     
   16362.580000000000        1.5130641878546622     
   16367.912000000000        1.5125669632144934     
   16373.244000000001        1.5120699019800692     
   16378.575999999999        1.5115730040976902     
   16383.907999999999        1.5110762695136701     
   16389.239999999998        1.5105796981743462     
   16394.572000000000        1.5100832900260683     
   16399.904000000002        1.5095870450152067     
   16405.236000000001        1.5090909630881493     
   16410.567999999999        1.5085950441913001     
   16415.900000000001        1.5080992882710822     
   16421.232000000000        1.5076036952739356     
   16426.563999999998        1.5071082651463172     
   16431.896000000001        1.5066129978347020     
   16437.227999999999        1.5061178932855852     
   16442.560000000001        1.5056229514454749     
   16447.892000000000        1.5051281722608998     
   16453.223999999998        1.5046335556784056     
   16458.556000000000        1.5041391016445553     
   16463.887999999999        1.5036448101059305     
   16469.220000000001        1.5031506810091282     
   16474.552000000000        1.5026567143007656     
   16479.883999999998        1.5021629099274740     
   16485.216000000000        1.5016692678359058     
   16490.547999999999        1.5011757879727305     
   16495.880000000001        1.5006824702846311     
   16501.212000000000        1.5001893147183132     
   16506.544000000002        1.4996963212204972     
   16511.876000000000        1.4992034897379221     
   16517.207999999999        1.4987108202173436     
   16522.540000000001        1.4982183126055353     
   16527.871999999999        1.4977259668492873     
   16533.204000000002        1.4972337828954092     
   16538.536000000000        1.4967417606907274     
   16543.867999999999        1.4962499001820839     
   16549.200000000001        1.4957582013163404     
   16554.531999999999        1.4952666640403751     
   16559.864000000001        1.4947752883010843     
   16565.196000000000        1.4942840740453804     
   16570.527999999998        1.4937930212201955     
   16575.860000000001        1.4933021297724758     
   16581.191999999999        1.4928113996491890     
   16586.524000000001        1.4923208307973164     
   16591.856000000000        1.4918304231638597     
   16597.187999999998        1.4913401766958361     
   16602.520000000000        1.4908500913402816     
   16607.851999999999        1.4903601670442481     
   16613.184000000001        1.4898704037548052     
   16618.516000000000        1.4893808014190422     
   16623.848000000002        1.4888913599840632     
   16629.180000000000        1.4884020793969899     
   16634.511999999999        1.4879129596049621     
   16639.844000000001        1.4874240005551373     
   16645.175999999999        1.4869352021946887     
   16650.508000000002        1.4864465644708100     
   16655.840000000000        1.4859580873307094     
   16661.171999999999        1.4854697707216127     
   16666.504000000001        1.4849816145907635     
   16671.835999999999        1.4844936188854247     
   16677.168000000001        1.4840057835528737     
   16682.500000000000        1.4835181085404052     
   16687.831999999999        1.4830305937953343     
   16693.164000000001        1.4825432392649895     
   16698.495999999999        1.4820560448967197     
   16703.828000000001        1.4815690106378903     
   16709.160000000000        1.4810821364358826     
   16714.491999999998        1.4805954222380970     
   16719.824000000001        1.4801088679919499     
   16725.155999999999        1.4796224736448762     
   16730.488000000001        1.4791362391443259     
   16735.820000000000        1.4786501644377690     
   16741.151999999998        1.4781642494726916     
   16746.484000000000        1.4776784941965959     
   16751.815999999999        1.4771928985570035     
   16757.148000000001        1.4767074625014511     
   16762.480000000000        1.4762221859774953     
   16767.812000000002        1.4757370689327058     
   16773.144000000000        1.4752521113146746     
   16778.475999999999        1.4747673130710075     
   16783.808000000001        1.4742826741493276     
   16789.139999999999        1.4737981944972773     
   16794.472000000002        1.4733138740625140     
   16799.804000000000        1.4728297127927128     
   16805.135999999999        1.4723457106355680     
   16810.468000000001        1.4718618675387884     
   16815.799999999999        1.4713781834501012     
   16821.132000000001        1.4708946583172504     
   16826.464000000000        1.4704112920879986     
   16831.795999999998        1.4699280847101228     
   16837.128000000001        1.4694450361314206     
   16842.459999999999        1.4689621462997036     
   16847.792000000001        1.4684794151628020     
   16853.124000000000        1.4679968426685637     
   16858.455999999998        1.4675144287648523     
   16863.788000000000        1.4670321733995497     
   16869.119999999999        1.4665500765205541     
   16874.452000000001        1.4660681380757821     
   16879.784000000000        1.4655863580131658     
   16885.116000000002        1.4651047362806551     
   16890.448000000000        1.4646232728262181     
   16895.779999999999        1.4641419675978384     
   16901.112000000001        1.4636608205435160     
   16906.444000000000        1.4631798316112716     
   16911.776000000002        1.4626990007491394     
   16917.108000000000        1.4622183279051715     
   16922.439999999999        1.4617378130274383     
   16927.772000000001        1.4612574560640261     
   16933.103999999999        1.4607772569630386     
   16938.436000000002        1.4602972156725966     
   16943.768000000000        1.4598173321408383     
   16949.099999999999        1.4593376063159187     
   16954.432000000001        1.4588580381460081     
   16959.763999999999        1.4583786275792976     
   16965.096000000001        1.4578993745639921     
   16970.428000000000        1.4574202790483142     
   16975.759999999998        1.4569413409805048     
   16981.092000000001        1.4564625603088206     
   16986.423999999999        1.4559839369815353     
   16991.756000000001        1.4555054709469402     
   16997.088000000000        1.4550271621533433     
   17002.419999999998        1.4545490105490699     
   17007.752000000000        1.4540710160824608     
   17013.083999999999        1.4535931787018770     
   17018.416000000001        1.4531154983556920     
   17023.748000000000        1.4526379749923011     
   17029.080000000002        1.4521606085601122     
   17034.412000000000        1.4516833990075533     
   17039.743999999999        1.4512063462830673     
   17045.076000000001        1.4507294503351162     
   17050.407999999999        1.4502527111121761     
   17055.740000000002        1.4497761285627422     
   17061.072000000000        1.4492997026353269     
   17066.403999999999        1.4488234332784575     
   17071.736000000001        1.4483473204406794     
   17077.067999999999        1.4478713640705554     
   17082.400000000001        1.4473955641166640     
   17087.732000000000        1.4469199205276015     
   17093.063999999998        1.4464444332519817     
   17098.396000000001        1.4459691022384329     
   17103.727999999999        1.4454939274356031     
   17109.060000000001        1.4450189087921546     
   17114.392000000000        1.4445440462567696     
   17119.723999999998        1.4440693397781437     
   17125.056000000000        1.4435947893049921     
   17130.387999999999        1.4431203947860456     
   17135.720000000001        1.4426461561700525     
   17141.052000000000        1.4421720734057764     
   17146.383999999998        1.4416981464420000     
   17151.716000000000        1.4412243752275211     
   17157.047999999999        1.4407507597111555     
   17162.380000000001        1.4402772998417339     
   17167.712000000000        1.4398039955681068     
   17173.044000000002        1.4393308468391386     
   17178.376000000000        1.4388578536037131     
   17183.707999999999        1.4383850158107290     
   17189.040000000001        1.4379123334091011     
   17194.371999999999        1.4374398063477647     
   17199.704000000002        1.4369674345756667     
   17205.036000000000        1.4364952180417756     
   17210.367999999999        1.4360231566950741     
   17215.700000000001        1.4355512504845622     
   17221.031999999999        1.4350794993592557     
   17226.364000000001        1.4346079032681889     
   17231.696000000000        1.4341364621604127     
   17237.027999999998        1.4336651759849925     
   17242.360000000001        1.4331940446910125     
   17247.691999999999        1.4327230682275738     
   17253.024000000001        1.4322522465437935     
   17258.356000000000        1.4317815795888049     
   17263.687999999998        1.4313110673117588     
   17269.020000000000        1.4308407096618221     
   17274.351999999999        1.4303705065881800     
   17279.684000000001        1.4299004580400321     
   17285.016000000000        1.4294305639665967     
   17290.348000000002        1.4289608243171066     
   17295.680000000000        1.4284912390408140     
   17301.011999999999        1.4280218080869860     
   17306.344000000001        1.4275525314049053     
   17311.675999999999        1.4270834089438746     
   17317.008000000002        1.4266144406532113     
   17322.340000000000        1.4261456264822479     
   17327.671999999999        1.4256769663803370     
   17333.004000000001        1.4252084602968444     
   17338.335999999999        1.4247401081811553     
   17343.668000000001        1.4242719099826699     
   17349.000000000000        1.4238038656508056     
   17354.331999999999        1.4233359751349968     
   17359.664000000001        1.4228682383846936     
   17364.995999999999        1.4224006553493631     
   17370.328000000001        1.4219332259784887     
   17375.660000000000        1.4214659502215714     
   17380.991999999998        1.4209988280281292     
   17386.324000000001        1.4205318593476928     
   17391.655999999999        1.4200650441298148     
   17396.988000000001        1.4195983823240614     
   17402.320000000000        1.4191318738800160     
   17407.651999999998        1.4186655187472776     
   17412.984000000000        1.4181993168754630     
   17418.315999999999        1.4177332682142061     
   17423.648000000001        1.4172673727131548     
   17428.980000000000        1.4168016303219773     
   17434.312000000002        1.4163360409903545     
   17439.644000000000        1.4158706046679868     
   17444.975999999999        1.4154053213045883     
   17450.308000000001        1.4149401908498929     
   17455.639999999999        1.4144752132536489     
   17460.972000000002        1.4140103884656201     
   17466.304000000000        1.4135457164355907     
   17471.635999999999        1.4130811971133570     
   17476.968000000001        1.4126168304487348     
   17482.299999999999        1.4121526163915552     
   17487.632000000001        1.4116885548916656     
   17492.964000000000        1.4112246458989304     
   17498.295999999998        1.4107608893632313     
   17503.628000000001        1.4102972852344640     
   17508.959999999999        1.4098338334625427     
   17514.292000000001        1.4093705339973970     
   17519.624000000000        1.4089073867889750     
   17524.955999999998        1.4084443917872387     
   17530.288000000000        1.4079815489421661     
   17535.619999999999        1.4075188582037561     
   17540.952000000001        1.4070563195220191     
   17546.284000000000        1.4065939328469834     
   17551.616000000002        1.4061316981286964     
   17556.948000000000        1.4056696153172177     
   17562.279999999999        1.4052076843626258     
   17567.612000000001        1.4047459052150149     
   17572.944000000000        1.4042842778244971     
   17578.276000000002        1.4038228021411976     
   17583.608000000000        1.4033614781152619     
   17588.939999999999        1.4029003056968496     
   17594.272000000001        1.4024392848361353     
   17599.603999999999        1.4019784154833137     
   17604.936000000002        1.4015176975885930     
   17610.268000000000        1.4010571311021993     
   17615.599999999999        1.4005967159743742     
   17620.932000000001        1.4001364521553747     
   17626.263999999999        1.3996763395954774     
   17631.596000000001        1.3992163782449718     
   17636.928000000000        1.3987565680541656     
   17642.259999999998        1.3982969089733817     
   17647.592000000001        1.3978374009529604     
   17652.923999999999        1.3973780439432582     
   17658.256000000001        1.3969188378946473     
   17663.588000000000        1.3964597827575160     
   17668.919999999998        1.3960008784822706     
   17674.252000000000        1.3955421250193318     
   17679.583999999999        1.3950835223191365     
   17684.916000000001        1.3946250703321397     
   17690.248000000000        1.3941667690088122     
   17695.580000000002        1.3937086182996390     
   17700.912000000000        1.3932506181551239     
   17706.243999999999        1.3927927685257859     
   17711.576000000001        1.3923350693621601     
   17716.907999999999        1.3918775206147986     
   17722.240000000002        1.3914201222342686     
   17727.572000000000        1.3909628741711548     
   17732.903999999999        1.3905057763760567     
   17738.236000000001        1.3900488287995920     
   17743.567999999999        1.3895920313923931     
   17748.900000000001        1.3891353841051080     
   17754.232000000000        1.3886788868884037     
   17759.563999999998        1.3882225396929602     
   17764.896000000001        1.3877663424694753     
   17770.227999999999        1.3873102951686638     
   17775.560000000001        1.3868543977412551     
   17780.892000000000        1.3863986501379959     
   17786.223999999998        1.3859430523096476     
   17791.556000000000        1.3854876042069901     
   17796.887999999999        1.3850323057808174     
   17802.220000000001        1.3845771569819409     
   17807.552000000000        1.3841221577611880     
   17812.883999999998        1.3836673080694015     
   17818.216000000000        1.3832126078574403     
   17823.547999999999        1.3827580570761804     
   17828.880000000001        1.3823036556765145     
   17834.212000000000        1.3818494036093492     
   17839.544000000002        1.3813953008256095     
   17844.876000000000        1.3809413472762351     
   17850.207999999999        1.3804875429121817     
   17855.540000000001        1.3800338876844227     
   17860.871999999999        1.3795803815439460     
   17866.204000000002        1.3791270244417559     
   17871.536000000000        1.3786738163288745     
   17876.867999999999        1.3782207571563376     
   17882.200000000001        1.3777678468751970     
   17887.531999999999        1.3773150854365239     
   17892.864000000001        1.3768624727914018     
   17898.196000000000        1.3764100088909321     
   17903.527999999998        1.3759576936862332     
   17908.860000000001        1.3755055271284364     
   17914.191999999999        1.3750535091686928     
   17919.524000000001        1.3746016397581660     
   17924.856000000000        1.3741499188480395     
   17930.187999999998        1.3736983463895096     
   17935.520000000000        1.3732469223337889     
   17940.851999999999        1.3727956466321087     
   17946.184000000001        1.3723445192357138     
   17951.516000000000        1.3718935400958654     
   17956.848000000002        1.3714427091638417     
   17962.180000000000        1.3709920263909365     
   17967.511999999999        1.3705414917284593     
   17972.844000000001        1.3700911051277354     
   17978.175999999999        1.3696408665401063     
   17983.508000000002        1.3691907759169299     
   17988.840000000000        1.3687408332095798     
   17994.171999999999        1.3682910383694453     
   17999.504000000001        1.3678413913479324     
   18004.835999999999        1.3673918920964632     
   18010.168000000001        1.3669425405664735     
   18015.500000000000        1.3664933367094183     
   18020.831999999999        1.3660442804767658     
   18026.164000000001        1.3655953718200027     
   18031.495999999999        1.3651466106906291     
   18036.828000000001        1.3646979970401627     
   18042.160000000000        1.3642495308201370     
   18047.491999999998        1.3638012119821006     
   18052.824000000001        1.3633530404776186     
   18058.155999999999        1.3629050162582728     
   18063.488000000001        1.3624571392756584     
   18068.820000000000        1.3620094094813890     
   18074.151999999998        1.3615618268270948     
   18079.484000000000        1.3611143912644172     
   18084.815999999999        1.3606671027450188     
   18090.148000000001        1.3602199612205759     
   18095.480000000000        1.3597729666427798     
   18100.812000000002        1.3593261189633392     
   18106.144000000000        1.3588794181339781     
   18111.475999999999        1.3584328641064360     
   18116.808000000001        1.3579864568324695     
   18122.139999999999        1.3575401962638485     
   18127.472000000002        1.3570940823523612     
   18132.804000000000        1.3566481150498120     
   18138.135999999999        1.3562022943080176     
   18143.468000000001        1.3557566200788149     
   18148.799999999999        1.3553110923140546     
   18154.132000000001        1.3548657109656015     
   18159.464000000000        1.3544204759853400     
   18164.795999999998        1.3539753873251665     
   18170.128000000001        1.3535304449369967     
   18175.459999999999        1.3530856487727594     
   18180.792000000001        1.3526409987843999     
   18186.124000000000        1.3521964949238805     
   18191.455999999998        1.3517521371431784     
   18196.788000000000        1.3513079253942855     
   18202.119999999999        1.3508638596292117     
   18207.452000000001        1.3504199397999803     
   18212.784000000000        1.3499761658586333     
   18218.116000000002        1.3495325377572254     
   18223.448000000000        1.3490890554478281     
   18228.779999999999        1.3486457188825298     
   18234.112000000001        1.3482025280134338     
   18239.444000000000        1.3477594827926584     
   18244.776000000002        1.3473165831723393     
   18250.108000000000        1.3468738291046263     
   18255.439999999999        1.3464312205416864     
   18260.772000000001        1.3459887574357010     
   18266.103999999999        1.3455464397388672     
   18271.436000000002        1.3451042674033991     
   18276.768000000000        1.3446622403815260     
   18282.099999999999        1.3442203586254919     
   18287.432000000001        1.3437786220875581     
   18292.763999999999        1.3433370307200001     
   18298.096000000001        1.3428955844751096     
   18303.428000000000        1.3424542833051951     
   18308.759999999998        1.3420131271625788     
   18314.092000000001        1.3415721159996001     
   18319.423999999999        1.3411312497686130     
   18324.756000000001        1.3406905284219883     
   18330.088000000000        1.3402499519121112     
   18335.419999999998        1.3398095201913842     
   18340.752000000000        1.3393692332122231     
   18346.083999999999        1.3389290909270617     
   18351.416000000001        1.3384890932883478     
   18356.748000000000        1.3380492402485458     
   18362.080000000002        1.3376095317601349     
   18367.412000000000        1.3371699677756117     
   18372.743999999999        1.3367305482474852     
   18378.076000000001        1.3362912731282823     
   18383.407999999999        1.3358521423705458     
   18388.740000000002        1.3354131559268334     
   18394.072000000000        1.3349743137497172     
   18399.403999999999        1.3345356157917876     
   18404.736000000001        1.3340970620056480     
   18410.067999999999        1.3336586523439189     
   18415.400000000001        1.3332203867592356     
   18420.732000000000        1.3327822652042489     
   18426.063999999998        1.3323442876316263     
   18431.396000000001        1.3319064539940497     
   18436.727999999999        1.3314687642442169     
   18442.060000000001        1.3310312183348412     
   18447.392000000000        1.3305938162186521     
   18452.723999999998        1.3301565578483929     
   18458.056000000000        1.3297194431768236     
   18463.387999999999        1.3292824721567209     
   18468.720000000001        1.3288456447408756     
   18474.052000000000        1.3284089608820933     
   18479.383999999998        1.3279724205331966     
   18484.716000000000        1.3275360236470231     
   18490.047999999999        1.3270997701764251     
   18495.380000000001        1.3266636600742716     
   18500.712000000000        1.3262276932934478     
   18506.044000000002        1.3257918697868514     
   18511.376000000000        1.3253561895073980     
   18516.707999999999        1.3249206524080184     
   18522.040000000001        1.3244852584416580     
   18527.371999999999        1.3240500075612787     
   18532.704000000002        1.3236148997198569     
   18538.036000000000        1.3231799348703857     
   18543.367999999999        1.3227451129658714     
   18548.700000000001        1.3223104339593386     
   18554.031999999999        1.3218758978038252     
   18559.364000000001        1.3214415044523848     
   18564.696000000000        1.3210072538580893     
   18570.027999999998        1.3205731459740204     
   18575.360000000001        1.3201391807532799     
   18580.691999999999        1.3197053581489835     
   18586.024000000001        1.3192716781142624     
   18591.356000000000        1.3188381406022645     
   18596.687999999998        1.3184047455661492     
   18602.020000000000        1.3179714929590944     
   18607.351999999999        1.3175383827342944     
   18612.684000000001        1.3171054148449559     
   18618.016000000000        1.3166725892443034     
   18623.348000000002        1.3162399058855740     
   18628.680000000000        1.3158073647220241     
   18634.011999999999        1.3153749657069227     
   18639.344000000001        1.3149427087935537     
   18644.675999999999        1.3145105939352184     
   18650.008000000002        1.3140786210852315     
   18655.340000000000        1.3136467901969258     
   18660.671999999999        1.3132151012236453     
   18666.004000000001        1.3127835541187538     
   18671.335999999999        1.3123521488356271     
   18676.668000000001        1.3119208853276572     
   18682.000000000000        1.3114897635482532     
   18687.331999999999        1.3110587834508367     
   18692.664000000001        1.3106279449888460     
   18697.995999999999        1.3101972481157349     
   18703.328000000001        1.3097666927849732     
   18708.660000000000        1.3093362789500436     
   18713.991999999998        1.3089060065644460     
   18719.324000000001        1.3084758755816950     
   18724.655999999999        1.3080458859553219     
   18729.988000000001        1.3076160376388695     
   18735.320000000000        1.3071863305859004     
   18740.651999999998        1.3067567647499896     
   18745.984000000000        1.3063273400847277     
   18751.315999999999        1.3058980565437230     
   18756.648000000001        1.3054689140805944     
   18761.980000000000        1.3050399126489793     
   18767.312000000002        1.3046110522025309     
   18772.644000000000        1.3041823326949162     
   18777.975999999999        1.3037537540798165     
   18783.308000000001        1.3033253163109300     
   18788.639999999999        1.3028970193419709     
   18793.972000000002        1.3024688631266657     
   18799.304000000000        1.3020408476187584     
   18804.635999999999        1.3016129727720067     
   18809.968000000001        1.3011852385401861     
   18815.299999999999        1.3007576448770843     
   18820.632000000001        1.3003301917365051     
   18825.964000000000        1.2999028790722695     
   18831.295999999998        1.2994757068382092     
   18836.628000000001        1.2990486749881767     
   18841.959999999999        1.2986217834760345     
   18847.292000000001        1.2981950322556630     
   18852.624000000000        1.2977684212809595     
   18857.955999999998        1.2973419505058321     
   18863.288000000000        1.2969156198842062     
   18868.619999999999        1.2964894293700242     
   18873.952000000001        1.2960633789172391     
   18879.284000000000        1.2956374684798242     
   18884.616000000002        1.2952116980117636     
   18889.948000000000        1.2947860674670602     
   18895.279999999999        1.2943605767997284     
   18900.612000000001        1.2939352259638004     
   18905.944000000000        1.2935100149133227     
   18911.276000000002        1.2930849436023562     
   18916.608000000000        1.2926600119849785     
   18921.939999999999        1.2922352200152807     
   18927.272000000001        1.2918105676473697     
   18932.603999999999        1.2913860548353671     
   18937.936000000002        1.2909616815334104     
   18943.268000000000        1.2905374476956510     
   18948.599999999999        1.2901133532762561     
   18953.932000000001        1.2896893982294084     
   18959.263999999999        1.2892655825093049     
   18964.596000000001        1.2888419060701575     
   18969.928000000000        1.2884183688661937     
   18975.259999999998        1.2879949708516563     
   18980.592000000001        1.2875717119808014     
   18985.923999999999        1.2871485922079031     
   18991.256000000001        1.2867256114872476     
   18996.588000000000        1.2863027697731382     
   19001.919999999998        1.2858800670198918     
   19007.252000000000        1.2854575031818414     
   19012.583999999999        1.2850350782133342     
   19017.916000000001        1.2846127920687322     
   19023.248000000000        1.2841906447024145     
   19028.580000000002        1.2837686360687717     
   19033.912000000000        1.2833467661222124     
   19039.243999999999        1.2829250348171592     
   19044.576000000001        1.2825034421080495     
   19049.907999999999        1.2820819879493344     
   19055.240000000002        1.2816606722954831     
   19060.572000000000        1.2812394951009773     
   19065.903999999999        1.2808184563203142     
   19071.236000000001        1.2803975559080059     
   19076.567999999999        1.2799767938185802     
   19081.900000000001        1.2795561700065783     
   19087.232000000000        1.2791356844265585     
   19092.563999999998        1.2787153370330921     
   19097.896000000001        1.2782951277807657     
   19103.227999999999        1.2778750566241819     
   19108.560000000001        1.2774551235179583     
   19113.892000000000        1.2770353284167251     
   19119.223999999998        1.2766156712751291     
   19124.556000000000        1.2761961520478329     
   19129.887999999999        1.2757767706895118     
   19135.220000000001        1.2753575271548578     
   19140.552000000000        1.2749384213985770     
   19145.883999999998        1.2745194533753903     
   19151.216000000000        1.2741006230400345     
   19156.547999999999        1.2736819303472595     
   19161.880000000001        1.2732633752518310     
   19167.212000000000        1.2728449577085308     
   19172.544000000002        1.2724266776721525     
   19177.876000000000        1.2720085350975086     
   19183.207999999999        1.2715905299394226     
   19188.540000000001        1.2711726621527348     
   19193.871999999999        1.2707549316923017     
   19199.204000000002        1.2703373385129901     
   19204.536000000000        1.2699198825696865     
   19209.867999999999        1.2695025638172903     
   19215.200000000001        1.2690853822107147     
   19220.531999999999        1.2686683377048893     
   19225.864000000001        1.2682514302547576     
   19231.196000000000        1.2678346598152792     
   19236.527999999998        1.2674180263414259     
   19241.860000000001        1.2670015297881869     
   19247.191999999999        1.2665851701105650     
   19252.524000000001        1.2661689472635784     
   19257.856000000000        1.2657528612022588     
   19263.187999999998        1.2653369118816551     
   19268.520000000000        1.2649210992568269     
   19273.851999999999        1.2645054232828536     
   19279.184000000001        1.2640898839148254     
   19284.516000000000        1.2636744811078495     
   19289.848000000002        1.2632592148170463     
   19295.180000000000        1.2628440849975524     
   19300.511999999999        1.2624290916045187     
   19305.844000000001        1.2620142345931091     
   19311.175999999999        1.2615995139185054     
   19316.508000000002        1.2611849295359014     
   19321.840000000000        1.2607704814005076     
   19327.171999999999        1.2603561694675476     
   19332.504000000001        1.2599419936922607     
   19337.835999999999        1.2595279540298998     
   19343.168000000001        1.2591140504357348     
   19348.500000000000        1.2587002828650482     
   19353.831999999999        1.2582866512731379     
   19359.164000000001        1.2578731556153158     
   19364.495999999999        1.2574597958469096     
   19369.828000000001        1.2570465719232620     
   19375.160000000000        1.2566334837997282     
   19380.491999999998        1.2562205314316797     
   19385.824000000001        1.2558077147745030     
   19391.155999999999        1.2553950337835991     
   19396.488000000001        1.2549824884143819     
   19401.820000000000        1.2545700786222813     
   19407.151999999998        1.2541578043627437     
   19412.484000000000        1.2537456655912258     
   19417.815999999999        1.2533336622632032     
   19423.148000000001        1.2529217943341633     
   19428.480000000000        1.2525100617596105     
   19433.812000000002        1.2520984644950606     
   19439.144000000000        1.2516870024960474     
   19444.475999999999        1.2512756757181178     
   19449.808000000001        1.2508644841168315     
   19455.139999999999        1.2504534276477672     
   19460.472000000002        1.2500425062665139     
   19465.804000000000        1.2496317199286775     
   19471.135999999999        1.2492210685898784     
   19476.468000000001        1.2488105522057498     
   19481.799999999999        1.2484001707319421     
   19487.132000000001        1.2479899241241177     
   19492.464000000000        1.2475798123379562     
   19497.795999999998        1.2471698353291498     
   19503.128000000001        1.2467599930534055     
   19508.459999999999        1.2463502854664454     
   19513.792000000001        1.2459407125240058     
   19519.124000000000        1.2455312741818387     
   19524.455999999998        1.2451219703957088     
   19529.788000000000        1.2447128011213962     
   19535.119999999999        1.2443037663146956     
   19540.452000000001        1.2438948659314164     
   19545.784000000000        1.2434860999273816     
   19551.116000000002        1.2430774682584302     
   19556.448000000000        1.2426689708804146     
   19561.779999999999        1.2422606077492016     
   19567.112000000001        1.2418523788206735     
   19572.444000000000        1.2414442840507265     
   19577.776000000002        1.2410363233952708     
   19583.108000000000        1.2406284968102317     
   19588.439999999999        1.2402208042515497     
   19593.772000000001        1.2398132456751776     
   19599.103999999999        1.2394058210370853     
   19604.436000000002        1.2389985302932554     
   19609.768000000000        1.2385913733996849     
   19615.099999999999        1.2381843503123870     
   19620.432000000001        1.2377774609873875     
   19625.763999999999        1.2373707053807270     
   19631.096000000001        1.2369640834484612     
   19636.428000000000        1.2365575951466607     
   19641.759999999998        1.2361512404314088     
   19647.092000000001        1.2357450192588042     
   19652.423999999999        1.2353389315849610     
   19657.756000000001        1.2349329773660049     
   19663.088000000000        1.2345271565580802     
   19668.419999999998        1.2341214691173417     
   19673.752000000000        1.2337159149999601     
   19679.083999999999        1.2333104941621218     
   19684.416000000001        1.2329052065600252     
   19689.748000000000        1.2325000521498846     
   19695.080000000002        1.2320950308879286     
   19700.412000000000        1.2316901427304001     
   19705.743999999999        1.2312853876335563     
   19711.076000000001        1.2308807655536680     
   19716.407999999999        1.2304762764470216     
   19721.740000000002        1.2300719202699173     
   19727.072000000000        1.2296676969786697     
   19732.403999999999        1.2292636065296081     
   19737.736000000001        1.2288596488790755     
   19743.067999999999        1.2284558239834289     
   19748.400000000001        1.2280521317990416     
   19753.732000000000        1.2276485722822990     
   19759.063999999998        1.2272451453896025     
   19764.396000000001        1.2268418510773655     
   19769.727999999999        1.2264386893020196     
   19775.060000000001        1.2260356600200073     
   19780.392000000000        1.2256327631877864     
   19785.723999999998        1.2252299987618296     
   19791.056000000000        1.2248273666986229     
   19796.387999999999        1.2244248669546680     
   19801.720000000001        1.2240224994864799     
   19807.052000000000        1.2236202642505876     
   19812.383999999998        1.2232181612035349     
   19817.716000000000        1.2228161903018802     
   19823.047999999999        1.2224143515021957     
   19828.380000000001        1.2220126447610677     
   19833.712000000000        1.2216110700350973     
   19839.044000000002        1.2212096272809001     
   19844.376000000000        1.2208083164551040     
   19849.707999999999        1.2204071375143544     
   19855.040000000001        1.2200060904153074     
   19860.371999999999        1.2196051751146375     
   19865.704000000002        1.2192043915690280     
   19871.036000000000        1.2188037397351825     
   19876.367999999999        1.2184032195698140     
   19881.700000000001        1.2180028310296511     
   19887.031999999999        1.2176025740714393     
   19892.364000000001        1.2172024486519333     
   19897.696000000000        1.2168024547279073     
   19903.027999999998        1.2164025922561461     
   19908.360000000001        1.2160028611934492     
   19913.691999999999        1.2156032614966314     
   19919.024000000001        1.2152037931225215     
   19924.356000000000        1.2148044560279627     
   19929.687999999998        1.2144052501698106     
   19935.020000000000        1.2140061755049361     
   19940.351999999999        1.2136072319902260     
   19945.684000000001        1.2132084195825783     
   19951.016000000000        1.2128097382389069     
   19956.348000000002        1.2124111879161399     
   19961.680000000000        1.2120127685712185     
   19967.011999999999        1.2116144801610995     
   19972.344000000001        1.2112163226427521     
   19977.675999999999        1.2108182959731617     
   19983.008000000002        1.2104204001093255     
   19988.340000000000        1.2100226350082570     
   19993.671999999999        1.2096250006269835     
   19999.004000000001        1.2092274969225438     
   20004.335999999999        1.2088301238519941     
   20009.668000000001        1.2084328813724037     
   20015.000000000000        1.2080357694408546     
   20020.331999999999        1.2076387880144457     
   20025.664000000001        1.2072419370502869     
   20030.995999999999        1.2068452165055048     
   20036.328000000001        1.2064486263372380     
   20041.660000000000        1.2060521665026407     
   20046.991999999998        1.2056558369588799     
   20052.324000000001        1.2052596376631384     
   20057.655999999999        1.2048635685726112     
   20062.988000000001        1.2044676296445085     
   20068.320000000000        1.2040718208360546     
   20073.651999999998        1.2036761421044873     
   20078.984000000000        1.2032805934070587     
   20084.315999999999        1.2028851747010354     
   20089.648000000001        1.2024898859436963     
   20094.980000000000        1.2020947270923370     
   20100.312000000002        1.2016996981042649     
   20105.644000000000        1.2013047989368026     
   20110.975999999999        1.2009100295472870     
   20116.308000000001        1.2005153898930678     
   20121.639999999999        1.2001208799315091     
   20126.972000000002        1.1997264996199895     
   20132.304000000000        1.1993322489159020     
   20137.635999999999        1.1989381277766518     
   20142.968000000001        1.1985441361596603     
   20148.299999999999        1.1981502740223617     
   20153.632000000001        1.1977565413222038     
   20158.964000000000        1.1973629380166495     
   20164.295999999998        1.1969694640631752     
   20169.628000000001        1.1965761194192701     
   20174.959999999999        1.1961829040424397     
   20180.292000000001        1.1957898178902020     
   20185.624000000000        1.1953968609200885     
   20190.955999999998        1.1950040330896463     
   20196.288000000000        1.1946113343564353     
   20201.619999999999        1.1942187646780287     
   20206.952000000001        1.1938263240120150     
   20212.284000000000        1.1934340123159970     
   20217.616000000002        1.1930418295475891     
   20222.948000000000        1.1926497756644221     
   20228.279999999999        1.1922578506241392     
   20233.612000000001        1.1918660543843984     
   20238.944000000000        1.1914743869028708     
   20244.276000000002        1.1910828481372422     
   20249.608000000000        1.1906914380452123     
   20254.939999999999        1.1903001565844933     
   20260.272000000001        1.1899090037128131     
   20265.603999999999        1.1895179793879131     
   20270.936000000002        1.1891270835675476     
   20276.268000000000        1.1887363162094855     
   20281.599999999999        1.1883456772715102     
   20286.932000000001        1.1879551667114172     
   20292.263999999999        1.1875647844870174     
   20297.596000000001        1.1871745305561356     
   20302.928000000000        1.1867844048766094     
   20308.259999999998        1.1863944074062913     
   20313.592000000001        1.1860045381030464     
   20318.923999999999        1.1856147969247559     
   20324.256000000001        1.1852251838293111     
   20329.588000000000        1.1848356987746216     
   20334.919999999998        1.1844463417186077     
   20340.252000000000        1.1840571126192037     
   20345.583999999999        1.1836680114343603     
   20350.916000000001        1.1832790381220391     
   20356.248000000000        1.1828901926402160     
   20361.580000000002        1.1825014749468827     
   20366.912000000000        1.1821128850000424     
   20372.243999999999        1.1817244227577139     
   20377.576000000001        1.1813360881779280     
   20382.907999999999        1.1809478812187313     
   20388.240000000002        1.1805598018381813     
   20393.572000000000        1.1801718499943539     
   20398.903999999999        1.1797840256453334     
   20404.236000000001        1.1793963287492215     
   20409.567999999999        1.1790087592641327     
   20414.900000000001        1.1786213171481952     
   20420.232000000000        1.1782340023595506     
   20425.563999999998        1.1778468148563557     
   20430.896000000001        1.1774597545967780     
   20436.227999999999        1.1770728215390025     
   20441.560000000001        1.1766860156412249     
   20446.892000000000        1.1762993368616566     
   20452.223999999998        1.1759127851585223     
   20457.556000000000        1.1755263604900594     
   20462.887999999999        1.1751400628145203     
   20468.220000000001        1.1747538920901703     
   20473.552000000000        1.1743678482752888     
   20478.883999999998        1.1739819313281696     
   20484.216000000000        1.1735961412071176     
   20489.547999999999        1.1732104778704551     
   20494.880000000001        1.1728249412765150     
   20500.212000000000        1.1724395313836458     
   20505.544000000002        1.1720542481502083     
   20510.876000000000        1.1716690915345787     
   20516.207999999999        1.1712840614951454     
   20521.540000000001        1.1708991579903105     
   20526.871999999999        1.1705143809784908     
   20532.204000000002        1.1701297304181157     
   20537.536000000000        1.1697452062676299     
   20542.867999999999        1.1693608084854890     
   20548.200000000001        1.1689765370301650     
   20553.531999999999        1.1685923918601420     
   20558.864000000001        1.1682083729339179     
   20564.196000000000        1.1678244802100053     
   20569.527999999998        1.1674407136469285     
   20574.860000000001        1.1670570732032270     
   20580.191999999999        1.1666735588374539     
   20585.524000000001        1.1662901705081752     
   20590.856000000000        1.1659069081739708     
   20596.187999999998        1.1655237717934344     
   20601.520000000000        1.1651407613251727     
   20606.851999999999        1.1647578767278068     
   20612.184000000001        1.1643751179599706     
   20617.516000000000        1.1639924849803132     
   20622.848000000002        1.1636099777474942     
   20628.180000000000        1.1632275962201906     
   20633.511999999999        1.1628453403570904     
   20638.844000000001        1.1624632101168955     
   20644.175999999999        1.1620812054583214     
   20649.508000000002        1.1616993263400990     
   20654.840000000000        1.1613175727209697     
   20660.171999999999        1.1609359445596910     
   20665.504000000001        1.1605544418150326     
   20670.835999999999        1.1601730644457782     
   20676.168000000001        1.1597918124107247     
   20681.500000000000        1.1594106856686834     
   20686.831999999999        1.1590296841784782     
   20692.164000000001        1.1586488078989465     
   20697.495999999999        1.1582680567889398     
   20702.828000000001        1.1578874308073237     
   20708.160000000000        1.1575069299129761     
   20713.491999999998        1.1571265540647888     
   20718.824000000001        1.1567463032216665     
   20724.155999999999        1.1563661773425291     
   20729.488000000001        1.1559861763863086     
   20734.820000000000        1.1556063003119506     
   20740.151999999998        1.1552265490784150     
   20745.484000000000        1.1548469226446738     
   20750.815999999999        1.1544674209697146     
   20756.148000000001        1.1540880440125363     
   20761.480000000000        1.1537087917321525     
   20766.812000000002        1.1533296640875892     
   20772.144000000000        1.1529506610378883     
   20777.475999999999        1.1525717825421022     
   20782.808000000001        1.1521930285592978     
   20788.139999999999        1.1518143990485563     
   20793.472000000002        1.1514358939689724     
   20798.804000000000        1.1510575132796523     
   20804.135999999999        1.1506792569397180     
   20809.468000000001        1.1503011249083026     
   20814.799999999999        1.1499231171445550     
   20820.132000000001        1.1495452336076357     
   20825.464000000000        1.1491674742567199     
   20830.795999999998        1.1487898390509956     
   20836.128000000001        1.1484123279496645     
   20841.459999999999        1.1480349409119404     
   20846.792000000001        1.1476576778970520     
   20852.124000000000        1.1472805388642413     
   20857.455999999998        1.1469035237727641     
   20862.788000000000        1.1465266325818875     
   20868.119999999999        1.1461498652508937     
   20873.452000000001        1.1457732217390781     
   20878.784000000000        1.1453967020057496     
   20884.116000000002        1.1450203060102297     
   20889.448000000000        1.1446440337118544     
   20894.779999999999        1.1442678850699719     
   20900.112000000001        1.1438918600439432     
   20905.444000000000        1.1435159585931465     
   20910.776000000002        1.1431401806769672     
   20916.108000000000        1.1427645262548101     
   20921.439999999999        1.1423889952860895     
   20926.772000000001        1.1420135877302346     
   20932.103999999999        1.1416383035466870     
   20937.436000000002        1.1412631426949023     
   20942.768000000000        1.1408881051343502     
   20948.099999999999        1.1405131908245116     
   20953.432000000001        1.1401383997248820     
   20958.763999999999        1.1397637317949711     
   20964.096000000001        1.1393891869942998     
   20969.428000000000        1.1390147652824052     
   20974.759999999998        1.1386404666188341     
   20980.092000000001        1.1382662909631482     
   20985.423999999999        1.1378922382749246     
   20990.756000000001        1.1375183085137504     
   20996.088000000000        1.1371445016392281     
   21001.419999999998        1.1367708176109717     
   21006.752000000000        1.1363972563886111     
   21012.083999999999        1.1360238179317870     
   21017.416000000001        1.1356505022001542     
   21022.748000000000        1.1352773091533812     
   21028.080000000002        1.1349042387511490     
   21033.412000000000        1.1345312909531522     
   21038.743999999999        1.1341584657190993     
   21044.076000000001        1.1337857630087111     
   21049.407999999999        1.1334131827817211     
   21054.740000000002        1.1330407249978782     
   21060.072000000000        1.1326683896169432     
   21065.403999999999        1.1322961765986888     
   21070.736000000001        1.1319240859029029     
   21076.067999999999        1.1315521174893868     
   21081.400000000001        1.1311802713179528     
   21086.732000000000        1.1308085473484293     
   21092.063999999998        1.1304369455406551     
   21097.396000000001        1.1300654658544844     
   21102.727999999999        1.1296941082497827     
   21108.060000000001        1.1293228726864304     
   21113.392000000000        1.1289517591243208     
   21118.723999999998        1.1285807675233588     
   21124.056000000000        1.1282098978434645     
   21129.387999999999        1.1278391500445699     
   21134.720000000001        1.1274685240866200     
   21140.052000000000        1.1270980199295753     
   21145.383999999998        1.1267276375334063     
   21150.716000000000        1.1263573768580977     
   21156.047999999999        1.1259872378636488     
   21161.380000000001        1.1256172205100703     
   21166.712000000000        1.1252473247573860     
   21172.044000000002        1.1248775505656348     
   21177.376000000000        1.1245078978948677     
   21182.707999999999        1.1241383667051477     
   21188.040000000001        1.1237689569565501     
   21193.371999999999        1.1233996686091690     
   21198.704000000002        1.1230305016231039     
   21204.036000000000        1.1226614559584733     
   21209.367999999999        1.1222925315754064     
   21214.700000000001        1.1219237284340446     
   21220.031999999999        1.1215550464945450     
   21225.364000000001        1.1211864857170752     
   21230.696000000000        1.1208180460618178     
   21236.027999999998        1.1204497274889673     
   21241.360000000001        1.1200815299587317     
   21246.691999999999        1.1197134534313324     
   21252.024000000001        1.1193454978670032     
   21257.356000000000        1.1189776632259922     
   21262.687999999998        1.1186099494685586     
   21268.020000000000        1.1182423565549764     
   21273.351999999999        1.1178748844455313     
   21278.684000000001        1.1175075331005229     
   21284.016000000000        1.1171403024802646     
   21289.348000000002        1.1167731925450808     
   21294.680000000000        1.1164062032553110     
   21300.011999999999        1.1160393345713069     
   21305.344000000001        1.1156725864534316     
   21310.675999999999        1.1153059588620649     
   21316.008000000002        1.1149394517575959     
   21321.340000000000        1.1145730651004289     
   21326.671999999999        1.1142067988509807     
   21332.004000000001        1.1138406529696814     
   21337.335999999999        1.1134746274169720     
   21342.668000000001        1.1131087221533105     
   21348.000000000000        1.1127429371391642     
   21353.331999999999        1.1123772723350152     
   21358.664000000001        1.1120117277013579     
   21363.995999999999        1.1116463031987014     
   21369.328000000001        1.1112809987875645     
   21374.660000000000        1.1109158144284816     
   21379.991999999998        1.1105507500820002     
   21385.324000000001        1.1101858057086780     
   21390.655999999999        1.1098209812690893     
   21395.988000000001        1.1094562767238179     
   21401.320000000000        1.1090916920334641     
   21406.651999999998        1.1087272271586390     
   21411.984000000000        1.1083628820599651     
   21417.315999999999        1.1079986566980817     
   21422.648000000001        1.1076345510336376     
   21427.980000000000        1.1072705650272974     
   21433.312000000002        1.1069066986397362     
   21438.644000000000        1.1065429518316432     
   21443.975999999999        1.1061793245637201     
   21449.308000000001        1.1058158167966823     
   21454.639999999999        1.1054524284912575     
   21459.972000000002        1.1050891596081851     
   21465.304000000000        1.1047260101082201     
   21470.635999999999        1.1043629799521297     
   21475.968000000001        1.1040000691006899     
   21481.299999999999        1.1036372775146968     
   21486.632000000001        1.1032746051549533     
   21491.964000000000        1.1029120519822777     
   21497.295999999998        1.1025496179575009     
   21502.628000000001        1.1021873030414679     
   21507.959999999999        1.1018251071950333     
   21513.292000000001        1.1014630303790680     
   21518.624000000000        1.1011010725544537     
   21523.955999999998        1.1007392336820856     
   21529.288000000000        1.1003775137228724     
   21534.619999999999        1.1000159126377340     
   21539.952000000001        1.0996544303876048     
   21545.284000000000        1.0992930669334320     
   21550.616000000002        1.0989318222361730     
   21555.948000000000        1.0985706962568025     
   21561.279999999999        1.0982096889563042     
   21566.612000000001        1.0978488002956757     
   21571.944000000000        1.0974880302359282     
   21577.276000000002        1.0971273787380853     
   21582.608000000000        1.0967668457631834     
   21587.939999999999        1.0964064312722723     
   21593.272000000001        1.0960461352264115     
   21598.603999999999        1.0956859575866778     
   21603.936000000002        1.0953258983141587     
   21609.268000000000        1.0949659573699544     
   21614.599999999999        1.0946061347151774     
   21619.932000000001        1.0942464303109534     
   21625.263999999999        1.0938868441184215     
   21630.596000000001        1.0935273760987334     
   21635.928000000000        1.0931680262130532     
   21641.259999999998        1.0928087944225575     
   21646.592000000001        1.0924496806884363     
   21651.923999999999        1.0920906849718921     
   21657.256000000001        1.0917318072341398     
   21662.588000000000        1.0913730474364074     
   21667.919999999998        1.0910144055399356     
   21673.252000000000        1.0906558815059788     
   21678.583999999999        1.0902974752958015     
   21683.916000000001        1.0899391868706836     
   21689.248000000000        1.0895810161919166     
   21694.580000000002        1.0892229632208048     
   21699.912000000000        1.0888650279186654     
   21705.243999999999        1.0885072102468289     
   21710.576000000001        1.0881495101666354     
   21715.907999999999        1.0877919276394430     
   21721.240000000002        1.0874344626266175     
   21726.572000000000        1.0870771150895404     
   21731.903999999999        1.0867198849896054     
   21737.236000000001        1.0863627722882172     
   21742.567999999999        1.0860057769467957     
   21747.900000000001        1.0856488989267714     
   21753.232000000000        1.0852921381895886     
   21758.563999999998        1.0849354946967043     
   21763.896000000001        1.0845789684095866     
   21769.227999999999        1.0842225592897190     
   21774.560000000001        1.0838662672985959     
   21779.892000000000        1.0835100923977241     
   21785.223999999998        1.0831540345486230     
   21790.556000000000        1.0827980937128270     
   21795.887999999999        1.0824422698518801     
   21801.220000000001        1.0820865629273404     
   21806.552000000000        1.0817309729007785     
   21811.883999999998        1.0813754997337772     
   21817.216000000000        1.0810201433879330     
   21822.547999999999        1.0806649038248537     
   21827.880000000001        1.0803097810061604     
   21833.212000000000        1.0799547748934870     
   21838.544000000002        1.0795998854484796     
   21843.876000000000        1.0792451126327971     
   21849.207999999999        1.0788904564081103     
   21854.540000000001        1.0785359167361046     
   21859.871999999999        1.0781814935784759     
   21865.204000000002        1.0778271868969325     
   21870.536000000000        1.0774729966531977     
   21875.867999999999        1.0771189228090055     
   21881.200000000001        1.0767649653261022     
   21886.531999999999        1.0764111241662480     
   21891.864000000001        1.0760573992912146     
   21897.196000000000        1.0757037906627869     
   21902.527999999998        1.0753502982427627     
   21907.860000000001        1.0749969219929500     
   21913.191999999999        1.0746436618751727     
   21918.524000000001        1.0742905178512656     
   21923.856000000000        1.0739374898830751     
   21929.187999999998        1.0735845779324624     
   21934.520000000000        1.0732317819612984     
   21939.851999999999        1.0728791019314701     
   21945.184000000001        1.0725265378048734     
   21950.516000000000        1.0721740895434193     
   21955.848000000002        1.0718217571090303     
   21961.180000000000        1.0714695404636410     
   21966.511999999999        1.0711174395691996     
   21971.844000000001        1.0707654543876659     
   21977.175999999999        1.0704135848810121     
   21982.508000000002        1.0700618310112235     
   21987.840000000000        1.0697101927402985     
   21993.171999999999        1.0693586700302469     
   21998.504000000001        1.0690072628430900     
   22003.835999999999        1.0686559711408645     
   22009.168000000001        1.0683047948856172     
   22014.500000000000        1.0679537340394081     
   22019.831999999999        1.0676027885643100     
   22025.164000000001        1.0672519584224074     
   22030.495999999999        1.0669012435757981     
   22035.828000000001        1.0665506439865913     
   22041.160000000000        1.0662001596169108     
   22046.491999999998        1.0658497904288891     
   22051.824000000001        1.0654995363846755     
   22057.155999999999        1.0651493974464279     
   22062.488000000001        1.0647993735763199     
   22067.820000000000        1.0644494647365352     
   22073.151999999998        1.0640996708892714     
   22078.484000000000        1.0637499919967366     
   22083.815999999999        1.0634004280211533     
   22089.148000000001        1.0630509789247562     
   22094.480000000000        1.0627016446697910     
   22099.812000000002        1.0623524252185170     
   22105.144000000000        1.0620033205332067     
   22110.475999999999        1.0616543305761421     
   22115.808000000001        1.0613054553096202     
   22121.139999999999        1.0609566946959506     
   22126.472000000002        1.0606080486974525     
   22131.804000000000        1.0602595172764606     
   22137.135999999999        1.0599111003953199     
   22142.468000000001        1.0595627980163886     
   22147.799999999999        1.0592146101020379     
   22153.132000000001        1.0588665366146495     
   22158.464000000000        1.0585185775166195     
   22163.795999999998        1.0581707327703558     
   22169.128000000001        1.0578230023382764     
   22174.459999999999        1.0574753861828159     
   22179.792000000001        1.0571278842664180     
   22185.124000000000        1.0567804965515391     
   22190.455999999998        1.0564332230006499     
   22195.788000000000        1.0560860635762306     
   22201.119999999999        1.0557390182407753     
   22206.452000000001        1.0553920869567914     
   22211.784000000000        1.0550452696867976     
   22217.116000000002        1.0546985663933230     
   22222.448000000000        1.0543519770389125     
   22227.779999999999        1.0540055015861207     
   22233.112000000001        1.0536591399975166     
   22238.444000000000        1.0533128922356791     
   22243.776000000002        1.0529667582632016     
   22249.108000000000        1.0526207380426882     
   22254.439999999999        1.0522748315367565     
   22259.772000000001        1.0519290387080356     
   22265.103999999999        1.0515833595191664     
   22270.436000000002        1.0512377939328037     
   22275.768000000000        1.0508923419116141     
   22281.099999999999        1.0505470034182756     
   22286.432000000001        1.0502017784154780     
   22291.763999999999        1.0498566668659250     
   22297.096000000001        1.0495116687323320     
   22302.428000000000        1.0491667839774261     
   22307.759999999998        1.0488220125639474     
   22313.092000000001        1.0484773544546475     
   22318.423999999999        1.0481328096122904     
   22323.756000000001        1.0477883779996533     
   22329.088000000000        1.0474440595795245     
   22334.419999999998        1.0470998543147052     
   22339.752000000000        1.0467557621680066     
   22345.083999999999        1.0464117831022570     
   22350.416000000001        1.0460679170802925     
   22355.748000000000        1.0457241640649628     
   22361.080000000002        1.0453805240191298     
   22366.412000000000        1.0450369969056692     
   22371.743999999999        1.0446935826874648     
   22377.076000000001        1.0443502813274175     
   22382.407999999999        1.0440070927884371     
   22387.740000000002        1.0436640170334455     
   22393.072000000000        1.0433210540253801     
   22398.403999999999        1.0429782037271869     
   22403.736000000001        1.0426354661018253     
   22409.067999999999        1.0422928411122681     
   22414.400000000001        1.0419503287214977     
   22419.732000000000        1.0416079288925111     
   22425.063999999998        1.0412656415883164     
   22430.396000000001        1.0409234667719334     
   22435.727999999999        1.0405814044063955     
   22441.060000000001        1.0402394544547453     
   22446.392000000000        1.0398976168800433     
   22451.723999999998        1.0395558916453544     
   22457.056000000000        1.0392142787137626     
   22462.387999999999        1.0388727780483589     
   22467.720000000001        1.0385313896122506     
   22473.052000000000        1.0381901133685536     
   22478.383999999998        1.0378489492803988     
   22483.716000000000        1.0375078973109266     
   22489.047999999999        1.0371669574232920     
   22494.380000000001        1.0368261295806596     
   22499.712000000000        1.0364854137462087     
   22505.044000000002        1.0361448098831290     
   22510.376000000000        1.0358043179546221     
   22515.707999999999        1.0354639379239035     
   22521.040000000001        1.0351236697541983     
   22526.371999999999        1.0347835134087455     
   22531.704000000002        1.0344434688507960     
   22537.036000000000        1.0341035360436122     
   22542.367999999999        1.0337637149504690     
   22547.700000000001        1.0334240055346520     
   22553.031999999999        1.0330844077594621     
   22558.364000000001        1.0327449215882081     
   22563.696000000000        1.0324055469842148     
   22569.027999999998        1.0320662839108166     
   22574.360000000001        1.0317271323313599     
   22579.691999999999        1.0313880922092042     
   22585.024000000001        1.0310491635077208     
   22590.356000000000        1.0307103461902931     
   22595.687999999998        1.0303716402203167     
   22601.020000000000        1.0300330455611972     
   22606.351999999999        1.0296945621763551     
   22611.684000000001        1.0293561900292214     
   22617.016000000000        1.0290179290832404     
   22622.348000000002        1.0286797793018654     
   22627.680000000000        1.0283417406485660     
   22633.011999999999        1.0280038130868203     
   22638.344000000001        1.0276659965801198     
   22643.675999999999        1.0273282910919674     
   22649.008000000002        1.0269906965858790     
   22654.340000000000        1.0266532130253825     
   22659.671999999999        1.0263158403740158     
   22665.004000000001        1.0259785785953319     
   22670.335999999999        1.0256414276528927     
   22675.668000000001        1.0253043875102734     
   22681.000000000000        1.0249674581310624     
   22686.331999999999        1.0246306394788587     
   22691.664000000001        1.0242939315172723     
   22696.995999999999        1.0239573342099275     
   22702.328000000001        1.0236208475204589     
   22707.660000000000        1.0232844714125129     
   22712.991999999998        1.0229482058497499     
   22718.324000000001        1.0226120507958398     
   22723.655999999999        1.0222760062144653     
   22728.988000000001        1.0219400720693217     
   22734.320000000000        1.0216042483241161     
   22739.651999999998        1.0212685349425663     
   22744.984000000000        1.0209329318884031     
   22750.315999999999        1.0205974391253692     
   22755.648000000001        1.0202620566172180     
   22760.980000000000        1.0199267843277176     
   22766.312000000002        1.0195916222206454     
   22771.644000000000        1.0192565702597911     
   22776.975999999999        1.0189216284089573     
   22782.308000000001        1.0185867966319573     
   22787.639999999999        1.0182520748926176     
   22792.972000000002        1.0179174631547754     
   22798.304000000000        1.0175829613822809     
   22803.635999999999        1.0172485695389948     
   22808.968000000001        1.0169142875887907     
   22814.299999999999        1.0165801154955538     
   22819.632000000001        1.0162460532231821     
   22824.964000000000        1.0159121007355831     
   22830.295999999998        1.0155782579966786     
   22835.628000000001        1.0152445249704003     
   22840.959999999999        1.0149109016206941     
   22846.292000000001        1.0145773879115147     
   22851.624000000000        1.0142439838068320     
   22856.955999999998        1.0139106892706247     
   22862.288000000000        1.0135775042668853     
   22867.619999999999        1.0132444287596183     
   22872.952000000001        1.0129114627128379     
   22878.284000000000        1.0125786060905722     
   22883.616000000002        1.0122458588568597     
   22888.948000000000        1.0119132209757524     
   22894.279999999999        1.0115806924113127     
   22899.612000000001        1.0112482731276151     
   22904.944000000000        1.0109159630887463     
   22910.276000000002        1.0105837622588043     
   22915.608000000000        1.0102516706018987     
   22920.939999999999        1.0099196880821533     
   22926.272000000001        1.0095878146636994     
   22931.603999999999        1.0092560503106840     
   22936.936000000002        1.0089243949872633     
   22942.268000000000        1.0085928486576066     
   22947.599999999999        1.0082614112858947     
   22952.932000000001        1.0079300828363205     
   22958.263999999999        1.0075988632730879     
   22963.596000000001        1.0072677525604135     
   22968.928000000000        1.0069367506625242     
   22974.259999999998        1.0066058575436603     
   22979.592000000001        1.0062750731680727     
   22984.923999999999        1.0059443975000244     
   22990.256000000001        1.0056138305037907     
   22995.588000000000        1.0052833721436585     
   23000.919999999998        1.0049530223839251     
   23006.252000000000        1.0046227811889015     
   23011.583999999999        1.0042926485229089     
   23016.916000000001        1.0039626243502802     
   23022.248000000000        1.0036327086353618     
   23027.580000000002        1.0033029013425099     
   23032.912000000000        1.0029732024360933     
   23038.243999999999        1.0026436118804931     
   23043.576000000001        1.0023141296400997     
   23048.907999999999        1.0019847556793184     
   23054.240000000002        1.0016554899625636     
   23059.572000000000        1.0013263324542641     
   23064.903999999999        1.0009972831188567     
   23070.236000000001        1.0006683419207927     
   23075.567999999999        1.0003395088245353     
   23080.900000000001        1.0000107837945564     
   23086.232000000000       0.99968216679534339     
   23091.563999999998       0.99935365779139285     
   23096.896000000001       0.99902525674721376     
   23102.227999999999       0.99869696362732618     
   23107.560000000001       0.99836877839626259     
   23112.892000000000       0.99804070101856768     
   23118.223999999998       0.99771273145879569     
   23123.556000000000       0.99738486968151463     
   23128.887999999999       0.99705711565130339     
   23134.220000000001       0.99672946933275153     
   23139.552000000000       0.99640193069046279     
   23144.883999999998       0.99607449968905004     
   23150.216000000000       0.99574717629313758     
   23155.547999999999       0.99541996046736370     
   23160.880000000001       0.99509285217637755     
   23166.212000000000       0.99476585138483720     
   23171.544000000002       0.99443895805741667     
   23176.876000000000       0.99411217215879866     
   23182.207999999999       0.99378549365367785     
   23187.540000000001       0.99345892250676116     
   23192.871999999999       0.99313245868276701     
   23198.204000000002       0.99280610214642451     
   23203.536000000000       0.99247985286247631     
   23208.867999999999       0.99215371079567549     
   23214.200000000001       0.99182767591078536     
   23219.531999999999       0.99150174817258274     
   23224.864000000001       0.99117592754585537     
   23230.196000000000       0.99085021399540363     
   23235.527999999998       0.99052460748603677     
   23240.860000000001       0.99019910798257826     
   23246.191999999999       0.98987371544986225     
   23251.524000000001       0.98954842985273284     
   23256.856000000000       0.98922325115604970     
   23262.187999999998       0.98889817932468027     
   23267.520000000000       0.98857321432350354     
   23272.851999999999       0.98824835611741380     
   23278.184000000001       0.98792360467131179     
   23283.516000000000       0.98759895995011449     
   23288.848000000002       0.98727442191874704     
   23294.180000000000       0.98694999054214794     
   23299.511999999999       0.98662566578526634     
   23304.844000000001       0.98630144761306360     
   23310.175999999999       0.98597733599051196     
   23315.508000000002       0.98565333088259499     
   23320.840000000000       0.98532943225430847     
   23326.171999999999       0.98500564007065994     
   23331.504000000001       0.98468195429666694     
   23336.835999999999       0.98435837489736033     
   23342.168000000001       0.98403490183778053     
   23347.500000000000       0.98371153508298237     
   23352.831999999999       0.98338827459802802     
   23358.164000000001       0.98306512034799520     
   23363.495999999999       0.98274207229797050     
   23368.828000000001       0.98241913041305295     
   23374.160000000000       0.98209629465835269     
   23379.491999999998       0.98177356499899271     
   23384.824000000001       0.98145094140010403     
   23390.155999999999       0.98112842382683318     
   23395.488000000001       0.98080601224433650     
   23400.820000000000       0.98048370661778073     
   23406.151999999998       0.98016150691234549     
   23411.484000000000       0.97983941309322109     
   23416.815999999999       0.97951742512560958     
   23422.148000000001       0.97919554297472411     
   23427.480000000000       0.97887376660579006     
   23432.812000000002       0.97855209598404347     
   23438.144000000000       0.97823053107473146     
   23443.475999999999       0.97790907184311404     
   23448.808000000001       0.97758771825446189     
   23454.139999999999       0.97726647027405567     
   23459.472000000002       0.97694532786718979     
   23464.804000000000       0.97662429099916959     
   23470.135999999999       0.97630335963530990     
   23475.468000000001       0.97598253374093846     
   23480.799999999999       0.97566181328139545     
   23486.132000000001       0.97534119822202991     
   23491.464000000000       0.97502068852820400     
   23496.795999999998       0.97470028416529120     
   23502.128000000001       0.97437998509867518     
   23507.459999999999       0.97405979129375320     
   23512.792000000001       0.97373970271593091     
   23518.124000000000       0.97341971933062843     
   23523.455999999998       0.97309984110327474     
   23528.788000000000       0.97278006799931105     
   23534.119999999999       0.97246039998419076     
   23539.452000000001       0.97214083702337795     
   23544.784000000000       0.97182137908234734     
   23550.116000000002       0.97150202612658609     
   23555.448000000000       0.97118277812159270     
   23560.779999999999       0.97086363503287632     
   23566.112000000001       0.97054459682595662     
   23571.444000000000       0.97022566346636774     
   23576.776000000002       0.96990683491965202     
   23582.108000000000       0.96958811115136356     
   23587.439999999999       0.96926949212706970     
   23592.772000000001       0.96895097781234663     
   23598.103999999999       0.96863256817278431     
   23603.436000000002       0.96831426317398184     
   23608.768000000000       0.96799606278155048     
   23614.099999999999       0.96767796696111374     
   23619.432000000001       0.96735997567830512     
   23624.763999999999       0.96704208889876919     
   23630.096000000001       0.96672430658816300     
   23635.428000000000       0.96640662871215444     
   23640.759999999998       0.96608905523642186     
   23646.092000000001       0.96577158612665648     
   23651.423999999999       0.96545422134856018     
   23656.756000000001       0.96513696086784462     
   23662.088000000000       0.96481980465023476     
   23667.419999999998       0.96450275266146590     
   23672.752000000000       0.96418580486728489     
   23678.083999999999       0.96386896123344923     
   23683.416000000001       0.96355222172572885     
   23688.748000000000       0.96323558630990291     
   23694.080000000002       0.96291905495176433     
   23699.412000000000       0.96260262761711557     
   23704.743999999999       0.96228630427177109     
   23710.076000000001       0.96197008488155578     
   23715.407999999999       0.96165396941230674     
   23720.740000000002       0.96133795782987130     
   23726.072000000000       0.96102205010010966     
   23731.403999999999       0.96070624618889089     
   23736.736000000001       0.96039054606209717     
   23742.067999999999       0.96007494968562090     
   23747.400000000001       0.95975945702536580     
   23752.732000000000       0.95944406804724824     
   23758.063999999998       0.95912878271719326     
   23763.396000000001       0.95881360100113899     
   23768.727999999999       0.95849852286503445     
   23774.060000000001       0.95818354827483887     
   23779.392000000000       0.95786867719652347     
   23784.723999999998       0.95755390959607145     
   23790.056000000000       0.95723924543947492     
   23795.387999999999       0.95692468469273950     
   23800.720000000001       0.95661022732188128     
   23806.052000000000       0.95629587329292631     
   23811.383999999998       0.95598162257191310     
   23816.716000000000       0.95566747512489103     
   23822.047999999999       0.95535343091792124     
   23827.380000000001       0.95503948991707421     
   23832.712000000000       0.95472565208843352     
   23838.044000000002       0.95441191739809272     
   23843.376000000000       0.95409828581215761     
   23848.707999999999       0.95378475729674350     
   23854.040000000001       0.95347133181797794     
   23859.371999999999       0.95315800934199979     
   23864.704000000002       0.95284478983495835     
   23870.036000000000       0.95253167326301424     
   23875.367999999999       0.95221865959233987     
   23880.700000000001       0.95190574878911749     
   23886.031999999999       0.95159294081954204     
   23891.364000000001       0.95128023564981778     
   23896.696000000000       0.95096763324616118     
   23902.027999999998       0.95065513357480058     
   23907.360000000001       0.95034273660197366     
   23912.691999999999       0.95003044229392986     
   23918.024000000001       0.94971825061693060     
   23923.356000000000       0.94940616153724777     
   23928.687999999998       0.94909417502116278     
   23934.020000000000       0.94878229103497103     
   23939.351999999999       0.94847050954497658     
   23944.684000000001       0.94815883051749617     
   23950.016000000000       0.94784725391885694     
   23955.348000000002       0.94753577971539715     
   23960.680000000000       0.94722440787346596     
   23966.011999999999       0.94691313835942292     
   23971.344000000001       0.94660197113964051     
   23976.675999999999       0.94629090618050138     
   23982.008000000002       0.94597994344839820     
   23987.340000000000       0.94566908290973539     
   23992.671999999999       0.94535832453093005     
   23998.004000000001       0.94504766827840658     
   24003.335999999999       0.94473711411860428     
   24008.668000000001       0.94442666201797110     
   24014.000000000000       0.94411631194296808     
   24019.331999999999       0.94380606386006360     
   24024.664000000001       0.94349591773574137     
   24029.995999999999       0.94318587353649330     
   24035.328000000001       0.94287593122882396     
   24040.660000000000       0.94256609077924747     
   24045.991999999998       0.94225635215428882     
   24051.324000000001       0.94194671532048635     
   24056.655999999999       0.94163718024438747     
   24061.988000000001       0.94132774689255072     
   24067.320000000000       0.94101841523154528     
   24072.651999999998       0.94070918522795344     
   24077.984000000000       0.94040005684836570     
   24083.315999999999       0.94009103005938466     
   24088.648000000001       0.93978210482762514     
   24093.980000000000       0.93947328111971085     
   24099.312000000002       0.93916455890227790     
   24104.644000000000       0.93885593814197210     
   24109.975999999999       0.93854741880545278     
   24115.308000000001       0.93823900085938683     
   24120.639999999999       0.93793068427045445     
   24125.972000000002       0.93762246900534540     
   24131.304000000000       0.93731435503076210     
   24136.635999999999       0.93700634231341651     
   24141.968000000001       0.93669843082003101     
   24147.299999999999       0.93639062051734134     
   24152.632000000001       0.93608291137209099     
   24157.964000000000       0.93577530335103742     
   24163.295999999998       0.93546779642094657     
   24168.628000000001       0.93516039054859701     
   24173.959999999999       0.93485308570077708     
   24179.292000000001       0.93454588184428689     
   24184.624000000000       0.93423877894593721     
   24189.955999999998       0.93393177697254948     
   24195.288000000000       0.93362487589095533     
   24200.619999999999       0.93331807566799929     
   24205.952000000001       0.93301137627053499     
   24211.284000000000       0.93270477766542781     
   24216.616000000002       0.93239827981955403     
   24221.948000000000       0.93209188269980014     
   24227.279999999999       0.93178558627306418     
   24232.612000000001       0.93147939050625417     
   24237.944000000000       0.93117329536629034     
   24243.276000000002       0.93086730082010338     
   24248.608000000000       0.93056140683463440     
   24253.939999999999       0.93025561337683449     
   24259.272000000001       0.92994992041366853     
   24264.603999999999       0.92964432791210894     
   24269.936000000002       0.92933883583914034     
   24275.268000000000       0.92903344416176004     
   24280.599999999999       0.92872815284697263     
   24285.932000000001       0.92842296186179607     
   24291.263999999999       0.92811787117325939     
   24296.596000000001       0.92781288074839963     
   24301.928000000000       0.92750799055426802     
   24307.259999999998       0.92720320055792471     
   24312.592000000001       0.92689851072644136     
   24317.923999999999       0.92659392102689941     
   24323.256000000001       0.92628943142639297     
   24328.588000000000       0.92598504189202591     
   24333.919999999998       0.92568075239091230     
   24339.252000000000       0.92537656289017733     
   24344.583999999999       0.92507247335695841     
   24349.916000000001       0.92476848375840182     
   24355.248000000000       0.92446459406166581     
   24360.580000000002       0.92416080423391889     
   24365.912000000000       0.92385711424234152     
   24371.243999999999       0.92355352405412183     
   24376.576000000001       0.92325003363646285     
   24381.907999999999       0.92294664295657647     
   24387.240000000002       0.92264335198168368     
   24392.572000000000       0.92234016067901847     
   24397.903999999999       0.92203706901582638     
   24403.236000000001       0.92173407695936005     
   24408.567999999999       0.92143118447688721     
   24413.900000000001       0.92112839153568271     
   24419.232000000000       0.92082569810303494     
   24424.563999999998       0.92052310414624117     
   24429.896000000001       0.92022060963261021     
   24435.227999999999       0.91991821452946243     
   24440.560000000001       0.91961591880412563     
   24445.892000000000       0.91931372242394294     
   24451.223999999998       0.91901162535626568     
   24456.556000000000       0.91870962756845520     
   24461.887999999999       0.91840772902788559     
   24467.220000000001       0.91810592970194005     
   24472.552000000000       0.91780422955801355     
   24477.883999999998       0.91750262856351106     
   24483.216000000000       0.91720112668584841     
   24488.547999999999       0.91689972389245300     
   24493.880000000001       0.91659842015076087     
   24499.212000000000       0.91629721542822162     
   24504.544000000002       0.91599610969229306     
   24509.876000000000       0.91569510291044498     
   24515.207999999999       0.91539419505015784     
   24520.540000000001       0.91509338607892188     
   24525.871999999999       0.91479267596423863     
   24531.204000000002       0.91449206467362099     
   24536.536000000000       0.91419155217459136     
   24541.867999999999       0.91389113843468306     
   24547.200000000001       0.91359082342144093     
   24552.531999999999       0.91329060710241983     
   24557.864000000001       0.91299048944518435     
   24563.196000000000       0.91269047041731155     
   24568.527999999998       0.91239054998638869     
   24573.860000000001       0.91209072812001257     
   24579.191999999999       0.91179100478579178     
   24584.524000000001       0.91149137995134377     
   24589.856000000000       0.91119185358430022     
   24595.187999999998       0.91089242565230055     
   24600.520000000000       0.91059309612299466     
   24605.851999999999       0.91029386496404396     
   24611.184000000001       0.90999473214312143     
   24616.516000000000       0.90969569762790847     
   24621.848000000002       0.90939676138609982     
   24627.180000000000       0.90909792338539752     
   24632.511999999999       0.90879918359351786     
   24637.844000000001       0.90850054197818486     
   24643.175999999999       0.90820199850713390     
   24648.508000000002       0.90790355314811255     
   24653.840000000000       0.90760520586887639     
   24659.171999999999       0.90730695663719407     
   24664.504000000001       0.90700880542084206     
   24669.835999999999       0.90671075218761055     
   24675.168000000001       0.90641279690529841     
   24680.500000000000       0.90611493954171540     
   24685.831999999999       0.90581718006468148     
   24691.164000000001       0.90551951844202772     
   24696.495999999999       0.90522195464159649     
   24701.828000000001       0.90492448863123975     
   24707.160000000000       0.90462712037881921     
   24712.491999999998       0.90432984985220921     
   24717.824000000001       0.90403267701929235     
   24723.155999999999       0.90373560184796453     
   24728.488000000001       0.90343862430612987     
   24733.820000000000       0.90314174436170380     
   24739.151999999998       0.90284496198261222     
   24744.484000000000       0.90254827713679187     
   24749.815999999999       0.90225168979219017     
   24755.148000000001       0.90195519991676387     
   24760.480000000000       0.90165880747848215     
   24765.812000000002       0.90136251244532284     
   24771.144000000000       0.90106631478527577     
   24776.475999999999       0.90077021446634076     
   24781.808000000001       0.90047421145652717     
   24787.139999999999       0.90017830572385638     
   24792.472000000002       0.89988249723635927     
   24797.804000000000       0.89958678596207897     
   24803.135999999999       0.89929117186906593     
   24808.468000000001       0.89899565492538325     
   24813.799999999999       0.89870023509910535     
   24819.132000000001       0.89840491235831443     
   24824.464000000000       0.89810968667110647     
   24829.795999999998       0.89781455800558452     
   24835.128000000001       0.89751952632986498     
   24840.459999999999       0.89722459161207313     
   24845.792000000001       0.89692975382034512     
   24851.124000000000       0.89663501292282710     
   24856.455999999998       0.89634036888767787     
   24861.788000000000       0.89604582168306268     
   24867.119999999999       0.89575137127716076     
   24872.452000000001       0.89545701763816132     
   24877.784000000000       0.89516276073426204     
   24883.116000000002       0.89486860053367301     
   24888.448000000000       0.89457453700461342     
   24893.779999999999       0.89428057011531448     
   24899.112000000001       0.89398669983401602     
   24904.444000000000       0.89369292612897011     
   24909.776000000002       0.89339924896843725     
   24915.108000000000       0.89310566832069094     
   24920.439999999999       0.89281218415401220     
   24925.772000000001       0.89251879643669452     
   24931.103999999999       0.89222550513704157     
   24936.436000000002       0.89193231022336583     
   24941.768000000000       0.89163921166399307     
   24947.099999999999       0.89134620942725706     
   24952.432000000001       0.89105330348150225     
   24957.763999999999       0.89076049379508437     
   24963.096000000001       0.89046778033636986     
   24968.428000000000       0.89017516307373379     
   24973.759999999998       0.88988264197556388     
   24979.092000000001       0.88959021701025587     
   24984.423999999999       0.88929788814621769     
   24989.756000000001       0.88900565535186660     
   24995.088000000000       0.88871351859563141     
   25000.419999999998       0.88842147784594960     
   25005.752000000000       0.88812953307127129     
   25011.083999999999       0.88783768424005438     
   25016.416000000001       0.88754593132076876     
   25021.748000000000       0.88725427428189518     
   25027.080000000002       0.88696271309192287     
   25032.412000000000       0.88667124771935324     
   25037.743999999999       0.88637987813269681     
   25043.076000000001       0.88608860430047431     
   25048.407999999999       0.88579742619121893     
   25053.740000000002       0.88550634377347182     
   25059.072000000000       0.88521535701578591     
   25064.403999999999       0.88492446588672280     
   25069.736000000001       0.88463367035485563     
   25075.067999999999       0.88434297038876863     
   25080.400000000001       0.88405236595705539     
   25085.732000000000       0.88376185702831989     
   25091.063999999998       0.88347144357117569     
   25096.396000000001       0.88318112555424766     
   25101.727999999999       0.88289090294617112     
   25107.060000000001       0.88260077571559181     
   25112.392000000000       0.88231074383116392     
   25117.723999999998       0.88202080726155430     
   25123.056000000000       0.88173096597543887     
   25128.387999999999       0.88144121994150426     
   25133.720000000001       0.88115156912844661     
   25139.052000000000       0.88086201350497273     
   25144.383999999998       0.88057255303980186     
   25149.716000000000       0.88028318770165970     
   25155.047999999999       0.87999391745928390     
   25160.380000000001       0.87970474228142415     
   25165.712000000000       0.87941566213683853     
   25171.044000000002       0.87912667699429448     
   25176.376000000000       0.87883778682257208     
   25181.707999999999       0.87854899159045963     
   25187.040000000001       0.87826029126675786     
   25192.371999999999       0.87797168582027552     
   25197.704000000002       0.87768317521983308     
   25203.036000000000       0.87739475943426015     
   25208.367999999999       0.87710643843239788     
   25213.700000000001       0.87681821218309608     
   25219.031999999999       0.87653008065521587     
   25224.364000000001       0.87624204381762927     
   25229.696000000000       0.87595410163921783     
   25235.027999999998       0.87566625408887133     
   25240.360000000001       0.87537850113549331     
   25245.691999999999       0.87509084274799553     
   25251.024000000001       0.87480327889529974     
   25256.356000000000       0.87451580954633856     
   25261.687999999998       0.87422843467005551     
   25267.020000000000       0.87394115423540264     
   25272.351999999999       0.87365396821134267     
   25277.684000000001       0.87336687656684986     
   25283.016000000000       0.87307987927090780     
   25288.348000000002       0.87279297629250885     
   25293.680000000000       0.87250616760065913     
   25299.011999999999       0.87221945316437077     
   25304.344000000001       0.87193283295266877     
   25309.675999999999       0.87164630693458700     
   25315.008000000002       0.87135987507917068     
   25320.340000000000       0.87107353735547499     
   25325.671999999999       0.87078729373256425     
   25331.004000000001       0.87050114417951319     
   25336.335999999999       0.87021508866540787     
   25341.668000000001       0.86992912715934390     
   25347.000000000000       0.86964325963042644     
   25352.331999999999       0.86935748604777063     
   25357.664000000001       0.86907180638050341     
   25362.995999999999       0.86878622059776078     
   25368.328000000001       0.86850072866868833     
   25373.660000000000       0.86821533056244204     
   25378.991999999998       0.86793002624818993     
   25384.324000000001       0.86764481569510721     
   25389.655999999999       0.86735969887238151     
   25394.988000000001       0.86707467574920893     
   25400.320000000000       0.86678974629479733     
   25405.651999999998       0.86650491047836309     
   25410.984000000000       0.86622016826913351     
   25416.315999999999       0.86593551963634652     
   25421.648000000001       0.86565096454924828     
   25426.980000000000       0.86536650297709783     
   25432.312000000002       0.86508213488916197     
   25437.644000000000       0.86479786025471883     
   25442.975999999999       0.86451367904305587     
   25448.308000000001       0.86422959122347087     
   25453.639999999999       0.86394559676527272     
   25458.972000000002       0.86366169563777895     
   25464.304000000000       0.86337788781031799     
   25469.635999999999       0.86309417325222770     
   25474.968000000001       0.86281055193285727     
   25480.299999999999       0.86252702382156410     
   25485.632000000001       0.86224358888771735     
   25490.964000000000       0.86196024710069574     
   25496.295999999998       0.86167699842988710     
   25501.628000000001       0.86139384284469100     
   25506.959999999999       0.86111078031451527     
   25512.292000000001       0.86082781080878035     
   25517.624000000000       0.86054493429691314     
   25522.955999999998       0.86026215074835366     
   25528.288000000000       0.85997946013255033     
   25533.619999999999       0.85969686241896248     
   25538.952000000001       0.85941435757705920     
   25544.284000000000       0.85913194557631911     
   25549.616000000002       0.85884962638623197     
   25554.948000000000       0.85856739997629639     
   25560.279999999999       0.85828526631602120     
   25565.612000000001       0.85800322537492657     
   25570.944000000000       0.85772127712254043     
   25576.276000000002       0.85743942152840247     
   25581.608000000000       0.85715765856206261     
   25586.939999999999       0.85687598819307964     
   25592.272000000001       0.85659441039102213     
   25597.603999999999       0.85631292512546953     
   25602.936000000002       0.85603153236601170     
   25608.268000000000       0.85575023208224699     
   25613.599999999999       0.85546902424378590     
   25618.932000000001       0.85518790882024542     
   25624.263999999999       0.85490688578125718     
   25629.596000000001       0.85462595509645811     
   25634.928000000000       0.85434511673549918     
   25640.259999999998       0.85406437066803820     
   25645.592000000001       0.85378371686374432     
   25650.923999999999       0.85350315529229759     
   25656.256000000001       0.85322268592338624     
   25661.588000000000       0.85294230872670906     
   25666.919999999998       0.85266202367197530     
   25672.252000000000       0.85238183072890417     
   25677.583999999999       0.85210172986722399     
   25682.916000000001       0.85182172105667342     
   25688.248000000000       0.85154180426700177     
   25693.580000000002       0.85126197946796744     
   25698.912000000000       0.85098224662933863     
   25704.243999999999       0.85070260572089440     
   25709.576000000001       0.85042305671242269     
   25714.907999999999       0.85014359957372210     
   25720.240000000002       0.84986423427460100     
   25725.572000000000       0.84958496078487822     
   25730.903999999999       0.84930577907438076     
   25736.236000000001       0.84902668911294787     
   25741.567999999999       0.84874769087042656     
   25746.900000000001       0.84846878431667494     
   25752.232000000000       0.84818996942156177     
   25757.563999999998       0.84791124615496338     
   25762.896000000001       0.84763261448676830     
   25768.227999999999       0.84735407438687371     
   25773.560000000001       0.84707562582518658     
   25778.892000000000       0.84679726877162476     
   25784.223999999998       0.84651900319611562     
   25789.556000000000       0.84624082906859588     
   25794.887999999999       0.84596274635901203     
   25800.220000000001       0.84568475503732121     
   25805.552000000000       0.84540685507349078     
   25810.883999999998       0.84512904643749609     
   25816.216000000000       0.84485132909932470     
   25821.547999999999       0.84457370302897194     
   25826.880000000001       0.84429616819644404     
   25832.212000000000       0.84401872457175775     
   25837.544000000002       0.84374137212493894     
   25842.876000000000       0.84346411082602235     
   25848.207999999999       0.84318694064505451     
   25853.540000000001       0.84290986155209002     
   25858.871999999999       0.84263287351719440     
   25864.204000000002       0.84235597651044269     
   25869.536000000000       0.84207917050191972     
   25874.867999999999       0.84180245546172117     
   25880.200000000001       0.84152583135994963     
   25885.531999999999       0.84124929816672145     
   25890.864000000001       0.84097285585215986     
   25896.196000000000       0.84069650438639898     
   25901.527999999998       0.84042024373958335     
   25906.860000000001       0.84014407388186529     
   25912.191999999999       0.83986799478340957     
   25917.524000000001       0.83959200641438914     
   25922.856000000000       0.83931610874498608     
   25928.187999999998       0.83904030174539401     
   25933.520000000000       0.83876458538581644     
   25938.851999999999       0.83848895963646486     
   25944.184000000001       0.83821342446756097     
   25949.516000000000       0.83793797984933782     
   25954.848000000002       0.83766262575203698     
   25960.180000000000       0.83738736214591003     
   25965.511999999999       0.83711218900121853     
   25970.844000000001       0.83683710628823249     
   25976.175999999999       0.83656211397723457     
   25981.508000000002       0.83628721203851408     
   25986.840000000000       0.83601240044237235     
   25992.171999999999       0.83573767915911934     
   25997.504000000001       0.83546304815907457     
   26002.835999999999       0.83518850741256823     
   26008.168000000001       0.83491405688993958     
   26013.500000000000       0.83463969656153814     
   26018.831999999999       0.83436542639772271     
   26024.164000000001       0.83409124636886145     
   26029.495999999999       0.83381715644533316     
   26034.828000000001       0.83354315659752709     
   26040.160000000000       0.83326924679583936     
   26045.491999999998       0.83299542701067897     
   26050.824000000001       0.83272169721246225     
   26056.155999999999       0.83244805737161709     
   26061.488000000001       0.83217450745857979     
   26066.820000000000       0.83190104744379711     
   26072.151999999998       0.83162767729772491     
   26077.484000000000       0.83135439699082991     
   26082.815999999999       0.83108120649358730     
   26088.148000000001       0.83080810577648223     
   26093.480000000000       0.83053509481001009     
   26098.812000000002       0.83026217356467491     
   26104.144000000000       0.82998934201099184     
   26109.475999999999       0.82971660011948511     
   26114.808000000001       0.82944394786068831     
   26120.139999999999       0.82917138520514455     
   26125.472000000002       0.82889891212340761     
   26130.804000000000       0.82862652858603991     
   26136.135999999999       0.82835423456361434     
   26141.468000000001       0.82808203002671288     
   26146.799999999999       0.82780991494592682     
   26152.132000000001       0.82753788929185923     
   26157.464000000000       0.82726595303511985     
   26162.795999999998       0.82699410614632973     
   26168.128000000001       0.82672234859611993     
   26173.459999999999       0.82645068035513058     
   26178.792000000001       0.82617910139401163     
   26184.124000000000       0.82590761168342153     
   26189.455999999998       0.82563621119403030     
   26194.788000000000       0.82536489989651596     
   26200.119999999999       0.82509367776156761     
   26205.452000000001       0.82482254475988293     
   26210.784000000000       0.82455150086216955     
   26216.116000000002       0.82428054603914491     
   26221.448000000000       0.82400968026153554     
   26226.779999999999       0.82373890350007817     
   26232.112000000001       0.82346821572551909     
   26237.444000000000       0.82319761690861304     
   26242.776000000002       0.82292710702012650     
   26248.108000000000       0.82265668603083464     
   26253.439999999999       0.82238635391152104     
   26258.772000000001       0.82211611063298062     
   26264.103999999999       0.82184595616601630     
   26269.436000000002       0.82157589048144142     
   26274.768000000000       0.82130591355008042     
   26280.099999999999       0.82103602534276421     
   26285.432000000001       0.82076622583033543     
   26290.763999999999       0.82049651498364651     
   26296.096000000001       0.82022689277355765     
   26301.428000000000       0.81995735917094037     
   26306.759999999998       0.81968791414667486     
   26312.092000000001       0.81941855767165062     
   26317.423999999999       0.81914928971676804     
   26322.756000000001       0.81888011025293550     
   26328.088000000000       0.81861101925107271     
   26333.419999999998       0.81834201668210671     
   26338.752000000000       0.81807310251697585     
   26344.083999999999       0.81780427672662825     
   26349.416000000001       0.81753553928201894     
   26354.748000000000       0.81726689015411691     
   26360.080000000002       0.81699832931389582     
   26365.412000000000       0.81672985673234177     
   26370.743999999999       0.81646147238045064     
   26376.076000000001       0.81619317622922638     
   26381.407999999999       0.81592496824968364     
   26386.740000000002       0.81565684841284480     
   26392.072000000000       0.81538881668974494     
   26397.403999999999       0.81512087305142478     
   26402.736000000001       0.81485301746893790     
   26408.067999999999       0.81458524991334547     
   26413.400000000001       0.81431757035571817     
   26418.732000000000       0.81404997876713825     
   26424.063999999998       0.81378247511869461     
   26429.396000000001       0.81351505938148749     
   26434.727999999999       0.81324773152662599     
   26440.060000000001       0.81298049152522833     
   26445.392000000000       0.81271333934842427     
   26450.723999999998       0.81244627496735022     
   26456.056000000000       0.81217929835315328     
   26461.387999999999       0.81191240947699139     
   26466.720000000001       0.81164560831002897     
   26472.052000000000       0.81137889482344261     
   26477.383999999998       0.81111226898841848     
   26482.716000000000       0.81084573077614897     
   26488.047999999999       0.81057928015783887     
   26493.380000000001       0.81031291710470232     
   26498.712000000000       0.81004664158796214     
   26504.044000000002       0.80978045357885020     
   26509.376000000000       0.80951435304860953     
   26514.707999999999       0.80924833996848977     
   26520.040000000001       0.80898241430975237     
   26525.371999999999       0.80871657604366853     
   26530.704000000002       0.80845082514151656     
   26536.036000000000       0.80818516157458586     
   26541.367999999999       0.80791958531417607     
   26546.700000000001       0.80765409633159413     
   26552.031999999999       0.80738869459815721     
   26557.364000000001       0.80712338008519247     
   26562.696000000000       0.80685815276403661     
   26568.027999999998       0.80659301260603433     
   26573.360000000001       0.80632795958254144     
   26578.691999999999       0.80606299366492262     
   26584.024000000001       0.80579811482455099     
   26589.356000000000       0.80553332303281056     
   26594.687999999998       0.80526861826109397     
   26600.020000000000       0.80500400048080278     
   26605.351999999999       0.80473946966334875     
   26610.684000000001       0.80447502578015317     
   26616.016000000000       0.80421066880264624     
   26621.348000000002       0.80394639870226703     
   26626.680000000000       0.80368221545046525     
   26632.011999999999       0.80341811901869908     
   26637.344000000001       0.80315410937843645     
   26642.675999999999       0.80289018650115507     
   26648.008000000002       0.80262635035834062     
   26653.340000000000       0.80236260092148992     
   26658.671999999999       0.80209893816210731     
   26664.004000000001       0.80183536205170824     
   26669.335999999999       0.80157187256181728     
   26674.668000000001       0.80130846966396607     
   26680.000000000000       0.80104515332969917     
   26685.331999999999       0.80078192353056776     
   26690.664000000001       0.80051878023813350     
   26695.995999999999       0.80025572342396711     
   26701.328000000001       0.79999275305964868     
   26706.660000000000       0.79972986911676869     
   26711.991999999998       0.79946707156692409     
   26717.324000000001       0.79920436038172538     
   26722.655999999999       0.79894173553278791     
   26727.988000000001       0.79867919699173950     
   26733.320000000000       0.79841674473021640     
   26738.651999999998       0.79815437871986417     
   26743.984000000000       0.79789209893233659     
   26749.315999999999       0.79762990533929945     
   26754.648000000001       0.79736779791242451     
   26759.980000000000       0.79710577662339555     
   26765.312000000002       0.79684384144390408     
   26770.644000000000       0.79658199234565141     
   26775.975999999999       0.79632022930034863     
   26781.308000000001       0.79605855227971589     
   26786.639999999999       0.79579696125548138     
   26791.972000000002       0.79553545619938371     
   26797.304000000000       0.79527403708317213     
   26802.635999999999       0.79501270387860234     
   26807.968000000001       0.79475145655744117     
   26813.299999999999       0.79449029509146474     
   26818.632000000001       0.79422921945245673     
   26823.964000000000       0.79396822961221214     
   26829.295999999998       0.79370732554253443     
   26834.628000000001       0.79344650721523680     
   26839.959999999999       0.79318577460214024     
   26845.292000000001       0.79292512767507661     
   26850.624000000000       0.79266456640588556     
   26855.955999999998       0.79240409076641893     
   26861.288000000000       0.79214370072853346     
   26866.619999999999       0.79188339626409876     
   26871.952000000001       0.79162317734499221     
   26877.284000000000       0.79136304394310031     
   26882.616000000002       0.79110299603031842     
   26887.948000000000       0.79084303357855301     
   26893.279999999999       0.79058315655971700     
   26898.612000000001       0.79032336494573596     
   26903.944000000000       0.79006365870854167     
   26909.276000000002       0.78980403782007635     
   26914.608000000000       0.78954450225229178     
   26919.939999999999       0.78928505197714793     
   26925.272000000001       0.78902568696661479     
   26930.603999999999       0.78876640719267166     
   26935.936000000002       0.78850721262730672     
   26941.268000000000       0.78824810324251748     
   26946.599999999999       0.78798907901030990     
   26951.932000000001       0.78773013990270013     
   26957.263999999999       0.78747128589171411     
   26962.596000000001       0.78721251694938466     
   26967.928000000000       0.78695383304775590     
   26973.259999999998       0.78669523415888021     
   26978.592000000001       0.78643672025481948     
   26983.923999999999       0.78617829130764494     
   26989.256000000001       0.78591994728943670     
   26994.588000000000       0.78566168817228310     
   26999.919999999998       0.78540351392828400     
   27005.252000000000       0.78514542452954594     
   27010.583999999999       0.78488741994818634     
   27015.916000000001       0.78462950015633104     
   27021.248000000000       0.78437166512611523     
   27026.580000000002       0.78411391482968318     
   27031.912000000000       0.78385624923918851     
   27037.243999999999       0.78359866832679348     
   27042.576000000001       0.78334117206467013     
   27047.907999999999       0.78308376042499916     
   27053.240000000002       0.78282643337997104     
   27058.572000000000       0.78256919090178445     
   27063.903999999999       0.78231203296264762     
   27069.236000000001       0.78205495953477855     
   27074.567999999999       0.78179797059040390     
   27079.900000000001       0.78154106610175844     
   27085.232000000000       0.78128424604108804     
   27090.563999999998       0.78102751038064588     
   27095.896000000001       0.78077085909269539     
   27101.227999999999       0.78051429214950918     
   27106.560000000001       0.78025780952336743     
   27111.892000000000       0.78000141118656230     
   27117.223999999998       0.77974509711139151     
   27122.556000000000       0.77948886727016453     
   27127.887999999999       0.77923272163519930     
   27133.220000000001       0.77897666017882172     
   27138.552000000000       0.77872068287336882     
   27143.883999999998       0.77846478969118493     
   27149.216000000000       0.77820898060462373     
   27154.547999999999       0.77795325558605000     
   27159.880000000001       0.77769761460783471     
   27165.212000000000       0.77744205764235885     
   27170.544000000002       0.77718658466201362     
   27175.876000000000       0.77693119563919888     
   27181.207999999999       0.77667589054632247     
   27186.540000000001       0.77642066935580245     
   27191.871999999999       0.77616553204006511     
   27197.204000000002       0.77591047857154605     
   27202.536000000000       0.77565550892269020     
   27207.867999999999       0.77540062306595225     
   27213.200000000001       0.77514582097379447     
   27218.531999999999       0.77489110261868821     
   27223.864000000001       0.77463646797311636     
   27229.196000000000       0.77438191700956671     
   27234.527999999998       0.77412744970053993     
   27239.860000000001       0.77387306601854355     
   27245.191999999999       0.77361876593609491     
   27250.524000000001       0.77336454942571997     
   27255.856000000000       0.77311041645995449     
   27261.187999999998       0.77285636701134175     
   27266.520000000000       0.77260240105243638     
   27271.851999999999       0.77234851855579967     
   27277.184000000001       0.77209471949400321     
   27282.516000000000       0.77184100383962795     
   27287.848000000002       0.77158737156526169     
   27293.180000000000       0.77133382264350447     
   27298.511999999999       0.77108035704696287     
   27303.844000000001       0.77082697474825346     
   27309.175999999999       0.77057367572000146     
   27314.508000000002       0.77032045993484100     
   27319.840000000000       0.77006732736541572     
   27325.171999999999       0.76981427798437818     
   27330.504000000001       0.76956131176438958     
   27335.835999999999       0.76930842867811933     
   27341.168000000001       0.76905562869824817     
   27346.500000000000       0.76880291179746374     
   27351.831999999999       0.76855027794846298     
   27357.164000000001       0.76829772712395239     
   27362.495999999999       0.76804525929664780     
   27367.828000000001       0.76779287443927191     
   27373.160000000000       0.76754057252455898     
   27378.491999999998       0.76728835352525104     
   27383.824000000001       0.76703621741409833     
   27389.155999999999       0.76678416416386153     
   27394.488000000001       0.76653219374730996     
   27399.820000000000       0.76628030613722053     
   27405.151999999998       0.76602850130638078     
   27410.484000000000       0.76577677922758580     
   27415.815999999999       0.76552513987364157     
   27421.148000000001       0.76527358321736050     
   27426.480000000000       0.76502210923156611     
   27431.812000000002       0.76477071788908879     
   27437.144000000000       0.76451940916277028     
   27442.475999999999       0.76426818302545918     
   27447.808000000001       0.76401703945001431     
   27453.139999999999       0.76376597840930205     
   27458.472000000002       0.76351499987619920     
   27463.804000000000       0.76326410382359078     
   27469.135999999999       0.76301329022437070     
   27474.468000000001       0.76276255905144175     
   27479.799999999999       0.76251191027771603     
   27485.132000000001       0.76226134387611366     
   27490.464000000000       0.76201085981956496     
   27495.795999999998       0.76176045808100779     
   27501.128000000001       0.76151013863338934     
   27506.459999999999       0.76125990144966660     
   27511.792000000001       0.76100974650280495     
   27517.124000000000       0.76075967376577736     
   27522.455999999998       0.76050968321156676     
   27527.788000000000       0.76025977481316587     
   27533.119999999999       0.76000994854357518     
   27538.452000000001       0.75976020437580316     
   27543.784000000000       0.75951054228286941     
   27549.116000000002       0.75926096223780126     
   27554.448000000000       0.75901146421363386     
   27559.779999999999       0.75876204818341342     
   27565.112000000001       0.75851271412019283     
   27570.444000000000       0.75826346199703498     
   27575.776000000002       0.75801429178701185     
   27581.108000000000       0.75776520346320408     
   27586.439999999999       0.75751619699869943     
   27591.772000000001       0.75726727236659785     
   27597.103999999999       0.75701842954000553     
   27602.436000000002       0.75676966849203731     
   27607.768000000000       0.75652098919582023     
   27613.099999999999       0.75627239162448512     
   27618.432000000001       0.75602387575117569     
   27623.763999999999       0.75577544154904341     
   27629.096000000001       0.75552708899124710     
   27634.428000000000       0.75527881805095642     
   27639.759999999998       0.75503062870134741     
   27645.092000000001       0.75478252091560893     
   27650.423999999999       0.75453449466693501     
   27655.756000000001       0.75428654992852784     
   27661.088000000000       0.75403868667360352     
   27666.419999999998       0.75379090487538147     
   27671.752000000000       0.75354320450709267     
   27677.083999999999       0.75329558554197695     
   27682.416000000001       0.75304804795328084     
   27687.748000000000       0.75280059171426261     
   27693.080000000002       0.75255321679818721     
   27698.412000000000       0.75230592317832889     
   27703.743999999999       0.75205871082797149     
   27709.076000000001       0.75181157972040658     
   27714.407999999999       0.75156452982893485     
   27719.740000000002       0.75131756112686543     
   27725.072000000000       0.75107067358751656     
   27730.403999999999       0.75082386718421645     
   27735.736000000001       0.75057714189029956     
   27741.067999999999       0.75033049767911097     
   27746.400000000001       0.75008393452400424     
   27751.732000000000       0.74983745239834132     
   27757.063999999998       0.74959105127549286     
   27762.396000000001       0.74934473112883837     
   27767.727999999999       0.74909849193176670     
   27773.060000000001       0.74885233365767401     
   27778.392000000000       0.74860625627996691     
   27783.723999999998       0.74836025977206022     
   27789.056000000000       0.74811434410737632     
   27794.387999999999       0.74786850925934778     
   27799.720000000001       0.74762275520141563     
   27805.052000000000       0.74737708190702845     
   27810.383999999998       0.74713148934964546     
   27815.716000000000       0.74688597750273322     
   27821.047999999999       0.74664054633976695     
   27826.380000000001       0.74639519583423120     
   27831.712000000000       0.74614992595962026     
   27837.044000000002       0.74590473668943424     
   27842.376000000000       0.74565962799718433     
   27847.707999999999       0.74541459985639014     
   27853.040000000001       0.74516965224057929     
   27858.371999999999       0.74492478512328786     
   27863.704000000002       0.74467999847806188     
   27869.036000000000       0.74443529227845540     
   27874.367999999999       0.74419066649803067     
   27879.700000000001       0.74394612111035907     
   27885.031999999999       0.74370165608902106     
   27890.364000000001       0.74345727140760487     
   27895.696000000000       0.74321296703970896     
   27901.027999999998       0.74296874295893822     
   27906.360000000001       0.74272459913890798     
   27911.691999999999       0.74248053555324200     
   27917.024000000001       0.74223655217557205     
   27922.356000000000       0.74199264897953854     
   27927.687999999998       0.74174882593879188     
   27933.020000000000       0.74150508302698936     
   27938.351999999999       0.74126142021779828     
   27943.684000000001       0.74101783748489325     
   27949.016000000000       0.74077433480195953     
   27954.348000000002       0.74053091214268951     
   27959.680000000000       0.74028756948078378     
   27965.011999999999       0.74004430678995337     
   27970.344000000001       0.73980112404391574     
   27975.675999999999       0.73955802121639924     
   27981.008000000002       0.73931499828113934     
   27986.340000000000       0.73907205521188124     
   27991.671999999999       0.73882919198237684     
   27997.004000000001       0.73858640856638891     
   28002.335999999999       0.73834370493768819     
   28007.668000000001       0.73810108107005279     
   28013.000000000000       0.73785853693727055     
   28018.331999999999       0.73761607251313777     
   28023.664000000001       0.73737368777146028     
   28028.995999999999       0.73713138268605038     
   28034.328000000001       0.73688915723073123     
   28039.660000000000       0.73664701137933242     
   28044.991999999998       0.73640494510569421     
   28050.324000000001       0.73616295838366397     
   28055.655999999999       0.73592105118709839     
   28060.988000000001       0.73567922348986259     
   28066.320000000000       0.73543747526583036     
   28071.651999999998       0.73519580648888372     
   28076.984000000000       0.73495421713291331     
   28082.315999999999       0.73471270717181936     
   28087.648000000001       0.73447127657950873     
   28092.980000000000       0.73422992532989984     
   28098.312000000002       0.73398865339691555     
   28103.644000000000       0.73374746075449115     
   28108.975999999999       0.73350634737656917     
   28114.308000000001       0.73326531323709876     
   28119.639999999999       0.73302435831004109     
   28124.972000000002       0.73278348256936310     
   28130.304000000000       0.73254268598904204     
   28135.635999999999       0.73230196854306251     
   28140.968000000001       0.73206133020541797     
   28146.299999999999       0.73182077095011033     
   28151.632000000001       0.73158029075115216     
   28156.964000000000       0.73133988958256069     
   28162.295999999998       0.73109956741836468     
   28167.628000000001       0.73085932423260003     
   28172.959999999999       0.73061915999931271     
   28178.292000000001       0.73037907469255425     
   28183.624000000000       0.73013906828638797     
   28188.955999999998       0.72989914075488360     
   28194.288000000000       0.72965929207212077     
   28199.619999999999       0.72941952221218664     
   28204.952000000001       0.72917983114917728     
   28210.284000000000       0.72894021885719695     
   28215.616000000002       0.72870068531035925     
   28220.948000000000       0.72846123048278510     
   28226.279999999999       0.72822185434860476     
   28231.612000000001       0.72798255688195668     
   28236.944000000000       0.72774333805698821     
   28242.276000000002       0.72750419784785469     
   28247.608000000000       0.72726513622871969     
   28252.939999999999       0.72702615317375741     
   28258.272000000001       0.72678724865714739     
   28263.603999999999       0.72654842265307829     
   28268.936000000002       0.72630967513575029     
   28274.268000000000       0.72607100607936848     
   28279.599999999999       0.72583241545814814     
   28284.932000000001       0.72559390324631257     
   28290.263999999999       0.72535546941809392     
   28295.596000000001       0.72511711394773171     
   28300.928000000000       0.72487883680947585     
   28306.259999999998       0.72464063797758360     
   28311.592000000001       0.72440251742632000     
   28316.923999999999       0.72416447512995852     
   28322.256000000001       0.72392651106278350     
   28327.588000000000       0.72368862519908550     
   28332.919999999998       0.72345081751316376     
   28338.252000000000       0.72321308797932637     
   28343.583999999999       0.72297543657188990     
   28348.916000000001       0.72273786326517819     
   28354.248000000000       0.72250036803352669     
   28359.580000000002       0.72226295085127568     
   28364.912000000000       0.72202561169277524     
   28370.243999999999       0.72178835053238477     
   28375.576000000001       0.72155116734447078     
   28380.907999999999       0.72131406210340887     
   28386.240000000002       0.72107703478358243     
   28391.572000000000       0.72084008535938482     
   28396.903999999999       0.72060321380521586     
   28402.236000000001       0.72036642009548513     
   28407.567999999999       0.72012970420461020     
   28412.900000000001       0.71989306610701664     
   28418.232000000000       0.71965650577713935     
   28423.563999999998       0.71942002318942078     
   28428.896000000001       0.71918361831831179     
   28434.227999999999       0.71894729113827216     
   28439.560000000001       0.71871104162376986     
   28444.892000000000       0.71847486974928132     
   28450.223999999998       0.71823877548929160     
   28455.556000000000       0.71800275881829267     
   28460.887999999999       0.71776681971078760     
   28466.220000000001       0.71753095814128454     
   28471.552000000000       0.71729517408430321     
   28476.883999999998       0.71705946751436977     
   28482.216000000000       0.71682383840601882     
   28487.547999999999       0.71658828673379382     
   28492.880000000001       0.71635281247224691     
   28498.212000000000       0.71611741559593778     
   28503.544000000002       0.71588209607943520     
   28508.876000000000       0.71564685389731575     
   28514.207999999999       0.71541168902416485     
   28519.540000000001       0.71517660143457484     
   28524.871999999999       0.71494159110314959     
   28530.204000000002       0.71470665800449784     
   28535.536000000000       0.71447180211323924     
   28540.867999999999       0.71423702340399897     
   28546.200000000001       0.71400232185141421     
   28551.531999999999       0.71376769743012725     
   28556.864000000001       0.71353315011479101     
   28562.196000000000       0.71329867988006490     
   28567.527999999998       0.71306428670061739     
   28572.860000000001       0.71282997055112562     
   28578.191999999999       0.71259573140627497     
   28583.524000000001       0.71236156924075922     
   28588.856000000000       0.71212748402927928     
   28594.187999999998       0.71189347574654627     
   28599.520000000000       0.71165954436727774     
   28604.851999999999       0.71142568986620192     
   28610.184000000001       0.71119191221805245     
   28615.516000000000       0.71095821139757387     
   28620.848000000002       0.71072458737951605     
   28626.180000000000       0.71049104013864128     
   28631.511999999999       0.71025756964971642     
   28636.844000000001       0.71002417588751832     
   28642.175999999999       0.70979085882683179     
   28647.508000000002       0.70955761844245013     
   28652.840000000000       0.70932445470917527     
   28658.171999999999       0.70909136760181546     
   28663.504000000001       0.70885835709518985     
   28668.835999999999       0.70862542316412491     
   28674.168000000001       0.70839256578345422     
   28679.500000000000       0.70815978492802123     
   28684.831999999999       0.70792708057267739     
   28690.164000000001       0.70769445269228104     
   28695.495999999999       0.70746190126170050     
   28700.828000000001       0.70722942625581098     
   28706.160000000000       0.70699702764949746     
   28711.491999999998       0.70676470541765202     
   28716.824000000001       0.70653245953517496     
   28722.155999999999       0.70630028997697525     
   28727.488000000001       0.70606819671797050     
   28732.820000000000       0.70583617973308566     
   28738.151999999998       0.70560423899725366     
   28743.484000000000       0.70537237448541767     
   28748.815999999999       0.70514058617252751     
   28754.148000000001       0.70490887403354030     
   28759.480000000000       0.70467723804342386     
   28764.812000000002       0.70444567817715265     
   28770.144000000000       0.70421419440970889     
   28775.475999999999       0.70398278671608527     
   28780.808000000001       0.70375145507128001     
   28786.139999999999       0.70352019945030086     
   28791.472000000002       0.70328901982816427     
   28796.804000000000       0.70305791617989355     
   28802.135999999999       0.70282688848052244     
   28807.468000000001       0.70259593670508891     
   28812.799999999999       0.70236506082864447     
   28818.132000000001       0.70213426082624353     
   28823.464000000000       0.70190353667295335     
   28828.795999999998       0.70167288834384567     
   28834.128000000001       0.70144231581400218     
   28839.459999999999       0.70121181905851326     
   28844.792000000001       0.70098139805247595     
   28850.124000000000       0.70075105277099703     
   28855.455999999998       0.70052078318919020     
   28860.788000000000       0.70029058928217780     
   28866.119999999999       0.70006047102509061     
   28871.452000000001       0.69983042839306742     
   28876.784000000000       0.69960046136125520     
   28882.116000000002       0.69937056990480895     
   28887.448000000000       0.69914075399889142     
   28892.779999999999       0.69891101361867425     
   28898.112000000001       0.69868134873933774     
   28903.444000000000       0.69845175933606884     
   28908.776000000002       0.69822224538406341     
   28914.108000000000       0.69799280685852594     
   28919.439999999999       0.69776344373466825     
   28924.772000000001       0.69753415598771107     
   28930.103999999999       0.69730494359288220     
   28935.436000000002       0.69707580652541856     
   28940.768000000000       0.69684674476056530     
   28946.099999999999       0.69661775827357464     
   28951.432000000001       0.69638884703970749     
   28956.763999999999       0.69616001103423386     
   28962.096000000001       0.69593125023243041     
   28967.428000000000       0.69570256460958324     
   28972.759999999998       0.69547395414098445     
   28978.092000000001       0.69524541880193702     
   28983.423999999999       0.69501695856774970     
   28988.756000000001       0.69478857341374112     
   28994.088000000000       0.69456026331523724     
   28999.419999999998       0.69433202824757156     
   29004.752000000000       0.69410386818608671     
   29010.083999999999       0.69387578310613263     
   29015.416000000001       0.69364777298306812     
   29020.748000000000       0.69341983779225957     
   29026.080000000002       0.69319197750908135     
   29031.412000000000       0.69296419210891691     
   29036.743999999999       0.69273648156715639     
   29042.076000000001       0.69250884585919725     
   29047.407999999999       0.69228128496044983     
   29052.740000000002       0.69205379884632601     
   29058.072000000000       0.69182638749225034     
   29063.403999999999       0.69159905087365336     
   29068.736000000001       0.69137178896597495     
   29074.067999999999       0.69114460174466252     
   29079.400000000001       0.69091748918517015     
   29084.732000000000       0.69069045126296347     
   29090.063999999998       0.69046348795351276     
   29095.396000000001       0.69023659923229697     
   29100.727999999999       0.69000978507480437     
   29106.060000000001       0.68978304545653080     
   29111.392000000000       0.68955638035298095     
   29116.723999999998       0.68932978973966463     
   29122.056000000000       0.68910327359210322     
   29127.387999999999       0.68887683188582371     
   29132.720000000001       0.68865046459636248     
   29138.052000000000       0.68842417169926406     
   29143.383999999998       0.68819795317007904     
   29148.716000000000       0.68797180898436894     
   29154.047999999999       0.68774573911770087     
   29159.380000000001       0.68751974354565082     
   29164.712000000000       0.68729382224380409     
   29170.044000000002       0.68706797518775198     
   29175.376000000000       0.68684220235309468     
   29180.707999999999       0.68661650371544058     
   29186.040000000001       0.68639087925040587     
   29191.371999999999       0.68616532893361493     
   29196.704000000002       0.68593985274069946     
   29202.036000000000       0.68571445064730052     
   29207.367999999999       0.68548912262906603     
   29212.700000000001       0.68526386866165190     
   29218.031999999999       0.68503868872072227     
   29223.364000000001       0.68481358278195037     
   29228.696000000000       0.68458855082101588     
   29234.027999999998       0.68436359281360670     
   29239.360000000001       0.68413870873541982     
   29244.691999999999       0.68391389856215845     
   29250.024000000001       0.68368916226953580     
   29255.356000000000       0.68346449983327151     
   29260.687999999998       0.68323991122909389     
   29266.020000000000       0.68301539643273945     
   29271.351999999999       0.68279095541995138     
   29276.684000000001       0.68256658816648241     
   29282.016000000000       0.68234229464809237     
   29287.348000000002       0.68211807484054954     
   29292.680000000000       0.68189392871963039     
   29298.011999999999       0.68166985626111787     
   29303.344000000001       0.68144585744080377     
   29308.675999999999       0.68122193223448901     
   29314.008000000002       0.68099808061798051     
   29319.340000000000       0.68077430256709470     
   29324.671999999999       0.68055059805765517     
   29330.004000000001       0.68032696706549278     
   29335.335999999999       0.68010340956644821     
   29340.668000000001       0.67987992553636878     
   29346.000000000000       0.67965651495110957     
   29351.331999999999       0.67943317778653367     
   29356.664000000001       0.67920991401851305     
   29361.995999999999       0.67898672362292722     
   29367.328000000001       0.67876360657566281     
   29372.660000000000       0.67854056285261466     
   29377.991999999998       0.67831759242968714     
   29383.324000000001       0.67809469528278932     
   29388.655999999999       0.67787187138784200     
   29393.988000000001       0.67764912072077066     
   29399.320000000000       0.67742644325751100     
   29404.651999999998       0.67720383897400493     
   29409.984000000000       0.67698130784620303     
   29415.315999999999       0.67675884985006363     
   29420.648000000001       0.67653646496155329     
   29425.980000000000       0.67631415315664634     
   29431.312000000002       0.67609191441132488     
   29436.644000000000       0.67586974870157834     
   29441.975999999999       0.67564765600340593     
   29447.308000000001       0.67542563629281260     
   29452.639999999999       0.67520368954581111     
   29457.972000000002       0.67498181573842442     
   29463.304000000000       0.67476001484668169     
   29468.635999999999       0.67453828684662009     
   29473.968000000001       0.67431663171428480     
   29479.299999999999       0.67409504942572829     
   29484.632000000001       0.67387353995701238     
   29489.964000000000       0.67365210328420588     
   29495.295999999998       0.67343073938338516     
   29500.628000000001       0.67320944823063456     
   29505.959999999999       0.67298822980204709     
   29511.292000000001       0.67276708407372188     
   29516.624000000000       0.67254601102176803     
   29521.955999999998       0.67232501062230088     
   29527.288000000000       0.67210408285144507     
   29532.619999999999       0.67188322768533104     
   29537.952000000001       0.67166244510009920     
   29543.284000000000       0.67144173507189731     
   29548.616000000002       0.67122109757687931     
   29553.948000000000       0.67100053259120895     
   29559.279999999999       0.67078004009105663     
   29564.612000000001       0.67055962005260161     
   29569.944000000000       0.67033927245202962     
   29575.276000000002       0.67011899726553525     
   29580.608000000000       0.66989879446932199     
   29585.939999999999       0.66967866403959797     
   29591.272000000001       0.66945860595258111     
   29596.603999999999       0.66923862018449887     
   29601.936000000002       0.66901870671158226     
   29607.268000000000       0.66879886551007428     
   29612.599999999999       0.66857909655622327     
   29617.932000000001       0.66835939982628578     
   29623.263999999999       0.66813977529652668     
   29628.596000000001       0.66792022294321862     
   29633.928000000000       0.66770074274264246     
   29639.259999999998       0.66748133467108506     
   29644.592000000001       0.66726199870484271     
   29649.923999999999       0.66704273482021903     
   29655.256000000001       0.66682354299352542     
   29660.588000000000       0.66660442320108126     
   29665.919999999998       0.66638537541921372     
   29671.252000000000       0.66616639962425661     
   29676.583999999999       0.66594749579255352     
   29681.916000000001       0.66572866390045360     
   29687.248000000000       0.66550990392431619     
   29692.580000000002       0.66529121584050688     
   29697.912000000000       0.66507259962539855     
   29703.243999999999       0.66485405525537322     
   29708.576000000001       0.66463558270681955     
   29713.907999999999       0.66441718195613531     
   29719.240000000002       0.66419885297972403     
   29724.572000000000       0.66398059575399881     
   29729.903999999999       0.66376241025538008     
   29735.236000000001       0.66354429646029511     
   29740.567999999999       0.66332625434517989     
   29745.900000000001       0.66310828388647791     
   29751.232000000000       0.66289038506063946     
   29756.563999999998       0.66267255784412460     
   29761.896000000001       0.66245480221339981     
   29767.227999999999       0.66223711814493891     
   29772.560000000001       0.66201950561522405     
   29777.892000000000       0.66180196460074514     
   29783.223999999998       0.66158449507800010     
   29788.556000000000       0.66136709702349372     
   29793.887999999999       0.66114977041373946     
   29799.220000000001       0.66093251522525698     
   29804.552000000000       0.66071533143457595     
   29809.883999999998       0.66049821901823180     
   29815.216000000000       0.66028117795276819     
   29820.547999999999       0.66006420821473832     
   29825.880000000001       0.65984730978069894     
   29831.212000000000       0.65963048262721879     
   29836.544000000002       0.65941372673087195     
   29841.876000000000       0.65919704206824092     
   29847.207999999999       0.65898042861591577     
   29852.540000000001       0.65876388635049388     
   29857.871999999999       0.65854741524858107     
   29863.204000000002       0.65833101528679050     
   29868.536000000000       0.65811468644174331     
   29873.867999999999       0.65789842869006687     
   29879.200000000001       0.65768224200839853     
   29884.531999999999       0.65746612637338187     
   29889.864000000001       0.65725008176166755     
   29895.196000000000       0.65703410814991559     
   29900.527999999998       0.65681820551479353     
   29905.860000000001       0.65660237383297448     
   29911.191999999999       0.65638661308114155     
   29916.524000000001       0.65617092323598469     
   29921.856000000000       0.65595530427420035     
   29927.187999999998       0.65573975617249491     
   29932.520000000000       0.65552427890758080     
   29937.851999999999       0.65530887245617930     
   29943.184000000001       0.65509353679501703     
   29948.516000000000       0.65487827190083037     
   29953.848000000002       0.65466307775036325     
   29959.180000000000       0.65444795432036673     
   29964.511999999999       0.65423290158759939     
   29969.844000000001       0.65401791952882737     
   29975.175999999999       0.65380300812082481     
   29980.508000000002       0.65358816734037273     
   29985.840000000000       0.65337339716426190     
   29991.171999999999       0.65315869756928802     
   29996.504000000001       0.65294406853225584     
   30001.835999999999       0.65272951002997792     
   30007.168000000001       0.65251502203927347     
   30012.500000000000       0.65230060453696992     
   30017.831999999999       0.65208625749990268     
   30023.164000000001       0.65187198090491449     
   30028.495999999999       0.65165777472885433     
   30033.828000000001       0.65144363894858204     
   30039.160000000000       0.65122957354096123     
   30044.491999999998       0.65101557848286551     
   30049.824000000001       0.65080165375117605     
   30055.155999999999       0.65058779932278132     
   30060.488000000001       0.65037401517457516     
   30065.820000000000       0.65016030128346292     
   30071.151999999998       0.64994665762635528     
   30076.484000000000       0.64973308418017051     
   30081.815999999999       0.64951958092183459     
   30087.148000000001       0.64930614782828200     
   30092.480000000000       0.64909278487645294     
   30097.812000000002       0.64887949204329765     
   30103.144000000000       0.64866626930577187     
   30108.475999999999       0.64845311664084015     
   30113.808000000001       0.64824003402547370     
   30119.139999999999       0.64802702143665192     
   30124.472000000002       0.64781407885136155     
   30129.804000000000       0.64760120624659678     
   30135.135999999999       0.64738840359936023     
   30140.468000000001       0.64717567088666028     
   30145.799999999999       0.64696300808551466     
   30151.132000000001       0.64675041517294796     
   30156.464000000000       0.64653789212599233     
   30161.795999999998       0.64632543892168659     
   30167.128000000001       0.64611305553707843     
   30172.459999999999       0.64590074194922376     
   30177.792000000001       0.64568849813518292     
   30183.124000000000       0.64547632407202693     
   30188.455999999998       0.64526421973683301     
   30193.788000000000       0.64505218510668594     
   30199.119999999999       0.64484022015867803     
   30204.452000000001       0.64462832486990962     
   30209.784000000000       0.64441649921748834     
   30215.116000000002       0.64420474317852894     
   30220.448000000000       0.64399305673015361     
   30225.779999999999       0.64378143984949276     
   30231.112000000001       0.64356989251368346     
   30236.444000000000       0.64335841469987121     
   30241.776000000002       0.64314700638520894     
   30247.108000000000       0.64293566754685605     
   30252.439999999999       0.64272439816198146     
   30257.772000000001       0.64251319820775810     
   30263.103999999999       0.64230206766137043     
   30268.436000000002       0.64209100650000783     
   30273.768000000000       0.64188001470086786     
   30279.099999999999       0.64166909224115631     
   30284.432000000001       0.64145823909808497     
   30289.763999999999       0.64124745524887428     
   30295.096000000001       0.64103674067075134     
   30300.428000000000       0.64082609534095170     
   30305.759999999998       0.64061551923671800     
   30311.092000000001       0.64040501233530023     
   30316.423999999999       0.64019457461395479     
   30321.756000000001       0.63998420604994832     
   30327.088000000000       0.63977390662055211     
   30332.419999999998       0.63956367630304678     
   30337.752000000000       0.63935351507471849     
   30343.083999999999       0.63914342291286386     
   30348.416000000001       0.63893339979478347     
   30353.748000000000       0.63872344569778794     
   30359.080000000002       0.63851356059919517     
   30364.412000000000       0.63830374447632821     
   30369.743999999999       0.63809399730652050     
   30375.076000000001       0.63788431906711085     
   30380.407999999999       0.63767470973544649     
   30385.740000000002       0.63746516928888197     
   30391.072000000000       0.63725569770477941     
   30396.403999999999       0.63704629496050735     
   30401.736000000001       0.63683696103344345     
   30407.067999999999       0.63662769590097112     
   30412.400000000001       0.63641849954048335     
   30417.732000000000       0.63620937192937732     
   30423.063999999998       0.63600031304506155     
   30428.396000000001       0.63579132286494833     
   30433.727999999999       0.63558240136645927     
   30439.060000000001       0.63537354852702377     
   30444.392000000000       0.63516476432407809     
   30449.723999999998       0.63495604873506517     
   30455.056000000000       0.63474740173743660     
   30460.387999999999       0.63453882330864997     
   30465.720000000001       0.63433031342617197     
   30471.052000000000       0.63412187206747550     
   30476.383999999998       0.63391349921004170     
   30481.716000000000       0.63370519483135768     
   30487.047999999999       0.63349695890891988     
   30492.380000000001       0.63328879142022987     
   30497.712000000000       0.63308069234279940     
   30503.044000000002       0.63287266165414469     
   30508.376000000000       0.63266469933179192     
   30513.707999999999       0.63245680535327264     
   30519.040000000001       0.63224897969612659     
   30524.371999999999       0.63204122233790216     
   30529.704000000002       0.63183353325615288     
   30535.036000000000       0.63162591242844024     
   30540.367999999999       0.63141835983233419     
   30545.700000000001       0.63121087544541199     
   30551.031999999999       0.63100345924525580     
   30556.364000000001       0.63079611120945933     
   30561.696000000000       0.63058883131561938     
   30567.027999999998       0.63038161954134297     
   30572.360000000001       0.63017447586424402     
   30577.691999999999       0.62996740026194242     
   30583.024000000001       0.62976039271206696     
   30588.356000000000       0.62955345319225275     
   30593.687999999998       0.62934658168014379     
   30599.020000000000       0.62913977815338851     
   30604.351999999999       0.62893304258964622     
   30609.684000000001       0.62872637496658079     
   30615.016000000000       0.62851977526186453     
   30620.348000000002       0.62831324345317752     
   30625.680000000000       0.62810677951820648     
   30631.011999999999       0.62790038343464660     
   30636.344000000001       0.62769405518019772     
   30641.675999999999       0.62748779473256922     
   30647.008000000002       0.62728160206947914     
   30652.340000000000       0.62707547716864886     
   30657.671999999999       0.62686942000780999     
   30663.004000000001       0.62666343056470186     
   30668.335999999999       0.62645750881706830     
   30673.668000000001       0.62625165474266287     
   30679.000000000000       0.62604586831924625     
   30684.331999999999       0.62584014952458533     
   30689.664000000001       0.62563449833645479     
   30694.995999999999       0.62542891473263706     
   30700.328000000001       0.62522339869092125     
   30705.660000000000       0.62501795018910467     
   30710.991999999998       0.62481256920499062     
   30716.324000000001       0.62460725571639064     
   30721.655999999999       0.62440200970112292     
   30726.988000000001       0.62419683113701407     
   30732.320000000000       0.62399172000189651     
   30737.651999999998       0.62378667627361128     
   30742.984000000000       0.62358169993000567     
   30748.315999999999       0.62337679094893428     
   30753.648000000001       0.62317194930826059     
   30758.980000000000       0.62296717498585341     
   30764.312000000002       0.62276246795958867     
   30769.644000000000       0.62255782820735228     
   30774.975999999999       0.62235325570703437     
   30780.308000000001       0.62214875043653439     
   30785.639999999999       0.62194431237375702     
   30790.972000000002       0.62173994149661627     
   30796.304000000000       0.62153563778303234     
   30801.635999999999       0.62133140121093366     
   30806.968000000001       0.62112723175825324     
   30812.299999999999       0.62092312940293515     
   30817.632000000001       0.62071909412292792     
   30822.964000000000       0.62051512589618829     
   30828.295999999998       0.62031122470068101     
   30833.628000000001       0.62010739051437547     
   30838.959999999999       0.61990362331525106     
   30844.292000000001       0.61969992308129362     
   30849.624000000000       0.61949628979049609     
   30854.955999999998       0.61929272342085850     
   30860.288000000000       0.61908922395038668     
   30865.619999999999       0.61888579135709798     
   30870.952000000001       0.61868242561901132     
   30876.284000000000       0.61847912671415739     
   30881.616000000002       0.61827589462057220     
   30886.948000000000       0.61807272931629886     
   30892.279999999999       0.61786963077938806     
   30897.612000000001       0.61766659898789800     
   30902.944000000000       0.61746363391989312     
   30908.276000000002       0.61726073555344629     
   30913.608000000000       0.61705790386663706     
   30918.939999999999       0.61685513883755116     
   30924.272000000001       0.61665244044428413     
   30929.603999999999       0.61644980866493571     
   30934.936000000002       0.61624724347761428     
   30940.268000000000       0.61604474486043603     
   30945.599999999999       0.61584231279152313     
   30950.932000000001       0.61563994724900517     
   30956.263999999999       0.61543764821102065     
   30961.596000000001       0.61523541565571160     
   30966.928000000000       0.61503324956123162     
   30972.259999999998       0.61483114990573817     
   30977.592000000001       0.61462911666739628     
   30982.923999999999       0.61442714982438074     
   30988.256000000001       0.61422524935487033     
   30993.588000000000       0.61402341523705317     
   30998.919999999998       0.61382164744912271     
   31004.252000000000       0.61361994596928149     
   31009.583999999999       0.61341831077573827     
   31014.916000000001       0.61321674184670782     
   31020.248000000000       0.61301523916041456     
   31025.580000000002       0.61281380269508867     
   31030.912000000000       0.61261243242896768     
   31036.243999999999       0.61241112834029510     
   31041.576000000001       0.61220989040732343     
   31046.907999999999       0.61200871860831119     
   31052.240000000002       0.61180761292152530     
   31057.572000000000       0.61160657332523827     
   31062.903999999999       0.61140559979773035     
   31068.236000000001       0.61120469231728847     
   31073.567999999999       0.61100385086220865     
   31078.900000000001       0.61080307541079137     
   31084.232000000000       0.61060236594134576     
   31089.563999999998       0.61040172243218827     
   31094.896000000001       0.61020114486164068     
   31100.227999999999       0.61000063320803544     
   31105.560000000001       0.60980018744970810     
   31110.892000000000       0.60959980756500354     
   31116.223999999998       0.60939949353227330     
   31121.556000000000       0.60919924532987646     
   31126.887999999999       0.60899906293617789     
   31132.220000000001       0.60879894632955200     
   31137.552000000000       0.60859889548837809     
   31142.883999999998       0.60839891039104255     
   31148.216000000000       0.60819899101594066     
   31153.547999999999       0.60799913734147304     
   31158.880000000001       0.60779934934604873     
   31164.212000000000       0.60759962700808301     
   31169.544000000002       0.60739997030599779     
   31174.876000000000       0.60720037921822456     
   31180.207999999999       0.60700085372319790     
   31185.540000000001       0.60680139379936326     
   31190.871999999999       0.60660199942517101     
   31196.204000000002       0.60640267057907948     
   31201.536000000000       0.60620340723955368     
   31206.867999999999       0.60600420938506550     
   31212.200000000001       0.60580507699409436     
   31217.531999999999       0.60560601004512726     
   31222.864000000001       0.60540700851665663     
   31228.196000000000       0.60520807238718355     
   31233.527999999998       0.60500920163521599     
   31238.860000000001       0.60481039623926769     
   31244.191999999999       0.60461165617786050     
   31249.524000000001       0.60441298142952360     
   31254.856000000000       0.60421437197279237     
   31260.187999999998       0.60401582778620977     
   31265.520000000000       0.60381734884832583     
   31270.851999999999       0.60361893513769793     
   31276.184000000001       0.60342058663288922     
   31281.516000000000       0.60322230331247040     
   31286.848000000002       0.60302408515502148     
   31292.180000000000       0.60282593213912539     
   31297.511999999999       0.60262784424337590     
   31302.844000000001       0.60242982144637125     
   31308.175999999999       0.60223186372671811     
   31313.508000000002       0.60203397106302936     
   31318.840000000000       0.60183614343392611     
   31324.171999999999       0.60163838081803478     
   31329.504000000001       0.60144068319398980     
   31334.835999999999       0.60124305054043337     
   31340.168000000001       0.60104548283601300     
   31345.500000000000       0.60084798005938422     
   31350.831999999999       0.60065054218920944     
   31356.164000000001       0.60045316920415837     
   31361.495999999999       0.60025586108290785     
   31366.828000000001       0.60005861780414049     
   31372.160000000000       0.59986143934654712     
   31377.491999999998       0.59966432568882455     
   31382.824000000001       0.59946727680967804     
   31388.155999999999       0.59927029268781906     
   31393.488000000001       0.59907337330196553     
   31398.820000000000       0.59887651863084312     
   31404.151999999998       0.59867972865318420     
   31409.484000000000       0.59848300334772886     
   31414.815999999999       0.59828634269322234     
   31420.148000000001       0.59808974666841896     
   31425.480000000000       0.59789321525207839     
   31430.812000000002       0.59769674842296872     
   31436.144000000000       0.59750034615986380     
   31441.475999999999       0.59730400844154508     
   31446.808000000001       0.59710773524680105     
   31452.139999999999       0.59691152655442647     
   31457.472000000002       0.59671538234322341     
   31462.804000000000       0.59651930259200237     
   31468.135999999999       0.59632328727957784     
   31473.468000000001       0.59612733638477411     
   31478.799999999999       0.59593144988642011     
   31484.132000000001       0.59573562776335431     
   31489.464000000000       0.59553986999441966     
   31494.795999999998       0.59534417655846772     
   31500.128000000001       0.59514854743435652     
   31505.459999999999       0.59495298260094942     
   31510.792000000001       0.59475748203711998     
   31516.124000000000       0.59456204572174531     
   31521.455999999998       0.59436667363371298     
   31526.788000000000       0.59417136575191432     
   31532.119999999999       0.59397612205524886     
   31537.452000000001       0.59378094252262348     
   31542.784000000000       0.59358582713295149     
   31548.116000000002       0.59339077586515265     
   31553.448000000000       0.59319578869815537     
   31558.779999999999       0.59300086561089294     
   31564.112000000001       0.59280600658230675     
   31569.444000000000       0.59261121159134511     
   31574.776000000002       0.59241648061696206     
   31580.108000000000       0.59222181363812076     
   31585.439999999999       0.59202721063378916     
   31590.772000000001       0.59183267158294317     
   31596.103999999999       0.59163819646456539     
   31601.436000000002       0.59144378525764507     
   31606.768000000000       0.59124943794117968     
   31612.099999999999       0.59105515449417068     
   31617.432000000001       0.59086093489563019     
   31622.763999999999       0.59066677912457388     
   31628.096000000001       0.59047268716002632     
   31633.428000000000       0.59027865898101939     
   31638.759999999998       0.59008469456658919     
   31644.092000000001       0.58989079389578114     
   31649.423999999999       0.58969695694764712     
   31654.756000000001       0.58950318370124499     
   31660.088000000000       0.58930947413564083     
   31665.419999999998       0.58911582822990627     
   31670.752000000000       0.58892224596312026     
   31676.083999999999       0.58872872731436865     
   31681.416000000001       0.58853527226274571     
   31686.748000000000       0.58834188078735006     
   31692.080000000002       0.58814855286728762     
   31697.412000000000       0.58795528848167367     
   31702.743999999999       0.58776208760962700     
   31708.076000000001       0.58756895023027500     
   31713.407999999999       0.58737587632275212     
   31718.740000000002       0.58718286586619928     
   31724.072000000000       0.58698991883976448     
   31729.403999999999       0.58679703522260129     
   31734.736000000001       0.58660421499387150     
   31740.067999999999       0.58641145813274398     
   31745.400000000001       0.58621876461839362     
   31750.732000000000       0.58602613443000262     
   31756.063999999998       0.58583356754675875     
   31761.396000000001       0.58564106394785909     
   31766.727999999999       0.58544862361250560     
   31772.060000000001       0.58525624651990737     
   31777.392000000000       0.58506393264928080     
   31782.723999999998       0.58487168197984918     
   31788.056000000000       0.58467949449084200     
   31793.387999999999       0.58448737016149543     
   31798.720000000001       0.58429530897105386     
   31804.052000000000       0.58410331089876699     
   31809.383999999998       0.58391137592389208     
   31814.716000000000       0.58371950402569373     
   31820.047999999999       0.58352769518344116     
   31825.380000000001       0.58333594937641342     
   31830.712000000000       0.58314426658389507     
   31836.044000000002       0.58295264678517578     
   31841.376000000000       0.58276108995955433     
   31846.707999999999       0.58256959608633541     
   31852.040000000001       0.58237816514483165     
   31857.371999999999       0.58218679711435928     
   31862.704000000002       0.58199549197424583     
   31868.036000000000       0.58180424970382205     
   31873.367999999999       0.58161307028242604     
   31878.700000000001       0.58142195368940519     
   31884.031999999999       0.58123089990411025     
   31889.364000000001       0.58103990890590107     
   31894.696000000000       0.58084898067414392     
   31900.027999999998       0.58065811518821087     
   31905.360000000001       0.58046731242748095     
   31910.691999999999       0.58027657237134167     
   31916.024000000001       0.58008589499918561     
   31921.356000000000       0.57989528029041248     
   31926.687999999998       0.57970472822442831     
   31932.020000000000       0.57951423878064712     
   31937.351999999999       0.57932381193848914     
   31942.684000000001       0.57913344767738084     
   31948.016000000000       0.57894314597675600     
   31953.348000000002       0.57875290681605485     
   31958.680000000000       0.57856273017472448     
   31964.011999999999       0.57837261603221934     
   31969.344000000001       0.57818256436799964     
   31974.675999999999       0.57799257516153313     
   31980.008000000002       0.57780264839229356     
   31985.340000000000       0.57761278403976202     
   31990.671999999999       0.57742298208342602     
   31996.004000000001       0.57723324250278041     
   32001.335999999999       0.57704356527732537     
   32006.668000000001       0.57685395038656995     
   32012.000000000000       0.57666439781002743     
   32017.331999999999       0.57647490752722064     
   32022.664000000001       0.57628547951767639     
   32027.995999999999       0.57609611376093040     
   32033.328000000001       0.57590681023652279     
   32038.660000000000       0.57571756892400350     
   32043.991999999998       0.57552838980292620     
   32049.324000000001       0.57533927285285413     
   32054.655999999999       0.57515021805335409     
   32059.988000000001       0.57496122538400107     
   32065.320000000000       0.57477229482437830     
   32070.651999999998       0.57458342635407300     
   32075.984000000000       0.57439461995268082     
   32081.315999999999       0.57420587559980474     
   32086.648000000001       0.57401719327505130     
   32091.980000000000       0.57382857295803791     
   32097.312000000002       0.57364001462838565     
   32102.644000000000       0.57345151826572316     
   32107.975999999999       0.57326308384968594     
   32113.308000000001       0.57307471135991639     
   32118.639999999999       0.57288640077606345     
   32123.972000000002       0.57269815207778274     
   32129.304000000000       0.57250996524473541     
   32134.635999999999       0.57232184025659083     
   32139.968000000001       0.57213377709302526     
   32145.299999999999       0.57194577573371985     
   32150.632000000001       0.57175783615836528     
   32155.964000000000       0.57156995834665536     
   32161.295999999998       0.57138214227829209     
   32166.628000000001       0.57119438793298616     
   32171.959999999999       0.57100669529045245     
   32177.292000000001       0.57081906433041252     
   32182.624000000000       0.57063149503259636     
   32187.955999999998       0.57044398737673840     
   32193.288000000000       0.57025654134258197     
   32198.619999999999       0.57006915690987547     
   32203.952000000001       0.56988183405837467     
   32209.284000000000       0.56969457276784086     
   32214.616000000002       0.56950737301804488     
   32219.948000000000       0.56932023478876070     
   32225.279999999999       0.56913315805977072     
   32230.612000000001       0.56894614281086420     
   32235.944000000000       0.56875918902183553     
   32241.276000000002       0.56857229667248821     
   32246.608000000000       0.56838546574263038     
   32251.939999999999       0.56819869621207730     
   32257.272000000001       0.56801198806065112     
   32262.603999999999       0.56782534126818018     
   32267.936000000002       0.56763875581450018     
   32273.268000000000       0.56745223167945258     
   32278.599999999999       0.56726576884288593     
   32283.932000000001       0.56707936728465580     
   32289.263999999999       0.56689302698462374     
   32294.596000000001       0.56670674792265729     
   32299.928000000000       0.56652053007863290     
   32305.259999999998       0.56633437343243132     
   32310.592000000001       0.56614827796394129     
   32315.923999999999       0.56596224365305670     
   32321.256000000001       0.56577627047967938     
   32326.588000000000       0.56559035842371808     
   32331.919999999998       0.56540450746508664     
   32337.252000000000       0.56521871758370645     
   32342.583999999999       0.56503298875950514     
   32347.916000000001       0.56484732097241785     
   32353.248000000000       0.56466171420238487     
   32358.580000000002       0.56447616842935489     
   32363.912000000000       0.56429068363328061     
   32369.243999999999       0.56410525979412385     
   32374.576000000001       0.56391989689185085     
   32379.907999999999       0.56373459490643762     
   32385.240000000002       0.56354935381786331     
   32390.572000000000       0.56336417360611479     
   32395.903999999999       0.56317905425118719     
   32401.236000000001       0.56299399573307918     
   32406.567999999999       0.56280899803179829     
   32411.900000000001       0.56262406112735808     
   32417.232000000000       0.56243918499977807     
   32422.563999999998       0.56225436962908604     
   32427.896000000001       0.56206961499531349     
   32433.227999999999       0.56188492107850041     
   32438.560000000001       0.56170028785869430     
   32443.892000000000       0.56151571531594691     
   32449.223999999998       0.56133120343031817     
   32454.556000000000       0.56114675218187271     
   32459.887999999999       0.56096236155068513     
   32465.220000000001       0.56077803151683170     
   32470.552000000000       0.56059376206040046     
   32475.883999999998       0.56040955316148255     
   32481.216000000000       0.56022540480017602     
   32486.547999999999       0.56004131695658721     
   32491.880000000001       0.55985728961082692     
   32497.212000000000       0.55967332274301373     
   32502.544000000002       0.55948941633327287     
   32507.876000000000       0.55930557036173489     
   32513.207999999999       0.55912178480853791     
   32518.540000000001       0.55893805965382670     
   32523.871999999999       0.55875439487775158     
   32529.204000000002       0.55857079046047042     
   32534.536000000000       0.55838724638214710     
   32539.867999999999       0.55820376262295168     
   32545.200000000001       0.55802033916306182     
   32550.531999999999       0.55783697598266047     
   32555.864000000001       0.55765367306193814     
   32561.196000000000       0.55747043038109001     
   32566.527999999998       0.55728724792032103     
   32571.860000000001       0.55710412565983980     
   32577.191999999999       0.55692106357986226     
   32582.524000000001       0.55673806166061079     
   32587.856000000000       0.55655511988231487     
   32593.187999999998       0.55637223822521031     
   32598.520000000000       0.55618941666953847     
   32603.851999999999       0.55600665519554804     
   32609.184000000001       0.55582395378349392     
   32614.516000000000       0.55564131241363857     
   32619.848000000002       0.55545873106624821     
   32625.180000000000       0.55527620972159930     
   32630.511999999999       0.55509374835997138     
   32635.844000000001       0.55491134696165267     
   32641.175999999999       0.55472900550693649     
   32646.508000000002       0.55454672397612370     
   32651.840000000000       0.55436450234952095     
   32657.171999999999       0.55418234060744176     
   32662.504000000001       0.55400023873020521     
   32667.835999999999       0.55381819669813881     
   32673.168000000001       0.55363621449157407     
   32678.500000000000       0.55345429209085140     
   32683.831999999999       0.55327242947631561     
   32689.164000000001       0.55309062662831865     
   32694.495999999999       0.55290888352722045     
   32699.828000000001       0.55272720015338428     
   32705.160000000000       0.55254557648718272     
   32710.491999999998       0.55236401250899370     
   32715.824000000001       0.55218250819920156     
   32721.155999999999       0.55200106353819645     
   32726.488000000001       0.55181967850637625     
   32731.820000000000       0.55163835308414466     
   32737.151999999998       0.55145708725191245     
   32742.484000000000       0.55127588099009439     
   32747.815999999999       0.55109473427911526     
   32753.148000000001       0.55091364709940382     
   32758.480000000000       0.55073261943139662     
   32763.812000000002       0.55055165125553462     
   32769.144000000000       0.55037074255226792     
   32774.475999999995       0.55018989330205170     
   32779.808000000005       0.55000910348534648     
   32785.139999999999       0.54982837308262122     
   32790.472000000002       0.54964770207434976     
   32795.803999999996       0.54946709044101305     
   32801.135999999999       0.54928653816309914     
   32806.468000000001       0.54910604522110096     
   32811.800000000003       0.54892561159551878     
   32817.131999999998       0.54874523726685931     
   32822.464000000000       0.54856492221563458     
   32827.796000000002       0.54838466642236483     
   32833.127999999997       0.54820446986757654     
   32838.459999999999       0.54802433253179994     
   32843.792000000001       0.54784425439557483     
   32849.124000000003       0.54766423543944565     
   32854.455999999998       0.54748427564396329     
   32859.788000000000       0.54730437498968709     
   32865.120000000003       0.54712453345717948     
   32870.451999999997       0.54694475102701157     
   32875.784000000000       0.54676502767976021     
   32881.116000000002       0.54658536339600872     
   32886.447999999997       0.54640575815634618     
   32891.779999999999       0.54622621194136967     
   32897.112000000001       0.54604672473168070     
   32902.444000000003       0.54586729650788768     
   32907.775999999998       0.54568792725060766     
   32913.108000000000       0.54550861694045927     
   32918.440000000002       0.54532936555807265     
   32923.771999999997       0.54515017308408198     
   32929.103999999999       0.54497103949912629     
   32934.436000000002       0.54479196478385306     
   32939.767999999996       0.54461294891891643     
   32945.099999999999       0.54443399188497632     
   32950.432000000001       0.54425509366269664     
   32955.764000000003       0.54407625423275241     
   32961.095999999998       0.54389747357582108     
   32966.428000000000       0.54371875167258754     
   32971.760000000002       0.54354008850374358     
   32977.091999999997       0.54336148404998719     
   32982.423999999999       0.54318293829202191     
   32987.756000000001       0.54300445121055874     
   32993.088000000003       0.54282602278631420     
   32998.419999999998       0.54264765300001194     
   33003.752000000000       0.54246934183238094     
   33009.084000000003       0.54229108926415726     
   33014.415999999997       0.54211289527608209     
   33019.748000000000       0.54193475984890527     
   33025.080000000002       0.54175668296338109     
   33030.411999999997       0.54157866460027115     
   33035.743999999999       0.54140070474034085     
   33041.076000000001       0.54122280336436668     
   33046.408000000003       0.54104496045312733     
   33051.739999999998       0.54086717598740930     
   33057.072000000000       0.54068944994800572     
   33062.404000000002       0.54051178231571528     
   33067.735999999997       0.54033417307134290     
   33073.067999999999       0.54015662219570126     
   33078.400000000001       0.53997912966960704     
   33083.732000000004       0.53980169547388579     
   33089.063999999998       0.53962431958936730     
   33094.396000000001       0.53944700199688866     
   33099.728000000003       0.53926974267729322     
   33105.059999999998       0.53909254161142961     
   33110.392000000000       0.53891539878015471     
   33115.724000000002       0.53873831416432982     
   33121.055999999997       0.53856128774482359     
   33126.387999999999       0.53838431950250976     
   33131.720000000001       0.53820740941827072     
   33137.052000000003       0.53803055747299244     
   33142.383999999998       0.53785376364756976     
   33147.716000000000       0.53767702792290073     
   33153.048000000003       0.53750035027989207     
   33158.379999999997       0.53732373069945694     
   33163.712000000000       0.53714716916251248     
   33169.044000000002       0.53697066564998397     
   33174.375999999997       0.53679422014280354     
   33179.707999999999       0.53661783262190665     
   33185.040000000001       0.53644150306823879     
   33190.372000000003       0.53626523146274896     
   33195.703999999998       0.53608901778639351     
   33201.036000000000       0.53591286202013455     
   33206.368000000002       0.53573676414494154     
   33211.699999999997       0.53556072414178879     
   33217.031999999999       0.53538474199165731     
   33222.364000000001       0.53520881767553496     
   33227.696000000004       0.53503295117441541     
   33233.027999999998       0.53485714246929827     
   33238.360000000001       0.53468139154118965     
   33243.692000000003       0.53450569837110273     
   33249.023999999998       0.53433006294005581     
   33254.356000000000       0.53415448522907316     
   33259.688000000002       0.53397896521918664     
   33265.019999999997       0.53380350289143319     
   33270.351999999999       0.53362809822685620     
   33275.684000000001       0.53345275120650659     
   33281.016000000003       0.53327746181143931     
   33286.347999999998       0.53310223002271684     
   33291.680000000000       0.53292705582140809     
   33297.012000000002       0.53275193918858776     
   33302.343999999997       0.53257688010533633     
   33307.675999999999       0.53240187855274090     
   33313.008000000002       0.53222693451189551     
   33318.339999999997       0.53205204796389949     
   33323.671999999999       0.53187721888985817     
   33329.004000000001       0.53170244727088467     
   33334.336000000003       0.53152773308809542     
   33339.667999999998       0.53135307632261641     
   33345.000000000000       0.53117847695557807     
   33350.332000000002       0.53100393496811593     
   33355.663999999997       0.53082945034137463     
   33360.995999999999       0.53065502305650281     
   33366.328000000001       0.53048065309465620     
   33371.660000000003       0.53030634043699520     
   33376.991999999998       0.53013208506468867     
   33382.324000000001       0.52995788695891077     
   33387.656000000003       0.52978374610084078     
   33392.987999999998       0.52960966247166597     
   33398.320000000000       0.52943563605257826     
   33403.652000000002       0.52926166682477649     
   33408.983999999997       0.52908775476946590     
   33414.315999999999       0.52891389986785731     
   33419.648000000001       0.52874010210116773     
   33424.980000000003       0.52856636145062108     
   33430.311999999998       0.52839267789744704     
   33435.644000000000       0.52821905142288039     
   33440.976000000002       0.52804548200816437     
   33446.307999999997       0.52787196963454597     
   33451.639999999999       0.52769851428328041     
   33456.972000000002       0.52752511593562756     
   33462.303999999996       0.52735177457285332     
   33467.635999999999       0.52717849017623231     
   33472.968000000001       0.52700526272704162     
   33478.300000000003       0.52683209220656724     
   33483.631999999998       0.52665897859610022     
   33488.964000000000       0.52648592187693732     
   33494.296000000002       0.52631292203038282     
   33499.627999999997       0.52613997903774612     
   33504.959999999999       0.52596709288034282     
   33510.292000000001       0.52579426353949410     
   33515.624000000003       0.52562149099653022     
   33520.955999999998       0.52544877523278344     
   33526.288000000000       0.52527611622959447     
   33531.620000000003       0.52510351396830979     
   33536.951999999997       0.52493096843028231     
   33542.284000000000       0.52475847959687050     
   33547.616000000002       0.52458604744943949     
   33552.947999999997       0.52441367196936017     
   33558.279999999999       0.52424135313800835     
   33563.612000000001       0.52406909093676979     
   33568.944000000003       0.52389688534703160     
   33574.275999999998       0.52372473635018957     
   33579.608000000000       0.52355264392764700     
   33584.940000000002       0.52338060806080966     
   33590.271999999997       0.52320862873109153     
   33595.603999999999       0.52303670591991303     
   33600.936000000002       0.52286483960870056     
   33606.267999999996       0.52269302977888477     
   33611.599999999999       0.52252127641190560     
   33616.932000000001       0.52234957948920568     
   33622.264000000003       0.52217793899223675     
   33627.595999999998       0.52200635490245517     
   33632.928000000000       0.52183482720132202     
   33638.260000000002       0.52166335587030810     
   33643.591999999997       0.52149194089088668     
   33648.923999999999       0.52132058224453925     
   33654.256000000001       0.52114927991275306     
   33659.588000000003       0.52097803387702046     
   33664.919999999998       0.52080684411884004     
   33670.252000000000       0.52063571061971858     
   33675.584000000003       0.52046463336116622     
   33680.915999999997       0.52029361232470084     
   33686.248000000000       0.52012264749184545     
   33691.580000000002       0.51995173884412971     
   33696.911999999997       0.51978088636308906     
   33702.243999999999       0.51961009003026581     
   33707.576000000001       0.51943934982720630     
   33712.908000000003       0.51926866573546526     
   33718.239999999998       0.51909803773660279     
   33723.572000000000       0.51892746581218363     
   33728.904000000002       0.51875694994378119     
   33734.235999999997       0.51858649011297242     
   33739.567999999999       0.51841608630134117     
   33744.900000000001       0.51824573849047817     
   33750.232000000004       0.51807544666197947     
   33755.563999999998       0.51790521079744756     
   33760.896000000001       0.51773503087848982     
   33766.228000000003       0.51756490688672119     
   33771.559999999998       0.51739483880376191     
   33776.892000000000       0.51722482661123848     
   33782.224000000002       0.51705487029078268     
   33787.555999999997       0.51688496982403365     
   33792.887999999999       0.51671512519263474     
   33798.220000000001       0.51654533637823907     
   33803.552000000003       0.51637560336249999     
   33808.883999999998       0.51620592612708283     
   33814.216000000000       0.51603630465365402     
   33819.548000000003       0.51586673892388868     
   33824.879999999997       0.51569722891946879     
   33830.212000000000       0.51552777462207922     
   33835.544000000002       0.51535837601341394     
   33840.875999999997       0.51518903307517139     
   33846.207999999999       0.51501974578905552     
   33851.540000000001       0.51485051413677807     
   33856.872000000003       0.51468133810005479     
   33862.203999999998       0.51451221766060962     
   33867.536000000000       0.51434315280017051     
   33872.868000000002       0.51417414350047252     
   33878.199999999997       0.51400518974325560     
   33883.531999999999       0.51383629151026766     
   33888.864000000001       0.51366744878326087     
   33894.196000000004       0.51349866154399404     
   33899.527999999998       0.51332992977423242     
   33904.860000000001       0.51316125345574570     
   33910.192000000003       0.51299263257031158     
   33915.523999999998       0.51282406709971218     
   33920.856000000000       0.51265555702573673     
   33926.188000000002       0.51248710233017891     
   33931.519999999997       0.51231870299484061     
   33936.851999999999       0.51215035900152883     
   33942.184000000001       0.51198207033205412     
   33947.516000000003       0.51181383696823635     
   33952.847999999998       0.51164565889190117     
   33958.180000000000       0.51147753608487756     
   33963.512000000002       0.51130946852900205     
   33968.843999999997       0.51114145620611851     
   33974.175999999999       0.51097349909807388     
   33979.508000000002       0.51080559718672403     
   33984.839999999997       0.51063775045392812     
   33990.171999999999       0.51046995888155333     
   33995.504000000001       0.51030222245147128     
   34000.836000000003       0.51013454114556067     
   34006.167999999998       0.50996691494570623     
   34011.500000000000       0.50979934383379732     
   34016.832000000002       0.50963182779172955     
   34022.163999999997       0.50946436680140628     
   34027.495999999999       0.50929696084473575     
   34032.828000000001       0.50912960990363043     
   34038.160000000003       0.50896231396001146     
   34043.491999999998       0.50879507299580440     
   34048.824000000001       0.50862788699294059     
   34054.156000000003       0.50846075593335871     
   34059.487999999998       0.50829367979900164     
   34064.820000000000       0.50812665857181916     
   34070.152000000002       0.50795969223376658     
   34075.483999999997       0.50779278076680678     
   34080.815999999999       0.50762592415290508     
   34086.148000000001       0.50745912237403612     
   34091.480000000003       0.50729237541217875     
   34096.811999999998       0.50712568324931828     
   34102.144000000000       0.50695904586744556     
   34107.476000000002       0.50679246324855809     
   34112.807999999997       0.50662593537465850     
   34118.139999999999       0.50645946222775540     
   34123.472000000002       0.50629304378986406     
   34128.803999999996       0.50612668004300509     
   34134.135999999999       0.50596037096920443     
   34139.468000000001       0.50579411655049533     
   34144.800000000003       0.50562791676891528     
   34150.131999999998       0.50546177160650996     
   34155.464000000000       0.50529568104532796     
   34160.796000000002       0.50512964506742619     
   34166.127999999997       0.50496366365486733     
   34171.459999999999       0.50479773678971807     
   34176.792000000001       0.50463186445405284     
   34182.124000000003       0.50446604662995043     
   34187.455999999998       0.50430028329949805     
   34192.788000000000       0.50413457444478538     
   34198.120000000003       0.50396892004791116     
   34203.451999999997       0.50380332009097772     
   34208.784000000000       0.50363777455609426     
   34214.116000000002       0.50347228342537620     
   34219.447999999997       0.50330684668094450     
   34224.779999999999       0.50314146430492435     
   34230.112000000001       0.50297613627945070     
   34235.444000000003       0.50281086258665963     
   34240.775999999998       0.50264564320869742     
   34246.108000000000       0.50248047812771346     
   34251.440000000002       0.50231536732586424     
   34256.771999999997       0.50215031078531069     
   34262.103999999999       0.50198530848822132     
   34267.436000000002       0.50182036041677014     
   34272.767999999996       0.50165546655313609     
   34278.099999999999       0.50149062687950474     
   34283.432000000001       0.50132584137806724     
   34288.764000000003       0.50116111003102093     
   34294.095999999998       0.50099643282056872     
   34299.428000000000       0.50083180972891861     
   34304.760000000002       0.50066724073828628     
   34310.091999999997       0.50050272583089228     
   34315.423999999999       0.50033826498896206     
   34320.756000000001       0.50017385819472815     
   34326.088000000003       0.50000950543042899     
   34331.419999999998       0.49984520667830723     
   34336.752000000000       0.49968096192061390     
   34342.084000000003       0.49951677113960380     
   34347.415999999997       0.49935263431753829     
   34352.748000000000       0.49918855143668406     
   34358.080000000002       0.49902452247931567     
   34363.411999999997       0.49886054742771102     
   34368.743999999999       0.49869662626415390     
   34374.076000000001       0.49853275897093607     
   34379.408000000003       0.49836894553035299     
   34384.739999999998       0.49820518592470742     
   34390.072000000000       0.49804148013630711     
   34395.404000000002       0.49787782814746473     
   34400.735999999997       0.49771422994050124     
   34406.067999999999       0.49755068549774140     
   34411.400000000001       0.49738719480151672     
   34416.732000000004       0.49722375783416384     
   34422.063999999998       0.49706037457802532     
   34427.396000000001       0.49689704501545018     
   34432.728000000003       0.49673376912879275     
   34438.059999999998       0.49657054690041336     
   34443.392000000000       0.49640737831267745     
   34448.724000000002       0.49624426334795713     
   34454.055999999997       0.49608120198862982     
   34459.387999999999       0.49591819421707894     
   34464.720000000001       0.49575524001569327     
   34470.052000000003       0.49559233936686842     
   34475.383999999998       0.49542949225300537     
   34480.716000000000       0.49526669865650952     
   34486.048000000003       0.49510395855979383     
   34491.379999999997       0.49494127194527637     
   34496.712000000000       0.49477863879538098     
   34502.044000000002       0.49461605909253636     
   34507.375999999997       0.49445353281917992     
   34512.707999999999       0.49429105995775036     
   34518.040000000001       0.49412864049069682     
   34523.372000000003       0.49396627440047092     
   34528.703999999998       0.49380396166953089     
   34534.036000000000       0.49364170228034165     
   34539.368000000002       0.49347949621537279     
   34544.699999999997       0.49331734345710054     
   34550.031999999999       0.49315524398800537     
   34555.364000000001       0.49299319779057527     
   34560.696000000004       0.49283120484730336     
   34566.027999999998       0.49266926514068810     
   34571.360000000001       0.49250737865323480     
   34576.692000000003       0.49234554536745279     
   34582.023999999998       0.49218376526585894     
   34587.356000000000       0.49202203833097435     
   34592.688000000002       0.49186036454532633     
   34598.019999999997       0.49169874389144907     
   34603.351999999999       0.49153717635188077     
   34608.684000000001       0.49137566190916626     
   34614.016000000003       0.49121420054585663     
   34619.347999999998       0.49105279224450826     
   34624.680000000000       0.49089143698768201     
   34630.012000000002       0.49073013475794536     
   34635.343999999997       0.49056888553787403     
   34640.675999999999       0.49040768931004441     
   34646.008000000002       0.49024654605704265     
   34651.339999999997       0.49008545576145979     
   34656.671999999999       0.48992441840589107     
   34662.004000000001       0.48976343397293931     
   34667.336000000003       0.48960250244521175     
   34672.667999999998       0.48944162380532230     
   34678.000000000000       0.48928079803588931     
   34683.332000000002       0.48912002511953889     
   34688.663999999997       0.48895930503890073     
   34693.995999999999       0.48879863777661114     
   34699.328000000001       0.48863802331531270     
   34704.660000000003       0.48847746163765238     
   34709.991999999998       0.48831695272628428     
   34715.324000000001       0.48815649656386717     
   34720.656000000003       0.48799609313306580     
   34725.987999999998       0.48783574241655114     
   34731.320000000000       0.48767544439699928     
   34736.652000000002       0.48751519905709095     
   34741.983999999997       0.48735500637951557     
   34747.315999999999       0.48719486634696563     
   34752.648000000001       0.48703477894213942     
   34757.980000000003       0.48687474414774190     
   34763.311999999998       0.48671476194648444     
   34768.644000000000       0.48655483232108193     
   34773.976000000002       0.48639495525425680     
   34779.307999999997       0.48623513072873581     
   34784.639999999999       0.48607535872725238     
   34789.972000000002       0.48591563923254522     
   34795.303999999996       0.48575597222735878     
   34800.635999999999       0.48559635769444243     
   34805.968000000001       0.48543679561655284     
   34811.300000000003       0.48527728597645048     
   34816.631999999998       0.48511782875690379     
   34821.964000000000       0.48495842394068434     
   34827.296000000002       0.48479907151057078     
   34832.627999999997       0.48463977144934822     
   34837.959999999999       0.48448052373980466     
   34843.292000000001       0.48432132836473629     
   34848.624000000003       0.48416218530694399     
   34853.955999999998       0.48400309454923507     
   34859.288000000000       0.48384405607442105     
   34864.620000000003       0.48368506986531967     
   34869.951999999997       0.48352613590475602     
   34875.284000000000       0.48336725417555781     
   34880.616000000002       0.48320842466056102     
   34885.947999999997       0.48304964734260580     
   34891.279999999999       0.48289092220453789     
   34896.612000000001       0.48273224922920943     
   34901.944000000003       0.48257362839947882     
   34907.275999999998       0.48241505969820753     
   34912.608000000000       0.48225654310826482     
   34917.940000000002       0.48209807861252618     
   34923.271999999997       0.48193966619387019     
   34928.603999999999       0.48178130583518319     
   34933.936000000002       0.48162299751935644     
   34939.267999999996       0.48146474122928651     
   34944.599999999999       0.48130653694787501     
   34949.932000000001       0.48114838465803222     
   34955.264000000003       0.48099028434266988     
   34960.595999999998       0.48083223598470859     
   34965.928000000000       0.48067423956707223     
   34971.260000000002       0.48051629507269245     
   34976.591999999997       0.48035840248450490     
   34981.923999999999       0.48020056178545056     
   34987.256000000001       0.48004277295847797     
   34992.588000000003       0.47988503598654009     
   34997.919999999998       0.47972735085259477     
   35003.252000000000       0.47956971753960609     
   35008.584000000003       0.47941213603054522     
   35013.915999999997       0.47925460630838668     
   35019.248000000000       0.47909712835611096     
   35024.580000000002       0.47893970215670478     
   35029.911999999997       0.47878232769316109     
   35035.243999999999       0.47862500494847682     
   35040.576000000001       0.47846773390565578     
   35045.908000000003       0.47831051454770668     
   35051.239999999998       0.47815334685764466     
   35056.572000000000       0.47799623081848841     
   35061.904000000002       0.47783916641326418     
   35067.235999999997       0.47768215362500466     
   35072.567999999999       0.47752519243674474     
   35077.900000000001       0.47736828283152727     
   35083.232000000004       0.47721142479240064     
   35088.563999999998       0.47705461830241980     
   35093.896000000001       0.47689786334464079     
   35099.228000000003       0.47674115990213006     
   35104.559999999998       0.47658450795795776     
   35109.892000000000       0.47642790749519959     
   35115.224000000002       0.47627135849693647     
   35120.555999999997       0.47611486094625666     
   35125.887999999999       0.47595841482625145     
   35131.220000000001       0.47580202012001882     
   35136.552000000003       0.47564567681066272     
   35141.883999999998       0.47548938488129289     
   35147.216000000000       0.47533314431502327     
   35152.548000000003       0.47517695509497426     
   35157.879999999997       0.47502081720427158     
   35163.212000000000       0.47486473062604673     
   35168.544000000002       0.47470869534343674     
   35173.875999999997       0.47455271133958399     
   35179.207999999999       0.47439677859763618     
   35184.540000000001       0.47424089710074679     
   35189.872000000003       0.47408506683207530     
   35195.203999999998       0.47392928777478582     
   35200.536000000000       0.47377355991204917     
   35205.868000000002       0.47361788322704013     
   35211.199999999997       0.47346225770294059     
   35216.531999999999       0.47330668332293691     
   35221.864000000001       0.47315116007022051     
   35227.196000000004       0.47299568792799107     
   35232.527999999998       0.47284026687945047     
   35237.860000000001       0.47268489690780746     
   35243.192000000003       0.47252957799627682     
   35248.523999999998       0.47237431012807862     
   35253.856000000000       0.47221909328643696     
   35259.188000000002       0.47206392745458414     
   35264.519999999997       0.47190881261575668     
   35269.851999999999       0.47175374875319420     
   35275.184000000001       0.47159873585014678     
   35280.516000000003       0.47144377388986536     
   35285.847999999998       0.47128886285560934     
   35291.180000000000       0.47113400273064276     
   35296.512000000002       0.47097919349823414     
   35301.843999999997       0.47082443514165928     
   35307.175999999999       0.47066972764419801     
   35312.508000000002       0.47051507098913592     
   35317.839999999997       0.47036046515976526     
   35323.171999999999       0.47020591013938207     
   35328.504000000001       0.47005140591128924     
   35333.836000000003       0.46989695245879459     
   35339.167999999998       0.46974254976521124     
   35344.500000000000       0.46958819781385808     
   35349.832000000002       0.46943389658805912     
   35355.163999999997       0.46927964607114525     
   35360.495999999999       0.46912544624644981     
   35365.828000000001       0.46897129709731517     
   35371.160000000003       0.46881719860708637     
   35376.491999999998       0.46866315075911702     
   35381.824000000001       0.46850915353676181     
   35387.156000000003       0.46835520692338450     
   35392.487999999998       0.46820131090235351     
   35397.820000000000       0.46804746545704190     
   35403.152000000002       0.46789367057082876     
   35408.483999999997       0.46773992622709892     
   35413.815999999999       0.46758623240924169     
   35419.148000000001       0.46743258910065300     
   35424.480000000003       0.46727899628473302     
   35429.811999999998       0.46712545394488947     
   35435.144000000000       0.46697196206453229     
   35440.476000000002       0.46681852062708007     
   35445.807999999997       0.46666512961595519     
   35451.139999999999       0.46651178901458512     
   35456.472000000002       0.46635849880640312     
   35461.803999999996       0.46620525897484999     
   35467.135999999999       0.46605206950336875     
   35472.468000000001       0.46589893037540997     
   35477.800000000003       0.46574584157442867     
   35483.131999999998       0.46559280308388518     
   35488.464000000000       0.46543981488724628     
   35493.796000000002       0.46528687696798321     
   35499.127999999997       0.46513398930957428     
   35504.459999999999       0.46498115189549982     
   35509.792000000001       0.46482836470924882     
   35515.124000000003       0.46467562773431559     
   35520.455999999998       0.46452294095419755     
   35525.788000000000       0.46437030435239923     
   35531.120000000003       0.46421771791243049     
   35536.451999999997       0.46406518161780652     
   35541.784000000000       0.46391269545204650     
   35547.116000000002       0.46376025939867827     
   35552.447999999997       0.46360787344123211     
   35557.779999999999       0.46345553756324381     
   35563.112000000001       0.46330325174825737     
   35568.444000000003       0.46315101597981911     
   35573.775999999998       0.46299883024148203     
   35579.108000000000       0.46284669451680438     
   35584.440000000002       0.46269460878935065     
   35589.771999999997       0.46254257304268864     
   35595.103999999999       0.46239058726039395     
   35600.436000000002       0.46223865142604681     
   35605.767999999996       0.46208676552323125     
   35611.099999999999       0.46193492953553861     
   35616.432000000001       0.46178314344656579     
   35621.764000000003       0.46163140723991281     
   35627.095999999998       0.46147972089918765     
   35632.428000000000       0.46132808440800277     
   35637.760000000002       0.46117649774997460     
   35643.091999999997       0.46102496090872735     
   35648.423999999999       0.46087347386788924     
   35653.756000000001       0.46072203661109290     
   35659.088000000003       0.46057064912197893     
   35664.419999999998       0.46041931138419168     
   35669.752000000000       0.46026802338138140     
   35675.084000000003       0.46011678509720189     
   35680.415999999997       0.45996559651531554     
   35685.748000000000       0.45981445761938655     
   35691.080000000002       0.45966336839308797     
   35696.411999999997       0.45951232882009685     
   35701.743999999999       0.45936133888409381     
   35707.076000000001       0.45921039856876744     
   35712.408000000003       0.45905950785781036     
   35717.739999999998       0.45890866673492092     
   35723.072000000000       0.45875787518380218     
   35728.404000000002       0.45860713318816271     
   35733.735999999997       0.45845644073171843     
   35739.067999999999       0.45830579779818836     
   35744.400000000001       0.45815520437129686     
   35749.732000000004       0.45800466043477450     
   35755.063999999998       0.45785416597235762     
   35760.396000000001       0.45770372096778678     
   35765.728000000003       0.45755332540480781     
   35771.059999999998       0.45740297926717388     
   35776.392000000000       0.45725268253864049     
   35781.724000000002       0.45710243520297089     
   35787.055999999997       0.45695223724393341     
   35792.387999999999       0.45680208864529992     
   35797.720000000001       0.45665198939084872     
   35803.052000000003       0.45650193946436474     
   35808.383999999998       0.45635193884963687     
   35813.716000000000       0.45620198753045860     
   35819.048000000003       0.45605208549063048     
   35824.379999999997       0.45590223271395680     
   35829.712000000000       0.45575242918424852     
   35835.044000000002       0.45560267488532125     
   35840.375999999997       0.45545296980099609     
   35845.707999999999       0.45530331391509926     
   35851.040000000001       0.45515370721146198     
   35856.372000000003       0.45500414967392167     
   35861.703999999998       0.45485464128632080     
   35867.036000000000       0.45470518203250654     
   35872.368000000002       0.45455577189633178     
   35877.699999999997       0.45440641086165501     
   35883.031999999999       0.45425709891233979     
   35888.364000000001       0.45410783603225435     
   35893.696000000004       0.45395862220527250     
   35899.027999999998       0.45380945741527556     
   35904.360000000001       0.45366034164614599     
   35909.692000000003       0.45351127488177490     
   35915.023999999998       0.45336225710605760     
   35920.356000000000       0.45321328830289409     
   35925.688000000002       0.45306436845619080     
   35931.019999999997       0.45291549754985971     
   35936.351999999999       0.45276667556781480     
   35941.684000000001       0.45261790249397960     
   35947.016000000003       0.45246917831228139     
   35952.347999999998       0.45232050300665172     
   35957.680000000000       0.45217187656102781     
   35963.012000000002       0.45202329895935356     
   35968.343999999997       0.45187477018557609     
   35973.675999999999       0.45172629022365074     
   35979.008000000002       0.45157785905753323     
   35984.339999999997       0.45142947667118927     
   35989.671999999999       0.45128114304858857     
   35995.004000000001       0.45113285817370419     
   36000.336000000003       0.45098462203051692     
   36005.667999999998       0.45083643460301204     
   36011.000000000000       0.45068829587517856     
   36016.332000000002       0.45054020583101284     
   36021.663999999997       0.45039216445451657     
   36026.995999999999       0.45024417172969411     
   36032.328000000001       0.45009622764055734     
   36037.660000000003       0.44994833217112307     
   36042.991999999998       0.44980048530541361     
   36048.324000000001       0.44965268702745531     
   36053.656000000003       0.44950493732128072     
   36058.987999999998       0.44935723617092749     
   36064.320000000000       0.44920958356043839     
   36069.652000000002       0.44906197947386151     
   36074.983999999997       0.44891442389524983     
   36080.315999999999       0.44876691680866254     
   36085.648000000001       0.44861945819816285     
   36090.980000000003       0.44847204804782015     
   36096.311999999998       0.44832468634170941     
   36101.644000000000       0.44817737306390848     
   36106.976000000002       0.44803010819850253     
   36112.307999999997       0.44788289172958318     
   36117.639999999999       0.44773572364124314     
   36122.972000000002       0.44758860391758448     
   36128.303999999996       0.44744153254271279     
   36133.635999999999       0.44729450950073879     
   36138.968000000001       0.44714753477577762     
   36144.300000000003       0.44700060835195132     
   36149.631999999998       0.44685373021338637     
   36154.964000000000       0.44670690034421501     
   36160.296000000002       0.44656011872857304     
   36165.627999999997       0.44641338535060449     
   36170.959999999999       0.44626670019445447     
   36176.292000000001       0.44612006324427722     
   36181.624000000003       0.44597347448422942     
   36186.955999999998       0.44582693389847527     
   36192.288000000000       0.44568044147118213     
   36197.620000000003       0.44553399718652309     
   36202.951999999997       0.44538760102867836     
   36208.284000000000       0.44524125298183015     
   36213.616000000002       0.44509495303016777     
   36218.947999999997       0.44494870115788582     
   36224.279999999999       0.44480249734918398     
   36229.612000000001       0.44465634158826539     
   36234.944000000003       0.44451023385934163     
   36240.275999999998       0.44436417414662754     
   36245.608000000000       0.44421816243434153     
   36250.940000000002       0.44407219870671044     
   36256.271999999997       0.44392628294796466     
   36261.603999999999       0.44378041514233946     
   36266.936000000002       0.44363459527407589     
   36272.267999999996       0.44348882332742057     
   36277.599999999999       0.44334309928662363     
   36282.932000000001       0.44319742313594235     
   36288.264000000003       0.44305179485963841     
   36293.595999999998       0.44290621444197797     
   36298.928000000000       0.44276068186723405     
   36304.260000000002       0.44261519711968189     
   36309.591999999997       0.44246976018360540     
   36314.923999999999       0.44232437104329131     
   36320.256000000001       0.44217902968303258     
   36325.588000000003       0.44203373608712626     
   36330.919999999998       0.44188849023987720     
   36336.252000000000       0.44174329212559105     
   36341.584000000003       0.44159814172858192     
   36346.915999999997       0.44145303903316924     
   36352.248000000000       0.44130798402367510     
   36357.580000000002       0.44116297668442916     
   36362.911999999997       0.44101801699976551     
   36368.243999999999       0.44087310495402199     
   36373.576000000001       0.44072824053154314     
   36378.908000000003       0.44058342371667925     
   36384.239999999998       0.44043865449378394     
   36389.572000000000       0.44029393284721619     
   36394.904000000002       0.44014925876134181     
   36400.235999999997       0.44000463222053021     
   36405.567999999999       0.43986005320915655     
   36410.900000000001       0.43971552171160067     
   36416.232000000004       0.43957103771224809     
   36421.563999999998       0.43942660119548904     
   36426.896000000001       0.43928221214571916     
   36432.228000000003       0.43913787054733922     
   36437.559999999998       0.43899357638475500     
   36442.892000000000       0.43884932964237677     
   36448.224000000002       0.43870513030462144     
   36453.555999999997       0.43856097835590990     
   36458.887999999999       0.43841687378066796     
   36464.220000000001       0.43827281656332762     
   36469.552000000003       0.43812880668832443     
   36474.883999999998       0.43798484414010108     
   36480.216000000000       0.43784092890310444     
   36485.548000000003       0.43769706096178496     
   36490.879999999997       0.43755324030060128     
   36496.212000000000       0.43740946690401383     
   36501.544000000002       0.43726574075649127     
   36506.875999999997       0.43712206184250491     
   36512.207999999999       0.43697843014653204     
   36517.540000000001       0.43683484565305619     
   36522.872000000003       0.43669130834656378     
   36528.203999999998       0.43654781821154787     
   36533.536000000000       0.43640437523250686     
   36538.868000000002       0.43626097939394248     
   36544.199999999997       0.43611763068036380     
   36549.531999999999       0.43597432907628297     
   36554.864000000001       0.43583107456621883     
   36560.196000000004       0.43568786713469376     
   36565.527999999998       0.43554470676623747     
   36570.860000000001       0.43540159344538187     
   36576.192000000003       0.43525852715666602     
   36581.523999999998       0.43511550788463382     
   36586.856000000000       0.43497253561383298     
   36592.188000000002       0.43482961032881851     
   36597.519999999997       0.43468673201414831     
   36602.851999999999       0.43454390065438675     
   36608.184000000001       0.43440111623410171     
   36613.516000000003       0.43425837873786888     
   36618.847999999998       0.43411568815026613     
   36624.180000000000       0.43397304445587781     
   36629.512000000002       0.43383044763929335     
   36634.843999999997       0.43368789768510729     
   36640.175999999999       0.43354539457791863     
   36645.508000000002       0.43340293830233162     
   36650.839999999997       0.43326052884295607     
   36656.171999999999       0.43311816618440591     
   36661.504000000001       0.43297585031130148     
   36666.836000000003       0.43283358120826643     
   36672.167999999998       0.43269135885993215     
   36677.500000000000       0.43254918325093206     
   36682.832000000002       0.43240705436590532     
   36688.163999999997       0.43226497218949822     
   36693.495999999999       0.43212293670636037     
   36698.828000000001       0.43198094790114649     
   36704.160000000003       0.43183900575851597     
   36709.491999999998       0.43169711026313456     
   36714.824000000001       0.43155526139967160     
   36720.156000000003       0.43141345915280294     
   36725.487999999998       0.43127170350720911     
   36730.820000000000       0.43112999444757372     
   36736.152000000002       0.43098833195858810     
   36741.483999999997       0.43084671602494762     
   36746.815999999999       0.43070514663135095     
   36752.148000000001       0.43056362376250545     
   36757.480000000003       0.43042214740312024     
   36762.811999999998       0.43028071753791108     
   36768.144000000000       0.43013933415159777     
   36773.476000000002       0.42999799722890630     
   36778.807999999997       0.42985670675456705     
   36784.139999999999       0.42971546271331529     
   36789.472000000002       0.42957426508989061     
   36794.803999999996       0.42943311386903971     
   36800.135999999999       0.42929200903551301     
   36805.468000000001       0.42915095057406516     
   36810.800000000003       0.42900993846945701     
   36816.131999999998       0.42886897270645452     
   36821.464000000000       0.42872805326982721     
   36826.796000000002       0.42858718014435082     
   36832.127999999997       0.42844635331480663     
   36837.459999999999       0.42830557276597991     
   36842.792000000001       0.42816483848266018     
   36848.124000000003       0.42802415044964448     
   36853.455999999998       0.42788350865173186     
   36858.788000000000       0.42774291307372869     
   36864.120000000003       0.42760236370044535     
   36869.451999999997       0.42746186051669754     
   36874.784000000000       0.42732140350730541     
   36880.116000000002       0.42718099265709375     
   36885.447999999997       0.42704062795089359     
   36890.779999999999       0.42690030937354129     
   36896.112000000001       0.42676003690987585     
   36901.444000000003       0.42661981054474341     
   36906.775999999998       0.42647963026299407     
   36912.108000000000       0.42633949604948285     
   36917.440000000002       0.42619940788907118     
   36922.771999999997       0.42605936576662407     
   36928.103999999999       0.42591936966701044     
   36933.436000000002       0.42577941957510701     
   36938.767999999996       0.42563951547579371     
   36944.099999999999       0.42549965735395556     
   36949.432000000001       0.42535984519448222     
   36954.764000000003       0.42522007898226999     
   36960.095999999998       0.42508035870221850     
   36965.428000000000       0.42494068433923204     
   36970.760000000002       0.42480105587822115     
   36976.091999999997       0.42466147330410142     
   36981.423999999999       0.42452193660179161     
   36986.756000000001       0.42438244575621753     
   36992.088000000003       0.42424300075230859     
   36997.419999999998       0.42410360157499949     
   37002.752000000000       0.42396424820923073     
   37008.084000000003       0.42382494063994569     
   37013.415999999997       0.42368567885209502     
   37018.748000000000       0.42354646283063357     
   37024.080000000002       0.42340729256052012     
   37029.411999999997       0.42326816802671985     
   37034.743999999999       0.42312908921420123     
   37040.076000000001       0.42299005610793894     
   37045.408000000003       0.42285106869291256     
   37050.739999999998       0.42271212695410654     
   37056.072000000000       0.42257323087650911     
   37061.404000000002       0.42243438044511517     
   37066.735999999997       0.42229557564492426     
   37072.067999999999       0.42215681646093883     
   37077.400000000001       0.42201810287816910     
   37082.732000000004       0.42187943488162771     
   37088.063999999998       0.42174081245633510     
   37093.396000000001       0.42160223558731325     
   37098.728000000003       0.42146370425959101     
   37104.059999999998       0.42132521845820231     
   37109.392000000000       0.42118677816818617     
   37114.724000000002       0.42104838337458483     
   37120.055999999997       0.42091003406244698     
   37125.387999999999       0.42077173021682590     
   37130.720000000001       0.42063347182277933     
   37136.052000000003       0.42049525886537031     
   37141.383999999998       0.42035709132966748     
   37146.716000000000       0.42021896920074298     
   37152.048000000003       0.42008089246367475     
   37157.379999999997       0.41994286110354540     
   37162.712000000000       0.41980487510544173     
   37168.044000000002       0.41966693445445702     
   37173.375999999997       0.41952903913568873     
   37178.707999999999       0.41939118913423834     
   37184.040000000001       0.41925338443521354     
   37189.372000000003       0.41911562502372601     
   37194.703999999998       0.41897791088489234     
   37200.036000000000       0.41884024200383552     
   37205.368000000002       0.41870261836568162     
   37210.699999999997       0.41856503995556160     
   37216.031999999999       0.41842750675861207     
   37221.364000000001       0.41829001875997429     
   37226.696000000004       0.41815257594479549     
   37232.027999999998       0.41801517829822621     
   37237.360000000001       0.41787782580542254     
   37242.692000000003       0.41774051845154481     
   37248.023999999998       0.41760325622175887     
   37253.356000000000       0.41746603910123592     
   37258.688000000002       0.41732886707515160     
   37264.019999999997       0.41719174012868554     
   37269.351999999999       0.41705465824702248     
   37274.684000000001       0.41691762141535382     
   37280.016000000003       0.41678062961887363     
   37285.347999999998       0.41664368284278241     
   37290.680000000000       0.41650678107228400     
   37296.012000000002       0.41636992429258868     
   37301.343999999997       0.41623311248891137     
   37306.675999999999       0.41609634564646991     
   37312.008000000002       0.41595962375048923     
   37317.339999999997       0.41582294678619847     
   37322.671999999999       0.41568631473883100     
   37328.004000000001       0.41554972759362568     
   37333.336000000003       0.41541318533582605     
   37338.667999999998       0.41527668795068107     
   37344.000000000000       0.41514023542344347     
   37349.332000000002       0.41500382773937128     
   37354.663999999997       0.41486746488372739     
   37359.995999999999       0.41473114684178003     
   37365.328000000001       0.41459487359880143     
   37370.660000000003       0.41445864514006847     
   37375.991999999998       0.41432246145086515     
   37381.324000000001       0.41418632251647702     
   37386.656000000003       0.41405022832219651     
   37391.987999999998       0.41391417885332138     
   37397.320000000000       0.41377817409515161     
   37402.652000000002       0.41364221403299473     
   37407.983999999997       0.41350629865216160     
   37413.315999999999       0.41337042793796885     
   37418.648000000001       0.41323460187573713     
   37423.980000000003       0.41309882045079171     
   37429.311999999998       0.41296308364846412     
   37434.644000000000       0.41282739145408875     
   37439.976000000002       0.41269174385300711     
   37445.307999999997       0.41255614083056358     
   37450.639999999999       0.41242058237210788     
   37455.972000000002       0.41228506846299462     
   37461.303999999996       0.41214959908858395     
   37466.635999999999       0.41201417423423892     
   37471.968000000001       0.41187879388532989     
   37477.300000000003       0.41174345802723050     
   37482.631999999998       0.41160816664531907     
   37487.964000000000       0.41147291972497979     
   37493.296000000002       0.41133771725159973     
   37498.627999999997       0.41120255921057414     
   37503.959999999999       0.41106744558729891     
   37509.292000000001       0.41093237636717772     
   37514.624000000003       0.41079735153561803     
   37519.955999999998       0.41066237107803283     
   37525.288000000000       0.41052743497983757     
   37530.620000000003       0.41039254322645635     
   37535.951999999997       0.41025769580331373     
   37541.284000000000       0.41012289269584246     
   37546.616000000002       0.40998813388947886     
   37551.947999999997       0.40985341936966324     
   37557.279999999999       0.40971874912184236     
   37562.612000000001       0.40958412313146653     
   37567.944000000003       0.40944954138399026     
   37573.275999999998       0.40931500386487540     
   37578.608000000000       0.40918051055958560     
   37583.940000000002       0.40904606145359113     
   37589.271999999997       0.40891165653236716     
   37594.603999999999       0.40877729578139199     
   37599.936000000002       0.40864297918615033     
   37605.267999999996       0.40850870673213024     
   37610.599999999999       0.40837447840482666     
   37615.932000000001       0.40824029418973584     
   37621.264000000003       0.40810615407236339     
   37626.595999999998       0.40797205803821623     
   37631.928000000000       0.40783800607280640     
   37637.260000000002       0.40770399816165237     
   37642.591999999997       0.40757003429027572     
   37647.923999999999       0.40743611444420313     
   37653.256000000001       0.40730223860896708     
   37658.588000000003       0.40716840677010357     
   37663.919999999998       0.40703461891315440     
   37669.252000000000       0.40690087502366423     
   37674.584000000003       0.40676717508718530     
   37679.915999999997       0.40663351908927203     
   37685.248000000000       0.40649990701548511     
   37690.580000000002       0.40636633885138962     
   37695.911999999997       0.40623281458255550     
   37701.243999999999       0.40609933419455618     
   37706.576000000001       0.40596589767297142     
   37711.908000000003       0.40583250500338530     
   37717.239999999998       0.40569915617138674     
   37722.572000000000       0.40556585116256838     
   37727.904000000002       0.40543258996252907     
   37733.235999999997       0.40529937255687098     
   37738.567999999999       0.40516619893120231     
   37743.900000000001       0.40503306907113501     
   37749.232000000004       0.40489998296228680     
   37754.563999999998       0.40476694059027896     
   37759.896000000001       0.40463394194073787     
   37765.228000000003       0.40450098699929504     
   37770.559999999998       0.40436807575158595     
   37775.892000000000       0.40423520818325209     
   37781.224000000002       0.40410238427993850     
   37786.555999999997       0.40396960402729487     
   37791.887999999999       0.40383686741097669     
   37797.220000000001       0.40370417441664297     
   37802.552000000003       0.40357152502995852     
   37807.883999999998       0.40343891923659125     
   37813.216000000000       0.40330635702221640     
   37818.548000000003       0.40317383837251164     
   37823.879999999997       0.40304136327315954     
   37829.212000000000       0.40290893170984843     
   37834.544000000002       0.40277654366827065     
   37839.875999999997       0.40264419913412408     
   37845.207999999999       0.40251189809310950     
   37850.540000000001       0.40237964053093389     
   37855.872000000003       0.40224742643330913     
   37861.203999999998       0.40211525578595064     
   37866.536000000000       0.40198312857457896     
   37871.868000000002       0.40185104478492040     
   37877.199999999997       0.40171900440270392     
   37882.531999999999       0.40158700741366515     
   37887.864000000001       0.40145505380354307     
   37893.196000000004       0.40132314355808218     
   37898.527999999998       0.40119127666303056     
   37903.860000000001       0.40105945310414248     
   37909.192000000003       0.40092767286717623     
   37914.523999999998       0.40079593593789387     
   37919.856000000000       0.40066424230206343     
   37925.188000000002       0.40053259194545743     
   37930.519999999997       0.40040098485385212     
   37935.851999999999       0.40026942101302976     
   37941.184000000001       0.40013790040877573     
   37946.516000000003       0.40000642302688183     
   37951.847999999998       0.39987498885314365     
   37957.180000000000       0.39974359787336100     
   37962.512000000002       0.39961225007333812     
   37967.843999999997       0.39948094543888679     
   37973.175999999999       0.39934968395581860     
   37978.508000000002       0.39921846560995355     
   37983.839999999997       0.39908729038711654     
   37989.171999999999       0.39895615827313402     
   37994.504000000001       0.39882506925383931     
   37999.836000000003       0.39869402331507064     
   38005.167999999998       0.39856302044267000     
   38010.500000000000       0.39843206062248360     
   38015.832000000002       0.39830114384036319     
   38021.163999999997       0.39817027008216588     
   38026.495999999999       0.39803943933375074     
   38031.828000000001       0.39790865158098465     
   38037.160000000003       0.39777790680973713     
   38042.491999999998       0.39764720500588324     
   38047.824000000001       0.39751654615530185     
   38053.156000000003       0.39738593024387714     
   38058.487999999998       0.39725535725749817     
   38063.820000000000       0.39712482718205777     
   38069.152000000002       0.39699434000345390     
   38074.483999999997       0.39686389570758962     
   38079.815999999999       0.39673349428037197     
   38085.148000000001       0.39660313570771200     
   38090.480000000003       0.39647281997552719     
   38095.811999999998       0.39634254706973837     
   38101.144000000000       0.39621231697627102     
   38106.476000000002       0.39608212968105572     
   38111.807999999997       0.39595198517002705     
   38117.139999999999       0.39582188342912517     
   38122.472000000002       0.39569182444429418     
   38127.803999999996       0.39556180820148246     
   38133.135999999999       0.39543183468664345     
   38138.468000000001       0.39530190388573527     
   38143.800000000003       0.39517201578472139     
   38149.131999999998       0.39504217036956857     
   38154.464000000000       0.39491236762624848     
   38159.796000000002       0.39478260754073768     
   38165.127999999997       0.39465289009901761     
   38170.459999999999       0.39452321528707390     
   38175.792000000001       0.39439358309089645     
   38181.124000000003       0.39426399349648089     
   38186.455999999998       0.39413444648982665     
   38191.788000000000       0.39400494205693759     
   38197.120000000003       0.39387548018382179     
   38202.451999999997       0.39374606085649400     
   38207.784000000000       0.39361668406097139     
   38213.116000000002       0.39348734978327671     
   38218.447999999997       0.39335805800943646     
   38223.779999999999       0.39322880872548294     
   38229.112000000001       0.39309960191745330     
   38234.444000000003       0.39297043757138672     
   38239.775999999998       0.39284131567332903     
   38245.108000000000       0.39271223620933177     
   38250.440000000002       0.39258319916544798     
   38255.771999999997       0.39245420452773749     
   38261.103999999999       0.39232525228226400     
   38266.436000000002       0.39219634241509649     
   38271.767999999996       0.39206747491230787     
   38277.099999999999       0.39193864975997417     
   38282.432000000001       0.39180986694417919     
   38287.764000000003       0.39168112645100894     
   38293.095999999998       0.39155242826655479     
   38298.428000000000       0.39142377237691295     
   38303.760000000002       0.39129515876818344     
   38309.091999999997       0.39116658742647159     
   38314.423999999999       0.39103805833788630     
   38319.756000000001       0.39090957148854200     
   38325.088000000003       0.39078112686455779     
   38330.419999999998       0.39065272445205657     
   38335.752000000000       0.39052436423716608     
   38341.084000000003       0.39039604620601898     
   38346.415999999997       0.39026777034475146     
   38351.748000000000       0.39013953663950596     
   38357.080000000002       0.39001134507642776     
   38362.411999999997       0.38988319564166840     
   38367.743999999999       0.38975508832138095     
   38373.076000000001       0.38962702310172714     
   38378.408000000003       0.38949899996887116     
   38383.739999999998       0.38937101890897985     
   38389.072000000000       0.38924307990822937     
   38394.404000000002       0.38911518295279546     
   38399.735999999997       0.38898732802886071     
   38405.067999999999       0.38885951512261285     
   38410.400000000001       0.38873174422024337     
   38415.732000000004       0.38860401530794730     
   38421.063999999998       0.38847632837192636     
   38426.396000000001       0.38834868339838513     
   38431.728000000003       0.38822108037353242     
   38437.059999999998       0.38809351928358415     
   38442.392000000000       0.38796600011475757     
   38447.724000000002       0.38783852285327658     
   38453.055999999997       0.38771108748536909     
   38458.387999999999       0.38758369399726678     
   38463.720000000001       0.38745634237520643     
   38469.052000000003       0.38732903260543017     
   38474.383999999998       0.38720176467418360     
   38479.716000000000       0.38707453856771656     
   38485.048000000003       0.38694735427228366     
   38490.379999999997       0.38682021177414527     
   38495.712000000000       0.38669311105956505     
   38501.044000000002       0.38656605211481110     
   38506.375999999997       0.38643903492615705     
   38511.707999999999       0.38631205947987923     
   38517.040000000001       0.38618512576226061     
   38522.372000000003       0.38605823375958681     
   38527.703999999998       0.38593138345815015     
   38533.036000000000       0.38580457484424424     
   38538.368000000002       0.38567780790417028     
   38543.699999999997       0.38555108262423299     
   38549.031999999999       0.38542439899074066     
   38554.364000000001       0.38529775699000779     
   38559.696000000004       0.38517115660835066     
   38565.027999999998       0.38504459783209288     
   38570.360000000001       0.38491808064756139     
   38575.692000000003       0.38479160504108800     
   38581.023999999998       0.38466517099900788     
   38586.356000000000       0.38453877850766216     
   38591.688000000002       0.38441242755339511     
   38597.019999999997       0.38428611812255720     
   38602.351999999999       0.38415985020150112     
   38607.684000000001       0.38403362377658579     
   38613.016000000003       0.38390743883417455     
   38618.347999999998       0.38378129536063432     
   38623.680000000000       0.38365519334233661     
   38629.012000000002       0.38352913276565825     
   38634.343999999997       0.38340311361698043     
   38639.675999999999       0.38327713588268764     
   38645.008000000002       0.38315119954916987     
   38650.339999999997       0.38302530460282158     
   38655.671999999999       0.38289945103004075     
   38661.004000000001       0.38277363881723181     
   38666.336000000003       0.38264786795080163     
   38671.667999999998       0.38252213841716176     
   38677.000000000000       0.38239645020272972     
   38682.332000000002       0.38227080329392682     
   38687.663999999997       0.38214519767717769     
   38692.995999999999       0.38201963333891165     
   38698.328000000001       0.38189411026556486     
   38703.660000000003       0.38176862844357529     
   38708.991999999998       0.38164318785938645     
   38714.324000000001       0.38151778849944584     
   38719.656000000003       0.38139243035020587     
   38724.987999999998       0.38126711339812314     
   38730.320000000000       0.38114183762965936     
   38735.652000000002       0.38101660303127916     
   38740.983999999997       0.38089140958945333     
   38746.315999999999       0.38076625729065627     
   38751.648000000001       0.38064114612136629     
   38756.980000000003       0.38051607606806770     
   38762.311999999998       0.38039104711724803     
   38767.644000000000       0.38026605925539880     
   38772.976000000002       0.38014111246901772     
   38778.307999999997       0.38001620674460579     
   38783.639999999999       0.37989134206866737     
   38788.972000000002       0.37976651842771414     
   38794.303999999996       0.37964173580825955     
   38799.635999999999       0.37951699419682261     
   38804.968000000001       0.37939229357992654     
   38810.300000000003       0.37926763394409946     
   38815.631999999998       0.37914301527587346     
   38820.964000000000       0.37901843756178466     
   38826.296000000002       0.37889390078837448     
   38831.627999999997       0.37876940494218880     
   38836.959999999999       0.37864495000977594     
   38842.292000000001       0.37852053597769197     
   38847.624000000003       0.37839616283249455     
   38852.955999999998       0.37827183056074776     
   38858.288000000000       0.37814753914901722     
   38863.620000000003       0.37802328858387635     
   38868.951999999997       0.37789907885190188     
   38874.284000000000       0.37777490993967344     
   38879.616000000002       0.37765078183377665     
   38884.947999999997       0.37752669452080134     
   38890.279999999999       0.37740264798734113     
   38895.612000000001       0.37727864221999430     
   38900.944000000003       0.37715467720536400     
   38906.275999999998       0.37703075293005761     
   38911.608000000000       0.37690686938068629     
   38916.940000000002       0.37678302654386586     
   38922.271999999997       0.37665922440621769     
   38927.603999999999       0.37653546295436557     
   38932.936000000002       0.37641174217494022     
   38938.267999999996       0.37628806205457299     
   38943.599999999999       0.37616442257990323     
   38948.932000000001       0.37604082373757275     
   38954.264000000003       0.37591726551422910     
   38959.595999999998       0.37579374789652298     
   38964.928000000000       0.37567027087110971     
   38970.260000000002       0.37554683442464976     
   38975.591999999997       0.37542343854380711     
   38980.923999999999       0.37530008321525021     
   38986.256000000001       0.37517676842565217     
   38991.588000000003       0.37505349416169098     
   38996.919999999998       0.37493026041004818     
   39002.252000000000       0.37480706715740997     
   39007.584000000003       0.37468391439046678     
   39012.915999999997       0.37456080209591369     
   39018.248000000000       0.37443773026044957     
   39023.580000000002       0.37431469887077951     
   39028.911999999997       0.37419170791361012     
   39034.243999999999       0.37406875737565426     
   39039.576000000001       0.37394584724362917     
   39044.908000000003       0.37382297750425519     
   39050.239999999998       0.37370014814425923     
   39055.572000000000       0.37357735915036971     
   39060.904000000002       0.37345461050932149     
   39066.235999999997       0.37333190220785339     
   39071.567999999999       0.37320923423270780     
   39076.900000000001       0.37308660657063308     
   39082.232000000004       0.37296401920837963     
   39087.563999999998       0.37284147213270469     
   39092.896000000001       0.37271896533036797     
   39098.228000000003       0.37259649878813383     
   39103.559999999998       0.37247407249277242     
   39108.892000000000       0.37235168643105676     
   39114.224000000002       0.37222934058976387     
   39119.555999999997       0.37210703495567737     
   39124.887999999999       0.37198476951558246     
   39130.220000000001       0.37186254425627041     
   39135.552000000003       0.37174035916453652     
   39140.883999999998       0.37161821422717978     
   39146.216000000000       0.37149610943100475     
   39151.548000000003       0.37137404476281910     
   39156.879999999997       0.37125202020943560     
   39162.212000000000       0.37113003575767101     
   39167.544000000002       0.37100809139434610     
   39172.875999999997       0.37088618710628740     
   39178.207999999999       0.37076432288032435     
   39183.540000000001       0.37064249870329014     
   39188.872000000003       0.37052071456202373     
   39194.203999999998       0.37039897044336961     
   39199.536000000000       0.37027726633417224     
   39204.868000000002       0.37015560222128463     
   39210.199999999997       0.37003397809156269     
   39215.531999999999       0.36991239393186603     
   39220.864000000001       0.36979084972905918     
   39226.196000000004       0.36966934547001085     
   39231.527999999998       0.36954788114159465     
   39236.860000000001       0.36942645673068664     
   39242.192000000003       0.36930507222416975     
   39247.523999999998       0.36918372760892959     
   39252.856000000000       0.36906242287185664     
   39258.188000000002       0.36894115799984495     
   39263.519999999997       0.36881993297979365     
   39268.851999999999       0.36869874779860590     
   39274.184000000001       0.36857760244318971     
   39279.516000000003       0.36845649690045645     
   39284.847999999998       0.36833543115732326     
   39290.180000000000       0.36821440520070903     
   39295.512000000002       0.36809341901753889     
   39300.843999999997       0.36797247259474242     
   39306.175999999999       0.36785156591925317     
   39311.508000000002       0.36773069897800781     
   39316.839999999997       0.36760987175794924     
   39322.171999999999       0.36748908424602256     
   39327.504000000001       0.36736833642917932     
   39332.836000000003       0.36724762829437307     
   39338.167999999998       0.36712695982856425     
   39343.500000000000       0.36700633101871527     
   39348.832000000002       0.36688574185179457     
   39354.163999999997       0.36676519231477345     
   39359.495999999999       0.36664468239462833     
   39364.828000000001       0.36652421207833896     
   39370.160000000003       0.36640378135289153     
   39375.491999999998       0.36628339020527378     
   39380.824000000001       0.36616303862248012     
   39386.156000000003       0.36604272659150716     
   39391.487999999998       0.36592245409935709     
   39396.820000000000       0.36580222113303673     
   39402.152000000002       0.36568202767955560     
   39407.483999999997       0.36556187372592808     
   39412.815999999999       0.36544175925917477     
   39418.148000000001       0.36532168426631673     
   39423.480000000003       0.36520164873438321     
   39428.811999999998       0.36508165265040460     
   39434.144000000000       0.36496169600141837     
   39439.476000000002       0.36484177877446289     
   39444.807999999997       0.36472190095658497     
   39450.139999999999       0.36460206253483141     
   39455.472000000002       0.36448226349625523     
   39460.803999999996       0.36436250382791541     
   39466.135999999999       0.36424278351687200     
   39471.468000000001       0.36412310255019165     
   39476.800000000003       0.36400346091494451     
   39482.131999999998       0.36388385859820382     
   39487.464000000000       0.36376429558704815     
   39492.796000000002       0.36364477186856137     
   39498.127999999997       0.36352528742983004     
   39503.459999999999       0.36340584225794581     
   39508.792000000001       0.36328643634000324     
   39514.124000000003       0.36316706966310242     
   39519.455999999998       0.36304774221434832     
   39524.788000000000       0.36292845398084750     
   39530.120000000003       0.36280920494971358     
   39535.451999999997       0.36268999510806310     
   39540.784000000000       0.36257082444301680     
   39546.116000000002       0.36245169294169965     
   39551.447999999997       0.36233260059124195     
   39556.779999999999       0.36221354737877642     
   39562.112000000001       0.36209453329144115     
   39567.444000000003       0.36197555831637795     
   39572.775999999998       0.36185662244073424     
   39578.108000000000       0.36173772565165979     
   39583.440000000002       0.36161886793630882     
   39588.771999999997       0.36150004928184121     
   39594.103999999999       0.36138126967541950     
   39599.436000000002       0.36126252910421197     
   39604.767999999996       0.36114382755538910     
   39610.099999999999       0.36102516501612758     
   39615.432000000001       0.36090654147360701     
   39620.764000000003       0.36078795691501253     
   39626.095999999998       0.36066941132753150     
   39631.428000000000       0.36055090469835727     
   39636.760000000002       0.36043243701468697     
   39642.091999999997       0.36031400826372084     
   39647.423999999999       0.36019561843266512     
   39652.756000000001       0.36007726750872870     
   39658.088000000003       0.35995895547912560     
   39663.419999999998       0.35984068233107402     
   39668.752000000000       0.35972244805179510     
   39674.084000000003       0.35960425262851681     
   39679.415999999997       0.35948609604846782     
   39684.748000000000       0.35936797829888456     
   39690.080000000002       0.35924989936700413     
   39695.411999999997       0.35913185924007207     
   39700.743999999999       0.35901385790533302     
   39706.076000000001       0.35889589535004074     
   39711.408000000003       0.35877797156144964     
   39716.739999999998       0.35866008652681969     
   39722.072000000000       0.35854224023341530     
   39727.404000000002       0.35842443266850510     
   39732.735999999997       0.35830666381936060     
   39738.067999999999       0.35818893367325866     
   39743.400000000001       0.35807124221748055     
   39748.732000000004       0.35795358943931066     
   39754.063999999998       0.35783597532603895     
   39759.396000000001       0.35771839986495824     
   39764.728000000003       0.35760086304336558     
   39770.059999999998       0.35748336484856380     
   39775.392000000000       0.35736590526785728     
   39780.724000000002       0.35724848428855727     
   39786.055999999997       0.35713110189797770     
   39791.387999999999       0.35701375808343666     
   39796.720000000001       0.35689645283225735     
   39802.052000000003       0.35677918613176551     
   39807.383999999998       0.35666195796929245     
   39812.716000000000       0.35654476833217319     
   39818.048000000003       0.35642761720774740     
   39823.379999999997       0.35631050458335767     
   39828.712000000000       0.35619343044635210     
   39834.044000000002       0.35607639478408148     
   39839.375999999997       0.35595939758390260     
   39844.707999999999       0.35584243883317512     
   39850.040000000001       0.35572551851926337     
   39855.372000000003       0.35560863662953479     
   39860.703999999998       0.35549179315136326     
   39866.036000000000       0.35537498807212442     
   39871.368000000002       0.35525822137919905     
   39876.699999999997       0.35514149305997211     
   39882.031999999999       0.35502480310183326     
   39887.364000000001       0.35490815149217414     
   39892.696000000004       0.35479153821839304     
   39898.027999999998       0.35467496326789272     
   39903.360000000001       0.35455842662807613     
   39908.692000000003       0.35444192828635512     
   39914.023999999998       0.35432546823014266     
   39919.356000000000       0.35420904644685680     
   39924.688000000002       0.35409266292392028     
   39930.019999999997       0.35397631764875848     
   39935.351999999999       0.35386001060880234     
   39940.684000000001       0.35374374179148593     
   39946.016000000003       0.35362751118424951     
   39951.347999999998       0.35351131877453357     
   39956.680000000000       0.35339516454978637     
   39962.012000000002       0.35327904849745928     
   39967.343999999997       0.35316297060500657     
   39972.675999999999       0.35304693085988825     
   39978.008000000002       0.35293092924956682     
   39983.339999999997       0.35281496576151156     
   39988.671999999999       0.35269904038319178     
   39994.004000000001       0.35258315310208577     
   39999.336000000003       0.35246730390567116     
   40004.667999999998       0.35235149278143374     
   40010.000000000000       0.35223571971685996     
   40015.332000000002       0.35211998469944317     
   40020.663999999997       0.35200428771668046     
   40025.995999999999       0.35188862875607052     
   40031.328000000001       0.35177300780511844     
   40036.660000000003       0.35165742485133400     
   40041.991999999998       0.35154187988222896     
   40047.324000000001       0.35142637288531975     
   40052.656000000003       0.35131090384812902     
   40057.987999999998       0.35119547275818008     
   40063.320000000000       0.35108007960300314     
   40068.652000000002       0.35096472437013104     
   40073.983999999997       0.35084940704710177     
   40079.315999999999       0.35073412762145617     
   40084.648000000001       0.35061888608073977     
   40089.980000000003       0.35050368241250252     
   40095.311999999998       0.35038851660429815     
   40100.644000000000       0.35027338864368485     
   40105.976000000002       0.35015829851822367     
   40111.307999999997       0.35004324621548122     
   40116.639999999999       0.34992823172302739     
   40121.972000000002       0.34981325502843719     
   40127.303999999996       0.34969831611928770     
   40132.635999999999       0.34958341498316203     
   40137.968000000001       0.34946855160764567     
   40143.300000000003       0.34935372598033076     
   40148.631999999998       0.34923893808881035     
   40153.964000000000       0.34912418792068389     
   40159.296000000002       0.34900947546355415     
   40164.627999999997       0.34889480070502743     
   40169.959999999999       0.34878016363271502     
   40175.292000000001       0.34866556423423245     
   40180.624000000003       0.34855100249719739     
   40185.955999999998       0.34843647840923442     
   40191.288000000000       0.34832199195796942     
   40196.620000000003       0.34820754313103408     
   40201.951999999997       0.34809313191606428     
   40207.284000000000       0.34797875830069880     
   40212.616000000002       0.34786442227258152     
   40217.947999999997       0.34775012381935877     
   40223.279999999999       0.34763586292868354     
   40228.612000000001       0.34752163958821081     
   40233.944000000003       0.34740745378559978     
   40239.275999999998       0.34729330550851567     
   40244.608000000000       0.34717919474462433     
   40249.940000000002       0.34706512148159852
[truncated: 395,116 more chars]
